# Supplementary material for: Maritime traffic congestion identification and ship trajectory prediction using temporal graph convolutional networks
Source: PLoS One. 2026 Mar 9;21(3):e0342781. doi: 10.1371/journal.pone.0342781 (PMC12970927; doi:10.1371/journal.pone.0342781)
Supplement: S1 File — (ZIP) [file pone.0342781.s001.zip › data/interpolation/shipid_413435950_processed.csv]

shipid	lasttime	lat	lon	sog	cog	hdg
413435950	1441065605	31.085867	122.45680000000002	8.5	101.0	88.0
413435950	1441065606	31.0858642892454	122.45683735326662	8.5	100.88888888888889	88.0
413435950	1441065607	31.085860707152733	122.45687572276123	8.5	100.77777777777779	88.0
413435950	1441065608	31.085856322352384	122.45691503986936	8.5	100.66666666666667	88.0
413435950	1441065609	31.085851203474842	122.45695523597654	8.5	100.55555555555556	88.0
413435950	1441065610	31.08584541915059	122.45699624246843	8.5	100.44444444444444	88.0
413435950	1441065611	31.085839038010267	122.45703799073081	8.5	100.33333333333333	88.0
413435950	1441065612	31.08583212868453	122.45708041214952	8.5	100.22222222222221	88.0
413435950	1441065613	31.085824759804172	122.45712343811056	8.5	100.11111111111111	88.0
413435950	1441065614	31.085817	122.45716700000001	8.5	100.0	88.0
413435950	1441065615	31.08580891790295	122.45721102920412	8.49	100.0	88.1
413435950	1441065616	31.085800582144063	122.45725545710921	8.48	100.0	88.2
413435950	1441065617	31.08579206135442	122.45730021510185	8.47	100.0	88.3
413435950	1441065618	31.08578342416527	122.45734523456868	8.46	100.0	88.39999999999999
413435950	1441065619	31.085774739207878	122.45739044689654	8.45	100.0	88.49999999999999
413435950	1441065620	31.08576607511367	122.45743578347235	8.44	100.0	88.6
413435950	1441065621	31.085757500514124	122.45748117568326	8.43	100.0	88.7
413435950	1441065622	31.08574908404084	122.45752655491653	8.42	100.0	88.8
413435950	1441065623	31.08574089432554	122.45757185255957	8.41	100.0	88.89999999999999
413435950	1441065624	31.08573299999999	122.45761700000001	8.4	100.0	89.0
413435950	1441065625	31.08572545129393	122.45766195050699	8.4	100.0	89.0
413435950	1441065626	31.085718224828376	122.45770674487564	8.4	100.0	89.0
413435950	1441065627	31.08571127882215	122.45775144578235	8.4	100.0	89.0
413435950	1441065628	31.08570457149396	122.45779611590359	8.4	100.0	89.0
413435950	1441065629	31.085698061062413	122.45784081791557	8.4	100.0	89.0
413435950	1441065630	31.085691705746054	122.45788561449451	8.4	100.0	89.0
413435950	1441065631	31.08568546376333	122.45793056831647	8.4	100.0	89.0
413435950	1441065632	31.08567929333258	122.45797574205746	8.4	100.0	89.0
413435950	1441065633	31.085673152672086	122.45802119839335	8.4	100.0	89.0
413435950	1441065634	31.085667000000004	122.458067	8.4	100.0	89.0
413435950	1441065635	31.085660797913775	122.4581131847585	8.4	100.0	89.10000000000001
413435950	1441065636	31.085654526528185	122.4581596913715	8.4	100.0	89.2
413435950	1441065637	31.085648170337453	122.45820643374707	8.4	100.0	89.3
413435950	1441065638	31.085641713835937	122.45825332579318	8.4	100.0	89.4
413435950	1441065639	31.085635141518125	122.45830028141788	8.4	100.0	89.5
413435950	1441065640	31.085628437878608	122.45834721452917	8.4	100.0	89.6
413435950	1441065641	31.085621587412117	122.45839403903503	8.4	100.0	89.69999999999999
413435950	1441065642	31.085614574613516	122.45844066884348	8.4	100.0	89.8
413435950	1441065643	31.085607383977777	122.45848701786247	8.4	100.0	89.9
413435950	1441065644	31.085600000000007	122.45853300000002	8.4	100.0	90.0
413435950	1441065645	31.085592412060087	122.45857855846143	8.41	100.10000000000001	90.0
413435950	1441065646	31.08558462907665	122.45862375364143	8.42	100.2	90.0
413435950	1441065647	31.085576664852915	122.4586686752321	8.43	100.3	90.0
413435950	1441065648	31.085568533191935	122.45871341292553	8.44	100.4	90.0
413435950	1441065649	31.08556024789663	122.45875805641377	8.45	100.50000000000001	90.0
413435950	1441065650	31.08555182276986	122.45880269538893	8.46	100.60000000000001	90.0
413435950	1441065651	31.085543271614302	122.45884741954306	8.47	100.69999999999999	90.0
413435950	1441065652	31.085534608232543	122.45889231856826	8.48	100.8	90.0
413435950	1441065653	31.085525846427	122.45893748215656	8.49	100.9	90.0
413435950	1441065654	31.085517000000003	122.45898300000002	8.5	101.0	90.0
413435950	1441065655	31.08550808196361	122.45902894997323	8.5	101.0	90.0
413435950	1441065656	31.08549910216921	122.4590753626809	8.5	101.0	90.0
413435950	1441065657	31.08549006967803	122.4591222569103	8.5	101.0	90.0
413435950	1441065658	31.085480993551272	122.45916965144865	8.5	101.0	90.0
413435950	1441065659	31.085471882850072	122.45921756508322	8.5	101.0	90.0
413435950	1441065660	31.08546274663554	122.45926601660133	8.5	101.0	90.0
413435950	1441065661	31.0854535939688	122.45931502479021	8.5	101.0	90.0
413435950	1441065662	31.085444433910876	122.45936460843723	8.5	101.0	90.0
413435950	1441065663	31.085435275522784	122.45941478632965	8.5	101.0	90.0
413435950	1441065664	31.085426127865524	122.45946557725479	8.5	101.0	90.0
413435950	1441065665	31.085417000000003	122.45951700000002	8.5	101.0	90.0
413435950	1441065666	31.085407895177866	122.45956903448227	8.511111111111111	101.11111111111111	90.0
413435950	1441065667	31.08539879341366	122.45962150513684	8.522222222222222	101.22222222222223	90.0
413435950	1441065668	31.08538966891298	122.45967419752866	8.533333333333333	101.33333333333333	90.0
413435950	1441065669	31.085380495881783	122.45972689722267	8.544444444444444	101.44444444444444	90.0
413435950	1441065670	31.085371248526325	122.45977938978383	8.555555555555555	101.55555555555557	90.0
413435950	1441065671	31.08536190105327	122.45983146077712	8.566666666666666	101.66666666666667	90.0
413435950	1441065672	31.0853524276696	122.45988289576756	8.577777777777778	101.77777777777779	90.0
413435950	1441065673	31.085342802582634	122.45993348032015	8.588888888888889	101.8888888888889	90.0
413435950	1441065674	31.085333	122.459983	8.6	102.0	90.0
413435950	1441065675	31.085323007592045	122.46003130091903	8.6	102.0	89.9
413435950	1441065676	31.085312866878805	122.46007847137669	8.6	102.0	89.8
413435950	1441065677	31.085302632842463	122.46012466021936	8.6	102.0	89.69999999999999
413435950	1441065678	31.08529236046501	122.46017001629338	8.6	102.0	89.6
413435950	1441065679	31.08528210472821	122.46021468844518	8.6	102.0	89.5
413435950	1441065680	31.085271920613565	122.46025882552131	8.6	102.0	89.4
413435950	1441065681	31.085261863102414	122.46030257636828	8.6	102.0	89.3
413435950	1441065682	31.085251987175855	122.46034608983264	8.6	102.0	89.2
413435950	1441065683	31.085242347814816	122.46038951476099	8.6	102.0	89.10000000000001
413435950	1441065684	31.08523299999999	122.460433	8.6	102.0	89.0
413435950	1441065685	31.085223981059332	122.46047667348064	8.6	102.0	89.0
413435950	1441065686	31.085215257710363	122.460520579471	8.6	102.0	89.0
413435950	1441065687	31.08520677901796	122.46056474132341	8.6	102.0	89.0
413435950	1441065688	31.085198494047027	122.46060918239006	8.6	102.0	89.0
413435950	1441065689	31.085190351862373	122.46065392602308	8.6	102.0	89.0
413435950	1441065690	31.08518230152881	122.46069899557443	8.6	102.0	89.0
413435950	1441065691	31.085174292111088	122.46074441439605	8.6	102.0	89.0
413435950	1441065692	31.085166272673916	122.46079020583973	8.6	102.0	89.0
413435950	1441065693	31.085158192282005	122.46083639325721	8.6	102.0	89.0
413435950	1441065694	31.085150000000002	122.460883	8.6	102.0	89.0
413435950	1441065695	31.085141661174934	122.46093000515192	8.59	102.0	89.0
413435950	1441065696	31.085133206283675	122.46097721072596	8.58	102.0	89.0
413435950	1441065697	31.085124682085855	122.46102437446751	8.57	102.0	89.0
413435950	1441065698	31.085116135341483	122.46107125412217	8.56	102.0	89.0
413435950	1441065699	31.085107612810894	122.46111760743572	8.55	102.0	89.0
413435950	1441065700	31.085099161254767	122.46116319215406	8.54	102.0	89.0
413435950	1441065701	31.085090827434144	122.46120776602332	8.53	102.0	89.0
413435950	1441065702	31.085082658110338	122.46125108678976	8.52	102.0	89.0
413435950	1441065703	31.085074700044977	122.46129291219981	8.51	102.0	89.0
413435950	1441065704	31.085067000000006	122.461333	8.5	102.0	89.0
413435950	1441065705	31.085059590259366	122.46137122292336	8.5	101.89999999999999	89.0
413435950	1441065706	31.085052445194332	122.46140791364823	8.5	101.8	89.0
413435950	1441065707	31.085045524697513	122.4614435198391	8.5	101.7	89.0
413435950	1441065708	31.085038788660974	122.46147848916023	8.5	101.60000000000001	89.0
413435950	1441065709	31.085032196976268	122.46151326927576	8.5	101.5	89.0
413435950	1441065710	31.085025709534452	122.46154830784955	8.5	101.4	89.0
413435950	1441065711	31.085019286226125	122.4615840525454	8.5	101.30000000000001	89.0
413435950	1441065712	31.085012886941346	122.46162095102684	8.5	101.2	89.0
413435950	1441065713	31.085006471569653	122.4616594509573	8.5	101.1	89.0
413435950	1441065714	31.084999999999994	122.4617	8.5	101.0	89.0
413435950	1441065715	31.08499343465126	122.46174292612415	8.5	101.0	89.0
413435950	1441065716	31.084986748064352	122.46178807852353	8.5	101.0	89.0
413435950	1441065717	31.084979915310903	122.46183518669812	8.5	101.0	89.0
413435950	1441065718	31.08497291146287	122.4618839801479	8.5	101.0	89.0
413435950	1441065719	31.084965711592556	122.46193418837284	8.5	101.0	89.0
413435950	1441065720	31.084958290772594	122.46198554087289	8.5	101.0	89.0
413435950	1441065721	31.08495062407606	122.46203776714803	8.5	101.0	89.0
413435950	1441065722	31.084942686576404	122.4620905966983	8.5	101.0	89.0
413435950	1441065723	31.084934453347543	122.46214375902369	8.5	101.0	89.0
413435950	1441065724	31.08492589946382	122.46219698362424	8.5	101.0	89.0
413435950	1441065725	31.084917000000008	122.46225000000001	8.5	101.0	89.0
413435950	1441065726	31.084907751648366	122.46230257448946	8.5	100.88888888888889	89.0
413435950	1441065727	31.084898237569558	122.4623546207845	8.5	100.77777777777779	89.0
413435950	1441065728	31.08488856254135	122.46240608941564	8.5	100.66666666666667	89.0
413435950	1441065729	31.084878831341626	122.46245693091363	8.5	100.55555555555556	89.0
413435950	1441065730	31.0848691487483	122.46250709580953	8.5	100.44444444444444	89.0
413435950	1441065731	31.084859619539365	122.46255653463452	8.5	100.33333333333333	89.0
413435950	1441065732	31.08485034849291	122.4626051979201	8.5	100.22222222222221	89.0
413435950	1441065733	31.084841440387052	122.46265303619793	8.5	100.11111111111111	89.0
413435950	1441065734	31.08483299999999	122.46270000000001	8.5	100.0	89.0
413435950	1441065735	31.084825101738197	122.4627460791995	8.5	100.0	89.0
413435950	1441065736	31.084817698520947	122.46279142103431	8.5	100.0	89.0
413435950	1441065737	31.084810712895486	122.46283621208326	8.5	100.0	89.0
413435950	1441065738	31.084804067408797	122.46288063892494	8.5	100.0	89.0
413435950	1441065739	31.084797684607555	122.46292488813778	8.5	100.0	89.0
413435950	1441065740	31.08479148703824	122.46296914629997	8.5	100.0	89.0
413435950	1441065741	31.08478539724702	122.46301359998955	8.5	100.0	89.0
413435950	1441065742	31.084779337779853	122.46305843578436	8.5	100.0	89.0
413435950	1441065743	31.08477323118237	122.46310384026201	8.5	100.0	89.0
413435950	1441065744	31.084766999999996	122.46315	8.5	100.0	89.0
413435950	1441065745	31.084760585981755	122.46319702439183	8.5	100.0	89.0
413435950	1441065746	31.08475400769249	122.46324471409609	8.5	100.0	89.0
413435950	1441065747	31.0847473029013	122.4632927925877	8.5	100.0	89.0
413435950	1441065748	31.084740509377692	122.4633409833417	8.5	100.0	89.0
413435950	1441065749	31.084733664891612	122.46338900983336	8.5	100.0	89.0
413435950	1441065750	31.084726807213396	122.46343659553808	8.5	100.0	89.0
413435950	1441065751	31.08471997411379	122.46348346393135	8.5	100.0	89.0
413435950	1441065752	31.084713203363957	122.46352933848885	8.5	100.0	89.0
413435950	1441065753	31.08470653273541	122.46357394268644	8.5	100.0	89.0
413435950	1441065754	31.084700000000005	122.463617	8.5	100.0	89.0
413435950	1441065755	31.084693625363474	122.46365834924646	8.5	100.0	89.0
413435950	1441065756	31.08468735876556	122.46369829060599	8.5	100.0	89.0
413435950	1441065757	31.084681132579092	122.46373723959934	8.5	100.0	89.0
413435950	1441065758	31.084674879176337	122.46377561174708	8.5	100.0	89.0
413435950	1441065759	31.084668530929005	122.46381382256956	8.5	100.0	89.0
413435950	1441065760	31.084662020208384	122.4638522875869	8.5	100.0	89.0
413435950	1441065761	31.08465527938522	122.46389142231907	8.5	100.0	89.0
413435950	1441065762	31.084648240829733	122.4639316422857	8.5	100.0	89.0
413435950	1441065763	31.084640836911618	122.4639733630063	8.5	100.0	89.0
413435950	1441065764	31.084633	122.464017	8.5	100.0	89.0
413435950	1441065765	31.084624687396175	122.46406283500534	8.5	100.0	89.11111111111111
413435950	1441065766	31.08461595613259	122.46411061463925	8.5	100.0	89.22222222222221
413435950	1441065767	31.084606888174875	122.46415995173847	8.5	100.0	89.33333333333333
413435950	1441065768	31.084597565489247	122.46421045914003	8.5	100.0	89.44444444444444
413435950	1441065769	31.084588070042436	122.46426174968126	8.5	100.0	89.55555555555556
413435950	1441065770	31.084578483801824	122.46431343619976	8.5	100.0	89.66666666666667
413435950	1441065771	31.084568888735383	122.4643651315335	8.5	100.0	89.77777777777779
413435950	1441065772	31.084559366811703	122.4644164485207	8.5	100.0	89.88888888888889
413435950	1441065773	31.084549999999997	122.464467	8.5	100.0	90.0
413435950	1441065774	31.084540853933195	122.4645164762224	8.5	100.04761904761905	89.95238095238095
413435950	1441065775	31.08453192889695	122.46456487708764	8.5	100.09523809523809	89.90476190476191
413435950	1441065776	31.08452320883992	122.46461227990753	8.5	100.14285714285715	89.85714285714285
413435950	1441065777	31.084514677710644	122.46465876199382	8.5	100.19047619047619	89.80952380952381
413435950	1441065778	31.0845063194575	122.46470440065815	8.5	100.23809523809524	89.76190476190476
413435950	1441065779	31.08449811802878	122.46474927321218	8.5	100.28571428571429	89.71428571428572
413435950	1441065780	31.084490057372594	122.46479345696743	8.5	100.33333333333333	89.66666666666667
413435950	1441065781	31.084482121437	122.46483702923535	8.5	100.3809523809524	89.6190476190476
413435950	1441065782	31.084474294169873	122.46488006732746	8.5	100.42857142857143	89.57142857142857
413435950	1441065783	31.084466559519033	122.46492264855503	8.5	100.47619047619048	89.52380952380952
413435950	1441065784	31.084458901432168	122.46496485022944	8.5	100.52380952380952	89.47619047619048
413435950	1441065785	31.084451303856852	122.46500674966192	8.5	100.57142857142857	89.42857142857143
413435950	1441065786	31.084443750740586	122.46504842416365	8.5	100.61904761904762	89.38095238095238
413435950	1441065787	31.08443622603073	122.46508995104585	8.5	100.66666666666667	89.33333333333333
413435950	1441065788	31.08442871367456	122.46513140761961	8.5	100.71428571428572	89.28571428571428
413435950	1441065789	31.084421197619275	122.46517287119595	8.5	100.76190476190476	89.23809523809524
413435950	1441065790	31.084413661811926	122.46521441908591	8.5	100.80952380952381	89.19047619047619
413435950	1441065791	31.084406090199494	122.4652561286004	8.5	100.85714285714285	89.14285714285715
413435950	1441065792	31.08439846672886	122.46529807705036	8.5	100.90476190476191	89.09523809523809
413435950	1441065793	31.084390775346808	122.46534034174664	8.5	100.95238095238096	89.04761904761904
413435950	1441065794	31.084382999999985	122.465383	8.5	101.0	89.0
413435950	1441065795	31.08437512753827	122.46542611388469	8.5	101.1	89.0
413435950	1441065796	31.084367156424612	122.46546968452871	8.5	101.2	89.0
413435950	1441065797	31.084359088025263	122.46551369782362	8.5	101.30000000000001	89.0
413435950	1441065798	31.084350923706513	122.46555813966091	8.5	101.4	89.0
413435950	1441065799	31.084342664834658	122.46560299593207	8.5	101.5	89.0
413435950	1441065800	31.084334312775997	122.4656482525287	8.5	101.60000000000001	89.0
413435950	1441065801	31.084325868896844	122.46569389534226	8.5	101.7	89.0
413435950	1441065802	31.084317334563554	122.46573991026428	8.5	101.8	89.0
413435950	1441065803	31.08430871114248	122.46578628318636	8.5	101.89999999999999	89.0
413435950	1441065804	31.084299999999992	122.465833	8.5	102.0	89.0
413435950	1441065805	31.084291211137913	122.4658800306184	8.5	102.0	89.0
413435950	1441065806	31.08428238909988	122.4659272810413	8.5	102.0	89.0
413435950	1441065807	31.084273587065084	122.46597464129026	8.5	102.0	89.0
413435950	1441065808	31.0842648582129	122.46602200138692	8.5	102.0	89.0
413435950	1441065809	31.08425625572287	122.4660692513531	8.5	102.0	89.0
413435950	1441065810	31.0842478327747	122.46611628121076	8.5	102.0	89.0
413435950	1441065811	31.08423964254822	122.46616298098198	8.5	102.0	89.0
413435950	1441065812	31.084231738223473	122.466209240689	8.5	102.0	89.0
413435950	1441065813	31.08422417298063	122.46625495035418	8.5	102.0	89.0
413435950	1441065814	31.084217000000002	122.46630000000002	8.5	102.0	89.0
413435950	1441065815	31.08421024391787	122.46634433964883	8.5	101.89999999999999	89.0
413435950	1441065816	31.084203815193643	122.46638815932182	8.5	101.8	89.0
413435950	1441065817	31.08419759574222	122.46643170903971	8.5	101.7	89.0
413435950	1441065818	31.084191467478178	122.46647523882287	8.5	101.60000000000001	89.0
413435950	1441065819	31.084185312315704	122.46651899869141	8.5	101.5	89.0
413435950	1441065820	31.084179012168693	122.46656323866524	8.5	101.4	89.0
413435950	1441065821	31.084172448950646	122.46660820876392	8.5	101.30000000000001	89.0
413435950	1441065822	31.084165504574734	122.46665415900665	8.5	101.2	89.0
413435950	1441065823	31.084158060953733	122.46670133941251	8.5	101.1	89.0
413435950	1441065824	31.084149999999998	122.46675000000002	8.5	101.0	89.0
413435950	1441065825	31.08414125412333	122.46680025936554	8.5	101.0	89.0
413435950	1441065826	31.084131957724807	122.46685171041766	8.5	101.0	89.0
413435950	1441065827	31.084122295704045	122.46690381464349	8.5	101.0	89.0
413435950	1441065828	31.084112452961513	122.46695603353072	8.5	101.0	89.0
413435950	1441065829	31.08410261439861	122.46700782856769	8.5	101.0	89.0
413435950	1441065830	31.08409296491753	122.46705866124333	8.5	101.0	89.0
413435950	1441065831	31.084083689421384	122.46710799304714	8.5	101.0	89.0
413435950	1441065832	31.084074972814	122.46715528546918	8.5	101.0	89.0
413435950	1441065833	31.084066999999987	122.46720000000002	8.5	101.0	89.0
413435950	1441065834	31.08405989995448	122.46724177782897	8.5	100.91666666666667	89.08333333333333
413435950	1441065835	31.084053577932455	122.46728097893867	8.5	100.83333333333334	89.16666666666666
413435950	1441065836	31.08404788325812	122.46731814300965	8.5	100.75	89.25
413435950	1441065837	31.084042665254955	122.46735380972196	8.5	100.66666666666667	89.33333333333333
413435950	1441065838	31.084037773245743	122.4673885187553	8.5	100.58333333333334	89.41666666666666
413435950	1441065839	31.084033056552673	122.46742280978899	8.5	100.50000000000001	89.5
413435950	1441065840	31.084028364497335	122.46745722250205	8.5	100.41666666666666	89.58333333333334
413435950	1441065841	31.084023546400743	122.46749229657316	8.5	100.33333333333333	89.66666666666667
413435950	1441065842	31.084018451583287	122.4675285716807	8.5	100.25	89.75
413435950	1441065843	31.084012929364764	122.46756658750269	8.5	100.16666666666667	89.83333333333333
413435950	1441065844	31.08400682906423	122.46760688371673	8.5	100.08333333333333	89.91666666666667
413435950	1441065845	31.084000000000003	122.46765	8.5	100.0	90.0
413435950	1441065846	31.083992341034662	122.4676962881055	8.5	100.11111111111111	90.0
413435950	1441065847	31.083983949211333	122.46774534809119	8.5	100.22222222222221	90.0
413435950	1441065848	31.08397497111889	122.4677965920916	8.5	100.33333333333333	90.0
413435950	1441065849	31.083965553346992	122.46784943224176	8.5	100.44444444444444	90.0
413435950	1441065850	31.08395584248623	122.4679032806772	8.5	100.55555555555556	90.0
413435950	1441065851	31.08394598512814	122.46795754953388	8.5	100.66666666666667	90.0
413435950	1441065852	31.083936127865236	122.46801165094841	8.5	100.77777777777779	90.0
413435950	1441065853	31.08392641729102	122.46806499705788	8.5	100.88888888888889	90.0
413435950	1441065854	31.083917	122.468117	8.5	101.0	90.0
413435950	1441065855	31.08390798437891	122.46816720508738	8.5	101.0	90.0
413435950	1441065856	31.08389932598056	122.46821569033054	8.5	101.0	90.0
413435950	1441065857	31.083890942148756	122.46826266691421	8.5	101.0	90.0
413435950	1441065858	31.08388275022698	122.46830834602284	8.5	101.0	90.0
413435950	1441065859	31.08387466755836	122.4683529388407	8.5	101.0	90.0
413435950	1441065860	31.083866611485696	122.46839665655173	8.5	101.0	90.0
413435950	1441065861	31.083858499351482	122.46843971033974	8.5	101.0	90.0
413435950	1441065862	31.083850248497903	122.46848231138829	8.5	101.0	90.0
413435950	1441065863	31.083841776266873	122.46852467088064	8.5	101.0	90.0
413435950	1441065864	31.083833	122.468567	8.5	101.0	90.0
413435950	1441065865	31.083823859708257	122.46860949184834	8.5	101.1	90.0
413435950	1441065866	31.083814386080924	122.46865226720388	8.5	101.2	90.0
413435950	1441065867	31.08380463247674	122.46869542876395	8.5	101.30000000000001	90.0
413435950	1441065868	31.083794652254294	122.46873907922601	8.5	101.4	90.0
413435950	1441065869	31.08378449877208	122.46878332128743	8.5	101.5	90.0
413435950	1441065870	31.083774225388424	122.46882825764578	8.5	101.60000000000001	90.0
413435950	1441065871	31.083763885461444	122.46887399099856	8.5	101.7	90.0
413435950	1441065872	31.08375353234919	122.46892062404339	8.5	101.8	90.0
413435950	1441065873	31.083743219409474	122.46896825947798	8.5	101.89999999999999	90.0
413435950	1441065874	31.083732999999977	122.469017	8.5	102.0	90.0
413435950	1441065875	31.083722920701383	122.4690668818511	8.50909090909091	102.0	89.9090909090909
413435950	1441065876	31.08371300098704	122.4691176754483	8.518181818181818	102.0	89.81818181818183
413435950	1441065877	31.083703253553907	122.46916908475251	8.527272727272727	102.0	89.72727272727272
413435950	1441065878	31.083693691099377	122.46922081372487	8.536363636363637	102.0	89.63636363636363
413435950	1441065879	31.08368432632136	122.46927256632658	8.545454545454545	102.0	89.54545454545455
413435950	1441065880	31.083675171918195	122.46932404651906	8.554545454545455	102.0	89.45454545454545
413435950	1441065881	31.083666240588702	122.46937495826383	8.563636363636363	102.0	89.36363636363637
413435950	1441065882	31.083657545032192	122.4694250055225	8.572727272727272	102.0	89.27272727272727
413435950	1441065883	31.083649097948403	122.4694738922568	8.581818181818182	102.0	89.18181818181817
413435950	1441065884	31.08364091203748	122.46952132242866	8.59090909090909	102.0	89.0909090909091
413435950	1441065885	31.08363300000001	122.46956700000001	8.6	102.0	89.0
413435950	1441065886	31.083625361901053	122.46961074225963	8.6	102.0	88.88888888888889
413435950	1441065887	31.083617947262454	122.46965281980324	8.6	102.0	88.77777777777777
413435950	1441065888	31.083610692969714	122.46969361655309	8.6	102.0	88.66666666666667
413435950	1441065889	31.083603535907795	122.46973351643118	8.6	102.0	88.55555555555556
413435950	1441065890	31.08359641296116	122.46977290335929	8.6	102.0	88.44444444444444
413435950	1441065891	31.083589261013792	122.46981216125897	8.6	102.0	88.33333333333333
413435950	1441065892	31.083582016949205	122.46985167405158	8.6	102.0	88.22222222222221
413435950	1441065893	31.083574617650424	122.4698918256583	8.6	102.0	88.1111111111111
413435950	1441065894	31.083567000000002	122.46993300000001	8.6	102.0	88.0
413435950	1441065895	31.083559113094218	122.46997550870623	8.6	102.0	88.0
413435950	1441065896	31.08355095488602	122.47001937424159	8.6	102.0	88.0
413435950	1441065897	31.08354253554261	122.47006454677958	8.6	102.0	88.0
413435950	1441065898	31.08353386523115	122.47011097649369	8.6	102.0	88.0
413435950	1441065899	31.083524954118914	122.4701586135574	8.6	102.0	88.0
413435950	1441065900	31.083515812373175	122.47020740814425	8.6	102.0	88.0
413435950	1441065901	31.083506450161266	122.47025731042773	8.6	102.0	88.0
413435950	1441065902	31.08349687765053	122.47030827058146	8.6	102.0	88.0
413435950	1441065903	31.083487105008416	122.47036023877898	8.6	102.0	88.0
413435950	1441065904	31.08347714240238	122.47041316519396	8.6	102.0	88.0
413435950	1441065905	31.083467000000002	122.470467	8.6	102.0	88.0
413435950	1441065906	31.083456706754244	122.47052160123141	8.588888888888889	101.8888888888889	88.0
413435950	1441065907	31.083446366760093	122.47057645836493	8.577777777777778	101.77777777777779	88.0
413435950	1441065908	31.083436102898894	122.47063096873842	8.566666666666666	101.66666666666667	88.0
413435950	1441065909	31.083426038052963	122.4706845296902	8.555555555555555	101.55555555555557	88.0
413435950	1441065910	31.08341629510564	122.47073653855921	8.544444444444444	101.44444444444444	88.0
413435950	1441065911	31.08340699694122	122.47078639268473	8.533333333333333	101.33333333333333	88.0
413435950	1441065912	31.0833982664448	122.47083348940656	8.522222222222222	101.22222222222223	88.0
413435950	1441065913	31.083390226502257	122.47087722606484	8.511111111111111	101.11111111111111	88.0
413435950	1441065914	31.083382999999998	122.470917	8.5	101.0	88.0
413435950	1441065915	31.083376660316006	122.47095247734832	8.5	100.9	88.0
413435950	1441065916	31.083371082792347	122.47098439942867	8.5	100.8	88.0
413435950	1441065917	31.08336609326101	122.47101377635498	8.5	100.69999999999999	88.0
413435950	1441065918	31.08336151755284	122.47104161824063	8.5	100.60000000000001	88.0
413435950	1441065919	31.08335718149773	122.4710689351986	8.5	100.50000000000001	88.0
413435950	1441065920	31.083352910924667	122.4710967373415	8.5	100.4	88.0
413435950	1441065921	31.083348531661784	122.47112603478149	8.5	100.3	88.0
413435950	1441065922	31.083343869536233	122.47115783763041	8.5	100.2	88.0
413435950	1441065923	31.083338750374075	122.47119315599964	8.5	100.10000000000001	88.0
413435950	1441065924	31.083333	122.47123300000001	8.5	100.0	88.0
413435950	1441065925	31.083326491776152	122.47127806016768	8.5	100.0	88.1
413435950	1441065926	31.08331928922026	122.47132774874238	8.5	100.0	88.2
413435950	1441065927	31.083311503389833	122.47138115839007	8.5	100.0	88.3
413435950	1441065928	31.083303245343465	122.47143738177706	8.5	100.0	88.39999999999999
413435950	1441065929	31.083294626141136	122.47149551157005	8.5	100.0	88.49999999999999
413435950	1441065930	31.083285756844358	122.47155464043637	8.5	100.0	88.6
413435950	1441065931	31.08327674851625	122.47161386104379	8.5	100.0	88.7
413435950	1441065932	31.08326771222161	122.47167226606076	8.5	100.0	88.8
413435950	1441065933	31.083258759026865	122.47172894815631	8.5	100.0	88.89999999999999
413435950	1441065934	31.083249999999996	122.47178299999999	8.5	100.0	89.0
413435950	1441065935	31.083241522745787	122.47183373103336	8.5	100.0909090909091	89.0
413435950	1441065936	31.083233321010976	122.47188131778374	8.5	100.18181818181817	89.0
413435950	1441065937	31.08322536507706	122.47192615354972	8.5	100.27272727272728	89.0
413435950	1441065938	31.083217625224748	122.47196863162962	8.5	100.36363636363637	89.0
413435950	1441065939	31.083210071734126	122.47200914532162	8.5	100.45454545454545	89.0
413435950	1441065940	31.083202674884674	122.47204808792362	8.5	100.54545454545455	89.0
413435950	1441065941	31.0831954049553	122.47208585273341	8.5	100.63636363636363	89.0
413435950	1441065942	31.083188232224426	122.4721228330486	8.5	100.72727272727273	89.0
413435950	1441065943	31.08318112696999	122.4721594221666	8.5	100.81818181818183	89.0
413435950	1441065944	31.083174059469503	122.47219601338472	8.5	100.9090909090909	89.0
413435950	1441065945	31.083167	122.47223300000002	8.5	101.0	89.0
413435950	1441065946	31.083159920317094	122.47227070868894	8.5	101.0	89.0
413435950	1441065947	31.083152798092435	122.47230919964551	8.5	101.0	89.0
413435950	1441065948	31.083145612476585	122.4723484664432	8.5	101.0	89.0
413435950	1441065949	31.083138342620156	122.47238850265536	8.5	101.0	89.0
413435950	1441065950	31.08313096767376	122.47242930185539	8.5	101.0	89.0
413435950	1441065951	31.083123466787953	122.47247085761659	8.5	101.0	89.0
413435950	1441065952	31.083115819113345	122.47251316351228	8.5	101.0	89.0
413435950	1441065953	31.083108003800508	122.47255621311568	8.5	101.0	89.0
413435950	1441065954	31.083100000000005	122.47259999999999	8.5	101.0	89.0
413435950	1441065955	31.083091791704597	122.4726445211357	8.5	101.0909090909091	89.0
413435950	1441065956	31.083083382275763	122.47268978708244	8.5	101.18181818181819	89.0
413435950	1441065957	31.083074779917126	122.47273581179718	8.5	101.27272727272728	89.0
413435950	1441065958	31.083065992832303	122.4727826092369	8.5	101.36363636363637	89.0
413435950	1441065959	31.08305702922483	122.47283019335858	8.5	101.45454545454545	89.0
413435950	1441065960	31.08304789729828	122.47287857811916	8.5	101.54545454545455	89.0
413435950	1441065961	31.083038605256103	122.47292777747562	8.5	101.63636363636364	89.0
413435950	1441065962	31.08302916130179	122.47297780538494	8.5	101.72727272727273	89.0
413435950	1441065963	31.08301957363875	122.47302867580413	8.5	101.81818181818183	89.0
413435950	1441065964	31.08300985047037	122.47308040269016	8.5	101.9090909090909	89.0
413435950	1441065965	31.08299999999999	122.47313300000002	8.5	102.0	89.0
413435950	1441065966	31.08299004418829	122.47318641605578	8.5	102.0	88.88888888888889
413435950	1441065967	31.082980060025662	122.47324033664003	8.5	102.0	88.77777777777777
413435950	1441065968	31.08297013826041	122.47329438190071	8.5	102.0	88.66666666666667
413435950	1441065969	31.082960369641548	122.47334817198617	8.5	102.0	88.55555555555556
413435950	1441065970	31.082950844918617	122.4734013270451	8.5	102.0	88.44444444444444
413435950	1441065971	31.082941654841903	122.47345346722643	8.5	102.0	88.33333333333333
413435950	1441065972	31.082932890162205	122.4735042126796	8.5	102.0	88.22222222222221
413435950	1441065973	31.08292464163094	122.47355318355416	8.5	102.0	88.1111111111111
413435950	1441065974	31.08291700000001	122.4736	8.5	102.0	88.0
413435950	1441065975	31.082910019243137	122.47364442179806	8.5	101.9090909090909	88.0
413435950	1441065976	31.08290360621956	122.47368676725262	8.5	101.81818181818183	88.0
413435950	1441065977	31.082897631009267	122.47372749429839	8.5	101.72727272727273	88.0
413435950	1441065978	31.08289196369157	122.4737670608697	8.5	101.63636363636364	88.0
413435950	1441065979	31.08288647434516	122.47380592490056	8.5	101.54545454545455	88.0
413435950	1441065980	31.082881033048174	122.47384454432466	8.5	101.45454545454545	88.0
413435950	1441065981	31.082875509878207	122.47388337707531	8.5	101.36363636363637	88.0
413435950	1441065982	31.08286977491226	122.47392288108566	8.5	101.27272727272728	88.0
413435950	1441065983	31.0828636982268	122.47396351428833	8.5	101.18181818181819	88.0
413435950	1441065984	31.082857149897645	122.47400573461579	8.5	101.0909090909091	88.0
413435950	1441065985	31.08285000000001	122.47405	8.5	101.0	88.0
413435950	1441065986	31.082842159564805	122.47409660928507	8.5	101.0	88.0
413435950	1441065987	31.082833703448618	122.47414522496497	8.5	101.0	88.0
413435950	1441065988	31.082824747464983	122.47419535044655	8.5	101.0	88.0
413435950	1441065989	31.082815407428157	122.47424648913693	8.5	101.0	88.0
413435950	1441065990	31.082805799153196	122.47429814444364	8.5	101.0	88.0
413435950	1441065991	31.082796038455896	122.47434981977467	8.5	101.0	88.0
413435950	1441065992	31.082786241152853	122.47440101853843	8.5	101.0	88.0
413435950	1441065993	31.082776523061515	122.4744512441438	8.5	101.0	88.0
413435950	1441065994	31.082766999999993	122.47449999999999	8.5	101.0	88.0
413435950	1441065995	31.08275776882222	122.47454690425295	8.5	101.0	87.9090909090909
413435950	1441065996	31.08274885052234	122.47459203399342	8.5	101.0	87.81818181818181
413435950	1441065997	31.082740247129266	122.47463558104823	8.5	101.0	87.72727272727272
413435950	1441065998	31.082731960671566	122.47467773724419	8.5	101.0	87.63636363636363
413435950	1441065999	31.08272399317752	122.47471869440795	8.5	101.0	87.54545454545455
413435950	1441066000	31.082716346675145	122.47475864436618	8.5	101.0	87.45454545454545
413435950	1441066001	31.08270902319214	122.47479777894534	8.5	101.0	87.36363636363636
413435950	1441066002	31.082702024756003	122.47483628997196	8.5	101.0	87.27272727272727
413435950	1441066003	31.08269535339397	122.47487436927237	8.5	101.0	87.18181818181817
413435950	1441066004	31.08268901113306	122.47491220867299	8.5	101.0	87.0909090909091
413435950	1441066005	31.082683	122.47495000000002	8.5	101.0	87.0
413435950	1441066006	31.08267730674723	122.47498793149963	8.488888888888889	100.88888888888889	87.0
413435950	1441066007	31.082671857030213	122.47502617709729	8.477777777777778	100.77777777777779	87.0
413435950	1441066008	31.082666561230116	122.47506490713823	8.466666666666667	100.66666666666667	87.0
413435950	1441066009	31.082661329727838	122.47510429196741	8.455555555555556	100.55555555555556	87.0
413435950	1441066010	31.082656072904076	122.47514450192969	8.444444444444445	100.44444444444444	87.0
413435950	1441066011	31.08265070113931	122.47518570736975	8.433333333333334	100.33333333333333	87.0
413435950	1441066012	31.08264512481377	122.47522807863201	8.422222222222222	100.22222222222221	87.0
413435950	1441066013	31.082639254307434	122.47527178606074	8.411111111111111	100.11111111111111	87.0
413435950	1441066014	31.082632999999998	122.47531699999999	8.4	100.0	87.0
413435950	1441066015	31.08262629988891	122.47536381904189	8.4	99.9090909090909	87.0
413435950	1441066016	31.082619202443595	122.47541205477194	8.4	99.81818181818183	87.0
413435950	1441066017	31.082611783751776	122.47546144702422	8.4	99.72727272727273	87.0
413435950	1441066018	31.08260411990158	122.47551173563296	8.4	99.63636363636363	87.0
413435950	1441066019	31.082596286981477	122.47556266043262	8.4	99.54545454545455	87.0
413435950	1441066020	31.082588361080383	122.47561396125789	8.4	99.45454545454545	87.0
413435950	1441066021	31.082580418287574	122.47566537794373	8.4	99.36363636363637	87.0
413435950	1441066022	31.082572534692805	122.47571665032531	8.4	99.27272727272728	87.0
413435950	1441066023	31.082564786386182	122.47576751823807	8.4	99.18181818181817	87.0
413435950	1441066024	31.082557249458254	122.47581772151767	8.4	99.0909090909091	87.0
413435950	1441066025	31.082549999999994	122.47586700000001	8.4	99.0	87.0
413435950	1441066026	31.082543095407797	122.47591515718253	8.4	99.0	87.0
413435950	1441066027	31.082536518298653	122.47596225120807	8.4	99.0	87.0
413435950	1441066028	31.082530232594394	122.47600840388075	8.4	99.0	87.0
413435950	1441066029	31.08252420221672	122.47605373700458	8.4	99.0	87.0
413435950	1441066030	31.082518391087145	122.47609837238339	8.4	99.0	87.0
413435950	1441066031	31.08251276312695	122.47614243182096	8.4	99.0	87.0
413435950	1441066032	31.08250728225729	122.47618603712094	8.4	99.0	87.0
413435950	1441066033	31.08250191239913	122.47622931008695	8.4	99.0	87.0
413435950	1441066034	31.082496617473232	122.4762723725224	8.4	99.0	87.0
413435950	1441066035	31.08249136140027	122.4763153462307	8.4	99.0	87.0
413435950	1441066036	31.082486108100674	122.47635835301517	8.4	99.0	87.0
413435950	1441066037	31.082480821494748	122.47640151467897	8.4	99.0	87.0
413435950	1441066038	31.082475465502647	122.47644495302525	8.4	99.0	87.0
413435950	1441066039	31.082470004044314	122.47648878985704	8.4	99.0	87.0
413435950	1441066040	31.082464401039573	122.47653314697722	8.4	99.0	87.0
413435950	1441066041	31.08245862040803	122.47657814618867	8.4	99.0	87.0
413435950	1441066042	31.082452626069152	122.47662390929412	8.4	99.0	87.0
413435950	1441066043	31.082446381942166	122.47667055809616	8.4	99.0	87.0
413435950	1441066044	31.082439851946162	122.47671821439731	8.4	99.0	87.0
413435950	1441066045	31.082433	122.47676700000001	8.4	99.0	87.0
413435950	1441066046	31.082425812119133	122.47681695442057	8.4	99.0	87.1111111111111
413435950	1441066047	31.08241836270629	122.47686778803173	8.4	99.0	87.22222222222221
413435950	1441066048	31.08241074826153	122.47691912892054	8.4	99.0	87.33333333333333
413435950	1441066049	31.0824030652855	122.47697060517442	8.4	99.0	87.44444444444443
413435950	1441066050	31.082395410279446	122.47702184488107	8.4	99.0	87.55555555555556
413435950	1441066051	31.08238787974517	122.47707247612847	8.4	99.0	87.66666666666667
413435950	1441066052	31.082380570185116	122.47712212700495	8.4	99.0	87.77777777777777
413435950	1441066053	31.082373578102207	122.47717042559918	8.4	99.0	87.88888888888889
413435950	1441066054	31.082366999999998	122.477217	8.4	99.0	88.0
413435950	1441066055	31.08236089514461	122.47726159688787	8.4	99.0	88.0
413435950	1441066056	31.082355173851052	122.47730443730842	8.4	99.0	88.0
413435950	1441066057	31.08234970919606	122.4773458608982	8.4	99.0	88.0
413435950	1441066058	31.082344374255875	122.47738620729345	8.4	99.0	88.0
413435950	1441066059	31.082339042106263	122.4774258161302	8.4	99.0	88.0
413435950	1441066060	31.082333585822564	122.47746502704409	8.4	99.0	88.0
413435950	1441066061	31.082327878479703	122.47750417967055	8.4	99.0	88.0
413435950	1441066062	31.082321793152147	122.47754361364471	8.4	99.0	88.0
413435950	1441066063	31.082315202913996	122.47758366860137	8.4	99.0	88.0
413435950	1441066064	31.082307980838888	122.47762468417508	8.4	99.0	88.0
413435950	1441066065	31.082300000000004	122.477667	8.4	99.0	88.0
413435950	1441066066	31.082291193709846	122.47771082485474	8.4	99.0	88.0
413435950	1441066067	31.082281736240027	122.47775584409725	8.4	99.0	88.0
413435950	1441066068	31.082271862102456	122.47780161223072	8.4	99.0	88.0
413435950	1441066069	31.082261805809644	122.47784768375901	8.4	99.0	88.0
413435950	1441066070	31.082251801874783	122.47789361318657	8.4	99.0	88.0
413435950	1441066071	31.082242084811647	122.47793895501847	8.4	99.0	88.0
413435950	1441066072	31.082232889134673	122.47798326376042	8.4	99.0	88.0
413435950	1441066073	31.08222444935893	122.47802609391867	8.4	99.0	88.0
413435950	1441066074	31.082217	122.47806700000001	8.4	99.0	88.0
413435950	1441066075	31.082210700069925	122.47810570212648	8.4	99.0909090909091	88.0909090909091
413435950	1441066076	31.082205406564725	122.47814258287947	8.4	99.18181818181817	88.18181818181817
413435950	1441066077	31.082200900975753	122.47817819045476	8.4	99.27272727272728	88.27272727272727
413435950	1441066078	31.082196964793695	122.47821307304757	8.4	99.36363636363637	88.36363636363636
413435950	1441066079	31.082193379508606	122.4782477788527	8.4	99.45454545454545	88.45454545454545
413435950	1441066080	31.082189926609942	122.47828285606455	8.4	99.54545454545455	88.54545454545455
413435950	1441066081	31.082186387586592	122.47831885287717	8.4	99.63636363636363	88.63636363636363
413435950	1441066082	31.082182543926752	122.47835631748409	8.4	99.72727272727273	88.72727272727272
413435950	1441066083	31.082178177117992	122.47839579807855	8.4	99.81818181818183	88.81818181818181
413435950	1441066084	31.082173068647105	122.47843784285317	8.4	99.9090909090909	88.9090909090909
413435950	1441066085	31.082167000000005	122.478483	8.4	100.0	89.0
413435950	1441066086	31.08215982108504	122.4785316298878	8.4	100.0	89.0
413435950	1441066087	31.082151655503484	122.4785833415944	8.4	100.0	89.0
413435950	1441066088	31.082142695280606	122.47863755637532	8.4	100.0	89.0
413435950	1441066089	31.08213313244241	122.47869369548651	8.4	100.0	89.0
413435950	1441066090	31.082123159015843	122.47875118018455	8.4	100.0	89.0
413435950	1441066091	31.082112967028827	122.47880943172667	8.4	100.0	89.0
413435950	1441066092	31.082102748510337	122.47886787137078	8.4	100.0	89.0
413435950	1441066093	31.08209269549038	122.47892592037547	8.4	100.0	89.0
413435950	1441066094	31.082082999999994	122.47898300000001	8.4	100.0	89.0
413435950	1441066095	31.082073812848257	122.47903863339985	8.40909090909091	100.0909090909091	89.0
413435950	1441066096	31.082065119952798	122.47909275131262	8.418181818181818	100.18181818181817	89.0
413435950	1441066097	31.08205686600823	122.47914538637133	8.427272727272728	100.27272727272728	89.0
413435950	1441066098	31.082048995708984	122.47919657120876	8.436363636363637	100.36363636363637	89.0
413435950	1441066099	31.082041453749486	122.47924633845759	8.445454545454545	100.45454545454545	89.0
413435950	1441066100	31.082034184823993	122.47929472075033	8.454545454545455	100.54545454545455	89.0
413435950	1441066101	31.082027133626692	122.4793417507193	8.463636363636363	100.63636363636363	89.0
413435950	1441066102	31.082020244851705	122.47938746099673	8.472727272727273	100.72727272727273	89.0
413435950	1441066103	31.08201346319298	122.47943188421472	8.481818181818182	100.81818181818183	89.0
413435950	1441066104	31.082006733344468	122.47947505300519	8.49090909090909	100.9090909090909	89.0
413435950	1441066105	31.082	122.47951700000002	8.5	101.0	89.0
413435950	1441066106	31.081993211808143	122.47955781005817	8.5	101.0	89.0
413435950	1441066107	31.081986333236546	122.47959777694747	8.5	101.0	89.0
413435950	1441066108	31.08197933270725	122.47963724666289	8.5	101.0	89.0
413435950	1441066109	31.081972178641877	122.47967656519913	8.5	101.0	89.0
413435950	1441066110	31.08196483946161	122.47971607855088	8.5	101.0	89.0
413435950	1441066111	31.081957283587183	122.47975613271264	8.5	101.0	89.0
413435950	1441066112	31.081949479438954	122.47979707367864	8.5	101.0	89.0
413435950	1441066113	31.08194139543675	122.47983924744312	8.5	101.0	89.0
413435950	1441066114	31.081932999999996	122.47988300000002	8.5	101.0	89.0
413435950	1441066115	31.081924278028755	122.47992856432072	8.5	101.0	89.0
413435950	1441066116	31.081915280347847	122.47997572128725	8.5	101.0	89.0
413435950	1441066117	31.081906074263667	122.48002413875939	8.5	101.0	89.0
413435950	1441066118	31.08189672708308	122.4800734845972	8.5	101.0	89.0
413435950	1441066119	31.0818873061134	122.48012342666102	8.5	101.0	89.0
413435950	1441066120	31.081877878662503	122.48017363281141	8.5	101.0	89.0
413435950	1441066121	31.081868512038696	122.48022377090919	8.5	101.0	89.0
413435950	1441066122	31.08185927355092	122.48027350881544	8.5	101.0	89.0
413435950	1441066123	31.081850230508543	122.48032251439156	8.5	101.0	89.0
413435950	1441066124	31.08184145022143	122.48037045549914	8.5	101.0	89.0
413435950	1441066125	31.081832999999996	122.480417	8.5	101.0	89.0
413435950	1441066126	31.081824925334445	122.48046190457596	8.5	101.0	88.88888888888889
413435950	1441066127	31.08181718443282	122.4805052811878	8.5	101.0	88.77777777777777
413435950	1441066128	31.08180971368234	122.48054733061585	8.5	101.0	88.66666666666667
413435950	1441066129	31.0818024494699	122.48058825364022	8.5	101.0	88.55555555555556
413435950	1441066130	31.081795328182093	122.48062825104093	8.5	101.0	88.44444444444444
413435950	1441066131	31.081788286205263	122.48066752359773	8.5	101.0	88.33333333333333
413435950	1441066132	31.08178125992547	122.4807062720902	8.5	101.0	88.22222222222221
413435950	1441066133	31.08177418572854	122.48074469729787	8.5	101.0	88.1111111111111
413435950	1441066134	31.08176700000001	122.480783	8.5	101.0	88.0
413435950	1441066135	31.081759654600834	122.48082136544821	8.5	101.0	88.0
413435950	1441066136	31.08175216329405	122.48085991678371	8.5	101.0	88.0
413435950	1441066137	31.08174455531817	122.48089876162025	8.5	101.0	88.0
413435950	1441066138	31.081736859911576	122.48093800757157	8.5	101.0	88.0
413435950	1441066139	31.08172910631252	122.48097776225137	8.5	101.0	88.0
413435950	1441066140	31.081721323759098	122.48101813327342	8.5	101.0	88.0
413435950	1441066141	31.081713541489275	122.4810592282515	8.5	101.0	88.0
413435950	1441066142	31.081705788740884	122.48110115479938	8.5	101.0	88.0
413435950	1441066143	31.08169809475157	122.48114402053088	8.5	101.0	88.0
413435950	1441066144	31.081690488758824	122.48118793305979	8.5	101.0	88.0
413435950	1441066145	31.08168300000001	122.481233	8.5	101.0	88.0
413435950	1441066146	31.081675645776937	122.48127929425037	8.5	101.0	88.0
413435950	1441066147	31.081668395650144	122.48132674984967	8.5	101.0	88.0
413435950	1441066148	31.081661207244927	122.48137526612165	8.5	101.0	88.0
413435950	1441066149	31.08165403818671	122.4814247423899	8.5	101.0	88.0
413435950	1441066150	31.081646846101044	122.48147507797812	8.5	101.0	88.0
413435950	1441066151	31.081639588613633	122.48152617220978	8.5	101.0	88.0
413435950	1441066152	31.081632223350315	122.48157792440836	8.5	101.0	88.0
413435950	1441066153	31.081624707937056	122.48163023389732	8.5	101.0	88.0
413435950	1441066154	31.08161700000001	122.481683	8.5	101.0	88.0
413435950	1441066155	31.081609076408526	122.48173609817022	8.49090909090909	100.9090909090909	88.0
413435950	1441066156	31.081600991004446	122.48178930838412	8.481818181818182	100.81818181818183	88.0
413435950	1441066157	31.081592816873044	122.48184238674872	8.472727272727273	100.72727272727273	88.0
413435950	1441066158	31.081584627099996	122.48189508937115	8.463636363636363	100.63636363636363	88.0
413435950	1441066159	31.081576494771372	122.48194717235884	8.454545454545455	100.54545454545455	88.0
413435950	1441066160	31.081568492973645	122.48199839181946	8.445454545454545	100.45454545454545	88.0
413435950	1441066161	31.081560694793662	122.4820485038609	8.436363636363637	100.36363636363637	88.0
413435950	1441066162	31.081553173318632	122.4820972645913	8.427272727272728	100.27272727272728	88.0
413435950	1441066163	31.081546001636067	122.48214443011892	8.418181818181818	100.18181818181817	88.0
413435950	1441066164	31.08153925283381	122.48218975655224	8.40909090909091	100.0909090909091	88.0
413435950	1441066165	31.081533	122.482233	8.4	100.0	88.0
413435950	1441066166	31.081527277673576	122.4822740465921	8.4	100.0	88.1111111111111
413435950	1441066167	31.081521966195865	122.48231330254332	8.4	100.0	88.22222222222221
413435950	1441066168	31.081516907358154	122.48235130408925	8.4	100.0	88.33333333333333
413435950	1441066169	31.081511942951025	122.48238858746511	8.4	100.0	88.44444444444444
413435950	1441066170	31.081506914764404	122.4824256889057	8.4	100.0	88.55555555555556
413435950	1441066171	31.081501664587652	122.48246314464558	8.4	100.0	88.66666666666667
413435950	1441066172	31.081496034209437	122.48250149091882	8.4	100.0	88.77777777777777
413435950	1441066173	31.081489865417762	122.48254126395918	8.4	100.0	88.88888888888889
413435950	1441066174	31.08148299999999	122.482583	8.4	100.0	89.0
413435950	1441066175	31.08147532945754	122.4826270947558	8.4	100.0	89.0
413435950	1441066176	31.0814669441508	122.48267338186767	8.4	100.0	89.0
413435950	1441066177	31.081457984155357	122.48272155445868	8.4	100.0	89.0
413435950	1441066178	31.08144858954707	122.48277130565215	8.4	100.0	89.0
413435950	1441066179	31.081438900402258	122.48282232857179	8.4	100.0	89.0
413435950	1441066180	31.081429056797667	122.48287431634166	8.4	100.0	89.0
413435950	1441066181	31.081419198810526	122.48292696208632	8.4	100.0	89.0
413435950	1441066182	31.08140946651856	122.48297995893063	8.4	100.0	89.0
413435950	1441066183	31.081400000000002	122.48303299999999	8.4	100.0	89.0
413435950	1441066184	31.081390911931628	122.48308581703427	8.4	100.0	89.0
413435950	1441066185	31.081382205382766	122.48313829623	8.4	100.0	89.0
413435950	1441066186	31.081373856020942	122.48319036239783	8.4	100.0	89.0
413435950	1441066187	31.081365839513786	122.48324194034838	8.4	100.0	89.0
413435950	1441066188	31.081358131529086	122.48329295489216	8.4	100.0	89.0
413435950	1441066189	31.081350707734682	122.48334333083974	8.4	100.0	89.0
413435950	1441066190	31.08134354379856	122.48339299300163	8.4	100.0	89.0
413435950	1441066191	31.0813366153888	122.4834418661882	8.4	100.0	89.0
413435950	1441066192	31.08132989817358	122.4834898752099	8.4	100.0	89.0
413435950	1441066193	31.08132336782119	122.48353694487705	8.4	100.0	89.0
413435950	1441066194	31.08131699999999	122.48358300000001	8.4	100.0	89.0
413435950	1441066195	31.081310769835866	122.48362798932433	8.4	100.0909090909091	89.0
413435950	1441066196	31.08130465028444	122.48367195733668	8.4	100.18181818181817	89.0
413435950	1441066197	31.081298613758722	122.48371497245898	8.4	100.27272727272728	89.0
413435950	1441066198	31.081292632671587	122.48375710311304	8.4	100.36363636363637	89.0
413435950	1441066199	31.08128667943575	122.48379841772059	8.4	100.45454545454545	89.0
413435950	1441066200	31.08128072646389	122.48383898470337	8.4	100.54545454545455	89.0
413435950	1441066201	31.081274746168543	122.48387887248295	8.4	100.63636363636363	89.0
413435950	1441066202	31.081268710962163	122.48391814948094	8.4	100.72727272727273	89.0
413435950	1441066203	31.081262593257126	122.48395688411881	8.4	100.81818181818183	89.0
413435950	1441066204	31.081256365465666	122.48399514481804	8.4	100.9090909090909	89.0
413435950	1441066205	31.081249999999994	122.48403300000001	8.4	101.0	89.0
413435950	1441066206	31.081243470694147	122.48407054039352	8.411111111111111	101.0	89.0
413435950	1441066207	31.08123675706984	122.48410794595716	8.422222222222222	101.0	89.0
413435950	1441066208	31.081229840070467	122.48414541895698	8.433333333333334	101.0	89.0
413435950	1441066209	31.081222700639263	122.48418316165886	8.444444444444445	101.0	89.0
413435950	1441066210	31.08121531971915	122.48422137632866	8.455555555555556	101.0	89.0
413435950	1441066211	31.08120767825285	122.4842602652321	8.466666666666667	101.0	89.0
413435950	1441066212	31.081199757182805	122.4843000306348	8.477777777777778	101.0	89.0
413435950	1441066213	31.081191537451215	122.4843408748023	8.488888888888889	101.0	89.0
413435950	1441066214	31.081182999999996	122.484383	8.5	101.0	89.0
413435950	1441066215	31.08117414104648	122.48442652902423	8.5	101.0	89.0
413435950	1441066216	31.081165017910855	122.48447126679568	8.5	101.0	89.0
413435950	1441066217	31.08115570318938	122.48451693876616	8.5	101.0	89.0
413435950	1441066218	31.081146269478623	122.48456327038785	8.5	101.0	89.0
413435950	1441066219	31.081136789375563	122.48460998711303	8.5	101.0	89.0
413435950	1441066220	31.081127335477603	122.48465681439434	8.5	101.0	89.0
413435950	1441066221	31.081117980382505	122.48470347768456	8.5	101.0	89.0
413435950	1441066222	31.081108796688426	122.48474970243684	8.5	101.0	89.0
413435950	1441066223	31.08109985699396	122.48479521410442	8.5	101.0	89.0
413435950	1441066224	31.081091233898043	122.4848397381409	8.5	101.0	89.0
413435950	1441066225	31.081083000000003	122.48488300000001	8.5	101.0	89.0
413435950	1441066226	31.081075198561102	122.48492483452034	8.5	101.11111111111111	89.0
413435950	1441066227	31.081067755489222	122.48496551407911	8.5	101.22222222222223	89.0
413435950	1441066228	31.081060567353394	122.48500542043782	8.5	101.33333333333333	89.0
413435950	1441066229	31.081053530722134	122.48504493535776	8.5	101.44444444444444	89.0
413435950	1441066230	31.081046542163524	122.48508444059989	8.5	101.55555555555557	89.0
413435950	1441066231	31.08103949824515	122.48512431792491	8.5	101.66666666666667	89.0
413435950	1441066232	31.081032295534104	122.48516494909325	8.5	101.77777777777779	89.0
413435950	1441066233	31.08102483059702	122.48520671586499	8.5	101.8888888888889	89.0
413435950	1441066234	31.081017000000003	122.48524999999998	8.5	102.0	89.0
413435950	1441066235	31.081008727738915	122.48529508609874	8.5	102.0	88.88888888888889
413435950	1441066236	31.081000047530956	122.48534187012574	8.5	102.0	88.77777777777777
413435950	1441066237	31.080991020523758	122.48539015088662	8.5	102.0	88.66666666666667
413435950	1441066238	31.080981707865256	122.48543972718716	8.5	102.0	88.55555555555556
413435950	1441066239	31.080972170703628	122.48549039783329	8.5	102.0	88.44444444444444
413435950	1441066240	31.080962470187348	122.48554196163121	8.5	102.0	88.33333333333333
413435950	1441066241	31.080952667465212	122.48559421738722	8.5	102.0	88.22222222222221
413435950	1441066242	31.08094282368627	122.48564696390791	8.5	102.0	88.1111111111111
413435950	1441066243	31.080933	122.48570000000001	8.5	102.0	88.0
413435950	1441066244	31.080923249476008	122.48575312825143	8.5	101.9090909090909	88.0
413435950	1441066245	31.08091359286392	122.48580616637386	8.5	101.81818181818183	88.0
413435950	1441066246	31.080904042833502	122.48585893586005	8.5	101.72727272727273	88.0
413435950	1441066247	31.080894612054887	122.48591125820275	8.5	101.63636363636364	88.0
413435950	1441066248	31.08088531319842	122.48596295489496	8.5	101.54545454545455	88.0
413435950	1441066249	31.080876158934778	122.48601384742959	8.5	101.45454545454545	88.0
413435950	1441066250	31.08086716193487	122.48606375729973	8.5	101.36363636363637	88.0
413435950	1441066251	31.080858334869912	122.4861125059986	8.5	101.27272727272728	88.0
413435950	1441066252	31.0808496904113	122.48615991501937	8.5	101.18181818181819	88.0
413435950	1441066253	31.080841241230722	122.48620580585538	8.5	101.0909090909091	88.0
413435950	1441066254	31.080833	122.48625	8.5	101.0	88.0
413435950	1441066255	31.080824972107127	122.48629241428776	8.49090909090909	101.0	88.0
413435950	1441066256	31.080817133803734	122.48633334691762	8.481818181818182	101.0	88.0
413435950	1441066257	31.08080945405689	122.48637319142942	8.472727272727273	101.0	88.0
413435950	1441066258	31.080801901833144	122.48641234136285	8.463636363636363	101.0	88.0
413435950	1441066259	31.080794446098537	122.48645119025743	8.454545454545455	101.0	88.0
413435950	1441066260	31.080787055818615	122.48649013165247	8.445454545454545	101.0	88.0
413435950	1441066261	31.08077969995848	122.48652955908717	8.436363636363637	101.0	88.0
413435950	1441066262	31.08077234748275	122.4865698661005	8.427272727272728	101.0	88.0
413435950	1441066263	31.080764967355492	122.48661144623134	8.418181818181818	101.0	88.0
413435950	1441066264	31.080757528540243	122.48665469301832	8.40909090909091	101.0	88.0
413435950	1441066265	31.08075000000001	122.4867	8.4	101.0	88.0
413435950	1441066266	31.08074236429868	122.48674760240807	8.4	100.88888888888889	88.0
413435950	1441066267	31.080734658406403	122.48679710224822	8.4	100.77777777777779	88.0
413435950	1441066268	31.080726932895526	122.48684794321964	8.4	100.66666666666667	88.0
413435950	1441066269	31.080719238339235	122.48689956902193	8.4	100.55555555555556	88.0
413435950	1441066270	31.080711625311626	122.48695142335495	8.4	100.44444444444444	88.0
413435950	1441066271	31.080704144387614	122.48700294991875	8.4	100.33333333333333	88.0
413435950	1441066272	31.080696846143066	122.48705359241372	8.4	100.22222222222221	88.0
413435950	1441066273	31.08068978115469	122.48710279454053	8.4	100.11111111111111	88.0
413435950	1441066274	31.080682999999997	122.48714999999999	8.4	100.0	88.0
413435950	1441066275	31.080676534770827	122.4871948190008	8.4	100.0	88.0
413435950	1441066276	31.080670343613416	122.48723752778193	8.4	100.0	88.0
413435950	1441066277	31.08066436618699	122.48727856908971	8.4	100.0	88.0
413435950	1441066278	31.080658542150093	122.48731838567024	8.4	100.0	88.0
413435950	1441066279	31.08065281116073	122.4873574202694	8.4	100.0	88.0
413435950	1441066280	31.08064711287631	122.4873961156329	8.4	100.0	88.0
413435950	1441066281	31.08064138695373	122.48743491450618	8.4	100.0	88.0
413435950	1441066282	31.080635573049296	122.48747425963455	8.4	100.0	88.0
413435950	1441066283	31.080629610818814	122.48751459376311	8.4	100.0	88.0
413435950	1441066284	31.080623439917513	122.48755635963671	8.4	100.0	88.0
413435950	1441066285	31.080616999999997	122.48759999999999	8.4	100.0	88.0
413435950	1441066286	31.08061024858299	122.48764579687288	8.4	100.0	88.1111111111111
413435950	1441066287	31.08060321463409	122.48769338937711	8.4	100.0	88.22222222222221
413435950	1441066288	31.080595944984335	122.48774225591019	8.4	100.0	88.33333333333333
413435950	1441066289	31.08058848646543	122.48779187486977	8.4	100.0	88.44444444444444
413435950	1441066290	31.080580885909903	122.48784172465369	8.4	100.0	88.55555555555556
413435950	1441066291	31.080573190151085	122.48789128366016	8.4	100.0	88.66666666666667
413435950	1441066292	31.080565446023105	122.48794003028755	8.4	100.0	88.77777777777777
413435950	1441066293	31.08055770036086	122.48798744293453	8.4	100.0	88.88888888888889
413435950	1441066294	31.08055	122.488033	8.4	100.0	89.0
413435950	1441066295	31.08054238153928	122.48807635347949	8.4	100.0	89.0
413435950	1441066296	31.080534840627344	122.48811784975398	8.4	100.0	89.0
413435950	1441066297	31.0805273626746	122.48815800880072	8.4	100.0	89.0
413435950	1441066298	31.08051993309078	122.48819735059678	8.4	100.0	89.0
413435950	1441066299	31.080512537284935	122.48823639511895	8.4	100.0	89.0
413435950	1441066300	31.080505160665485	122.48827566234394	8.4	100.0	89.0
413435950	1441066301	31.080497788640212	122.48831567224826	8.4	100.0	89.0
413435950	1441066302	31.080490406616235	122.48835694480822	8.4	100.0	89.0
413435950	1441066303	31.080483	122.4884	8.4	100.0	89.0
413435950	1441066304	31.08047555740502	122.48844520229694	8.4	100.0	89.0
413435950	1441066305	31.080468080275914	122.48849229416187	8.4	100.0	89.0
413435950	1441066306	31.080460573265547	122.4885408625551	8.4	100.0	89.0
413435950	1441066307	31.080453041027354	122.48859049443708	8.4	100.0	89.0
413435950	1441066308	31.08044548821537	122.48864077676838	8.4	100.0	89.0
413435950	1441066309	31.080437919484268	122.48869129650969	8.4	100.0	89.0
413435950	1441066310	31.080430339489343	122.48874164062183	8.4	100.0	89.0
413435950	1441066311	31.080422752886562	122.48879139606576	8.4	100.0	89.0
413435950	1441066312	31.080415164332518	122.48884014980261	8.4	100.0	89.0
413435950	1441066313	31.08040757848441	122.48888748879357	8.4	100.0	89.0
413435950	1441066314	31.080400000000004	122.48893299999999	8.4	100.0	89.0
413435950	1441066315	31.080392432444658	122.48897641173544	8.4	100.0909090909091	89.0
413435950	1441066316	31.080384875012086	122.48901801772165	8.4	100.18181818181817	89.0
413435950	1441066317	31.080377325802576	122.48905825303234	8.4	100.27272727272728	89.0
413435950	1441066318	31.08036978291577	122.4890975527411	8.4	100.36363636363637	89.0
413435950	1441066319	31.080362244450736	122.48913635192136	8.4	100.45454545454545	89.0
413435950	1441066320	31.080354708506082	122.4891750856464	8.4	100.54545454545455	89.0
413435950	1441066321	31.08034717317979	122.48921418898941	8.4	100.63636363636363	89.0
413435950	1441066322	31.080339636569388	122.48925409702345	8.4	100.72727272727273	89.0
413435950	1441066323	31.080332096771816	122.48929524482139	8.4	100.81818181818183	89.0
413435950	1441066324	31.08032455188344	122.48933806745602	8.4	100.9090909090909	89.0
413435950	1441066325	31.080316999999994	122.48938300000002	8.4	101.0	89.0
413435950	1441066326	31.08030944140569	122.48943031137249	8.4	101.0	89.0
413435950	1441066327	31.080301885141246	122.48947960587898	8.4	101.0	89.0
413435950	1441066328	31.080294342437224	122.4895303216719	8.4	101.0	89.0
413435950	1441066329	31.080286824524958	122.48958189690379	8.4	101.0	89.0
413435950	1441066330	31.08027934263671	122.48963376972738	8.4	101.0	89.0
413435950	1441066331	31.080271908005617	122.48968537829558	8.4	101.0	89.0
413435950	1441066332	31.08026453186572	122.48973616076154	8.4	101.0	89.0
413435950	1441066333	31.080257225451945	122.48978555527852	8.4	101.0	89.0
413435950	1441066334	31.080250000000003	122.48983300000002	8.4	101.0	89.0
413435950	1441066335	31.080242857672857	122.48987809647764	8.4	101.0	88.9090909090909
413435950	1441066336	31.080235764339374	122.48992109985497	8.4	101.0	88.81818181818181
413435950	1441066337	31.080228676794327	122.48996242867337	8.4	101.0	88.72727272727272
413435950	1441066338	31.08022155183183	122.49000250147398	8.4	101.0	88.63636363636363
413435950	1441066339	31.080214346245455	122.49004173679783	8.4	101.0	88.54545454545455
413435950	1441066340	31.08020701682827	122.49008055318573	8.4	101.0	88.45454545454545
413435950	1441066341	31.08019952037276	122.49011936917823	8.4	101.0	88.36363636363636
413435950	1441066342	31.080191813670947	122.4901586033158	8.4	101.0	88.27272727272727
413435950	1441066343	31.08018385351434	122.49019867413867	8.4	101.0	88.18181818181817
413435950	1441066344	31.080175596693895	122.49024000018682	8.4	101.0	88.0909090909091
413435950	1441066345	31.080167000000007	122.49028300000002	8.4	101.0	88.0
413435950	1441066346	31.080158041888033	122.49032798048981	8.4	101.0	88.0
413435950	1441066347	31.08014878747539	122.49037480205563	8.4	101.0	88.0
413435950	1441066348	31.080139323545275	122.49042321346924	8.4	101.0	88.0
413435950	1441066349	31.080129736881215	122.49047296350247	8.4	101.0	88.0
413435950	1441066350	31.080120114267054	122.49052380092758	8.4	101.0	88.0
413435950	1441066351	31.08011054248705	122.490575474517	8.4	101.0	88.0
413435950	1441066352	31.080101108325792	122.49062773304348	8.4	101.0	88.0
413435950	1441066353	31.080091898568302	122.49068032528004	8.4	101.0	88.0
413435950	1441066354	31.080083	122.490733	8.4	101.0	88.0
413435950	1441066355	31.08007447987841	122.49078552472612	8.4	100.88888888888889	88.0
413435950	1441066356	31.08006632734807	122.49083774197773	8.4	100.77777777777779	88.0
413435950	1441066357	31.080058512025452	122.49088951302329	8.4	100.66666666666667	88.0
413435950	1441066358	31.08005100352721	122.49094069913126	8.4	100.55555555555556	88.0
413435950	1441066359	31.080043771470258	122.49099116157002	8.4	100.44444444444444	88.0
413435950	1441066360	31.08003678547167	122.49104076160799	8.4	100.33333333333333	88.0
413435950	1441066361	31.080030015148743	122.49108936051346	8.4	100.22222222222221	88.0
413435950	1441066362	31.080023430118974	122.4911368195547	8.4	100.11111111111111	88.0
413435950	1441066363	31.080016999999998	122.491183	8.4	100.0	88.0
413435950	1441066364	31.080010696059993	122.4912278127643	8.4	100.0	88.0
413435950	1441066365	31.080004496168506	122.49127136734926	8.4	100.0	88.0
413435950	1441066366	31.079998379845204	122.4913138229033	8.4	100.0	88.0
413435950	1441066367	31.07999232660953	122.4913553385747	8.4	100.0	88.0
413435950	1441066368	31.079986315980705	122.49139607351164	8.4	100.0	88.0
413435950	1441066369	31.079980327477674	122.49143618686223	8.4	100.0	88.0
413435950	1441066370	31.079974340619252	122.49147583777459	8.4	100.0	88.0
413435950	1441066371	31.07996833492398	122.49151518539666	8.4	100.0	88.0
413435950	1441066372	31.079962289910277	122.49155438887637	8.4	100.0	88.0
413435950	1441066373	31.07995618509628	122.49159360736155	8.4	100.0	88.0
413435950	1441066374	31.079949999999993	122.49163299999998	8.4	100.0	88.0
413435950	1441066375	31.079943723299696	122.4916726956393	8.4	99.9090909090909	88.0909090909091
413435950	1441066376	31.079937380315545	122.49171270192676	8.4	99.81818181818183	88.18181818181817
413435950	1441066377	31.079931005528174	122.49175299620964	8.4	99.72727272727273	88.27272727272727
413435950	1441066378	31.07992463341825	122.49179355583527	8.4	99.63636363636363	88.36363636363636
413435950	1441066379	31.079918298466495	122.49183435815101	8.4	99.54545454545455	88.45454545454545
413435950	1441066380	31.07991203515362	122.49187538050434	8.4	99.45454545454545	88.54545454545455
413435950	1441066381	31.07990587796037	122.49191660024276	8.4	99.36363636363637	88.63636363636363
413435950	1441066382	31.079899861367565	122.49195799471384	8.4	99.27272727272728	88.72727272727272
413435950	1441066383	31.079894019856013	122.49199954126527	8.4	99.18181818181817	88.81818181818181
413435950	1441066384	31.079888387906525	122.49204121724473	8.4	99.0909090909091	88.9090909090909
413435950	1441066385	31.07988300000001	122.49208300000001	8.4	99.0	89.0
413435950	1441066386	31.079877865678988	122.49212489827532	8.4	99.0	89.0
413435950	1441066387	31.079872894732464	122.49216704640031	8.4	99.0	89.0
413435950	1441066388	31.079867972010877	122.49220961010072	8.4	99.0	89.0
413435950	1441066389	31.079862982364443	122.49225275510209	8.4	99.0	89.0
413435950	1441066390	31.079857810643105	122.49229664712976	8.4	99.0	89.0
413435950	1441066391	31.079852341696657	122.49234145190874	8.4	99.0	89.0
413435950	1441066392	31.079846460374547	122.49238733516381	8.4	99.0	89.0
413435950	1441066393	31.07984005152602	122.49243446261949	8.4	99.0	89.0
413435950	1441066394	31.079832999999997	122.49248299999998	8.4	99.0	89.0
413435950	1441066395	31.079825230402093	122.49253301959308	8.4	99.0909090909091	89.0909090909091
413435950	1441066396	31.079816826365647	122.4925842199422	8.4	99.18181818181817	89.18181818181817
413435950	1441066397	31.079807911281534	122.49263620615504	8.4	99.27272727272728	89.27272727272727
413435950	1441066398	31.0797986085412	122.49268858333956	8.4	99.36363636363637	89.36363636363637
413435950	1441066399	31.079789041536714	122.49274095660425	8.4	99.45454545454545	89.45454545454545
413435950	1441066400	31.079779333660838	122.49279293105793	8.4	99.54545454545455	89.54545454545455
413435950	1441066401	31.079769608306968	122.49284411180987	8.4	99.63636363636363	89.63636363636363
413435950	1441066402	31.079759988869068	122.49289410396977	8.4	99.72727272727273	89.72727272727272
413435950	1441066403	31.079750598741775	122.49294251264773	8.4	99.81818181818183	89.81818181818183
413435950	1441066404	31.079741561320205	122.49298894295418	8.4	99.9090909090909	89.9090909090909
413435950	1441066405	31.079733	122.493033	8.4	100.0	90.0
413435950	1441066406	31.079724996019657	122.49307446096769	8.4	100.11111111111111	89.88888888888889
413435950	1441066407	31.079717461987425	122.49311379132553	8.4	100.22222222222221	89.77777777777779
413435950	1441066408	31.079710268353182	122.49315162861272	8.4	100.33333333333333	89.66666666666667
413435950	1441066409	31.079703285565998	122.49318861036814	8.4	100.44444444444444	89.55555555555556
413435950	1441066410	31.079696384074154	122.49322537413016	8.4	100.55555555555556	89.44444444444444
413435950	1441066411	31.07968943432521	122.49326255743692	8.4	100.66666666666667	89.33333333333333
413435950	1441066412	31.07968230676599	122.49330079782602	8.4	100.77777777777779	89.22222222222221
413435950	1441066413	31.079674871842514	122.49334073283478	8.4	100.88888888888889	89.11111111111111
413435950	1441066414	31.079666999999986	122.49338300000001	8.4	101.0	89.0
413435950	1441066415	31.07965859993308	122.49342804406652	8.411111111111111	101.0	89.0
413435950	1441066416	31.079649733337686	122.4934755386125	8.422222222222222	101.0	89.0
413435950	1441066417	31.079640500160636	122.4935249644248	8.433333333333334	101.0	89.0
413435950	1441066418	31.07963100034945	122.49357580229052	8.444444444444445	101.0	89.0
413435950	1441066419	31.079621333852383	122.49362753299731	8.455555555555556	101.0	89.0
413435950	1441066420	31.079611600618595	122.49367963733306	8.466666666666667	101.0	89.0
413435950	1441066421	31.07960190059794	122.49373159608618	8.477777777777778	101.0	89.0
413435950	1441066422	31.07959233374121	122.49378289004541	8.488888888888889	101.0	89.0
413435950	1441066423	31.079583000000007	122.49383300000001	8.5	101.0	89.0
413435950	1441066424	31.079573981069124	122.4938815137485	8.5	101.0	88.9090909090909
413435950	1441066425	31.07956528561341	122.49392844712568	8.5	101.0	88.81818181818181
413435950	1441066426	31.079556904039993	122.49397392297531	8.5	101.0	88.72727272727272
413435950	1441066427	31.079548826755758	122.494018064141	8.5	101.0	88.63636363636363
413435950	1441066428	31.079541044167375	122.49406099346629	8.5	101.0	88.54545454545455
413435950	1441066429	31.079533546681333	122.49410283379467	8.5	101.0	88.45454545454545
413435950	1441066430	31.079526324703917	122.49414370796957	8.5	101.0	88.36363636363636
413435950	1441066431	31.07951936864122	122.49418373883432	8.5	101.0	88.27272727272727
413435950	1441066432	31.079512668899177	122.49422304923218	8.5	101.0	88.18181818181817
413435950	1441066433	31.07950621588356	122.49426176200635	8.5	101.0	88.0909090909091
413435950	1441066434	31.079499999999996	122.4943	8.5	101.0	88.0
413435950	1441066435	31.07949400298992	122.49433790527826	8.5	101.0	88.0
413435950	1441066436	31.079488171938674	122.49437569679445	8.5	101.0	88.0
413435950	1441066437	31.07948244526729	122.49441361272375	8.5	101.0	88.0
413435950	1441066438	31.07947676139653	122.49445189124114	8.5	101.0	88.0
413435950	1441066439	31.079471058746893	122.49449077052154	8.5	101.0	88.0
413435950	1441066440	31.07946527573856	122.49453048873967	8.5	101.0	88.0
413435950	1441066441	31.07945935079138	122.49457128407009	8.5	101.0	88.0
413435950	1441066442	31.07945322232494	122.49461339468724	8.5	101.0	88.0
413435950	1441066443	31.079446828758424	122.49465705876526	8.5	101.0	88.0
413435950	1441066444	31.079440108510628	122.49470251447823	8.5	101.0	88.0
413435950	1441066445	31.079433000000005	122.49475	8.5	101.0	88.0
413435950	1441066446	31.079425464631946	122.49479964761112	8.49	100.9	88.0
413435950	1441066447	31.07941755576154	122.49485116602035	8.48	100.8	88.0
413435950	1441066448	31.079409349731698	122.49490415804367	8.47	100.69999999999999	88.0
413435950	1441066449	31.079400922886	122.49495822649722	8.46	100.60000000000001	88.0
413435950	1441066450	31.079392351568618	122.49501297419759	8.45	100.50000000000001	88.0
413435950	1441066451	31.07938371212442	122.49506800396152	8.44	100.4	88.0
413435950	1441066452	31.079375080898913	122.49512291860616	8.43	100.3	88.0
413435950	1441066453	31.079366534238325	122.49517732094894	8.42	100.2	88.0
413435950	1441066454	31.079358148489508	122.49523081380754	8.41	100.10000000000001	88.0
413435950	1441066455	31.079349999999994	122.49528300000001	8.4	100.0	88.0
413435950	1441066456	31.079342149757004	122.49533356972933	8.4	99.89999999999999	88.0
413435950	1441066457	31.079334597304257	122.49538256273742	8.4	99.8	88.0
413435950	1441066458	31.07932732682441	122.49543010615074	8.4	99.7	88.0
413435950	1441066459	31.07932032249984	122.49547632709576	8.4	99.6	88.0
413435950	1441066460	31.079313568512706	122.49552135269877	8.4	99.5	88.0
413435950	1441066461	31.079307049044974	122.49556531008605	8.4	99.4	88.0
413435950	1441066462	31.079300748278367	122.49560832638375	8.4	99.30000000000001	88.0
413435950	1441066463	31.079294650394452	122.49565052871797	8.4	99.2	88.0
413435950	1441066464	31.0792887395746	122.49569204421472	8.4	99.1	88.0
413435950	1441066465	31.079282999999997	122.49573300000002	8.4	99.0	88.0
413435950	1441066466	31.079277411133305	122.49577352677888	8.4	99.0	88.0
413435950	1441066467	31.079271933563668	122.4958137695729	8.4	99.0	88.0
413435950	1441066468	31.079266523161664	122.49585387698282	8.4	99.0	88.0
413435950	1441066469	31.079261135797736	122.49589399760917	8.4	99.0	88.0
413435950	1441066470	31.07925572734208	122.49593428005244	8.4	99.0	88.0
413435950	1441066471	31.079250253664725	122.49597487291295	8.4	99.0	88.0
413435950	1441066472	31.079244670635536	122.49601592479098	8.4	99.0	88.0
413435950	1441066473	31.079238934124128	122.49605758428667	8.4	99.0	88.0
413435950	1441066474	31.079233000000002	122.49610000000001	8.4	99.0	88.0
413435950	1441066475	31.079226838051024	122.49614327208984	8.4	99.0	88.1
413435950	1441066476	31.079220473739703	122.49618730695047	8.4	99.0	88.2
413435950	1441066477	31.0792139464473	122.49623196253515	8.4	99.0	88.3
413435950	1441066478	31.079207295555317	122.49627709679729	8.4	99.0	88.39999999999999
413435950	1441066479	31.079200560445425	122.49632256769038	8.4	99.0	88.49999999999999
413435950	1441066480	31.07919378049951	122.49636823316801	8.4	99.0	88.6
413435950	1441066481	31.079186995099615	122.49641395118391	8.4	99.0	88.7
413435950	1441066482	31.079180243628063	122.4964595796919	8.4	99.0	88.8
413435950	1441066483	31.0791735654673	122.49650497664591	8.4	99.0	88.89999999999999
413435950	1441066484	31.079167	122.49655000000001	8.4	99.0	89.0
413435950	1441066485	31.07916057040142	122.49659455927292	8.4	99.1	89.0
413435950	1441066486	31.079154235016315	122.49663877024174	8.4	99.2	89.0
413435950	1441066487	31.079147935981556	122.49668280024804	8.4	99.30000000000001	89.0
413435950	1441066488	31.07914161543386	122.49672681663321	8.4	99.4	89.0
413435950	1441066489	31.07913521550965	122.49677098673851	8.4	99.5	89.0
413435950	1441066490	31.079128678345135	122.49681547790502	8.4	99.6	89.0
413435950	1441066491	31.07912194607629	122.49686045747373	8.4	99.7	89.0
413435950	1441066492	31.079114960838872	122.4969060927854	8.4	99.8	89.0
413435950	1441066493	31.079107664768365	122.49695255118066	8.4	99.89999999999999	89.0
413435950	1441066494	31.079100000000004	122.49700000000001	8.4	100.0	89.0
413435950	1441066495	31.07909192759869	122.49704854259842	8.40909090909091	100.0909090909091	88.9090909090909
413435950	1441066496	31.079083484349134	122.49709802638976	8.418181818181818	100.18181818181817	88.81818181818181
413435950	1441066497	31.079074725966223	122.49714823480284	8.427272727272728	100.27272727272728	88.72727272727272
413435950	1441066498	31.079065708165174	122.49719895126651	8.436363636363637	100.36363636363637	88.63636363636363
413435950	1441066499	31.079056486661546	122.49724995920992	8.445454545454545	100.45454545454545	88.54545454545455
413435950	1441066500	31.079047117171232	122.49730104206238	8.454545454545455	100.54545454545455	88.45454545454545
413435950	1441066501	31.079037655410495	122.49735198325341	8.463636363636363	100.63636363636363	88.36363636363636
413435950	1441066502	31.079028157095895	122.49740256621267	8.472727272727273	100.72727272727273	88.27272727272727
413435950	1441066503	31.079018677944394	122.49745257437007	8.481818181818182	100.81818181818183	88.18181818181817
413435950	1441066504	31.079009273673233	122.49750179115576	8.49090909090909	100.9090909090909	88.0909090909091
413435950	1441066505	31.078999999999997	122.49754999999999	8.5	101.0	88.0
413435950	1441066506	31.07899090293856	122.49759705532689	8.5	101.0	87.8
413435950	1441066507	31.07898198968688	122.49764309553527	8.5	101.0	87.6
413435950	1441066508	31.07897325773862	122.49768833001744	8.5	101.0	87.39999999999999
413435950	1441066509	31.078964704587097	122.49773296816568	8.5	101.0	87.19999999999999
413435950	1441066510	31.078956327725393	122.49777721937222	8.5	101.0	87.00000000000001
413435950	1441066511	31.078948124646207	122.4978212930291	8.5	101.0	86.80000000000001
413435950	1441066512	31.078940092842064	122.4978653985284	8.5	101.0	86.60000000000001
413435950	1441066513	31.0789322298051	122.49790974526206	8.5	101.0	86.4
413435950	1441066514	31.078924533027216	122.49795454262201	8.5	101.0	86.2
413435950	1441066515	31.078917	122.49800000000002	8.5	101.0	86.0
413435950	1441066516	31.078909628090507	122.4980462398469	8.5	101.0	85.70000000000002
413435950	1441066517	31.07890241416882	122.49809303684948	8.5	101.0	85.4
413435950	1441066518	31.078895354981196	122.49814007875365	8.5	101.0	85.1
413435950	1441066519	31.078888447274313	122.4981870533054	8.5	101.0	84.80000000000001
413435950	1441066520	31.078881687795352	122.4982336482508	8.5	101.0	84.50000000000001
413435950	1441066521	31.078875073291893	122.49827955133603	8.5	101.0	84.2
413435950	1441066522	31.07886860051199	122.49832445030727	8.5	101.0	83.89999999999999
413435950	1441066523	31.078862266204073	122.49836803291075	8.5	101.0	83.60000000000001
413435950	1441066524	31.07885606711702	122.4984099868929	8.5	101.0	83.30000000000001
413435950	1441066525	31.078849999999996	122.49845000000002	8.5	101.0	83.0
413435950	1441066526	31.078844060507652	122.49848789131369	8.5	100.77777777777779	82.77777777777779
413435950	1441066527	31.078838239915218	122.49852400525573	8.5	100.55555555555556	82.55555555555556
413435950	1441066528	31.078832528402444	122.49855881758296	8.5	100.33333333333333	82.33333333333333
413435950	1441066529	31.078826916148607	122.49859280405202	8.5	100.11111111111111	82.11111111111111
413435950	1441066530	31.078821393332372	122.49862644041947	8.5	99.88888888888889	81.88888888888889
413435950	1441066531	31.078815950131958	122.49866020244176	8.5	99.66666666666667	81.66666666666667
413435950	1441066532	31.078810576725054	122.49869456587514	8.5	99.44444444444444	81.44444444444444
413435950	1441066533	31.078805263288857	122.49873000647587	8.5	99.22222222222221	81.22222222222221
413435950	1441066534	31.078799999999987	122.498767	8.5	99.0	81.0
413435950	1441066535	31.07879477907063	122.49880592819116	8.49	98.8	80.69999999999999
413435950	1441066536	31.07878960085697	122.4988467967436	8.48	98.6	80.4
413435950	1441066537	31.07878446775134	122.4988895173392	8.47	98.4	80.10000000000001
413435950	1441066538	31.07877938214607	122.49893400165982	8.46	98.2	79.8
413435950	1441066539	31.078774346433534	122.49898016138742	8.45	98.0	79.49999999999999
413435950	1441066540	31.078769363006163	122.49902790820398	8.44	97.8	79.2
413435950	1441066541	31.078764434256485	122.4990771537915	8.43	97.6	78.9
413435950	1441066542	31.07875956257709	122.49912780983196	8.42	97.39999999999999	78.6
413435950	1441066543	31.078754750360677	122.49917978800744	8.41	97.2	78.29999999999998
413435950	1441066544	31.07875	122.499233	8.4	97.0	78.0
413435950	1441066545	31.07874532446283	122.49928731094175	8.38	96.7	77.8
413435950	1441066546	31.078740779016616	122.49934239976481	8.36	96.39999999999999	77.6
413435950	1441066547	31.078736429504268	122.49939789885151	8.34	96.10000000000001	77.39999999999999
413435950	1441066548	31.078732341769303	122.49945344058445	8.32	95.8	77.19999999999999
413435950	1441066549	31.078728581655856	122.49950865734635	8.3	95.5	77.0
413435950	1441066550	31.07872521500873	122.4995631815202	8.28	95.2	76.80000000000001
413435950	1441066551	31.078722307673313	122.49961664548914	8.26	94.9	76.60000000000001
413435950	1441066552	31.078719925495605	122.49966868163642	8.24	94.60000000000001	76.4
413435950	1441066553	31.078718134322152	122.49971892234556	8.219999999999999	94.3	76.2
413435950	1441066554	31.078717000000005	122.499767	8.2	94.0	76.0
413435950	1441066555	31.078716563052232	122.49981266121766	8.19090909090909	93.72727272727273	75.9090909090909
413435950	1441066556	31.07871676270427	122.49985610955335	8.181818181818182	93.45454545454545	75.81818181818183
413435950	1441066557	31.078717512856652	122.499897662796	8.172727272727272	93.18181818181819	75.72727272727273
413435950	1441066558	31.078718727409377	122.49993763873431	8.163636363636362	92.9090909090909	75.63636363636364
413435950	1441066559	31.07872032026201	122.49997635515676	8.154545454545454	92.63636363636364	75.54545454545455
413435950	1441066560	31.07872220531368	122.50001412985176	8.145454545454545	92.36363636363637	75.45454545454545
413435950	1441066561	31.078724296463122	122.50005128060758	8.136363636363637	92.0909090909091	75.36363636363637
413435950	1441066562	31.078726507608668	122.50008812521234	8.127272727272727	91.81818181818183	75.27272727272728
413435950	1441066563	31.078728752648328	122.50012498145404	8.118181818181817	91.54545454545455	75.18181818181819
413435950	1441066564	31.078730945479677	122.50016216712066	8.10909090909091	91.27272727272728	75.0909090909091
413435950	1441066565	31.078732999999996	122.50020000000002	8.1	91.0	75.0
413435950	1441066566	31.07873485311075	122.50023873104104	8.09	90.7	74.89999999999999
413435950	1441066567	31.078736533731593	122.50027834383734	8.08	90.4	74.8
413435950	1441066568	31.078738093786857	122.50031875514382	8.07	90.1	74.7
413435950	1441066569	31.07873958520094	122.50035988171544	8.06	89.8	74.60000000000001
413435950	1441066570	31.07874105989836	122.50040164030717	8.05	89.5	74.5
413435950	1441066571	31.0787425698037	122.50044394767419	8.04	89.2	74.4
413435950	1441066572	31.078744166841666	122.50048672057163	8.03	88.89999999999999	74.30000000000001
413435950	1441066573	31.078745902937083	122.50052987575484	8.02	88.6	74.2
413435950	1441066574	31.078747830014848	122.50057332997913	8.01	88.3	74.1
413435950	1441066575	31.078749999999996	122.500617	8.0	88.0	74.0
413435950	1441066576	31.07875245133434	122.50066080531776	7.98	87.7	74.0
413435950	1441066577	31.07875516852644	122.5007046764119	7.96	87.39999999999999	74.0
413435950	1441066578	31.078758122601606	122.50074854650651	7.9399999999999995	87.10000000000001	74.0
413435950	1441066579	31.078761284585276	122.50079234882574	7.92	86.8	74.0
413435950	1441066580	31.078764625502938	122.50083601659365	7.9	86.5	74.0
413435950	1441066581	31.078768116380193	122.5008794830342	7.88	86.2	74.0
413435950	1441066582	31.0787717282427	122.50092268137129	7.859999999999999	85.9	74.0
413435950	1441066583	31.07877543211627	122.50096554482877	7.84	85.60000000000001	74.0
413435950	1441066584	31.078779199026723	122.50100800663044	7.82	85.3	74.0
413435950	1441066585	31.078783000000005	122.50105000000002	7.8	85.0	74.0
413435950	1441066586	31.078786817473972	122.50109150099269	7.8	84.875	74.0
413435950	1441066587	31.07879067953381	122.50113265698978	7.8	84.75000000000001	74.0
413435950	1441066588	31.07879462567632	122.50117365820431	7.8	84.625	74.0
413435950	1441066589	31.07879869539807	122.50121469484935	7.8	84.50000000000001	74.0
413435950	1441066590	31.07880292819536	122.50125595713807	7.8	84.375	74.0
413435950	1441066591	31.078807363564266	122.50129763528382	7.8	84.25	74.0
413435950	1441066592	31.078812041000624	122.50133991949996	7.8	84.12500000000001	74.0
413435950	1441066593	31.078816999999994	122.50138300000002	7.8	84.0	74.0
413435950	1441066594	31.078822266212534	122.50142700626039	7.790909090909091	83.81818181818183	74.0909090909091
413435950	1441066595	31.078827809907697	122.50147182480846	7.781818181818181	83.63636363636364	74.18181818181819
413435950	1441066596	31.07883358750994	122.50151728143426	7.7727272727272725	83.45454545454545	74.27272727272728
413435950	1441066597	31.078839555444	122.50156320192765	7.763636363636364	83.27272727272728	74.36363636363637
413435950	1441066598	31.0788456701348	122.50160941207848	7.754545454545455	83.0909090909091	74.45454545454545
413435950	1441066599	31.078851888007566	122.50165573767634	7.745454545454545	82.9090909090909	74.54545454545455
413435950	1441066600	31.078858165487734	122.50170200451076	7.736363636363636	82.72727272727273	74.63636363636364
413435950	1441066601	31.078864459001004	122.50174803837116	7.7272727272727275	82.54545454545455	74.72727272727273
413435950	1441066602	31.07887072497331	122.50179366504679	7.718181818181819	82.36363636363637	74.81818181818183
413435950	1441066603	31.078876919830837	122.50183871032674	7.709090909090909	82.18181818181817	74.9090909090909
413435950	1441066604	31.078882999999998	122.501883	7.7	82.0	75.0
413435950	1441066605	31.07888892699981	122.50192641384356	7.7	82.0	75.10000000000001
413435950	1441066606	31.07889468271877	122.50196904758666	7.7	82.0	75.2
413435950	1441066607	31.07890025413756	122.5020110509466	7.7	82.0	75.3
413435950	1441066608	31.07890562823666	122.50205257364084	7.7	82.0	75.4
413435950	1441066609	31.078910791996357	122.50209376538666	7.7	82.0	75.50000000000001
413435950	1441066610	31.07891573239673	122.50213477590157	7.7	82.0	75.60000000000001
413435950	1441066611	31.078920436417665	122.50217575490288	7.7	82.0	75.7
413435950	1441066612	31.0789248910389	122.5022168521081	7.7	82.0	75.80000000000001
413435950	1441066613	31.07892908323989	122.50225821723467	7.7	82.0	75.9
413435950	1441066614	31.078932999999992	122.5023	7.7	82.0	76.0
413435950	1441066615	31.078936641144495	122.50234229338588	7.71	82.0	76.2
413435950	1441066616	31.07894005788331	122.50238496343154	7.72	82.0	76.4
413435950	1441066617	31.078943314272784	122.50242781944057	7.73	82.0	76.60000000000001
413435950	1441066618	31.078946474369445	122.50247067071668	7.74	82.0	76.80000000000001
413435950	1441066619	31.07894960223013	122.50251332656366	7.75	82.0	77.0
413435950	1441066620	31.078952761911918	122.50255559628539	7.76	82.0	77.19999999999999
413435950	1441066621	31.078956017472116	122.5025972891858	7.77	82.0	77.39999999999999
413435950	1441066622	31.07895943296831	122.50263821456896	7.78	82.0	77.6
413435950	1441066623	31.078963072458254	122.50267818173897	7.79	82.0	77.8
413435950	1441066624	31.078966999999995	122.50271699999999	7.8	82.0	78.0
413435950	1441066625	31.078971256710467	122.5027545683378	7.8	82.0909090909091	78.27272727272727
413435950	1441066626	31.078975791941495	122.50279114446434	7.8	82.18181818181817	78.54545454545455
413435950	1441066627	31.078980532103326	122.50282707577304	7.8	82.27272727272728	78.81818181818181
413435950	1441066628	31.078985403605735	122.50286270965732	7.8	82.36363636363637	79.0909090909091
413435950	1441066629	31.07899033285814	122.50289839351053	7.8	82.45454545454545	79.36363636363636
413435950	1441066630	31.0789952462696	122.50293447472596	7.8	82.54545454545455	79.63636363636363
413435950	1441066631	31.07900007024873	122.5029713006969	7.8	82.63636363636363	79.9090909090909
413435950	1441066632	31.07900473120377	122.50300921881664	7.8	82.72727272727273	80.18181818181817
413435950	1441066633	31.079009155542522	122.50304857647832	7.8	82.81818181818183	80.45454545454545
413435950	1441066634	31.07901326967232	122.5030897210751	7.8	82.9090909090909	80.72727272727272
413435950	1441066635	31.079017	122.503133	7.8	83.0	81.0
413435950	1441066636	31.07902028917457	122.50317861129768	7.811111111111111	83.22222222222223	81.22222222222221
413435950	1441066637	31.079023144816027	122.50322615561954	7.822222222222222	83.44444444444444	81.44444444444444
413435950	1441066638	31.07902559078767	122.50327508426861	7.833333333333333	83.66666666666667	81.66666666666667
413435950	1441066639	31.079027650953645	122.50332484854788	7.844444444444444	83.8888888888889	81.88888888888889
413435950	1441066640	31.07902934917884	122.50337489976026	7.855555555555556	84.11111111111111	82.11111111111111
413435950	1441066641	31.079030709329054	122.50342468920873	7.866666666666667	84.33333333333333	82.33333333333333
413435950	1441066642	31.079031755270893	122.50347366819618	7.877777777777778	84.55555555555557	82.55555555555556
413435950	1441066643	31.0790325108718	122.50352128802561	7.888888888888889	84.77777777777779	82.77777777777779
413435950	1441066644	31.079033	122.50356699999999	7.9	85.0	83.0
413435950	1441066645	31.07903325153242	122.50361041314623	7.9	85.22222222222223	83.22222222222223
413435950	1441066646	31.07903331437816	122.5036517673866	7.9	85.44444444444444	83.44444444444444
413435950	1441066647	31.07903324245385	122.5036914603673	7.9	85.66666666666667	83.66666666666667
413435950	1441066648	31.079033089675505	122.50372988973467	7.9	85.88888888888889	83.8888888888889
413435950	1441066649	31.07903290995867	122.50376745313518	7.9	86.11111111111111	84.11111111111111
413435950	1441066650	31.079032757218357	122.50380454821529	7.9	86.33333333333334	84.33333333333333
413435950	1441066651	31.079032685369143	122.50384157262165	7.9	86.55555555555556	84.55555555555557
413435950	1441066652	31.079032748325137	122.50387892400096	7.9	86.77777777777777	84.77777777777779
413435950	1441066653	31.079032999999992	122.503917	7.9	87.0	85.0
413435950	1441066654	31.07903347268391	122.50395612582604	7.908333333333333	87.16666666666666	85.16666666666667
413435950	1441066655	31.07903411217495	122.50399633692774	7.916666666666667	87.33333333333333	85.33333333333333
413435950	1441066656	31.079034842648145	122.504037596314	7.925000000000001	87.5	85.5
413435950	1441066657	31.079035588278575	122.50407986699365	7.933333333333334	87.66666666666667	85.66666666666667
413435950	1441066658	31.079036273241325	122.50412311197533	7.941666666666666	87.83333333333333	85.83333333333333
413435950	1441066659	31.079036821711547	122.50416729426755	7.95	88.0	86.0
413435950	1441066660	31.07903715786436	122.50421237687868	7.958333333333334	88.16666666666666	86.16666666666667
413435950	1441066661	31.07903720587496	122.50425832281694	7.966666666666667	88.33333333333333	86.33333333333334
413435950	1441066662	31.079036889918555	122.5043050950904	7.975	88.49999999999999	86.5
413435950	1441066663	31.079036134170394	122.50435265670696	7.983333333333333	88.66666666666667	86.66666666666667
413435950	1441066664	31.079034862805763	122.50440097067431	7.991666666666667	88.83333333333333	86.83333333333333
413435950	1441066665	31.079032999999992	122.50445	8.0	89.0	87.0
413435950	1441066666	31.07903050132906	122.50449966057023	8.011111111111111	89.33333333333333	87.33333333333333
413435950	1441066667	31.07902744797157	122.5045496797866	8.022222222222222	89.66666666666667	87.66666666666667
413435950	1441066668	31.079023952507203	122.50459973792971	8.033333333333333	90.0	88.0
413435950	1441066669	31.079020127516127	122.50464951528045	8.044444444444444	90.33333333333333	88.33333333333333
413435950	1441066670	31.079016085578996	122.50469869212002	8.055555555555555	90.66666666666667	88.66666666666667
413435950	1441066671	31.079011939276995	122.50474694872987	8.066666666666666	91.0	89.0
413435950	1441066672	31.07900780119172	122.50479396539176	8.077777777777778	91.33333333333333	89.33333333333333
413435950	1441066673	31.07900378390524	122.5048394223877	8.088888888888889	91.66666666666667	89.66666666666667
413435950	1441066674	31.07900000000001	122.504883	8.1	92.0	90.0
413435950	1441066675	31.078996532773594	122.50492449355613	8.10909090909091	92.27272727272728	90.27272727272728
413435950	1441066676	31.07899334838263	122.50496415856345	8.118181818181817	92.54545454545455	90.54545454545455
413435950	1441066677	31.07899038369796	122.5050023655742	8.127272727272727	92.81818181818183	90.81818181818183
413435950	1441066678	31.07898757558997	122.50503948514043	8.136363636363637	93.0909090909091	91.0909090909091
413435950	1441066679	31.07898486092859	122.50507588781403	8.145454545454545	93.36363636363637	91.36363636363637
413435950	1441066680	31.07898217658327	122.50511194414679	8.154545454545454	93.63636363636364	91.63636363636363
413435950	1441066681	31.078979459423092	122.50514802469033	8.163636363636362	93.9090909090909	91.9090909090909
413435950	1441066682	31.078976646316686	122.50518449999612	8.172727272727272	94.18181818181819	92.18181818181819
413435950	1441066683	31.078973674132257	122.50522174061554	8.181818181818182	94.45454545454545	92.45454545454545
413435950	1441066684	31.078970479737592	122.50526011709982	8.19090909090909	94.72727272727273	92.72727272727273
413435950	1441066685	31.078967000000006	122.5053	8.2	95.0	93.0
413435950	1441066686	31.07896318616675	122.50534164666391	8.209999999999999	95.2	93.2
413435950	1441066687	31.078959047006677	122.50538486162692	8.219999999999999	95.4	93.4
413435950	1441066688	31.078954605669427	122.50542933622143	8.23	95.60000000000001	93.60000000000001
413435950	1441066689	31.078949885304976	122.50547476177985	8.24	95.80000000000001	93.80000000000001
413435950	1441066690	31.07894490906374	122.50552082963469	8.25	96.00000000000001	94.0
413435950	1441066691	31.078939700096523	122.50556723111859	8.26	96.19999999999999	94.2
413435950	1441066692	31.078934281554606	122.50561365756418	8.27	96.39999999999999	94.4
413435950	1441066693	31.078928676589708	122.50565980030431	8.280000000000001	96.6	94.60000000000001
413435950	1441066694	31.078922908353967	122.5057053506719	8.290000000000001	96.8	94.80000000000001
413435950	1441066695	31.078916999999993	122.50575	8.3	97.0	95.0
413435950	1441066696	31.07891095237732	122.50579356059245	8.31	97.3	95.3
413435950	1441066697	31.07890467712179	122.5058363286359	8.32	97.6	95.60000000000001
413435950	1441066698	31.078898063565262	122.50587872128739	8.33	97.89999999999999	95.9
413435950	1441066699	31.07889100103906	122.50592115570372	8.34	98.2	96.2
413435950	1441066700	31.07888337887392	122.50596404904137	8.350000000000001	98.5	96.5
413435950	1441066701	31.078875086400053	122.50600781845647	8.360000000000001	98.8	96.8
413435950	1441066702	31.078866012947074	122.50605288110476	8.370000000000001	99.1	97.10000000000001
413435950	1441066703	31.078856047843985	122.50609965414161	8.38	99.4	97.39999999999999
413435950	1441066704	31.07884508041907	122.50614855472192	8.39	99.7	97.7
413435950	1441066705	31.078832999999992	122.5062	8.4	100.0	98.0
413435950	1441066706	31.078819762303667	122.5062542055087	8.4125	100.375	98.25
413435950	1441066707	31.078805588607782	122.50631058029707	8.425	100.75	98.5
413435950	1441066708	31.078790766581257	122.50636833179402	8.4375	101.12500000000001	98.75
413435950	1441066709	31.078775583894412	122.50642666742961	8.45	101.5	99.0
413435950	1441066710	31.078760328219	122.50648479463503	8.4625	101.875	99.25
413435950	1441066711	31.078745287228184	122.5065419208427	8.475	102.25	99.5
413435950	1441066712	31.078730748596556	122.50659725348613	8.4875	102.625	99.75
413435950	1441066713	31.07871700000001	122.50665	8.5	103.0	100.0
413435950	1441066714	31.078704253846528	122.50669956853103	8.50909090909091	103.27272727272728	100.27272727272728
413435950	1441066715	31.07869242146815	122.50674617007084	8.518181818181818	103.54545454545455	100.54545454545455
413435950	1441066716	31.078681338927133	122.50679021632158	8.527272727272727	103.81818181818181	100.81818181818183
413435950	1441066717	31.078670842285007	122.50683211898476	8.536363636363637	104.0909090909091	101.0909090909091
413435950	1441066718	31.0786607676026	122.50687228976142	8.545454545454545	104.36363636363636	101.36363636363637
413435950	1441066719	31.0786509509402	122.50691114035199	8.554545454545455	104.63636363636364	101.63636363636364
413435950	1441066720	31.078641228357498	122.50694908245656	8.563636363636363	104.9090909090909	101.9090909090909
413435950	1441066721	31.07863143591367	122.50698652777466	8.572727272727272	105.18181818181819	102.18181818181819
413435950	1441066722	31.078621409667434	122.50702388800552	8.581818181818182	105.45454545454545	102.45454545454545
413435950	1441066723	31.07861098567696	122.50706157484785	8.59090909090909	105.72727272727272	102.72727272727273
413435950	1441066724	31.078599999999994	122.5071	8.6	106.0	103.0
413435950	1441066725	31.07858831551076	122.5071395097278	8.61	106.2	103.3
413435950	1441066726	31.078575902351247	122.50718018856874	8.62	106.39999999999999	103.60000000000001
413435950	1441066727	31.078562757480338	122.5072220556282	8.629999999999999	106.6	103.9
413435950	1441066728	31.07854887785688	122.50726513001149	8.639999999999999	106.8	104.2
413435950	1441066729	31.07853426043965	122.50730943082385	8.649999999999999	107.0	104.5
413435950	1441066730	31.078518902187387	122.50735497717048	8.66	107.2	104.8
413435950	1441066731	31.07850280005873	122.5074017881564	8.67	107.4	105.10000000000001
413435950	1441066732	31.07848595101227	122.50744988288669	8.68	107.6	105.39999999999999
413435950	1441066733	31.078468352006546	122.50749928046628	8.69	107.8	105.7
413435950	1441066734	31.07844999999999	122.50755	8.7	108.0	106.0
413435950	1441066735	31.078430917555036	122.50760199348655	8.709999999999999	108.4	106.3
413435950	1441066736	31.07841122965043	122.50765494450039	8.719999999999999	108.8	106.6
413435950	1441066737	31.078391086869498	122.50770846951043	8.73	109.2	106.89999999999999
413435950	1441066738	31.078370639796226	122.50776218498628	8.74	109.60000000000001	107.2
413435950	1441066739	31.078350039015223	122.50781570739811	8.75	110.0	107.5
413435950	1441066740	31.078329435111748	122.50786865321678	8.76	110.4	107.8
413435950	1441066741	31.07830897867171	122.50792063891383	8.77	110.8	108.1
413435950	1441066742	31.07828882028158	122.50797128096143	8.780000000000001	111.2	108.4
413435950	1441066743	31.078269110528474	122.50802019583237	8.790000000000001	111.60000000000001	108.7
413435950	1441066744	31.07825	122.508067	8.8	112.0	109.0
413435950	1441066745	31.078231598382583	122.50811142931549	8.811111111111112	112.22222222222223	109.33333333333333
413435950	1441066746	31.078213851756203	122.50815369713918	8.822222222222223	112.44444444444444	109.66666666666667
413435950	1441066747	31.0781966652987	122.50819413620816	8.833333333333334	112.66666666666667	110.0
413435950	1441066748	31.078179944187422	122.50823307925921	8.844444444444445	112.8888888888889	110.33333333333333
413435950	1441066749	31.078163593599225	122.50827085902853	8.855555555555556	113.11111111111111	110.66666666666667
413435950	1441066750	31.078147518710544	122.50830780825198	8.866666666666667	113.33333333333334	111.0
413435950	1441066751	31.078131624697424	122.50834425966502	8.877777777777778	113.55555555555557	111.33333333333333
413435950	1441066752	31.078115816735487	122.50838054600278	8.88888888888889	113.77777777777779	111.66666666666667
413435950	1441066753	31.0781	122.508417	8.9	114.00000000000001	112.0
413435950	1441066754	31.07808409413426	122.50845387415912	8.908333333333333	114.33333333333334	112.41666666666667
413435950	1441066755	31.07806807665512	122.50849110005488	8.916666666666668	114.66666666666667	112.83333333333334
413435950	1441066756	31.078051939547986	122.50852852903013	8.925	115.00000000000003	113.25
413435950	1441066757	31.078035674798425	122.50856601242782	8.933333333333334	115.33333333333336	113.66666666666667
413435950	1441066758	31.0780192743922	122.50860340159096	8.941666666666666	115.66666666666669	114.08333333333334
413435950	1441066759	31.0780027303152	122.50864054786274	8.95	116.00000000000001	114.5
413435950	1441066760	31.077986034553547	122.50867730258629	8.958333333333334	116.33333333333334	114.91666666666667
413435950	1441066761	31.0779691790935	122.50871351710495	8.966666666666667	116.66666666666667	115.33333333333333
413435950	1441066762	31.07795215592146	122.5087490427621	8.975	117.0	115.75
413435950	1441066763	31.07793495702405	122.50878373090124	8.983333333333334	117.33333333333336	116.16666666666667
413435950	1441066764	31.07791757438793	122.50881743286598	8.991666666666667	117.66666666666669	116.58333333333333
413435950	1441066765	31.077899999999985	122.50885	9.0	118.00000000000001	117.0
413435950	1441066766	31.07788201903416	122.50888171890315	9.014285714285714	118.28571428571429	117.28571428571429
413435950	1441066767	31.07786258941128	122.50891461719839	9.028571428571428	118.57142857142858	117.57142857142857
413435950	1441066768	31.077840462236804	122.50895115776112	9.042857142857143	118.85714285714285	117.85714285714286
413435950	1441066769	31.077814388613035	122.50899380346229	9.057142857142857	119.14285714285715	118.14285714285714
413435950	1441066770	31.077783119638315	122.50904501716663	9.071428571428571	119.42857142857142	118.42857142857143
413435950	1441066771	31.077745406405473	122.50910726173069	9.085714285714285	119.71428571428572	118.71428571428571
413435950	1441066772	31.077699999999997	122.509183	9.1	119.99999999999999	119.0
413435950	1441066773	31.077649999999995	122.509267	9.1	121.0	119.99999999999999
413435950	1441066774	31.0776110965557	122.5093317592207	9.125	121.24999999999999	120.25
413435950	1441066775	31.077584114504138	122.5093761149937	9.149999999999999	121.5	120.49999999999999
413435950	1441066776	31.077565075203836	122.50940741327494	9.174999999999999	121.75000000000001	120.75
413435950	1441066777	31.07755000000001	122.50943300000002	9.2	122.0	121.0
413435950	1441066778	31.077535326069924	122.50945903775755	9.2	122.33333333333333	121.66666666666666
413435950	1441066779	31.077519153946085	122.50948695578944	9.2	122.66666666666667	122.33333333333334
413435950	1441066780	31.077499999999993	122.50951700000002	9.2	123.00000000000001	123.00000000000001
413435950	1441066781	31.077476679143366	122.50954947321864	9.225	123.5	123.25000000000001
413435950	1441066782	31.077449200449387	122.50958490598258	9.25	124.00000000000003	123.5
413435950	1441066783	31.077417871530958	122.50962388575552	9.275	124.50000000000001	123.74999999999999
413435950	1441066784	31.077383000000008	122.509667	9.3	125.00000000000001	124.0
413435950	1441066785	31.077345139689882	122.50971439620017	9.314285714285715	125.42857142857143	124.42857142857142
413435950	1441066786	31.077305829324473	122.50976446193256	9.32857142857143	125.85714285714288	124.85714285714286
413435950	1441066787	31.077266853852937	122.50981514480253	9.342857142857143	126.28571428571429	125.28571428571428
413435950	1441066788	31.077229998227725	122.5098643924225	9.357142857142858	126.71428571428572	125.71428571428572
413435950	1441066789	31.07719704740451	122.5099101524116	9.371428571428572	127.14285714285714	126.14285714285715
413435950	1441066790	31.077169786341766	122.5099503723946	9.385714285714286	127.57142857142858	126.5714285714286
413435950	1441066791	31.077149999999993	122.50998299999999	9.4	128.0	127.00000000000001
413435950	1441066792	31.077137497825962	122.51000791601268	9.4	128.66666666666666	127.33333333333334
413435950	1441066793	31.077124187204927	122.5100327338328	9.4	129.33333333333334	127.66666666666667
413435950	1441066794	31.07710000000001	122.51006699999999	9.4	130.0	128.0
413435950	1441066795	31.077058775566435	122.51011637385245	9.4	130.0	128.66666666666666
413435950	1441066796	31.077009983270266	122.51017096601949	9.4	130.0	129.33333333333334
413435950	1441066797	31.076967	122.51021700000001	9.4	130.0	130.0
413435950	1441066798	31.07693925179608	122.51024503310784	9.433333333333334	130.66666666666666	130.33333333333334
413435950	1441066799	31.076920361231032	122.51026295773079	9.466666666666667	131.33333333333334	130.66666666666666
413435950	1441066800	31.076899999999995	122.51028300000002	9.5	132.0	131.0
413435950	1441066801	31.076870122647172	122.51031464290855	9.5	132.2	131.20000000000002
413435950	1441066802	31.07683181514072	122.51035639696366	9.5	132.4	131.4
413435950	1441066803	31.07678844630801	122.51040402955853	9.5	132.6	131.6
413435950	1441066804	31.076743384981473	122.51045330809774	9.5	132.8	131.79999999999998
413435950	1441066805	31.0767	122.51050000000001	9.5	133.0	132.0
413435950	1441066806	31.076660903038746	122.51054085043734	9.516666666666666	133.33333333333331	132.5
413435950	1441066807	31.07662567709577	122.51057651554446	9.533333333333333	133.66666666666666	133.0
413435950	1441066808	31.07659314799723	122.5106086291911	9.55	134.0	133.5
413435950	1441066809	31.076562141567184	122.51063882524238	9.566666666666666	134.33333333333334	134.0
413435950	1441066810	31.07653148362787	122.51066873755951	9.583333333333332	134.66666666666666	134.5
413435950	1441066811	31.076499999999992	122.51070000000001	9.6	135.0	135.0
413435950	1441066812	31.076466909133252	122.51073348258448	9.6	135.50000000000003	135.50000000000003
413435950	1441066813	31.076432999999998	122.51076699999999	9.6	136.0	136.0
413435950	1441066814	31.076398988379122	122.51079850255617	9.625	136.5	136.5
413435950	1441066815	31.07636372674337	122.51082953836836	9.649999999999999	137.0	137.0
413435950	1441066816	31.0763256017366	122.51086255499793	9.674999999999999	137.5	137.5
413435950	1441066817	31.076283000000004	122.5109	9.7	138.0	138.0
413435950	1441066818	31.076235078512482	122.51094319571004	9.7	138.33333333333331	138.33333333333331
413435950	1441066819	31.076184075616315	122.51098896361448	9.7	138.66666666666669	138.66666666666669
413435950	1441066820	31.076132999999995	122.511033	9.7	139.0	139.0
413435950	1441066821	31.076084779979013	122.51107169247273	9.725	139.5	139.5
413435950	1441066822	31.076042022356297	122.51110419386819	9.75	140.0	140.0
413435950	1441066823	31.076007253555634	122.51113034832952	9.775	140.5	140.5
413435950	1441066824	31.075983	122.51115	9.8	141.0	141.0
413435950	1441066825	31.075969840195224	122.5111638764352	9.8	141.25000000000003	141.25000000000003
413435950	1441066826	31.075960560980413	122.51117623884083	9.8	141.5	141.5
413435950	1441066827	31.075946001276154	122.51119223182859	9.8	141.75	141.75
413435950	1441066828	31.075917	122.51121700000002	9.8	142.0	142.0
413435950	1441066829	31.075868035476567	122.51125337677233	9.8	142.33333333333331	142.33333333333331
413435950	1441066830	31.075808143678493	122.51129495089864	9.8	142.66666666666669	142.66666666666669
413435950	1441066831	31.075750000000003	122.511333	9.8	143.0	143.0
413435950	1441066832	31.07570344751797	122.51136122251432	9.850000000000001	143.5	143.5
413435950	1441066833	31.075667000000006	122.51138299999998	9.9	144.0	144.0
413435950	1441066834	31.075636457384757	122.51140334843393	9.9	144.4	144.4
413435950	1441066835	31.075608093623494	122.51142413840901	9.9	144.8	144.8
413435950	1441066836	31.075578301170324	122.51144645416967	9.9	145.2	145.2
413435950	1441066837	31.07554347247847	122.51147137995548	9.9	145.6	145.6
413435950	1441066838	31.075499999999998	122.51149999999998	9.9	146.0	146.0
413435950	1441066839	31.075446178246523	122.51153269971569	9.933333333333334	146.33333333333334	146.66666666666666
413435950	1441066840	31.07538790997339	122.5115670692618	9.966666666666667	146.66666666666666	147.33333333333334
413435950	1441066841	31.075333	122.5116	10.0	147.0	148.0
413435950	1441066842	31.07528750252635	122.51162903013002	10.0	147.49999999999997	148.33333333333334
413435950	1441066843	31.07525046926199	122.51165428514038	10.0	148.0	148.66666666666666
413435950	1441066844	31.075219201292697	122.51167653733528	10.0	148.5	149.0
413435950	1441066845	31.075190999703278	122.51169655901386	10.0	149.0	149.33333333333334
413435950	1441066846	31.075163165577873	122.5117151224714	10.0	149.5	149.66666666666669
413435950	1441066847	31.075133000000005	122.51173300000002	10.0	150.0	150.0
413435950	1441066848	31.075098037727415	122.5117510248801	10.025	150.25000000000003	150.5
413435950	1441066849	31.075056748216486	122.511770274354	10.05	150.5	151.00000000000003
413435950	1441066850	31.07500783459755	122.51179188665205	10.075	150.75	151.50000000000003
413435950	1441066851	31.074949999999994	122.511817	10.1	151.0	152.0
413435950	1441066852	31.074884058602954	122.5118458367444	10.133333333333333	151.66666666666666	152.33333333333334
413435950	1441066853	31.074819268790066	122.5118749557423	10.166666666666666	152.33333333333334	152.66666666666666
413435950	1441066854	31.074767	122.5119	10.2	153.0	153.0
413435950	1441066855	31.074735066614025	122.51191782676065	10.2	153.25	153.25
413435950	1441066856	31.07471706276945	122.51193015013705	10.2	153.50000000000003	153.50000000000003
413435950	1441066857	31.074703027540522	122.5119398984469	10.2	153.75	153.75
413435950	1441066858	31.074682999999993	122.51195000000001	10.2	154.0	154.0
413435950	1441066859	31.074649460654726	122.5119628283391	10.2	154.25000000000003	154.5
413435950	1441066860	31.0746046557516	122.51197853796039	10.2	154.5	155.0
413435950	1441066861	31.074553272972597	122.51199672860072	10.2	154.75	155.5
413435950	1441066862	31.0745	122.512017	10.2	155.0	156.0
413435950	1441066863	31.074448825143914	122.51203878177552	10.225	155.5	156.25
413435950	1441066864	31.074400939225388	122.51206082304047	10.25	156.00000000000003	156.49999999999997
413435950	1441066865	31.07435683369392	122.51208170278447	10.275	156.5	156.75
413435950	1441066866	31.074317000000004	122.51209999999999	10.3	157.0	157.0
413435950	1441066867	31.074279540353714	122.51211552332934	10.3	157.5	157.5
413435950	1441066868	31.074233000000003	122.512133	10.3	158.0	158.0
413435950	1441066869	31.074168444024384	122.5121562861776	10.333333333333334	158.66666666666666	158.33333333333331
413435950	1441066870	31.07409657385247	122.51218083526385	10.366666666666667	159.33333333333334	158.66666666666669
413435950	1441066871	31.074033	122.5122	10.4	160.0	159.0
413435950	1441066872	31.073987935070427	122.5122098097184	10.4	160.5	159.5
413435950	1441066873	31.073950000000004	122.512217	10.4	161.0	160.0
413435950	1441066874	31.073905792514136	122.51222903282437	10.4	161.25	160.25
413435950	1441066875	31.073855409172523	122.51224556959092	10.4	161.5	160.5
413435950	1441066876	31.073802321244347	122.51226432156027	10.4	161.75000000000003	160.75
413435950	1441066877	31.07375	122.51228300000001	10.4	162.0	161.0
413435950	1441066878	31.073701202322773	122.51229974515988	10.40909090909091	162.36363636363635	161.27272727272728
413435950	1441066879	31.073655827542087	122.51231441319153	10.418181818181818	162.72727272727275	161.54545454545456
413435950	1441066880	31.073613060598536	122.51232728922011	10.427272727272728	163.0909090909091	161.81818181818184
413435950	1441066881	31.07357208643255	122.5123386583695	10.436363636363637	163.45454545454547	162.0909090909091
413435950	1441066882	31.073532089984283	122.51234880576247	10.445454545454545	163.8181818181818	162.36363636363637
413435950	1441066883	31.073492256193788	122.51235801652085	10.454545454545455	164.1818181818182	162.63636363636363
413435950	1441066884	31.073451770000943	122.51236657576554	10.463636363636363	164.54545454545456	162.9090909090909
413435950	1441066885	31.07340981634551	122.5123747686168	10.472727272727273	164.9090909090909	163.1818181818182
413435950	1441066886	31.0733655801672	122.51238288019405	10.481818181818182	165.27272727272725	163.45454545454547
413435950	1441066887	31.073318246405535	122.51239119561588	10.49090909090909	165.63636363636365	163.72727272727272
413435950	1441066888	31.073266999999987	122.51240000000001	10.5	166.0	164.0
413435950	1441066889	31.073211373480355	122.51240948777958	10.52	166.4	164.0
413435950	1441066890	31.073152289738267	122.51241949065303	10.54	166.8	164.0
413435950	1441066891	31.07309101925592	122.51242974963608	10.56	167.20000000000002	164.0
413435950	1441066892	31.07302883251568	122.51244000574567	10.58	167.6	164.0
413435950	1441066893	31.072966999999995	122.51245	10.6	168.0	164.0
413435950	1441066894	31.07290656185405	122.5124595218137	10.60909090909091	168.36363636363637	164.0909090909091
413435950	1441066895	31.072847636873092	122.51246855418283	10.618181818181817	168.72727272727275	164.1818181818182
413435950	1441066896	31.072790113514948	122.51247712849862	10.627272727272727	169.0909090909091	164.27272727272728
413435950	1441066897	31.07273388023737	122.51248527615209	10.636363636363637	169.45454545454547	164.36363636363635
413435950	1441066898	31.07267882549812	122.51249302853415	10.645454545454545	169.8181818181818	164.45454545454544
413435950	1441066899	31.072624837754955	122.51250041703558	10.654545454545454	170.18181818181822	164.54545454545456
413435950	1441066900	31.072571805465582	122.51250747304695	10.663636363636362	170.54545454545456	164.63636363636363
413435950	1441066901	31.072519617087714	122.51251422795877	10.672727272727272	170.9090909090909	164.72727272727272
413435950	1441066902	31.072468161079033	122.51252071316141	10.681818181818182	171.27272727272728	164.8181818181818
413435950	1441066903	31.072417325897245	122.51252696004511	10.69090909090909	171.63636363636365	164.9090909090909
413435950	1441066904	31.072367000000003	122.512533	10.7	172.0	165.0
413435950	1441066905	31.072317071632597	122.51253885849188	10.709999999999999	172.2	165.0
413435950	1441066906	31.07226742819089	122.51254453728947	10.719999999999999	172.4	165.0
413435950	1441066907	31.072217956858385	122.51255003223713	10.73	172.6	165.0
413435950	1441066908	31.072168544818528	122.5125553391793	10.74	172.8	165.0
413435950	1441066909	31.072119079254808	122.5125604539603	10.75	173.0	165.0
413435950	1441066910	31.072069447350724	122.51256537242453	10.76	173.2	165.0
413435950	1441066911	31.072019536289744	122.51257009041629	10.77	173.4	165.0
413435950	1441066912	31.071969233255317	122.51257460377992	10.780000000000001	173.6	165.0
413435950	1441066913	31.07191842543092	122.51257890835973	10.790000000000001	173.8	165.0
413435950	1441066914	31.07186700000001	122.51258299999999	10.8	174.0	165.0
413435950	1441066915	31.071814900188343	122.51258688025457	10.81	174.1	165.1
413435950	1441066916	31.07176229339091	122.51259057351541	10.82	174.20000000000002	165.20000000000002
413435950	1441066917	31.07170940304502	122.51259410988398	10.83	174.3	165.3
413435950	1441066918	31.07165645258794	122.51259751946178	10.84	174.39999999999998	165.39999999999998
413435950	1441066919	31.071603665457	122.5126008323502	10.850000000000001	174.49999999999997	165.49999999999997
413435950	1441066920	31.07155126508949	122.51260407865067	10.860000000000001	174.6	165.6
413435950	1441066921	31.071499474922728	122.51260728846455	10.870000000000001	174.7	165.7
413435950	1441066922	31.071448518394018	122.51261049189318	10.88	174.79999999999998	165.79999999999998
413435950	1441066923	31.07139861894067	122.51261371903792	10.89	174.9	165.9
413435950	1441066924	31.071350000000002	122.512617	10.9	175.0	166.0
413435950	1441066925	31.071302806930127	122.51262035950742	10.9	175.0	166.0
413435950	1441066926	31.071256872772167	122.5126238007949	10.9	175.0	166.0
413435950	1441066927	31.071211952488046	122.51262732172378	10.9	175.0	166.0
413435950	1441066928	31.07116780103967	122.51263092015544	10.9	175.0	166.0
413435950	1441066929	31.071124173388924	122.5126345939512	10.9	175.0	166.0
413435950	1441066930	31.0710808244977	122.51263834097232	10.9	175.0	166.0
413435950	1441066931	31.0710375093279	122.51264215908003	10.9	175.0	166.0
413435950	1441066932	31.070993982841372	122.51264604613554	10.9	175.0	166.0
413435950	1441066933	31.070949999999996	122.51265000000001	10.9	175.0	166.0
413435950	1441066934	31.070905357746888	122.51265401768286	10.905000000000001	175.05	166.1
413435950	1441066935	31.070860020950203	122.51265809278685	10.91	175.1	166.2
413435950	1441066936	31.070813996459382	122.51266221806308	10.915000000000001	175.15	166.3
413435950	1441066937	31.070767291123804	122.5126663862627	10.92	175.2	166.4
413435950	1441066938	31.07071991179294	122.51267059013679	10.925	175.25	166.5
413435950	1441066939	31.070671865316154	122.51267482243651	10.93	175.3	166.60000000000002
413435950	1441066940	31.070623158542904	122.51267907591301	10.935	175.35000000000002	166.70000000000002
413435950	1441066941	31.07057379832259	122.51268334331745	10.94	175.4	166.8
413435950	1441066942	31.07052379150466	122.51268761740106	10.945	175.45	166.9
413435950	1441066943	31.070473144938514	122.51269189091498	10.95	175.5	167.0
413435950	1441066944	31.070421865473595	122.5126961566105	10.955	175.54999999999998	167.10000000000002
413435950	1441066945	31.07036995995932	122.51270040723878	10.96	175.6	167.20000000000002
413435950	1441066946	31.070317435245112	122.51270463555113	10.965	175.64999999999998	167.3
413435950	1441066947	31.07026429818042	122.51270883429879	10.97	175.7	167.4
413435950	1441066948	31.070210555614658	122.51271299623305	10.975	175.75	167.5
413435950	1441066949	31.07015621439726	122.51271711410524	10.98	175.8	167.6
413435950	1441066950	31.070101281377656	122.51272118066669	10.985	175.85	167.7
413435950	1441066951	31.070045763405297	122.5127251886687	10.99	175.9	167.79999999999998
413435950	1441066952	31.06998966732959	122.5127291308627	10.995	175.95	167.9
413435950	1441066953	31.069932999999995	122.51273300000001	11.0	176.0	168.0
413435950	1441066954	31.069875800635906	122.5127367875806	11.0	176.0	168.0909090909091
413435950	1441066955	31.06981823793666	122.51274048009856	11.0	176.0	168.1818181818182
413435950	1441066956	31.069760512971563	122.51274406279646	11.0	176.0	168.27272727272728
413435950	1441066957	31.06970282680994	122.51274752091709	11.0	176.0	168.36363636363637
413435950	1441066958	31.069645380521088	122.5127508397032	11.0	176.0	168.45454545454544
413435950	1441066959	31.069588375174376	122.51275400439768	11.0	176.0	168.54545454545456
413435950	1441066960	31.069532011839133	122.51275700024345	11.0	176.0	168.63636363636363
413435950	1441066961	31.069476491584716	122.5127598124835	11.0	176.0	168.72727272727272
413435950	1441066962	31.069422015480466	122.51276242636085	11.0	176.0	168.8181818181818
413435950	1441066963	31.069368784595778	122.51276482711864	11.0	176.0	168.9090909090909
413435950	1441066964	31.069317000000005	122.51276699999998	11.0	176.0	169.0
413435950	1441066965	31.069266787382848	122.51276893878197	11.0	176.1818181818182	169.0
413435950	1441066966	31.069217970915304	122.51277067137744	11.0	176.36363636363635	169.0
413435950	1441066967	31.069170299388674	122.51277223423297	11.0	176.54545454545453	169.0
413435950	1441066968	31.069123521594214	122.51277366379506	11.0	176.72727272727272	169.0
413435950	1441066969	31.069077386323233	122.51277499651013	11.0	176.9090909090909	169.0
413435950	1441066970	31.06903164236696	122.51277626882452	11.0	177.0909090909091	169.0
413435950	1441066971	31.06898603851667	122.51277751718438	11.0	177.27272727272725	169.0
413435950	1441066972	31.068940323563606	122.5127787780359	11.0	177.45454545454544	169.0
413435950	1441066973	31.068894246298992	122.51278008782502	11.0	177.63636363636363	169.0
413435950	1441066974	31.06884755551405	122.51278148299781	11.0	177.8181818181818	169.0
413435950	1441066975	31.068800000000007	122.512783	11.0	178.0	169.0
413435950	1441066976	31.068751389929236	122.51278466238868	11.01	178.1	169.1
413435950	1441066977	31.068701780998815	122.51278644216589	11.02	178.20000000000002	169.20000000000002
413435950	1441066978	31.06865129028701	122.51278829844503	11.03	178.3	169.3
413435950	1441066979	31.068600034872066	122.51279019033962	11.04	178.4	169.4
413435950	1441066980	31.06854813183224	122.51279207696322	11.05	178.5	169.5
413435950	1441066981	31.068495698245837	122.51279391742959	11.06	178.60000000000002	169.60000000000002
413435950	1441066982	31.06844285119111	122.51279567085248	11.07	178.70000000000002	169.70000000000002
413435950	1441066983	31.06838970774637	122.51279729634582	11.08	178.8	169.8
413435950	1441066984	31.068336384989877	122.51279875302363	11.09	178.9	169.9
413435950	1441066985	31.068282999999994	122.51279999999998	11.1	179.0	170.0
413435950	1441066986	31.068229650963733	122.51280100667184	11.105263157894736	179.0	170.0
413435950	1441066987	31.068176360503255	122.51280178356689	11.110526315789473	179.0	170.0
413435950	1441066988	31.06812313234944	122.51280235149551	11.11578947368421	179.0	170.0
413435950	1441066989	31.06806997023318	122.51280273126801	11.121052631578946	179.0	170.0
413435950	1441066990	31.06801687788538	122.5128029436947	11.126315789473685	179.0	170.0
413435950	1441066991	31.067963859036922	122.51280300958577	11.131578947368421	179.0	170.0
413435950	1441066992	31.067910917418676	122.51280294975143	11.136842105263158	179.0	170.0
413435950	1441066993	31.06785805676156	122.51280278500181	11.142105263157895	179.0	170.0
413435950	1441066994	31.06780528079642	122.51280253614696	11.147368421052631	179.0	170.0
413435950	1441066995	31.067752593254184	122.512802223997	11.152631578947368	179.0	170.0
413435950	1441066996	31.067699997865724	122.5128018693619	11.157894736842104	179.0	170.0
413435950	1441066997	31.067647498361904	122.51280149305157	11.163157894736841	179.0	170.0
413435950	1441066998	31.06759509847364	122.51280111587594	11.168421052631578	179.0	170.0
413435950	1441066999	31.067542801931797	122.51280075864487	11.173684210526314	179.0	170.0
413435950	1441067000	31.06749061246727	122.51280044216821	11.178947368421053	179.0	170.0
413435950	1441067001	31.067438533810957	122.51280018725568	11.18421052631579	179.0	170.0
413435950	1441067002	31.067386569693706	122.51280001471703	11.189473684210526	179.0	170.0
413435950	1441067003	31.06733472384642	122.5127999453619	11.194736842105263	179.0	170.0
413435950	1441067004	31.067283000000007	122.51279999999998	11.2	179.0	170.0
413435950	1441067005	31.067231395592938	122.5128001874967	11.2	179.1	170.0
413435950	1441067006	31.067179882894223	122.51280046894087	11.2	179.2	170.0
413435950	1441067007	31.06712842788049	122.5128007934773	11.2	179.3	170.0
413435950	1441067008	31.067076996528364	122.51280111025086	11.2	179.4	170.0
413435950	1441067009	31.06702555481445	122.51280136840657	11.2	179.5	170.0
413435950	1441067010	31.066974068715396	122.51280151708954	11.2	179.6	170.0
413435950	1441067011	31.06692250420778	122.512801505445	11.2	179.7	170.0
413435950	1441067012	31.066870827268268	122.51280128261823	11.2	179.8	170.0
413435950	1441067013	31.06681900387347	122.51280079775474	11.2	179.9	170.0
413435950	1441067014	31.066767	122.51279999999998	11.2	180.0	170.0
413435950	1441067015	31.066714785074673	122.51279885787427	11.2	180.0	169.9
413435950	1441067016	31.066662342325152	122.51279741739606	11.2	180.0	169.8
413435950	1441067017	31.06660965842928	122.51279574395822	11.2	180.0	169.70000000000002
413435950	1441067018	31.066556720064913	122.51279390295356	11.2	180.0	169.60000000000002
413435950	1441067019	31.0665035139099	122.51279195977475	11.2	180.0	169.5
413435950	1441067020	31.066450026642084	122.51278997981422	11.2	180.0	169.4
413435950	1441067021	31.066396244939323	122.51278802846436	11.2	180.0	169.3
413435950	1441067022	31.066342155479486	122.51278617111737	11.2	180.0	169.20000000000002
413435950	1441067023	31.06628774494043	122.51278447316527	11.2	180.0	169.1
413435950	1441067024	31.066233000000004	122.512783	11.2	180.0	169.0
413435950	1441067025	31.066177916408176	122.51278180399063	11.2	180.0	169.0
413435950	1441067026	31.066122526203305	122.51278088541562	11.2	180.0	169.0
413435950	1441067027	31.06606687049587	122.51278023153073	11.2	180.0	169.0
413435950	1441067028	31.066010990396332	122.51277982959179	11.2	180.0	169.0
413435950	1441067029	31.065954927015163	122.51277966685464	11.2	180.0	169.0
413435950	1441067030	31.065898721462816	122.51277973057515	11.2	180.0	169.0
413435950	1441067031	31.065842414849783	122.51278000800922	11.2	180.0	169.0
413435950	1441067032	31.065786048286512	122.51278048641275	11.2	180.0	169.0
413435950	1441067033	31.065729662883474	122.51278115304171	11.2	180.0	169.0
413435950	1441067034	31.065673299751143	122.51278199515212	11.2	180.0	169.0
413435950	1441067035	31.065617	122.512783	11.2	180.0	169.0
413435950	1441067036	31.06556082120774	122.51278415564599	11.2	179.9	169.0
413435950	1441067037	31.06550488682107	122.51278545336928	11.2	179.8	169.0
413435950	1441067038	31.06544933675387	122.51278688525362	11.2	179.7	169.0
413435950	1441067039	31.065394310920116	122.51278844338286	11.2	179.6	169.0
413435950	1441067040	31.065339949233696	122.51279011984086	11.2	179.5	169.0
413435950	1441067041	31.065286391608588	122.51279190671151	11.2	179.4	169.0
413435950	1441067042	31.06523377795872	122.51279379607875	11.2	179.3	169.0
413435950	1441067043	31.065182248198003	122.51279578002658	11.2	179.2	169.0
413435950	1441067044	31.065131942240455	122.51279785063898	11.2	179.1	169.0
413435950	1441067045	31.065082999999998	122.51279999999998	11.2	179.0	169.0
413435950	1441067046	31.06503547912321	122.51280221390866	11.2	179.0	169.0
413435950	1441067047	31.064989108187284	122.51280445302366	11.2	179.0	169.0
413435950	1441067048	31.06494353350196	122.51280667171868	11.2	179.0	169.0
413435950	1441067049	31.064898401377043	122.51280882436743	11.2	179.0	169.0
413435950	1441067050	31.06485335812229	122.51281086534364	11.2	179.0	169.0
413435950	1441067051	31.064808050047453	122.51281274902112	11.2	179.0	169.0
413435950	1441067052	31.064762123462298	122.51281442977371	11.2	179.0	169.0
413435950	1441067053	31.064715224676565	122.51281586197535	11.2	179.0	169.0
413435950	1441067054	31.06466699999999	122.51281700000001	11.2	179.0	169.0
413435950	1441067055	31.064617211724926	122.51281781305894	11.2	179.0	169.1
413435950	1441067056	31.064566086074198	122.51281832971229	11.2	179.0	169.20000000000002
413435950	1441067057	31.064513965253237	122.51281859335735	11.2	179.0	169.3
413435950	1441067058	31.064461191467522	122.51281864739141	11.2	179.0	169.4
413435950	1441067059	31.064408106922514	122.51281853521162	11.2	179.0	169.5
413435950	1441067060	31.064355053823682	122.51281830021506	11.2	179.0	169.60000000000002
413435950	1441067061	31.06430237437651	122.51281798579876	11.2	179.0	169.70000000000002
413435950	1441067062	31.0642504107865	122.51281763535962	11.2	179.0	169.8
413435950	1441067063	31.064199505259154	122.51281729229446	11.2	179.0	169.9
413435950	1441067064	31.064149999999998	122.51281700000001	11.2	179.0	170.0
413435950	1441067065	31.06410211495261	122.51281679244612	11.2	179.0	170.0
413435950	1441067066	31.064055581012894	122.51281666589543	11.2	179.0	170.0
413435950	1441067067	31.064010006814822	122.51281660718374	11.2	179.0	170.0
413435950	1441067068	31.06396500099231	122.51281660314693	11.2	179.0	170.0
413435950	1441067069	31.06392017217931	122.51281664062087	11.2	179.0	170.0
413435950	1441067070	31.063875129009748	122.51281670644137	11.2	179.0	170.0
413435950	1441067071	31.063829480117523	122.51281678744442	11.2	179.0	170.0
413435950	1441067072	31.063782834136553	122.51281687046585	11.2	179.0	170.0
413435950	1441067073	31.063734799700732	122.51281694234166	11.2	179.0	170.0
413435950	1441067074	31.063684985443924	122.51281698990772	11.2	179.0	170.0
413435950	1441067075	31.063632999999996	122.51281700000001	11.2	179.0	170.0
413435950	1441067076	31.06357858526457	122.5128169646226	11.2	179.0	170.0
413435950	1441067077	31.063522016180343	122.5128168964521	11.2	179.0	170.0
413435950	1441067078	31.063463700951747	122.51281681333315	11.2	179.0	170.0
413435950	1441067079	31.063404047783262	122.5128167331104	11.2	179.0	170.0
413435950	1441067080	31.06334346487937	122.51281667362845	11.2	179.0	170.0
413435950	1441067081	31.063282360444585	122.51281665273193	11.2	179.0	170.0
413435950	1441067082	31.063221142683407	122.51281668826535	11.2	179.0	170.0
413435950	1441067083	31.06316021980036	122.5128167980732	11.2	179.0	170.0
413435950	1441067084	31.063100000000002	122.51281700000001	11.2	179.0	170.0
413435950	1441067085	31.06304080303294	122.51281730181913	11.209090909090909	179.0909090909091	170.0
413435950	1441067086	31.06298259483423	122.51281767101965	11.218181818181817	179.18181818181822	170.0
413435950	1441067087	31.062925252884952	122.5128180650196	11.227272727272727	179.27272727272728	170.0
413435950	1441067088	31.06286865466618	122.51281844123721	11.236363636363636	179.36363636363637	170.0
413435950	1441067089	31.062812677659007	122.51281875709073	11.245454545454546	179.45454545454544	170.0
413435950	1441067090	31.06275719934451	122.51281896999848	11.254545454545454	179.54545454545456	170.0
413435950	1441067091	31.062702097203776	122.51281903737893	11.263636363636364	179.63636363636365	170.0
413435950	1441067092	31.06264724871789	122.51281891665066	11.272727272727273	179.72727272727272	170.0
413435950	1441067093	31.06259253136792	122.51281856523224	11.281818181818183	179.8181818181818	170.0
413435950	1441067094	31.06253782263493	122.51281794054242	11.290909090909091	179.9090909090909	170.0
413435950	1441067095	31.062482999999993	122.51281700000001	11.3	180.0	170.0
413435950	1441067096	31.06242798938926	122.51281572016916	11.3	180.0	170.0
413435950	1441067097	31.062372910509435	122.51281415419479	11.3	180.0	170.0
413435950	1441067098	31.062317931512304	122.51281237436697	11.3	180.0	170.0
413435950	1441067099	31.062263220549653	122.51281045297551	11.3	180.0	170.0
413435950	1441067100	31.062208945773307	122.51280846231008	11.3	180.0	170.0
413435950	1441067101	31.062155275335083	122.5128064746602	11.3	180.0	170.0
413435950	1441067102	31.0621023773868	122.51280456231518	11.3	180.0	170.0
413435950	1441067103	31.062050420080293	122.51280279756416	11.3	180.0	170.0
413435950	1441067104	31.061999571567412	122.51280125269614	11.3	180.0	170.0
413435950	1441067105	31.061950000000003	122.51279999999998	11.3	180.0	170.0
413435950	1441067106	31.06190179662525	122.51279909283285	11.3	180.0	170.0
413435950	1441067107	31.06185474507173	122.5127985088255	11.3	180.0	170.0
413435950	1441067108	31.0618085520634	122.51279820667723	11.3	180.0	170.0
413435950	1441067109	31.061762924324128	122.51279814508747	11.3	180.0	170.0
413435950	1441067110	31.061717568577816	122.51279828275567	11.3	180.0	170.0
413435950	1441067111	31.061672191548375	122.51279857838136	11.3	180.0	170.0
413435950	1441067112	31.06162649995968	122.5127989906642	11.3	180.0	170.0
413435950	1441067113	31.06158020053559	122.5127994783038	11.3	180.0	170.0
413435950	1441067114	31.061533	122.51279999999998	11.3	180.0	170.0
413435950	1441067115	31.061484658163984	122.51280051644846	11.3	180.0	170.0
413435950	1441067116	31.061435147187606	122.51280099632879	11.3	180.0	170.0
413435950	1441067117	31.061384492318197	122.51280141031654	11.3	180.0	170.0
413435950	1441067118	31.061332718803012	122.51280172908733	11.3	180.0	170.0
413435950	1441067119	31.061279851889385	122.51280192331683	11.3	180.0	170.0
413435950	1441067120	31.061225916824597	122.51280196368084	11.3	180.0	170.0
413435950	1441067121	31.061170938855962	122.51280182085517	11.3	180.0	170.0
413435950	1441067122	31.061114943230777	122.51280146551582	11.3	180.0	170.0
413435950	1441067123	31.061057955196347	122.51280086833872	11.3	180.0	170.0
413435950	1441067124	31.060999999999993	122.51279999999998	11.3	180.0	170.0
413435950	1441067125	31.060941148808684	122.51279884532687	11.3	180.0	170.0
413435950	1441067126	31.060881656468222	122.5127974457509	11.3	180.0	170.0
413435950	1441067127	31.06082182374406	122.51279585685455	11.3	180.0	170.0
413435950	1441067128	31.060761951401723	122.51279413422016	11.3	180.0	170.0
413435950	1441067129	31.0607023402067	122.51279233342994	11.3	180.0	170.0
413435950	1441067130	31.060643290924503	122.51279051006594	11.3	180.0	170.0
413435950	1441067131	31.060585104320673	122.51278871971	11.3	180.0	170.0
413435950	1441067132	31.060528081160747	122.5127870179439	11.3	180.0	170.0
413435950	1441067133	31.060472522210283	122.51278546034925	11.3	180.0	170.0
413435950	1441067134	31.06041872823485	122.51278410250747	11.3	180.0	170.0
413435950	1441067135	31.060367000000003	122.512783	11.3	180.0	170.0
413435950	1441067136	31.060317509285703	122.51278219367774	11.3	180.0	170.0
413435950	1441067137	31.06026991192931	122.5127816654704	11.3	180.0	170.0
413435950	1441067138	31.06022373478256	122.51278138257744	11.3	180.0	170.0
413435950	1441067139	31.060178504697205	122.51278131219838	11.3	180.0	170.0
413435950	1441067140	31.060133748524905	122.51278142153288	11.3	180.0	170.0
413435950	1441067141	31.060088993117372	122.51278167778055	11.3	180.0	170.0
413435950	1441067142	31.060043765326263	122.5127820481411	11.3	180.0	170.0
413435950	1441067143	31.05999759200326	122.51278249981434	11.3	180.0	170.0
413435950	1441067144	31.05995	122.512783	11.3	180.0	170.0
413435950	1441067145	31.059900643489964	122.51278351640651	11.3	180.0	170.0
413435950	1441067146	31.059849685933933	122.51278401877673	11.3	180.0	170.0
413435950	1441067147	31.05979741811458	122.51278447736213	11.3	180.0	170.0
413435950	1441067148	31.05974413081453	122.5127848624143	11.3	180.0	170.0
413435950	1441067149	31.059690114816455	122.51278514418493	11.3	180.0	170.0
413435950	1441067150	31.059635660903044	122.51278529292576	11.3	180.0	170.0
413435950	1441067151	31.059581059856956	122.51278527888864	11.3	180.0	170.0
413435950	1441067152	31.05952660246092	122.51278507232549	11.3	180.0	170.0
413435950	1441067153	31.059472579497598	122.51278464348827	11.3	180.0	170.0
413435950	1441067154	31.05941928174972	122.51278396262907	11.3	180.0	170.0
413435950	1441067155	31.059366999999998	122.512783	11.3	180.0	170.0
413435950	1441067156	31.059315910996574	122.51278174152141	11.3	180.0	170.0
413435950	1441067157	31.059265735349186	122.51278023578647	11.3	180.0	170.0
413435950	1441067158	31.05921607963294	122.51277854705637	11.3	180.0	170.0
413435950	1441067159	31.059166550422976	122.51277673959227	11.3	180.0	170.0
413435950	1441067160	31.059116754294386	122.51277487765512	11.3	180.0	170.0
413435950	1441067161	31.059066297822252	122.5127730255058	11.3	180.0	170.0
413435950	1441067162	31.059014787581688	122.51277124740507	11.3	180.0	170.0
413435950	1441067163	31.058961830147744	122.51276960761355	11.3	180.0	170.0
413435950	1441067164	31.058907032095497	122.51276817039175	11.3	180.0	170.0
413435950	1441067165	31.05885000000001	122.51276699999998	11.3	180.0	170.0
413435950	1441067166	31.05879054034838	122.51276614413224	11.3	180.0	170.0
413435950	1441067167	31.058729259276166	122.51276558421755	11.3	180.0	170.0
413435950	1441067168	31.058666962830994	122.51276528511887	11.3	180.0	170.0
413435950	1441067169	31.05860445706055	122.5127652116992	11.3	180.0	170.0
413435950	1441067170	31.05854254801253	122.51276532882167	11.3	180.0	170.0
413435950	1441067171	31.058482041734685	122.51276560134954	11.3	180.0	170.0
413435950	1441067172	31.058423744274776	122.51276599414616	11.3	180.0	170.0
413435950	1441067173	31.058368461680608	122.51276647207509	11.3	180.0	170.0
413435950	1441067174	31.058317000000002	122.51276699999998	11.3	180.0	170.0
413435950	1441067175	31.058269875416833	122.51276754248558	11.3	180.0	170.0
413435950	1441067176	31.058226444659148	122.51276806290029	11.3	180.0	170.0
413435950	1441067177	31.058185774591067	122.51276852431357	11.3	180.0	170.0
413435950	1441067178	31.058146932076607	122.51276888979481	11.3	180.0	170.0
413435950	1441067179	31.0581089839798	122.51276912241346	11.3	180.0	170.0
413435950	1441067180	31.058070997164663	122.51276918523897	11.3	180.0	170.0
413435950	1441067181	31.058032038495174	122.51276904134077	11.3	180.0	170.0
413435950	1441067182	31.05799117483528	122.51276865378847	11.3	180.0	170.0
413435950	1441067183	31.057947473048923	122.51276798565162	11.3	180.0	170.0
413435950	1441067184	31.0579	122.51276699999998	11.3	180.0	170.0
413435950	1441067185	31.05784807699225	122.51276567834792	11.3	180.0	169.9
413435950	1441067186	31.057792043088945	122.51276407598783	11.3	180.0	169.8
413435950	1441067187	31.05773249179315	122.51276226665661	11.3	180.0	169.70000000000002
413435950	1441067188	31.057670016608053	122.51276032409088	11.3	180.0	169.60000000000002
413435950	1441067189	31.05760521103678	122.51275832202717	11.3	180.0	169.5
413435950	1441067190	31.057538668582527	122.51275633420171	11.3	180.0	169.4
413435950	1441067191	31.05747098274847	122.51275443435061	11.3	180.0	169.3
413435950	1441067192	31.05740274703785	122.5127526962096	11.3	180.0	169.20000000000002
413435950	1441067193	31.05733455495394	122.51275119351429	11.3	180.0	169.1
413435950	1441067194	31.057267000000003	122.51275	11.3	180.0	169.0
413435950	1441067195	31.05720060351977	122.5127491683623	11.3	180.0	169.0
413435950	1441067196	31.057135598218853	122.51274866713848	11.3	180.0	169.0
413435950	1441067197	31.05707214464327	122.5127484438264	11.3	180.0	169.0
413435950	1441067198	31.057010403339056	122.512748445924	11.3	180.0	169.0
413435950	1441067199	31.05695053485225	122.51274862092957	11.3	180.0	169.0
413435950	1441067200	31.056892699728877	122.51274891634138	11.3	180.0	169.0
413435950	1441067201	31.056837058515008	122.51274927965795	11.3	180.0	169.0
413435950	1441067202	31.0567837717567	122.51274965837788	11.3	180.0	169.0
413435950	1441067203	31.05673299999999	122.51275	11.3	180.0	169.0
413435950	1441067204	31.05668481041841	122.51275026238456	11.3	180.0	169.08333333333334
413435950	1441067205	31.05663889669514	122.51275044483779	11.3	180.0	169.16666666666666
413435950	1441067206	31.056594859140795	122.51275055702726	11.3	180.0	169.25
413435950	1441067207	31.05655229806598	122.51275060862051	11.3	180.0	169.33333333333331
413435950	1441067208	31.05651081378132	122.51275060928512	11.3	180.0	169.41666666666666
413435950	1441067209	31.056470006597362	122.51275056868852	11.3	180.0	169.5
413435950	1441067210	31.056429476824704	122.51275049649817	11.3	180.0	169.58333333333334
413435950	1441067211	31.056388824773883	122.51275040238156	11.3	180.0	169.66666666666669
413435950	1441067212	31.056347650755466	122.51275029600605	11.3	180.0	169.75
413435950	1441067213	31.056305555080005	122.51275018703906	11.3	180.0	169.83333333333334
413435950	1441067214	31.056262138058006	122.51275008514793	11.3	180.0	169.91666666666666
413435950	1441067215	31.056217	122.51275	11.3	180.0	170.0
413435950	1441067216	31.056169841185735	122.51274993906637	11.3	180.0	170.0
413435950	1441067217	31.056120761771975	122.5127499010333	11.3	180.0	170.0
413435950	1441067218	31.056069961884692	122.51274988239086	11.3	180.0	170.0
413435950	1441067219	31.056017641649905	122.51274987962915	11.3	180.0	170.0
413435950	1441067220	31.0559640011936	122.51274988923825	11.3	180.0	170.0
413435950	1441067221	31.055909240641792	122.51274990770827	11.3	180.0	170.0
413435950	1441067222	31.055853560120504	122.5127499315293	11.3	180.0	170.0
413435950	1441067223	31.05579715975574	122.51274995719152	11.3	180.0	170.0
413435950	1441067224	31.055740239673575	122.51274998118501	11.3	180.0	170.0
413435950	1441067225	31.055683	122.51275	11.3	180.0	170.0
413435950	1441067226	31.055625614136616	122.51275001100841	11.28888888888889	180.0	170.0
413435950	1441067227	31.05556814858724	122.51275001510933	11.277777777777779	180.0	170.0
413435950	1441067228	31.055510643131235	122.51275001408366	11.266666666666667	180.0	170.0
413435950	1441067229	31.055453137547946	122.51275000971229	11.255555555555556	180.0	170.0
413435950	1441067230	31.05539567161674	122.51275000377605	11.244444444444444	180.0	170.0
413435950	1441067231	31.055338285116978	122.51274999805587	11.233333333333333	180.0	170.0
413435950	1441067232	31.055281017828033	122.51274999433252	11.222222222222221	180.0	170.0
413435950	1441067233	31.055223909529246	122.51274999438695	11.21111111111111	180.0	170.0
413435950	1441067234	31.055167000000008	122.51275	11.2	180.0	170.0
413435950	1441067235	31.055110344431156	122.51275001219885	11.209999999999999	180.0	170.1
413435950	1441067236	31.05505405965962	122.51275002899617	11.219999999999999	180.0	170.2
413435950	1441067237	31.05499827793381	122.51275004765094	11.23	180.0	170.3
413435950	1441067238	31.0549431315021	122.51275006542213	11.24	180.0	170.4
413435950	1441067239	31.054888752612943	122.51275007956878	11.25	180.0	170.5
413435950	1441067240	31.054835273514737	122.51275008734991	11.26	180.0	170.6
413435950	1441067241	31.054782826455913	122.51275008602457	11.27	180.0	170.7
413435950	1441067242	31.05473154368489	122.51275007285174	11.280000000000001	180.0	170.8
413435950	1441067243	31.054681557450106	122.51275004509054	11.290000000000001	180.0	170.9
413435950	1441067244	31.054633000000003	122.51275	11.3	180.0	171.0
413435950	1441067245	31.05458591793996	122.51274993666009	11.3	180.0	171.0
413435950	1441067246	31.054540015303242	122.51274986143456	11.3	180.0	171.0
413435950	1441067247	31.054494910480017	122.51274978250794	11.3	180.0	171.0
413435950	1441067248	31.054450221860485	122.51274970806482	11.3	180.0	171.0
413435950	1441067249	31.054405567834806	122.51274964628978	11.3	180.0	171.0
413435950	1441067250	31.054360566793154	122.5127496053673	11.3	180.0	171.0
413435950	1441067251	31.05431483712567	122.5127495934819	11.3	180.0	171.0
413435950	1441067252	31.05426799722249	122.51274961881805	11.3	180.0	171.0
413435950	1441067253	31.054219665473745	122.51274968956018	11.3	180.0	171.0
413435950	1441067254	31.054169460269556	122.51274981389271	11.3	180.0	171.0
413435950	1441067255	31.05411700000001	122.51275	11.3	180.0	171.0
413435950	1441067256	31.05406204377673	122.51275024810303	11.3	180.11111111111111	171.0
413435950	1441067257	31.05400491359749	122.51275052656952	11.3	180.22222222222223	171.0
413435950	1441067258	31.05394607218159	122.51275079580391	11.3	180.33333333333334	171.0
413435950	1441067259	31.053885982248364	122.51275101621073	11.3	180.44444444444443	171.0
413435950	1441067260	31.053825106517152	122.51275114819471	11.3	180.55555555555557	171.0
413435950	1441067261	31.053763907707314	122.51275115216063	11.3	180.66666666666669	171.0
413435950	1441067262	31.053702848538254	122.51275098851345	11.3	180.7777777777778	171.0
413435950	1441067263	31.05364239172934	122.51275061765817	11.3	180.8888888888889	171.0
413435950	1441067264	31.053583000000003	122.51275	11.3	181.0	171.0
413435950	1441067265	31.05352507421845	122.51274910902256	11.3	181.0	171.0
413435950	1441067266	31.053468767847946	122.51274797052325	11.3	181.0	171.0
413435950	1441067267	31.05341417250056	122.51274662337775	11.3	181.0	171.0
413435950	1441067268	31.053361379788335	122.51274510646167	11.3	181.0	171.0
413435950	1441067269	31.05331048132331	122.51274345865048	11.3	181.0	171.0
413435950	1441067270	31.05326156871758	122.51274171881951	11.3	181.0	171.0
413435950	1441067271	31.053214733583165	122.51273992584407	11.3	181.0	171.0
413435950	1441067272	31.053170067532132	122.51273811859937	11.3	181.0	171.0
413435950	1441067273	31.05312766217656	122.51273633596043	11.3	181.0	171.0
413435950	1441067274	31.05308760912848	122.51273461680233	11.3	181.0	171.0
413435950	1441067275	31.05304999999999	122.51273300000001	11.3	181.0	171.0
413435950	1441067276	31.053014733466004	122.51273151234051	11.3	181.0	171.0
413435950	1441067277	31.052980936452958	122.51273013225956	11.3	181.0	171.0
413435950	1441067278	31.052947542950125	122.51272882610505	11.3	181.0	171.0
413435950	1441067279	31.05291348694675	122.51272756022495	11.3	181.0	171.0
413435950	1441067280	31.052877702432085	122.51272630096742	11.3	181.0	171.0
413435950	1441067281	31.052839123395326	122.51272501468057	11.3	181.0	171.0
413435950	1441067282	31.05279668382565	122.51272366771272	11.3	181.0	171.0
413435950	1441067283	31.05274931771219	122.51272222641218	11.3	181.0	171.0
413435950	1441067284	31.05269595904408	122.51272065712743	11.3	181.0	171.0
413435950	1441067285	31.052635541810346	122.51271892620711	11.3	181.0	171.0
413435950	1441067286	31.052566999999993	122.512717	11.3	181.0	171.0
413435950	1441067287	31.052489888085148	122.5127148587856	11.3	181.0	170.85714285714286
413435950	1441067288	31.05240624247078	122.51271253856576	11.3	181.0	170.71428571428572
413435950	1441067289	31.052318720045132	122.51271008927262	11.3	181.0	170.57142857142858
413435950	1441067290	31.05222997769662	122.51270756083808	11.3	181.0	170.42857142857144
413435950	1441067291	31.05214267231379	122.51270500319369	11.3	181.0	170.28571428571428
413435950	1441067292	31.05205946078531	122.5127024662707	11.3	181.0	170.14285714285717
413435950	1441067293	31.051983	122.5127	11.3	181.0	170.0
413435950	1441067294	31.051915322992077	122.51269764768995	11.3	181.0	169.90909090909093
413435950	1441067295	31.051855967376913	122.51269542615974	11.3	181.0	169.8181818181818
413435950	1441067296	31.05180384691511	122.51269334560622	11.3	181.0	169.72727272727275
413435950	1441067297	31.051757875367237	122.51269141622653	11.3	181.0	169.63636363636365
413435950	1441067298	31.051716966493803	122.51268964821772	11.3	181.0	169.54545454545453
413435950	1441067299	31.05168003405524	122.51268805177696	11.3	181.0	169.45454545454547
413435950	1441067300	31.05164599181202	122.51268663710157	11.3	181.0	169.36363636363635
413435950	1441067301	31.051613753524517	122.51268541438878	11.3	181.0	169.27272727272728
413435950	1441067302	31.05158223295311	122.51268439383601	11.3	181.0	169.1818181818182
413435950	1441067303	31.051550343858164	122.5126835856406	11.3	181.0	169.0909090909091
413435950	1441067304	31.051517	122.51268299999998	11.3	181.0	169.0
413435950	1441067305	31.051481307822172	122.51268263872454	11.3	180.90909090909093	169.0
413435950	1441067306	31.051443144501068	122.51268247007685	11.3	180.8181818181818	169.0
413435950	1441067307	31.051402579896298	122.51268245393261	11.3	180.72727272727275	169.0
413435950	1441067308	31.051359683867474	122.5126825501675	11.3	180.63636363636365	169.0
413435950	1441067309	31.051314526274215	122.51268271865726	11.3	180.54545454545456	169.0
413435950	1441067310	31.05126717697614	122.51268291927771	11.3	180.45454545454547	169.0
413435950	1441067311	31.051217705832855	122.51268311190478	11.3	180.36363636363635	169.0
413435950	1441067312	31.05116618270398	122.51268325641442	11.3	180.27272727272728	169.0
413435950	1441067313	31.051112677449137	122.51268331268271	11.3	180.1818181818182	169.0
413435950	1441067314	31.051057259927934	122.51268324058582	11.3	180.0909090909091	169.0
413435950	1441067315	31.050999999999995	122.51268299999998	11.3	180.0	169.0
413435950	1441067316	31.050941041216042	122.51268257325393	11.3	180.0	169.0
413435950	1441067317	31.0508808218912	122.5126820324854	11.3	180.0	169.0
413435950	1441067318	31.05081985403175	122.51268147228436	11.3	180.0	169.0
413435950	1441067319	31.050758649643928	122.5126809872404	11.3	180.0	169.0
413435950	1441067320	31.050697720734025	122.51268067194304	11.3	180.0	169.0
413435950	1441067321	31.05063757930837	122.5126806209814	11.3	180.0	169.0
413435950	1441067322	31.050578737373243	122.5126809289445	11.3	180.0	169.0
413435950	1441067323	31.050521706935015	122.51268169042115	11.3	180.0	169.0
413435950	1441067324	31.050467000000005	122.51268299999998	11.3	180.0	169.0
413435950	1441067325	31.050414967035316	122.51268491948781	11.290909090909091	179.8181818181818	169.0
413435950	1441067326	31.050365312351044	122.51268737956437	11.281818181818183	179.63636363636365	169.0
413435950	1441067327	31.050317578718047	122.51269027812783	11.272727272727273	179.45454545454544	169.0
413435950	1441067328	31.05027130890716	122.51269351307663	11.263636363636364	179.27272727272725	169.0
413435950	1441067329	31.050226045689225	122.51269698230927	11.254545454545454	179.0909090909091	169.0
413435950	1441067330	31.050181331835073	122.51270058372442	11.245454545454546	178.9090909090909	169.0
413435950	1441067331	31.050136710115527	122.51270421522091	11.236363636363636	178.72727272727275	169.0
413435950	1441067332	31.05009172330142	122.5127077746976	11.227272727272727	178.54545454545453	169.0
413435950	1441067333	31.05004591416359	122.51271116005357	11.218181818181817	178.36363636363635	169.0
413435950	1441067334	31.04999882547283	122.51271426918795	11.209090909090909	178.1818181818182	169.0
413435950	1441067335	31.049949999999995	122.512717	11.2	178.0	169.0
413435950	1441067336	31.049899092818965	122.51271928054032	11.2	178.0	169.0909090909091
413435950	1441067337	31.04984620821581	122.51272115946401	11.2	178.0	169.1818181818182
413435950	1441067338	31.049791562779678	122.51272271557725	11.2	178.0	169.27272727272728
413435950	1441067339	31.049735373099704	122.51272402768613	11.2	178.0	169.36363636363635
413435950	1441067340	31.049677855765008	122.5127251745965	11.2	178.0	169.45454545454547
413435950	1441067341	31.04961922736476	122.51272623511412	11.2	178.0	169.54545454545453
413435950	1441067342	31.049559704488086	122.51272728804454	11.2	178.0	169.63636363636365
413435950	1441067343	31.04949950372412	122.51272841219325	11.2	178.0	169.72727272727275
413435950	1441067344	31.049438841662013	122.51272968636539	11.2	178.0	169.8181818181818
413435950	1441067345	31.04937793489092	122.51273118936602	11.2	178.0	169.90909090909093
413435950	1441067346	31.04931699999999	122.51273300000001	11.2	178.0	170.0
413435950	1441067347	31.049256230657395	122.5127351652709	11.2	178.0	170.14285714285717
413435950	1441067348	31.049195728847355	122.51273760497776	11.2	178.0	170.28571428571428
413435950	1441067349	31.04913557363313	122.51274020711885	11.2	178.0	170.42857142857144
413435950	1441067350	31.04907584407799	122.51274285969265	11.2	178.0	170.57142857142858
413435950	1441067351	31.049016619245215	122.512745450698	11.2	178.0	170.71428571428572
413435950	1441067352	31.04895797819811	122.51274786813399	11.2	178.0	170.85714285714286
413435950	1441067353	31.048899999999996	122.51275	11.2	178.0	171.0
413435950	1441067354	31.048842753446323	122.51275175597404	11.2	178.08333333333334	171.0
413435950	1441067355	31.048786266261004	122.51275313244761	11.2	178.16666666666666	171.0
413435950	1441067356	31.04873055590014	122.51275414749063	11.2	178.25	171.0
413435950	1441067357	31.04867563981975	122.51275481917286	11.2	178.33333333333331	171.0
413435950	1441067358	31.04862153547591	122.51275516556407	11.2	178.41666666666666	171.0
413435950	1441067359	31.04856826032466	122.51275520473392	11.2	178.5	171.0
413435950	1441067360	31.048515831822037	122.51275495475204	11.2	178.58333333333334	171.0
413435950	1441067361	31.0484642674241	122.51275443368803	11.2	178.66666666666669	171.0
413435950	1441067362	31.048413584586893	122.51275365961135	11.2	178.75	171.0
413435950	1441067363	31.048363800766445	122.51275265059155	11.2	178.83333333333334	171.0
413435950	1441067364	31.04831493341881	122.51275142469797	11.2	178.91666666666666	171.0
413435950	1441067365	31.048267000000003	122.51275	11.2	179.0	171.0
413435950	1441067366	31.048219976119345	122.51274839701836	11.21111111111111	179.11111111111111	171.0
413435950	1441067367	31.04817366999916	122.51274664607921	11.222222222222221	179.22222222222223	171.0
413435950	1441067368	31.048127848015056	122.51274477996007	11.233333333333333	179.33333333333334	171.0
413435950	1441067369	31.048082276542583	122.51274283143843	11.244444444444444	179.44444444444446	171.0
413435950	1441067370	31.048036721957335	122.51274083329167	11.255555555555556	179.55555555555557	171.0
413435950	1441067371	31.047990950634887	122.51273881829715	11.266666666666667	179.66666666666666	171.0
413435950	1441067372	31.047944728950814	122.51273681923223	11.277777777777779	179.77777777777777	171.0
413435950	1441067373	31.047897823280664	122.51273486887409	11.28888888888889	179.88888888888889	171.0
413435950	1441067374	31.047849999999993	122.51273300000001	11.3	180.0	171.0
413435950	1441067375	31.047801072583137	122.51273123638322	11.3	180.1	171.0
413435950	1441067376	31.047751042899424	122.51272956578158	11.3	180.20000000000002	171.0
413435950	1441067377	31.04769995991704	122.51272796694906	11.3	180.3	171.0
413435950	1441067378	31.047647872604074	122.51272641863967	11.3	180.4	171.0
413435950	1441067379	31.047594829928684	122.51272489960749	11.3	180.50000000000003	171.0
413435950	1441067380	31.047540880858996	122.51272338860663	11.3	180.60000000000002	171.0
413435950	1441067381	31.047486074363146	122.51272186439121	11.3	180.70000000000002	171.0
413435950	1441067382	31.047430459409266	122.51272030571546	11.3	180.8	171.0
413435950	1441067383	31.04737408496551	122.51271869133363	11.3	180.9	171.0
413435950	1441067384	31.047316999999993	122.512717	11.3	181.0	171.0
413435950	1441067385	31.04725927363426	122.51271522005554	11.3	181.0	170.9090909090909
413435950	1441067386	31.047201055603388	122.5127133781877	11.3	181.0	170.8181818181818
413435950	1441067387	31.04714251579591	122.51271151067047	11.3	181.0	170.72727272727272
413435950	1441067388	31.047083824100305	122.51270965377768	11.3	181.0	170.63636363636365
413435950	1441067389	31.047025150405123	122.5127078437832	11.3	181.0	170.54545454545456
413435950	1441067390	31.04696666459885	122.51270611696064	11.3	181.0	170.45454545454544
413435950	1441067391	31.046908536570022	122.51270450958366	11.3	181.0	170.36363636363637
413435950	1441067392	31.04685093620719	122.5127030579257	11.3	181.0	170.27272727272728
413435950	1441067393	31.046794033398875	122.51270179826025	11.3	181.0	170.18181818181822
413435950	1441067394	31.046737998033628	122.51270076686059	11.3	181.0	170.0909090909091
413435950	1441067395	31.046682999999998	122.5127	11.3	181.0	170.0
413435950	1441067396	31.04662914327582	122.5126995188319	11.3	180.87500000000003	169.87500000000003
413435950	1441067397	31.046576268195988	122.51269928403067	11.3	180.75	169.75
413435950	1441067398	31.046524149184627	122.51269924115103	11.3	180.625	169.625
413435950	1441067399	31.046472560665904	122.5126993357478	11.3	180.50000000000003	169.5
413435950	1441067400	31.046421277063963	122.51269951337595	11.3	180.375	169.375
413435950	1441067401	31.046370072802905	122.51269971959057	11.3	180.25	169.25
413435950	1441067402	31.04631872230688	122.51269989994682	11.3	180.125	169.125
413435950	1441067403	31.046267000000007	122.5127	11.3	180.0	169.0
413435950	1441067404	31.04621473360576	122.51269998069945	11.3	180.0	169.0
413435950	1441067405	31.04616196404503	122.51269986457051	11.3	180.0	169.0
413435950	1441067406	31.046108785538134	122.51269968953227	11.3	180.0	169.0
413435950	1441067407	31.04605529230531	122.51269949350392	11.3	180.0	169.0
413435950	1441067408	31.046001578566855	122.51269931440441	11.3	180.0	169.0
413435950	1441067409	31.04594773854305	122.51269919015274	11.3	180.0	169.0
413435950	1441067410	31.045893866454172	122.51269915866771	11.3	180.0	169.0
413435950	1441067411	31.04584005652052	122.51269925786815	11.3	180.0	169.0
413435950	1441067412	31.045786402962346	122.51269952567272	11.3	180.0	169.0
413435950	1441067413	31.045732999999995	122.5127	11.3	180.0	169.0
413435950	1441067414	31.045679915229226	122.5127007080029	11.291666666666668	179.91666666666666	169.0
413435950	1441067415	31.04562710974793	122.51270163377158	11.283333333333333	179.83333333333334	169.0
413435950	1441067416	31.045574518029493	122.51270275063054	11.275	179.75000000000003	169.0
413435950	1441067417	31.045522074547296	122.51270403190439	11.266666666666667	179.66666666666666	169.0
413435950	1441067418	31.04546971377471	122.51270545091779	11.258333333333333	179.58333333333331	169.0
413435950	1441067419	31.045417370185138	122.5127069809954	11.25	179.5	169.0
413435950	1441067420	31.045364978251946	122.51270859546203	11.241666666666667	179.41666666666669	169.0
413435950	1441067421	31.045312472448494	122.51271026764245	11.233333333333333	179.33333333333334	169.0
413435950	1441067422	31.045259787248213	122.51271197086152	11.225	179.25	169.0
413435950	1441067423	31.04520685712445	122.51271367844414	11.216666666666667	179.16666666666669	169.0
413435950	1441067424	31.045153616550586	122.51271536371532	11.208333333333332	179.08333333333334	169.0
413435950	1441067425	31.045100000000005	122.512717	11.2	179.0	169.0
413435950	1441067426	31.04504599620616	122.51271856882317	11.2	179.0	169.1
413435950	1441067427	31.04499181094284	122.51272008450943	11.2	179.0	169.20000000000002
413435950	1441067428	31.044937704243903	122.51272156958323	11.2	179.0	169.3
413435950	1441067429	31.044883936143222	122.51272304656901	11.2	179.0	169.4
413435950	1441067430	31.044830766674657	122.51272453799115	11.2	179.0	169.5
413435950	1441067431	31.044778455872112	122.51272606637403	11.2	179.0	169.60000000000002
413435950	1441067432	31.04472726376946	122.51272765424204	11.2	179.0	169.70000000000002
413435950	1441067433	31.04467745040064	122.51272932411948	11.2	179.0	169.8
413435950	1441067434	31.044629275799508	122.51273109853071	11.2	179.0	169.9
413435950	1441067435	31.044582999999996	122.51273300000001	11.2	179.0	170.0
413435950	1441067436	31.04453870763208	122.51273503795518	11.2	178.8888888888889	170.0
413435950	1441067437	31.04449578170999	122.51273716943804	11.2	178.7777777777778	170.0
413435950	1441067438	31.044453429844012	122.51273933839384	11.2	178.66666666666669	170.0
413435950	1441067439	31.044410859644387	122.51274148876796	11.2	178.55555555555557	170.0
413435950	1441067440	31.044367278721428	122.51274356450568	11.2	178.44444444444443	170.0
413435950	1441067441	31.044321894685282	122.51274550955235	11.2	178.33333333333331	170.0
413435950	1441067442	31.044273915146217	122.51274726785333	11.2	178.22222222222223	170.0
413435950	1441067443	31.044222547714416	122.51274878335404	11.2	178.11111111111111	170.0
413435950	1441067444	31.044167000000005	122.51275	11.2	178.0	170.0
413435950	1441067445	31.044106805331595	122.51275087833933	11.2	178.0	170.1
413435950	1441067446	31.04404279991153	122.5127514453303	11.2	178.0	170.2
413435950	1441067447	31.043976145660626	122.51275174453367	11.2	178.0	170.3
413435950	1441067448	31.04390800449977	122.51275181951019	11.2	178.0	170.4
413435950	1441067449	31.04383953834989	122.51275171382059	11.2	178.0	170.5
413435950	1441067450	31.04377190913191	122.51275147102552	11.2	178.0	170.6
413435950	1441067451	31.04370627876686	122.51275113468553	11.2	178.0	170.7
413435950	1441067452	31.04364380917578	122.51275074836106	11.2	178.0	170.8
413435950	1441067453	31.043585662279796	122.51275035561247	11.2	178.0	170.9
413435950	1441067454	31.043533000000004	122.51275	11.2	178.0	171.0
413435950	1441067455	31.043486587603827	122.51274971701422	11.209999999999999	178.1	171.0
413435950	1441067456	31.043445603743766	122.51274950986733	11.219999999999999	178.20000000000002	171.0
413435950	1441067457	31.043408830418475	122.51274937370188	11.23	178.3	171.0
413435950	1441067458	31.043375049626647	122.5127493036605	11.24	178.4	171.0
413435950	1441067459	31.043343043366917	122.51274929488571	11.25	178.5	171.0
413435950	1441067460	31.043311593637878	122.51274934252008	11.26	178.60000000000002	171.0
413435950	1441067461	31.043279482438134	122.51274944170619	11.27	178.70000000000002	171.0
413435950	1441067462	31.043245491766204	122.51274958758655	11.280000000000001	178.8	171.0
413435950	1441067463	31.04320840362066	122.51274977530367	11.290000000000001	178.9	171.0
413435950	1441067464	31.043167	122.51275	11.3	179.0	171.0
413435950	1441067465	31.043120406934484	122.51275025286066	11.3	179.11111111111111	171.0
413435950	1441067466	31.04306912658188	122.51275050924176	11.3	179.22222222222223	171.0
413435950	1441067467	31.043014005131678	122.51275074054216	11.3	179.33333333333334	171.0
413435950	1441067468	31.042955888773495	122.51275091816082	11.3	179.44444444444446	171.0
413435950	1441067469	31.042895623696932	122.51275101349685	11.3	179.55555555555557	171.0
413435950	1441067470	31.04283405609162	122.51275099794941	11.3	179.66666666666666	171.0
413435950	1441067471	31.04277203214722	122.51275084291782	11.3	179.77777777777777	171.0
413435950	1441067472	31.04271039805343	122.51275051980153	11.3	179.88888888888889	171.0
413435950	1441067473	31.04264999999999	122.51275	11.3	180.0	171.0
413435950	1441067474	31.042591503246356	122.5127492635874	11.3	180.0	171.0
413435950	1441067475	31.042534849330732	122.51274832533618	11.3	180.0	171.0
413435950	1441067476	31.042479798861027	122.51274720869327	11.3	180.0	171.0
413435950	1441067477	31.042426112445156	122.5127459371056	11.3	180.0	171.0
413435950	1441067478	31.04237355069096	122.51274453401999	11.3	180.0	171.0
413435950	1441067479	31.04232187420637	122.51274302288317	11.3	180.0	171.0
413435950	1441067480	31.04227084359921	122.51274142714183	11.3	180.0	171.0
413435950	1441067481	31.042220219477354	122.51273977024272	11.3	180.0	171.0
413435950	1441067482	31.042169762448662	122.51273807563241	11.3	180.0	171.0
413435950	1441067483	31.042119233120975	122.51273636675751	11.3	180.0	171.0
413435950	1441067484	31.042068392102138	122.51273466706454	11.3	180.0	171.0
413435950	1441067485	31.042016999999994	122.51273300000001	11.3	180.0	171.0
413435950	1441067486	31.041964880319245	122.51273138272825	11.3	180.1	170.8
413435950	1441067487	31.041912108152108	122.51272980728497	11.3	180.20000000000002	170.6
413435950	1441067488	31.04185882148771	122.51272825942377	11.3	180.3	170.39999999999998
413435950	1441067489	31.041805158315164	122.51272672489823	11.3	180.4	170.2
413435950	1441067490	31.041751256623613	122.512725189462	11.3	180.50000000000003	170.0
413435950	1441067491	31.041697254402152	122.51272363886878	11.3	180.60000000000002	169.8
413435950	1441067492	31.041643289639914	122.51272205887223	11.3	180.70000000000002	169.6
413435950	1441067493	31.04158950032606	122.51272043522606	11.3	180.8	169.4
413435950	1441067494	31.04153602444971	122.51271875368408	11.3	180.9	169.20000000000002
413435950	1441067495	31.041483000000014	122.512717	11.3	181.0	169.0
413435950	1441067496	31.041430524024516	122.51271516756647	11.3	181.0	168.79999999999998
413435950	1441067497	31.04137852980448	122.51271328033152	11.3	181.0	168.6
413435950	1441067498	31.041326909679576	122.51271136988188	11.3	181.0	168.4
413435950	1441067499	31.041275555989476	122.51270946780431	11.3	181.0	168.2
413435950	1441067500	31.041224361073795	122.51270760568545	11.3	181.0	167.99999999999997
413435950	1441067501	31.041173217272224	122.51270581511186	11.3	181.0	167.79999999999998
413435950	1441067502	31.04112201692441	122.51270412767008	11.3	181.0	167.6
413435950	1441067503	31.04107065237	122.51270257494662	11.3	181.0	167.4
413435950	1441067504	31.041019015948642	122.51270118852779	11.3	181.0	167.2
413435950	1441067505	31.040966999999984	122.5127	11.3	181.0	167.0
413435950	1441067506	31.040914527582455	122.51269903500177	11.3	180.9	166.8
413435950	1441067507	31.0408616446295	122.51269829538086	11.3	180.8	166.6
413435950	1441067508	31.040808427793362	122.51269777703723	11.3	180.70000000000002	166.39999999999998
413435950	1441067509	31.040754953726292	122.51269747587094	11.3	180.60000000000002	166.2
413435950	1441067510	31.040701299080535	122.51269738778204	11.3	180.50000000000003	166.0
413435950	1441067511	31.040647540508328	122.51269750867058	11.3	180.4	165.79999999999998
413435950	1441067512	31.04059375466192	122.51269783443655	11.3	180.3	165.59999999999997
413435950	1441067513	31.040540018193564	122.51269836098005	11.3	180.20000000000002	165.39999999999998
413435950	1441067514	31.04048640775551	122.51269908420119	11.3	180.1	165.20000000000002
413435950	1441067515	31.040432999999997	122.5127	11.3	180.0	165.0
413435950	1441067516	31.040379861358982	122.51270111059071	11.287500000000001	179.875	164.875
413435950	1441067517	31.04032701738318	122.51270244344381	11.275	179.75000000000003	164.74999999999997
413435950	1441067518	31.040274483402982	122.51270403234376	11.2625	179.625	164.625
413435950	1441067519	31.04022227474879	122.51270591107507	11.25	179.5	164.5
413435950	1441067520	31.040170406751013	122.51270811342208	11.2375	179.375	164.375
413435950	1441067521	31.040118894740036	122.51271067316907	11.225	179.25	164.25
413435950	1441067522	31.04006775404623	122.51271362410033	11.212499999999999	179.125	164.125
413435950	1441067523	31.040017	122.512717	11.2	179.0	164.0
413435950	1441067524	31.039966630833863	122.51272082008742	11.19	178.8	163.9
413435950	1441067525	31.039916576389	122.51272504532275	11.18	178.60000000000002	163.8
413435950	1441067526	31.039866749408777	122.5127296221014	11.17	178.4	163.7
413435950	1441067527	31.03981706263657	122.51273449681888	11.16	178.20000000000002	163.6
413435950	1441067528	31.03976742881571	122.5127396158708	11.149999999999999	178.00000000000003	163.5
413435950	1441067529	31.03971776068959	122.51274492565288	11.139999999999999	177.8	163.4
413435950	1441067530	31.03966797100156	122.51275037256092	11.129999999999999	177.6	163.3
413435950	1441067531	31.03961797249505	122.51275590299079	11.12	177.4	163.2
413435950	1441067532	31.039567677913375	122.51276146333844	11.11	177.20000000000002	163.1
413435950	1441067533	31.039516999999996	122.51276699999998	11.1	177.0	163.0
413435950	1441067534	31.03946588205166	122.51277247147767	11.091666666666667	176.83333333333334	163.0
413435950	1441067535	31.039414389578656	122.51277788469828	11.083333333333332	176.66666666666669	163.0
413435950	1441067536	31.039362618644667	122.51278325869477	11.075	176.5	163.0
413435950	1441067537	31.03931066531337	122.51278861249999	11.066666666666666	176.33333333333334	163.0
413435950	1441067538	31.039258625648433	122.51279396514688	11.058333333333334	176.16666666666669	163.0
413435950	1441067539	31.0392065957135	122.51279933566828	11.05	176.0	163.0
413435950	1441067540	31.039154671572273	122.51280474309704	11.041666666666666	175.83333333333334	163.0
413435950	1441067541	31.03910294928842	122.51281020646599	11.033333333333333	175.66666666666666	163.0
413435950	1441067542	31.039051524925593	122.51281574480797	11.025	175.5	163.0
413435950	1441067543	31.03900049454747	122.51282137715577	11.016666666666666	175.33333333333334	163.0
413435950	1441067544	31.038949954217713	122.51282712254219	11.008333333333333	175.16666666666666	163.0
413435950	1441067545	31.038900000000005	122.512833	11.0	175.0	163.0
413435950	1441067546	31.038850674130014	122.51283902533626	10.99	174.9	163.1
413435950	1441067547	31.03880180353144	122.51284520145533	10.98	174.79999999999998	163.2
413435950	1441067548	31.03875316130005	122.51285152803572	10.97	174.7	163.3
413435950	1441067549	31.038704520531525	122.51285800475591	10.96	174.6	163.4
413435950	1441067550	31.038655654321595	122.51286463129436	10.95	174.49999999999997	163.5
413435950	1441067551	31.03860633576594	122.5128714073294	10.94	174.39999999999998	163.6
413435950	1441067552	31.038556337960294	122.51287833253936	10.93	174.3	163.7
413435950	1441067553	31.0385054340003	122.51288540660234	10.92	174.20000000000002	163.8
413435950	1441067554	31.038453396981645	122.51289262919656	10.91	174.1	163.9
413435950	1441067555	31.038399999999992	122.5129	10.9	174.0	164.0
413435950	1441067556	31.03834512480724	122.51290751052389	10.9	173.88888888888889	164.11111111111111
413435950	1441067557	31.038289087780097	122.5129151196124	10.9	173.77777777777777	164.22222222222223
413435950	1441067558	31.038232313951525	122.51292277794323	10.9	173.66666666666666	164.33333333333334
413435950	1441067559	31.038175228354522	122.51293043619432	10.9	173.55555555555554	164.44444444444443
413435950	1441067560	31.038118256022123	122.51293804504388	10.9	173.44444444444443	164.55555555555554
413435950	1441067561	31.038061821987363	122.51294555517035	10.9	173.33333333333334	164.66666666666666
413435950	1441067562	31.038006351283354	122.5129529172525	10.9	173.22222222222223	164.77777777777777
413435950	1441067563	31.037952268943183	122.51296008196933	10.9	173.11111111111111	164.88888888888889
413435950	1441067564	31.0379	122.51296700000002	10.9	173.0	165.0
413435950	1441067565	31.037849844554355	122.51297363726722	10.9	173.0	165.27272727272725
413435950	1441067566	31.037801602976373	122.51298002066649	10.9	173.0	165.54545454545453
413435950	1441067567	31.03775495070354	122.51298619233634	10.9	173.0	165.8181818181818
413435950	1441067568	31.037709563173358	122.5129921944151	10.9	173.0	166.0909090909091
413435950	1441067569	31.03766511582327	122.51299806904098	10.9	173.0	166.36363636363637
413435950	1441067570	31.03762128409071	122.5130038583519	10.9	173.0	166.63636363636363
413435950	1441067571	31.037577743413113	122.51300960448569	10.9	173.0	166.9090909090909
413435950	1441067572	31.03753416922787	122.51301534957999	10.9	173.0	167.1818181818182
413435950	1441067573	31.037490236972356	122.5130211357723	10.9	173.0	167.45454545454547
413435950	1441067574	31.037445622083954	122.51302700519993	10.9	173.0	167.72727272727272
413435950	1441067575	31.0374	122.513033	10.9	173.0	168.0
413435950	1441067576	31.037353124640692	122.5130391476059	10.9	173.0	168.25000000000003
413435950	1441067577	31.037305063857715	122.51304541663637	10.9	173.0	168.5
413435950	1441067578	31.037255963985658	122.51305176100674	10.9	173.0	168.75
413435950	1441067579	31.037205971359086	122.51305813463233	10.9	173.0	169.00000000000003
413435950	1441067580	31.037155232312625	122.51306449142872	10.9	173.0	169.25
413435950	1441067581	31.037103893180845	122.51307078531156	10.9	173.0	169.50000000000003
413435950	1441067582	31.037052100298425	122.51307697019666	10.9	173.0	169.75
413435950	1441067583	31.036999999999992	122.513083	10.9	173.0	170.0
413435950	1441067584	31.036947726418923	122.51308883240686	10.9	173.16666666666666	170.25000000000003
413435950	1441067585	31.036895364883552	122.51309444017951	10.9	173.33333333333334	170.5
413435950	1441067586	31.036842988520945	122.51309979984956	10.9	173.5	170.75000000000003
413435950	1441067587	31.036790670458185	122.51310488794854	10.9	173.66666666666666	171.0
413435950	1441067588	31.036738483822333	122.51310968100822	10.9	173.83333333333331	171.25
413435950	1441067589	31.03668650174047	122.51311415556033	10.9	174.00000000000003	171.50000000000003
413435950	1441067590	31.036634797339666	122.51311828813671	10.9	174.16666666666669	171.75
413435950	1441067591	31.03658344374704	122.51312205526918	10.9	174.33333333333334	172.0
413435950	1441067592	31.036532514089675	122.51312543348976	10.9	174.5	172.25
413435950	1441067593	31.03648208149465	122.51312839933036	10.9	174.66666666666669	172.5
413435950	1441067594	31.036432219089058	122.51313092932308	10.9	174.83333333333334	172.75
413435950	1441067595	31.036383	122.51313300000001	10.9	175.0	173.0
413435950	1441067596	31.036334466563268	122.51313459516619	10.905000000000001	175.3	173.05
413435950	1441067597	31.036286537949476	122.51313572771849	10.91	175.60000000000002	173.1
413435950	1441067598	31.036239102537937	122.51313641782669	10.915000000000001	175.9	173.15
413435950	1441067599	31.03619204870793	122.51313668566051	10.92	176.20000000000002	173.2
413435950	1441067600	31.03614526483876	122.51313655138958	10.925	176.5	173.25
413435950	1441067601	31.036098639309717	122.51313603518349	10.93	176.79999999999998	173.3
413435950	1441067602	31.036052060500044	122.51313515721183	10.935	177.1	173.35
413435950	1441067603	31.036005416789042	122.5131339376441	10.94	177.4	173.4
[truncated: 2,841 more rows]
