# Supplementary material for: Maritime traffic congestion identification and ship trajectory prediction using temporal graph convolutional networks
Source: PLoS One. 2026 Mar 9;21(3):e0342781. doi: 10.1371/journal.pone.0342781 (PMC12970927; doi:10.1371/journal.pone.0342781)
Supplement: S1 File — (ZIP) [file pone.0342781.s001.zip › data/interpolation/shipid_413437230_processed.csv]

shipid	lasttime	lat	lon	sog	cog	hdg
413437230	1441065606	31.04034	122.54432	8.3	0.0	359.0
413437230	1441065607	31.040380869078497	122.54432087988421	8.31	359.98	359.0
413437230	1441065608	31.040421263399107	122.54432153512731	8.32	359.96	359.0
413437230	1441065609	31.040461205239477	122.54432197664595	8.33	359.94	359.0
413437230	1441065610	31.04050071687729	122.54432221535689	8.34	359.92	359.0
413437230	1441065611	31.040539820590222	122.54432226217683	8.350000000000001	359.9	359.0
413437230	1441065612	31.04057853865593	122.54432212802261	8.360000000000001	359.88	359.0
413437230	1441065613	31.0406168933521	122.54432182381099	8.370000000000001	359.86	359.0
413437230	1441065614	31.04065490695638	122.54432136045877	8.38	359.84000000000003	359.0
413437230	1441065615	31.04069260174646	122.54432074888284	8.39	359.82	359.0
413437230	1441065616	31.040729999999996	122.54432	8.4	359.8	359.0
413437230	1441065617	31.040767123994645	122.54431912472712	8.4	359.75	359.0
413437230	1441065618	31.040803996008087	122.54431813398114	8.4	359.70000000000005	359.0
413437230	1441065619	31.040840638317967	122.54431703867894	8.4	359.65000000000003	359.0
413437230	1441065620	31.040877073201965	122.54431584973742	8.4	359.6	359.0
413437230	1441065621	31.04091332293774	122.54431457807357	8.4	359.55	359.0
413437230	1441065622	31.040949409802973	122.54431323460432	8.4	359.50000000000006	359.0
413437230	1441065623	31.040985356075307	122.54431183024663	8.4	359.45000000000005	359.0
413437230	1441065624	31.041021184032424	122.54431037591752	8.4	359.40000000000003	359.0
413437230	1441065625	31.041056915951962	122.544308882534	8.4	359.35	359.0
413437230	1441065626	31.04109257411161	122.54430736101303	8.4	359.30000000000007	359.0
413437230	1441065627	31.041128180789016	122.54430582227168	8.4	359.25	359.0
413437230	1441065628	31.04116375826186	122.54430427722703	8.4	359.2	359.0
413437230	1441065629	31.04119932880781	122.54430273679607	8.4	359.15	359.0
413437230	1441065630	31.041234914704514	122.54430121189593	8.4	359.1	359.0
413437230	1441065631	31.04127053822964	122.54429971344369	8.4	359.05	359.0
413437230	1441065632	31.041306221660864	122.54429825235644	8.4	359.0	359.0
413437230	1441065633	31.041341987275846	122.5442968395513	8.4	358.95	359.0
413437230	1441065634	31.041377857352245	122.5442954859454	8.4	358.90000000000003	359.0
413437230	1441065635	31.041413854167747	122.54429420245592	8.4	358.85	359.0
413437230	1441065636	31.041450000000005	122.54429299999998	8.4	358.8	359.0
413437230	1441065637	31.041486312770232	122.54429188704559	8.4	358.8033333333334	358.98333333333335
413437230	1441065638	31.041522792973893	122.54429086226388	8.4	358.8066666666667	358.96666666666664
413437230	1441065639	31.041559436749967	122.54428992187675	8.4	358.81	358.95
413437230	1441065640	31.04159624023747	122.54428906210613	8.4	358.8133333333334	358.93333333333334
413437230	1441065641	31.041633199575415	122.54428827917397	8.4	358.81666666666666	358.9166666666667
413437230	1441065642	31.041670310902806	122.54428756930213	8.4	358.82	358.90000000000003
413437230	1441065643	31.041707570358607	122.54428692871257	8.4	358.8233333333334	358.8833333333334
413437230	1441065644	31.04174497408186	122.54428635362713	8.4	358.82666666666665	358.8666666666667
413437230	1441065645	31.04178251821156	122.54428584026778	8.4	358.83000000000004	358.85
413437230	1441065646	31.041820198886686	122.54428538485634	8.4	358.83333333333337	358.83333333333337
413437230	1441065647	31.04185801224625	122.5442849836147	8.4	358.83666666666664	358.81666666666666
413437230	1441065648	31.04189595442926	122.54428463276481	8.4	358.84000000000003	358.8
413437230	1441065649	31.041934021574704	122.54428432852848	8.4	358.84333333333336	358.7833333333333
413437230	1441065650	31.041972209821626	122.54428406712762	8.4	358.8466666666667	358.76666666666665
413437230	1441065651	31.042010515308952	122.54428384478405	8.4	358.85	358.75
413437230	1441065652	31.042048934175757	122.54428365771965	8.4	358.85333333333335	358.73333333333335
413437230	1441065653	31.042087462560993	122.54428350215628	8.4	358.8566666666667	358.7166666666667
413437230	1441065654	31.042126096603674	122.5442833743158	8.4	358.86	358.70000000000005
413437230	1441065655	31.042164832442822	122.54428327042	8.4	358.86333333333334	358.68333333333334
413437230	1441065656	31.042203666217404	122.54428318669078	8.4	358.8666666666667	358.6666666666667
413437230	1441065657	31.042242594066447	122.54428311934991	8.4	358.87	358.65000000000003
413437230	1441065658	31.042281612128928	122.54428306461922	8.4	358.8733333333334	358.6333333333333
413437230	1441065659	31.04232071654388	122.54428301872056	8.4	358.87666666666667	358.6166666666667
413437230	1441065660	31.042359903450272	122.54428297787575	8.4	358.88	358.6
413437230	1441065661	31.042399168987124	122.54428293830655	8.4	358.8833333333334	358.5833333333333
413437230	1441065662	31.042438509293437	122.54428289623479	8.4	358.88666666666666	358.56666666666666
413437230	1441065663	31.042477920508198	122.54428284788224	8.4	358.89000000000004	358.55
413437230	1441065664	31.042517398770414	122.54428278947071	8.4	358.8933333333334	358.53333333333336
413437230	1441065665	31.042556940219107	122.54428271722198	8.4	358.89666666666665	358.5166666666667
413437230	1441065666	31.042596540993248	122.54428262735779	8.4	358.90000000000003	358.5
413437230	1441065667	31.04263619723185	122.54428251609993	8.4	358.90333333333336	358.48333333333335
413437230	1441065668	31.04267590507391	122.5442823796702	8.4	358.90666666666664	358.4666666666667
413437230	1441065669	31.042715660658438	122.54428221429028	8.4	358.91	358.45
413437230	1441065670	31.042755460124432	122.54428201618197	8.4	358.91333333333336	358.43333333333334
413437230	1441065671	31.042795299610898	122.54428178156701	8.4	358.9166666666667	358.4166666666667
413437230	1441065672	31.042835175256823	122.5442815066671	8.4	358.92	358.4
413437230	1441065673	31.04287508320121	122.54428118770404	8.4	358.92333333333335	358.3833333333333
413437230	1441065674	31.042915019583077	122.5442808208995	8.4	358.9266666666667	358.3666666666667
413437230	1441065675	31.042954980541406	122.5442804024752	8.4	358.93	358.35
413437230	1441065676	31.042994962215207	122.54427992865287	8.4	358.93333333333334	358.33333333333337
413437230	1441065677	31.043034960743494	122.54427939565419	8.4	358.93666666666667	358.3166666666667
413437230	1441065678	31.043074972265224	122.54427879970089	8.4	358.94	358.3
413437230	1441065679	31.043114992919453	122.54427813701466	8.4	358.9433333333334	358.28333333333336
413437230	1441065680	31.04315501884514	122.54427740381716	8.4	358.94666666666666	358.2666666666667
413437230	1441065681	31.043195046181307	122.5442765963301	8.4	358.95	358.25
413437230	1441065682	31.043235071066952	122.54427571077514	8.4	358.9533333333334	358.23333333333335
413437230	1441065683	31.04327508964106	122.54427474337396	8.4	358.95666666666665	358.2166666666667
413437230	1441065684	31.043315098042648	122.5442736903482	8.4	358.96000000000004	358.2
413437230	1441065685	31.043355092410692	122.54427254791953	8.4	358.96333333333337	358.18333333333334
413437230	1441065686	31.04339506888423	122.5442713123096	8.4	358.96666666666664	358.1666666666667
413437230	1441065687	31.043435023602232	122.54426997974006	8.4	358.97	358.15000000000003
413437230	1441065688	31.043474952703704	122.54426854643255	8.4	358.97333333333336	358.1333333333334
413437230	1441065689	31.043514852327636	122.54426700860868	8.4	358.9766666666667	358.1166666666667
413437230	1441065690	31.043554718613027	122.54426536249011	8.4	358.98	358.1
413437230	1441065691	31.0435945476989	122.54426360429844	8.4	358.98333333333335	358.08333333333337
413437230	1441065692	31.04363433572421	122.5442617302553	8.4	358.9866666666667	358.06666666666666
413437230	1441065693	31.043674078827987	122.54425973658228	8.4	358.99	358.05
413437230	1441065694	31.04371377314922	122.54425761950098	8.4	358.99333333333334	358.03333333333336
413437230	1441065695	31.043753414826867	122.54425537523304	8.4	358.99666666666667	358.01666666666665
413437230	1441065696	31.043793	122.54425300000001	8.4	359.0	358.0
413437230	1441065697	31.043832522912975	122.54425049581015	8.4	358.95	358.1
413437230	1441065698	31.04387197023204	122.54424788781824	8.4	358.90000000000003	358.2
413437230	1441065699	31.043911326728786	122.5442452069658	8.4	358.85	358.3
413437230	1441065700	31.043950577174893	122.54424248419436	8.4	358.8	358.4
413437230	1441065701	31.043989706341986	122.5442397504455	8.4	358.75	358.5
413437230	1441065702	31.04402869900171	122.5442370366609	8.4	358.7	358.6
413437230	1441065703	31.044067539925717	122.54423437378229	8.4	358.65	358.70000000000005
413437230	1441065704	31.044106213885666	122.54423179275138	8.4	358.59999999999997	358.8
413437230	1441065705	31.044144705653206	122.54422932451	8.4	358.55	358.90000000000003
413437230	1441065706	31.044182999999997	122.544227	8.4	358.5	359.0
413437230	1441065707	31.044221102962616	122.54422484469596	8.4	358.51	359.0
413437230	1441065708	31.044259105637256	122.54422286220307	8.4	358.52	359.0
413437230	1441065709	31.044297120385046	122.54422105065917	8.4	358.53	359.0
413437230	1441065710	31.04433525956707	122.54421940820208	8.4	358.53999999999996	359.0
413437230	1441065711	31.04437363554446	122.54421793296966	8.4	358.55	359.0
413437230	1441065712	31.044412360678304	122.54421662309966	8.4	358.56000000000006	359.0
413437230	1441065713	31.04445154732968	122.54421547672989	8.4	358.57000000000005	359.0
413437230	1441065714	31.04449130785969	122.54421449199818	8.4	358.58000000000004	359.0
413437230	1441065715	31.04453175462944	122.54421366704229	8.4	358.59000000000003	359.0
413437230	1441065716	31.044572999999982	122.544213	8.4	358.6	359.0
413437230	1441065717	31.044615109236265	122.54421248740397	8.4	358.6	358.90000000000003
413437230	1441065718	31.044657959218366	122.54421211936632	8.4	358.6	358.8
413437230	1441065719	31.044701379730256	122.54421188439399	8.4	358.6	358.70000000000005
413437230	1441065720	31.04474520055589	122.54421177099395	8.4	358.6	358.6
413437230	1441065721	31.044789251479216	122.54421176767318	8.4	358.6	358.5
413437230	1441065722	31.044833362284194	122.54421186293858	8.4	358.6	358.4
413437230	1441065723	31.0448773627548	122.54421204529706	8.4	358.6	358.3
413437230	1441065724	31.044921082674986	122.54421230325556	8.4	358.6	358.2
413437230	1441065725	31.04496435182872	122.54421262532091	8.4	358.6	358.1
413437230	1441065726	31.045007	122.544213	8.4	358.6	358.0
413437230	1441065727	31.045048895092634	122.54421341168764	8.4	358.59000000000003	358.0
413437230	1441065728	31.04509005748985	122.54421382833048	8.4	358.58000000000004	358.0
413437230	1441065729	31.045130545694708	122.54421421376315	8.4	358.57000000000005	358.0
413437230	1441065730	31.0451704182103	122.54421453182015	8.4	358.56000000000006	358.0
413437230	1441065731	31.045209733539643	122.544214746336	8.4	358.55	358.0
413437230	1441065732	31.045248550185832	122.54421482114506	8.4	358.53999999999996	358.0
413437230	1441065733	31.04528692665191	122.54421472008168	8.4	358.53	358.0
413437230	1441065734	31.04532492144092	122.54421440698025	8.4	358.52	358.0
413437230	1441065735	31.04536259305595	122.54421384567496	8.4	358.51	358.0
413437230	1441065736	31.0454	122.544213	8.4	358.5	358.0
413437230	1441065737	31.04543719506957	122.54421184533034	8.4	358.46500000000003	358.05
413437230	1441065738	31.045474208234744	122.54421040320398	8.4	358.43	358.1
413437230	1441065739	31.04551106375912	122.54420870669985	8.4	358.395	358.15000000000003
413437230	1441065740	31.045547785906166	122.54420678889682	8.4	358.36	358.2
413437230	1441065741	31.045584398939464	122.54420468287394	8.4	358.32500000000005	358.25
413437230	1441065742	31.045620927122535	122.54420242171018	8.4	358.29	358.3
413437230	1441065743	31.04565739471894	122.54420003848466	8.4	358.255	358.35
413437230	1441065744	31.045693825992213	122.54419756627651	8.4	358.22	358.4
413437230	1441065745	31.04573024520589	122.54419503816489	8.4	358.18500000000006	358.45
413437230	1441065746	31.04576667662353	122.54419248722901	8.4	358.15000000000003	358.5
413437230	1441065747	31.04580314450867	122.54418994654814	8.4	358.115	358.55
413437230	1441065748	31.04583967312488	122.54418744920164	8.4	358.08000000000004	358.6
413437230	1441065749	31.04587628673572	122.54418502826884	8.4	358.045	358.65000000000003
413437230	1441065750	31.045913009604735	122.54418271682917	8.4	358.01000000000005	358.70000000000005
413437230	1441065751	31.04594986599549	122.54418054796207	8.4	357.975	358.75
413437230	1441065752	31.045986880171526	122.54417855474708	8.4	357.94	358.8
413437230	1441065753	31.046024076396446	122.54417677026372	8.4	357.90500000000003	358.85
413437230	1441065754	31.046061478933783	122.54417522759164	8.4	357.87	358.90000000000003
413437230	1441065755	31.046099112047123	122.5441739598105	8.4	357.835	358.95
413437230	1441065756	31.046137	122.544173	8.4	357.8	359.0
413437230	1441065757	31.0461751588223	122.54417236662212	8.4	357.8	359.0
413437230	1441065758	31.046213571609183	122.5441720196676	8.4	357.8	359.0
413437230	1441065759	31.04625221322203	122.54417190450935	8.4	357.8	359.0
413437230	1441065760	31.04629105852232	122.54417196652012	8.4	357.8	359.0
413437230	1441065761	31.046330082371444	122.54417215107266	8.4	357.8	359.0
413437230	1441065762	31.046369259630865	122.54417240353953	8.4	357.8	359.0
413437230	1441065763	31.046408565162	122.54417266929333	8.4	357.8	359.0
413437230	1441065764	31.04644797382627	122.54417289370645	8.4	357.8	359.0
413437230	1441065765	31.04648746048513	122.54417302215124	8.4	357.8	359.0
413437230	1441065766	31.04652700000001	122.544173	8.4	357.8	359.0
413437230	1441065767	31.046566580460567	122.5441727801473	8.4	357.83000000000004	359.0
413437230	1441065768	31.04660624286954	122.54417234557746	8.4	357.86	359.0
413437230	1441065769	31.04664604145789	122.54417168679714	8.4	357.89000000000004	359.0
413437230	1441065770	31.046686030456613	122.54417079431303	8.4	357.92	359.0
413437230	1441065771	31.046726264096634	122.54416965863182	8.4	357.95000000000005	359.0
413437230	1441065772	31.04676679660894	122.54416827026009	8.4	357.98	359.0
413437230	1441065773	31.046807682224454	122.54416661970448	8.4	358.01000000000005	359.0
413437230	1441065774	31.046848975174186	122.54416469747156	8.4	358.04	359.0
413437230	1441065775	31.046890729689054	122.5441624940679	8.4	358.07	359.0
413437230	1441065776	31.046932999999992	122.54415999999999	8.4	358.1	359.0
413437230	1441065777	31.04697580133526	122.54415722179009	8.4	358.09000000000003	359.0
413437230	1441065778	31.04701899291225	122.54415423002327	8.4	358.08000000000004	359.0
413437230	1441065779	31.0470623949457	122.54415111130058	8.4	358.07	359.0
413437230	1441065780	31.04710582765033	122.54414795222318	8.4	358.06	359.0
413437230	1441065781	31.047149111240905	122.54414483939249	8.4	358.05	359.0
413437230	1441065782	31.047192065932173	122.54414185941002	8.4	358.04	359.0
413437230	1441065783	31.04723451193893	122.54413909887755	8.4	358.03000000000003	359.0
413437230	1441065784	31.04727626947595	122.54413664439697	8.4	358.02000000000004	359.0
413437230	1441065785	31.047317158758034	122.5441345825704	8.4	358.01000000000005	359.0
413437230	1441065786	31.047356999999998	122.54413299999999	8.4	358.0	359.0
413437230	1441065787	31.04739567819918	122.5441319537023	8.4	358.03000000000003	358.90000000000003
413437230	1441065788	31.047433337483078	122.54413138235039	8.4	358.06	358.8
413437230	1441065789	31.047470186761654	122.54413119503137	8.4	358.09000000000003	358.70000000000005
413437230	1441065790	31.047506434944893	122.54413130083209	8.4	358.12	358.6
413437230	1441065791	31.04754229094275	122.54413160883936	8.4	358.15000000000003	358.5
413437230	1441065792	31.04757796366521	122.54413202813976	8.4	358.18	358.4
413437230	1441065793	31.047613662022215	122.54413246781976	8.4	358.21000000000004	358.3
413437230	1441065794	31.047649594923715	122.5441328369657	8.4	358.24	358.2
413437230	1441065795	31.047685971279662	122.54413304466375	8.4	358.27	358.1
413437230	1441065796	31.047723	122.54413299999999	8.4	358.3	358.0
413437230	1441065797	31.047760837867227	122.54413263338793	8.4	358.32	358.1
413437230	1441065798	31.047799433154115	122.5441319605516	8.4	358.34	358.2
413437230	1441065799	31.047838682006038	122.54413101854264	8.4	358.36	358.3
413437230	1441065800	31.047878480568322	122.5441298444128	8.4	358.38	358.4
413437230	1441065801	31.047918724986335	122.54412847521385	8.4	358.4	358.5
413437230	1441065802	31.047959311405428	122.54412694799767	8.4	358.42	358.6
413437230	1441065803	31.048000135970973	122.54412529981617	8.4	358.44	358.70000000000005
413437230	1441065804	31.048041094828346	122.54412356772136	8.4	358.46	358.8
413437230	1441065805	31.048082084122886	122.54412178876524	8.4	358.48	358.90000000000003
413437230	1441065806	31.048122999999997	122.54412000000002	8.4	358.5	359.0
413437230	1441065807	31.048163756865165	122.54411823213971	8.401666666666667	358.485	359.0
413437230	1441065808	31.0482043421643	122.5441164905459	8.403333333333334	358.46999999999997	359.0
413437230	1441065809	31.048244761603435	122.54411477424199	8.405000000000001	358.455	359.0
413437230	1441065810	31.048285020888567	122.54411308225137	8.406666666666666	358.44	359.0
413437230	1441065811	31.048325125725743	122.54411141359745	8.408333333333333	358.425	359.0
413437230	1441065812	31.04836508182098	122.54410976730362	8.41	358.40999999999997	359.0
413437230	1441065813	31.048404894880296	122.54410814239333	8.411666666666667	358.395	359.0
413437230	1441065814	31.048444570609686	122.5441065378899	8.413333333333334	358.38	359.0
413437230	1441065815	31.048484114715215	122.54410495281677	8.415000000000001	358.365	359.0
413437230	1441065816	31.048523532902866	122.5441033861973	8.416666666666668	358.35	359.0
413437230	1441065817	31.048562830878705	122.54410183705494	8.418333333333333	358.335	359.0
413437230	1441065818	31.0486020143487	122.54410030441302	8.42	358.32	359.0
413437230	1441065819	31.0486410890189	122.54409878729491	8.421666666666667	358.305	359.0
413437230	1441065820	31.048680060595316	122.54409728472407	8.423333333333334	358.29	359.0
413437230	1441065821	31.04871893478396	122.5440957957238	8.425	358.275	359.0
413437230	1441065822	31.04875771729088	122.54409431931755	8.426666666666668	358.26	359.0
413437230	1441065823	31.048796413822064	122.54409285452864	8.428333333333333	358.245	359.0
413437230	1441065824	31.048835030083527	122.54409140038047	8.43	358.23	359.0
413437230	1441065825	31.048873571781318	122.5440899558964	8.431666666666667	358.215	359.0
413437230	1441065826	31.048912044621435	122.54408852009982	8.433333333333334	358.2	359.0
413437230	1441065827	31.0489504543099	122.54408709201407	8.435	358.18500000000006	359.0
413437230	1441065828	31.048988806552728	122.54408567066253	8.436666666666667	358.17	359.0
413437230	1441065829	31.04902710705595	122.54408425506858	8.438333333333334	358.155	359.0
413437230	1441065830	31.049065361525546	122.54408284425554	8.44	358.14	359.0
413437230	1441065831	31.049103575667566	122.5440814372468	8.441666666666666	358.12500000000006	359.0
413437230	1441065832	31.04914175518803	122.54408003306573	8.443333333333333	358.11	359.0
413437230	1441065833	31.04917990579294	122.54407863073565	8.445	358.09499999999997	359.0
413437230	1441065834	31.04921803318833	122.54407722927992	8.446666666666667	358.08000000000004	359.0
413437230	1441065835	31.049256143080196	122.54407582772191	8.448333333333334	358.06500000000005	359.0
413437230	1441065836	31.04929424117455	122.54407442508496	8.45	358.05	359.0
413437230	1441065837	31.049332333177436	122.54407302039243	8.451666666666666	358.03499999999997	359.0
413437230	1441065838	31.049370424794855	122.54407161266765	8.453333333333333	358.02000000000004	359.0
413437230	1441065839	31.049408521732804	122.54407020093399	8.455	358.00500000000005	359.0
413437230	1441065840	31.049446629697336	122.54406878421473	8.456666666666667	357.99	359.0
413437230	1441065841	31.049484754394438	122.54406736153328	8.458333333333334	357.975	359.0
413437230	1441065842	31.04952290153013	122.54406593191293	8.46	357.96000000000004	359.0
413437230	1441065843	31.04956107681043	122.54406449437703	8.461666666666666	357.94500000000005	359.0
413437230	1441065844	31.04959928594135	122.54406304794892	8.463333333333333	357.93	359.0
413437230	1441065845	31.049637534628907	122.54406159165191	8.465	357.915	359.0
413437230	1441065846	31.049675828579115	122.54406012450936	8.466666666666667	357.90000000000003	359.0
413437230	1441065847	31.04971417349799	122.5440586455446	8.468333333333334	357.88500000000005	359.0
413437230	1441065848	31.04975257509154	122.54405715378091	8.47	357.87	359.0
413437230	1441065849	31.049791039065788	122.54405564824164	8.471666666666668	357.855	359.0
413437230	1441065850	31.04982957112674	122.54405412795012	8.473333333333333	357.84000000000003	359.0
413437230	1441065851	31.049868176980404	122.54405259192966	8.475	357.82500000000005	359.0
413437230	1441065852	31.04990686233281	122.54405103920357	8.476666666666667	357.81000000000006	359.0
413437230	1441065853	31.04994563288996	122.54404946879518	8.478333333333333	357.795	359.0
413437230	1441065854	31.049984494357872	122.5440478797278	8.48	357.78000000000003	359.0
413437230	1441065855	31.050023452442534	122.54404627102471	8.481666666666667	357.76500000000004	359.0
413437230	1441065856	31.050062512849983	122.54404464170926	8.483333333333334	357.75000000000006	359.0
413437230	1441065857	31.05010168128624	122.54404299080473	8.485	357.735	359.0
413437230	1441065858	31.05014096345729	122.54404131733443	8.486666666666666	357.72	359.0
413437230	1441065859	31.050180365069156	122.54403962032167	8.488333333333333	357.70500000000004	359.0
413437230	1441065860	31.050219891827854	122.54403789878974	8.49	357.69000000000005	359.0
413437230	1441065861	31.050259549439385	122.54403615176194	8.491666666666667	357.675	359.0
413437230	1441065862	31.05029934360977	122.54403437826154	8.493333333333334	357.66	359.0
413437230	1441065863	31.05033928004501	122.54403257731187	8.495	357.6450000000001	359.0
413437230	1441065864	31.05037936445112	122.5440307479362	8.496666666666666	357.63000000000005	359.0
413437230	1441065865	31.050419602534106	122.54402888915781	8.498333333333333	357.615	359.0
413437230	1441065866	31.050459999999994	122.544027	8.5	357.6	359.0
413437230	1441065867	31.050500555558745	122.54402507326338	8.5	357.62000000000006	358.90000000000003
413437230	1441065868	31.050541239936162	122.544023076858	8.5	357.64000000000004	358.8
413437230	1441065869	31.05058201686203	122.54402097247109	8.5	357.66	358.70000000000005
413437230	1441065870	31.05062285006612	122.54401872178988	8.5	357.68000000000006	358.6
413437230	1441065871	31.050663703278186	122.54401628650157	8.5	357.70000000000005	358.5
413437230	1441065872	31.050704540228	122.54401362829326	8.5	357.72	358.4
413437230	1441065873	31.05074532464535	122.54401070885199	8.5	357.74	358.3
413437230	1441065874	31.05078602025996	122.54400748986475	8.5	357.76000000000005	358.2
413437230	1441065875	31.05082659080159	122.54400393301847	8.5	357.78000000000003	358.1
413437230	1441065876	31.050867	122.544	8.5	357.8	358.0
413437230	1441065877	31.05090722034626	122.54399566794471	8.5	357.82000000000005	358.0
413437230	1441065878	31.050947259376855	122.54399097578202	8.5	357.84000000000003	358.0
413437230	1441065879	31.05098713338964	122.54398597789003	8.5	357.86	358.0
413437230	1441065880	31.051026858682427	122.54398072864683	8.5	357.88000000000005	358.0
413437230	1441065881	31.051066451553094	122.5439752824307	8.5	357.90000000000003	358.0
413437230	1441065882	31.05110592829951	122.54396969361993	8.5	357.92	358.0
413437230	1441065883	31.051145305219507	122.54396401659291	8.5	357.94	358.0
413437230	1441065884	31.051184598611	122.54395830572821	8.5	357.96000000000004	358.0
413437230	1441065885	31.05122382477187	122.54395261540435	8.5	357.98	358.0
413437230	1441065886	31.051262999999995	122.54394699999999	8.5	358.0	358.0
413437230	1441065887	31.051302138187324	122.54394150443194	8.498333333333333	357.96000000000004	358.01666666666665
413437230	1441065888	31.05134124360182	122.54393613576926	8.496666666666666	357.92	358.03333333333336
413437230	1441065889	31.051380318105448	122.54393089161891	8.495	357.88000000000005	358.05
413437230	1441065890	31.051419363560214	122.54392576958806	8.493333333333334	357.84000000000003	358.06666666666666
413437230	1441065891	31.05145838182807	122.5439207672837	8.491666666666667	357.8	358.08333333333337
413437230	1441065892	31.05149737477101	122.54391588231292	8.49	357.76000000000005	358.1
413437230	1441065893	31.051536344251026	122.54391111228271	8.488333333333333	357.72	358.1166666666667
413437230	1441065894	31.051575292130057	122.5439064548002	8.486666666666666	357.68000000000006	358.1333333333334
413437230	1441065895	31.051614220270114	122.54390190747235	8.485	357.64000000000004	358.15000000000003
413437230	1441065896	31.051653130533158	122.5438974679062	8.483333333333334	357.6	358.1666666666667
413437230	1441065897	31.051692024781158	122.54389313370885	8.481666666666667	357.56	358.18333333333334
413437230	1441065898	31.051730904876095	122.54388890248724	8.48	357.52	358.2
413437230	1441065899	31.051769772679947	122.54388477184844	8.478333333333333	357.48	358.2166666666667
413437230	1441065900	31.05180863005468	122.54388073939946	8.476666666666667	357.44	358.23333333333335
413437230	1441065901	31.051847478862268	122.54387680274729	8.475	357.40000000000003	358.25
413437230	1441065902	31.051886320964687	122.54387295949896	8.473333333333333	357.36	358.2666666666667
413437230	1441065903	31.051925158223913	122.54386920726148	8.471666666666668	357.32	358.28333333333336
413437230	1441065904	31.051963992501893	122.5438655436418	8.47	357.28000000000003	358.3
413437230	1441065905	31.052002825660626	122.54386196624698	8.468333333333334	357.24	358.3166666666667
413437230	1441065906	31.052041659562075	122.54385847268397	8.466666666666667	357.20000000000005	358.33333333333337
413437230	1441065907	31.052080496068175	122.54385506055976	8.465	357.16	358.35
413437230	1441065908	31.052119337040946	122.54385172748135	8.463333333333333	357.12	358.3666666666667
413437230	1441065909	31.05215818434232	122.54384847105571	8.461666666666666	357.08000000000004	358.3833333333333
413437230	1441065910	31.052197039834283	122.54384528888978	8.46	357.04	358.4
413437230	1441065911	31.052235905378787	122.5438421785906	8.458333333333334	357.00000000000006	358.4166666666667
413437230	1441065912	31.052274782837806	122.54383913776506	8.456666666666667	356.96000000000004	358.43333333333334
413437230	1441065913	31.05231367407331	122.54383616402018	8.455	356.92	358.45
413437230	1441065914	31.05235258094727	122.54383325496288	8.453333333333333	356.88000000000005	358.4666666666667
413437230	1441065915	31.05239150532164	122.54383040820017	8.451666666666666	356.84000000000003	358.48333333333335
413437230	1441065916	31.052430449058384	122.54382762133892	8.45	356.8	358.5
413437230	1441065917	31.052469414019484	122.54382489198612	8.448333333333334	356.76	358.5166666666667
413437230	1441065918	31.052508402066863	122.5438222177487	8.446666666666667	356.72	358.53333333333336
413437230	1441065919	31.05254741506255	122.5438195962336	8.445	356.68	358.55
413437230	1441065920	31.05258645486844	122.54381702504777	8.443333333333333	356.64	358.56666666666666
413437230	1441065921	31.052625523346546	122.5438145017981	8.441666666666666	356.6	358.5833333333333
413437230	1441065922	31.052664622358794	122.54381202409155	8.44	356.56	358.6
413437230	1441065923	31.052703753767194	122.54380958953503	8.438333333333334	356.52000000000004	358.6166666666667
413437230	1441065924	31.052742919433665	122.54380719573545	8.436666666666667	356.48	358.6333333333333
413437230	1441065925	31.052782121220194	122.54380484029976	8.435	356.44	358.65000000000003
413437230	1441065926	31.052821360988712	122.54380252083479	8.433333333333334	356.40000000000003	358.6666666666667
413437230	1441065927	31.052860640601217	122.54380023494753	8.431666666666667	356.36	358.68333333333334
413437230	1441065928	31.05289996191965	122.54379798024483	8.43	356.32000000000005	358.70000000000005
413437230	1441065929	31.052939326805976	122.54379575433359	8.428333333333333	356.28000000000003	358.7166666666667
413437230	1441065930	31.052978737122164	122.54379355482071	8.426666666666668	356.24	358.73333333333335
413437230	1441065931	31.053018194730157	122.54379137931309	8.425	356.20000000000005	358.75
413437230	1441065932	31.053057701491923	122.5437892254176	8.423333333333334	356.16	358.76666666666665
413437230	1441065933	31.053097259269425	122.54378709074109	8.421666666666667	356.12000000000006	358.7833333333333
413437230	1441065934	31.053136869924614	122.54378497289052	8.42	356.08000000000004	358.8
413437230	1441065935	31.053176535319466	122.5437828694727	8.418333333333333	356.04	358.81666666666666
413437230	1441065936	31.053216257315928	122.54378077809449	8.416666666666668	356.00000000000006	358.8333333333333
413437230	1441065937	31.05325603777596	122.54377869636279	8.415000000000001	355.96	358.85
413437230	1441065938	31.053295878561517	122.54377662188442	8.413333333333334	355.92	358.8666666666667
413437230	1441065939	31.053335781534567	122.54377455226627	8.411666666666667	355.88	358.8833333333334
413437230	1441065940	31.053375748557055	122.54377248511518	8.41	355.84	358.90000000000003
413437230	1441065941	31.053415781490962	122.543770418038	8.408333333333333	355.8	358.9166666666667
413437230	1441065942	31.05345588219821	122.54376834864156	8.406666666666666	355.76	358.93333333333334
413437230	1441065943	31.053496052540787	122.54376627453273	8.405000000000001	355.72	358.95
413437230	1441065944	31.053536294380642	122.5437641933183	8.403333333333334	355.68	358.96666666666664
413437230	1441065945	31.053576609579718	122.54376210260513	8.401666666666667	355.64000000000004	358.98333333333335
413437230	1441065946	31.053617	122.54376000000002	8.4	355.6	359.0
413437230	1441065947	31.05365746652715	122.54375788356232	8.4	355.6025	359.0
413437230	1441065948	31.053698006141843	122.54375575316128	8.4	355.605	359.0
413437230	1441065949	31.053738614848456	122.54375360911872	8.4	355.6075	359.0
413437230	1441065950	31.05377928865142	122.5437514517564	8.4	355.61	359.0
413437230	1441065951	31.053820023555105	122.54374928139609	8.4	355.6125	359.0
413437230	1441065952	31.05386081556389	122.54374709835959	8.4	355.61500000000007	359.0
413437230	1441065953	31.05390166068218	122.5437449029687	8.4	355.6175	359.0
413437230	1441065954	31.05394255491439	122.54374269554518	8.4	355.62	359.0
413437230	1441065955	31.05398349426489	122.54374047641082	8.4	355.6225	359.0
413437230	1441065956	31.054024474738082	122.54373824588741	8.4	355.625	359.0
413437230	1441065957	31.05406549233837	122.54373600429678	8.4	355.6275	359.0
413437230	1441065958	31.054106543070137	122.54373375196064	8.4	355.63	359.0
413437230	1441065959	31.054147622937787	122.54373148920084	8.4	355.63250000000005	359.0
413437230	1441065960	31.054188727945704	122.54372921633914	8.4	355.63500000000005	359.0
413437230	1441065961	31.054229854098285	122.54372693369736	8.4	355.6375	359.0
413437230	1441065962	31.05427099739993	122.54372464159727	8.4	355.64000000000004	359.0
413437230	1441065963	31.054312153855054	122.54372234036069	8.4	355.64250000000004	359.0
413437230	1441065964	31.054353319468017	122.5437200303094	8.4	355.645	359.0
413437230	1441065965	31.054394490243247	122.54371771176518	8.4	355.6475	359.0
413437230	1441065966	31.054435662185107	122.54371538504985	8.4	355.65000000000003	359.0
413437230	1441065967	31.054476831298018	122.54371305048521	8.4	355.65250000000003	359.0
413437230	1441065968	31.054517993586366	122.54371070839306	8.4	355.65500000000003	359.0
413437230	1441065969	31.054559145054554	122.5437083590952	8.4	355.6575	359.0
413437230	1441065970	31.054600281706982	122.5437060029134	8.4	355.66	359.0
413437230	1441065971	31.054641399548043	122.5437036401695	8.4	355.6625	359.0
413437230	1441065972	31.05468249458212	122.5437012711853	8.4	355.66499999999996	359.0
413437230	1441065973	31.054723562813624	122.5436988962826	8.4	355.6675	359.0
413437230	1441065974	31.054764600246955	122.5436965157832	8.4	355.67	359.0
413437230	1441065975	31.054805602886493	122.5436941300089	8.4	355.6725	359.0
413437230	1441065976	31.05484656673665	122.54369173928154	8.4	355.675	359.0
413437230	1441065977	31.054887487801818	122.5436893439229	8.4	355.6775	359.0
413437230	1441065978	31.054928362086414	122.54368694425482	8.4	355.68	359.0
413437230	1441065979	31.0549691855948	122.54368454059906	8.4	355.6825	359.0
413437230	1441065980	31.0550099543314	122.54368213327747	8.4	355.685	359.0
413437230	1441065981	31.0550506643006	122.54367972261187	8.4	355.6875	359.0
413437230	1441065982	31.055091311506814	122.54367730892405	8.4	355.69	359.0
413437230	1441065983	31.055131891954428	122.54367489253583	8.4	355.69250000000005	359.0
413437230	1441065984	31.05517240164782	122.54367247376906	8.4	355.69500000000005	359.0
413437230	1441065985	31.055212836591434	122.54367005294552	8.4	355.6975	359.0
413437230	1441065986	31.055253192789642	122.54366763038702	8.4	355.7	359.0
413437230	1441065987	31.05529346624685	122.54366520641543	8.4	355.70250000000004	359.0
413437230	1441065988	31.055333652967434	122.54366278135251	8.4	355.705	359.0
413437230	1441065989	31.055373748955823	122.54366035552015	8.4	355.7075	359.0
413437230	1441065990	31.055413750216402	122.54365792924008	8.4	355.71000000000004	359.0
413437230	1441065991	31.05545365275358	122.54365550283423	8.4	355.71250000000003	359.0
413437230	1441065992	31.055493452571753	122.54365307662435	8.4	355.71500000000003	359.0
413437230	1441065993	31.055533145675298	122.54365065093229	8.4	355.7175	359.0
413437230	1441065994	31.055572728068658	122.5436482260799	8.4	355.72	359.0
413437230	1441065995	31.0556121957562	122.54364580238895	8.4	355.7225	359.0
413437230	1441065996	31.05565154474233	122.54364338018131	8.4	355.72499999999997	359.0
413437230	1441065997	31.05569077103144	122.54364095977881	8.4	355.7275	359.0
413437230	1441065998	31.05572987062796	122.5436385415033	8.4	355.73	359.0
413437230	1441065999	31.055768839536274	122.54363612567656	8.4	355.7325	359.0
413437230	1441066000	31.05580767376077	122.54363371262045	8.4	355.735	359.0
413437230	1441066001	31.055846369305865	122.54363130265682	8.4	355.7375	359.0
413437230	1441066002	31.055884922175952	122.54362889610746	8.4	355.74	359.0
413437230	1441066003	31.05592332837543	122.54362649329425	8.4	355.7425	359.0
413437230	1441066004	31.0559615839087	122.54362409453903	8.4	355.745	359.0
413437230	1441066005	31.055999684780176	122.5436217001636	8.4	355.7475	359.0
413437230	1441066006	31.056037626994243	122.54361931048982	8.4	355.75	359.0
413437230	1441066007	31.056075406555323	122.54361692583953	8.4	355.7525	359.0
413437230	1441066008	31.056113019467794	122.54361454653456	8.4	355.75500000000005	359.0
413437230	1441066009	31.056150461736067	122.54361217289676	8.4	355.7575	359.0
413437230	1441066010	31.056187729364535	122.54360980524798	8.4	355.76	359.0
413437230	1441066011	31.05622481835761	122.54360744391005	8.4	355.76250000000005	359.0
413437230	1441066012	31.056261724719704	122.54360508920483	8.4	355.765	359.0
413437230	1441066013	31.05629844445521	122.54360274145414	8.4	355.7675	359.0
413437230	1441066014	31.056334973568518	122.54360040097986	8.4	355.77	359.0
413437230	1441066015	31.056371308064026	122.5435980681038	8.4	355.77250000000004	359.0
413437230	1441066016	31.056407443946167	122.54359574314785	8.4	355.77500000000003	359.0
413437230	1441066017	31.056443377219328	122.5435934264338	8.4	355.7775	359.0
413437230	1441066018	31.05647910388792	122.54359111828357	8.4	355.78000000000003	359.0
413437230	1441066019	31.05651461995631	122.54358881901894	8.4	355.7825	359.0
413437230	1441066020	31.056549921428932	122.54358652896181	8.4	355.78499999999997	359.0
413437230	1441066021	31.056585004310207	122.54358424843403	8.4	355.78749999999997	359.0
413437230	1441066022	31.05661986460448	122.54358197775741	8.4	355.79	359.0
413437230	1441066023	31.0566544983162	122.54357971725388	8.4	355.7925	359.0
413437230	1441066024	31.056688901449757	122.5435774672452	8.4	355.795	359.0
413437230	1441066025	31.05672307000957	122.5435752280533	8.4	355.7975	359.0
413437230	1441066026	31.056757000000005	122.543573	8.4	355.8	359.0
413437230	1441066027	31.056790705125938	122.54357077900428	8.39	355.83	359.0
413437230	1441066028	31.056824269893976	122.54356854337357	8.38	355.86	359.0
413437230	1441066029	31.056857796511178	122.54356626701241	8.370000000000001	355.89	359.0
413437230	1441066030	31.056891387184592	122.54356392382523	8.360000000000001	355.92	359.0
413437230	1441066031	31.056925144121294	122.5435614877165	8.350000000000001	355.95	359.0
413437230	1441066032	31.056959169528277	122.54355893259054	8.34	355.98	359.0
413437230	1441066033	31.056993565612625	122.54355623235168	8.33	356.01000000000005	359.0
413437230	1441066034	31.05702843458134	122.54355336090417	8.32	356.04	359.0
413437230	1441066035	31.057063878641447	122.54355029215225	8.31	356.07000000000005	359.0
413437230	1441066036	31.05709999999999	122.54354700000002	8.3	356.1	359.0
413437230	1441066037	31.05713686691344	122.5435434693012	8.3	356.04	359.0
413437230	1441066038	31.057174411836048	122.54353972870796	8.3	355.98	359.0
413437230	1441066039	31.05721253327161	122.54353581782213	8.3	355.9200000000001	359.0
413437230	1441066040	31.05725112972388	122.54353177624562	8.3	355.86000000000007	359.0
413437230	1441066041	31.05729009969663	122.54352764358042	8.3	355.80000000000007	359.0
413437230	1441066042	31.05732934169363	122.54352345942866	8.3	355.74	359.0
413437230	1441066043	31.05736875421867	122.54351926339243	8.3	355.68	359.0
413437230	1441066044	31.05740823577553	122.54351509507403	8.3	355.62	359.0
413437230	1441066045	31.05744768486804	122.54351099407575	8.3	355.56	359.0
413437230	1441066046	31.057486999999995	122.543507	8.3	355.5	359.0
413437230	1441066047	31.057526102220873	122.54350315079678	8.3	355.51000000000005	359.0
413437230	1441066048	31.057565002762864	122.54349947780581	8.3	355.52000000000004	359.0
413437230	1441066049	31.05760373540381	122.54349601071436	8.3	355.53000000000003	359.0
413437230	1441066050	31.057642333921535	122.54349277920977	8.3	355.54	359.0
413437230	1441066051	31.057680832093904	122.54348981297936	8.3	355.55	359.0
413437230	1441066052	31.05771926369878	122.54348714171051	8.3	355.56	359.0
413437230	1441066053	31.05775766251396	122.54348479509068	8.3	355.57	359.0
413437230	1441066054	31.057796062317333	122.54348280280728	8.3	355.58000000000004	359.0
413437230	1441066055	31.057834496886734	122.54348119454788	8.3	355.59000000000003	359.0
413437230	1441066056	31.057873	122.54348	8.3	355.6	359.0
413437230	1441066057	31.057911593202803	122.54347921851144	8.3	355.6	359.0
413437230	1441066058	31.057950249112164	122.54347872807051	8.3	355.6	359.0
413437230	1441066059	31.05798892811287	122.5434783763255	8.3	355.6	359.0
413437230	1441066060	31.05802759058975	122.54347801092445	8.3	355.6	359.0
413437230	1441066061	31.05806619692763	122.5434774795151	8.3	355.6	359.0
413437230	1441066062	31.058104707511323	122.54347662974503	8.3	355.6	359.0
413437230	1441066063	31.05814308272563	122.54347530926155	8.3	355.6	359.0
413437230	1441066064	31.05818128295532	122.5434733657117	8.3	355.6	359.0
413437230	1441066065	31.058219268585198	122.54347064674232	8.3	355.6	359.0
413437230	1441066066	31.058256999999994	122.543467	8.3	355.6	359.0
413437230	1441066067	31.05829446596746	122.5434623271438	8.3	355.57	359.0
413437230	1441066068	31.058331768787507	122.54345674588336	8.3	355.54	359.0
413437230	1441066069	31.058369039143088	122.54345042794125	8.3	355.51000000000005	359.0
413437230	1441066070	31.058406407717165	122.54344354504022	8.3	355.48	359.0
413437230	1441066071	31.058444005192708	122.54343626890324	8.3	355.45000000000005	359.0
413437230	1441066072	31.058481962252788	122.54342877125355	8.3	355.42	359.0
413437230	1441066073	31.058520409580417	122.54342122381459	8.3	355.39000000000004	359.0
413437230	1441066074	31.058559477858747	122.54341379831004	8.3	355.36	359.0
413437230	1441066075	31.058599297770872	122.5434066664638	8.3	355.33000000000004	359.0
413437230	1441066076	31.05864	122.54340000000002	8.3	355.3	359.0
413437230	1441066077	31.058681645836927	122.54339393048048	8.3	355.41111111111115	359.0
413437230	1441066078	31.05872401900292	122.54338842881646	8.3	355.52222222222224	359.0
413437230	1441066079	31.058766833826805	122.54338342575656	8.3	355.6333333333334	359.0
413437230	1441066080	31.058809804637402	122.54337885204939	8.3	355.74444444444447	359.0
413437230	1441066081	31.058852645763547	122.54337463844345	8.3	355.8555555555556	359.0
413437230	1441066082	31.05889507153409	122.54337071568722	8.3	355.9666666666667	359.0
413437230	1441066083	31.05893679627779	122.54336701452904	8.3	356.0777777777778	359.0
413437230	1441066084	31.058977534323496	122.54336346571722	8.3	356.1888888888889	359.0
413437230	1441066085	31.059016999999994	122.54336000000002	8.3	356.3	359.0
413437230	1441066086	31.059054991449713	122.54335655747543	8.3	356.2090909090909	359.0
413437230	1441066087	31.0590916420694	122.54335311564108	8.3	356.1181818181819	359.0
413437230	1441066088	31.059127169069377	122.54334966134441	8.3	356.02727272727276	359.0
413437230	1441066089	31.059161789660035	122.54334618143274	8.3	355.93636363636364	359.0
413437230	1441066090	31.05919572105167	122.54334266275342	8.3	355.8454545454546	359.0
413437230	1441066091	31.059229180454608	122.54333909215373	8.3	355.75454545454545	359.0
413437230	1441066092	31.059262385079197	122.54333545648086	8.3	355.66363636363644	359.0
413437230	1441066093	31.059295552135712	122.54333174258198	8.3	355.5727272727273	359.0
413437230	1441066094	31.059328898834494	122.54332793730418	8.3	355.4818181818182	359.0
413437230	1441066095	31.059362642385818	122.54332402749455	8.3	355.39090909090913	359.0
413437230	1441066096	31.059397000000004	122.54332000000001	8.3	355.3	359.0
413437230	1441066097	31.059432139751443	122.54331585130878	8.3	355.32000000000005	359.0
413437230	1441066098	31.059468033171115	122.54331161647414	8.3	355.34000000000003	359.0
413437230	1441066099	31.05950460265414	122.54330734019061	8.3	355.36	359.0
413437230	1441066100	31.05954177059564	122.5433030671529	8.3	355.38000000000005	359.0
413437230	1441066101	31.059579459390715	122.54329884205569	8.3	355.40000000000003	359.0
413437230	1441066102	31.05961759143452	122.5432947095939	8.3	355.42	359.0
413437230	1441066103	31.059656089122203	122.54329071446234	8.3	355.44000000000005	359.0
413437230	1441066104	31.059694874848887	122.54328690135613	8.3	355.46000000000004	359.0
413437230	1441066105	31.059733871009772	122.54328331497027	8.3	355.48	359.0
413437230	1441066106	31.059773	122.54328000000001	8.3	355.5	359.0
413437230	1441066107	31.059812192692284	122.5432769825295	8.3	355.5	359.0
413437230	1441066108	31.05985141386954	122.54327421419866	8.3	355.5	359.0
413437230	1441066109	31.05989063679225	122.54327162803614	8.3	355.5	359.0
413437230	1441066110	31.059929834720815	122.54326915707054	8.3	355.5	359.0
413437230	1441066111	31.059968980915716	122.54326673433033	8.3	355.5	359.0
413437230	1441066112	31.06000804863736	122.54326429284394	8.3	355.5	359.0
413437230	1441066113	31.060047011146207	122.54326176563958	8.3	355.5	359.0
413437230	1441066114	31.060085841702634	122.54325908574546	8.3	355.5	359.0
413437230	1441066115	31.060124513567107	122.54325618618961	8.3	355.5	359.0
413437230	1441066116	31.060163000000003	122.54325299999999	8.3	355.5	359.0
413437230	1441066117	31.060201292478848	122.54324948256509	8.3	355.56	359.0
413437230	1441066118	31.060239455349645	122.5432456787157	8.3	355.62	359.0
413437230	1441066119	31.060277571175487	122.54324165564336	8.3	355.68	359.0
413437230	1441066120	31.06031572251949	122.54323748053966	8.3	355.74	359.0
413437230	1441066121	31.06035399194477	122.54323322059628	8.3	355.80000000000007	359.0
413437230	1441066122	31.06039246201446	122.543228943005	8.3	355.86000000000007	359.0
413437230	1441066123	31.060431215291665	122.54322471495773	8.3	355.9200000000001	359.0
413437230	1441066124	31.060470334339573	122.54322060364642	8.3	355.98	359.0
413437230	1441066125	31.060509901721282	122.5432166762631	8.3	356.04	359.0
413437230	1441066126	31.06055	122.543213	8.3	356.1	359.0
413437230	1441066127	31.060590683666724	122.54320962641592	8.3	356.0736842105264	359.0
413437230	1441066128	31.060631894923983	122.54320654453625	8.3	356.0473684210527	359.0
413437230	1441066129	31.0606735479022	122.54320372775287	8.3	356.021052631579	359.0
413437230	1441066130	31.06071555673175	122.5432011494577	8.3	355.9947368421053	359.0
413437230	1441066131	31.060757835543004	122.54319878304263	8.3	355.9684210526316	359.0
413437230	1441066132	31.060800298466386	122.54319660189944	8.3	355.94210526315794	359.0
413437230	1441066133	31.060842859632263	122.54319457941999	8.3	355.91578947368424	359.0
413437230	1441066134	31.060885433171034	122.54319268899602	8.3	355.88947368421054	359.0
413437230	1441066135	31.060927933213105	122.54319090401924	8.3	355.8631578947369	359.0
413437230	1441066136	31.060970273888838	122.54318919788136	8.3	355.83684210526314	359.0
413437230	1441066137	31.061012369328626	122.54318754397403	8.3	355.8105263157895	359.0
413437230	1441066138	31.061054133662864	122.54318591568885	8.3	355.7842105263158	359.0
413437230	1441066139	31.061095481021944	122.5431842864174	8.3	355.7578947368421	359.0
413437230	1441066140	31.061136325536264	122.54318262955118	8.3	355.73157894736846	359.0
413437230	1441066141	31.06117658133621	122.54318091848171	8.3	355.70526315789476	359.0
413437230	1441066142	31.061216162552146	122.54317912660046	8.3	355.67894736842106	359.0
413437230	1441066143	31.06125498331451	122.54317722729883	8.3	355.65263157894736	359.0
413437230	1441066144	31.061292957753658	122.54317519396821	8.3	355.6263157894737	359.0
413437230	1441066145	31.06133	122.54317299999998	8.3	355.6	359.0
413437230	1441066146	31.061366068225023	122.54317062054795	8.3	355.5727272727273	359.0
413437230	1441066147	31.06140129676472	122.54316803781575	8.3	355.54545454545456	359.0
413437230	1441066148	31.061435863996206	122.54316523576938	8.3	355.51818181818186	359.0
413437230	1441066149	31.061469948296516	122.54316219837489	8.3	355.49090909090916	359.0
413437230	1441066150	31.061503728042755	122.54315890959819	8.3	355.4636363636364	359.0
413437230	1441066151	31.061537381611988	122.54315535340527	8.3	355.4363636363637	359.0
413437230	1441066152	31.061571087381292	122.54315151376193	8.3	355.40909090909093	359.0
413437230	1441066153	31.061605023727694	122.54314737463402	8.3	355.38181818181823	359.0
413437230	1441066154	31.061639369028253	122.54314291998726	8.3	355.3545454545455	359.0
413437230	1441066155	31.061674301660013	122.54313813378741	8.3	355.32727272727277	359.0
413437230	1441066156	31.06171	122.54313300000001	8.3	355.3	359.0
413437230	1441066157	31.061746591084923	122.54312752357333	8.3	355.40000000000003	359.0
413437230	1441066158	31.061783996590282	122.54312179338642	8.3	355.5	359.0
413437230	1441066159	31.061822086851297	122.54311591930127	8.3	355.6	359.0
413437230	1441066160	31.06186073220321	122.54311001117998	8.3	355.7	359.0
413437230	1441066161	31.061899802981287	122.54310417888487	8.3	355.80000000000007	359.0
413437230	1441066162	31.0619391695208	122.54309853227856	8.3	355.90000000000003	359.0
413437230	1441066163	31.06197870215709	122.54309318122381	8.3	356.00000000000006	359.0
413437230	1441066164	31.062018271225483	122.54308823558364	8.3	356.1	359.0
413437230	1441066165	31.062057747061335	122.54308380522122	8.3	356.20000000000005	359.0
413437230	1441066166	31.062096999999998	122.54308	8.3	356.3	359.0
413437230	1441066167	31.062135931633055	122.54307689628307	8.3	356.25	359.0
413437230	1441066168	31.062174568576772	122.54307443643157	8.3	356.20000000000005	359.0
413437230	1441066169	31.062212968703584	122.543072529306	8.3	356.15000000000003	359.0
413437230	1441066170	31.062251189885906	122.54307108376665	8.3	356.1	359.0
413437230	1441066171	31.06228928999617	122.54307000867367	8.3	356.05	359.0
413437230	1441066172	31.06232732690674	122.5430692128871	8.3	356.0	359.0
413437230	1441066173	31.062365358490027	122.54306860526684	8.3	355.95	359.0
413437230	1441066174	31.062403442618418	122.54306809467252	8.3	355.9	359.0
413437230	1441066175	31.062441637164284	122.54306758996378	8.3	355.85	359.0
413437230	1441066176	31.062479999999997	122.54306700000001	8.3	355.8	359.0
413437230	1441066177	31.062518570381723	122.5430662502801	8.280000000000001	355.8	359.0
413437230	1441066178	31.062557313100715	122.54306533286143	8.26	355.8	359.0
413437230	1441066179	31.06259617433203	122.54306425644099	8.24	355.8	359.0
413437230	1441066180	31.06263510025071	122.54306302971581	8.22	355.8	359.0
413437230	1441066181	31.062674037031773	122.54306166138291	8.2	355.8	359.0
413437230	1441066182	31.06271293085031	122.54306016013932	8.18	355.8	359.0
413437230	1441066183	31.062751727881345	122.54305853468215	8.16	355.8	359.0
413437230	1441066184	31.062790374299937	122.54305679370847	8.14	355.8	359.0
413437230	1441066185	31.06282881628113	122.54305494591536	8.12	355.8	359.0
413437230	1441066186	31.06286699999999	122.543053	8.1	355.8	359.0
413437230	1441066187	31.0629048888403	122.54305096160202	8.1	355.83	359.0
413437230	1441066188	31.062942515020758	122.54304882413113	8.1	355.86	359.0
413437230	1441066189	31.06297992796878	122.54304657793952	8.1	355.89	359.0
413437230	1441066190	31.06301717711178	122.54304421337943	8.1	355.92	359.0
413437230	1441066191	31.0630543118772	122.543041720803	8.1	355.95	359.0
413437230	1441066192	31.063091381692455	122.54303909056235	8.1	355.98	359.0
413437230	1441066193	31.06312843598495	122.54303631300964	8.1	356.01000000000005	359.0
413437230	1441066194	31.063165524182093	122.54303337849694	8.1	356.04	359.0
413437230	1441066195	31.063202695711304	122.54303027737639	8.1	356.07000000000005	359.0
413437230	1441066196	31.063239999999997	122.543027	8.1	356.1	359.0
413437230	1441066197	31.06327747225688	122.54302354131018	8.1	356.09000000000003	359.0
413437230	1441066198	31.063315090815898	122.54301991461088	8.1	356.08000000000004	359.0
413437230	1441066199	31.06335281979237	122.54301613779641	8.1	356.07000000000005	359.0
413437230	1441066200	31.063390623301554	122.5430122287611	8.1	356.06000000000006	359.0
413437230	1441066201	31.063428465458745	122.54300820539935	8.1	356.05	359.0
413437230	1441066202	31.063466310379237	122.54300408560557	8.1	356.03999999999996	359.0
413437230	1441066203	31.0635041221783	122.54299988727423	8.1	356.03	359.0
413437230	1441066204	31.06354186497125	122.54299562829985	8.1	356.02	359.0
413437230	1441066205	31.063579502873385	122.54299132657692	8.1	356.01	359.0
413437230	1441066206	31.063617000000004	122.542987	8.1	356.0	359.0
413437230	1441066207	31.063654344132438	122.5429826671596	8.1	355.96	359.0
413437230	1441066208	31.063691617716074	122.54297834942999	8.1	355.92	359.0
413437230	1441066209	31.06372892686237	122.54297406888124	8.1	355.88	359.0
413437230	1441066210	31.063766377682715	122.54296984758355	8.1	355.84	359.0
413437230	1441066211	31.063804076288548	122.54296570760707	8.1	355.8	359.0
413437230	1441066212	31.063842128791297	122.54296167102198	8.1	355.76	359.0
413437230	1441066213	31.06388064130239	122.5429577598985	8.1	355.72	359.0
413437230	1441066214	31.06391971993325	122.54295399630685	8.1	355.68	359.0
413437230	1441066215	31.063959470795304	122.54295040231726	8.1	355.64000000000004	359.0
413437230	1441066216	31.063999999999993	122.54294700000001	8.1	355.6	359.0
413437230	1441066217	31.06404137209954	122.54294379956531	8.1	355.56666666666666	359.0
413437230	1441066218	31.06408348540942	122.54294076378316	8.1	355.53333333333336	359.0
413437230	1441066219	31.064126196686015	122.5429378435634	8.1	355.5	359.0
413437230	1441066220	31.064169362685632	122.54293498981588	8.1	355.4666666666667	359.0
413437230	1441066221	31.064212840164576	122.54293215345031	8.1	355.4333333333334	359.0
413437230	1441066222	31.064256485879163	122.54292928537637	8.1	355.40000000000003	359.0
413437230	1441066223	31.064300156585716	122.54292633650365	8.1	355.3666666666667	359.0
413437230	1441066224	31.06434370904055	122.5429232577417	8.1	355.33333333333337	359.0
413437230	1441066225	31.06438699999999	122.54292000000001	8.1	355.3	359.0
413437230	1441066226	31.0644299052066	122.54291652740916	8.1	355.33000000000004	359.0
413437230	1441066227	31.064472376348007	122.54291285698466	8.1	355.36	359.0
413437230	1441066228	31.06451438409809	122.54290901896321	8.1	355.39000000000004	359.0
413437230	1441066229	31.06455589913077	122.54290504358171	8.1	355.42	359.0
413437230	1441066230	31.06459689211994	122.542900961077	8.1	355.45000000000005	359.0
413437230	1441066231	31.064637333739505	122.54289680168597	8.1	355.48	359.0
413437230	1441066232	31.064677194663386	122.54289259564568	8.1	355.51000000000005	359.0
413437230	1441066233	31.064716445565455	122.54288837319316	8.1	355.54	359.0
413437230	1441066234	31.064755057119697	122.54288416456555	8.1	355.57	359.0
413437230	1441066235	31.064792999999998	122.54288	8.1	355.6	359.0
413437230	1441066236	31.064830269033603	122.54287590541688	8.118181818181817	355.6	359.0
413437230	1441066237	31.064866955660992	122.54287188946923	8.136363636363637	355.6	359.0
413437230	1441066238	31.064903175475933	122.54286795649323	8.154545454545454	355.6	359.0
413437230	1441066239	31.064939044072204	122.542864110825	8.172727272727272	355.6	359.0
413437230	1441066240	31.064974677043587	122.54286035680073	8.190909090909091	355.6	359.0
413437230	1441066241	31.065010189983827	122.54285669875652	8.209090909090909	355.6	359.0
413437230	1441066242	31.065045698486742	122.54285314102852	8.227272727272728	355.6	359.0
413437230	1441066243	31.065081318146028	122.54284968795277	8.245454545454546	355.6	359.0
413437230	1441066244	31.0651171645555	122.54284634386538	8.263636363636364	355.6	359.0
413437230	1441066245	31.06515335330891	122.54284311310244	8.281818181818183	355.6	359.0
413437230	1441066246	31.065189999999994	122.54284	8.3	355.6	359.0
413437230	1441066247	31.065227193138416	122.54283700559989	8.280000000000001	355.67	359.0
413437230	1441066248	31.065264912897387	122.542834117767	8.26	355.74	359.0
413437230	1441066249	31.065303112365992	122.54283132107204	8.24	355.81	359.0
413437230	1441066250	31.065341744633333	122.5428286000856	8.22	355.88	359.0
413437230	1441066251	31.065380762788493	122.54282593937832	8.2	355.95	359.0
413437230	1441066252	31.06542011992057	122.5428233235208	8.18	356.02000000000004	359.0
413437230	1441066253	31.065459769118675	122.54282073708364	8.16	356.09000000000003	359.0
413437230	1441066254	31.065499663471872	122.54281816463742	8.14	356.16	359.0
413437230	1441066255	31.065539756069285	122.54281559075271	8.12	356.23	359.0
413437230	1441066256	31.065579999999994	122.542813	8.1	356.3	359.0
413437230	1441066257	31.065620347910844	122.54281038117956	8.12	356.25	359.0
413437230	1441066258	31.065660750679736	122.54280774001064	8.14	356.20000000000005	359.0
413437230	1441066259	31.065701158742325	122.54280508644227	8.16	356.15000000000003	359.0
413437230	1441066260	31.06574152253428	122.54280243042345	8.18	356.1	359.0
413437230	1441066261	31.06578179249127	122.54279978190324	8.2	356.05	359.0
413437230	1441066262	31.065821919048958	122.54279715083074	8.22	356.0	359.0
413437230	1441066263	31.065861852642993	122.54279454715501	8.24	355.95	359.0
413437230	1441066264	31.065901543709064	122.54279198082523	8.26	355.9	359.0
413437230	1441066265	31.065940942682843	122.5427894617905	8.280000000000001	355.85	359.0
413437230	1441066266	31.065979999999996	122.54278700000002	8.3	355.8	359.0
413437230	1441066267	31.066018685218292	122.54278459768364	8.280000000000001	355.83	359.0
413437230	1441066268	31.06605704438391	122.54278222619389	8.26	355.86	359.0
413437230	1441066269	31.066095142665063	122.54277984916394	8.24	355.89	359.0
413437230	1441066270	31.066133045230018	122.54277743022689	8.22	355.92	359.0
413437230	1441066271	31.066170817246977	122.54277493301574	8.2	355.95	359.0
413437230	1441066272	31.066208523884193	122.54277232116345	8.18	355.98	359.0
413437230	1441066273	31.06624623030989	122.54276955830296	8.16	356.01000000000005	359.0
413437230	1441066274	31.066284001692292	122.54276660806705	8.14	356.04	359.0
413437230	1441066275	31.066321903199583	122.54276343408851	8.12	356.07000000000005	359.0
413437230	1441066276	31.066359999999996	122.54276000000002	8.1	356.1	359.0
413437230	1441066277	31.06639833821559	122.54275628608191	8.12	356.05000000000007	359.0
413437230	1441066278	31.06643688778389	122.54275233920542	8.14	356.00000000000006	359.0
413437230	1441066279	31.066475599596338	122.54274822288957	8.16	355.95000000000005	359.0
413437230	1441066280	31.066514424544334	122.54274400065356	8.18	355.90000000000003	359.0
413437230	1441066281	31.066553313519307	122.54273973601661	8.2	355.85	359.0
413437230	1441066282	31.066592217412737	122.5427354924981	8.22	355.8	359.0
413437230	1441066283	31.066631087116043	122.54273133361754	8.24	355.75	359.0
413437230	1441066284	31.066669873520702	122.54272732289449	8.26	355.7	359.0
413437230	1441066285	31.06670852751819	122.54272352384872	8.280000000000001	355.65000000000003	359.0
413437230	1441066286	31.066746999999996	122.54272	8.3	355.6	359.0
413437230	1441066287	31.066785257920014	122.54271679399659	8.3	355.62	359.0
413437230	1441066288	31.066823332481857	122.54271386499988	8.3	355.64000000000004	359.0
413437230	1441066289	31.06686127095149	122.54271115129951	8.3	355.66	359.0
413437230	1441066290	31.066899120594933	122.54270859118498	8.3	355.68	359.0
413437230	1441066291	31.06693692867818	122.54270612294569	8.3	355.7	359.0
413437230	1441066292	31.066974742467167	122.54270368487096	8.3	355.72	359.0
413437230	1441066293	31.067012609227888	122.54270121524999	8.3	355.74	359.0
413437230	1441066294	31.067050576226304	122.54269865237185	8.3	355.76	359.0
413437230	1441066295	31.067088690728358	122.54269593452557	8.3	355.78000000000003	359.0
413437230	1441066296	31.06712700000001	122.542693	8.3	355.8	359.0
413437230	1441066297	31.06716553710364	122.542689801923	8.3	355.85	359.0
413437230	1441066298	31.067204278287424	122.54268635277873	8.3	355.9	359.0
413437230	1441066299	31.06724318559601	122.54268267989036	8.3	355.95	359.0
413437230	1441066300	31.06728222107402	122.54267881058122	8.3	356.0	359.0
413437230	1441066301	31.067321346766093	122.54267477217464	8.3	356.05	359.0
413437230	1441066302	31.067360524716864	122.54267059199395	8.3	356.1	359.0
413437230	1441066303	31.067399716971	122.54266629736264	8.3	356.15000000000003	359.0
413437230	1441066304	31.06743888557311	122.54266191560419	8.3	356.20000000000005	359.0
413437230	1441066305	31.067477992567895	122.54265747404209	8.3	356.25	359.0
413437230	1441066306	31.067517	122.54265299999999	8.3	356.3	359.0
413437230	1441066307	31.06755587666589	122.54264852131708	8.3	356.23	359.0
413437230	1441066308	31.067594618369203	122.54264406789508	8.3	356.16	359.0
413437230	1441066309	31.067633227665425	122.54263967015129	8.3	356.09000000000003	359.0
413437230	1441066310	31.067671707110023	122.54263535850309	8.3	356.02000000000004	359.0
413437230	1441066311	31.06771005925846	122.5426311633679	8.3	355.95	359.0
413437230	1441066312	31.067748286666212	122.54262711516317	8.3	355.88	359.0
413437230	1441066313	31.067786391888756	122.54262324430644	8.3	355.81	359.0
413437230	1441066314	31.06782437748158	122.54261958121526	8.3	355.74	359.0
413437230	1441066315	31.06786224600016	122.54261615630722	8.3	355.67	359.0
413437230	1441066316	31.06789999999999	122.54261300000002	8.3	355.6	359.0
413437230	1441066317	31.067937647232885	122.54261012680948	8.3	355.6	359.0
413437230	1441066318	31.06797521623598	122.54260748764416	8.3	355.6	359.0
413437230	1441066319	31.068012740742702	122.54260501751067	8.3	355.6	359.0
413437230	1441066320	31.068050254486522	122.54260265141548	8.3	355.6	359.0
413437230	1441066321	31.068087791200853	122.54260032436504	8.3	355.6	359.0
413437230	1441066322	31.068125384619133	122.5425979713656	8.3	355.6	359.0
413437230	1441066323	31.068163068474767	122.54259552742336	8.3	355.6	359.0
413437230	1441066324	31.06820087650119	122.54259292754438	8.3	355.6	359.0
413437230	1441066325	31.068238842431807	122.54259010673465	8.3	355.6	359.0
413437230	1441066326	31.068277000000002	122.54258700000001	8.3	355.6	359.0
413437230	1441066327	31.068315369402068	122.54258356343813	8.3	355.62	359.0
413437230	1441066328	31.06835391668592	122.54257983751438	8.3	355.64000000000004	359.0
413437230	1441066329	31.06839259436235	122.54257588378606	8.3	355.66	359.0
413437230	1441066330	31.0684313549422	122.54257176381064	8.3	355.68	359.0
413437230	1441066331	31.06847015093628	122.54256753914568	8.3	355.7	359.0
413437230	1441066332	31.068508934855444	122.54256327134887	8.3	355.72	359.0
413437230	1441066333	31.068547659210523	122.54255902197794	8.3	355.74	359.0
413437230	1441066334	31.068586276512402	122.54255485259083	8.3	355.76	359.0
413437230	1441066335	31.068624739271932	122.54255082474545	8.3	355.78000000000003	359.0
413437230	1441066336	31.068662999999994	122.542547	8.3	355.8	359.0
413437230	1441066337	31.068701040159528	122.5425434264468	8.3	355.75	359.0
413437230	1441066338	31.068738957021722	122.54254009831492	8.3	355.7	359.0
413437230	1441066339	31.068776876809782	122.54253699636757	8.3	355.65000000000003	359.0
413437230	1441066340	31.06881492574694	122.54253410136785	8.3	355.6	359.0
413437230	1441066341	31.068853230056373	122.54253139407886	8.3	355.55	359.0
413437230	1441066342	31.068891915961327	122.54252885526365	8.3	355.5	359.0
413437230	1441066343	31.068931109684968	122.54252646568521	8.3	355.45000000000005	359.0
413437230	1441066344	31.0689709374505	122.54252420610652	8.3	355.40000000000003	359.0
413437230	1441066345	31.06901152548112	122.5425220572905	8.3	355.35	359.0
413437230	1441066346	31.069052999999997	122.54252	8.3	355.3	359.0
413437230	1441066347	31.069095413170686	122.54251800206389	8.277777777777779	355.32222222222225	359.0
413437230	1441066348	31.06913852091824	122.54251597957507	8.255555555555556	355.3444444444445	359.0
413437230	1441066349	31.06918200510813	122.54251383569235	8.233333333333334	355.3666666666667	359.0
413437230	1441066350	31.069225547605733	122.54251147357438	8.211111111111112	355.3888888888889	359.0
413437230	1441066351	31.069268830276506	122.5425087963797	8.188888888888888	355.41111111111115	359.0
413437230	1441066352	31.06931153498591	122.54250570726668	8.166666666666666	355.4333333333334	359.0
413437230	1441066353	31.06935334359935	122.54250210939361	8.144444444444444	355.4555555555556	359.0
413437230	1441066354	31.069393937982248	122.54249790591868	8.122222222222222	355.4777777777778	359.0
413437230	1441066355	31.069432999999993	122.542493	8.1	355.5	359.0
413437230	1441066356	31.069470311022414	122.54248734139453	8.1	355.4545454545455	359.0
413437230	1441066357	31.069506050437028	122.54248106625462	8.1	355.40909090909093	359.0
413437230	1441066358	31.06954049713578	122.54247435733176	8.1	355.3636363636364	359.0
413437230	1441066359	31.069573930010655	122.54246739737758	8.1	355.31818181818187	359.0
413437230	1441066360	31.069606627953675	122.542460369144	8.1	355.27272727272725	359.0
413437230	1441066361	31.0696388698569	122.54245345538303	8.1	355.22727272727275	359.0
413437230	1441066362	31.0696709346124	122.54244683884686	8.1	355.1818181818182	359.0
413437230	1441066363	31.06970310111231	122.54244070228783	8.1	355.1363636363636	359.0
413437230	1441066364	31.069735648248763	122.54243522845853	8.1	355.0909090909091	359.0
413437230	1441066365	31.06976885491394	122.54243060011159	8.1	355.04545454545456	359.0
413437230	1441066366	31.069802999999993	122.54242700000002	8.1	355.0	359.0
413437230	1441066367	31.06983829497883	122.5424245501195	8.1	355.08	359.0
413437230	1441066368	31.069874681641213	122.54242312943596	8.1	355.15999999999997	359.0
413437230	1441066369	31.06991203435759	122.54242255615766	8.1	355.24	359.0
413437230	1441066370	31.06995022749841	122.54242264849267	8.1	355.32	359.0
413437230	1441066371	31.06998913543408	122.54242322464883	8.1	355.4	359.0
413437230	1441066372	31.070028632535024	122.54242410283365	8.1	355.48	359.0
413437230	1441066373	31.07006859317165	122.54242510125437	8.1	355.56	359.0
413437230	1441066374	31.0701088917144	122.54242603811797	8.1	355.64000000000004	359.0
413437230	1441066375	31.070149402533715	122.54242673163107	8.1	355.72	359.0
413437230	1441066376	31.07019	122.54242700000002	8.1	355.8	359.0
413437230	1441066377	31.070230576024237	122.54242669854025	8.1	355.81500000000005	359.0
413437230	1441066378	31.070271092679587	122.5424258310048	8.1	355.83	359.0
413437230	1441066379	31.070311529579712	122.54242443825609	8.1	355.845	359.0
413437230	1441066380	31.070351866338335	122.54242256115671	8.1	355.86	359.0
413437230	1441066381	31.0703920825691	122.54242024056929	8.1	355.875	359.0
413437230	1441066382	31.07043215788571	122.54241751735645	8.1	355.89	359.0
413437230	1441066383	31.070472071901854	122.54241443238105	8.1	355.90500000000003	359.0
413437230	1441066384	31.070511804231174	122.5424110265059	8.1	355.92	359.0
413437230	1441066385	31.070551334487394	122.54240734059391	8.1	355.935	359.0
413437230	1441066386	31.070590642284202	122.54240341550809	8.1	355.95	359.0
413437230	1441066387	31.070629707235277	122.54239929211151	8.1	355.96500000000003	359.0
413437230	1441066388	31.07066850895434	122.5423950112673	8.1	355.98	359.0
413437230	1441066389	31.070707027055075	122.54239061383868	8.1	355.995	359.0
413437230	1441066390	31.070745241151197	122.54238614068895	8.1	356.01000000000005	359.0
413437230	1441066391	31.070783130856448	122.54238163268144	8.1	356.02500000000003	359.0
413437230	1441066392	31.07082067578454	122.54237713067963	8.1	356.04	359.0
413437230	1441066393	31.070857855549185	122.54237267554697	8.1	356.055	359.0
413437230	1441066394	31.07089464976416	122.54236830814703	8.1	356.07000000000005	359.0
413437230	1441066395	31.07093103804318	122.54236406934349	8.1	356.08500000000004	359.0
413437230	1441066396	31.070967000000007	122.54236	8.1	356.1	359.0
413437230	1441066397	31.071002549561538	122.54235612336348	8.12	356.05000000000007	359.0
413437230	1441066398	31.071037837907163	122.5423523922134	8.14	356.00000000000006	359.0
413437230	1441066399	31.07107305052942	122.54234874171227	8.16	355.95000000000005	359.0
413437230	1441066400	31.07110837292082	122.54234510702253	8.18	355.90000000000003	359.0
413437230	1441066401	31.071143990573844	122.54234142330641	8.2	355.85	359.0
413437230	1441066402	31.071180088980977	122.54233762572606	8.22	355.8	359.0
413437230	1441066403	31.071216853634727	122.54233364944344	8.24	355.75	359.0
413437230	1441066404	31.0712544700275	122.54232942962045	8.26	355.7	359.0
413437230	1441066405	31.071293123651785	122.54232490141878	8.280000000000001	355.65000000000003	359.0
413437230	1441066406	31.071332999999992	122.54232	8.3	355.6	359.0
413437230	1441066407	31.07137420474286	122.54231469133101	8.3	355.57	359.0
413437230	1441066408	31.071416524264674	122.54230906460086	8.3	355.54	359.0
413437230	1441066409	31.071459665127996	122.54230323980444	8.3	355.51000000000005	359.0
413437230	1441066410	31.071503333895492	122.54229733693683	8.3	355.48	359.0
413437230	1441066411	31.071547237129813	122.54229147599342	8.3	355.45000000000005	359.0
413437230	1441066412	31.071591081393702	122.54228577696998	8.3	355.42	359.0
413437230	1441066413	31.071634573249888	122.5422803598625	8.3	355.39000000000004	359.0
413437230	1441066414	31.07167741926113	122.54227534466725	8.3	355.36	359.0
413437230	1441066415	31.071719325990237	122.5422708513808	8.3	355.33000000000004	359.0
413437230	1441066416	31.071759999999994	122.542267	8.3	355.3	359.0
413437230	1441066417	31.071799230468937	122.54226387333154	8.3	355.28000000000003	359.0
413437230	1441066418	31.071837137038084	122.5422614054211	8.3	355.26000000000005	359.0
413437230	1441066419	31.071873921964155	122.5422594931238	8.3	355.24000000000007	359.0
413437230	1441066420	31.071909787503856	122.54225803329454	8.3	355.22	359.0
413437230	1441066421	31.071944935913827	122.54225692278807	8.3	355.20000000000005	359.0
413437230	1441066422	31.071979569450704	122.5422560584589	8.3	355.18000000000006	359.0
413437230	1441066423	31.07201389037114	122.5422553371614	8.3	355.16	359.0
413437230	1441066424	31.07204810093175	122.54225465574973	8.3	355.14000000000004	359.0
413437230	1441066425	31.07208240338916	122.54225391107799	8.3	355.12000000000006	359.0
413437230	1441066426	31.072117000000002	122.54225300000002	8.3	355.1	359.0
413437230	1441066427	31.07215204937985	122.54225183432487	8.3	355.12000000000006	359.0
413437230	1441066428	31.072187535580337	122.54225038568279	8.3	355.14000000000004	359.0
413437230	1441066429	31.072223399012053	122.54224864065935	8.3	355.16	359.0
413437230	1441066430	31.072259580085653	122.54224658584012	8.3	355.18000000000006	359.0
413437230	1441066431	31.072296019211702	122.54224420781055	8.3	355.20000000000005	359.0
413437230	1441066432	31.07233265680081	122.5422414931562	8.3	355.22	359.0
413437230	1441066433	31.072369433263585	122.5422384284625	8.3	355.24000000000007	359.0
413437230	1441066434	31.072406289010654	122.54223500031492	8.3	355.26000000000005	359.0
413437230	1441066435	31.072443164452586	122.54223119529894	8.3	355.28000000000003	359.0
413437230	1441066436	31.07247999999999	122.54222699999998	8.3	355.3	359.0
413437230	1441066437	31.072516770011838	122.54222241337322	8.280000000000001	355.3	359.0
413437230	1441066438	31.0725535846407	122.5422174838528	8.26	355.3	359.0
413437230	1441066439	31.072590587987516	122.54221227224261	8.24	355.3	359.0
413437230	1441066440	31.072627924153284	122.54220683934666	8.22	355.3	359.0
413437230	1441066441	31.072665737238943	122.54220124596897	8.2	355.3	359.0
413437230	1441066442	31.07270417134545	122.54219555291367	8.18	355.3	359.0
413437230	1441066443	31.072743370573825	122.54218982098489	8.16	355.3	359.0
413437230	1441066444	31.072783479025038	122.54218411098682	8.14	355.3	359.0
413437230	1441066445	31.0728246408001	122.54217848372375	8.12	355.3	359.0
413437230	1441066446	31.072867000000002	122.542173	8.1	355.3	359.0
413437230	1441066447	31.072910610336745	122.54216771082783	8.122222222222222	355.2666666666667	359.0
413437230	1441066448	31.072955163966316	122.54216262805069	8.144444444444444	355.23333333333335	359.0
413437230	1441066449	31.073000262655675	122.54215775371995	8.166666666666666	355.20000000000005	359.0
413437230	1441066450	31.073045508171834	122.54215308988714	8.188888888888888	355.1666666666667	359.0
413437230	1441066451	31.0730905022818	122.5421486386038	8.211111111111112	355.1333333333333	359.0
413437230	1441066452	31.07313484675256	122.54214440192165	8.233333333333334	355.1	359.0
413437230	1441066453	31.073178143351164	122.54214038189241	8.255555555555556	355.0666666666667	359.0
413437230	1441066454	31.073219993844628	122.5421365805679	8.277777777777779	355.03333333333336	359.0
413437230	1441066455	31.073260000000005	122.54213299999999	8.3	355.0	359.0
413437230	1441066456	31.07329789322613	122.54212963039205	8.281818181818183	354.9818181818182	359.0
413437230	1441066457	31.07333392349908	122.54212641455305	8.263636363636364	354.96363636363634	359.0
413437230	1441066458	31.07336847043668	122.54212328344333	8.245454545454546	354.94545454545454	359.0
413437230	1441066459	31.073401913656756	122.54212016802298	8.227272727272728	354.92727272727274	359.0
413437230	1441066460	31.073434632777122	122.54211699925195	8.209090909090909	354.9090909090909	359.0
413437230	1441066461	31.073467007415534	122.54211370809007	8.190909090909091	354.89090909090913	359.0
413437230	1441066462	31.073499417189797	122.54211022549698	8.172727272727272	354.87272727272733	359.0
413437230	1441066463	31.07353224171765	122.54210648243217	8.154545454545454	354.8545454545455	359.0
413437230	1441066464	31.07356586061682	122.542102409855	8.136363636363637	354.83636363636367	359.0
413437230	1441066465	31.073600653505054	122.54209793872464	8.118181818181817	354.8181818181818	359.0
413437230	1441066466	31.073636999999994	122.542093	8.1	354.8	359.0
413437230	1441066467	31.073675177290138	122.54208754893378	8.12	354.83000000000004	359.0
413437230	1441066468	31.073715052847064	122.54208163795454	8.14	354.86	359.0
413437230	1441066469	31.07375639171319	122.5420753437848	8.16	354.89	359.0
413437230	1441066470	31.07379895893094	122.54206874314741	8.18	354.92	359.0
413437230	1441066471	31.073842519542758	122.54206191276522	8.2	354.95000000000005	359.0
413437230	1441066472	31.073886838591093	122.54205492936143	8.22	354.9800000000001	359.0
413437230	1441066473	31.07393168111846	122.54204786965936	8.24	355.01000000000005	359.0
413437230	1441066474	31.07397681216737	122.54204081038255	8.26	355.0400000000001	359.0
413437230	1441066475	31.074021996780363	122.54203382825477	8.280000000000001	355.07000000000005	359.0
413437230	1441066476	31.074067000000007	122.542027	8.3	355.1	359.0
413437230	1441066477	31.074111627613522	122.54202038863603	8.3	355.1033333333334	359.0
413437230	1441066478	31.074155848386848	122.54201400235473	8.3	355.1066666666667	359.0
413437230	1441066479	31.074199671830506	122.54200783564161	8.3	355.11000000000007	359.0
413437230	1441066480	31.074243107455082	122.54200188298212	8.3	355.1133333333334	359.0
413437230	1441066481	31.07428616477109	122.54199613886163	8.3	355.1166666666667	359.0
413437230	1441066482	31.07432885328913	122.5419905977656	8.3	355.12000000000006	359.0
413437230	1441066483	31.074371182519705	122.54198525417942	8.3	355.1233333333334	359.0
413437230	1441066484	31.074413161973368	122.54198010258844	8.3	355.1266666666667	359.0
413437230	1441066485	31.074454801160666	122.54197513747803	8.3	355.13000000000005	359.0
413437230	1441066486	31.07449610959215	122.54197035333355	8.3	355.1333333333334	359.0
413437230	1441066487	31.07453709677834	122.54196574464031	8.3	355.1366666666667	359.0
413437230	1441066488	31.074577772229766	122.54196130588362	8.3	355.14000000000004	359.0
413437230	1441066489	31.074618145456984	122.5419570315488	8.3	355.1433333333334	359.0
413437230	1441066490	31.07465822597052	122.54195291612112	8.3	355.1466666666667	359.0
413437230	1441066491	31.07469802328089	122.54194895408583	8.3	355.15000000000003	359.0
413437230	1441066492	31.07473754689864	122.54194513992819	8.3	355.1533333333334	359.0
413437230	1441066493	31.074776806334285	122.54194146813347	8.3	355.1566666666667	359.0
413437230	1441066494	31.074815811098357	122.54193793318692	8.3	355.16	359.0
413437230	1441066495	31.07485457070138	122.54193452957368	8.3	355.1633333333334	359.0
413437230	1441066496	31.07489309465387	122.541931251779	8.3	355.1666666666667	359.0
413437230	1441066497	31.074931392466354	122.54192809428805	8.3	355.1700000000001	359.0
413437230	1441066498	31.07496947364934	122.54192505158605	8.3	355.1733333333334	359.0
413437230	1441066499	31.07500734771338	122.54192211815814	8.3	355.1766666666667	359.0
413437230	1441066500	31.075045024168965	122.54191928848945	8.3	355.18000000000006	359.0
413437230	1441066501	31.07508251252661	122.54191655706518	8.3	355.1833333333334	359.0
413437230	1441066502	31.07511982229684	122.54191391837043	8.3	355.18666666666667	359.0
413437230	1441066503	31.07515696299016	122.5419113668903	8.3	355.19000000000005	359.0
413437230	1441066504	31.075193944117107	122.54190889710995	8.3	355.1933333333334	359.0
413437230	1441066505	31.07523077518817	122.54190650351444	8.3	355.1966666666667	359.0
413437230	1441066506	31.075267465713864	122.5419041805889	8.3	355.20000000000005	359.0
413437230	1441066507	31.07530402520472	122.54190192281837	8.3	355.2033333333334	359.0
413437230	1441066508	31.075340463171223	122.54189972468795	8.3	355.2066666666667	359.0
413437230	1441066509	31.07537678912389	122.5418975806827	8.3	355.21000000000004	359.0
413437230	1441066510	31.07541301257324	122.54189548528763	8.3	355.21333333333337	359.0
413437230	1441066511	31.075449143029754	122.54189343298783	8.3	355.2166666666667	359.0
413437230	1441066512	31.075485190003974	122.54189141826829	8.3	355.22	359.0
413437230	1441066513	31.075521163006393	122.54188943561407	8.3	355.2233333333334	359.0
413437230	1441066514	31.075557071547514	122.54188747951017	8.3	355.2266666666667	359.0
413437230	1441066515	31.075592925137844	122.54188554444156	8.3	355.23	359.0
413437230	1441066516	31.07562873328789	122.54188362489327	8.3	355.2333333333334	359.0
413437230	1441066517	31.075664505508144	122.54188171535027	8.3	355.2366666666667	359.0
413437230	1441066518	31.075700251309133	122.54187981029756	8.3	355.24000000000007	359.0
413437230	1441066519	31.075735980201337	122.54187790422007	8.3	355.2433333333334	359.0
413437230	1441066520	31.07577170169526	122.54187599160275	8.3	355.24666666666667	359.0
413437230	1441066521	31.075807425301416	122.54187406693059	8.3	355.25000000000006	359.0
413437230	1441066522	31.075843160530304	122.5418721246885	8.3	355.2533333333334	359.0
413437230	1441066523	31.075878916892414	122.54187015936141	8.3	355.25666666666666	359.0
413437230	1441066524	31.075914703898253	122.54186816543422	8.3	355.26000000000005	359.0
413437230	1441066525	31.075950531058325	122.5418661373919	8.3	355.2633333333334	359.0
413437230	1441066526	31.075986407883118	122.54186406971931	8.3	355.2666666666667	359.0
413437230	1441066527	31.07602234388313	122.54186195690131	8.3	355.27000000000004	359.0
413437230	1441066528	31.076058348568857	122.54185979342286	8.3	355.27333333333337	359.0
413437230	1441066529	31.076094431450805	122.54185757376875	8.3	355.2766666666667	359.0
413437230	1441066530	31.076130602039463	122.54185529242393	8.3	355.28000000000003	359.0
413437230	1441066531	31.076166869845338	122.54185294387317	8.3	355.28333333333336	359.0
413437230	1441066532	31.076203244378906	122.54185052260137	8.3	355.2866666666667	359.0
413437230	1441066533	31.076239735150658	122.54184802309331	8.3	355.29	359.0
413437230	1441066534	31.076276351671098	122.54184543983388	8.3	355.2933333333334	359.0
413437230	1441066535	31.076313103450723	122.54184276730781	8.3	355.2966666666667	359.0
413437230	1441066536	31.07634999999999	122.54183999999998	8.3	355.3	359.0
413437230	1441066537	31.07638704839698	122.5418371338816	8.3	355.2916666666667	359.0
413437230	1441066538	31.07642424598994	122.54183417086963	8.3	355.28333333333336	359.0
413437230	1441066539	31.076461587694677	122.54183111436758	8.3	355.27500000000003	359.0
413437230	1441066540	31.076499068427	122.54182796777883	8.3	355.2666666666667	359.0
413437230	1441066541	31.07653668310274	122.54182473450686	8.3	355.2583333333334	359.0
413437230	1441066542	31.07657442663768	122.54182141795515	8.3	355.25000000000006	359.0
413437230	1441066543	31.076612293947672	122.54181802152713	8.3	355.24166666666673	359.0
413437230	1441066544	31.076650279948492	122.5418145486263	8.3	355.2333333333334	359.0
413437230	1441066545	31.076688379555975	122.54181100265612	8.3	355.225	359.0
413437230	1441066546	31.07672658768593	122.54180738702006	8.3	355.2166666666667	359.0
413437230	1441066547	31.07676489925417	122.54180370512161	8.3	355.20833333333337	359.0
413437230	1441066548	31.07680330917651	122.54179996036429	8.3	355.20000000000005	359.0
413437230	1441066549	31.076841812368787	122.54179615615156	8.3	355.1916666666667	359.0
413437230	1441066550	31.076880403746785	122.54179229588698	8.3	355.18333333333334	359.0
413437230	1441066551	31.07691907822634	122.54178838297398	8.3	355.175	359.0
413437230	1441066552	31.07695783072326	122.54178442081616	8.3	355.1666666666667	359.0
413437230	1441066553	31.076996656153373	122.54178041281696	8.3	355.15833333333336	359.0
413437230	1441066554	31.077035549432495	122.54177636237999	8.3	355.15000000000003	359.0
413437230	1441066555	31.077074505476435	122.54177227290873	8.3	355.1416666666667	359.0
413437230	1441066556	31.077113519201028	122.54176814780676	8.3	355.1333333333333	359.0
413437230	1441066557	31.077152585522082	122.5417639904776	8.3	355.125	359.0
413437230	1441066558	31.077191699355428	122.54175980432484	8.3	355.1166666666667	359.0
413437230	1441066559	31.077230855616875	122.541755592752	8.3	355.10833333333335	359.0
413437230	1441066560	31.077270049222246	122.54175135916267	8.3	355.1	359.0
413437230	1441066561	31.07730927508739	122.54174710696043	8.3	355.0916666666667	359.0
413437230	1441066562	31.077348528128095	122.5417428395488	8.3	355.08333333333337	359.0
413437230	1441066563	31.077387803260205	122.54173856033148	8.3	355.07500000000005	359.0
413437230	1441066564	31.07742709539954	122.54173427271198	8.3	355.0666666666667	359.0
413437230	1441066565	31.07746639946193	122.5417299800939	8.3	355.0583333333334	359.0
413437230	1441066566	31.077505710363194	122.5417256858809	8.3	355.05000000000007	359.0
413437230	1441066567	31.077545023019155	122.54172139347656	8.3	355.0416666666667	359.0
413437230	1441066568	31.07758433234565	122.54171710628452	8.3	355.03333333333336	359.0
413437230	1441066569	31.077623633258504	122.54171282770838	8.3	355.02500000000003	359.0
413437230	1441066570	31.07766292067354	122.5417085611518	8.3	355.0166666666667	359.0
413437230	1441066571	31.0777021895066	122.54170431001839	8.3	355.0083333333334	359.0
413437230	1441066572	31.077741434673502	122.54170007771181	8.3	355.0	359.0
413437230	1441066573	31.07778065109006	122.54169586763575	8.3	354.9916666666667	359.0
413437230	1441066574	31.077819833672155	122.54169168319382	8.3	354.98333333333335	359.0
413437230	1441066575	31.077858977335566	122.54168752778968	8.3	354.975	359.0
413437230	1441066576	31.077898076996156	122.54168340482708	8.3	354.9666666666667	359.0
413437230	1441066577	31.07793712756975	122.54167931770961	8.3	354.9583333333333	359.0
413437230	1441066578	31.07797612397217	122.54167526984102	8.3	354.95	359.0
413437230	1441066579	31.07801506111927	122.54167126462495	8.3	354.94166666666666	359.0
413437230	1441066580	31.078053933926867	122.54166730546517	8.3	354.93333333333334	359.0
413437230	1441066581	31.078092737310804	122.5416633957653	8.3	354.925	359.0
413437230	1441066582	31.078131466186928	122.54165953892912	8.3	354.9166666666667	359.0
413437230	1441066583	31.078170115471046	122.54165573836032	8.3	354.90833333333336	359.0
413437230	1441066584	31.078208680079022	122.54165199746261	8.3	354.90000000000003	359.0
413437230	1441066585	31.07824715492667	122.54164831963973	8.3	354.8916666666667	359.0
413437230	1441066586	31.078285534929865	122.54164470829545	8.3	354.8833333333334	359.0
413437230	1441066587	31.078323815004406	122.54164116683346	8.3	354.87500000000006	359.0
413437230	1441066588	31.07836199006615	122.54163769865754	8.3	354.8666666666667	359.0
413437230	1441066589	31.078400055030922	122.54163430717144	8.3	354.85833333333335	359.0
413437230	1441066590	31.07843800481459	122.54163099577889	8.3	354.85	359.0
413437230	1441066591	31.078475834332966	122.54162776788371	8.3	354.8416666666667	359.0
413437230	1441066592	31.078513538501888	122.54162462688964	8.3	354.83333333333337	359.0
413437230	1441066593	31.078551112237218	122.54162157620044	8.3	354.82500000000005	359.0
413437230	1441066594	31.07858855045478	122.5416186192199	8.3	354.81666666666666	359.0
413437230	1441066595	31.07862584807043	122.54161575935184	8.3	354.80833333333334	359.0
413437230	1441066596	31.078663	122.541613	8.3	354.8	359.0
413437230	1441066597	31.07870000877127	122.54161033988453	8.3	354.83000000000004	359.0
413437230	1441066598	31.078736907359893	122.54160775899071	8.3	354.86	359.0
413437230	1441066599	31.078773736353398	122.54160523262011	8.3	354.89	359.0
413437230	1441066600	31.078810536339386	122.54160273607431	8.3	354.92	359.0
413437230	1441066601	31.07884734790537	122.54160024465476	8.3	354.95000000000005	359.0
413437230	1441066602	31.078884211638933	122.54159773366291	8.3	354.9800000000001	359.0
413437230	1441066603	31.078921168127646	122.54159517840017	8.3	355.01000000000005	359.0
413437230	1441066604	31.078958257959012	122.5415925541679	8.3	355.0400000000001	359.0
413437230	1441066605	31.07899552172063	122.54158983626742	8.3	355.07000000000005	359.0
413437230	1441066606	31.079032999999992	122.541587	8.3	355.1	359.0
413437230	1441066607	31.079070724901882	122.54158402573118	8.3	355.10833333333335	359.0
413437230	1441066608	31.079108694599803	122.54158091408368	8.3	355.1166666666667	359.0
413437230	1441066609	31.07914689878445	122.54157767074459	8.3	355.125	359.0
413437230	1441066610	31.07918532714658	122.54157430140098	8.3	355.1333333333334	359.0
413437230	1441066611	31.079223969376912	122.5415708117399	8.3	355.1416666666667	359.0
413437230	1441066612	31.07926281516615	122.54156720744847	8.3	355.15000000000003	359.0
413437230	1441066613	31.07930185420505	122.54156349421378	8.3	355.15833333333336	359.0
413437230	1441066614	31.079341076184306	122.54155967772292	8.3	355.1666666666667	359.0
413437230	1441066615	31.07938047079464	122.54155576366301	8.3	355.17500000000007	359.0
413437230	1441066616	31.079420027726812	122.54155175772121	8.3	355.1833333333334	359.0
413437230	1441066617	31.079459736671517	122.5415476655846	8.3	355.1916666666667	359.0
413437230	1441066618	31.07949958731949	122.54154349294039	8.3	355.20000000000005	359.0
413437230	1441066619	31.079539569361472	122.54153924547569	8.3	355.20833333333337	359.0
413437230	1441066620	31.079579672488176	122.54153492887768	8.3	355.2166666666667	359.0
413437230	1441066621	31.079619886390336	122.54153054883356	8.3	355.225	359.0
413437230	1441066622	31.07966020075869	122.54152611103054	8.3	355.2333333333334	359.0
413437230	1441066623	31.07970060528398	122.54152162115574	8.3	355.24166666666673	359.0
413437230	1441066624	31.07974108965691	122.54151708489647	8.3	355.25000000000006	359.0
413437230	1441066625	31.079781643568236	122.54151250793988	8.3	355.2583333333334	359.0
413437230	1441066626	31.07982225670869	122.54150789597327	8.3	355.2666666666667	359.0
413437230	1441066627	31.079862918769013	122.54150325468386	8.3	355.2750000000001	359.0
413437230	1441066628	31.07990361943995	122.54149858975892	8.3	355.28333333333336	359.0
413437230	1441066629	31.079944348412216	122.54149390688569	8.3	355.2916666666667	359.0
413437230	1441066630	31.079985095376564	122.54148921175151	8.3	355.3	359.0
413437230	1441066631	31.080025850023738	122.54148451004362	8.3	355.30833333333334	359.0
413437230	1441066632	31.08006660204448	122.54147980744938	8.3	355.31666666666666	359.0
413437230	1441066633	31.080107341129537	122.5414751096561	8.3	355.325	359.0
413437230	1441066634	31.08014805696966	122.5414704223511	8.3	355.33333333333337	359.0
413437230	1441066635	31.08018873925557	122.54146575122171	8.3	355.3416666666667	359.0
413437230	1441066636	31.080229377678023	122.5414611019553	8.3	355.35	359.0
413437230	1441066637	31.080269961927794	122.54145648023928	8.3	355.35833333333335	359.0
413437230	1441066638	31.080310481695616	122.54145189176097	8.3	355.3666666666667	359.0
413437230	1441066639	31.080350926672224	122.54144734220779	8.3	355.37500000000006	359.0
413437230	1441066640	31.080391286548412	122.54144283726714	8.3	355.3833333333334	359.0
413437230	1441066641	31.08043155101489	122.54143838262645	8.3	355.3916666666667	359.0
413437230	1441066642	31.080471709762435	122.54143398397312	8.3	355.40000000000003	359.0
413437230	1441066643	31.080511752481808	122.5414296469946	8.3	355.40833333333336	359.0
413437230	1441066644	31.08055166886375	122.54142537737836	8.3	355.4166666666667	359.0
413437230	1441066645	31.080591448599	122.54142118081182	8.3	355.425	359.0
413437230	1441066646	31.080631081378375	122.54141706298248	8.3	355.4333333333334	359.0
413437230	1441066647	31.080670556892596	122.54141302957781	8.3	355.4416666666667	359.0
413437230	1441066648	31.08070986483242	122.54140908628533	8.3	355.45000000000005	359.0
413437230	1441066649	31.080748994888623	122.5414052387925	8.3	355.45833333333337	359.0
413437230	1441066650	31.080787936751953	122.54140149278685	8.3	355.4666666666667	359.0
413437230	1441066651	31.080826680113187	122.54139785395591	8.3	355.475	359.0
413437230	1441066652	31.08086521466309	122.54139432798722	8.3	355.48333333333335	359.0
413437230	1441066653	31.080903530092403	122.54139092056833	8.3	355.4916666666667	359.0
413437230	1441066654	31.080941616091934	122.54138763738675	8.3	355.5	359.0
413437230	1441066655	31.080979462352392	122.54138448413008	8.3	355.5083333333333	359.0
413437230	1441066656	31.081017058564587	122.54138146648584	8.3	355.51666666666665	359.0
413437230	1441066657	31.081054394419272	122.54137859014168	8.3	355.525	359.0
413437230	1441066658	31.081091459607208	122.54137586078512	8.3	355.53333333333336	359.0
413437230	1441066659	31.081128243819172	122.5413732841038	8.3	355.5416666666667	359.0
413437230	1441066660	31.081164736745922	122.54137086578528	8.3	355.55	359.0
413437230	1441066661	31.081200928078236	122.54136861151721	8.3	355.55833333333334	359.0
413437230	1441066662	31.08123680750687	122.54136652698719	8.3	355.56666666666666	359.0
413437230	1441066663	31.081272364722587	122.5413646178828	8.3	355.57500000000005	359.0
413437230	1441066664	31.081307589416173	122.54136288989174	8.3	355.58333333333337	359.0
413437230	1441066665	31.081342471278386	122.54136134870159	8.3	355.5916666666667	359.0
413437230	1441066666	31.081376999999993	122.54136	8.3	355.6	359.0
413437230	1441066667	31.0814111846753	122.5413588381235	8.3	355.6	359.0
413437230	1441066668	31.08144511201284	122.54135781200425	8.3	355.6	359.0
413437230	1441066669	31.08147888812467	122.54135685922309	8.3	355.6	359.0
413437230	1441066670	31.08151261912287	122.54135591736092	8.3	355.6	359.0
413437230	1441066671	31.081546411119454	122.54135492399843	8.3	355.6	359.0
413437230	1441066672	31.08158037022649	122.54135381671625	8.3	355.6	359.0
413437230	1441066673	31.08161460255604	122.54135253309492	8.3	355.6	359.0
413437230	1441066674	31.08164921422013	122.54135101071492	8.3	355.6	359.0
413437230	1441066675	31.081684311330765	122.54134918715654	8.3	355.6	359.0
413437230	1441066676	31.08172	122.54134699999999	8.3	355.6	359.0
413437230	1441066677	31.081756360288182	122.54134440210356	8.305000000000001	355.585	359.0
413437230	1441066678	31.081793368049066	122.54134140743805	8.31	355.57	359.0
413437230	1441066679	31.081830973084756	122.54133804525243	8.315000000000001	355.55500000000006	359.0
413437230	1441066680	31.0818691251974	122.54133434479566	8.32	355.54	359.0
413437230	1441066681	31.081907774189066	122.54133033531683	8.325000000000001	355.525	359.0
413437230	1441066682	31.08194686986191	122.54132604606501	8.33	355.51000000000005	359.0
413437230	1441066683	31.081986362018007	122.54132150628934	8.335	355.49500000000006	359.0
413437230	1441066684	31.082026200459538	122.54131674523904	8.34	355.48	359.0
413437230	1441066685	31.082066334988586	122.54131179216336	8.345	355.465	359.0
413437230	1441066686	31.082106715407292	122.54130667631158	8.350000000000001	355.45000000000005	359.0
413437230	1441066687	31.08214729151782	122.5413014269331	8.355	355.43500000000006	359.0
413437230	1441066688	31.082188013122288	122.54129607327732	8.360000000000001	355.42	359.0
413437230	1441066689	31.082228830022853	122.54129064459373	8.365	355.40500000000003	359.0
413437230	1441066690	31.082269692021708	122.5412851701319	8.370000000000001	355.39000000000004	359.0
413437230	1441066691	31.082310548920958	122.5412796791414	8.375	355.37500000000006	359.0
413437230	1441066692	31.082351350522835	122.54127420087194	8.38	355.36	359.0
413437230	1441066693	31.082392046629483	122.54126876457325	8.385	355.345	359.0
413437230	1441066694	31.0824325870431	122.5412633994951	8.39	355.33000000000004	359.0
413437230	1441066695	31.08247292156587	122.54125813488737	8.395	355.31500000000005	359.0
413437230	1441066696	31.082513000000002	122.541253	8.4	355.3	359.0
413437230	1441066697	31.08255278649175	122.5412480218622	8.39	355.22	359.0
413437230	1441066698	31.082592302563565	122.5412432186202	8.38	355.14000000000004	359.0
413437230	1441066699	31.08263158408192	122.54123860619957	8.370000000000001	355.06	359.0
413437230	1441066700	31.08267066691334	122.5412342005258	8.360000000000001	354.98	359.0
413437230	1441066701	31.08270958692432	122.54123001752448	8.350000000000001	354.90000000000003	359.0
413437230	1441066702	31.082748379981346	122.54122607312115	8.34	354.82	359.0
413437230	1441066703	31.082787081950933	122.54122238324145	8.33	354.74	359.0
413437230	1441066704	31.082825728699568	122.54121896381093	8.32	354.65999999999997	359.0
413437230	1441066705	31.082864356093758	122.54121583075522	8.31	354.58	359.0
413437230	1441066706	31.08290299999999	122.541213	8.3	354.5	359.0
413437230	1441066707	31.08294169104693	122.54121046964832	8.3	354.54999999999995	359.0
413437230	1441066708	31.08298043891179	122.54120816651303	8.3	354.59999999999997	359.0
413437230	1441066709	31.08301924803396	122.54120599958418	8.3	354.65	359.0
413437230	1441066710	31.083058122852815	122.54120387785176	8.3	354.7	359.0
413437230	1441066711	31.083097067807717	122.54120171030551	8.3	354.74999999999994	359.0
413437230	1441066712	31.08313608733801	122.54119940593516	8.3	354.8	359.0
413437230	1441066713	31.08317518588307	122.54119687373013	8.3	354.85	359.0
413437230	1441066714	31.083214367882203	122.54119402267982	8.3	354.90000000000003	359.0
413437230	1441066715	31.083253637774742	122.54119076177344	8.3	354.95	359.0
413437230	1441066716	31.083293	122.541187	8.3	355.0	359.0
413437230	1441066717	31.083332453320065	122.54118267753624	8.31	355.01	359.0
413437230	1441066718	31.08337197378825	122.54117785931008	8.32	355.02	359.0
413437230	1441066719	31.083411531780623	122.54117264143748	8.33	355.03000000000003	359.0
413437230	1441066720	31.0834510976733	122.54116712003452	8.34	355.04	359.0
413437230	1441066721	31.083490641842406	122.54116139121739	8.350000000000001	355.05000000000007	359.0
413437230	1441066722	31.083530134664084	122.54115555110255	8.360000000000001	355.06000000000006	359.0
413437230	1441066723	31.083569546514486	122.54114969580657	8.370000000000001	355.07000000000005	359.0
413437230	1441066724	31.083608847769806	122.54114392144618	8.38	355.08000000000004	359.0
413437230	1441066725	31.08364800880623	122.5411383241383	8.39	355.09000000000003	359.0
413437230	1441066726	31.083686999999998	122.54113300000002	8.4	355.1	359.0
413437230	1441066727	31.083725800673978	122.54112802221981	8.4	355.1	359.0
413437230	1441066728	31.083764425937577	122.5411233722714	8.4	355.1	359.0
413437230	1441066729	31.0838028998469	122.54111900869964	8.4	355.1	359.0
413437230	1441066730	31.083841246457993	122.54111489004939	8.4	355.1	359.0
413437230	1441066731	31.08387948982691	122.54111097486538	8.4	355.1	359.0
413437230	1441066732	31.083917654009685	122.54110722169226	8.4	355.1	359.0
413437230	1441066733	31.083955763062352	122.54110358907468	8.4	355.1	359.0
413437230	1441066734	31.08399384104095	122.54110003555714	8.4	355.1	359.0
413437230	1441066735	31.084031912001496	122.54109651968413	8.4	355.1	359.0
413437230	1441066736	31.08407	122.541093	8.4	355.1	359.0
413437230	1441066737	31.084108124957044	122.54108944239177	8.4	355.0916666666667	359.0
413437230	1441066738	31.08414629025134	122.54108584211681	8.4	355.0833333333334	359.0
413437230	1441066739	31.08418449512621	122.54108220177524	8.4	355.07500000000005	359.0
413437230	1441066740	31.084222738824923	122.54107852396712	8.4	355.0666666666667	359.0
413437230	1441066741	31.0842610205908	122.54107481129253	8.4	355.0583333333334	359.0
413437230	1441066742	31.084299339667105	122.54107106635158	8.4	355.05000000000007	359.0
413437230	1441066743	31.084337695297133	122.54106729174433	8.4	355.04166666666674	359.0
413437230	1441066744	31.0843760867242	122.54106349007085	8.4	355.0333333333334	359.0
413437230	1441066745	31.084414513191575	122.54105966393128	8.4	355.02500000000003	359.0
413437230	1441066746	31.084452973942575	122.54105581592569	8.4	355.0166666666667	359.0
413437230	1441066747	31.08449146822048	122.54105194865421	8.4	355.0083333333334	359.0
413437230	1441066748	31.084529995268568	122.54104806471696	8.4	355.00000000000006	359.0
413437230	1441066749	31.084568554330165	122.541044166714	8.4	354.99166666666673	359.0
413437230	1441066750	31.084607144648555	122.5410402572455	8.4	354.98333333333335	359.0
413437230	1441066751	31.08464576546703	122.54103633891157	8.4	354.975	359.0
413437230	1441066752	31.084684416028885	122.54103241431233	8.4	354.9666666666667	359.0
413437230	1441066753	31.084723095577424	122.54102848604792	8.4	354.95833333333337	359.0
413437230	1441066754	31.08476180335595	122.54102455671845	8.4	354.95000000000005	359.0
413437230	1441066755	31.08480053860773	122.5410206289241	8.4	354.9416666666667	359.0
413437230	1441066756	31.0848393005761	122.54101670526498	8.4	354.93333333333334	359.0
413437230	1441066757	31.08487808850435	122.54101278834126	8.4	354.925	359.0
413437230	1441066758	31.084916901635733	122.5410088807531	8.4	354.9166666666667	359.0
413437230	1441066759	31.084955739213616	122.54100498510061	8.4	354.90833333333336	359.0
413437230	1441066760	31.084994600481252	122.54100110398402	8.4	354.90000000000003	359.0
413437230	1441066761	31.08503348468195	122.54099724000345	8.4	354.8916666666667	359.0
413437230	1441066762	31.085072391059036	122.54099339575906	8.4	354.8833333333334	359.0
413437230	1441066763	31.085111318855766	122.54098957385105	8.4	354.87500000000006	359.0
413437230	1441066764	31.085150267315463	122.54098577687961	8.4	354.86666666666673	359.0
413437230	1441066765	31.085189235681458	122.54098200744491	8.4	354.8583333333334	359.0
413437230	1441066766	31.085228223196996	122.54097826814713	8.4	354.8500000000001	359.0
413437230	1441066767	31.085267229105412	122.5409745615865	8.4	354.8416666666667	359.0
413437230	1441066768	31.085306252649996	122.54097089036313	8.4	354.83333333333337	359.0
413437230	1441066769	31.08534529307407	122.54096725707733	8.4	354.82500000000005	359.0
413437230	1441066770	31.085384349620913	122.54096366432923	8.4	354.8166666666667	359.0
413437230	1441066771	31.085423421533854	122.54096011471908	8.4	354.8083333333334	359.0
413437230	1441066772	31.08546250805615	122.54095661084708	8.4	354.8	359.0
413437230	1441066773	31.085501608431144	122.54095315531345	8.4	354.7916666666667	359.0
413437230	1441066774	31.085540721902134	122.54094975071841	8.4	354.78333333333336	359.0
413437230	1441066775	31.085579847712424	122.54094639966218	8.4	354.77500000000003	359.0
413437230	1441066776	31.085618985105317	122.540943104745	8.4	354.7666666666667	359.0
413437230	1441066777	31.08565813332412	122.54093986856712	8.4	354.7583333333333	359.0
413437230	1441066778	31.085697291612117	122.5409366937288	8.4	354.75	359.0
413437230	1441066779	31.085736459212637	122.54093358283022	8.4	354.7416666666667	359.0
413437230	1441066780	31.085775635368982	122.5409305384717	8.4	354.73333333333335	359.0
413437230	1441066781	31.085814819324455	122.54092756325342	8.4	354.725	359.0
413437230	1441066782	31.085854010322358	122.54092465977571	8.4	354.7166666666667	359.0
413437230	1441066783	31.085893207605995	122.54092183063881	8.4	354.70833333333337	359.0
413437230	1441066784	31.08593241041868	122.54091907844297	8.4	354.70000000000005	359.0
413437230	1441066785	31.085971618003718	122.54091640578847	8.4	354.6916666666667	359.0
413437230	1441066786	31.08601082960441	122.54091381527562	8.4	354.6833333333334	359.0
413437230	1441066787	31.086050044464077	122.54091130950464	8.4	354.67500000000007	359.0
413437230	1441066788	31.086089261825997	122.54090889107584	8.4	354.6666666666667	359.0
413437230	1441066789	31.086128480933507	122.54090656258954	8.4	354.65833333333336	359.0
413437230	1441066790	31.0861677010299	122.54090432664601	8.4	354.65000000000003	359.0
413437230	1441066791	31.086206921358478	122.54090218584555	8.4	354.6416666666667	359.0
413437230	1441066792	31.08624614116256	122.54090014278844	8.4	354.6333333333334	359.0
413437230	1441066793	31.08628535968544	122.54089820007503	8.4	354.62500000000006	359.0
413437230	1441066794	31.086324576170444	122.54089636030562	8.4	354.6166666666667	359.0
413437230	1441066795	31.086363789860858	122.54089462608049	8.4	354.60833333333335	359.0
413437230	1441066796	31.086403	122.54089300000001	8.4	354.6	359.0
413437230	1441066797	31.086442204091572	122.54089146840529	8.4	354.49	359.0
413437230	1441066798	31.086481392680902	122.54088995260085	8.4	354.38000000000005	359.0
413437230	1441066799	31.086520554573735	122.54088835763179	8.4	354.27	359.0
413437230	1441066800	31.086559678575732	122.54088658854312	8.4	354.16	359.0
413437230	1441066801	31.086598753492662	122.54088455037972	8.4	354.05	359.0
413437230	1441066802	31.0866377681302	122.5408821481862	8.4	353.94	359.0
413437230	1441066803	31.086676711294032	122.54087928700717	8.4	353.83000000000004	359.0
413437230	1441066804	31.086715571789828	122.540875871887	8.4	353.71999999999997	359.0
413437230	1441066805	31.086754338423283	122.54087180786992	8.4	353.61	359.0
413437230	1441066806	31.086793000000004	122.540867	8.4	353.5	359.0
413437230	1441066807	31.0868315469507	122.54086139620206	8.39	353.48	359.2
413437230	1441066808	31.08686997620656	122.5408551159243	8.38	353.46	359.4
413437230	1441066809	31.086908286323844	122.54084832149604	8.370000000000001	353.44	359.6
413437230	1441066810	31.08694647585887	122.54084117524684	8.360000000000001	353.42	359.8
413437230	1441066811	31.086984543367993	122.54083383950649	8.350000000000001	353.4	0.0
413437230	1441066812	31.0870224874076	122.54082647660512	8.34	353.38	0.19999999999998863
413437230	1441066813	31.087060306534134	122.54081924887305	8.33	353.36	0.39999999999997726
413437230	1441066814	31.08709799930402	122.5408123186409	8.32	353.34000000000003	0.6000000000000227
413437230	1441066815	31.087135564273815	122.54080584823951	8.31	353.32	0.8000000000000114
413437230	1441066816	31.087173	122.54080000000002	8.3	353.3	1.0
413437230	1441066817	31.08721030810785	122.54079489780437	8.31	353.52	1.099999999999966
413437230	1441066818	31.087247502497416	122.54079051173706	8.32	353.74	1.1999999999999886
413437230	1441066819	31.087284600137437	122.54078677343315	8.33	353.96000000000004	1.2999999999999545
413437230	1441066820	31.087321617996608	122.54078361452757	8.34	354.18	1.3999999999999773
413437230	1441066821	31.087358573043634	122.54078096665509	8.350000000000001	354.40000000000003	1.5
413437230	1441066822	31.0873954822472	122.5407787614504	8.360000000000001	354.62	1.6000000000000227
413437230	1441066823	31.08743236257596	122.54077693054813	8.370000000000001	354.84000000000003	1.6999999999999886
413437230	1441066824	31.087469230998575	122.54077540558275	8.38	355.06	1.8000000000000114
413437230	1441066825	31.087506104483708	122.54077411818862	8.39	355.28000000000003	1.8999999999999773
413437230	1441066826	31.087542999999997	122.54077300000002	8.4	355.5	2.0
413437230	1441066827	31.08757994061611	122.54077198656721	8.39	355.73	2.099999999999966
413437230	1441066828	31.087616973800802	122.54077102910475	8.38	355.96000000000004	2.1999999999999886
413437230	1441066829	31.08765415312285	122.54077008274335	8.370000000000001	356.19000000000005	2.3000000000000114
413437230	1441066830	31.087691532151045	122.54076910261355	8.360000000000001	356.42	2.3999999999999773
413437230	1441066831	31.08772916445413	122.5407680438458	8.350000000000001	356.65000000000003	2.5
413437230	1441066832	31.087767103600907	122.54076686157055	8.34	356.88000000000005	2.599999999999966
413437230	1441066833	31.087805403160136	122.54076551091813	8.33	357.11	2.6999999999999886
413437230	1441066834	31.087844116700563	122.5407639470188	8.32	357.34000000000003	2.8000000000000114
413437230	1441066835	31.087883297790913	122.54076212500274	8.31	357.57000000000005	2.900000000000034
413437230	1441066836	31.087922999999993	122.54076000000002	8.3	357.8	3.0
413437230	1441066837	31.087963255484905	122.54075754519681	8.3	357.8	3.0
413437230	1441066838	31.088004010756315	122.54075480600402	8.3	357.8	3.0
413437230	1441066839	31.088045190913277	122.54075184588875	8.3	357.8	3.0
413437230	1441066840	31.088086721054864	122.54074872831829	8.3	357.8	3.0
413437230	1441066841	31.088128526280144	122.54074551675997	8.3	357.8	3.0
413437230	1441066842	31.088170531688196	122.54074227468129	8.3	357.8	3.0
413437230	1441066843	31.088212662378115	122.54073906554991	8.3	357.8	3.0
413437230	1441066844	31.08825484344902	122.54073595283351	8.3	357.8	3.0
413437230	1441066845	31.088297000000008	122.540733	8.3	357.8	3.0
413437230	1441066846	31.0883390694368	122.54073025899527	8.3	357.8550000000001	3.0166666666666515
413437230	1441066847	31.088381038391635	122.54072773567684	8.3	357.91	3.03333333333336
413437230	1441066848	31.088422905803373	122.54072542438027	8.3	357.96500000000003	3.0500000000000114
413437230	1441066849	31.08846467061084	122.54072331944104	8.3	358.02000000000004	3.066666666666663
413437230	1441066850	31.08850633175288	122.54072141519458	8.3	358.07500000000005	3.0833333333333712
413437230	1441066851	31.08854788816833	122.5407197059764	8.3	358.13	3.1000000000000227
413437230	1441066852	31.08858933879603	122.54071818612194	8.3	358.18500000000006	3.1166666666666742
413437230	1441066853	31.088630682574824	122.54071684996661	8.3	358.24	3.1333333333333826
413437230	1441066854	31.08867191844352	122.54071569184588	8.3	358.295	3.150000000000034
413437230	1441066855	31.08871304534098	122.5407147060951	8.3	358.35	3.1666666666666856
413437230	1441066856	31.08875406220605	122.54071388704976	8.3	358.40500000000003	3.183333333333337
413437230	1441066857	31.088794967977528	122.54071322904521	8.3	358.46000000000004	3.1999999999999886
413437230	1441066858	31.088835761594257	122.54071272641683	8.3	358.515	3.216666666666697
413437230	1441066859	31.08887644199507	122.54071237350001	8.3	358.57000000000005	3.2333333333333485
413437230	1441066860	31.08891700811881	122.54071216463014	8.3	358.625	3.25
413437230	1441066861	31.0889574589043	122.5407120941425	8.3	358.68	3.2666666666667084
413437230	1441066862	31.088997793290364	122.5407121563725	8.3	358.735	3.28333333333336
413437230	1441066863	31.08903801021582	122.54071234565546	8.3	358.79	3.3000000000000114
413437230	1441066864	31.089078108619525	122.54071265632668	8.3	358.84499999999997	3.3166666666667197
413437230	1441066865	31.08911808744029	122.54071308272145	8.3	358.90000000000003	3.3333333333333712
413437230	1441066866	31.08915794561694	122.54071361917512	8.3	358.95500000000004	3.349999999999966
413437230	1441066867	31.089197682088308	122.54071426002295	8.3	359.01	3.3666666666666742
413437230	1441066868	31.089237295793225	122.54071499960023	8.3	359.06500000000005	3.3833333333333258
413437230	1441066869	31.089276785670503	122.54071583224224	8.3	359.12	3.3999999999999773
413437230	1441066870	31.089316150658973	122.54071675228423	8.3	359.175	3.4166666666666856
413437230	1441066871	31.089355389697495	122.54071775406145	8.3	359.23	3.433333333333337
413437230	1441066872	31.089394501724836	122.54071883190912	8.3	359.285	3.4499999999999886
413437230	1441066873	31.089433485679894	122.54071998016248	8.3	359.34	3.466666666666697
413437230	1441066874	31.089472340501416	122.54072119315678	8.3	359.39500000000004	3.4833333333333485
413437230	1441066875	31.089511065128296	122.5407224652272	8.3	359.45	3.5
413437230	1441066876	31.08954965849933	122.54072379070894	8.3	359.505	3.5166666666667084
413437230	1441066877	31.089588119553355	122.54072516393721	8.3	359.56	3.53333333333336
413437230	1441066878	31.089626447229175	122.54072657924718	8.3	359.615	3.5500000000000114
413437230	1441066879	31.08966464046565	122.54072803097401	8.3	359.67	3.566666666666663
413437230	1441066880	31.089702698201588	122.54072951345286	8.3	359.72499999999997	3.5833333333333144
413437230	1441066881	31.089740619375807	122.54073102101891	8.3	359.78000000000003	3.6000000000000227
413437230	1441066882	31.089778402927163	122.54073254800728	8.3	359.835	3.6166666666666742
413437230	1441066883	31.08981604779447	122.54073408875314	8.3	359.89	3.6333333333333258
413437230	1441066884	31.089853552916548	122.54073563759157	8.3	359.945	3.650000000000034
413437230	1441066885	31.089890917232243	122.54073718885768	8.3	0.0	3.6666666666666856
413437230	1441066886	31.089928139680357	122.54073873688661	8.3	0.05500000000000682	3.683333333333337
413437230	1441066887	31.089965219199733	122.54074027601345	8.3	0.11000000000001364	3.7000000000000455
413437230	1441066888	31.09000215472921	122.54074180057331	8.3	0.16500000000002046	3.716666666666697
413437230	1441066889	31.090038945207613	122.54074330490123	8.3	0.21999999999997044	3.7333333333333485
413437230	1441066890	31.09007558957374	122.5407447833323	8.3	0.2750000000000341	3.75
413437230	1441066891	31.09011208676647	122.54074623020159	8.3	0.3299999999999841	3.7666666666666515
413437230	1441066892	31.090148435724597	122.54074763984413	8.3	0.3849999999999909	3.783333333333303
413437230	1441066893	31.090184635386954	122.54074900659502	8.3	0.4399999999999977	3.8000000000000114
413437230	1441066894	31.090220684692394	122.54075032478923	8.3	0.49500000000000455	3.816666666666663
413437230	1441066895	31.09025658257972	122.54075158876185	8.3	0.5500000000000114	3.8333333333333144
413437230	1441066896	31.09029232798778	122.54075279284784	8.3	0.6049999999999613	3.8500000000000227
413437230	1441066897	31.09032791985539	122.54075393138227	8.3	0.660000000000025	3.8666666666666742
413437230	1441066898	31.09036335712141	122.54075499870014	8.3	0.714999999999975	3.8833333333333826
413437230	1441066899	31.090398638724622	122.54075598913641	8.3	0.7699999999999818	3.900000000000034
413437230	1441066900	31.090433763603887	122.54075689702611	8.3	0.8249999999999886	3.9166666666666856
413437230	1441066901	31.090468730698042	122.5407577167042	8.3	0.8799999999999955	3.933333333333337
413437230	1441066902	31.090503538945892	122.54075844250569	8.3	0.9349999999999454	3.9499999999999886
413437230	1441066903	31.090538187286292	122.54075906876551	8.3	0.9900000000000091	3.96666666666664
413437230	1441066904	31.09057267465804	122.54075958981863	8.3	1.044999999999959	3.9833333333333485
413437230	1441066905	31.090607000000002	122.54076000000002	8.3	1.099999999999966	4.0
413437230	1441066906	31.090641174586576	122.54076029696972	8.3	1.0727272727272634	3.909090909090878
413437230	1441066907	31.09067525903472	122.5407604916883	8.3	1.0454545454545041	3.818181818181813
413437230	1441066908	31.09070932629689	122.54076059844145	8.3	1.0181818181818016	3.727272727272748
413437230	1441066909	31.090743449325604	122.54076063151487	8.3	0.9909090909090992	3.636363636363626
413437230	1441066910	31.090777701073357	122.54076060519431	8.3	0.9636363636363399	3.545454545454561
413437230	1441066911	31.090812154492674	122.54076053376548	8.3	0.9363636363636374	3.454545454545439
413437230	1441066912	31.090846882536038	122.54076043151416	8.3	0.9090909090908781	3.363636363636374
413437230	1441066913	31.09088195815595	122.54076031272615	8.3	0.8818181818181756	3.272727272727309
413437230	1441066914	31.090917454304915	122.54076019168724	8.3	0.8545454545454731	3.181818181818187
413437230	1441066915	31.090953443935437	122.54076008268324	8.3	0.8272727272727138	3.090909090909122
413437230	1441066916	31.090989999999994	122.54076000000002	8.3	0.8000000000000114	3.0
413437230	1441066917	31.091027169687017	122.5407599541597	8.3	0.6999999999999886	3.1000000000000227
413437230	1441066918	31.091064897128675	122.54075994062971	8.3	0.6000000000000227	3.1999999999999886
413437230	1441066919	31.091103100693044	122.5407599511137	8.3	0.5	3.3000000000000114
413437230	1441066920	31.091141698748228	122.54075997731536	8.3	0.4000000000000341	3.3999999999999773
413437230	1441066921	31.09118060966233	122.5407600109383	8.3	0.30000000000001137	3.5
413437230	1441066922	31.091219751803433	122.54076004368623	8.3	0.20000000000004547	3.6000000000000227
413437230	1441066923	31.09125904353966	122.54076006726274	8.3	0.10000000000002274	3.7000000000000455
413437230	1441066924	31.091298403239087	122.54076007337149	8.3	5.684341886080802e-14	3.8000000000000114
413437230	1441066925	31.09133774926982	122.54076005371604	8.3	359.90000000000003	3.900000000000034
413437230	1441066926	31.091376999999998	122.54076000000002	8.3	359.80000000000007	4.0
413437230	1441066927	31.09141609049093	122.5407599081627	8.3	359.88000000000005	4.0
413437230	1441066928	31.09145502257698	122.54075979108615	8.3	359.96000000000004	4.0
413437230	1441066929	31.091493814785732	122.54075966588812	8.3	0.040000000000020464	4.0
413437230	1441066930	31.091532485644787	122.54075954968644	8.3	0.12000000000006139	4.0
413437230	1441066931	31.091571053681704	122.54075945959895	8.3	0.20000000000010232	4.0
413437230	1441066932	31.091609537424088	122.54075941274347	8.3	0.2800000000000864	4.0
413437230	1441066933	31.091647955399523	122.5407594262379	8.3	0.3600000000000705	4.0
413437230	1441066934	31.091686326135598	122.54075951720019	8.3	0.44000000000005457	4.0
413437230	1441066935	31.091724668159895	122.54075970274822	8.3	0.5200000000000955	4.0
413437230	1441066936	31.091763000000004	122.54076000000002	8.3	0.6000000000000796	4.0
413437230	1441066937	31.091801337349168	122.54076042619134	8.3	0.5900000000000887	4.0
413437230	1441066938	31.091839684563265	122.54076099902923	8.3	0.5800000000000409	4.0
413437230	1441066939	31.09187804316388	122.54076173633858	8.3	0.57000000000005	4.0
413437230	1441066940	31.091916414672525	122.54076265594426	8.3	0.5600000000000591	4.0
413437230	1441066941	31.091954800610775	122.54076377567125	8.3	0.5500000000000682	4.0
413437230	1441066942	31.091993202500152	122.54076511334446	8.3	0.5400000000000773	4.0
413437230	1441066943	31.092031621862226	122.54076668678891	8.3	0.5300000000000864	4.0
413437230	1441066944	31.09207006021853	122.54076851382962	8.3	0.5200000000000955	4.0
413437230	1441066945	31.092108519090598	122.54077061229164	8.3	0.5100000000000477	4.0
413437230	1441066946	31.09214700000001	122.54077300000002	8.3	0.5000000000000568	4.0
413437230	1441066947	31.09218550411235	122.54077567807275	8.3	0.6000000000000796	4.0
413437230	1441066948	31.09222403116978	122.5407785807994	8.3	0.7000000000000455	4.0
413437230	1441066949	31.092262580558497	122.54078162576222	8.3	0.8000000000000682	4.0
413437230	1441066950	31.092301151664746	122.54078473054342	8.3	0.9000000000000341	4.0
413437230	1441066951	31.09233974387477	122.54078781272497	8.3	1.0000000000000568	4.0
413437230	1441066952	31.09237835657478	122.5407907898888	8.3	1.1000000000000796	4.0
413437230	1441066953	31.092416989151054	122.54079357961665	8.3	1.2000000000001023	4.0
413437230	1441066954	31.092455640989844	122.54079609949017	8.3	1.3000000000000682	4.0
413437230	1441066955	31.09249431147741	122.54079826709084	8.3	1.400000000000091	4.0
413437230	1441066956	31.092533000000003	122.54080000000002	8.3	1.5000000000000568	4.0
413437230	1441066957	31.092571705201763	122.54080124050998	8.31	1.480000000000075	3.900000000000034
413437230	1441066958	31.0926104227583	122.54080202975715	8.32	1.4600000000000364	3.8000000000000114
413437230	1441066959	31.092649147603098	122.54080243358902	8.33	1.4400000000000546	3.7000000000000455
413437230	1441066960	31.092687874669643	122.54080251785327	8.34	1.4200000000000728	3.6000000000000227
413437230	1441066961	31.09272659889138	122.54080234839763	8.350000000000001	1.400000000000091	3.5
413437230	1441066962	31.092765315201827	122.54080199106997	8.360000000000001	1.3800000000000523	3.3999999999999773
413437230	1441066963	31.09280401853442	122.54080151171824	8.370000000000001	1.3600000000000705	3.3000000000000114
413437230	1441066964	31.092842703822658	122.54080097619054	8.38	1.3400000000000887	3.1999999999999886
413437230	1441066965	31.09288136600004	122.54080045033504	8.39	1.32000000000005	3.1000000000000227
413437230	1441066966	31.09292	122.54080000000002	8.4	1.3000000000000682	3.0
413437230	1441066967	31.09295860408045	122.54079967689694	8.4	1.1900000000000546	3.0
413437230	1441066968	31.092997189796808	122.54079947618963	8.4	1.0800000000000978	3.0
413437230	1441066969	31.09303577202891	122.54079937890502	8.4	0.9700000000000273	3.0
413437230	1441066970	31.093074365656594	122.54079936606995	8.4	0.8600000000000705	3.0
413437230	1441066971	31.093112985559685	122.54079941871123	8.4	0.7500000000000568	3.0
413437230	1441066972	31.09315164661799	122.54079951785566	8.4	0.6400000000000432	3.0
413437230	1441066973	31.09319036371135	122.54079964453005	8.4	0.5300000000000864	3.0
413437230	1441066974	31.09322915171959	122.54079977976112	8.4	0.4200000000000159	3.0
413437230	1441066975	31.093268025522534	122.54079990457554	8.4	0.3100000000000023	3.0
413437230	1441066976	31.093306999999996	122.54080000000002	8.4	0.20000000000004547	3.0
413437230	1441066977	31.09334608447637	122.54080005189753	8.4	0.27000000000003865	3.1000000000000227
413437230	1441066978	31.09338526605431	122.54080006547639	8.4	0.34000000000003183	3.1999999999999886
413437230	1441066979	31.093424526281023	122.54080005078129	8.4	0.410000000000025	3.3000000000000114
413437230	1441066980	31.09346384670374	122.5408000178569	8.4	0.4800000000000182	3.3999999999999773
413437230	1441066981	31.09350320886965	122.5407999767479	8.4	0.5500000000000114	3.5
413437230	1441066982	31.093542594325996	122.54079993749906	8.4	0.6200000000000614	3.6000000000000227
413437230	1441066983	31.093581984619984	122.54079991015507	8.4	0.6900000000000546	3.7000000000000455
413437230	1441066984	31.09362136129883	122.54079990476073	8.4	0.7600000000000477	3.8000000000000114
413437230	1441066985	31.093660705909755	122.54079993136078	8.4	0.8300000000000409	3.900000000000034
413437230	1441066986	31.09369999999999	122.54080000000002	8.4	0.9000000000000341	4.0
413437230	1441066987	31.093739229014083	122.54080011551487	8.4	0.8300000000000409	4.0
413437230	1441066988	31.093778393986018	122.54080026190813	8.4	0.7600000000000477	4.0
413437230	1441066989	31.093817499847077	122.54080041797427	8.4	0.6900000000000546	4.0
413437230	1441066990	31.09385655152858	122.5408005625076	8.4	0.6200000000000614	4.0
413437230	1441066991	31.09389555396183	122.5408006743025	8.4	0.5500000000000114	4.0
413437230	1441066992	31.093934512078135	122.54080073215327	8.4	0.4800000000000182	4.0
413437230	1441066993	31.093973430808806	122.54080071485421	8.4	0.410000000000025	4.0
413437230	1441066994	31.094012315085116	122.5408006011995	8.4	0.34000000000003183	4.0
413437230	1441066995	31.094051169838433	122.54080036998339	8.4	0.27000000000003865	4.0
413437230	1441066996	31.09409000000001	122.54080000000002	8.4	0.20000000000004547	4.0
413437230	1441066997	31.094128812467197	122.54079948604083	8.4	0.28000000000002956	4.0
413437230	1441066998	31.09416762200152	122.54079888688634	8.4	0.36000000000001364	4.0
413437230	1441066999	31.094206445330524	122.54079827731454	8.4	0.4399999999999977	4.0
413437230	1441067000	31.094245299181786	122.5407977321035	8.4	0.5200000000000387	4.0
413437230	1441067001	31.094284200282853	122.54079732603137	8.4	0.6000000000000796	4.0
413437230	1441067002	31.094323165361295	122.5407971338765	8.4	0.6800000000000637	4.0
413437230	1441067003	31.094362211144656	122.5407972304173	8.4	0.7600000000000477	4.0
413437230	1441067004	31.094401354360524	122.54079769043236	8.4	0.8400000000000318	4.0
413437230	1441067005	31.09444061173645	122.54079858870033	8.4	0.9200000000000159	4.0
413437230	1441067006	31.094479999999997	122.54080000000002	8.4	1.0000000000000568	4.0
413437230	1441067007	31.094519528117175	122.54080196732934	8.4	1.0300000000000296	4.0
413437230	1441067008	31.094559174007955	122.54080440656197	8.4	1.0600000000000591	4.0
413437230	1441067009	31.09459890783078	122.54080720179041	8.4	1.0900000000000318	4.0
413437230	1441067010	31.094638699744152	122.54081023710695	8.4	1.1200000000000045	4.0
413437230	1441067011	31.094678519906502	122.54081339660368	8.4	1.150000000000091	4.0
413437230	1441067012	31.094718338476305	122.54081656437253	8.4	1.1800000000000637	4.0
413437230	1441067013	31.094758125612067	122.54081962450516	8.4	1.2100000000000932	4.0
413437230	1441067014	31.094797851472265	122.54082246109311	8.4	1.240000000000066	4.0
413437230	1441067015	31.094837486215404	122.54082495822767	8.4	1.2700000000000955	4.0
413437230	1441067016	31.094876999999997	122.540827	8.4	1.3000000000000682	4.0
413437230	1441067017	31.094916371064574	122.54082850062817	8.4	1.2100000000000932	4.100000000000023
413437230	1441067018	31.094955609967634	122.5408294948389	8.4	1.1200000000000614	4.199999999999989
413437230	1441067019	31.09499473534772	122.54083004748622	8.4	1.0300000000000296	4.300000000000011
413437230	1441067020	31.09503376584333	122.54083022342424	8.4	0.9400000000000546	4.399999999999977
413437230	1441067021	31.095072720092997	122.54083008750715	8.4	0.8500000000000227	4.5
413437230	1441067022	31.095111616735227	122.54082970458926	8.4	0.7600000000000477	4.600000000000023
413437230	1441067023	31.095150474408523	122.54082913952502	8.4	0.6700000000000728	4.699999999999989
413437230	1441067024	31.095189311751415	122.54082845716894	8.4	0.5800000000000409	4.800000000000011
413437230	1441067025	31.09522814740239	122.5408277223757	8.4	0.4900000000000091	4.899999999999977
413437230	1441067026	31.095266999999993	122.540827	8.4	0.4000000000000341	5.0
413437230	1441067027	31.09530589062421	122.5408263471694	8.4	0.3800000000000523	5.099999999999966
413437230	1441067028	31.095344850121002	122.54082579010235	8.4	0.36000000000001364	5.199999999999989
413437230	1441067029	31.095383911777784	122.54082534729	8.4	0.34000000000003183	5.2999999999999545
413437230	1441067030	31.09542310888202	122.54082503722356	8.4	0.32000000000005	5.399999999999977
413437230	1441067031	31.09546247472113	122.54082487839426	8.4	0.30000000000001137	5.499999999999943
413437230	1441067032	31.095502042582552	122.54082488929333	8.4	0.28000000000002956	5.600000000000023
413437230	1441067033	31.09554184575372	122.5408250884121	8.4	0.26000000000004775	5.699999999999989
413437230	1441067034	31.095581917522065	122.5408254942419	8.4	0.2400000000000091	5.800000000000011
413437230	1441067035	31.09562229117502	122.54082612527405	8.4	0.22000000000002728	5.899999999999977
413437230	1441067036	31.095663000000005	122.540827	8.4	0.20000000000004547	6.0
413437230	1441067037	31.09570406206029	122.54082813187902	8.4	0.4000000000000341	6.0526315789473415
413437230	1441067038	31.095745434522374	122.54082951424216	8.4	0.6000000000000796	6.10526315789474
413437230	1441067039	31.09578705932863	122.54083113538826	8.4	0.8000000000000682	6.157894736842081
413437230	1441067040	31.09582887842141	122.54083298361614	8.4	1.0000000000000568	6.210526315789423
413437230	1441067041	31.09587083374307	122.5408350472247	8.4	1.2000000000000455	6.263157894736878
413437230	1441067042	31.09591286723596	122.54083731451273	8.4	1.400000000000091	6.3157894736842195
413437230	1441067043	31.095954920842434	122.54083977377897	8.4	1.6000000000000796	6.368421052631561
413437230	1441067044	31.095996936504854	122.54084241332225	8.4	1.8000000000000114	6.421052631578959
413437230	1441067045	31.096038856165595	122.54084522144127	8.4	2.0	6.473684210526301
413437230	1441067046	31.096080621766994	122.54084818643476	8.4	2.2000000000000455	6.526315789473699
413437230	1441067047	31.09612217525142	122.54085129660137	8.4	2.400000000000034	6.578947368421041
413437230	1441067048	31.09616345856124	122.5408545402398	8.4	2.6000000000000227	6.631578947368439
413437230	1441067049	31.096204413638823	122.54085790564866	8.4	2.8000000000000114	6.6842105263157805
413437230	1441067050	31.09624498242653	122.54086138112653	8.4	3.000000000000057	6.736842105263122
413437230	1441067051	31.09628510686673	122.540864954972	8.4	3.2000000000000455	6.789473684210577
413437230	1441067052	31.0963247289018	122.54086861548357	8.4	3.400000000000034	6.842105263157919
413437230	1441067053	31.096363790474108	122.5408723509598	8.4	3.6000000000000227	6.89473684210526
413437230	1441067054	31.09640223352607	122.54087614969913	8.4	3.800000000000068	6.9473684210526585
413437230	1441067055	31.09644	122.54088	8.4	4.000000000000057	7.0
413437230	1441067056	31.09647706401519	122.54088388835041	8.4	3.9727272727273544	7.0
413437230	1441067057	31.09651352839835	122.5408877939965	8.4	3.945454545454595	7.0
413437230	1441067058	31.096549528153112	122.54089169437394	8.4	3.9181818181818926	7.0
413437230	1441067059	31.096585198283037	122.54089556691841	8.4	3.89090909090919	7.0
413437230	1441067060	31.09662067379175	122.5408993890656	8.4	3.863636363636431	7.0
413437230	1441067061	31.096656089682853	122.5409031382511	8.4	3.8363636363637283	7.0
413437230	1441067062	31.09669158095994	122.54090679191057	8.4	3.809090909090969	7.0
413437230	1441067063	31.096727282626592	122.5409103274796	8.4	3.7818181818182666	7.0
413437230	1441067064	31.096763329686425	122.54091372239382	8.4	3.754545454545564	7.0
413437230	1441067065	31.09679985714302	122.54091695408877	8.4	3.727272727272805	7.0
413437230	1441067066	31.096836999999997	122.54092000000001	8.4	3.7000000000000455	7.0
413437230	1441067067	31.096874851284543	122.54092284928623	8.4	3.7000000000000455	7.0
413437230	1441067068	31.09691333611836	122.54092553799872	8.4	3.7000000000000455	7.0
413437230	1441067069	31.096952337646766	122.54092811391202	8.4	3.7000000000000455	7.0
413437230	1441067070	31.096991739015063	122.54093062480065	8.4	3.7000000000000455	7.0
413437230	1441067071	31.097031423368552	122.54093311843931	8.4	3.7000000000000455	7.0
413437230	1441067072	31.097071273852585	122.54093564260269	8.4	3.7000000000000455	7.0
413437230	1441067073	31.097111173612415	122.54093824506556	8.4	3.7000000000000455	7.0
413437230	1441067074	31.0971510057934	122.54094097360279	8.4	3.7000000000000455	7.0
413437230	1441067075	31.097190653540817	122.54094387598926	8.4	3.7000000000000455	7.0
413437230	1441067076	31.09723	122.54094700000002	8.4	3.7000000000000455	7.0
413437230	1441067077	31.097268960130513	122.54095037947012	8.39	3.830000000000041	6.900000000000034
413437230	1441067078	31.09730757614918	122.54095399247498	8.38	3.9600000000000364	6.800000000000011
413437230	1441067079	31.09734592208704	122.54095780314994	8.370000000000001	4.090000000000032	6.699999999999989
413437230	1441067080	31.097384071975164	122.54096177563034	8.360000000000001	4.220000000000027	6.600000000000023
413437230	1441067081	31.097422099844657	122.5409658740515	8.350000000000001	4.35000000000008	6.5
413437230	1441067082	31.097460079726538	122.54097006254861	8.34	4.480000000000075	6.400000000000034
413437230	1441067083	31.097498085651953	122.54097430525691	8.33	4.6100000000000705	6.300000000000011
413437230	1441067084	31.097536191651937	122.54097856631151	8.32	4.740000000000066	6.199999999999989
413437230	1441067085	31.097574471757593	122.54098280984752	8.31	4.870000000000061	6.099999999999966
413437230	1441067086	31.097612999999996	122.540987	8.3	5.000000000000057	6.0
413437230	1441067087	31.097651829193442	122.54099110982881	8.31	5.0400000000000205	6.0
413437230	1441067088	31.097690927285132	122.54099514809327	8.32	5.080000000000041	6.0
413437230	1441067089	31.097730241005404	122.54099913247758	8.33	5.120000000000061	6.0
413437230	1441067090	31.097769717084667	122.54100308066594	8.34	5.160000000000025	6.0
413437230	1441067091	31.09780930225328	122.5410070103426	8.350000000000001	5.200000000000102	6.0
413437230	1441067092	31.097848943241647	122.5410109391918	8.360000000000001	5.240000000000066	6.0
413437230	1441067093	31.097888586780115	122.54101488489785	8.370000000000001	5.280000000000086	6.0
413437230	1441067094	31.097928179599084	122.54101886514499	8.38	5.32000000000005	6.0
413437230	1441067095	31.097967668428915	122.5410228976176	8.39	5.3600000000000705	6.0
413437230	1441067096	31.098006999999996	122.541027	8.4	5.400000000000091	6.0
413437230	1441067097	31.098046134095526	122.54103118121716	8.4	5.230000000000075	6.0
413437230	1441067098	31.098085082710075	122.54103541515639	8.4	5.060000000000116	6.0
413437230	1441067099	31.098123870891047	122.54103966694557	8.4	4.890000000000043	6.0
413437230	1441067100	31.09816252368585	122.54104390171256	8.4	4.720000000000084	6.0
413437230	1441067101	31.098201066141883	122.54104808458513	8.4	4.550000000000068	6.0
413437230	1441067102	31.098239523306543	122.541052180691	8.4	4.380000000000109	6.0
413437230	1441067103	31.09827792022727	122.5410561551578	8.4	4.210000000000093	6.0
413437230	1441067104	31.098316281951472	122.54105997311322	8.4	4.040000000000077	6.0
413437230	1441067105	31.098354633526583	122.54106359968478	8.4	3.8700000000000614	6.0
413437230	1441067106	31.098393	122.54106700000001	8.4	3.7000000000000455	6.0
413437230	1441067107	31.09843139642458	122.54107015129925	8.4	3.750000000000057	6.0
413437230	1441067108	31.098469797874884	122.54107307927441	8.4	3.800000000000068	6.0
413437230	1441067109	31.098508169430893	122.5410758217303	8.4	3.8500000000000796	6.0
413437230	1441067110	31.098546476172572	122.54107841647183	8.4	3.900000000000034	6.0
413437230	1441067111	31.098584683179887	122.54108090130391	8.4	3.9500000000000455	6.0
413437230	1441067112	31.098622755532816	122.54108331403158	8.4	4.000000000000057	6.0
413437230	1441067113	31.098660658311328	122.54108569245986	8.4	4.050000000000068	6.0
413437230	1441067114	31.098698356595385	122.5410880743939	8.4	4.100000000000023	6.0
413437230	1441067115	31.098735815464963	122.54109049763886	8.4	4.150000000000034	6.0
413437230	1441067116	31.098773	122.541093	8.4	4.2000000000000455	6.0
413437230	1441067117	31.098809906205947	122.54109560859042	8.39	4.230000000000018	6.0
413437230	1441067118	31.098846653790016	122.54109830775465	8.38	4.260000000000048	6.0
413437230	1441067119	31.098883393384956	122.54110107114501	8.370000000000001	4.2900000000000205	6.0
413437230	1441067120	31.09892027562344	122.5411038724138	8.360000000000001	4.32000000000005	6.0
413437230	1441067121	31.09895745113817	122.54110668521334	8.350000000000001	4.350000000000023	6.0
413437230	1441067122	31.09899507056185	122.54110948319587	8.34	4.380000000000052	6.0
413437230	1441067123	31.099033284527167	122.54111224001362	8.33	4.410000000000025	6.0
413437230	1441067124	31.099072243666857	122.54111492931878	8.32	4.440000000000055	6.0
413437230	1441067125	31.09911209861355	122.54111752476354	8.31	4.470000000000027	6.0
413437230	1441067126	31.099153	122.54112	8.3	4.5	6.0
413437230	1441067127	31.099195021563574	122.5411223485426	8.3	4.577777777777783	6.0
413437230	1441067128	31.099237929460585	122.54112464335492	8.3	4.6555555555556225	6.0
413437230	1441067129	31.099281412952006	122.54112697726302	8.3	4.7333333333333485	6.0
413437230	1441067130	31.099325161298875	122.54112944309313	8.3	4.811111111111131	6.0
413437230	1441067131	31.09936886376218	122.54113213367152	8.3	4.888888888888914	6.0
413437230	1441067132	31.09941220960293	122.54113514182474	8.3	4.966666666666697	6.0
413437230	1441067133	31.09945488808216	122.5411385603794	8.3	5.04444444444448	6.0
413437230	1441067134	31.09949658846085	122.54114248216219	8.3	5.122222222222263	6.0
413437230	1441067135	31.099537	122.541147	8.3	5.2000000000000455	6.0
413437230	1441067136	31.099575898668224	122.54115216946627	8.3	5.2000000000000455	6.0
413437230	1441067137	31.099613407264545	122.54115789712105	8.3	5.2000000000000455	6.0
413437230	1441067138	31.09964973529563	122.54116405227072	8.3	5.2000000000000455	6.0
413437230	1441067139	31.099685092268146	122.54117050422151	8.3	5.2000000000000455	6.0
413437230	1441067140	31.099719687688772	122.54117712227946	8.3	5.2000000000000455	6.0
413437230	1441067141	31.099753731064222	122.54118377575053	8.3	5.2000000000000455	6.0
413437230	1441067142	31.09978743190123	122.54119033394046	8.3	5.2000000000000455	6.0
413437230	1441067143	31.09982099970654	122.54119666615495	8.3	5.2000000000000455	6.0
413437230	1441067144	31.099854643986912	122.54120264169946	8.3	5.2000000000000455	6.0
413437230	1441067145	31.099888574249125	122.54120812987941	8.3	5.2000000000000455	6.0
413437230	1441067146	31.099922999999993	122.541213	8.3	5.2000000000000455	6.0
413437230	1441067147	31.09995808314543	122.54121716241123	8.280000000000001	5.150000000000034	6.0
413437230	1441067148	31.099993795187856	122.54122069164264	8.26	5.100000000000023	6.0
413437230	1441067149	31.100030060028807	122.5412237032688	8.24	5.050000000000068	6.0
413437230	1441067150	31.100066801569785	122.54122631286437	8.22	5.000000000000057	6.0
413437230	1441067151	31.100103943712295	122.54122863600423	8.2	4.9500000000000455	6.0
413437230	1441067152	31.100141410357846	122.54123078826342	8.18	4.900000000000034	6.0
413437230	1441067153	31.100179125407905	122.54123288521711	8.16	4.85000000000008	6.0
413437230	1441067154	31.100217012763967	122.54123504244072	8.14	4.800000000000068	6.0
413437230	1441067155	31.1002549963275	122.5412373755098	8.12	4.750000000000057	6.0
413437230	1441067156	31.100293	122.54124	8.1	4.7000000000000455	6.0
413437230	1441067157	31.100330960281873	122.54124300378754	8.1	4.730000000000075	6.099999999999966
413437230	1441067158	31.10036886406941	122.54124636394965	8.1	4.760000000000048	6.199999999999989
413437230	1441067159	31.100406710857797	122.54125002986369	8.1	4.790000000000077	6.300000000000011
413437230	1441067160	31.100444500142267	122.54125395090695	8.1	4.82000000000005	6.400000000000034
413437230	1441067161	31.100482231418052	122.54125807645671	8.1	4.85000000000008	6.5
413437230	1441067162	31.100519904180384	122.54126235589008	8.1	4.880000000000052	6.600000000000023
413437230	1441067163	31.100557517924507	122.54126673858417	8.1	4.910000000000025	6.699999999999989
413437230	1441067164	31.10059507214564	122.5412711739159	8.1	4.940000000000055	6.800000000000011
413437230	1441067165	31.100632566339048	122.54127561126225	8.1	4.970000000000027	6.900000000000034
413437230	1441067166	31.10067	122.54128000000001	8.1	5.000000000000057	7.0
413437230	1441067167	31.100707374727428	122.54128429942915	8.09	5.050000000000068	7.0
413437230	1441067168	31.10074470053524	122.54128850854244	8.08	5.100000000000023	7.0
413437230	1441067169	31.100781989540994	122.54129263625587	8.07	5.150000000000034	7.0
413437230	1441067170	31.100819253862277	122.54129669148543	8.06	5.2000000000000455	7.0
413437230	1441067171	31.100856505616644	122.54130068314716	8.05	5.25	7.0
413437230	1441067172	31.100893756921685	122.54130462015708	8.04	5.300000000000068	7.0
413437230	1441067173	31.10093101989498	122.54130851143125	8.03	5.35000000000008	7.0
413437230	1441067174	31.100968306654075	122.54131236588573	8.02	5.400000000000091	7.0
413437230	1441067175	31.101005629316564	122.54131619243661	8.01	5.4500000000000455	7.0
413437230	1441067176	31.101043	122.54131999999998	8.0	5.500000000000057	7.0
413437230	1441067177	31.10108042180811	122.54132379849909	8.0	5.550000000000068	6.900000000000034
413437230	1441067178	31.101117861789213	122.54132760188571	8.0	5.60000000000008	6.800000000000011
413437230	1441067179	31.10115527797775	122.5413314251187	8.0	5.650000000000034	6.699999999999989
413437230	1441067180	31.10119262840816	122.54133528315703	8.0	5.7000000000000455	6.600000000000023
413437230	1441067181	31.10122987111494	122.54133919095958	8.0	5.750000000000057	6.5
413437230	1441067182	31.101266964132524	122.54134316348532	8.0	5.800000000000068	6.400000000000034
413437230	1441067183	31.10130386549537	122.54134721569325	8.0	5.850000000000023	6.300000000000011
413437230	1441067184	31.10134053323793	122.54135136254236	8.0	5.900000000000034	6.199999999999989
413437230	1441067185	31.101376925394657	122.54135561899159	8.0	5.9500000000000455	6.099999999999966
413437230	1441067186	31.101413000000008	122.54136	8.0	6.000000000000057	6.0
413437230	1441067187	31.101448735040112	122.54136451957476	8.0	5.9500000000000455	6.0
413437230	1441067188	31.101484188307897	122.54136918791578	8.0	5.900000000000034	6.0
413437230	1441067189	31.101519437548	122.54137401427107	8.0	5.850000000000023	6.0
413437230	1441067190	31.101554560505004	122.54137900788871	8.0	5.800000000000068	6.0
413437230	1441067191	31.10158963492353	122.5413841780168	8.0	5.750000000000057	6.0
413437230	1441067192	31.101624738548182	122.54138953390351	8.0	5.7000000000000455	6.0
413437230	1441067193	31.101659949123565	122.54139508479697	8.0	5.650000000000034	6.0
413437230	1441067194	31.10169534439427	122.54140083994538	8.0	5.60000000000008	6.0
413437230	1441067195	31.101731002104877	122.54140680859697	8.0	5.550000000000068	6.0
413437230	1441067196	31.101766999999995	122.541413	8.0	5.500000000000057	6.0
413437230	1441067197	31.101803393031286	122.54141940120284	8.0	5.420000000000073	6.0
413437230	1441067198	31.10184014497876	122.54142591045424	8.0	5.340000000000089	6.0
413437230	1441067199	31.10187719682954	122.54143240380274	8.0	5.260000000000105	6.0
413437230	1441067200	31.101914489570756	122.54143875729673	8.0	5.180000000000064	6.0
413437230	1441067201	31.101951964189595	122.54144484698443	8.0	5.10000000000008	6.0
413437230	1441067202	31.10198956167323	122.54145054891382	8.0	5.020000000000039	6.0
413437230	1441067203	31.102027223008857	122.5414557391326	8.0	4.940000000000055	6.0
413437230	1441067204	31.10206488918371	122.54146029368839	8.0	4.8600000000000705	6.0
413437230	1441067205	31.102102501185016	122.54146408862847	8.0	4.78000000000003	6.0
413437230	1441067206	31.102139999999995	122.54146700000001	8.0	4.7000000000000455	6.0
413437230	1441067207	31.10217733783579	122.54146896360209	7.99	4.630000000000052	6.099999999999966
413437230	1441067208	31.1022145117792	122.54147015424213	7.98	4.560000000000059	6.199999999999989
413437230	1441067209	31.102251530136872	122.54147080648016	7.97	4.490000000000066	6.300000000000011
413437230	1441067210	31.10228840121548	122.54147115487645	7.96	4.420000000000073	6.400000000000034
413437230	1441067211	31.10232513332172	122.54147143399162	7.95	4.35000000000008	6.5
413437230	1441067212	31.10236173476221	122.54147187838676	7.94	4.28000000000003	6.600000000000023
413437230	1441067213	31.10239821384363	122.54147272262325	7.930000000000001	4.210000000000036	6.699999999999989
413437230	1441067214	31.10243457887265	122.54147420126282	7.92	4.140000000000043	6.800000000000011
413437230	1441067215	31.102470838155895	122.5414765488676	7.91	4.07000000000005	6.900000000000034
413437230	1441067216	31.102507000000003	122.54148	7.9	4.000000000000057	7.0
413437230	1441067217	31.10254307462479	122.54148470941382	7.9	4.07000000000005	6.900000000000034
413437230	1441067218	31.1025790799031	122.54149051262658	7.9	4.140000000000043	6.800000000000011
413437230	1441067219	31.10261503562109	122.54149716534653	7.9	4.210000000000036	6.699999999999989
413437230	1441067220	31.102650961564876	122.54150442328151	7.9	4.28000000000003	6.600000000000023
413437230	1441067221	31.102686877520682	122.54151204213898	7.9	4.35000000000008	6.5
413437230	1441067222	31.102722803274737	122.54151977762604	7.9	4.420000000000073	6.400000000000034
413437230	1441067223	31.102758758613323	122.54152738544948	7.9	4.490000000000066	6.300000000000011
413437230	1441067224	31.10279476332279	122.54153462131568	7.9	4.560000000000059	6.199999999999989
413437230	1441067225	31.102830837189547	122.54154124093063	7.9	4.630000000000052	6.099999999999966
413437230	1441067226	31.102867000000007	122.541547	7.9	4.7000000000000455	6.0
413437230	1441067227	31.10290326666761	122.5415517237132	7.890000000000001	4.630000000000052	6.0
413437230	1441067228	31.102939632613722	122.5415555151958	7.88	4.560000000000059	6.0
413437230	1441067229	31.10297608838664	122.54155854705773	7.87	4.490000000000066	6.0
413437230	1441067230	31.10301262453462	122.54156099190918	7.86	4.420000000000073	6.0
413437230	1441067231	31.10304923160591	122.54156302236055	7.85	4.35000000000008	6.0
413437230	1441067232	31.103085900148745	122.54156481102255	7.84	4.28000000000003	6.0
413437230	1441067233	31.103122620711375	122.54156653050616	7.83	4.210000000000036	6.0
413437230	1441067234	31.10315938384198	122.54156835342255	7.82	4.140000000000043	6.0
413437230	1441067235	31.103196180088784	122.54157045238325	7.81	4.07000000000005	6.0
413437230	1441067236	31.103233000000003	122.541573	7.8	4.000000000000057	6.0
413437230	1441067237	31.103269833702544	122.54157612075797	7.81	4.050000000000068	6.099999999999966
413437230	1441067238	31.103306669638325	122.54157974663498	7.82	4.100000000000023	6.199999999999989
413437230	1441067239	31.10334349582796	122.54158376148187	7.83	4.150000000000034	6.300000000000011
413437230	1441067240	31.103380300292113	122.54158804914934	7.84	4.2000000000000455	6.400000000000034
413437230	1441067241	31.103417071051467	122.54159249348787	7.85	4.250000000000057	6.5
413437230	1441067242	31.103453796126654	122.54159697834768	7.86	4.300000000000011	6.600000000000023
413437230	1441067243	31.103490463538403	122.541601387579	7.87	4.350000000000023	6.699999999999989
413437230	1441067244	31.10352706130739	122.54160560503165	7.88	4.400000000000034	6.800000000000011
413437230	1441067245	31.10356357745435	122.54160951455546	7.890000000000001	4.4500000000000455	6.900000000000034
413437230	1441067246	31.103599999999997	122.541613	7.9	4.5	7.0
413437230	1441067247	31.10363632052315	122.54161598623766	7.890000000000001	4.5	6.900000000000034
413437230	1441067248	31.103672544834783	122.5416185622327	7.88	4.5	6.800000000000011
413437230	1441067249	31.103708682304	122.54162085797269	7.87	4.5	6.699999999999989
413437230	1441067250	31.103744742299835	122.54162300344527	7.86	4.5	6.600000000000023
413437230	1441067251	31.103780734191357	122.5416251286383	7.85	4.5	6.5
413437230	1441067252	31.103816667347562	122.54162736353987	7.84	4.5	6.400000000000034
413437230	1441067253	31.10385255113752	122.54162983813828	7.83	4.5	6.300000000000011
413437230	1441067254	31.103888394930248	122.54163268242195	7.82	4.5	6.199999999999989
413437230	1441067255	31.103924208094742	122.54163602637959	7.81	4.5	6.099999999999966
413437230	1441067256	31.10396	122.54164	7.8	4.5	6.0
413437230	1441067257	31.103995791204028	122.54164468330711	7.8	4.6200000000000045	6.0
413437230	1441067258	31.104031647020918	122.54164995646406	7.8	4.740000000000009	6.0
413437230	1441067259	31.104067643953808	122.54165564966868	7.8	4.8600000000000705	6.0
413437230	1441067260	31.104103858505837	122.5416615931185	7.8	4.980000000000018	6.0
413437230	1441067261	31.104140367180193	122.54166761701087	7.8	5.100000000000023	6.0
413437230	1441067262	31.104177246480084	122.5416735515429	7.8	5.220000000000027	6.0
413437230	1441067263	31.10421457290874	122.54167922691134	7.8	5.340000000000032	6.0
413437230	1441067264	31.104252422969434	122.54168447331286	7.8	5.460000000000093	6.0
413437230	1441067265	31.10429087316542	122.54168912094372	7.8	5.580000000000041	6.0
413437230	1441067266	31.10433	122.54169299999998	7.8	5.7000000000000455	6.0
413437230	1441067267	31.10436982755768	122.54169599786809	7.811111111111111	5.6111111111111995	6.0
413437230	1441067268	31.104410170247885	122.5416982306971	7.822222222222222	5.522222222222297	6.0
413437230	1441067269	31.1044507900612	122.54169987182702	7.833333333333333	5.433333333333394	6.0
413437230	1441067270	31.104491448988234	122.54170109459811	7.844444444444444	5.344444444444491	6.0
413437230	1441067271	31.10453190901957	122.5417020723509	7.855555555555556	5.255555555555588	6.0
413437230	1441067272	31.104571932145827	122.54170297842623	7.866666666666667	5.1666666666667425	6.0
413437230	1441067273	31.10461128035757	122.5417039861652	7.877777777777778	5.077777777777783	6.0
413437230	1441067274	31.104649715645436	122.54170526890924	7.888888888888889	4.988888888888937	6.0
413437230	1441067275	31.104687000000002	122.54170699999999	7.9	4.900000000000034	6.0
413437230	1441067276	31.1047229704715	122.54170930904635	7.8909090909090915	4.8818181818182325	6.0
413437230	1441067277	31.104757764348783	122.5417121507253	7.881818181818182	4.863636363636431	6.0
413437230	1441067278	31.104791593980284	122.54171543598069	7.872727272727273	4.845454545454572	6.0
413437230	1441067279	31.104824671714464	122.54171907575622	7.863636363636364	4.827272727272771	6.0
413437230	1441067280	31.104857209899798	122.5417229809955	7.8545454545454545	4.809090909090969	6.0
413437230	1441067281	31.10488942088474	122.54172706264207	7.845454545454546	4.790909090909167	6.0
413437230	1441067282	31.104921517017736	122.5417312316393	7.836363636363636	4.772727272727366	6.0
413437230	1441067283	31.104953710647276	122.54173539893051	7.827272727272727	4.754545454545507	6.0
413437230	1441067284	31.10498621412185	122.54173947545895	7.818181818181818	4.736363636363706	6.0
413437230	1441067285	31.105019239789936	122.54174337216777	7.809090909090909	4.718181818181904	6.0
413437230	1441067286	31.105052999999998	122.541747	7.8	4.7000000000000455	6.0
413437230	1441067287	31.105087649381993	122.54175029400102	7.81	4.680000000000064	6.0
413437230	1441067288	31.10512311169151	122.54175328562587	7.82	4.660000000000082	6.0
413437230	1441067289	31.105159252965535	122.54175603043208	7.83	4.640000000000043	6.0
413437230	1441067290	31.105195939241124	122.54175858397726	7.84	4.620000000000061	6.0
413437230	1441067291	31.105233036555283	122.54176100181905	7.85	4.600000000000023	6.0
413437230	1441067292	31.105270410945018	122.54176333951517	7.86	4.580000000000041	6.0
413437230	1441067293	31.10530792844734	122.5417656526234	7.87	4.560000000000002	6.0
413437230	1441067294	31.10534545509927	122.54176799670164	7.88	4.5400000000000205	6.0
413437230	1441067295	31.105382856937815	122.54177042730784	7.890000000000001	4.520000000000039	6.0
413437230	1441067296	31.10541999999999	122.54177299999999	7.9	4.5	6.0
413437230	1441067297	31.105456782596757	122.5417757645718	7.9	4.569999999999993	6.0
413437230	1441067298	31.105493232134794	122.54177874775911	7.9	4.640000000000043	6.0
413437230	1441067299	31.105529408294743	122.54178197053339	7.9	4.710000000000036	6.0
413437230	1441067300	31.10556537075724	122.54178545386617	7.9	4.78000000000003	6.0
413437230	1441067301	31.105601179202885	122.541789218729	7.9	4.85000000000008	6.0
413437230	1441067302	31.10563689331232	122.5417932860934	7.9	4.920000000000073	6.0
413437230	1441067303	31.105672572766135	122.54179767693103	7.9	4.990000000000066	6.0
413437230	1441067304	31.105708277244958	122.54180241221354	7.9	5.060000000000059	6.0
413437230	1441067305	31.105744066429374	122.54180751291261	7.9	5.130000000000052	6.0
413437230	1441067306	31.10578	122.541813	7.9	5.2000000000000455	6.0
413437230	1441067307	31.105816124230703	122.54181886771154	7.9	5.170000000000016	6.0
413437230	1441067308	31.10585243176866	122.54182500333926	7.9	5.140000000000043	6.0
413437230	1441067309	31.105888901854406	122.54183126743898	7.9	5.110000000000014	6.0
413437230	1441067310	31.105925513728458	122.54183752056638	7.9	5.080000000000041	6.0
413437230	1441067311	31.105962246631368	122.54184362327686	7.9	5.050000000000068	6.0
413437230	1441067312	31.10599907980373	122.54184943612562	7.9	5.020000000000039	6.0
413437230	1441067313	31.10603599248615	122.54185481966768	7.9	4.990000000000066	6.0
413437230	1441067314	31.10607296391924	122.54185963445777	7.9	4.960000000000036	6.0
413437230	1441067315	31.106109973343642	122.54186374105043	7.9	4.930000000000064	6.0
413437230	1441067316	31.106147	122.54186699999998	7.9	4.900000000000034	6.0
413437230	1441067317	31.106184026481685	122.54186932956942	7.890000000000001	4.830000000000041	6.0
413437230	1441067318	31.106221048793067	122.54187087885718	7.88	4.760000000000048	6.0
413437230	1441067319	31.106258066291208	122.5418718546709	7.87	4.690000000000055	6.0
413437230	1441067320	31.10629507833317	122.54187246381846	7.86	4.620000000000061	6.0
413437230	1441067321	31.106332084275994	122.54187291310818	7.85	4.550000000000068	6.0
413437230	1441067322	31.10636908347676	122.5418734093486	7.84	4.480000000000018	6.0
413437230	1441067323	31.106406075292494	122.54187415934861	7.83	4.410000000000025	6.0
413437230	1441067324	31.106443059080245	122.54187536991743	7.82	4.340000000000032	6.0
413437230	1441067325	31.10648003419708	122.54187724786462	7.81	4.270000000000039	6.0
413437230	1441067326	31.106517	122.54188000000002	7.8	4.2000000000000455	6.0
413437230	1441067327	31.106553956841715	122.54188376503393	7.81	4.150000000000034	6.0
413437230	1441067328	31.106590909057655	122.54188840927736	7.82	4.100000000000023	6.0
413437230	1441067329	31.106627861978964	122.54189373094107	7.83	4.050000000000068	6.0
413437230	1441067330	31.106664820936818	122.54189952823562	7.84	4.000000000000057	6.0
413437230	1441067331	31.106701791262395	122.54190559937122	7.85	3.9500000000000455	6.0
413437230	1441067332	31.106738778286918	122.54191174255773	7.86	3.900000000000034	6.0
413437230	1441067333	31.106775787341626	122.54191775600472	7.87	3.8500000000000796	6.0
413437230	1441067334	31.106812823757824	122.54192343792155	7.88	3.800000000000068	6.0
413437230	1441067335	31.10684989286683	122.54192858651709	7.890000000000001	3.750000000000057	6.0
413437230	1441067336	31.106886999999993	122.541933	7.9	3.7000000000000455	6.0
413437230	1441067337	31.106924146153094	122.54193653126913	7.890000000000001	3.5800000000000978	6.199999999999989
413437230	1441067338	31.10696131497975	122.54193925198511	7.88	3.4600000000000932	6.400000000000034
413437230	1441067339	31.10699848579796	122.54194128849932	7.87	3.340000000000032	6.600000000000023
413437230	1441067340	31.107035637925716	122.5419427671632	7.86	3.2200000000000273	6.7999999999999545
413437230	1441067341	31.107072750681027	122.54194381432852	7.85	3.1000000000000796	6.999999999999943
413437230	1441067342	31.10710980338187	122.54194455634716	7.84	2.980000000000075	7.199999999999989
413437230	1441067343	31.107146775346205	122.54194511957124	7.83	2.8600000000000705	7.399999999999977
413437230	1441067344	31.107183645892025	122.54194563035303	7.82	2.740000000000009	7.599999999999966
413437230	1441067345	31.10722039433728	122.54194621504506	7.81	2.6200000000000614	7.800000000000011
413437230	1441067346	31.107256999999993	122.541947	7.8	2.500000000000057	8.0
413437230	1441067347	31.107293448413262	122.5419480900285	7.8	2.670000000000016	7.949999999999989
413437230	1441067348	31.10732974997098	122.54194950377241	7.8	2.840000000000032	7.900000000000034
413437230	1441067349	31.107365921282177	122.54195123833127	7.8	3.0100000000000477	7.850000000000023
413437230	1441067350	31.1074019789559	122.54195329080467	7.8	3.1800000000000637	7.800000000000011
413437230	1441067351	31.107437939601155	122.54195565829221	7.8	3.3500000000000227	7.75
413437230	1441067352	31.107473819826975	122.54195833789342	7.8	3.5200000000000387	7.7000000000000455
413437230	1441067353	31.107509636242415	122.5419613267079	7.8	3.6899999999999977	7.650000000000034
413437230	1441067354	31.107545405456474	122.54196462183519	7.8	3.8600000000000705	7.600000000000023
413437230	1441067355	31.107581144078182	122.54196822037487	7.8	4.03000000000003	7.550000000000011
413437230	1441067356	31.107616868716555	122.54197211942649	7.8	4.2000000000000455	7.500000000000057
413437230	1441067357	31.10765259598062	122.54197631608957	7.8	4.3700000000000045	7.449999999999989
413437230	1441067358	31.107688342479378	122.5419808074637	7.8	4.5400000000000205	7.399999999999977
413437230	1441067359	31.107724124821875	122.54198559064844	7.8	4.710000000000036	7.350000000000023
413437230	1441067360	31.107759959617066	122.54199066274329	7.8	4.880000000000052	7.300000000000011
413437230	1441067361	31.107795863474013	122.54199602084782	7.8	5.050000000000068	7.25
413437230	1441067362	31.107831853001702	122.5420016620616	7.8	5.220000000000027	7.199999999999989
413437230	1441067363	31.107867944809147	122.54200758348414	7.8	5.390000000000043	7.150000000000034
413437230	1441067364	31.107904155505334	122.54201378221501	7.8	5.560000000000059	7.100000000000023
413437230	1441067365	31.107940501699293	122.54202025535379	7.8	5.730000000000075	7.050000000000011
413437230	1441067366	31.10797700000001	122.542027	7.8	5.900000000000034	7.0
413437230	1441067367	31.108013653013618	122.54203399751201	7.8	5.900000000000034	7.0
413437230	1441067368	31.108050407334787	122.54204116628323	7.8	5.900000000000034	7.0
413437230	1441067369	31.10808719555536	122.54204840896578	7.8	5.900000000000034	7.0
413437230	1441067370	31.108123950267167	122.54205562821156	7.8	5.900000000000034	7.0
413437230	1441067371	31.10816060406208	122.54206272667228	7.8	5.900000000000034	7.0
413437230	1441067372	31.108197089531984	122.54206960699958	7.8	5.900000000000034	7.0
413437230	1441067373	31.108233339268796	122.54207617184481	7.8	5.900000000000034	7.0
413437230	1441067374	31.10826928586443	122.54208232385926	7.8	5.900000000000034	7.0
413437230	1441067375	31.108304861910852	122.542087965694	7.8	5.900000000000034	7.0
413437230	1441067376	31.108339999999995	122.542093	7.8	5.900000000000034	7.0
413437230	1441067377	31.108374673260368	122.54209737391577	7.8	5.960000000000036	7.0
413437230	1441067378	31.108409016966586	122.54210121253095	7.8	6.020000000000039	7.0
413437230	1441067379	31.108443206929806	122.54210468542313	7.8	6.080000000000041	7.0
413437230	1441067380	31.108477418961154	122.5421079621702	7.8	6.140000000000043	7.0
413437230	1441067381	31.108511828871723	122.54211121235028	7.8	6.2000000000000455	7.0
413437230	1441067382	31.1085466124726	122.54211460554178	7.8	6.260000000000048	7.0
413437230	1441067383	31.10858194557484	122.54211831132339	7.8	6.32000000000005	7.0
413437230	1441067384	31.108618003989484	122.54212249927406	7.8	6.380000000000052	7.0
413437230	1441067385	31.108654963527542	122.54212733897309	7.8	6.440000000000055	7.0
413437230	1441067386	31.108693000000002	122.54213299999999	7.8	6.500000000000057	7.0
413437230	1441067387	31.108732203073597	122.54213958487085	7.8	6.488888888888937	7.0
413437230	1441067388	31.10877231783833	122.54214692784602	7.8	6.477777777777817	7.0
413437230	1441067389	31.108813003240005	122.54215479612152	7.8	6.466666666666697	7.0
413437230	1441067390	31.108853918224558	122.542162956893	7.8	6.455555555555577	7.0
413437230	1441067391	31.10889472173787	122.54217117735548	7.8	6.444444444444514	7.0
413437230	1441067392	31.108935072725977	122.54217922470357	7.8	6.433333333333394	7.0
413437230	1441067393	31.108974630134934	122.54218686613137	7.8	6.422222222222274	7.0
413437230	1441067394	31.109013052910896	122.54219386883246	7.8	6.411111111111154	7.0
413437230	1441067395	31.109049999999996	122.54220000000001	7.8	6.400000000000034	7.0
413437230	1441067396	31.109085232165704	122.54220508968267	7.8	6.245454545454606	7.0
413437230	1441067397	31.109118917440416	122.54220921935229	7.8	6.090909090909122	7.0
413437230	1441067398	31.109151325673814	122.54221253333691	7.8	5.936363636363694	7.0
413437230	1441067399	31.10918272671545	122.54221517596484	7.8	5.78181818181821	7.0
413437230	1441067400	31.109213390414922	122.5422172915646	7.8	5.627272727272782	7.0
413437230	1441067401	31.109243586621762	122.54221902446507	7.8	5.472727272727354	7.0
413437230	1441067402	31.109273585185523	122.5422205189952	7.8	5.31818181818187	7.0
413437230	1441067403	31.109303655955706	122.54222191948422	7.8	5.163636363636442	7.0
413437230	1441067404	31.109334068781855	122.5422233702616	7.8	5.009090909090958	7.0
413437230	1441067405	31.109365093513446	122.54222501565691	7.8	4.85454545454553	7.0
413437230	1441067406	31.109396999999987	122.54222699999998	7.8	4.7000000000000455	7.0
413437230	1441067407	31.109429994162674	122.54222942338271	7.79	4.630000000000052	7.0
413437230	1441067408	31.109464026209608	122.54223220894461	7.78	4.560000000000059	7.0
413437230	1441067409	31.109498982420632	122.54223523558693	7.77	4.490000000000066	7.0
413437230	1441067410	31.109534749075557	122.54223838221073	7.76	4.420000000000073	7.0
413437230	1441067411	31.109571212454266	122.54224152771688	7.75	4.35000000000008	7.0
413437230	1441067412	31.109608258836605	122.54224455100609	7.74	4.28000000000003	7.0
413437230	1441067413	31.109645774502475	122.54224733097884	7.73	4.210000000000036	7.0
413437230	1441067414	31.109683645731717	122.54224974653539	7.72	4.140000000000043	7.0
413437230	1441067415	31.10972175880426	122.54225167657584	7.71	4.07000000000005	7.0
413437230	1441067416	31.10975999999999	122.54225300000002	7.7	4.000000000000057	7.0
413437230	1441067417	31.109798268158503	122.5422536564792	7.7	4.120000000000061	7.100000000000023
413437230	1441067418	31.109836512358136	122.54225382877107	7.7	4.240000000000066	7.199999999999989
413437230	1441067419	31.10987469423691	122.54225376040525	7.7	4.360000000000014	7.300000000000011
413437230	1441067420	31.109912775432903	122.54225369491178	7.7	4.480000000000018	7.399999999999977
413437230	1441067421	31.10995071758412	122.54225387582103	7.7	4.600000000000023	7.500000000000057
413437230	1441067422	31.10998848232862	122.54225454666388	7.7	4.720000000000084	7.600000000000023
413437230	1441067423	31.110026031304464	122.54225595097144	7.7	4.840000000000032	7.7000000000000455
413437230	1441067424	31.110063326149643	122.54225833227532	7.7	4.960000000000036	7.800000000000011
413437230	1441067425	31.11010032850217	122.5422619341074	7.7	5.080000000000041	7.900000000000034
413437230	1441067426	31.110136999999987	122.542267	7.7	5.2000000000000455	8.0
413437230	1441067427	31.11017331220264	122.54227368172639	7.7	5.410000000000025	7.900000000000034
413437230	1441067428	31.11020927635641	122.54228176402282	7.7	5.620000000000061	7.800000000000011
413437230	1441067429	31.1102449136293	122.5422909398658	7.7	5.830000000000041	7.7000000000000455
413437230	1441067430	31.110280245189333	122.54230090223137	7.7	6.0400000000000205	7.600000000000023
413437230	1441067431	31.11031529220463	122.54231134409511	7.7	6.250000000000057	7.500000000000057
413437230	1441067432	31.110350075843364	122.54232195843214	7.7	6.460000000000036	7.399999999999977
413437230	1441067433	31.110384617273855	122.5423324382171	7.7	6.670000000000016	7.300000000000011
413437230	1441067434	31.110418937664456	122.54234247642428	7.7	6.880000000000052	7.199999999999989
413437230	1441067435	31.11045305818366	122.54235176602745	7.7	7.090000000000089	7.100000000000023
413437230	1441067436	31.110486999999996	122.54236	7.7	7.300000000000068	7.0
413437230	1441067437	31.110520793035498	122.54236695458074	7.7	7.310000000000059	7.0
413437230	1441067438	31.110554502225845	122.54237273907172	7.7	7.32000000000005	7.0
413437230	1441067439	31.110588201260068	122.54237754604101	7.7	7.330000000000041	7.0
413437230	1441067440	31.110621963827178	122.54238156805702	7.7	7.340000000000032	7.0
413437230	1441067441	31.110655863616127	122.54238499768844	7.7	7.350000000000023	7.0
413437230	1441067442	31.11068997431583	122.54238802750426	7.7	7.3600000000000705	7.0
413437230	1441067443	31.11072436961519	122.54239085007364	7.7	7.370000000000061	7.0
413437230	1441067444	31.11075912320311	122.54239365796614	7.7	7.380000000000052	7.0
413437230	1441067445	31.11079430876841	122.54239664375156	7.7	7.390000000000043	7.0
413437230	1441067446	31.110829999999993	122.54240000000001	7.7	7.400000000000034	7.0
413437230	1441067447	31.110866239651155	122.54240387597844	7.7	7.260000000000048	6.900000000000034
413437230	1441067448	31.11090294673321	122.54240824774028	7.7	7.120000000000061	6.800000000000011
413437230	1441067449	31.11094000932195	122.54241304803541	7.7	6.980000000000018	6.699999999999989
413437230	1441067450	31.11097731549321	122.54241820961364	7.7	6.840000000000032	6.600000000000023
413437230	1441067451	31.111014753322785	122.54242366522462	7.7	6.7000000000000455	6.5
413437230	1441067452	31.111052210886516	122.54242934761785	7.7	6.560000000000059	6.400000000000034
413437230	1441067453	31.111089576260248	122.54243518954281	7.7	6.420000000000073	6.300000000000011
413437230	1441067454	31.11112673751982	122.54244112374873	7.7	6.28000000000003	6.199999999999989
413437230	1441067455	31.111163582741106	122.54244708298478	7.7	6.140000000000043	6.099999999999966
413437230	1441067456	31.111200000000004	122.542453	7.7	6.000000000000057	6.0
413437230	1441067457	31.111235908361014	122.54245881949046	7.68	5.990000000000009	6.0
413437230	1441067458	31.111271350843296	122.54246453394124	7.66	5.980000000000018	6.0
413437230	1441067459	31.111306401454627	122.54247014778466	7.640000000000001	5.970000000000027	6.0
413437230	1441067460	31.111341134202775	122.54247566545301	7.62	5.960000000000036	6.0
413437230	1441067461	31.11137562309553	122.54248109137866	7.6	5.9500000000000455	6.0
413437230	1441067462	31.11140994214062	122.54248642999394	7.58	5.940000000000055	6.0
413437230	1441067463	31.11144416534587	122.54249168573132	7.5600000000000005	5.930000000000064	6.0
413437230	1441067464	31.111478366718995	122.54249686302315	7.54	5.920000000000016	6.0
413437230	1441067465	31.111512620267785	122.54250196630187	7.52	5.910000000000025	6.0
413437230	1441067466	31.111546999999995	122.542507	7.5	5.900000000000034	6.0
413437230	1441067467	31.111581562904284	122.54251196106479	7.5	5.860000000000014	6.0
413437230	1441067468	31.111616297892787	122.5425168165029	7.5	5.82000000000005	6.0
413437230	1441067469	31.11165117685856	122.5425215258357	7.5	5.78000000000003	6.0
413437230	1441067470	31.111686171694686	122.54252604858449	7.5	5.740000000000066	6.0
413437230	1441067471	31.111721254294192	122.5425303442706	7.5	5.7000000000000455	6.0
413437230	1441067472	31.111756396550152	122.54253437241518	7.5	5.660000000000082	6.0
413437230	1441067473	31.111791570355646	122.54253809253937	7.5	5.620000000000061	6.0
413437230	1441067474	31.11182674760374	122.54254146416426	7.5	5.580000000000041	6.0
413437230	1441067475	31.111861900187495	122.54254444681081	7.5	5.540000000000077	6.0
413437230	1441067476	31.111897	122.542547	7.5	5.500000000000057	6.0
413437230	1441067477	31.111932030022132	122.54254910324634	7.5	5.370000000000061	6.099999999999966
413437230	1441067478	31.111967017586085	122.54255081603885	7.5	5.240000000000066	6.199999999999989
413437230	1441067479	31.112002001111822	122.54255221786033	7.5	5.110000000000014	6.300000000000011
413437230	1441067480	31.112037019019336	122.54255338819368	7.5	4.980000000000018	6.400000000000034
413437230	1441067481	31.112072109728594	122.54255440652192	7.5	4.85000000000008	6.5
413437230	1441067482	31.112107311659567	122.54255535232815	7.5	4.720000000000084	6.600000000000023
413437230	1441067483	31.112142663232234	122.54255630509564	7.5	4.590000000000089	6.699999999999989
413437230	1441067484	31.112178202866552	122.54255734430777	7.5	4.460000000000036	6.800000000000011
413437230	1441067485	31.11221396898248	122.54255854944802	7.5	4.330000000000041	6.900000000000034
413437230	1441067486	31.112249999999996	122.54256000000001	7.5	4.2000000000000455	7.0
413437230	1441067487	31.112286318006905	122.54256175695788	7.52	4.270000000000039	7.0
413437230	1441067488	31.1123228797624	122.54256380735751	7.54	4.340000000000032	7.0
413437230	1441067489	31.11235962569349	122.54256611974519	7.5600000000000005	4.410000000000025	7.0
413437230	1441067490	31.11239649622723	122.54256866266714	7.58	4.480000000000018	7.0
413437230	1441067491	31.112433431790684	122.54257140466953	7.6	4.550000000000068	7.0
413437230	1441067492	31.11247037281087	122.54257431429845	7.62	4.620000000000061	7.0
413437230	1441067493	31.112507259714853	122.54257736009998	7.640000000000001	4.690000000000055	7.0
413437230	1441067494	31.11254403292965	122.54258051062013	7.66	4.760000000000048	7.0
413437230	1441067495	31.11258063288236	122.54258373440483	7.68	4.830000000000041	7.0
413437230	1441067496	31.112617000000004	122.54258700000001	7.7	4.900000000000034	7.0
413437230	1441067497	31.11265308995047	122.54259028791584	7.7	4.980000000000018	7.0
413437230	1441067498	31.112688919364793	122.54259362652004	7.7	5.060000000000059	7.0
413437230	1441067499	31.112724520114828	122.54259705614467	7.7	5.140000000000043	7.0
413437230	1441067500	31.112759924072446	122.54260061712196	7.7	5.220000000000027	7.0
413437230	1441067501	31.112795163109475	122.54260434978407	7.7	5.300000000000068	7.0
413437230	1441067502	31.112830269097767	122.54260829446335	7.7	5.380000000000052	7.0
413437230	1441067503	31.112865273909136	122.54261249149214	7.7	5.460000000000093	7.0
413437230	1441067504	31.112900209415415	122.54261698120283	7.7	5.540000000000077	7.0
413437230	1441067505	31.11293510748843	122.54262180392793	7.7	5.620000000000061	7.0
413437230	1441067506	31.112969999999986	122.542627	7.7	5.7000000000000455	7.0
413437230	1441067507	31.113004913190853	122.5426325813837	7.7	5.7000000000000455	6.900000000000034
413437230	1441067508	31.113039850777625	122.54263844657207	7.7	5.7000000000000455	6.800000000000011
413437230	1441067509	31.113074810845912	122.54264446569006	7.7	5.7000000000000455	6.699999999999989
413437230	1441067510	31.113109791481314	122.5426505088624	7.7	5.7000000000000455	6.600000000000023
413437230	1441067511	31.11314479076946	122.54265644621366	7.7	5.7000000000000455	6.5
413437230	1441067512	31.113179806796012	122.54266214786821	7.7	5.7000000000000455	6.400000000000034
413437230	1441067513	31.11321483764664	122.54266748395024	7.7	5.7000000000000455	6.300000000000011
413437230	1441067514	31.113249881407047	122.54267232458372	7.7	5.7000000000000455	6.199999999999989
413437230	1441067515	31.113284936162927	122.54267653989244	7.7	5.7000000000000455	6.099999999999966
413437230	1441067516	31.11332	122.54268	7.7	5.7000000000000455	6.0
413437230	1441067517	31.113355073287277	122.5426826235376	7.7	5.580000000000041	6.0
413437230	1441067518	31.11339016552705	122.54268452316742	7.7	5.460000000000093	6.0
413437230	1441067519	31.113425288504857	122.54268586005969	7.7	5.340000000000032	6.0
413437230	1441067520	31.11346045400626	122.54268679538484	7.7	5.220000000000027	6.0
413437230	1441067521	31.11349567381679	122.54268749031353	7.7	5.100000000000023	6.0
413437230	1441067522	31.113530959721967	122.54268810601664	7.7	4.980000000000018	6.0
413437230	1441067523	31.11356632350736	122.54268880366536	7.7	4.8600000000000705	6.0
413437230	1441067524	31.11360177695847	122.54268974443102	7.7	4.740000000000009	6.0
413437230	1441067525	31.113637331860847	122.54269108948527	7.7	4.6200000000000045	6.0
413437230	1441067526	31.113672999999988	122.542693	7.7	4.5	6.0
413437230	1441067527	31.113708787659206	122.54269559148396	7.7	4.390000000000043	6.099999999999966
413437230	1441067528	31.113744679112845	122.54269879679293	7.7	4.28000000000003	6.199999999999989
413437230	1441067529	31.113780653133052	122.54270250311913	7.7	4.170000000000073	6.300000000000011
413437230	1441067530	31.113816688491962	122.54270659765464	7.7	4.060000000000059	6.400000000000034
413437230	1441067531	31.113852763961756	122.54271096759146	7.7	3.9499999999999886	6.5
413437230	1441067532	31.11388885831457	122.54271550012132	7.7	3.840000000000032	6.600000000000023
413437230	1441067533	31.11392495032261	122.54272008243575	7.7	3.730000000000018	6.699999999999989
413437230	1441067534	31.113961018758047	122.54272460172623	7.7	3.6200000000000045	6.800000000000011
413437230	1441067535	31.113997042393095	122.54272894518397	7.7	3.5100000000000477	6.900000000000034
413437230	1441067536	31.114032999999992	122.542733	7.7	3.400000000000034	7.0
413437230	1441067537	31.114068874651522	122.54273667927077	7.7	3.455000000000041	6.9500000000000455
413437230	1441067538	31.11410466662278	122.5427399997147	7.7	3.5100000000000477	6.900000000000034
413437230	1441067539	31.114140380489406	122.54274300395582	7.7	3.5650000000000546	6.850000000000023
413437230	1441067540	31.114176020827063	122.54274573461817	7.7	3.6200000000000045	6.800000000000011
413437230	1441067541	31.11421159221137	122.5427482343259	7.7	3.675000000000068	6.750000000000057
413437230	1441067542	31.11424709921798	122.54275054570323	7.7	3.730000000000018	6.699999999999989
413437230	1441067543	31.114282546422505	122.54275271137442	7.7	3.785000000000025	6.649999999999977
413437230	1441067544	31.114317938400585	122.5427547739638	7.7	3.840000000000032	6.600000000000023
413437230	1441067545	31.11435327972784	122.54275677609577	7.7	3.8950000000000387	6.550000000000011
413437230	1441067546	31.11438857497991	122.5427587603948	7.7	3.9499999999999886	6.5
413437230	1441067547	31.114423828732384	122.54276076948543	7.7	4.005000000000052	6.449999999999989
413437230	1441067548	31.114459045560913	122.5427628459922	7.7	4.060000000000059	6.400000000000034
413437230	1441067549	31.114494230041107	122.5427650325398	7.7	4.115000000000009	6.350000000000023
413437230	1441067550	31.11452938674856	122.54276737175293	7.7	4.170000000000073	6.300000000000011
413437230	1441067551	31.114564520258906	122.54276990625638	7.7	4.225000000000023	6.249999999999943
413437230	1441067552	31.11459963514774	122.54277267867498	7.7	4.28000000000003	6.199999999999989
413437230	1441067553	31.114634735990684	122.54277573163367	7.7	4.335000000000036	6.149999999999977
413437230	1441067554	31.114669827363308	122.54277910775735	7.7	4.390000000000043	6.099999999999966
413437230	1441067555	31.11470491384122	122.54278284967111	7.7	4.444999999999993	6.0499999999999545
413437230	1441067556	31.11474	122.54278700000002	7.7	4.5	6.0
413437230	1441067557	31.11477508856456	122.54279158102561	7.7	4.410000000000025	6.099999999999966
413437230	1441067558	31.114810174857162	122.54279653365494	7.7	4.32000000000005	6.199999999999989
413437230	1441067559	31.114845252349372	122.54280177845136	7.7	4.230000000000018	6.300000000000011
413437230	1441067560	31.114880314512803	122.54280723597809	7.7	4.140000000000043	6.400000000000034
413437230	1441067561	31.11491535481907	122.5428128267982	7.7	4.050000000000011	6.5
413437230	1441067562	31.114950366739777	122.5428184714747	7.7	3.9599999999999795	6.600000000000023
413437230	1441067563	31.11498534374656	122.54282409057045	7.7	3.8700000000000045	6.699999999999989
413437230	1441067564	31.11502027931109	122.54282960464818	7.7	3.7800000000000296	6.800000000000011
413437230	1441067565	31.115055166905012	122.54283493427053	7.7	3.6899999999999977	6.900000000000034
413437230	1441067566	31.11508999999999	122.54284	7.7	3.6000000000000227	7.0
413437230	1441067567	31.115124778170443	122.54284474373203	7.68	3.7100000000000364	7.0
413437230	1441067568	31.115159525401673	122.54284919269439	7.66	3.819999999999993	7.0
413437230	1441067569	31.11519427178169	122.54285339544788	7.640000000000001	3.9300000000000637	7.0
413437230	1441067570	31.115229047398504	122.54285740055339	7.62	4.040000000000077	7.0
413437230	1441067571	31.115263882340116	122.54286125657194	7.6	4.150000000000034	7.0
413437230	1441067572	31.115298806694536	122.54286501206457	7.58	4.260000000000048	7.0
413437230	1441067573	31.115333850549764	122.54286871559246	7.5600000000000005	4.3700000000000045	7.0
413437230	1441067574	31.115369043993745	122.54287241571679	7.54	4.480000000000075	7.0
413437230	1441067575	31.115404417114505	122.54287616099884	7.52	4.590000000000089	7.0
413437230	1441067576	31.11543999999999	122.54288	7.5	4.7000000000000455	7.0
413437230	1441067577	31.115475811752916	122.54288396705364	7.5	4.770000000000039	7.0
413437230	1441067578	31.1155118275349	122.54288803958089	7.5	4.840000000000032	7.0
413437230	1441067579	31.115548011522275	122.54289218077479	7.5	4.910000000000025	7.0
413437230	1441067580	31.115584327891415	122.54289635382833	7.5	4.980000000000018	7.0
413437230	1441067581	31.115620740818695	122.54290052193437	7.5	5.050000000000068	7.0
413437230	1441067582	31.11565721448047	122.54290464828578	7.5	5.120000000000061	7.0
413437230	1441067583	31.115693713053087	122.54290869607539	7.5	5.190000000000055	7.0
413437230	1441067584	31.11573020071297	122.54291262849584	7.5	5.260000000000105	7.0
413437230	1441067585	31.115766641636476	122.54291640873987	7.5	5.330000000000098	7.0
413437230	1441067586	31.115803	122.54292000000001	7.5	5.400000000000091	7.0
413437230	1441067587	31.11583924881827	122.54292337504798	7.5	5.380000000000052	6.900000000000034
413437230	1441067588	31.11587539645951	122.54292654497202	7.5	5.3600000000000705	6.800000000000011
413437230	1441067589	31.11591146013022	122.54292953043957	7.5	5.340000000000089	6.699999999999989
413437230	1441067590	31.11594745703697	122.54293235211804	7.5	5.32000000000005	6.600000000000023
413437230	1441067591	31.11598340438628	122.54293503067494	7.5	5.300000000000068	6.5
413437230	1441067592	31.116019319384698	122.54293758677775	7.5	5.28000000000003	6.400000000000034
413437230	1441067593	31.11605521923875	122.5429400410941	7.5	5.260000000000048	6.300000000000011
413437230	1441067594	31.116091121154966	122.54294241429149	7.5	5.240000000000009	6.199999999999989
413437230	1441067595	31.11612704233987	122.54294472703758	7.5	5.220000000000027	6.099999999999966
413437230	1441067596	31.116162999999997	122.54294700000001	7.5	5.2000000000000455	6.0
413437230	1441067597	31.116199005973705	122.54294925475801	7.5	5.150000000000034	6.099999999999966
413437230	1441067598	31.116235050626628	122.5429515165372	7.5	5.100000000000023	6.199999999999989
413437230	1441067599	31.116271118956266	122.54295381147467	7.5	5.050000000000068	6.300000000000011
413437230	1441067600	31.116307195960115	122.54295616570768	7.5	5.000000000000057	6.400000000000034
413437230	1441067601	31.11634326663562	122.54295860537344	7.5	4.9500000000000455	6.5
413437230	1441067602	31.11637931598029	122.54296115660925	7.5	4.900000000000034	6.600000000000023
413437230	1441067603	31.11641532899159	122.54296384555245	7.5	4.85000000000008	6.699999999999989
413437230	1441067604	31.11645129066699	122.54296669834035	7.5	4.800000000000068	6.800000000000011
[truncated: 4,841 more rows]
