# Supplementary material for: Maritime traffic congestion identification and ship trajectory prediction using temporal graph convolutional networks
Source: PLoS One. 2026 Mar 9;21(3):e0342781. doi: 10.1371/journal.pone.0342781 (PMC12970927; doi:10.1371/journal.pone.0342781)
Supplement: S1 File — (ZIP) [file pone.0342781.s001.zip › data/interpolation/shipid_413439460_processed.csv]

shipid	lasttime	lat	lon	sog	cog	hdg
413439460	1441065618	31.090922999999997	122.54381199999999	6.1	352.9	0.0
413439460	1441065619	31.09095273234695	122.54380691483736	6.1	352.9	0.0
413439460	1441065620	31.09098206921586	122.54380207130468	6.1	352.9	0.0
413439460	1441065621	31.091011047882116	122.54379745255437	6.1	352.9	0.0
413439460	1441065622	31.091039705621036	122.5437930417387	6.1	352.9	0.0
413439460	1441065623	31.091068079708002	122.54378882201001	6.1	352.9	0.0
413439460	1441065624	31.091096207418317	122.54378477652061	6.1	352.9	0.0
413439460	1441065625	31.091124126027346	122.54378088842269	6.1	352.9	0.0
413439460	1441065626	31.091151872810414	122.54377714086849	6.1	352.9	0.0
413439460	1441065627	31.091179485042865	122.5437735170102	6.1	352.9	0.0
413439460	1441065628	31.091206999999994	122.54377000000001	6.1	352.9	0.0
413439460	1441065629	31.09123445495716	122.54376657299002	6.1	352.9	0.0
413439460	1441065630	31.09126188718967	122.54376321913236	6.1	352.9	0.0
413439460	1441065631	31.091289333972853	122.54375992157912	6.1	352.9	0.0
413439460	1441065632	31.09131683258201	122.54375666348236	6.1	352.9	0.0
413439460	1441065633	31.09134442029247	122.5437534279941	6.1	352.9	0.0
413439460	1441065634	31.09137213437954	122.54375019826637	6.1	352.9	0.0
413439460	1441065635	31.091400012118505	122.54374695745115	6.1	352.9	0.0
413439460	1441065636	31.091428090784714	122.54374368870039	6.1	352.9	0.0
413439460	1441065637	31.091456407653435	122.54374037516604	6.1	352.9	0.0
413439460	1441065638	31.091485	122.54373700000001	6.1	352.9	0.0
413439460	1441065639	31.09151387382437	122.54373355220214	6.109999999999999	352.88	0.0
413439460	1441065640	31.091542910025282	122.54373004416422	6.12	352.85999999999996	0.0
413439460	1441065641	31.09157195822616	122.54372649412598	6.13	352.84	0.0
413439460	1441065642	31.091600868050435	122.54372292032723	6.14	352.82	0.0
413439460	1441065643	31.091629489121534	122.54371934100786	6.15	352.8	0.0
413439460	1441065644	31.09165767106291	122.54371577440779	6.16	352.78	0.0
413439460	1441065645	31.091685263497986	122.54371223876694	6.17	352.76	0.0
413439460	1441065646	31.09171211605022	122.54370875232532	6.18	352.74	0.0
413439460	1441065647	31.09173807834308	122.54370533332298	6.19	352.71999999999997	0.0
413439460	1441065648	31.091763	122.543702	6.2	352.7	0.0
413439460	1441065649	31.091786796745698	122.54369876120455	6.2	352.62	0.0
413439460	1441065650	31.091809648709873	122.54369558821706	6.2	352.54	0.0
413439460	1441065651	31.091831802123476	122.543692442926	6.2	352.46000000000004	0.0
413439460	1441065652	31.091853503217425	122.54368928721965	6.2	352.38	0.0
413439460	1441065653	31.09187499822268	122.54368608298635	6.2	352.29999999999995	0.0
413439460	1441065654	31.091896533370104	122.54368279211428	6.2	352.21999999999997	0.0
413439460	1441065655	31.091918354890662	122.5436793764916	6.2	352.14	0.0
413439460	1441065656	31.09194070901524	122.54367579800632	6.2	352.06	0.0
413439460	1441065657	31.091963841974724	122.5436720185465	6.2	351.97999999999996	0.0
413439460	1441065658	31.091987999999986	122.54366800000001	6.2	351.9	0.0
413439460	1441065659	31.092013372119442	122.54366371441361	6.2	351.90500000000003	0.05
413439460	1441065660	31.092039918551528	122.54365917446991	6.2	351.90999999999997	0.1
413439460	1441065661	31.092067542312172	122.5436544030105	6.2	351.91499999999996	0.15000000000000002
413439460	1441065662	31.092096146417354	122.54364942287702	6.2	351.92	0.2
413439460	1441065663	31.09212563388304	122.54364425691108	6.2	351.925	0.25
413439460	1441065664	31.09215590772519	122.5436389279544	6.2	351.93	0.30000000000000004
413439460	1441065665	31.09218687095978	122.54363345884875	6.2	351.93499999999995	0.35
413439460	1441065666	31.092218426602784	122.54362787243588	6.2	351.94	0.4
413439460	1441065667	31.09225047767019	122.54362219155759	6.2	351.945	0.45
413439460	1441065668	31.092282927178008	122.54361643905581	6.2	351.95	0.5
413439460	1441065669	31.09231567814219	122.54361063777249	6.2	351.955	0.5499999999999999
413439460	1441065670	31.092348633578773	122.5436048105496	6.2	351.96	0.6000000000000001
413439460	1441065671	31.09238169650374	122.54359898022918	6.2	351.96500000000003	0.65
413439460	1441065672	31.092414769933153	122.54359316965335	6.2	351.96999999999997	0.7
413439460	1441065673	31.092447756882983	122.54358740166428	6.2	351.97499999999997	0.7500000000000001
413439460	1441065674	31.092480560369292	122.54358169910421	6.2	351.97999999999996	0.8
413439460	1441065675	31.092513083408093	122.54357608481537	6.2	351.985	0.85
413439460	1441065676	31.092545229015453	122.54357058164013	6.2	351.99	0.9
413439460	1441065677	31.092576900207398	122.54356521242086	6.2	351.99499999999995	0.95
413439460	1441065678	31.092608000000002	122.54355999999999	6.2	352.0	1.0
413439460	1441065679	31.09263846017482	122.54355496069496	6.2	352.05	1.0
413439460	1441065680	31.092668327575442	122.54355008472308	6.2	352.09999999999997	1.0
413439460	1441065681	31.092697677810968	122.54354535577657	6.2	352.15	1.0
413439460	1441065682	31.092726586490482	122.54354075754763	6.2	352.2	1.0
413439460	1441065683	31.09275512922308	122.54353627372838	6.2	352.25	1.0
413439460	1441065684	31.09278338161785	122.54353188801092	6.2	352.3	1.0
413439460	1441065685	31.092811419283837	122.54352758408733	6.2	352.35	1.0
413439460	1441065686	31.092839317830155	122.54352334564965	6.2	352.40000000000003	1.0
413439460	1441065687	31.09286715286585	122.54351915638989	6.2	352.45	1.0
413439460	1441065688	31.092894999999995	122.54351499999999	6.2	352.5	1.0
413439460	1441065689	31.092922927070898	122.54351086151576	6.2	352.55	1.0
413439460	1441065690	31.09295097083389	122.54350673134823	6.2	352.6	1.0
413439460	1441065691	31.092979160273522	122.54350260125243	6.2	352.65	1.0
413439460	1441065692	31.09300752437435	122.54349846298322	6.2	352.7	1.0
413439460	1441065693	31.093036092120943	122.54349430829551	6.2	352.75	1.0
413439460	1441065694	31.093064892497875	122.54349012894419	6.2	352.8	1.0
413439460	1441065695	31.093093954489692	122.54348591668413	6.2	352.85	1.0
413439460	1441065696	31.09312330708096	122.54348166327019	6.2	352.90000000000003	1.0
413439460	1441065697	31.093152979256207	122.54347736045722	6.2	352.95000000000005	1.0
413439460	1441065698	31.093182999999996	122.543473	6.2	353.0	1.0
413439460	1441065699	31.093213362541583	122.54346858124231	6.2	353.0	1.0
413439460	1441065700	31.093243917088948	122.5434641338835	6.2	353.0	1.0
413439460	1441065701	31.09327447809477	122.54345969521202	6.2	353.0	1.0
413439460	1441065702	31.093304860011756	122.54345530251635	6.2	353.0	1.0
413439460	1441065703	31.093334877292584	122.54345099308506	6.2	353.0	1.0
413439460	1441065704	31.09336434439002	122.54344680420681	6.2	353.0	1.0
413439460	1441065705	31.09339307575673	122.54344277317033	6.2	353.0	1.0
413439460	1441065706	31.093420885845475	122.54343893726444	6.2	353.0	1.0
413439460	1441065707	31.09344758910899	122.54343533377802	6.2	353.0	1.0
413439460	1441065708	31.093473	122.543432	6.2	353.0	1.0
413439460	1441065709	31.09349701976326	122.5434289565196	6.2	353.0	0.9
413439460	1441065710	31.09351989681137	122.54342615712726	6.2	353.0	0.8
413439460	1441065711	31.093541966348933	122.54342353891344	6.2	353.0	0.7
413439460	1441065712	31.09356356358052	122.54342103896865	6.2	353.0	0.6000000000000001
413439460	1441065713	31.093585023710745	122.54341859438317	6.2	353.0	0.5
413439460	1441065714	31.093606681944106	122.54341614224721	6.2	353.0	0.39999999999999997
413439460	1441065715	31.09362887348518	122.54341361965095	6.2	353.0	0.30000000000000004
413439460	1441065716	31.093651933538514	122.5434109636844	6.2	353.0	0.19999999999999998
413439460	1441065717	31.09367619730861	122.54340811143747	6.2	353.0	0.09999999999999994
413439460	1441065718	31.093701999999993	122.54340500000002	6.2	353.0	0.0
413439460	1441065719	31.09372957834747	122.5434015843584	6.2	353.0	0.1111111111111111
413439460	1441065720	31.09375877520691	122.5433978910858	6.2	353.0	0.2222222222222222
413439460	1441065721	31.09378933496452	122.54339396465222	6.2	353.0	0.3333333333333333
413439460	1441065722	31.093821002006518	122.54338984952774	6.2	353.0	0.4444444444444444
413439460	1441065723	31.0938535207191	122.54338559018244	6.2	353.0	0.5555555555555556
413439460	1441065724	31.0938866354885	122.5433812310866	6.2	353.0	0.6666666666666666
413439460	1441065725	31.093920090700944	122.54337681671059	6.2	353.0	0.7777777777777777
413439460	1441065726	31.093953630742696	122.54337239152487	6.2	353.0	0.8888888888888888
413439460	1441065727	31.093987000000002	122.543368	6.2	353.0	1.0
413439460	1441065728	31.094019988175045	122.54336367786628	6.2	352.9909090909091	0.9090909090909092
413439460	1441065729	31.094052566233625	122.54335942589249	6.2	352.9818181818182	0.8181818181818182
413439460	1441065730	31.09408475045744	122.54335523610699	6.2	352.97272727272724	0.7272727272727273
413439460	1441065731	31.0941165571282	122.54335110053813	6.2	352.9636363636364	0.6363636363636365
413439460	1441065732	31.094148002527575	122.54334701121422	6.2	352.95454545454544	0.5454545454545454
413439460	1441065733	31.094179102937275	122.54334296016363	6.2	352.94545454545454	0.4545454545454546
413439460	1441065734	31.094209874639017	122.54333893941458	6.2	352.93636363636364	0.36363636363636365
413439460	1441065735	31.09424033391446	122.54333494099546	6.2	352.92727272727274	0.27272727272727276
413439460	1441065736	31.09427049704532	122.54333095693448	6.2	352.9181818181818	0.18181818181818188
413439460	1441065737	31.094300380313253	122.54332697925989	6.2	352.90909090909093	0.0909090909090909
413439460	1441065738	31.09432999999999	122.543323	6.2	352.9	0.0
413439460	1441065739	31.09435937410533	122.54331901281657	6.2	352.89	0.1
413439460	1441065740	31.094388527501586	122.5433150179058	6.2	352.88	0.2
413439460	1441065741	31.094417486779236	122.54331101709737	6.2	352.87	0.30000000000000004
413439460	1441065742	31.09444627852874	122.54330701222098	6.2	352.85999999999996	0.4
413439460	1441065743	31.094474929340528	122.54330300510638	6.2	352.84999999999997	0.5
413439460	1441065744	31.094503465805076	122.54329899758329	6.2	352.84000000000003	0.6000000000000001
413439460	1441065745	31.09453191451285	122.54329499148139	6.2	352.83000000000004	0.7
413439460	1441065746	31.094560302054283	122.54329098863043	6.2	352.82000000000005	0.8
413439460	1441065747	31.094588655019855	122.54328699086005	6.2	352.81000000000006	0.9
413439460	1441065748	31.094617000000007	122.54328300000002	6.2	352.8	1.0
413439460	1441065749	31.094645360724677	122.54327901700599	6.2	352.83000000000004	0.9
413439460	1441065750	31.09467374948183	122.5432750393377	6.2	352.86	0.8
413439460	1441065751	31.094702175698888	122.5432710635808	6.2	352.89000000000004	0.7
413439460	1441065752	31.094730648803296	122.54326708632105	6.2	352.92	0.6000000000000001
413439460	1441065753	31.094759178222464	122.54326310414407	6.2	352.95000000000005	0.5
413439460	1441065754	31.094787773383846	122.5432591136356	6.2	352.98	0.39999999999999997
413439460	1441065755	31.094816443714862	122.5432551113813	6.2	353.01000000000005	0.30000000000000004
413439460	1441065756	31.094845198642933	122.5432510939668	6.2	353.04	0.19999999999999998
413439460	1441065757	31.09487404759551	122.54324705797782	6.2	353.07000000000005	0.09999999999999994
413439460	1441065758	31.094903	122.543243	6.2	353.1	0.0
413439460	1441065759	31.094932054995915	122.54323891915931	6.2	353.11	0.0
413439460	1441065760	31.09496117057099	122.54323482474294	6.2	353.12	0.0
413439460	1441065761	31.09499029442504	122.5432307285785	6.2	353.13	0.0
413439460	1441065762	31.0950193742579	122.54322664249351	6.2	353.14000000000004	0.0
413439460	1441065763	31.095048357769386	122.5432225783156	6.2	353.15000000000003	0.0
413439460	1441065764	31.095077192659307	122.54321854787239	6.2	353.16	0.0
413439460	1441065765	31.095105826627506	122.54321456299157	6.2	353.17	0.0
413439460	1441065766	31.09513420737379	122.54321063550073	6.2	353.18	0.0
413439460	1441065767	31.095162282598007	122.54320677722767	6.2	353.19	0.0
413439460	1441065768	31.09519	122.543203	6.2	353.2	0.0
413439460	1441065769	31.095217325637183	122.5431993119479	6.205263157894737	353.2105263157895	0.0
413439460	1441065770	31.09524429899742	122.54319570641088	6.2105263157894735	353.22105263157897	0.0
413439460	1441065771	31.095270977926234	122.54319217303086	6.215789473684211	353.23157894736846	0.0
413439460	1441065772	31.095297420269027	122.54318870144971	6.221052631578948	353.2421052631579	0.0
413439460	1441065773	31.095323683871282	122.54318528130923	6.226315789473684	353.2526315789474	0.0
413439460	1441065774	31.09534982657846	122.54318190225128	6.231578947368421	353.2631578947369	0.0
413439460	1441065775	31.095375906236026	122.54317855391766	6.2368421052631575	353.2736842105263	0.0
413439460	1441065776	31.095401980689427	122.54317522595014	6.242105263157895	353.2842105263158	0.0
413439460	1441065777	31.0954281077841	122.54317190799048	6.247368421052632	353.2947368421053	0.0
413439460	1441065778	31.095454345365535	122.54316858968043	6.252631578947368	353.30526315789473	0.0
413439460	1441065779	31.09548075127914	122.54316526066172	6.257894736842105	353.3157894736842	0.0
413439460	1441065780	31.095507383370403	122.54316191057607	6.2631578947368425	353.3263157894737	0.0
413439460	1441065781	31.095534299484736	122.54315852906515	6.268421052631579	353.33684210526314	0.0
413439460	1441065782	31.095561557467583	122.54315510577058	6.273684210526316	353.34736842105264	0.0
413439460	1441065783	31.09558921516441	122.54315163033404	6.278947368421052	353.3578947368421	0.0
413439460	1441065784	31.095617330420623	122.54314809239712	6.284210526315789	353.36842105263156	0.0
413439460	1441065785	31.09564596108167	122.54314448160144	6.2894736842105265	353.37894736842105	0.0
413439460	1441065786	31.095675164992993	122.54314078758856	6.294736842105263	353.38947368421054	0.0
413439460	1441065787	31.095705000000002	122.543137	6.3	353.4	0.0
413439460	1441065788	31.095735491355203	122.54313311358771	6.3	353.4	0.0
413439460	1441065789	31.095766533939397	122.54312914354534	6.3	353.4	0.0
413439460	1441065790	31.095797990040417	122.54312511017693	6.3	353.4	0.0
413439460	1441065791	31.095829721946156	122.54312103378663	6.3	353.4	0.0
413439460	1441065792	31.095861591944455	122.54311693467865	6.3	353.4	0.0
413439460	1441065793	31.09589346232323	122.5431128331572	6.3	353.4	0.0
413439460	1441065794	31.095925195370324	122.54310874952655	6.3	353.4	0.0
413439460	1441065795	31.09595665337366	122.54310470409112	6.3	353.4	0.0
413439460	1441065796	31.095987698621116	122.54310071715521	6.3	353.4	0.0
413439460	1441065797	31.096018193400592	122.54309680902335	6.3	353.4	0.0
413439460	1441065798	31.096047999999996	122.543093	6.3	353.4	0.0
413439460	1441065799	31.096077019719626	122.54308930405293	6.3	353.37368421052633	0.0
413439460	1441065800	31.096105309909298	122.54308570980268	6.3	353.34736842105264	0.0
413439460	1441065801	31.0961329669312	122.5430821995331	6.3	353.321052631579	0.0
413439460	1441065802	31.096160087147517	122.54307875552786	6.3	353.29473684210524	0.0
413439460	1441065803	31.096186766920447	122.54307536007067	6.3	353.26842105263154	0.0
413439460	1441065804	31.096213102612168	122.54307199544523	6.3	353.2421052631579	0.0
413439460	1441065805	31.096239190584853	122.5430686439351	6.3	353.2157894736842	0.0
413439460	1441065806	31.09626512720068	122.54306528782391	6.3	353.18947368421055	0.0
413439460	1441065807	31.09629100882182	122.54306190939516	6.3	353.16315789473686	0.0
413439460	1441065808	31.09631693181044	122.54305849093245	6.3	353.13684210526316	0.0
413439460	1441065809	31.09634299252869	122.54305501471917	6.3	353.11052631578946	0.0
413439460	1441065810	31.096369287338753	122.54305146303885	6.3	353.08421052631576	0.0
413439460	1441065811	31.09639591260277	122.54304781817484	6.3	353.0578947368421	0.0
413439460	1441065812	31.096422964682876	122.54304406241056	6.3	353.0315789473684	0.0
413439460	1441065813	31.09645053994125	122.5430401780293	6.3	353.0052631578947	0.0
413439460	1441065814	31.096478734740018	122.54303614731442	6.3	352.978947368421	0.0
413439460	1441065815	31.096507645441307	122.54303195254909	6.3	352.9526315789473	0.0
413439460	1441065816	31.09653736840727	122.54302757601657	6.3	352.9263157894737	0.0
413439460	1441065817	31.096567999999998	122.543023	6.3	352.9	0.0
413439460	1441065818	31.09659957686981	122.54301821847977	6.3	352.8272727272727	0.0
413439460	1441065819	31.096631896819595	122.54301327222548	6.3	352.75454545454545	0.0
413439460	1441065820	31.096664697940444	122.54300821370411	6.3	352.6818181818182	0.0
413439460	1441065821	31.096697718323444	122.54300309538277	6.3	352.60909090909087	0.0
413439460	1441065822	31.096730696059726	122.54299796972873	6.3	352.53636363636366	0.0
413439460	1441065823	31.096763369240374	122.54299288920936	6.3	352.46363636363634	0.0
413439460	1441065824	31.096795475956572	122.54298790629218	6.3	352.39090909090913	0.0
413439460	1441065825	31.096826754299457	122.54298307344486	6.3	352.3181818181818	0.0
413439460	1441065826	31.096856942360194	122.54297844313511	6.3	352.24545454545455	0.0
413439460	1441065827	31.096885778229986	122.54297406783084	6.3	352.17272727272734	0.0
413439460	1441065828	31.096913	122.54297	6.3	352.1	0.0
413439460	1441065829	31.096938453939167	122.54296627133499	6.3	352.11	0.0
413439460	1441065830	31.09696241902734	122.5429628304256	6.3	352.12	0.0
413439460	1441065831	31.096985282422065	122.54295960508576	6.3	352.13000000000005	0.0
413439460	1441065832	31.097007431280876	122.5429565231293	6.3	352.14000000000004	0.0
413439460	1441065833	31.09702925276131	122.54295351236993	6.3	352.15000000000003	0.0
413439460	1441065834	31.09705113402085	122.54295050062122	6.3	352.15999999999997	0.0
413439460	1441065835	31.09707346221702	122.54294741569663	6.3	352.16999999999996	0.0
413439460	1441065836	31.097096624507298	122.54294418540944	6.3	352.17999999999995	0.0
413439460	1441065837	31.097121008049147	122.54294073757288	6.3	352.19	0.0
413439460	1441065838	31.09714700000001	122.542937	6.3	352.2	0.0
413439460	1441065839	31.097174877521528	122.54293292051346	6.3	352.23333333333335	0.0
413439460	1441065840	31.09720447779209	122.5429285269752	6.3	352.26666666666665	0.0
413439460	1441065841	31.09723552799433	122.54292386725695	6.3	352.29999999999995	0.0
413439460	1441065842	31.097267755310835	122.54291898923057	6.3	352.3333333333333	0.0
413439460	1441065843	31.09730088692426	122.54291394076806	6.3	352.3666666666667	0.0
413439460	1441065844	31.097334650017224	122.54290876974147	6.3	352.40000000000003	0.0
413439460	1441065845	31.09736877177238	122.54290352402302	6.3	352.43333333333334	0.0
413439460	1441065846	31.097402979372408	122.54289825148503	6.3	352.46666666666664	0.0
413439460	1441065847	31.097437	122.542893	6.3	352.5	0.0
413439460	1441065848	31.09747061128038	122.54288780969091	6.3	352.50909090909096	0.0
413439460	1441065849	31.097503792608958	122.54288268968234	6.3	352.5181818181818	0.0
413439460	1441065850	31.097536573823724	122.54287764134929	6.3	352.52727272727276	0.0
413439460	1441065851	31.097568984762642	122.54287266606677	6.3	352.53636363636366	0.0
413439460	1441065852	31.097601055263656	122.5428677652097	6.3	352.54545454545456	0.0
413439460	1441065853	31.097632815164765	122.54286294015306	6.3	352.55454545454546	0.0
413439460	1441065854	31.097664294303893	122.54285819227185	6.3	352.5636363636364	0.0
413439460	1441065855	31.09769552251903	122.54285352294099	6.3	352.5727272727273	0.0
413439460	1441065856	31.097726529648106	122.54284893353542	6.3	352.5818181818182	0.0
413439460	1441065857	31.09775734552912	122.54284442543012	6.3	352.5909090909091	0.0
413439460	1441065858	31.097788	122.54284	6.3	352.6000000000001	0.0
413439460	1441065859	31.097818507667224	122.54283565802467	6.3	352.64000000000004	0.0
413439460	1441065860	31.09784882221121	122.54283139790246	6.3	352.68000000000006	0.0
413439460	1441065861	31.097878882080927	122.54282721743637	6.3	352.72	0.0
413439460	1441065862	31.097908625725303	122.54282311442947	6.3	352.76000000000005	0.0
413439460	1441065863	31.097937991593266	122.5428190866847	6.3	352.8	0.0
413439460	1441065864	31.09796691813377	122.54281513200517	6.3	352.84000000000003	0.0
413439460	1441065865	31.097995343795745	122.5428112481939	6.3	352.88000000000005	0.0
413439460	1441065866	31.09802320702815	122.54280743305391	6.3	352.92	0.0
413439460	1441065867	31.09805044627991	122.54280368438825	6.3	352.96000000000004	0.0
413439460	1441065868	31.098076999999996	122.54280000000001	6.3	353.0	0.0
413439460	1441065869	31.09810285193413	122.54279637444054	6.3	353.0	0.0
413439460	1441065870	31.098128167015293	122.54279278925448	6.3	353.0	0.0
413439460	1441065871	31.09815315547325	122.54278922273463	6.3	353.0	0.0
413439460	1441065872	31.09817802753776	122.54278565317385	6.3	353.0	0.0
413439460	1441065873	31.098202993438598	122.54278205886489	6.3	353.0	0.0
413439460	1441065874	31.09822826340548	122.5427784181004	6.3	353.0	0.0
413439460	1441065875	31.0982540476682	122.54277470917305	6.3	353.0	0.0
413439460	1441065876	31.098280556456462	122.54277091037542	6.3	353.0	0.0
413439460	1441065877	31.098307999999996	122.54276700000001	6.3	353.0	0.0
413439460	1441065878	31.098336533157735	122.54276296203919	6.3	353.01818181818186	0.0
413439460	1441065879	31.098366089305436	122.54275880328507	6.3	353.03636363636366	0.0
413439460	1441065880	31.098396546448033	122.54275453622967	6.3	353.0545454545455	0.0
413439460	1441065881	31.09842778259046	122.54275017336514	6.3	353.0727272727273	0.0
413439460	1441065882	31.098459675737704	122.54274572718354	6.3	353.0909090909091	0.0
413439460	1441065883	31.0984921038947	122.54274121017707	6.3	353.1090909090909	0.0
413439460	1441065884	31.098524945066426	122.54273663483792	6.3	353.1272727272727	0.0
413439460	1441065885	31.098558077257838	122.54273201365834	6.3	353.1454545454545	0.0
413439460	1441065886	31.098591378473927	122.54272735913058	6.3	353.1636363636364	0.0
413439460	1441065887	31.098624726719645	122.54272268374703	6.3	353.1818181818182	0.0
413439460	1441065888	31.098657999999997	122.542718	6.3	353.2	0.0
413439460	1441065889	31.098691096758117	122.54271331842558	6.3025	353.21250000000003	0.07500000000000001
413439460	1441065890	31.098723997189904	122.54270864173456	6.305	353.225	0.15000000000000002
413439460	1441065891	31.098756701929332	122.54270397068139	6.3075	353.2375	0.225
413439460	1441065892	31.098789211610473	122.54269930602048	6.31	353.25	0.30000000000000004
413439460	1441065893	31.09882152686735	122.54269464850627	6.3125	353.26250000000005	0.37500000000000006
413439460	1441065894	31.098853648333993	122.54268999889322	6.3149999999999995	353.275	0.45
413439460	1441065895	31.098885576644424	122.54268535793577	6.3175	353.2875	0.525
413439460	1441065896	31.098917312432686	122.54268072638838	6.32	353.3	0.6000000000000001
413439460	1441065897	31.09894885633282	122.54267610500546	6.3225	353.3125	0.675
413439460	1441065898	31.09898020897884	122.54267149454148	6.325	353.32500000000005	0.7500000000000001
413439460	1441065899	31.099011371004764	122.54266689575088	6.3275	353.3375	0.8250000000000001
413439460	1441065900	31.099042343044676	122.5426623093881	6.33	353.35	0.9
413439460	1441065901	31.099073125732552	122.54265773620759	6.3325	353.3625	0.9750000000000002
413439460	1441065902	31.099103719702466	122.5426531769638	6.335	353.375	1.05
413439460	1441065903	31.099134125588417	122.54264863241116	6.3375	353.3875	1.125
413439460	1441065904	31.099164344024462	122.54264410330417	6.34	353.4	1.2000000000000002
413439460	1441065905	31.099194375644615	122.54263959039724	6.3425	353.4125	1.2750000000000001
413439460	1441065906	31.099224221082927	122.54263509444482	6.345	353.425	1.35
413439460	1441065907	31.09925388097341	122.54263061620138	6.3475	353.4375	1.425
413439460	1441065908	31.099283355950117	122.54262615642138	6.35	353.45	1.5000000000000002
413439460	1441065909	31.099312646647064	122.54262171585921	6.3525	353.46250000000003	1.5750000000000002
413439460	1441065910	31.09934175369829	122.5426172952694	6.355	353.47499999999997	1.6500000000000001
413439460	1441065911	31.09937067773784	122.54261289540635	6.3575	353.4875	1.725
413439460	1441065912	31.09939941939973	122.54260851702455	6.36	353.5	1.8
413439460	1441065913	31.099427979317994	122.54260416087844	6.3625	353.5125	1.8750000000000002
413439460	1441065914	31.09945635812667	122.54259982772247	6.365	353.52500000000003	1.9500000000000004
413439460	1441065915	31.099484556459803	122.5425955183111	6.367500000000001	353.53749999999997	2.025
413439460	1441065916	31.099512574951397	122.54259123339877	6.37	353.55	2.1
413439460	1441065917	31.099540414235516	122.54258697373997	6.3725000000000005	353.5625	2.1750000000000003
413439460	1441065918	31.09956807494616	122.54258274008916	6.375	353.575	2.25
413439460	1441065919	31.099595557717397	122.54257853320075	6.3775	353.5875	2.325
413439460	1441065920	31.099622863183235	122.54257435382924	6.38	353.59999999999997	2.4000000000000004
413439460	1441065921	31.09964999197772	122.54257020272905	6.3825	353.6125	2.475
413439460	1441065922	31.0996769447349	122.54256608065468	6.385000000000001	353.625	2.5500000000000003
413439460	1441065923	31.099703722088762	122.54256198836056	6.3875	353.6375	2.625
413439460	1441065924	31.09973032467338	122.54255792660116	6.390000000000001	353.65	2.7
413439460	1441065925	31.09975675312278	122.54255389613095	6.3925	353.6625	2.7750000000000004
413439460	1441065926	31.099783008071	122.5425498977044	6.3950000000000005	353.67499999999995	2.85
413439460	1441065927	31.099809090152068	122.54254593207592	6.3975	353.68749999999994	2.9250000000000003
413439460	1441065928	31.099835000000002	122.54254200000001	6.4	353.7	3.0000000000000004
413439460	1441065929	31.09986076082395	122.54253810189415	6.4	353.78888888888883	3.111111111111111
413439460	1441065930	31.099886486133407	122.54253423682785	6.4	353.87777777777774	3.2222222222222223
413439460	1441065931	31.09991231201299	122.54253040353363	6.4	353.96666666666664	3.3333333333333335
413439460	1441065932	31.099938374547268	122.54252660074398	6.4	354.05555555555554	3.4444444444444446
413439460	1441065933	31.099964809820857	122.54252282719139	6.4	354.14444444444445	3.555555555555556
413439460	1441065934	31.09999175391834	122.54251908160828	6.4	354.2333333333333	3.6666666666666665
413439460	1441065935	31.1000193429243	122.54251536272707	6.4	354.32222222222225	3.777777777777778
413439460	1441065936	31.100047712923335	122.54251166928019	6.4	354.4111111111111	3.8888888888888893
413439460	1441065937	31.100077	122.542508	6.4	354.5	4.0
413439460	1441065938	31.100107296207987	122.54250435446754	6.4	354.6545454545454	4.0
413439460	1441065939	31.100138517477212	122.54250073565863	6.4	354.8090909090909	4.0
413439460	1441065940	31.100170535706756	122.54249714739785	6.4	354.96363636363634	4.0
413439460	1441065941	31.100203222795656	122.54249359350977	6.4	355.1181818181818	4.0
413439460	1441065942	31.100236450642942	122.54249007781902	6.4	355.27272727272725	4.0
413439460	1441065943	31.100270091147674	122.54248660415023	6.4	355.4272727272727	4.0
413439460	1441065944	31.100304016208913	122.54248317632805	6.4	355.58181818181816	4.0
413439460	1441065945	31.10033809772571	122.54247979817721	6.4	355.7363636363636	4.0
413439460	1441065946	31.100372207597093	122.54247647352244	6.4	355.8909090909091	4.0
413439460	1441065947	31.100406217722174	122.54247320618843	6.4	356.0454545454545	4.0
413439460	1441065948	31.100440000000003	122.54247000000001	6.4	356.2	4.0
413439460	1441065949	31.100473449863106	122.5424668578007	6.4	356.21	3.975
413439460	1441065950	31.100506556877935	122.54246377850906	6.4	356.21999999999997	3.95
413439460	1441065951	31.100539334144433	122.54246076006235	6.4	356.22999999999996	3.925
413439460	1441065952	31.10057179476248	122.54245780039791	6.4	356.23999999999995	3.9
413439460	1441065953	31.100603951832003	122.54245489745301	6.4	356.25	3.875
413439460	1441065954	31.100635818452915	122.5424520491649	6.4	356.26	3.8499999999999996
413439460	1441065955	31.100667407725137	122.54244925347088	6.4	356.27	3.8249999999999997
413439460	1441065956	31.100698732748576	122.54244650830817	6.4	356.28	3.8
413439460	1441065957	31.100729806623157	122.54244381161409	6.4	356.28999999999996	3.775
413439460	1441065958	31.100760642448783	122.54244116132587	6.4	356.29999999999995	3.7500000000000004
413439460	1441065959	31.100791253325365	122.54243855538076	6.4	356.30999999999995	3.7250000000000005
413439460	1441065960	31.100821652352817	122.54243599171598	6.4	356.32	3.7000000000000006
413439460	1441065961	31.100851852631045	122.54243346826881	6.4	356.33	3.6750000000000003
413439460	1441065962	31.10088186725997	122.54243098297646	6.4	356.34	3.6500000000000004
413439460	1441065963	31.10091170933949	122.54242853377615	6.4	356.34999999999997	3.6250000000000004
413439460	1441065964	31.100941391969528	122.54242611860516	6.4	356.35999999999996	3.6
413439460	1441065965	31.100970928249964	122.54242373540065	6.4	356.36999999999995	3.575
413439460	1441065966	31.101000331280744	122.54242138209987	6.4	356.38	3.5500000000000003
413439460	1441065967	31.101029614161767	122.54241905664001	6.4	356.39	3.5250000000000004
413439460	1441065968	31.101058789992923	122.54241675695832	6.4	356.40000000000003	3.5
413439460	1441065969	31.101087871874117	122.54241448099197	6.4	356.41	3.475
413439460	1441065970	31.101116872905298	122.54241222667817	6.4	356.42	3.45
413439460	1441065971	31.101145806186317	122.54240999195412	6.4	356.43	3.4250000000000003
413439460	1441065972	31.101174684817114	122.54240777475698	6.4	356.44	3.4
413439460	1441065973	31.10120352189759	122.54240557302397	6.4	356.45	3.375
413439460	1441065974	31.101232330527644	122.54240338469228	6.4	356.46000000000004	3.3500000000000005
413439460	1441065975	31.101261123807173	122.54240120769909	6.4	356.47	3.325
413439460	1441065976	31.101289914836105	122.54239903998156	6.4	356.48	3.3000000000000003
413439460	1441065977	31.101318716714317	122.54239687947687	6.4	356.49	3.2750000000000004
413439460	1441065978	31.101347542541728	122.54239472412216	6.4	356.5	3.25
413439460	1441065979	31.101376405418225	122.54239257185465	6.4	356.51	3.225
413439460	1441065980	31.10140531844374	122.54239042061148	6.4	356.52000000000004	3.2
413439460	1441065981	31.101434294718143	122.54238826832977	6.4	356.53000000000003	3.1750000000000003
413439460	1441065982	31.10146334734137	122.54238611294674	6.4	356.54	3.1500000000000004
413439460	1441065983	31.101492489413285	122.54238395239949	6.4	356.55	3.1250000000000004
413439460	1441065984	31.10152173403381	122.54238178462514	6.4	356.56	3.1000000000000005
413439460	1441065985	31.10155109430285	122.5423796075609	6.4	356.57	3.075
413439460	1441065986	31.10158058332029	122.54237741914388	6.4	356.58	3.0500000000000003
413439460	1441065987	31.101610214186042	122.5423752173112	6.4	356.59000000000003	3.0250000000000004
413439460	1441065988	31.101639999999996	122.54237300000001	6.4	356.6	3.0000000000000004
413439460	1441065989	31.101669946308395	122.5423707658691	6.4	356.575	3.0000000000000004
413439460	1441065990	31.101700028442863	122.54236851646405	6.4	356.55	3.0000000000000004
413439460	1441065991	31.101730214181373	122.5423662540521	6.4	356.52500000000003	3.0000000000000004
413439460	1441065992	31.10176047130185	122.54236398090053	6.4	356.5	3.0000000000000004
413439460	1441065993	31.10179076758228	122.54236169927664	6.4	356.47499999999997	3.0000000000000004
413439460	1441065994	31.101821070800614	122.54235941144765	6.4	356.45	3.0000000000000004
413439460	1441065995	31.101851348734847	122.54235711968089	6.4	356.42500000000007	3.0000000000000004
413439460	1441065996	31.10188156916292	122.54235482624361	6.4	356.40000000000003	3.0000000000000004
413439460	1441065997	31.101911699862807	122.54235253340315	6.4	356.375	3.0000000000000004
413439460	1441065998	31.101941708612454	122.54235024342677	6.4	356.35	3.0000000000000004
413439460	1441065999	31.101971563189863	122.5423479585818	6.4	356.32500000000005	3.0000000000000004
413439460	1441066000	31.102001231372967	122.54234568113557	6.4	356.3	3.0000000000000004
413439460	1441066001	31.10203068093976	122.54234341335541	6.4	356.275	3.0000000000000004
413439460	1441066002	31.102059879668207	122.5423411575086	6.4	356.25	3.0000000000000004
413439460	1441066003	31.10208879533629	122.54233891586252	6.4	356.2250000000001	3.0000000000000004
413439460	1441066004	31.102117395721955	122.54233669068451	6.4	356.20000000000005	3.0000000000000004
413439460	1441066005	31.10214564860317	122.54233448424188	6.4	356.175	3.0000000000000004
413439460	1441066006	31.102173521757937	122.54233229880201	6.4	356.15000000000003	3.0000000000000004
413439460	1441066007	31.102200982964224	122.54233013663226	6.4	356.12500000000006	3.0000000000000004
413439460	1441066008	31.102228	122.54232800000001	6.4	356.1	3.0000000000000004
413439460	1441066009	31.102254557212856	122.54232588978235	6.4	356.03000000000003	3.0500000000000003
413439460	1441066010	31.10228070522892	122.5423238012955	6.4	355.96000000000004	3.1000000000000005
413439460	1441066011	31.102306511243928	122.54232172846537	6.4	355.89000000000004	3.15
413439460	1441066012	31.1023320424536	122.54231966521789	6.4	355.82	3.2
413439460	1441066013	31.102357366053695	122.54231760547897	6.4	355.75	3.25
413439460	1441066014	31.10238254923994	122.54231554317455	6.4	355.68	3.3000000000000003
413439460	1441066015	31.102407659208062	122.54231347223043	6.4	355.61	3.3500000000000005
413439460	1441066016	31.10243276315379	122.54231138657255	6.4	355.54	3.4
413439460	1441066017	31.10245792827288	122.54230928012673	6.4	355.47	3.45
413439460	1441066018	31.102483221761023	122.5423071468188	6.4	355.4	3.5
413439460	1441066019	31.102508710813954	122.54230498057464	6.4	355.33	3.5500000000000003
413439460	1441066020	31.102534462627403	122.54230277532002	6.4	355.26	3.6
413439460	1441066021	31.1025605443971	122.54230052498077	6.4	355.19	3.6500000000000004
413439460	1441066022	31.10258702331876	122.54229822348266	6.4	355.12	3.7000000000000006
413439460	1441066023	31.102613966588088	122.54229586475147	6.4	355.05	3.7500000000000004
413439460	1441066024	31.10264144140081	122.54229344271295	6.4	354.98	3.8
413439460	1441066025	31.102669514952655	122.54229095129281	6.4	354.90999999999997	3.8499999999999996
413439460	1441066026	31.102698254439336	122.54228838441682	6.4	354.84	3.9
413439460	1441066027	31.102727727056543	122.54228573601067	6.4	354.77	3.95
413439460	1441066028	31.102758	122.54228300000001	6.4	354.7	4.0
413439460	1441066029	31.102789109521012	122.54228017657739	6.4	354.7777777777777	4.111111111111112
413439460	1441066030	31.102820968093283	122.54227729100288	6.4	354.85555555555555	4.222222222222222
413439460	1441066031	31.102853457246205	122.5422743748034	6.4	354.9333333333333	4.333333333333334
413439460	1441066032	31.102886458509065	122.54227145950598	6.4	355.01111111111106	4.444444444444445
413439460	1441066033	31.102919853411237	122.54226857663774	6.4	355.0888888888889	4.555555555555555
413439460	1441066034	31.102953523482054	122.54226575772579	6.4	355.16666666666663	4.666666666666666
413439460	1441066035	31.102987350250878	122.54226303429732	6.4	355.2444444444444	4.777777777777778
413439460	1441066036	31.103021215247065	122.54226043787962	6.4	355.3222222222222	4.888888888888889
413439460	1441066037	31.103054999999994	122.542258	6.4	355.4	5.0
413439460	1441066038	31.103088605234408	122.54225574577205	6.4	355.49677419354833	5.0
413439460	1441066039	31.10312200845648	122.54225367465413	6.4	355.59354838709675	5.0
413439460	1441066040	31.10315520636777	122.54225177969077	6.4	355.6903225806451	5.0
413439460	1441066041	31.103188195669844	122.54225005392654	6.4	355.78709677419357	5.0
413439460	1441066042	31.103220973064257	122.54224849040595	6.4	355.8838709677419	5.0
413439460	1441066043	31.10325353525253	122.54224708217352	6.4	355.98064516129034	5.0
413439460	1441066044	31.103285878936248	122.54224582227374	6.4	356.0774193548387	5.0
413439460	1441066045	31.103318000816966	122.54224470375111	6.4	356.17419354838705	5.0
413439460	1441066046	31.10334989759621	122.54224371965014	6.4	356.27096774193546	5.0
413439460	1441066047	31.103381565975535	122.54224286301525	6.4	356.3677419354838	5.0
413439460	1441066048	31.10341300265649	122.54224212689095	6.4	356.4645161290323	5.0
413439460	1441066049	31.103444204340637	122.54224150432164	6.4	356.56129032258065	5.0
413439460	1441066050	31.10347516772951	122.54224098835178	6.4	356.658064516129	5.0
413439460	1441066051	31.103505889524648	122.5422405720258	6.4	356.7548387096774	5.0
413439460	1441066052	31.10353636642762	122.54224024838813	6.4	356.85161290322577	5.0
413439460	1441066053	31.103566595139956	122.54224001048317	6.4	356.9483870967742	5.0
413439460	1441066054	31.1035965723632	122.54223985135529	6.4	357.04516129032254	5.0
413439460	1441066055	31.10362629479892	122.54223976404892	6.4	357.14193548387095	5.0
413439460	1441066056	31.103655759148626	122.54223974160837	6.4	357.23870967741937	5.0
413439460	1441066057	31.103684962113896	122.5422397770781	6.4	357.3354838709677	5.0
413439460	1441066058	31.103713900396265	122.54223986350239	6.4	357.43225806451613	5.0
413439460	1441066059	31.103742570697243	122.5422399939256	6.4	357.5290322580645	5.0
413439460	1441066060	31.10377096971844	122.54224016139212	6.4	357.6258064516129	5.0
413439460	1441066061	31.103799094161367	122.54224035894624	6.4	357.72258064516126	5.0
413439460	1441066062	31.103826940727558	122.54224057963229	6.4	357.81935483870967	5.0
413439460	1441066063	31.103854506118573	122.54224081649456	6.4	357.9161290322581	5.0
413439460	1441066064	31.10388178703595	122.5422410625774	6.4	358.01290322580644	5.0
413439460	1441066065	31.10390878018123	122.54224131092506	6.4	358.10967741935485	5.0
413439460	1441066066	31.103935482255974	122.54224155458189	6.4	358.2064516129032	5.0
413439460	1441066067	31.103961889961717	122.5422417865921	6.4	358.3032258064516	5.0
413439460	1441066068	31.103987999999998	122.542242	6.4	358.4	5.0
413439460	1441066069	31.104013819121004	122.54224218864363	6.405	358.40999999999997	5.0
413439460	1441066070	31.104039394269424	122.54224234953611	6.41	358.42	5.0
413439460	1441066071	31.104064782438538	122.54224248048433	6.415	358.43	5.0
413439460	1441066072	31.10409004062169	122.54224257929518	6.42	358.44	5.0
413439460	1441066073	31.104115225812187	122.54224264377558	6.425000000000001	358.45	5.0
413439460	1441066074	31.10414039500334	122.54224267173238	6.430000000000001	358.46	5.0
413439460	1441066075	31.10416560518845	122.54224266097249	6.4350000000000005	358.46999999999997	5.0
413439460	1441066076	31.10419091336084	122.5422426093028	6.44	358.48	5.0
413439460	1441066077	31.10421637651382	122.54224251453016	6.445	358.49	5.0
413439460	1441066078	31.104242051640675	122.54224237446145	6.45	358.5	5.0
413439460	1441066079	31.10426799573473	122.54224218690356	6.455	358.51000000000005	5.0
413439460	1441066080	31.104294265789278	122.54224194966334	6.46	358.52000000000004	5.0
413439460	1441066081	31.104320918797633	122.54224166054766	6.465	358.53000000000003	5.0
413439460	1441066082	31.104348011753107	122.54224131736338	6.47	358.54	5.0
413439460	1441066083	31.104375601648986	122.54224091791731	6.475	358.55	5.0
413439460	1441066084	31.104403745478574	122.54224046001636	6.48	358.56000000000006	5.0
413439460	1441066085	31.104432500235184	122.54223994146733	6.485	358.57000000000005	5.0
413439460	1441066086	31.104461922912073	122.54223936007702	6.49	358.58000000000004	5.0
413439460	1441066087	31.104492070502587	122.54223871365232	6.495	358.59000000000003	5.0
413439460	1441066088	31.104523000000004	122.54223800000001	6.5	358.6	5.0
413439460	1441066089	31.104554736908998	122.54223721940973	6.488888888888889	358.6333333333334	5.0
413439460	1441066090	31.10458718077998	122.54223638210244	6.477777777777778	358.6666666666667	5.0
413439460	1441066091	31.104620199674667	122.542235500782	6.466666666666667	358.70000000000005	5.0
413439460	1441066092	31.104653661654837	122.54223458815223	6.455555555555556	358.73333333333335	5.0
413439460	1441066093	31.104687434782253	122.54223365691702	6.444444444444445	358.76666666666665	5.0
413439460	1441066094	31.104721387118705	122.54223271978024	6.433333333333334	358.79999999999995	5.0
413439460	1441066095	31.104755386725962	122.54223178944584	6.4222222222222225	358.8333333333333	5.0
413439460	1441066096	31.104789301665807	122.54223087861777	6.411111111111111	358.8666666666666	5.0
413439460	1441066097	31.104823000000007	122.54223	6.4	358.9	5.0
413439460	1441066098	31.104856376348312	122.54222916397164	6.409090909090909	358.8909090909091	5.0
413439460	1441066099	31.104889431562217	122.54222837161221	6.418181818181819	358.8818181818181	5.0
413439460	1441066100	31.104922193051205	122.54222762167645	6.427272727272728	358.8727272727273	5.0
413439460	1441066101	31.1049546882247	122.54222691291898	6.4363636363636365	358.8636363636364	5.0
413439460	1441066102	31.104986944492182	122.54222624409445	6.445454545454545	358.8545454545454	5.0
413439460	1441066103	31.105018989263087	122.54222561395757	6.454545454545455	358.8454545454546	5.0
413439460	1441066104	31.105050849946892	122.54222502126292	6.463636363636364	358.8363636363636	5.0
413439460	1441066105	31.105082553953014	122.5422244647652	6.472727272727273	358.8272727272727	5.0
413439460	1441066106	31.105114128690953	122.54222394321903	6.4818181818181815	358.81818181818187	5.0
413439460	1441066107	31.105145601570126	122.54222345537909	6.490909090909091	358.8090909090909	5.0
413439460	1441066108	31.105176999999994	122.54222299999999	6.5	358.8	5.0
413439460	1441066109	31.10520834394691	122.54222257573747	6.5	358.81500000000005	5.0
413439460	1441066110	31.10523962360482	122.54222218085157	6.5	358.83000000000004	5.0
413439460	1441066111	31.10527082172458	122.54222181350343	6.5	358.845	5.0
413439460	1441066112	31.10530192105704	122.54222147185423	6.5	358.86	5.0
413439460	1441066113	31.105332904353062	122.54222115406505	6.5	358.87500000000006	5.0
413439460	1441066114	31.105363754363484	122.54222085829707	6.5	358.89000000000004	5.0
413439460	1441066115	31.105394453839153	122.54222058271137	6.5	358.90500000000003	5.0
413439460	1441066116	31.105424985530963	122.54222032546915	6.5	358.92	5.0
413439460	1441066117	31.10545533218971	122.54222008473148	6.5	358.93500000000006	5.0
413439460	1441066118	31.105485476566287	122.54221985865955	6.5	358.95	5.0
413439460	1441066119	31.105515401411534	122.54221964541439	6.5	358.96500000000003	5.0
413439460	1441066120	31.10554508947631	122.54221944315722	6.5	358.9800000000001	5.0
413439460	1441066121	31.105574523511454	122.54221925004911	6.5	358.99500000000006	5.0
413439460	1441066122	31.105603686267848	122.54221906425119	6.5	359.01000000000005	5.0
413439460	1441066123	31.105632560496332	122.54221888392458	6.5	359.02500000000003	5.0
413439460	1441066124	31.105661128947744	122.54221870723038	6.5	359.0400000000001	5.0
413439460	1441066125	31.105689374372986	122.54221853232971	6.5	359.055	5.0
413439460	1441066126	31.10571727952286	122.54221835738369	6.5	359.07000000000005	5.0
413439460	1441066127	31.105744827148246	122.54221818055342	6.5	359.08500000000004	5.0
413439460	1441066128	31.105771999999998	122.542218	6.5	359.1000000000001	5.0
413439460	1441066129	31.10579879330513	122.54221781378766	6.5	359.09000000000003	5.0
413439460	1441066130	31.105825252195167	122.54221761959302	6.5	359.08000000000004	5.0
413439460	1441066131	31.105851434277806	122.54221741499585	6.5	359.07000000000005	5.0
413439460	1441066132	31.10587739716076	122.54221719757582	6.5	359.06000000000006	5.0
413439460	1441066133	31.105903198451685	122.54221696491273	6.5	359.05	5.0
413439460	1441066134	31.10592889575829	122.54221671458629	6.5	359.04	5.0
413439460	1441066135	31.10595454668826	122.54221644417619	6.5	359.03000000000003	5.0
413439460	1441066136	31.105980208849285	122.5422161512622	6.5	359.02	5.0
413439460	1441066137	31.106005939849044	122.54221583342397	6.5	359.01	5.0
413439460	1441066138	31.106031797295223	122.54221548824127	6.5	359.0	5.0
413439460	1441066139	31.106057838795504	122.54221511329376	6.5	358.99	5.0
413439460	1441066140	31.106084121957572	122.54221470616119	6.5	358.98	5.0
413439460	1441066141	31.106110704389106	122.54221426442324	6.5	358.97	5.0
413439460	1441066142	31.106137643697796	122.54221378565958	6.5	358.96000000000004	5.0
413439460	1441066143	31.106164997491305	122.5422132674499	6.5	358.95	5.0
413439460	1441066144	31.10619282337733	122.54221270737392	6.5	358.93999999999994	5.0
413439460	1441066145	31.106221178963537	122.54221210301125	6.5	358.92999999999995	5.0
413439460	1441066146	31.106250121857602	122.54221145194161	6.5	358.91999999999996	5.0
413439460	1441066147	31.10627970966719	122.54221075174465	6.5	358.90999999999997	5.0
413439460	1441066148	31.10631	122.54221	6.5	358.9	5.0
413439460	1441066149	31.10634103162717	122.54220919632395	6.5	358.87777777777774	5.0
413439460	1441066150	31.106372767973937	122.54220834847929	6.5	358.8555555555555	5.0
413439460	1441066151	31.10640515362896	122.54220746626544	6.5	358.8333333333333	5.0
413439460	1441066152	31.106438133180955	122.54220655948188	6.5	358.8111111111111	5.0
413439460	1441066153	31.106471651218616	122.54220563792805	6.5	358.78888888888883	5.0
413439460	1441066154	31.106505652330647	122.54220471140344	6.5	358.76666666666665	5.0
413439460	1441066155	31.106540081105756	122.54220378970757	6.5	358.74444444444447	5.0
413439460	1441066156	31.106574882132637	122.54220288263991	6.5	358.72222222222223	5.0
413439460	1441066157	31.106609999999996	122.54220200000002	6.5	358.7	5.0
413439460	1441066158	31.106645354232384	122.54220114880317	6.5	358.7090909090909	5.0
413439460	1441066159	31.106680764097774	122.54220032492756	6.5	358.7181818181818	5.0
413439460	1441066160	31.106716023799954	122.54219952146708	6.5	358.72727272727275	5.0
413439460	1441066161	31.106750927542734	122.54219873151573	6.5	358.73636363636365	5.0
413439460	1441066162	31.106785269529944	122.54219794816734	6.5	358.74545454545455	5.0
413439460	1441066163	31.10681884396539	122.5421971645159	6.5	358.75454545454545	5.0
413439460	1441066164	31.106851445052875	122.54219637365532	6.5	358.76363636363635	5.0
413439460	1441066165	31.106882866996266	122.5421955686795	6.5	358.77272727272725	5.0
413439460	1441066166	31.106912903999344	122.54219474268238	6.5	358.7818181818182	5.0
413439460	1441066167	31.10694135026599	122.54219388875792	6.5	358.7909090909091	5.0
413439460	1441066168	31.106968000000006	122.54219300000001	6.5	358.8	5.0
413439460	1441066169	31.106992763992352	122.54219207082535	6.5	358.76000000000005	5.0
413439460	1441066170	31.107016019382407	122.54219110094172	6.5	358.72	5.0
413439460	1441066171	31.107038259896715	122.54219009137957	6.5	358.68	5.0
413439460	1441066172	31.107059979261724	122.54218904316933	6.5	358.64000000000004	5.0
413439460	1441066173	31.107081671203964	122.54218795734143	6.5	358.59999999999997	5.0
413439460	1441066174	31.107103829449898	122.54218683492627	6.5	358.56	5.0
413439460	1441066175	31.107126947726005	122.54218567695425	6.5	358.52	5.0
413439460	1441066176	31.10715151975875	122.54218448445565	6.5	358.48	5.0
413439460	1441066177	31.1071780392746	122.54218325846082	6.5	358.44	5.0
413439460	1441066178	31.107206999999992	122.54218199999998	6.5	358.4	5.0
413439460	1441066179	31.10723872416777	122.54218070924698	6.5	358.4	5.0
413439460	1441066180	31.1072728480364	122.54217938294993	6.5	358.4	5.0
413439460	1441066181	31.1073088363707	122.54217801700052	6.5	358.4	5.0
413439460	1441066182	31.107346153935552	122.54217660729051	6.5	358.4	5.0
413439460	1441066183	31.10738426549582	122.5421751497117	6.5	358.4	5.0
413439460	1441066184	31.10742263581642	122.54217364015587	6.5	358.4	5.0
413439460	1441066185	31.1074607296622	122.54217207451488	6.5	358.4	5.0
413439460	1441066186	31.107498011798107	122.54217044868061	6.5	358.4	5.0
413439460	1441066187	31.10753394698908	122.542168758545	6.5	358.4	5.0
413439460	1441066188	31.107567999999993	122.542167	6.5	358.4	5.0
413439460	1441066189	31.107599787221076	122.54216517522457	6.5	358.37777777777774	5.111111111111112
413439460	1441066190	31.107629531543356	122.54216331154514	6.5	358.35555555555555	5.222222222222222
413439460	1441066191	31.10765760748313	122.54216144257508	6.5	358.33333333333337	5.333333333333333
413439460	1441066192	31.107684389556667	122.54215960192774	6.5	358.31111111111113	5.444444444444445
413439460	1441066193	31.107710252280224	122.54215782321653	6.5	358.2888888888889	5.555555555555555
413439460	1441066194	31.107735570170092	122.54215614005477	6.5	358.26666666666665	5.666666666666667
413439460	1441066195	31.107760717742508	122.54215458605583	6.5	358.24444444444447	5.777777777777779
413439460	1441066196	31.107786069513722	122.54215319483312	6.5	358.22222222222223	5.888888888888889
413439460	1441066197	31.107812	122.542152	6.5	358.2	6.000000000000001
413439460	1441066198	31.107838811189815	122.54215102492181	6.5	358.29	5.9
413439460	1441066199	31.1078665149606	122.5421502519718	6.5	358.38	5.8
413439460	1441066200	31.107895050661995	122.5421496532751	6.5	358.47	5.7
413439460	1441066201	31.107924357643657	122.54214920095687	6.5	358.56000000000006	5.6
413439460	1441066202	31.10795437525525	122.54214886714223	6.5	358.65000000000003	5.5
413439460	1441066203	31.107985042846412	122.5421486239563	6.5	358.74	5.3999999999999995
413439460	1441066204	31.10801629976683	122.54214844352408	6.5	358.83000000000004	5.300000000000001
413439460	1441066205	31.10804808536612	122.54214829797063	6.5	358.9200000000001	5.2
413439460	1441066206	31.108080338993958	122.54214815942096	6.5	359.01000000000005	5.1
413439460	1441066207	31.108113	122.54214800000001	6.5	359.1000000000001	5.0
413439460	1441066208	31.108146005836275	122.54214779685762	6.5	359.0666666666667	5.0
413439460	1441066209	31.108179286364432	122.54214754724336	6.5	359.03333333333336	5.0
413439460	1441066210	31.108212769548466	122.5421472534317	6.5	359.00000000000006	5.0
413439460	1441066211	31.108246383352398	122.5421469176971	6.5	358.9666666666667	5.0
413439460	1441066212	31.108280055740238	122.54214654231406	6.5	358.93333333333334	5.0
413439460	1441066213	31.108313714675994	122.54214612955707	6.5	358.90000000000003	5.0
413439460	1441066214	31.10834728812372	122.54214568170062	6.5	358.86666666666673	5.0
413439460	1441066215	31.10838070404739	122.5421452010192	6.5	358.83333333333337	5.0
413439460	1441066216	31.10841389041106	122.54214468978734	6.5	358.8	5.0
413439460	1441066217	31.10844677517874	122.54214415027954	6.5	358.76666666666665	5.0
413439460	1441066218	31.108479286314438	122.54214358477036	6.5	358.73333333333335	5.0
413439460	1441066219	31.108511351782237	122.54214299553426	6.5	358.70000000000005	5.0
413439460	1441066220	31.108542899546105	122.54214238484583	6.5	358.6666666666667	5.0
413439460	1441066221	31.108573857570082	122.54214175497957	6.5	358.6333333333333	5.0
413439460	1441066222	31.108604153818217	122.54214110821006	6.5	358.6	5.0
413439460	1441066223	31.108633716254534	122.54214044681186	6.5	358.56666666666666	5.0
413439460	1441066224	31.108662472843054	122.54213977305949	6.5	358.53333333333336	5.0
413439460	1441066225	31.108690351547846	122.54213908922753	6.5	358.5	5.0
413439460	1441066226	31.108717280332897	122.5421383975906	6.5	358.4666666666667	5.0
413439460	1441066227	31.10874318716227	122.54213770042321	6.5	358.43333333333334	5.0
413439460	1441066228	31.108767999999987	122.54213699999998	6.5	358.4	5.0
413439460	1441066229	31.108791718699198	122.54213629827841	6.5	358.42	5.1
413439460	1441066230	31.108814630669283	122.54213559594756	6.5	358.44	5.2
413439460	1441066231	31.108837095208752	122.54213489337941	6.5	358.46	5.300000000000001
413439460	1441066232	31.108859471616086	122.5421341909459	6.5	358.48	5.4
413439460	1441066233	31.108882119189783	122.54213348901898	6.5	358.5	5.5
413439460	1441066234	31.1089053972283	122.54213278797059	6.5	358.52000000000004	5.6
413439460	1441066235	31.108929665030125	122.54213208817261	6.5	358.54	5.7
413439460	1441066236	31.108955281893703	122.54213138999694	6.5	358.56000000000006	5.8
413439460	1441066237	31.108982607117504	122.54213069381545	6.5	358.58000000000004	5.9
413439460	1441066238	31.109011999999993	122.54213000000001	6.5	358.6	6.000000000000001
413439460	1441066239	31.10904369114388	122.54212931064868	6.5	358.66	6.000000000000001
413439460	1441066240	31.109077396369063	122.54212863476432	6.5	358.72	6.000000000000001
413439460	1441066241	31.109112702799706	122.54212798307601	6.5	358.78000000000003	6.000000000000001
413439460	1441066242	31.109149197560008	122.54212736631293	6.5	358.84000000000003	6.000000000000001
413439460	1441066243	31.10918646777415	122.54212679520421	6.5	358.90000000000003	6.000000000000001
413439460	1441066244	31.10922410056635	122.5421262804791	6.5	358.96000000000004	6.000000000000001
413439460	1441066245	31.109261683060797	122.54212583286683	6.5	359.02	6.000000000000001
413439460	1441066246	31.10929880238173	122.54212546309667	6.5	359.08	6.000000000000001
413439460	1441066247	31.109335045653385	122.54212518189794	6.5	359.14	6.000000000000001
413439460	1441066248	31.109370000000002	122.54212499999998	6.5	359.2	6.000000000000001
413439460	1441066249	31.10940334634782	122.54212492516487	6.495	359.285	5.95
413439460	1441066250	31.1094351408311	122.54212495328551	6.49	359.37	5.9
413439460	1441066251	31.109465533386075	122.54212507728747	6.485	359.455	5.8500000000000005
413439460	1441066252	31.109494673949012	122.54212529009635	6.48	359.53999999999996	5.8
413439460	1441066253	31.10952271245613	122.5421255846377	6.475	359.625	5.75
413439460	1441066254	31.109549798843684	122.54212595383704	6.47	359.71000000000004	5.7
413439460	1441066255	31.109576083047877	122.54212639061994	6.465	359.79499999999996	5.65
413439460	1441066256	31.10960171500498	122.54212688791188	6.46	359.88	5.6
413439460	1441066257	31.10962684465119	122.54212743863842	6.455	359.965	5.55
413439460	1441066258	31.10965162192274	122.54212803572499	6.45	0.05000000000001137	5.5
413439460	1441066259	31.109676196755863	122.54212867209714	6.445	0.1349999999999909	5.449999999999999
413439460	1441066260	31.109700719086764	122.54212934068032	6.44	0.21999999999997044	5.3999999999999995
413439460	1441066261	31.10972533885168	122.54213003440003	6.4350000000000005	0.3050000000000068	5.3500000000000005
413439460	1441066262	31.109750205986813	122.54213074618173	6.430000000000001	0.38999999999998636	5.300000000000001
413439460	1441066263	31.10977547042836	122.54213146895093	6.425000000000001	0.47500000000002274	5.25
413439460	1441066264	31.109801282112567	122.54213219563303	6.42	0.5600000000000023	5.2
413439460	1441066265	31.109827790975626	122.54213291915353	6.415	0.6449999999999818	5.15
413439460	1441066266	31.10985514695375	122.5421336324379	6.41	0.7300000000000182	5.1
413439460	1441066267	31.109883499983145	122.54213432841158	6.405	0.8149999999999977	5.05
413439460	1441066268	31.10991299999999	122.542135	6.4	0.8999999999999773	5.0
413439460	1441066269	31.109943745969332	122.5421356407016	6.3950000000000005	0.8449999999999704	4.95
413439460	1441066270	31.109975632971427	122.54213624630682	6.390000000000001	0.7900000000000205	4.8999999999999995
413439460	1441066271	31.11000850511538	122.54213681317908	6.385000000000001	0.7349999999999568	4.85
413439460	1441066272	31.110042206510304	122.54213733768182	6.38	0.6800000000000068	4.8
413439460	1441066273	31.1100765812653	122.54213781617845	6.375	0.625	4.75
413439460	1441066274	31.11011147348947	122.54213824503236	6.37	0.5699999999999363	4.7
413439460	1441066275	31.110146727291927	122.54213862060699	6.365	0.5149999999999864	4.65
413439460	1441066276	31.110182186781802	122.54213893926567	6.36	0.45999999999997954	4.6000000000000005
413439460	1441066277	31.110217696068194	122.54213919737187	6.355	0.4049999999999727	4.55
413439460	1441066278	31.110253099260245	122.54213939128888	6.35	0.3499999999999659	4.5
413439460	1441066279	31.11028824046704	122.54213951738016	6.345	0.2949999999999591	4.45
413439460	1441066280	31.110322963797742	122.54213957200903	6.34	0.2400000000000091	4.3999999999999995
413439460	1441066281	31.11035711336148	122.54213955153891	6.335	0.18499999999994543	4.35
413439460	1441066282	31.11039053326737	122.54213945233316	6.33	0.12999999999999545	4.3
413439460	1441066283	31.11042306762457	122.54213927075517	6.325	0.07499999999998863	4.25
413439460	1441066284	31.110454560542205	122.54213900316832	6.32	0.019999999999924967	4.2
413439460	1441066285	31.110484856129418	122.54213864593596	6.3149999999999995	359.965	4.15
413439460	1441066286	31.110513798495354	122.54213819542151	6.31	359.90999999999997	4.1000000000000005
413439460	1441066287	31.11054123174917	122.54213764798838	6.305	359.85499999999996	4.05
413439460	1441066288	31.110566999999996	122.54213699999998	6.3	359.79999999999995	4.0
413439460	1441066289	31.110591051545637	122.5421362506302	6.3	359.74999999999994	4.0
413439460	1441066290	31.110613751438464	122.54213541029482	6.3	359.7	4.0
413439460	1441066291	31.110635568919502	122.5421344922201	6.3	359.65	4.0
413439460	1441066292	31.11065697322973	122.54213350963234	6.3	359.59999999999997	4.0
413439460	1441066293	31.11067843361017	122.54213247575773	6.3	359.54999999999995	4.0
413439460	1441066294	31.11070041930181	122.54213140382252	6.3	359.5	4.0
413439460	1441066295	31.110723399545623	122.54213030705297	6.3	359.45	4.0
413439460	1441066296	31.110747843582615	122.54212919867524	6.3	359.4	4.0
413439460	1441066297	31.110774220653767	122.54212809191554	6.3	359.34999999999997	4.0
413439460	1441066298	31.110803	122.542127	6.3	359.3	4.0
413439460	1441066299	31.1108344777107	122.54212593334778	6.29	359.23	4.0
413439460	1441066300	31.11086825726878	122.54212489114981	6.28	359.16	4.0
413439460	1441066301	31.11090376900555	122.54212386979006	6.27	359.09000000000003	4.0
413439460	1441066302	31.110940443252343	122.54212286565249	6.26	359.02	4.0
413439460	1441066303	31.110977710340535	122.54212187512115	6.25	358.95	4.0
413439460	1441066304	31.11101500060144	122.54212089458005	6.24	358.87999999999994	4.0
413439460	1441066305	31.111051744366446	122.54211992041326	6.23	358.80999999999995	4.0
413439460	1441066306	31.111087371966953	122.54211894900492	6.22	358.73999999999995	4.0
413439460	1441066307	31.111121313734333	122.54211797673912	6.21	358.66999999999996	4.0
413439460	1441066308	31.11115299999999	122.542117	6.2	358.59999999999997	4.0
413439460	1441066309	31.111182028612408	122.54211601598071	6.2	358.58	4.0
413439460	1441066310	31.1112086674881	122.54211502510995	6.2	358.56	4.0
413439460	1441066311	31.111233352060662	122.54211402862535	6.2	358.53999999999996	4.0
413439460	1441066312	31.11125651776367	122.54211302776449	6.2	358.52	4.0
413439460	1441066313	31.11127860003068	122.54211202376491	6.2	358.5	4.0
413439460	1441066314	31.11130003429525	122.5421110178642	6.2	358.47999999999996	4.0
413439460	1441066315	31.111321255990926	122.54211001129985	6.2	358.4599999999999	4.0
413439460	1441066316	31.11134270055125	122.5421090053094	6.2	358.43999999999994	4.0
413439460	1441066317	31.11136480340977	122.54210800113029	6.2	358.41999999999996	4.0
413439460	1441066318	31.111387999999998	122.542107	6.2	358.3999999999999	4.0
413439460	1441066319	31.111412626838955	122.54210600272734	6.2	358.3999999999999	4.0
413439460	1441066320	31.111438624777538	122.54210500840662	6.2	358.3999999999999	4.0
413439460	1441066321	31.111465835750145	122.5421040157036	6.2	358.3999999999999	4.0
413439460	1441066322	31.111494101691154	122.54210302328401	6.2	358.3999999999999	4.0
413439460	1441066323	31.111523264534974	122.54210202981355	6.2	358.3999999999999	4.0
413439460	1441066324	31.111553166215984	122.54210103395802	6.2	358.3999999999999	4.0
413439460	1441066325	31.111583648668592	122.54210003438314	6.2	358.3999999999999	4.0
413439460	1441066326	31.111614553827188	122.54209902975464	6.2	358.3999999999999	4.0
413439460	1441066327	31.111645723626197	122.54209801873834	6.2	358.3999999999999	4.0
413439460	1441066328	31.111677	122.54209700000001	6.2	358.3999999999999	4.0
413439460	1441066329	31.111708260270657	122.54209597184365	6.188888888888889	358.41111111111104	4.0
413439460	1441066330	31.111739523310796	122.54209493112631	6.177777777777778	358.42222222222216	4.0
413439460	1441066331	31.111770843380707	122.54209387434328	6.166666666666667	358.4333333333333	4.0
413439460	1441066332	31.11180227474062	122.54209279798981	6.155555555555556	358.4444444444444	4.0
413439460	1441066333	31.111833871650845	122.5420916985612	6.144444444444444	358.45555555555546	4.0
413439460	1441066334	31.111865688371637	122.54209057255265	6.133333333333333	358.4666666666666	4.0
413439460	1441066335	31.11189777916324	122.54208941645946	6.122222222222222	358.4777777777777	4.0
413439460	1441066336	31.111930198285947	122.54208822677683	6.111111111111111	358.4888888888888	4.0
413439460	1441066337	31.111963	122.542087	6.1	358.49999999999994	4.0
413439460	1441066338	31.111996192293457	122.54208573633952	6.1	358.51818181818174	4.0
413439460	1441066339	31.11202959806548	122.54208445086726	6.1	358.5363636363636	4.0
413439460	1441066340	31.11206299394305	122.54208316237055	6.1	358.5545454545454	4.0
413439460	1441066341	31.11209615655312	122.54208188963663	6.1	358.5727272727272	4.0
413439460	1441066342	31.112128862522656	122.5420806514529	6.1	358.59090909090907	4.0
413439460	1441066343	31.11216088847865	122.5420794666067	6.1	358.6090909090908	4.0
413439460	1441066344	31.112192011048066	122.54207835388547	6.1	358.62727272727267	4.0
413439460	1441066345	31.11222200685793	122.54207733207669	6.1	358.64545454545447	4.0
413439460	1441066346	31.112250652535216	122.54207641996781	6.1	358.6636363636363	4.0
413439460	1441066347	31.112277724706896	122.54207563634642	6.1	358.68181818181813	4.0
413439460	1441066348	31.112303	122.542075	6.1	358.69999999999993	4.0
413439460	1441066349	31.112326374258977	122.5420745208462	6.1	358.67999999999995	4.0
413439460	1441066350	31.11234822019809	122.54207417332307	6.1	358.6599999999999	4.0
413439460	1441066351	31.112369029749047	122.54207392299867	6.1	358.63999999999993	4.0
413439460	1441066352	31.112389294843563	122.54207373544097	6.1	358.61999999999995	4.0
413439460	1441066353	31.11240950741335	122.542073576218	6.1	358.5999999999999	4.0
413439460	1441066354	31.112430159390073	122.54207341089769	6.1	358.5799999999999	4.0
413439460	1441066355	31.11245174270542	122.54207320504791	6.1	358.55999999999995	4.0
413439460	1441066356	31.112474749291085	122.5420729242365	6.1	358.53999999999996	4.0
413439460	1441066357	31.112499671078726	122.5420725340313	6.1	358.5199999999999	4.0
413439460	1441066358	31.112526999999996	122.542072	6.1	358.49999999999994	4.0
413439460	1441066359	31.112557047080028	122.54207129953618	6.1	358.5199999999999	4.0
413439460	1441066360	31.11258939971782	122.54207045733659	6.1	358.53999999999996	4.0
413439460	1441066361	31.112623464405843	122.54206950992406	6.1	358.55999999999995	4.0
413439460	1441066362	31.112658647636593	122.54206849382136	6.1	358.5799999999999	4.0
413439460	1441066363	31.112694355902594	122.54206744555138	6.1	358.5999999999999	4.0
413439460	1441066364	31.11272999569636	122.54206640163713	6.1	358.61999999999995	4.0
413439460	1441066365	31.112764973510416	122.54206539860165	6.1	358.63999999999993	4.0
413439460	1441066366	31.112798695837338	122.54206447296814	6.1	358.6599999999999	4.0
413439460	1441066367	31.11283056916966	122.54206366125982	6.1	358.67999999999995	4.0
413439460	1441066368	31.112860000000005	122.542063	6.1	358.69999999999993	4.0
413439460	1441066369	31.11288658542186	122.54206251101488	6.09	358.6599999999999	4.0
413439460	1441066370	31.11291068493253	122.54206215734189	6.08	358.61999999999995	4.0
413439460	1441066371	31.112932848630248	122.54206188732118	6.069999999999999	358.5799999999999	4.0
413439460	1441066372	31.112953626613205	122.54206164929285	6.06	358.53999999999996	4.0
413439460	1441066373	31.112973568979616	122.5420613915969	6.05	358.49999999999994	4.0
413439460	1441066374	31.112993225827687	122.54206106257337	6.04	358.4599999999999	4.0
413439460	1441066375	31.113013147255575	122.54206061056206	6.03	358.41999999999996	4.0
413439460	1441066376	31.113033883361496	122.5420599839029	6.02	358.37999999999994	4.0
413439460	1441066377	31.113055984243584	122.54205913093566	6.01	358.34	4.0
413439460	1441066378	31.113080000000007	122.54205800000001	6.0	358.29999999999995	4.0
413439460	1441066379	31.113106321500737	122.54205655755757	6.0	358.21111111111105	4.111111111111112
413439460	1441066380	31.11313470270294	122.542054842558	6.0	358.1222222222222	4.222222222222222
413439460	1441066381	31.11316473833569	122.54205291207305	6.0	358.03333333333325	4.333333333333334
413439460	1441066382	31.113196023128012	122.54205082317452	6.0	357.9444444444444	4.444444444444445
413439460	1441066383	31.113228151808908	122.54204863293437	6.0	357.8555555555555	4.555555555555555
413439460	1441066384	31.113260719107505	122.5420463984246	6.0	357.76666666666665	4.666666666666666
413439460	1441066385	31.113293319752813	122.54204417671745	6.0	357.6777777777777	4.777777777777778
413439460	1441066386	31.113325548473938	122.54204202488509	6.0	357.58888888888885	4.888888888888889
413439460	1441066387	31.113357000000004	122.54204000000001	6.0	357.49999999999994	5.0
413439460	1441066388	31.113387367450137	122.5420381468455	6.0	357.53	5.0
413439460	1441066389	31.113416737503822	122.54203646104811	6.0	357.55999999999995	5.0
413439460	1441066390	31.11344529523053	122.54203492594526	6.0	357.5899999999999	5.0
413439460	1441066391	31.11347322569977	122.54203352487417	6.0	357.61999999999995	5.0
413439460	1441066392	31.113500713981058	122.54203224117215	6.0	357.65	5.0
413439460	1441066393	31.113527945143872	122.54203105817645	6.0	357.68	5.0
413439460	1441066394	31.113555104257703	122.54202995922422	6.0	357.71	5.0
413439460	1441066395	31.113582376392003	122.54202892765265	6.0	357.74	5.0
413439460	1441066396	31.11360994661628	122.54202794679888	6.0	357.77	5.0
413439460	1441066397	31.113638	122.542027	6.0	357.79999999999995	5.0
413439460	1441066398	31.113666679234267	122.54202607279655	6.0	357.8818181818182	5.0
413439460	1441066399	31.11369595749666	122.54202515954267	6.0	357.96363636363634	5.0
413439460	1441066400	31.11372576558646	122.54202425679608	6.0	358.0454545454545	5.0
413439460	1441066401	31.113756034302888	122.54202336111432	6.0	358.12727272727267	5.0
413439460	1441066402	31.113786694445192	122.54202246905511	6.0	358.20909090909083	5.0
413439460	1441066403	31.113817676812598	122.54202157717603	6.0	358.29090909090905	5.0
413439460	1441066404	31.113848912204382	122.54202068203475	6.0	358.3727272727272	5.0
413439460	1441066405	31.113880331419754	122.54201978018887	6.0	358.4545454545454	5.0
413439460	1441066406	31.113911865257993	122.54201886819601	6.0	358.5363636363636	5.0
413439460	1441066407	31.113943444518323	122.54201794261387	6.0	358.61818181818177	5.0
413439460	1441066408	31.113974999999996	122.542017	6.0	358.69999999999993	5.0
413439460	1441066409	31.114006467558898	122.54201603850333	5.995	358.72499999999997	5.0
413439460	1441066410	31.114037803277437	122.54201506263783	5.99	358.74999999999994	5.0
413439460	1441066411	31.114068968294603	122.5420140785087	5.985	358.7749999999999	5.0
413439460	1441066412	31.114099923749475	122.54201309222121	5.98	358.7999999999999	5.0
413439460	1441066413	31.11413063078102	122.54201210988063	5.975	358.82499999999993	5.0
413439460	1441066414	31.11416105052831	122.5420111375922	5.97	358.8499999999999	5.0
413439460	1441066415	31.114191144130338	122.54201018146118	5.965	358.87499999999994	5.0
413439460	1441066416	31.114220872726182	122.54200924759289	5.96	358.8999999999999	5.0
413439460	1441066417	31.114250197454844	122.54200834209261	5.955	358.92499999999995	5.0
413439460	1441066418	31.11427907945536	122.54200747106563	5.95	358.94999999999993	5.0
413439460	1441066419	31.114307479866753	122.54200664061727	5.945	358.9749999999999	5.0
413439460	1441066420	31.11433535982806	122.54200585685288	5.94	358.99999999999994	5.0
413439460	1441066421	31.11436268047835	122.54200512587772	5.9350000000000005	359.0249999999999	5.0
413439460	1441066422	31.114389402956615	122.54200445379719	5.930000000000001	359.04999999999995	5.0
413439460	1441066423	31.11441548840188	122.5420038467166	5.925000000000001	359.07499999999993	5.0
413439460	1441066424	31.114440897953234	122.54200331074131	5.92	359.09999999999997	5.0
413439460	1441066425	31.114465592749678	122.54200285197662	5.915	359.12499999999994	5.0
413439460	1441066426	31.114489533930268	122.54200247652794	5.91	359.15	5.0
413439460	1441066427	31.114512682634025	122.54200219050061	5.905	359.1749999999999	5.0
413439460	1441066428	31.114534999999993	122.54200199999998	5.9	359.19999999999993	5.0
413439460	1441066429	31.114556496266538	122.54200190643931	5.9	359.21999999999997	5.0
413439460	1441066430	31.114577378069352	122.54200189246325	5.9	359.23999999999995	5.0
413439460	1441066431	31.114597901143487	122.54200193602432	5.9	359.25999999999993	5.0
413439460	1441066432	31.11461832122392	122.54200201507508	5.9	359.2799999999999	5.0
413439460	1441066433	31.114638894045687	122.54200210756798	5.9	359.29999999999995	5.0
413439460	1441066434	31.11465987534383	122.54200219145548	5.9	359.31999999999994	5.0
413439460	1441066435	31.114681520853317	122.54200224469004	5.9	359.3399999999999	5.0
413439460	1441066436	31.114704086309178	122.54200224522404	5.9	359.35999999999996	5.0
413439460	1441066437	31.114727827446394	122.54200217100991	5.9	359.37999999999994	5.0
413439460	1441066438	31.114752999999993	122.54200199999998	5.9	359.3999999999999	5.0
413439460	1441066439	31.114779782663813	122.54200171773614	5.9	359.36666666666656	5.0
413439460	1441066440	31.114808045967116	122.54200134011828	5.9	359.3333333333333	5.0
413439460	1441066441	31.11483758339806	122.54200089063585	5.9	359.29999999999995	5.0
413439460	1441066442	31.114868188444763	122.54200039277838	5.9	359.26666666666665	5.0
413439460	1441066443	31.11489965459538	122.5419998700354	5.9	359.2333333333333	5.0
413439460	1441066444	31.114931775338064	122.54199934589641	5.9	359.2	5.0
413439460	1441066445	31.11496434416095	122.5419988438511	5.9	359.16666666666663	5.0
413439460	1441066446	31.11499715455221	122.54199838738907	5.9	359.1333333333333	5.0
413439460	1441066447	31.115029999999997	122.54199799999999	5.9	359.1	5.0
413439460	1441066448	31.115062702378182	122.54199769972918	5.9	359.07619047619045	4.9523809523809526
413439460	1441066449	31.115095197103443	122.54199748284417	5.9	359.052380952381	4.904761904761904
413439460	1441066450	31.115127447978168	122.54199734016811	5.9	359.0285714285714	4.857142857142857
413439460	1441066451	31.11515941880475	122.54199726252405	5.9	359.0047619047619	4.809523809523809
413439460	1441066452	31.115191073385546	122.54199724073509	5.9	358.9809523809524	4.761904761904762
413439460	1441066453	31.11522237552296	122.54199726562432	5.9	358.95714285714286	4.714285714285714
413439460	1441066454	31.11525328901938	122.54199732801482	5.9	358.93333333333334	4.666666666666666
413439460	1441066455	31.115283777677163	122.54199741872961	5.9	358.9095238095238	4.619047619047619
413439460	1441066456	31.115313805298726	122.54199752859172	5.9	358.8857142857143	4.571428571428571
413439460	1441066457	31.115343335686433	122.5419976484242	5.9	358.8619047619047	4.523809523809525
413439460	1441066458	31.115372332642682	122.54199776905006	5.9	358.83809523809526	4.476190476190475
413439460	1441066459	31.115400759969837	122.54199788129226	5.9	358.8142857142857	4.428571428571429
413439460	1441066460	31.115428581470322	122.54199797597386	5.9	358.79047619047617	4.380952380952381
413439460	1441066461	31.11545576094651	122.54199804391781	5.9	358.76666666666665	4.333333333333334
413439460	1441066462	31.115482262200775	122.54199807594706	5.9	358.74285714285713	4.285714285714286
413439460	1441066463	31.11550804903552	122.54199806288463	5.9	358.7190476190476	4.238095238095238
413439460	1441066464	31.11553308525314	122.54199799555343	5.9	358.6952380952381	4.190476190476191
413439460	1441066465	31.115557334655996	122.54199786477642	5.9	358.6714285714286	4.142857142857143
413439460	1441066466	31.115580761046505	122.54199766137654	5.9	358.647619047619	4.095238095238096
413439460	1441066467	31.115603328227046	122.54199737617677	5.9	358.62380952380954	4.0476190476190474
413439460	1441066468	31.115625	122.541997	5.9	358.59999999999997	4.0
413439460	1441066469	31.115645797660918	122.54199652745363	5.9	358.56	4.1000000000000005
413439460	1441066470	31.11566597247801	122.54199596828289	5.9	358.52	4.2
413439460	1441066471	31.115685833212655	122.54199533601742	5.9	358.48	4.3
413439460	1441066472	31.115705688626182	122.54199464418693	5.9	358.44	4.3999999999999995
413439460	1441066473	31.11572584747998	122.5419939063211	5.9	358.4	4.5
413439460	1441066474	31.11574661853538	122.54199313594955	5.9	358.35999999999996	4.6000000000000005
413439460	1441066475	31.115768310553744	122.54199234660202	5.9	358.31999999999994	4.7
413439460	1441066476	31.115791232296406	122.54199155180814	5.9	358.28	4.8
413439460	1441066477	31.1158156925247	122.54199076509757	5.9	358.23999999999995	4.8999999999999995
413439460	1441066478	31.115841999999994	122.54199	5.9	358.19999999999993	5.0
413439460	1441066479	31.11587035688275	122.5419892665308	5.9	358.21999999999997	5.0
413439460	1441066480	31.115900538930177	122.54198856064832	5.9	358.23999999999995	5.0
413439460	1441066481	31.115932215298592	122.5419878747966	5.9	358.25999999999993	5.0
413439460	1441066482	31.11596505514438	122.54198720141977	5.9	358.28	5.0
413439460	1441066483	31.115998727623865	122.54198653296191	5.9	358.29999999999995	5.0
413439460	1441066484	31.116032901893416	122.54198586186706	5.9	358.31999999999994	5.0
413439460	1441066485	31.116067247109438	122.54198518057935	5.9	358.34	5.0
413439460	1441066486	31.116101432428284	122.54198448154287	5.9	358.35999999999996	5.0
413439460	1441066487	31.11613512700633	122.54198375720172	5.9	358.37999999999994	5.0
413439460	1441066488	31.116168	122.54198300000002	5.9	358.3999999999999	5.0
413439460	1441066489	31.116199788146375	122.54198220466786	5.9	358.3736842105263	4.947368421052631
413439460	1441066490	31.116230498505463	122.54198137507936	5.9	358.3473684210526	4.894736842105263
413439460	1441066491	31.116260205717985	122.54198051739459	5.9	358.32105263157894	4.842105263157895
413439460	1441066492	31.11628898442464	122.54197963777371	5.9	358.2947368421052	4.7894736842105265
413439460	1441066493	31.11631690926615	122.54197874237676	5.9	358.2684210526315	4.7368421052631575
413439460	1441066494	31.116344054883207	122.54197783736383	5.9	358.24210526315784	4.684210526315789
413439460	1441066495	31.11637049591652	122.54197692889511	5.9	358.21578947368414	4.631578947368421
413439460	1441066496	31.11639630700681	122.54197602313066	5.9	358.1894736842105	4.578947368421052
413439460	1441066497	31.116421562794756	122.54197512623062	5.9	358.1631578947368	4.526315789473684
413439460	1441066498	31.11644633792109	122.54197424435513	5.9	358.1368421052631	4.473684210526316
413439460	1441066499	31.116470707026462	122.54197338366426	5.9	358.1105263157894	4.421052631578948
413439460	1441066500	31.116494744751638	122.54197255031816	5.9	358.0842105263157	4.368421052631579
413439460	1441066501	31.11651852573727	122.54197175047696	5.9	358.05789473684206	4.31578947368421
413439460	1441066502	31.116542124624083	122.5419709903008	5.9	358.03157894736836	4.2631578947368425
413439460	1441066503	31.116565616052732	122.5419702759498	5.9	358.00526315789466	4.2105263157894735
413439460	1441066504	31.116589074663974	122.54196961358407	5.9	357.97894736842096	4.157894736842105
413439460	1441066505	31.116612575098475	122.54196900936377	5.9	357.95263157894726	4.105263157894737
413439460	1441066506	31.116636191996903	122.54196846944903	5.9	357.9263157894736	4.052631578947368
413439460	1441066507	31.116659999999992	122.54196800000001	5.9	357.8999999999999	4.0
413439460	1441066508	31.116684071736675	122.5419676006405	5.9	357.88999999999993	4.0
413439460	1441066509	31.116708471788968	122.54196724484892	5.9	357.87999999999994	4.0
413439460	1441066510	31.116733262727124	122.54196689956733	5.9	357.86999999999995	4.0
413439460	1441066511	31.116758507121407	122.54196653173773	5.9	357.8599999999999	4.0
413439460	1441066512	31.116784267542062	122.5419661083021	5.9	357.84999999999997	4.0
413439460	1441066513	31.11681060655935	122.54196559620243	5.9	357.84	4.0
413439460	1441066514	31.11683758674356	122.54196496238052	5.9	357.83	4.0
413439460	1441066515	31.116865270664892	122.5419641737783	5.9	357.82	4.0
413439460	1441066516	31.116893720893618	122.54196319733755	5.9	357.81	4.0
413439460	1441066517	31.116923	122.54196200000001	5.9	357.79999999999995	4.0
413439460	1441066518	31.11695311820925	122.54196055787685	5.9	357.6545454545454	4.181818181818182
413439460	1441066519	31.116983876366668	122.54195888375709	5.9	357.5090909090909	4.363636363636363
413439460	1441066520	31.11701502297255	122.54195699959917	5.9	357.3636363636363	4.545454545454546
413439460	1441066521	31.11704630652715	122.54195492736169	5.9	357.2181818181818	4.7272727272727275
413439460	1441066522	31.11707747553079	122.54195268900317	5.9	357.0727272727272	4.90909090909091
413439460	1441066523	31.1171082784838	122.54195030648236	5.9	356.9272727272727	5.090909090909092
413439460	1441066524	31.117138463886445	122.54194780175789	5.9	356.7818181818181	5.272727272727273
413439460	1441066525	31.11716778023907	122.54194519678855	5.9	356.6363636363636	5.454545454545455
413439460	1441066526	31.117195976041973	122.54194251353317	5.9	356.49090909090904	5.636363636363637
413439460	1441066527	31.117222799795503	122.54193977395067	5.9	356.3454545454545	5.818181818181818
413439460	1441066528	31.117248	122.541937	5.9	356.19999999999993	6.000000000000001
413439460	1441066529	31.117271437778864	122.54193421443898	5.9	356.17999999999995	6.1000000000000005
413439460	1441066530	31.117293424747864	122.54193144322049	5.9	356.1599999999999	6.200000000000001
413439460	1441066531	31.117314385145757	122.54192871309624	5.9	356.13999999999993	6.3
413439460	1441066532	31.117334743211398	122.54192605081788	5.9	356.11999999999995	6.4
413439460	1441066533	31.11735492318355	122.541923483137	5.9	356.0999999999999	6.5
413439460	1441066534	31.11737534930104	122.54192103680522	5.9	356.0799999999999	6.6000000000000005
413439460	1441066535	31.117396445802633	122.5419187385741	5.9	356.05999999999995	6.700000000000001
413439460	1441066536	31.117418636927134	122.54191661519515	5.9	356.03999999999996	6.8
413439460	1441066537	31.117442346913332	122.54191469341995	5.9	356.0199999999999	6.9
413439460	1441066538	31.11746799999999	122.541913	5.9	355.99999999999994	7.0
413439460	1441066539	31.117495887691984	122.54191155417617	5.890000000000001	356.1599999999999	7.1000000000000005
413439460	1441066540	31.11752577055843	122.5419103451466	5.88	356.32	7.2
413439460	1441066541	31.117557276434592	122.54190935459872	5.87	356.47999999999996	7.300000000000001
413439460	1441066542	31.117590033155672	122.54190856422004	5.86	356.63999999999993	7.400000000000001
413439460	1441066543	31.117623668556952	122.54190795569802	5.85	356.8	7.500000000000001
413439460	1441066544	31.117657810473645	122.54190751072018	5.84	356.96	7.6
413439460	1441066545	31.11769208674104	122.541907210974	5.83	357.11999999999995	7.699999999999999
413439460	1441066546	31.117726125194388	122.54190703814693	5.82	357.28	7.8
413439460	1441066547	31.11775955366896	122.54190697392644	5.81	357.44	7.9
413439460	1441066548	31.117792	122.541907	5.8	357.6	8.0
413439460	1441066549	31.11782317149594	122.54190710165673	5.8	357.80526315789473	8.052631578947368
413439460	1441066550	31.117853093357603	122.5419072785929	5.8	358.01052631578943	8.105263157894738
413439460	1441066551	31.117881870258923	122.54190753410647	5.8	358.2157894736842	8.157894736842104
413439460	1441066552	31.117909606873845	122.54190787149541	5.8	358.42105263157896	8.210526315789474
413439460	1441066553	31.117936407876304	122.54190829405769	5.8	358.62631578947367	8.263157894736842
413439460	1441066554	31.11796237794021	122.54190880509131	5.8	358.8315789473684	8.31578947368421
413439460	1441066555	31.117987621739534	122.54190940789424	5.8	359.03684210526313	8.36842105263158
413439460	1441066556	31.118012243948154	122.54191010576444	5.8	359.2421052631579	8.421052631578947
413439460	1441066557	31.11803634924005	122.5419109019999	5.8	359.4473684210526	8.473684210526315
413439460	1441066558	31.118060042289088	122.54191179989854	5.8	359.6526315789473	8.526315789473685
413439460	1441066559	31.11808342776925	122.54191280275843	5.8	359.85789473684207	8.578947368421053
413439460	1441066560	31.118106610354413	122.54191391387747	5.8	0.06315789473683253	8.63157894736842
413439460	1441066561	31.118129694718526	122.54191513655371	5.8	0.26842105263153826	8.68421052631579
413439460	1441066562	31.11815278553549	122.54191647408508	5.8	0.47368421052630083	8.736842105263158
413439460	1441066563	31.118175987479198	122.54191792976968	5.8	0.6789473684210066	8.789473684210527
413439460	1441066564	31.118199405223603	122.54191950690542	5.8	0.8842105263157691	8.842105263157896
413439460	1441066565	31.118223143442602	122.54192120879036	5.8	1.0894736842104749	8.894736842105262
413439460	1441066566	31.11824730681009	122.54192303872254	5.8	1.2947368421051806	8.947368421052632
413439460	1441066567	31.118272000000005	122.54192500000002	5.8	1.4999999999999432	9.0
413439460	1441066568	31.118297294585812	122.54192709335848	5.8	1.6899999999999409	9.0
413439460	1441066569	31.118323129739498	122.54192930928437	5.8	1.8799999999999386	9.0
413439460	1441066570	31.118349411532623	122.5419316357017	5.8	2.069999999999993	9.0
413439460	1441066571	31.11837604603673	122.5419340605345	5.8	2.259999999999934	9.0
413439460	1441066572	31.1184029393234	122.54193657170684	5.8	2.449999999999932	9.0
413439460	1441066573	31.118429997464187	122.54193915714265	5.8	2.6399999999999295	9.0
413439460	1441066574	31.118457126530682	122.54194180476595	5.8	2.8299999999999272	9.0
413439460	1441066575	31.118484232594422	122.54194450250066	5.8	3.019999999999982	9.0
413439460	1441066576	31.118511221727	122.54194723827072	5.8	3.2099999999999795	9.0
413439460	1441066577	31.118537999999994	122.54195000000001	5.8	3.3999999999999204	9.0
413439460	1441066578	31.11856449364608	122.54195277749064	5.8	3.4666666666665833	8.952380952380953
413439460	1441066579	31.118590709542435	122.54195556805738	5.8	3.533333333333303	8.904761904761905
413439460	1441066580	31.118616674727264	122.54195837089328	5.8	3.599999999999909	8.857142857142858
413439460	1441066581	31.118642416238878	122.54196118519131	5.8	3.6666666666666288	8.80952380952381
413439460	1441066582	31.118667961115484	122.54196401014451	5.8	3.7333333333332916	8.761904761904763
413439460	1441066583	31.11869333639538	122.54196684494588	5.8	3.7999999999999545	8.714285714285714
413439460	1441066584	31.1187185691168	122.54196968878844	5.8	3.8666666666666174	8.666666666666668
413439460	1441066585	31.118743686318005	122.54197254086517	5.8	3.9333333333332803	8.619047619047619
413439460	1441066586	31.118768715037266	122.54197540036915	5.8	3.999999999999943	8.571428571428571
413439460	1441066587	31.118793682312795	122.54197826649333	5.8	4.066666666666606	8.523809523809524
413439460	1441066588	31.118818615182906	122.54198113843077	5.8	4.133333333333269	8.476190476190476
413439460	1441066589	31.118843540685788	122.5419840153745	5.8	4.199999999999932	8.428571428571429
413439460	1441066590	31.118868485859764	122.54198689651747	5.8	4.2666666666666515	8.380952380952381
413439460	1441066591	31.118893477743033	122.54198978105282	5.8	4.3333333333332575	8.333333333333332
413439460	1441066592	31.118918543373876	122.54199266817352	5.8	4.39999999999992	8.285714285714286
413439460	1441066593	31.11894370979054	122.54199555707258	5.8	4.46666666666664	8.238095238095237
413439460	1441066594	31.118969004031268	122.5419984469431	5.8	4.533333333333246	8.190476190476192
413439460	1441066595	31.11899445313434	122.54200133697805	5.8	4.599999999999966	8.142857142857142
413439460	1441066596	31.119020084137976	122.54200422637048	5.8	4.666666666666629	8.095238095238095
413439460	1441066597	31.11904592408045	122.54200711431345	5.8	4.733333333333292	8.047619047619047
413439460	1441066598	31.119071999999992	122.54200999999999	5.8	4.7999999999999545	8.0
413439460	1441066599	31.119098331456563	122.54201288266103	5.796551724137931	4.775862068965466	7.9655172413793105
413439460	1441066600	31.119124908096822	122.54201576167904	5.793103448275862	4.751724137930978	7.93103448275862
413439460	1441066601	31.119151712089128	122.54201863647435	5.789655172413793	4.72758620689649	7.896551724137931
413439460	1441066602	31.119178725601834	122.54202150646734	5.786206896551724	4.703448275862058	7.862068965517242
413439460	1441066603	31.1192059308033	122.54202437107834	5.782758620689655	4.679310344827513	7.8275862068965525
413439460	1441066604	31.119233309861883	122.54202722972771	5.779310344827586	4.655172413793082	7.793103448275862
413439460	1441066605	31.119260844945927	122.54203008183575	5.775862068965517	4.631034482758594	7.758620689655173
413439460	1441066606	31.11928851822381	122.54203292682283	5.772413793103448	4.606896551724105	7.724137931034483
413439460	1441066607	31.11931631186389	122.5420357641093	5.768965517241379	4.582758620689617	7.6896551724137945
413439460	1441066608	31.11934420803451	122.54203859311544	5.76551724137931	4.558620689655072	7.655172413793103
413439460	1441066609	31.119372188904048	122.54204141326163	5.7620689655172415	4.534482758620641	7.620689655172414
413439460	1441066610	31.119400236640843	122.54204422396818	5.758620689655173	4.510344827586152	7.586206896551725
413439460	1441066611	31.119428333413275	122.54204702465542	5.755172413793104	4.486206896551664	7.551724137931034
413439460	1441066612	31.11945646138968	122.54204981474366	5.751724137931035	4.462068965517176	7.517241379310345
413439460	1441066613	31.119484602738446	122.54205259365321	5.748275862068965	4.4379310344827445	7.482758620689656
413439460	1441066614	31.119512739627904	122.54205536080443	5.744827586206896	4.413793103448199	7.448275862068966
413439460	1441066615	31.119540854226447	122.54205811561759	5.741379310344827	4.389655172413768	7.413793103448276
413439460	1441066616	31.119568928702407	122.54206085751305	5.7379310344827585	4.36551724137928	7.379310344827586
413439460	1441066617	31.119596945224156	122.54206358591107	5.73448275862069	4.3413793103447915	7.344827586206897
413439460	1441066618	31.119624885960064	122.54206630023198	5.731034482758621	4.317241379310303	7.310344827586206
413439460	1441066619	31.1196527330785	122.5420689998961	5.727586206896552	4.293103448275815	7.275862068965517
413439460	1441066620	31.119680468747795	122.54207168432373	5.724137931034483	4.268965517241327	7.241379310344828
413439460	1441066621	31.119708075136337	122.54207435293516	5.720689655172414	4.2448275862068385	7.206896551724139
413439460	1441066622	31.119735534412477	122.54207700515065	5.717241379310345	4.22068965517235	7.172413793103448
413439460	1441066623	31.119762828744587	122.54207964039058	5.713793103448276	4.196551724137862	7.137931034482759
413439460	1441066624	31.119789940301033	122.54208225807517	5.710344827586207	4.172413793103431	7.103448275862069
413439460	1441066625	31.11981685125017	122.54208485762474	5.706896551724138	4.1482758620688855	7.06896551724138
413439460	1441066626	31.11984354376037	122.5420874384596	5.703448275862069	4.124137931034454	7.0344827586206895
413439460	1441066627	31.11987	122.54209	5.7	4.099999999999966	7.0
413439460	1441066628	31.119896217492844	122.5420925402396	5.7	4.099999999999966	7.0
413439460	1441066629	31.119922255184534	122.54209505146527	5.7	4.099999999999966	7.0
413439460	1441066630	31.11994818737607	122.54209752453731	5.7	4.099999999999966	7.0
413439460	1441066631	31.119974088368508	122.54209995031594	5.7	4.099999999999966	7.0
413439460	1441066632	31.120000032462883	122.54210231966145	5.7	4.099999999999966	7.0
413439460	1441066633	31.120026093960238	122.54210462343401	5.7	4.099999999999966	7.0
413439460	1441066634	31.12005234716159	122.54210685249393	5.7	4.099999999999966	7.0
413439460	1441066635	31.120078866367983	122.54210899770143	5.7	4.099999999999966	7.0
413439460	1441066636	31.12010572588045	122.54211104991671	5.7	4.099999999999966	7.0
413439460	1441066637	31.120132999999996	122.542113	5.7	4.099999999999966	7.0
413439460	1441066638	31.12016073550743	122.54211484399842	5.7	4.018181818181802	7.0
413439460	1441066639	31.120188869102403	122.54211659870668	5.7	3.9363636363635806	7.0
413439460	1441066640	31.12021730996434	122.54211828610643	5.7	3.8545454545453595	7.0
413439460	1441066641	31.120245967272655	122.5421199281793	5.7	3.772727272727195	7.0
413439460	1441066642	31.120274750206725	122.54212154690697	5.7	3.690909090909031	7.0
413439460	1441066643	31.120303567946028	122.54212316427113	5.7	3.6090909090908667	7.0
413439460	1441066644	31.120332329669917	122.54212480225348	5.7	3.5272727272727025	7.0
413439460	1441066645	31.120360944557856	122.54212648283578	5.7	3.445454545454538	7.0
413439460	1441066646	31.120389321789233	122.5421282279998	5.7	3.363636363636317	7.0
413439460	1441066647	31.120417370543482	122.54213005972727	5.7	3.281818181818096	7.0
413439460	1441066648	31.120444999999997	122.542132	5.7	3.199999999999932	7.0
413439460	1441066649	31.12047214608556	122.54213406359109	5.69	3.2199999999999704	7.0
413439460	1441066650	31.12049885171626	122.54213623643885	5.68	3.2399999999999523	7.0
413439460	1441066651	31.12052518655553	122.54213849727277	5.67	3.259999999999934	7.0
413439460	1441066652	31.120551220266847	122.54214082482238	5.66	3.2799999999999727	7.0
413439460	1441066653	31.120577022513622	122.54214319781718	5.65	3.2999999999999545	7.0
413439460	1441066654	31.120602662959307	122.54214559498664	5.64	3.3199999999999363	7.0
413439460	1441066655	31.12062821126734	122.54214799506019	5.63	3.339999999999918	7.0
413439460	1441066656	31.120653737101165	122.54215037676735	5.62	3.359999999999957	7.0
413439460	1441066657	31.12067931012424	122.54215271883747	5.609999999999999	3.3799999999999386	7.0
413439460	1441066658	31.120705	122.54215500000001	5.6	3.3999999999999204	7.0
413439460	1441066659	31.120730861377655	122.54215720318507	5.6	3.38214285714281	7.0
413439460	1441066660	31.120756888849527	122.54215932812573	5.6	3.3642857142856997	7.0
413439460	1441066661	31.120783061993695	122.54216137875581	5.6	3.3464285714284756	7.0
413439460	1441066662	31.120809360388254	122.5421633590091	5.6	3.3285714285713652	7.0
413439460	1441066663	31.120835763611286	122.54216527281937	5.6	3.310714285714255	7.0
413439460	1441066664	31.120862251240865	122.54216712412051	5.6	3.2928571428570876	7.0
413439460	1441066665	31.120888802855095	122.54216891684626	5.6	3.2749999999999773	7.0
413439460	1441066666	31.12091539803208	122.54217065493053	5.6	3.25714285714281	7.0
413439460	1441066667	31.120942016349865	122.54217234230701	5.6	3.239285714285643	7.0
413439460	1441066668	31.120968637386557	122.54217398290965	5.6	3.2214285714285325	7.0
413439460	1441066669	31.12099524072025	122.5421755806722	5.6	3.203571428571422	7.0
413439460	1441066670	31.12102180592901	122.5421771395285	5.6	3.185714285714198	7.0
413439460	1441066671	31.121048312590965	122.54217866341243	5.6	3.1678571428570876	7.0
413439460	1441066672	31.12107474028417	122.54218015625779	5.6	3.1499999999999773	7.0
413439460	1441066673	31.12110106858669	122.5421816219984	5.6	3.13214285714281	7.0
413439460	1441066674	31.12112727707667	122.54218306456812	5.6	3.1142857142856997	7.0
413439460	1441066675	31.121153345332143	122.54218448790083	5.6	3.0964285714285325	7.0
413439460	1441066676	31.121179252931242	122.54218589593034	5.6	3.0785714285713652	7.0
413439460	1441066677	31.121204979452017	122.54218729259053	5.6	3.060714285714255	7.0
413439460	1441066678	31.121230504472603	122.54218868181523	5.6	3.0428571428571445	7.0
413439460	1441066679	31.121255807571043	122.54219006753833	5.6	3.0249999999999204	7.0
413439460	1441066680	31.121280868325435	122.5421914536937	5.6	3.00714285714281	7.0
413439460	1441066681	31.121305666313898	122.5421928442152	5.6	2.9892857142856997	7.0
413439460	1441066682	31.12133018111448	122.54219424303665	5.6	2.9714285714285325	7.0
413439460	1441066683	31.121354392305296	122.542195654092	5.6	2.953571428571422	7.0
413439460	1441066684	31.121378279464427	122.54219708131508	5.6	2.935714285714255	7.0
413439460	1441066685	31.121401822169965	122.54219852863979	5.6	2.9178571428570876	7.0
413439460	1441066686	31.121425000000002	122.54220000000001	5.6	2.8999999999999773	7.0
413439460	1441066687	31.12144781504676	122.54220149790483	5.6	2.909090909090878	7.0
413439460	1441066688	31.12147035945903	122.54220301916416	5.6	2.918181818181779	7.0
413439460	1441066689	31.12149274789973	122.54220455916317	5.6	2.9272727272726797	7.0
413439460	1441066690	31.121515095031814	122.54220611328697	5.6	2.9363636363636374	7.0
413439460	1441066691	31.121537515518177	122.54220767692073	5.6	2.9454545454544814	7.0
413439460	1441066692	31.121560124021737	122.54220924544956	5.6	2.954545454545439	7.0
413439460	1441066693	31.12158303520545	122.54221081425861	5.6	2.96363636363634	7.0
413439460	1441066694	31.121606363732223	122.54221237873303	5.6	2.9727272727272407	7.0
413439460	1441066695	31.121630224264955	122.54221393425797	5.6	2.9818181818181415	7.0
413439460	1441066696	31.12165473146656	122.54221547621857	5.6	2.990909090909099	7.0
413439460	1441066697	31.12168	122.542217	5.6	2.999999999999943	7.0
413439460	1441066698	31.12170610396063	122.54221850230826	5.6	2.954545454545439	7.0
413439460	1441066699	31.121732955173815	122.54221998513285	5.6	2.909090909090878	7.0
413439460	1441066700	31.12176042489737	122.54222145178414	5.6	2.863636363636317	7.0
413439460	1441066701	31.121788384389138	122.54222290557252	5.6	2.818181818181813	7.0
413439460	1441066702	31.121816704906966	122.54222434980835	5.6	2.772727272727195	7.0
413439460	1441066703	31.121845257708678	122.54222578780198	5.6	2.727272727272691	7.0
413439460	1441066704	31.121873914052102	122.5422272228638	5.6	2.68181818181813	7.0
413439460	1441066705	31.121902545195116	122.54222865830415	5.6	2.636363636363569	7.0
413439460	1441066706	31.12193102239554	122.54223009743339	5.6	2.590909090909065	7.0
413439460	1441066707	31.121959216911225	122.54223154356188	5.6	2.5454545454544473	7.0
413439460	1441066708	31.121987000000004	122.54223299999998	5.6	2.499999999999943	7.0
413439460	1441066709	31.122014269040605	122.54223446819837	5.59	2.529999999999916	7.0
413439460	1441066710	31.1220410258952	122.54223594216896	5.58	2.5599999999999454	7.0
413439460	1441066711	31.122067298546835	122.542237414064	5.569999999999999	2.589999999999918	7.0
413439460	1441066712	31.12209311497852	122.5422388760357	5.56	2.6199999999999477	7.0
413439460	1441066713	31.12211850317331	122.5422403202363	5.55	2.6499999999999204	7.0
413439460	1441066714	31.122143491114237	122.542241738818	5.54	2.67999999999995	7.0
413439460	1441066715	31.122168106784347	122.54224312393303	5.53	2.7099999999999227	7.0
413439460	1441066716	31.122192378166638	122.54224446773357	5.52	2.7399999999999523	7.0
413439460	1441066717	31.122216333244175	122.54224576237183	5.51	2.769999999999925	7.0
413439460	1441066718	31.12224	122.54224700000002	5.5	2.7999999999998977	7.0
413439460	1441066719	31.122263404162634	122.54224817650373	5.5	2.7777777777777146	7.0
413439460	1441066720	31.122286562442646	122.54224930270244	5.5	2.7555555555554747	7.0
413439460	1441066721	31.122309489296125	122.54225039314905	5.5	2.7333333333332916	7.0
413439460	1441066722	31.12233219917916	122.54225146239652	5.5	2.7111111111110517	7.0
413439460	1441066723	31.1223547065478	122.54225252499776	5.5	2.688888888888812	7.0
413439460	1441066724	31.122377025858132	122.54225359550576	5.5	2.666666666666572	7.0
413439460	1441066725	31.12239917156622	122.54225468847346	5.5	2.644444444444389	7.0
413439460	1441066726	31.122421158128148	122.54225581845388	5.5	2.622222222222149	7.0
413439460	1441066727	31.12244299999999	122.542257	5.5	2.599999999999966	7.0
413439460	1441066728	31.12246472828284	122.54225824423696	5.5	2.6181818181817675	7.0
413439460	1441066729	31.122486440657863	122.5422595485784	5.5	2.636363636363569	7.0
413439460	1441066730	31.12250825145123	122.54226090701005	5.5	2.6545454545454277	7.0
413439460	1441066731	31.122530274989106	122.54226231351763	5.5	2.6727272727272293	7.0
413439460	1441066732	31.12255262559771	122.54226376208693	5.5	2.690909090909031	7.0
413439460	1441066733	31.122575417603187	122.54226524670365	5.5	2.7090909090908326	7.0
413439460	1441066734	31.122598765331755	122.54226676135356	5.5	2.7272727272726343	7.0
413439460	1441066735	31.122622783109517	122.54226830002241	5.5	2.745454545454436	7.0
413439460	1441066736	31.122647585262715	122.54226985669594	5.5	2.7636363636362944	7.0
413439460	1441066737	31.122673286117486	122.54227142535989	5.5	2.781818181818096	7.0
413439460	1441066738	31.122700000000005	122.542273	5.5	2.7999999999998977	7.0
413439460	1441066739	31.122727775564265	122.54227457535877	5.5	2.7555555555554747	7.0
413439460	1441066740	31.12275639877561	122.54227614920568	5.5	2.7111111111110517	7.0
413439460	1441066741	31.1227855899272	122.5422777200669	5.5	2.666666666666572	7.0
413439460	1441066742	31.122815069312228	122.54227928646863	5.5	2.622222222222149	7.0
413439460	1441066743	31.122844557223832	122.54228084693702	5.5	2.577777777777726	7.0
413439460	1441066744	31.12287377395523	122.54228239999824	5.5	2.533333333333303	7.0
413439460	1441066745	31.1229024397996	122.54228394417838	5.5	2.488888888888823	7.0
413439460	1441066746	31.12293027505012	122.54228547800362	5.5	2.4444444444444002	7.0
413439460	1441066747	31.122957	122.542287	5.5	2.3999999999999773	7.0
413439460	1441066748	31.122982417813617	122.54228850903945	5.5	2.4363636363635806	7.0
413439460	1441066749	31.12300666314008	122.54229000537713	5.5	2.4727272727272407	7.0
413439460	1441066750	31.123029953499643	122.54229148961399	5.5	2.509090909090844	7.0
413439460	1441066751	31.1230525064126	122.54229296235103	5.5	2.5454545454544473	7.0
413439460	1441066752	31.1230745393992	122.54229442418922	5.5	2.5818181818181074	7.0
413439460	1441066753	31.123096269979712	122.54229587572961	5.5	2.6181818181817675	7.0
413439460	1441066754	31.123117915674385	122.54229731757316	5.5	2.6545454545454277	7.0
413439460	1441066755	31.123139694003505	122.54229875032092	5.5	2.690909090909031	7.0
413439460	1441066756	31.123161822487322	122.54230017457398	5.5	2.7272727272726343	7.0
413439460	1441066757	31.12318451864606	122.54230159093329	5.5	2.7636363636362944	7.0
413439460	1441066758	31.123207999999998	122.542303	5.5	2.7999999999998977	7.0
413439460	1441066759	31.123232433484418	122.54230440223216	5.5	2.7999999999998977	7.0
413439460	1441066760	31.123257783694847	122.54230579751585	5.5	2.7999999999998977	7.0
413439460	1441066761	31.123283964641793	122.54230718559423	5.5	2.7999999999998977	7.0
413439460	1441066762	31.123310890335873	122.54230856621031	5.5	2.7999999999998977	7.0
413439460	1441066763	31.123338474787584	122.54230993910727	5.5	2.7999999999998977	7.0
413439460	1441066764	31.123366632007517	122.54231130402819	5.5	2.7999999999998977	7.0
413439460	1441066765	31.123395276006224	122.54231266071616	5.5	2.7999999999998977	7.0
413439460	1441066766	31.123424320794264	122.54231400891423	5.5	2.7999999999998977	7.0
413439460	1441066767	31.12345368038221	122.54231534836552	5.5	2.7999999999998977	7.0
413439460	1441066768	31.123483268780596	122.54231667881307	5.5	2.7999999999998977	7.0
413439460	1441066769	31.123513000000003	122.542318	5.5	2.7999999999998977	7.0
413439460	1441066770	31.123542784183158	122.54231931244908	5.5	2.7444444444444116	7.0
413439460	1441066771	31.123572516001342	122.5423206198022	5.5	2.688888888888812	7.0
413439460	1441066772	31.123602086258007	122.5423219264809	5.5	2.633333333333269	7.0
413439460	1441066773	31.12363138575663	122.54232323690681	5.5	2.577777777777726	7.0
413439460	1441066774	31.123660305300668	122.5423245555015	5.5	2.522222222222183	7.0
413439460	1441066775	31.123688735693555	122.54232588668656	5.5	2.4666666666665833	7.0
413439460	1441066776	31.12371656773876	122.54232723488362	5.5	2.4111111111110404	7.0
413439460	1441066777	31.123743692239753	122.54232860451421	5.5	2.3555555555554974	7.0
413439460	1441066778	31.123769999999993	122.54233	5.5	2.2999999999999545	7.0
413439460	1441066779	31.12379541748951	122.54233142239846	5.5	2.2888888888888346	7.0
413439460	1441066780	31.123820013844536	122.5423328593108	5.5	2.2777777777777146	7.0
413439460	1441066781	31.123843893867885	122.54233429497408	5.5	2.2666666666665947	7.0
413439460	1441066782	31.123867162362384	122.5423357136254	5.5	2.2555555555554747	7.0
413439460	1441066783	31.123889924130797	122.54233709950186	5.5	2.2444444444444116	7.0
413439460	1441066784	31.123912283975965	122.54233843684051	5.5	2.2333333333332916	7.0
413439460	1441066785	31.12393434670069	122.54233970987838	5.5	2.2222222222221717	7.0
413439460	1441066786	31.12395621710777	122.54234090285253	5.5	2.2111111111110517	7.0
413439460	1441066787	31.123977999999997	122.542342	5.5	2.1999999999999886	7.0
413439460	1441066788	31.123999795064147	122.54234299214247	5.5	2.18181818181813	7.0
413439460	1441066789	31.124021681522866	122.54234389644006	5.5	2.1636363636363285	7.0
413439460	1441066790	31.124043733482797	122.5423447366376	5.5	2.14545454545447	7.0
413439460	1441066791	31.124066025050556	122.54234553647989	5.5	2.1272727272726684	7.0
413439460	1441066792	31.124088630332764	122.5423463197118	5.5	2.1090909090908667	7.0
413439460	1441066793	31.124111623436033	122.54234711007821	5.5	2.0909090909090082	7.0
413439460	1441066794	31.124135078466992	122.542347931324	5.5	2.0727272727272066	7.0
413439460	1441066795	31.124159069532247	122.54234880719413	5.5	2.054545454545405	7.0
413439460	1441066796	31.12418367073842	122.54234976143348	5.5	2.0363636363635464	7.0
413439460	1441066797	31.124208956192145	122.54235081778711	5.5	2.018181818181745	7.0
413439460	1441066798	31.124235000000002	122.542352	5.5	1.9999999999999432	7.0
413439460	1441066799	31.12426183683405	122.54235332465461	5.5	2.044444444444366	7.0
413439460	1441066800	31.124289343628053	122.5423547796832	5.5	2.088888888888789	7.0
413439460	1441066801	31.12431735788126	122.54235634585537	5.5	2.133333333333269	7.0
413439460	1441066802	31.124345717092876	122.54235800394075	5.5	2.1777777777777487	7.0
413439460	1441066803	31.124374258762103	122.54235973470892	5.5	2.2222222222221717	7.0
413439460	1441066804	31.12440282038821	122.54236151892944	5.5	2.2666666666665947	7.0
413439460	1441066805	31.1244312394704	122.54236333737181	5.5	2.3111111111110745	7.0
413439460	1441066806	31.124459353507913	122.54236517080551	5.5	2.3555555555554974	7.0
413439460	1441066807	31.124487	122.54236700000001	5.5	2.3999999999999773	7.0
413439460	1441066808	31.124514053914673	122.54236880880069	5.5	2.4090909090908212	7.0
413439460	1441066809	31.12454054009517	122.54237059335682	5.5	2.418181818181779	7.0
413439460	1441066810	31.12456652085346	122.54237235289364	5.5	2.4272727272726797	7.0
413439460	1441066811	31.12459205850157	122.54237408663633	5.5	2.4363636363635806	7.0
413439460	1441066812	31.124617215351492	122.54237579381021	5.5	2.4454545454544814	7.0
413439460	1441066813	31.124642053715213	122.54237747364044	5.5	2.454545454545439	7.0
413439460	1441066814	31.12466663590475	122.5423791253523	5.5	2.463636363636283	7.0
413439460	1441066815	31.12469102423207	122.54238074817107	5.5	2.4727272727272407	7.0
413439460	1441066816	31.12471528100921	122.54238234132193	5.5	2.4818181818181415	7.0
413439460	1441066817	31.12473946854813	122.54238390403019	5.5	2.4909090909090423	7.0
413439460	1441066818	31.124763649160844	122.54238543552108	5.5	2.499999999999943	7.0
413439460	1441066819	31.124787885159336	122.54238693501988	5.5	2.509090909090844	7.0
413439460	1441066820	31.124812238855597	122.54238840175182	5.5	2.518181818181745	7.0
413439460	1441066821	31.124836772561622	122.54238983494218	5.5	2.5272727272726456	7.0
413439460	1441066822	31.124861548589415	122.54239123381622	5.5	2.5363636363636033	7.0
413439460	1441066823	31.12488662925094	122.5423925975992	5.5	2.5454545454544473	7.0
413439460	1441066824	31.124912076858198	122.54239392551641	5.5	2.554545454545405	7.0
413439460	1441066825	31.124937953723173	122.54239521679308	5.5	2.5636363636363058	7.0
413439460	1441066826	31.124964322157858	122.54239647065454	5.5	2.5727272727272066	7.0
413439460	1441066827	31.124991244474234	122.54239768632598	5.5	2.5818181818181074	7.0
413439460	1441066828	31.12501878298428	122.54239886303273	5.5	2.590909090909065	7.0
413439460	1441066829	31.125047	122.54240000000001	5.5	2.599999999999966	7.0
413439460	1441066830	31.125075910141472	122.54240109876231	5.5	2.577777777777726	7.0
413439460	1441066831	31.125105337261342	122.54240217009084	5.5	2.555555555555486	7.0
413439460	1441066832	31.125135057520385	122.54240322706598	5.5	2.533333333333303	7.0
413439460	1441066833	31.12516484707934	122.54240428276817	5.5	2.511111111111063	7.0
413439460	1441066834	31.12519448209899	122.54240535027785	5.5	2.488888888888823	7.0
413439460	1441066835	31.12522373874011	122.54240644267541	5.5	2.4666666666665833	7.0
413439460	1441066836	31.12525239316345	122.54240757304132	5.5	2.4444444444444002	7.0
413439460	1441066837	31.12528022152983	122.54240875445603	5.5	2.4222222222221603	7.0
413439460	1441066838	31.12530700000001	122.54241	5.5	2.3999999999999773	7.0
413439460	1441066839	31.125332570815097	122.54241131829005	5.5	2.4666666666665833	7.0
413439460	1441066840	31.12535704053761	122.54241270008849	5.5	2.533333333333303	7.0
413439460	1441066841	31.12538058181037	122.54241413169402	5.5	2.599999999999966	7.0
413439460	1441066842	31.125403367276196	122.54241559940525	5.5	2.6666666666666288	7.0
413439460	1441066843	31.1254255695779	122.54241708952085	5.5	2.7333333333332916	7.0
413439460	1441066844	31.125447361358322	122.54241858833952	5.5	2.7999999999999545	7.0
413439460	1441066845	31.12546891526026	122.54242008215982	5.5	2.8666666666666174	7.0
413439460	1441066846	31.125490403926552	122.54242155728045	5.5	2.933333333333337	7.0
413439460	1441066847	31.125512	122.542423	5.5	2.999999999999943	7.0
413439460	1441066848	31.12553384625899	122.54242439957444	5.5	2.9870967741935033	7.0
413439460	1441066849	31.125555966024134	122.54242575708894	5.5	2.9741935483870634	7.0
413439460	1441066850	31.125578352751656	122.542427076586	5.5	2.9612903225805667	7.0
413439460	1441066851	31.125600999897728	122.54242836210805	5.5	2.9483870967741836	7.0
413439460	1441066852	31.125623900918576	122.54242961769764	5.5	2.9354838709677438	7.0
413439460	1441066853	31.125647049270373	122.54243084739723	5.5	2.922580645161247	7.0
413439460	1441066854	31.125670438409326	122.5424320552493	5.5	2.909677419354807	7.0
413439460	1441066855	31.125694061791613	122.54243324529638	5.5	2.8967741935483673	7.0
413439460	1441066856	31.125717912873462	122.54243442158094	5.5	2.8838709677418706	7.0
413439460	1441066857	31.12574198511104	122.54243558814552	5.5	2.8709677419354307	7.0
413439460	1441066858	31.125766271960565	122.54243674903259	5.5	2.858064516128991	7.0
413439460	1441066859	31.125790766878218	122.5424379082847	5.5	2.845161290322551	7.0
413439460	1441066860	31.125815463320205	122.54243906994432	5.5	2.832258064516111	7.0
413439460	1441066861	31.125840354742714	122.54244023805403	5.5	2.8193548387096143	7.0
413439460	1441066862	31.12586543460194	122.5424414166563	5.5	2.8064516129031745	7.0
413439460	1441066863	31.12589069635411	122.5424426097937	5.5	2.7935483870967346	7.0
413439460	1441066864	31.12591613345538	122.54244382150873	5.5	2.780645161290238	7.0
413439460	1441066865	31.125941739361966	122.54244505584393	5.5	2.767741935483798	7.0
413439460	1441066866	31.125967507530053	122.54244631684186	5.5	2.754838709677358	7.0
413439460	1441066867	31.125993431415836	122.54244760854503	5.5	2.7419354838709182	7.0
413439460	1441066868	31.126019504475547	122.54244893499606	5.5	2.7290322580644784	7.0
413439460	1441066869	31.12604572016532	122.54245030023742	5.5	2.7161290322580385	7.0
413439460	1441066870	31.126072071941405	122.54245170831173	5.5	2.7032258064515418	7.0
413439460	1441066871	31.126098553259975	122.5424531632615	5.5	2.690322580645102	7.0
413439460	1441066872	31.126125157577228	122.54245466912934	5.5	2.677419354838662	7.0
413439460	1441066873	31.12615187834934	122.54245622995782	5.5	2.6645161290321653	7.0
413439460	1441066874	31.126178709032544	122.54245784978951	5.5	2.6516129032257254	7.0
413439460	1441066875	31.126205643083022	122.54245953266697	5.5	2.6387096774193424	7.0
413439460	1441066876	31.126232673956945	122.54246128263284	5.5	2.6258064516128456	7.0
413439460	1441066877	31.12625979511055	122.54246310372965	5.5	2.6129032258064058	7.0
413439460	1441066878	31.126287000000005	122.542465	5.5	2.599999999999966	7.0
413439460	1441066879	31.126314285906577	122.54246697174756	5.5	2.6727272727272293	7.0
413439460	1441066880	31.12634166541185	122.54246900431988	5.5	2.745454545454436	7.0
413439460	1441066881	31.126369154922507	122.5424710793256	5.5	2.818181818181756	7.0
413439460	1441066882	31.12639677084517	122.54247317837331	5.5	2.8909090909090196	7.0
413439460	1441066883	31.126424529586533	122.54247528307155	5.5	2.96363636363634	7.0
413439460	1441066884	31.12645244755323	122.54247737502891	5.5	3.0363636363635464	7.0
413439460	1441066885	31.126480541151924	122.54247943585392	5.5	3.1090909090908667	7.0
413439460	1441066886	31.126508826789287	122.54248144715504	5.5	3.18181818181813	7.0
413439460	1441066887	31.126537320871982	122.5424833905408	5.5	3.2545454545453936	7.0
413439460	1441066888	31.126566039806658	122.54248524761964	5.5	3.327272727272657	7.0
413439460	1441066889	31.126595000000002	122.542487	5.5	3.3999999999999204	7.0
413439460	1441066890	31.126624191513677	122.54248863199899	5.5	3.3555555555554974	7.0
413439460	1441066891	31.12665349902955	122.54249013876837	5.5	3.3111111111110745	7.0
413439460	1441066892	31.126682780884508	122.54249151816857	5.5	3.2666666666665947	7.0
413439460	1441066893	31.126711895415404	122.54249276806	5.5	3.2222222222221717	7.0
413439460	1441066894	31.12674070095912	122.54249388630308	5.5	3.177777777777692	7.0
413439460	1441066895	31.12676905585256	122.54249487075825	5.5	3.1333333333333258	7.0
413439460	1441066896	31.126796818432595	122.54249571928582	5.5	3.088888888888846	7.0
413439460	1441066897	31.126823847036103	122.54249642974628	5.5	3.044444444444423	7.0
413439460	1441066898	31.126850000000005	122.54249700000001	5.5	2.999999999999943	7.0
413439460	1441066899	31.12687518285119	122.54249743137798	5.5	2.933333333333337	7.0
413439460	1441066900	31.126899489876607	122.54249773909346	5.5	2.8666666666666174	7.0
413439460	1441066901	31.126923062553285	122.54249794183035	5.5	2.7999999999999545	7.0
413439460	1441066902	31.126946042358163	122.54249805827251	5.5	2.7333333333332916	7.0
413439460	1441066903	31.12696857076824	122.54249810710387	5.5	2.6666666666666288	7.0
413439460	1441066904	31.126990789260493	122.54249810700833	5.5	2.599999999999966	7.0
413439460	1441066905	31.127012839311877	122.54249807666986	5.5	2.533333333333303	7.0
413439460	1441066906	31.127034862399398	122.54249803477241	5.5	2.4666666666665833	7.0
413439460	1441066907	31.127057000000008	122.542498	5.5	2.3999999999999773	7.0
413439460	1441066908	31.127079369134545	122.54249798816937	5.5	2.4047619047618696	7.0
413439460	1441066909	31.127101988999346	122.5424980036286	5.5	2.409523809523762	7.0
413439460	1441066910	31.12712485433464	122.54249804785852	5.5	2.414285714285711	7.0
413439460	1441066911	31.127147959880595	122.54249812233995	5.5	2.4190476190475465	7.0
413439460	1441066912	31.12717130037745	122.54249822855378	5.5	2.4238095238094957	7.0
413439460	1441066913	31.127194870565408	122.54249836798085	5.5	2.428571428571388	7.0
413439460	1441066914	31.127218665184675	122.542498542102	5.5	2.4333333333332803	7.0
413439460	1441066915	31.127242678975463	122.54249875239812	5.5	2.4380952380951726	7.0
413439460	1441066916	31.127266906677956	122.54249900035003	5.5	2.4428571428571217	7.0
413439460	1441066917	31.127291343032393	122.5424992874386	5.5	2.447619047618957	7.0
413439460	1441066918	31.127315982778978	122.54249961514472	5.5	2.4523809523809064	7.0
413439460	1441066919	31.127340820657903	122.54249998494917	5.5	2.4571428571427987	7.0
413439460	1441066920	31.127365851409365	122.54250039833292	5.5	2.461904761904691	7.0
413439460	1441066921	31.127391069773623	122.54250085677677	5.5	2.4666666666665833	7.0
413439460	1441066922	31.127416470490832	122.54250136176164	5.5	2.4714285714285325	7.0
413439460	1441066923	31.127442048301237	122.54250191476834	5.5	2.4761904761904248	7.0
413439460	1441066924	31.127467797945027	122.54250251727778	5.5	2.480952380952317	7.0
413439460	1441066925	31.127493714162405	122.54250317077086	5.5	2.4857142857142094	7.0
413439460	1441066926	31.127519791693597	122.5425038767284	5.5	2.4904761904761585	7.0
413439460	1441066927	31.127546025278797	122.54250463663132	5.5	2.495238095237994	7.0
413439460	1441066928	31.127572409658217	122.54250545196048	5.5	2.499999999999943	7.0
413439460	1441066929	31.12759893957208	122.54250632419678	5.5	2.5047619047618923	7.0
413439460	1441066930	31.127625609760585	122.5425072548211	5.5	2.5095238095237278	7.0
413439460	1441066931	31.12765241496393	122.54250824531432	5.5	2.514285714285677	7.0
413439460	1441066932	31.12767934992232	122.54250929715735	5.5	2.5190476190475692	7.0
413439460	1441066933	31.127706409375985	122.54251041183109	5.5	2.5238095238094616	7.0
413439460	1441066934	31.127733588065116	122.54251159081637	5.5	2.528571428571354	7.0
413439460	1441066935	31.127760880729937	122.54251283559418	5.5	2.533333333333303	7.0
413439460	1441066936	31.127788282110632	122.54251414764532	5.5	2.5380952380951953	7.0
413439460	1441066937	31.127815786947426	122.54251552845076	5.5	2.5428571428570876	7.0
413439460	1441066938	31.127843389980523	122.5425169794914	5.5	2.54761904761898	7.0
413439460	1441066939	31.12787108595014	122.5425185022481	5.5	2.552380952380929	7.0
413439460	1441066940	31.127898869596475	122.54252009820179	5.5	2.5571428571427646	7.0
413439460	1441066941	31.127926735659724	122.5425217688334	5.5	2.5619047619047137	7.0
413439460	1441066942	31.127954678880116	122.5425235156238	5.5	2.566666666666606	7.0
413439460	1441066943	31.127982693997847	122.54252534005391	5.5	2.5714285714284983	7.0
413439460	1441066944	31.128010775753122	122.54252724360467	5.5	2.5761904761903907	7.0
413439460	1441066945	31.12803891888616	122.54252922775696	5.5	2.58095238095234	7.0
413439460	1441066946	31.128067118137157	122.54253129399174	5.5	2.5857142857141753	7.0
413439460	1441066947	31.128095368246328	122.54253344378986	5.5	2.5904761904761244	7.0
413439460	1441066948	31.128123663953875	122.54253567863232	5.5	2.5952380952380167	7.0
413439460	1441066949	31.128152000000007	122.542538	5.5	2.599999999999966	7.0
413439460	1441066950	31.128180357446194	122.54254040110182	5.5	2.566666666666606	7.0
413439460	1441066951	31.128208662639082	122.54254284205877	5.5	2.533333333333303	7.0
413439460	1441066952	31.128236828246514	122.5425452747197	5.5	2.499999999999943	7.0
413439460	1441066953	31.128264766936447	122.54254765093347	5.5	2.4666666666665833	7.0
413439460	1441066954	31.128292391376768	122.54254992254886	5.5	2.4333333333332803	7.0
413439460	1441066955	31.12831961423535	122.5425520414146	5.5	2.3999999999999773	7.0
413439460	1441066956	31.12834634818016	122.54255395937929	5.5	2.3666666666666174	7.0
413439460	1441066957	31.128372505879064	122.54255562829157	5.5	2.3333333333333144	7.0
413439460	1441066958	31.128397999999997	122.54255699999999	5.5	2.2999999999999545	7.0
413439460	1441066959	31.1284227731474	122.542558042778	5.5	2.2555555555554747	7.0
413439460	1441066960	31.128446887671714	122.54255879059879	5.5	2.2111111111110517	7.0
413439460	1441066961	31.12847043585991	122.54255929386058	5.5	2.1666666666666288	7.0
413439460	1441066962	31.128493509998922	122.5425596029617	5.5	2.122222222222149	7.0
413439460	1441066963	31.12851620237574	122.54255976830042	5.5	2.077777777777726	7.0
413439460	1441066964	31.128538605277303	122.54255984027515	5.5	2.033333333333246	7.0
413439460	1441066965	31.128560810990564	122.54255986928435	5.5	1.9888888888888232	7.0
413439460	1441066966	31.128582911802486	122.54255990572643	5.5	1.9444444444444002	7.0
413439460	1441066967	31.128605000000004	122.54256000000001	5.5	1.8999999999999204	7.0
413439460	1441066968	31.128627153339224	122.5425601934784	5.5	1.8999999999999204	7.0
413439460	1441066969	31.128649391452836	122.5425604914341	5.5	1.8999999999999204	7.0
413439460	1441066970	31.12867171944266	122.54256089011449	5.5	1.8999999999999204	7.0
413439460	1441066971	31.12869414241053	122.54256138576687	5.5	1.8999999999999204	7.0
413439460	1441066972	31.128716665458274	122.54256197463853	5.5	1.8999999999999204	7.0
413439460	1441066973	31.128739293687744	122.54256265297683	5.5	1.8999999999999204	7.0
413439460	1441066974	31.128762032200743	122.54256341702903	5.5	1.8999999999999204	7.0
413439460	1441066975	31.12878488609913	122.54256426304245	5.5	1.8999999999999204	7.0
413439460	1441066976	31.128807860484688	122.54256518726444	5.5	1.8999999999999204	7.0
413439460	1441066977	31.1288309604593	122.54256618594225	5.5	1.8999999999999204	7.0
413439460	1441066978	31.12885419112475	122.54256725532318	5.5	1.8999999999999204	7.0
413439460	1441066979	31.128877557582904	122.54256839165456	5.5	1.8999999999999204	7.0
413439460	1441066980	31.12890106493556	122.54256959118366	5.5	1.8999999999999204	7.0
413439460	1441066981	31.12892471828458	122.54257085015776	5.5	1.8999999999999204	7.0
413439460	1441066982	31.128948522731754	122.54257216482416	5.5	1.8999999999999204	7.0
413439460	1441066983	31.12897248337894	122.54257353143014	5.5	1.8999999999999204	7.0
413439460	1441066984	31.128996605327966	122.54257494622297	5.5	1.8999999999999204	7.0
413439460	1441066985	31.129020893680654	122.54257640544995	5.5	1.8999999999999204	7.0
413439460	1441066986	31.129045353538825	122.54257790535834	5.5	1.8999999999999204	7.0
413439460	1441066987	31.12906999000433	122.54257944219542	5.5	1.8999999999999204	7.0
413439460	1441066988	31.129094808178966	122.54258101220843	5.5	1.8999999999999204	7.0
413439460	1441066989	31.129119813164596	122.54258261164468	5.5	1.8999999999999204	7.0
413439460	1441066990	31.129145010063027	122.54258423675141	5.5	1.8999999999999204	7.0
413439460	1441066991	31.1291704039761	122.54258588377584	5.5	1.8999999999999204	7.0
413439460	1441066992	31.129196000005635	122.54258754896527	5.5	1.8999999999999204	7.0
413439460	1441066993	31.12922180325347	122.54258922856697	5.5	1.8999999999999204	7.0
413439460	1441066994	31.129247818821426	122.54259091882813	5.5	1.8999999999999204	7.0
413439460	1441066995	31.12927405181134	122.54259261599601	5.5	1.8999999999999204	7.0
413439460	1441066996	31.129300507325038	122.54259431631787	5.5	1.8999999999999204	7.0
413439460	1441066997	31.12932719046436	122.54259601604093	5.5	1.8999999999999204	7.0
413439460	1441066998	31.129354106331107	122.54259771141245	5.5	1.8999999999999204	7.0
413439460	1441066999	31.129381260027145	122.54259939867961	5.5	1.8999999999999204	7.0
413439460	1441067000	31.12940865665427	122.54260107408966	5.5	1.8999999999999204	7.0
413439460	1441067001	31.12943630131434	122.54260273388984	5.5	1.8999999999999204	7.0
413439460	1441067002	31.12946419910916	122.54260437432734	5.5	1.8999999999999204	7.0
413439460	1441067003	31.129492355140577	122.54260599164938	5.5	1.8999999999999204	7.0
413439460	1441067004	31.12952077451043	122.54260758210314	5.5	1.8999999999999204	7.0
413439460	1441067005	31.12954946232052	122.54260914193584	5.5	1.8999999999999204	7.0
413439460	1441067006	31.129578423672676	122.5426106673947	5.5	1.8999999999999204	7.0
413439460	1441067007	31.12960766366877	122.5426121547269	5.5	1.8999999999999204	7.0
413439460	1441067008	31.1296371874106	122.54261360017959	5.5	1.8999999999999204	7.0
413439460	1441067009	31.129667000000012	122.542615	5.5	1.8999999999999204	7.0
413439460	1441067010	31.129697077521996	122.54261635053717	5.5	1.8888888888888005	7.0
413439460	1441067011	31.129727279994412	122.54261764854785	5.5	1.8777777777776805	7.0
413439460	1441067012	31.129757438418295	122.54261889089058	5.5	1.8666666666665606	7.0
413439460	1441067013	31.12978738379466	122.54262007442392	5.5	1.8555555555554406	7.0
413439460	1441067014	31.129816947124517	122.54262119600651	5.5	1.8444444444443775	7.0
413439460	1441067015	31.129845959408964	122.54262225249686	5.5	1.8333333333332575	7.0
413439460	1441067016	31.129874251648975	122.54262324075351	5.5	1.8222222222221944	7.0
413439460	1441067017	31.12990165484565	122.54262415763506	5.5	1.8111111111110745	7.0
413439460	1441067018	31.129928	122.54262500000002	5.5	1.7999999999999545	7.0
413439460	1441067019	31.129953180376905	122.54262576922036	5.5	1.7888888888888346	7.111111111111112
413439460	1441067020	31.12997733829668	122.54262648472184	5.5	1.7777777777777146	7.222222222222223
413439460	1441067021	31.1300006783434	122.54262717044365	5.5	1.7666666666665947	7.333333333333333
413439460	1441067022	31.130023405101205	122.542627850325	5.5	1.7555555555554747	7.444444444444445
413439460	1441067023	31.13004572315418	122.54262854830517	5.5	1.7444444444444116	7.555555555555556
413439460	1441067024	31.130067837086454	122.54262928832347	5.5	1.7333333333332916	7.666666666666667
413439460	1441067025	31.130089951482116	122.54263009431912	5.5	1.7222222222221717	7.777777777777779
413439460	1441067026	31.130112270925267	122.54263099023153	5.5	1.7111111111110517	7.888888888888888
413439460	1441067027	31.130135000000003	122.54263200000001	5.5	1.6999999999999318	8.0
413439460	1441067028	31.130158303461414	122.54263313893756	5.5	1.67999999999995	8.0
413439460	1441067029	31.1301821867487	122.54263438785141	5.5	1.6599999999999682	8.0
413439460	1441067030	31.130206615472023	122.54263571892237	5.5	1.6399999999999295	8.0
413439460	1441067031	31.130231555241583	122.54263710433123	5.5	1.6199999999999477	8.0
413439460	1441067032	31.13025697166754	122.54263851625873	5.5	1.599999999999966	8.0
413439460	1441067033	31.130282830360088	122.5426399268856	5.5	1.5799999999999272	8.0
413439460	1441067034	31.13030909692942	122.54264130839253	5.5	1.5599999999999454	8.0
413439460	1441067035	31.130335736985717	122.54264263296015	5.5	1.5399999999999636	8.0
413439460	1441067036	31.130362716139185	122.54264387276912	5.5	1.5199999999999818	8.0
413439460	1441067037	31.130389999999995	122.542645	5.5	1.4999999999999432	8.0
413439460	1441067038	31.130417550123017	122.542645995088	5.5	1.454545454545439	8.0
413439460	1441067039	31.130445311841665	122.54264687148707	5.5	1.4090909090908212	8.0
413439460	1441067040	31.130473226434066	122.54264765090572	5.5	1.3636363636363171	8.0
413439460	1441067041	31.130501235178304	122.54264835505265	5.5	1.318181818181813	8.0
413439460	1441067042	31.130529279352466	122.54264900563643	5.5	1.2727272727271952	8.0
413439460	1441067043	31.130557300234685	122.54264962436574	5.5	1.227272727272691	8.0
413439460	1441067044	31.130585239103052	122.54265023294926	5.5	1.1818181818181301	8.0
413439460	1441067045	31.130613037235648	122.54265085309568	5.5	1.1363636363635692	8.0
413439460	1441067046	31.13064063591061	122.5426515065138	5.5	1.090909090909065	8.0
413439460	1441067047	31.13066797640602	122.54265221491231	5.5	1.0454545454544473	8.0
413439460	1441067048	31.130694999999992	122.54265299999999	5.5	0.9999999999999432	8.0
413439460	1441067049	31.130721655083097	122.54265387864098	5.5	1.0399999999999068	8.1
413439460	1441067050	31.130747918495675	122.54265484832044	5.5	1.0799999999999272	8.200000000000001
413439460	1441067051	31.130773774190633	122.54265590167891	5.5	1.1199999999999477	8.3
413439460	1441067052	31.13079920612077	122.54265703135687	5.5	1.1599999999999113	8.4
413439460	1441067053	31.130824198238955	122.5426582299948	5.5	1.1999999999999318	8.5
413439460	1441067054	31.130848734498016	122.54265949023318	5.5	1.2399999999999523	8.6
413439460	1441067055	31.13087279885081	122.54266080471244	5.5	1.2799999999999727	8.7
413439460	1441067056	31.13089637525017	122.54266216607301	5.5	1.3199999999999932	8.799999999999999
413439460	1441067057	31.13091944764895	122.54266356695541	5.5	1.3599999999999568	8.9
413439460	1441067058	31.130942	122.54266499999999	5.5	1.3999999999999773	9.0
413439460	1441067059	31.13096404768874	122.5426664587628	5.5	1.4727272727272407	9.0
413439460	1441067060	31.130985731830975	122.54266794046212	5.5	1.5454545454545041	9.0
413439460	1441067061	31.13100722497507	122.54266944323193	5.5	1.6181818181817675	9.0
413439460	1441067062	31.131028699669415	122.54267096520611	5.5	1.690909090909031	9.0
413439460	1441067063	31.131050328462386	122.54267250451863	5.5	1.7636363636363512	9.0
413439460	1441067064	31.13107228390235	122.54267405930342	5.5	1.8363636363635578	9.0
413439460	1441067065	31.131094738537676	122.54267562769445	5.5	1.909090909090878	9.0
413439460	1441067066	31.131117864916746	122.54267720782565	5.5	1.9818181818181415	9.0
413439460	1441067067	31.131141835587908	122.54267879783099	5.5	2.054545454545462	9.0
413439460	1441067068	31.13116682309954	122.54268039584446	5.5	2.1272727272726684	9.0
413439460	1441067069	31.131193	122.542682	5.5	2.1999999999999886	9.0
413439460	1441067070	31.131220455730528	122.54268361336182	5.511111111111111	2.2888888888888346	8.88888888888889
413439460	1441067071	31.131248947303966	122.54268525871473	5.522222222222222	2.3777777777777374	8.777777777777777
413439460	1441067072	31.131278148626002	122.54268696377376	5.533333333333333	2.46666666666664	8.666666666666668
413439460	1441067073	31.131307733602387	122.54268875625398	5.544444444444444	2.555555555555543	8.555555555555555
413439460	1441067074	31.131337376138845	122.5426906638704	5.555555555555555	2.644444444444389	8.444444444444445
413439460	1441067075	31.13136675014109	122.54269271433812	5.566666666666666	2.7333333333332916	8.333333333333332
413439460	1441067076	31.131395529514872	122.54269493537225	5.5777777777777775	2.8222222222221944	8.222222222222221
413439460	1441067077	31.131423388165942	122.54269735468783	5.588888888888889	2.911111111111097	8.11111111111111
413439460	1441067078	31.13145	122.5427	5.6	2.999999999999943	8.0
413439460	1441067079	31.131475139616665	122.5427028831793	5.6	3.077777777777726	8.0
413439460	1441067080	31.13149898439087	122.54270595271835	5.6	3.1555555555555657	8.0
413439460	1441067081	31.131521812391398	122.54270914126529	5.6	3.2333333333332916	8.0
413439460	1441067082	31.131543901687053	122.54271238146809	5.6	3.3111111111110745	8.0
413439460	1441067083	31.131565530346617	122.5427156059748	5.6	3.3888888888888573	8.0
413439460	1441067084	31.131586976438896	122.5427187474334	5.6	3.46666666666664	8.0
413439460	1441067085	31.131608518032685	122.54272173849185	5.6	3.544444444444423	8.0
413439460	1441067086	31.131630433196793	122.54272451179811	5.6	3.622222222222206	8.0
413439460	1441067087	31.131652999999993	122.542727	5.6	3.6999999999999886	8.0
413439460	1441067088	31.1316764388278	122.54272915236162	5.6	3.6399999999999864	8.0
413439460	1441067089	31.13170073933239	122.54273098461174	5.6	3.579999999999984	8.0
413439460	1441067090	31.13172583348268	122.54273252909529	5.6	3.519999999999982	8.0
413439460	1441067091	31.131751653247523	122.54273381815734	5.6	3.4599999999999795	8.0
413439460	1441067092	31.131778130595833	122.54273488414286	5.6	3.3999999999999773	8.0
413439460	1441067093	31.131805197496483	122.54273575939688	5.6	3.339999999999918	8.0
413439460	1441067094	31.131832785918327	122.54273647626452	5.6	3.2799999999999727	8.0
413439460	1441067095	31.13186082783028	122.54273706709081	5.6	3.2199999999999704	8.0
413439460	1441067096	31.13188925520122	122.5427375642209	5.6	3.159999999999968	8.0
413439460	1441067097	31.131918	122.542738	5.6	3.099999999999966	8.0
413439460	1441067098	31.131946991426076	122.54273840302032	5.6	2.999999999999943	8.0
413439460	1441067099	31.131976147601133	122.54273878686253	5.6	2.8999999999999773	8.0
413439460	1441067100	31.132005383877402	122.54273916135428	5.6	2.7999999999998977	8.0
413439460	1441067101	31.132034615607115	122.5427395363233	5.6	2.699999999999932	8.0
413439460	1441067102	31.132063758142515	122.5427399215973	5.6	2.599999999999966	8.0
413439460	1441067103	31.13209272683587	122.54274032700403	5.6	2.499999999999943	8.0
413439460	1441067104	31.132121437039363	122.54274076237122	5.6	2.3999999999999773	8.0
413439460	1441067105	31.13214980410528	122.54274123752666	5.6	2.2999999999999545	8.0
413439460	1441067106	31.132177743385867	122.54274176229808	5.6	2.199999999999932	8.0
413439460	1441067107	31.13220517023336	122.54274234651325	5.6	2.099999999999909	8.0
413439460	1441067108	31.132232	122.54274299999999	5.6	1.9999999999999432	8.0
413439460	1441067109	31.132258173997634	122.54274373062842	5.6	2.0523809523808723	8.0
413439460	1441067110	31.132283737376444	122.54274453843796	5.6	2.104761904761858	8.0
413439460	1441067111	31.13230876124623	122.54274542151043	5.6	2.1571428571427873	8.0
413439460	1441067112	31.132333316716757	122.54274637792761	5.6	2.2095238095237164	8.0
413439460	1441067113	31.132357474897802	122.54274740577125	5.6	2.2619047619047024	8.0
413439460	1441067114	31.13238130689914	122.54274850312315	5.6	2.3142857142856315	8.0
413439460	1441067115	31.13240488383056	122.54274966806507	5.6	2.3666666666666174	8.0
413439460	1441067116	31.132428276801836	122.5427508986788	5.6	2.4190476190475465	8.0
413439460	1441067117	31.132451556922714	122.54275219304608	5.6	2.4714285714285325	8.0
413439460	1441067118	31.13247479530301	122.54275354924872	5.6	2.5238095238094616	8.0
413439460	1441067119	31.132498063052463	122.54275496536849	5.6	2.5761904761903907	8.0
413439460	1441067120	31.13252143128084	122.54275643948715	5.6	2.6285714285713766	8.0
413439460	1441067121	31.13254497109794	122.54275796968649	5.6	2.6809523809523057	8.0
413439460	1441067122	31.132568753613494	122.5427595540483	5.6	2.7333333333332916	8.0
413439460	1441067123	31.132592849937293	122.54276119065435	5.6	2.7857142857142208	8.0
413439460	1441067124	31.1326173311791	122.54276287758643	5.6	2.8380952380952067	8.0
413439460	1441067125	31.13264226844869	122.54276461292632	5.6	2.8904761904761926	8.0
413439460	1441067126	31.132667732855797	122.54276639475583	5.6	2.942857142857065	8.0
413439460	1441067127	31.132693795510225	122.54276822115673	5.6	2.995238095238051	8.0
413439460	1441067128	31.1327205275217	122.54277009021087	5.6	3.04761904761898	8.0
413439460	1441067129	31.132748	122.542772	5.6	3.099999999999966	8.0
413439460	1441067130	31.132776232880087	122.54277394763936	5.588888888888889	3.099999999999966	8.0
413439460	1441067131	31.132805041397763	122.54277592637756	5.5777777777777775	3.099999999999966	8.0
413439460	1441067132	31.132834189614048	122.54277792849666	5.566666666666666	3.099999999999966	8.0
413439460	1441067133	31.132863441589958	122.54277994627864	5.555555555555555	3.099999999999966	8.0
413439460	1441067134	31.132892561386534	122.54278197200546	5.544444444444444	3.099999999999966	8.0
413439460	1441067135	31.13292131306479	122.54278399795913	5.533333333333333	3.099999999999966	8.0
413439460	1441067136	31.132949460685747	122.54278601642149	5.522222222222222	3.099999999999966	8.0
413439460	1441067137	31.13297676831047	122.54278801967449	5.511111111111111	3.099999999999966	8.0
413439460	1441067138	31.133003000000002	122.54279	5.5	3.099999999999966	8.0
413439460	1441067139	31.133027988761587	122.54279195171318	5.5	3.1444444444444457	8.0
413439460	1441067140	31.133051843387488	122.54279387726254	5.5	3.188888888888812	8.0
413439460	1441067141	31.13307474161617	122.54279578112995	5.5	3.2333333333332916	8.0
413439460	1441067142	31.13309686118606	122.5427976677973	5.5	3.2777777777777146	8.0
413439460	1441067143	31.13311837983566	122.54279954174646	5.5	3.3222222222221944	8.0
413439460	1441067144	31.133139475303402	122.54280140745941	5.5	3.3666666666666174	8.0
413439460	1441067145	31.13316032532773	122.54280326941799	5.5	3.4111111111110404	8.0
413439460	1441067146	31.13318110764711	122.54280513210419	5.5	3.4555555555554633	8.0
413439460	1441067147	31.133202	122.542807	5.5	3.499999999999943	8.0
413439460	1441067148	31.133223149758127	122.54280887687851	5.5	3.528571428571354	8.0
413439460	1441067149	31.13324458282653	122.54281076367765	5.5	3.5571428571427646	8.0
413439460	1441067150	31.133266294743514	122.54281266062641	5.5	3.585714285714232	8.0
413439460	1441067151	31.133288281047452	122.54281456795388	5.5	3.614285714285643	8.0
413439460	1441067152	31.133310537276632	122.54281648588912	5.5	3.6428571428570535	8.0
413439460	1441067153	31.13333305896938	122.54281841466111	5.5	3.671428571428521	8.0
413439460	1441067154	31.133355841664066	122.54282035449894	5.5	3.699999999999932	8.0
413439460	1441067155	31.133378880898984	122.54282230563166	5.5	3.7285714285713993	8.0
413439460	1441067156	31.13340217221247	122.54282426828831	5.5	3.75714285714281	8.0
413439460	1441067157	31.133425711142866	122.54282624269794	5.5	3.7857142857142208	8.0
413439460	1441067158	31.133449493228483	122.54282822908961	5.5	3.8142857142856315	8.0
413439460	1441067159	31.13347351400766	122.54283022769232	5.5	3.842857142857042	8.0
413439460	1441067160	31.133497769018717	122.54283223873517	5.5	3.8714285714285097	8.0
413439460	1441067161	31.133522253800006	122.54283426244719	5.5	3.8999999999999773	8.0
413439460	1441067162	31.13354696388983	122.54283629905741	5.5	3.928571428571388	8.0
413439460	1441067163	31.133571894826517	122.54283834879487	5.5	3.9571428571427987	8.0
413439460	1441067164	31.133597042148416	122.54284041188868	5.5	3.9857142857142094	8.0
413439460	1441067165	31.13362240139385	122.54284248856783	5.5	4.01428571428562	8.0
413439460	1441067166	31.133647968101144	122.54284457906138	5.5	4.042857142857088	8.0
413439460	1441067167	31.133673737808625	122.54284668359838	5.5	4.071428571428555	8.0
413439460	1441067168	31.133699706054628	122.54284880240789	5.5	4.099999999999966	8.0
413439460	1441067169	31.133725868377482	122.54285093571896	5.5	4.128571428571377	8.0
413439460	1441067170	31.1337522203155	122.54285308376062	5.5	4.157142857142787	8.0
413439460	1441067171	31.133778757407036	122.54285524676192	5.5	4.185714285714255	8.0
413439460	1441067172	31.133805475190407	122.5428574249519	5.5	4.214285714285666	8.0
413439460	1441067173	31.13383236920395	122.54285961855963	5.5	4.242857142857076	8.0
413439460	1441067174	31.13385943498598	122.54286182781416	5.5	4.271428571428487	8.0
413439460	1441067175	31.133886668074844	122.54286405294452	5.5	4.2999999999999545	8.0
413439460	1441067176	31.133914064008852	122.54286629417977	5.5	4.328571428571422	8.0
413439460	1441067177	31.13394161832634	122.54286855174897	5.5	4.357142857142833	8.0
413439460	1441067178	31.13396932656565	122.54287082588114	5.5	4.3857142857142435	8.0
413439460	1441067179	31.133997184265098	122.54287311680534	5.5	4.414285714285654	8.0
413439460	1441067180	31.13402518696302	122.54287542475065	5.5	4.442857142857065	8.0
413439460	1441067181	31.134053330197737	122.54287774994606	5.5	4.471428571428476	8.0
413439460	1441067182	31.13408160950759	122.54288009262065	5.5	4.5	8.0
413439460	1441067183	31.134110020430917	122.54288245300346	5.5	4.528571428571411	8.0
413439460	1441067184	31.13413855850603	122.54288483132358	5.5	4.557142857142821	8.0
413439460	1441067185	31.134167219271255	122.54288722781	5.5	4.585714285714232	8.0
413439460	1441067186	31.134195998264936	122.54288964269182	5.5	4.614285714285643	8.0
413439460	1441067187	31.134224891025404	122.54289207619804	5.5	4.64285714285711	8.0
413439460	1441067188	31.13425389309097	122.54289452855777	5.5	4.671428571428521	8.0
413439460	1441067189	31.134282999999986	122.542897	5.5	4.699999999999989	8.0
413439460	1441067190	31.134312195021963	122.54289948644724	5.5	4.644444444444389	7.888888888888888
413439460	1441067191	31.134341412351205	122.54290196659579	5.5	4.588888888888846	7.777777777777778
413439460	1441067192	31.134370573913174	122.54290441483529	5.5	4.533333333333246	7.666666666666667
413439460	1441067193	31.13439960163338	122.54290680555539	5.5	4.47777777777776	7.555555555555556
413439460	1441067194	31.13442841743728	122.54290911314573	5.5	4.42222222222216	7.444444444444445
413439460	1441067195	31.1344569432504	122.54291131199585	5.5	4.366666666666617	7.333333333333333
413439460	1441067196	31.13448510099823	122.54291337649526	5.5	4.3111111111110745	7.222222222222223
413439460	1441067197	31.13451281260626	122.54291528103349	5.5	4.2555555555555316	7.111111111111112
413439460	1441067198	31.134539999999998	122.54291699999999	5.5	4.199999999999932	7.0
413439460	1441067199	31.13456660826855	122.54291851575336	5.5	4.14736842105259	7.0
413439460	1441067200	31.134592675155602	122.54291984252855	5.5	4.094736842105192	7.0
413439460	1441067201	31.13461826156839	122.5429210025298	5.5	4.0421052631578505	7.0
413439460	1441067202	31.134643428414194	122.54292201796129	5.5	3.989473684210452	7.0
413439460	1441067203	31.13466823660028	122.54292291102726	5.5	3.9368421052631106	7.0
413439460	1441067204	31.134692747033906	122.54292370393193	5.5	3.8842105263157123	7.0
413439460	1441067205	31.13471702062234	122.54292441887964	5.5	3.831578947368371	7.0
413439460	1441067206	31.134741118272835	122.54292507807465	5.5	3.7789473684210293	7.0
413439460	1441067207	31.134765100892654	122.54292570372134	5.5	3.726315789473631	7.0
413439460	1441067208	31.134789029389058	122.54292631802404	5.5	3.6736842105262326	7.0
413439460	1441067209	31.134812964669308	122.54292694318713	5.5	3.621052631578891	7.0
413439460	1441067210	31.134836967640645	122.54292760141506	5.5	3.5684210526315496	7.0
413439460	1441067211	31.134861099210337	122.5429283149122	5.5	3.515789473684208	7.0
413439460	1441067212	31.134885420285638	122.54292910588302	5.5	3.463157894736753	7.0
413439460	1441067213	31.134909991773792	122.542929996532	5.5	3.4105263157894115	7.0
413439460	1441067214	31.13493487458206	122.54293100906366	5.5	3.35789473684207	7.0
413439460	1441067215	31.13496012961769	122.5429321656825	5.5	3.3052631578947285	7.0
413439460	1441067216	31.134985817787925	122.54293348859308	5.5	3.25263157894733	7.0
413439460	1441067217	31.135012000000007	122.54293500000001	5.5	3.199999999999932	7.0
413439460	1441067218	31.135038712344826	122.54293671202771	5.5	3.199999999999932	7.0
413439460	1441067219	31.13506589164785	122.54293859647986	5.5	3.199999999999932	7.0
413439460	1441067220	31.135093449918188	122.54294061507984	5.5	3.199999999999932	7.0
413439460	1441067221	31.135121299165007	122.54294272955111	5.5	3.199999999999932	7.0
413439460	1441067222	31.135149351397377	122.54294490161702	5.5	3.199999999999932	7.0
413439460	1441067223	31.135177518624456	122.5429470930008	5.5	3.199999999999932	7.0
413439460	1441067224	31.13520571285535	122.54294926542575	5.5	3.199999999999932	7.0
413439460	1441067225	31.13523384609922	122.54295138061502	5.5	3.199999999999932	7.0
413439460	1441067226	31.135261830365202	122.54295340029176	5.5	3.199999999999932	7.0
413439460	1441067227	31.135289577662412	122.5429552861791	5.5	3.199999999999932	7.0
413439460	1441067228	31.13531700000001	122.542957	5.5	3.199999999999932	7.0
413439460	1441067229	31.135344020869073	122.54295851729987	5.5	3.137499999999932	7.0
413439460	1441067230	31.135370609688394	122.54295986891363	5.5	3.074999999999932	7.0
413439460	1441067231	31.135396747358683	122.54296109949853	5.5	3.012499999999932	7.0
413439460	1441067232	31.135422414780678	122.54296225371198	5.5	2.9499999999999886	7.0
413439460	1441067233	31.1354475928551	122.54296337621135	5.5	2.887499999999932	7.0
413439460	1441067234	31.135472262482647	122.54296451165415	5.5	2.824999999999932	7.0
413439460	1441067235	31.135496404564037	122.54296570469785	5.5	2.762499999999932	7.0
413439460	1441067236	31.13552	122.54296700000002	5.5	2.699999999999932	7.0
413439460	1441067237	31.135543054131038	122.54296843153837	5.5	2.684615384615313	7.0
413439460	1441067238	31.135565670056888	122.54296999057125	5.5	2.669230769230694	7.0
413439460	1441067239	31.13558797531705	122.54297165767709	5.5	2.653846153846132	7.0
413439460	1441067240	31.135610097451053	122.54297341343434	5.5	2.6384615384614563	7.0
413439460	1441067241	31.13563216399841	122.54297523842142	5.5	2.6230769230768374	7.0
413439460	1441067242	31.135654302498665	122.54297711321675	5.5	2.6076923076922185	7.0
413439460	1441067243	31.135676640491283	122.54297901839873	5.5	2.5923076923076565	7.0
413439460	1441067244	31.135699305515807	122.54298093454578	5.5	2.5769230769230376	7.0
413439460	1441067245	31.13572242511176	122.54298284223627	5.5	2.5615384615384187	7.0
413439460	1441067246	31.135746126818635	122.54298472204856	5.5	2.5461538461538	7.0
413439460	1441067247	31.135770538175958	122.54298655456107	5.5	2.530769230769181	7.0
413439460	1441067248	31.135795786723246	122.54298832035211	5.5	2.515384615384562	7.0
413439460	1441067249	31.135821999999997	122.54299	5.5	2.499999999999943	7.0
413439460	1441067250	31.13584923644238	122.54299158089269	5.5	2.488888888888823	7.0
413439460	1441067251	31.135877278073195	122.54299307765639	5.5	2.4777777777777032	7.0
413439460	1441067252	31.1359058378119	122.54299451172686	5.5	2.4666666666665833	7.0
413439460	1441067253	31.13593462857796	122.54299590454002	5.5	2.4555555555554633	7.0
413439460	1441067254	31.135963363290827	122.54299727753161	5.5	2.4444444444444002	7.0
413439460	1441067255	31.135991754869988	122.54299865213756	5.5	2.4333333333332803	7.0
413439460	1441067256	31.136019516234928	122.54300004979369	5.5	2.4222222222221603	7.0
413439460	1441067257	31.136046360305095	122.54300149193588	5.5	2.4111111111110404	7.0
413439460	1441067258	31.136072	122.543003	5.5	2.3999999999999773	7.0
413439460	1441067259	31.136096238510596	122.54300458845903	5.5	2.4111111111110404	7.0
413439460	1441067260	31.136119240113864	122.5430062439341	5.5	2.4222222222221603	7.0
413439460	1441067261	31.136141259358222	122.54300794608349	5.5	2.4333333333332803	7.0
413439460	1441067262	31.13616255079213	122.5430096745654	5.5	2.4444444444444002	7.0
413439460	1441067263	31.136183368964012	122.54301140903804	5.5	2.4555555555554633	7.0
413439460	1441067264	31.136203968422308	122.54301312915959	5.5	2.4666666666665833	7.0
413439460	1441067265	31.13622460371545	122.54301481458832	5.5	2.4777777777777032	7.0
413439460	1441067266	31.13624552939186	122.54301644498237	5.5	2.488888888888823	7.0
413439460	1441067267	31.136266999999993	122.54301800000002	5.5	2.499999999999943	7.0
413439460	1441067268	31.136289222410284	122.54301946237013	5.49	2.42999999999995	7.0
413439460	1441067269	31.136312212781238	122.54302082710454	5.48	2.359999999999957	7.0
413439460	1441067270	31.136335939593444	122.54302209228582	5.47	2.2899999999999636	7.0
413439460	1441067271	31.13636037132744	122.54302325599652	5.46	2.2199999999999704	7.0
413439460	1441067272	31.13638547646378	122.54302431631918	5.45	2.1499999999999204	7.0
413439460	1441067273	31.136411223483	122.54302527133632	5.44	2.0799999999999272	7.0
413439460	1441067274	31.1364375808657	122.54302611913045	5.430000000000001	2.009999999999934	7.0
413439460	1441067275	31.13646451709239	122.54302685778408	5.42	1.9399999999999409	7.0
413439460	1441067276	31.136492000643642	122.5430274853798	5.41	1.8699999999999477	7.0
413439460	1441067277	31.136520000000008	122.54302799999999	5.4	1.7999999999999545	7.0
413439460	1441067278	31.136548464091693	122.54302840449355	5.4	1.772727272727252	7.0
413439460	1441067279	31.136577263647588	122.54302872077443	5.4	1.7454545454544927	7.0
413439460	1441067280	31.13660624984623	122.54302897552301	5.4	1.7181818181817903	7.0
413439460	1441067281	31.136635273866162	122.54302919541965	5.4	1.690909090909031	7.0
413439460	1441067282	31.136664186885938	122.54302940714474	5.4	1.6636363636363285	7.0
413439460	1441067283	31.136692840084077	122.54302963737877	5.4	1.6363636363635692	7.0
413439460	1441067284	31.136721084639156	122.54302991280215	5.4	1.6090909090908099	7.0
413439460	1441067285	31.13674877172973	122.5430302600954	5.4	1.5818181818181074	7.0
413439460	1441067286	31.13677575253437	122.5430307059391	5.4	1.554545454545405	7.0
413439460	1441067287	31.13680187823159	122.54303127701375	5.4	1.5272727272726456	7.0
413439460	1441067288	31.136826999999993	122.543032	5.4	1.4999999999999432	7.0
413439460	1441067289	31.13685103299126	122.54303289232573	5.411111111111111	1.522222222222183	7.0
413439460	1441067290	31.136874148249657	122.54303393440823	5.4222222222222225	1.544444444444423	7.0
413439460	1441067291	31.136896580792605	122.54303509741212	5.433333333333334	1.566666666666606	7.0
413439460	1441067292	31.136918565637494	122.543036352502	5.444444444444445	1.588888888888846	7.0
413439460	1441067293	31.13694033780173	122.54303767084242	5.455555555555556	1.6111111111110858	7.0
413439460	1441067294	31.136962132302703	122.5430390235979	5.466666666666667	1.6333333333333258	7.0
413439460	1441067295	31.136984184157804	122.54304038193301	5.477777777777778	1.655555555555452	7.0
413439460	1441067296	31.137006728384446	122.54304171701222	5.488888888888889	1.6777777777776919	7.0
413439460	1441067297	31.137030000000003	122.54304300000001	5.5	1.6999999999999318	7.0
413439460	1441067298	31.137054167735943	122.54304420736378	5.5	1.666666666666572	7.0
413439460	1441067299	31.13707913518012	122.54304533678251	5.5	1.6333333333333258	7.0
413439460	1441067300	31.13710473963447	122.54304639123806	5.5	1.599999999999966	7.0
413439460	1441067301	31.137130818400895	122.54304737371224	5.5	1.566666666666606	7.0
413439460	1441067302	31.13715720878135	122.54304828718696	5.5	1.533333333333303	7.0
413439460	1441067303	31.13718374807776	122.54304913464405	5.5	1.4999999999999432	7.0
413439460	1441067304	31.13721027359207	122.54304991906538	5.5	1.4666666666665833	7.0
413439460	1441067305	31.137236622626208	122.54305064343274	5.5	1.4333333333333371	7.0
413439460	1441067306	31.13726263248213	122.54305131072805	5.5	1.3999999999999773	7.0
413439460	1441067307	31.137288140461777	122.5430519239331	5.5	1.3666666666666174	7.0
413439460	1441067308	31.137312983867083	122.54305248602982	5.5	1.3333333333333144	7.0
413439460	1441067309	31.13733700000001	122.543053	5.5	1.2999999999999545	7.0
413439460	1441067310	31.137360100136764	122.54305346751957	5.5	1.2444444444444116	7.0
413439460	1441067311	31.13738249145064	122.5430538850406	5.5	1.1888888888888687	7.0
413439460	1441067312	31.137404455089175	122.54305424770918	5.5	1.133333333333269	7.0
413439460	1441067313	31.1374262721999	122.54305455067141	5.5	1.077777777777726	7.0
413439460	1441067314	31.137448223930356	122.54305478907335	5.5	1.022222222222183	7.0
413439460	1441067315	31.137470591428066	122.5430549580611	5.5	0.9666666666666401	7.0
413439460	1441067316	31.13749365584057	122.54305505278077	5.5	0.9111111111110404	7.0
413439460	1441067317	31.137517698315367	122.5430550683784	5.5	0.8555555555555543	7.0
413439460	1441067318	31.137543	122.54305500000001	5.5	0.7999999999999545	7.0
413439460	1441067319	31.137569743593478	122.54305484991818	5.5	0.8333333333333144	7.0
413439460	1441067320	31.1375977180009	122.54305464891145	5.5	0.8666666666666174	7.0
413439460	1441067321	31.13762661367889	122.54305443488488	5.5	0.8999999999999204	7.0
413439460	1441067322	31.13765612108407	122.5430542457436	5.5	0.9333333333332803	7.0
413439460	1441067323	31.13768593067307	122.54305411939278	5.5	0.9666666666665833	7.0
413439460	1441067324	31.137715732902507	122.54305409373771	5.5	0.9999999999999432	7.0
413439460	1441067325	31.137745218229057	122.54305420668366	5.5	1.033333333333303	7.0
413439460	1441067326	31.137774077109324	122.54305449613597	5.5	1.066666666666606	7.0
413439460	1441067327	31.137801999999994	122.54305500000001	5.5	1.099999999999909	7.0
413439460	1441067328	31.13782876270776	122.54305574401073	5.5	1.0899999999999181	7.1000000000000005
413439460	1441067329	31.137854482439586	122.54305670522125	5.5	1.0799999999999272	7.2
413439460	1441067330	31.13787936175246	122.54305784851411	5.5	1.0699999999999363	7.300000000000001
413439460	1441067331	31.13790360320341	122.5430591387719	5.5	1.0599999999999454	7.400000000000001
413439460	1441067332	31.1379274093494	122.5430605408771	5.5	1.0499999999999545	7.500000000000001
413439460	1441067333	31.137950982747455	122.54306201971217	5.5	1.0399999999999068	7.6
413439460	1441067334	31.137974525954544	122.5430635401596	5.5	1.0299999999999159	7.699999999999999
413439460	1441067335	31.137998241527665	122.54306506710178	5.5	1.019999999999925	7.8
413439460	1441067336	31.138022332023834	122.54306656542111	5.5	1.009999999999934	7.9
413439460	1441067337	31.138047000000004	122.543068	5.5	0.9999999999999432	8.0
413439460	1441067338	31.138072397380036	122.54306934133322	5.5	0.9909090909090423	8.0
413439460	1441067339	31.138098473555186	122.54307058236527	5.5	0.9818181818181415	8.0
413439460	1441067340	31.13812512728356	122.54307172165319	5.5	0.9727272727272407	8.0
413439460	1441067341	31.138152257323245	122.54307275775389	5.5	0.963636363636283	8.0
413439460	1441067342	31.138179762432394	122.54307368922431	5.5	0.9545454545453822	8.0
413439460	1441067343	31.138207541369095	122.54307451462144	5.5	0.9454545454544814	8.0
413439460	1441067344	31.13823549289147	122.54307523250216	5.5	0.9363636363635806	8.0
413439460	1441067345	31.138263515757625	122.54307584142346	5.5	0.9272727272726229	8.0
413439460	1441067346	31.138291508725683	122.54307633994225	5.5	0.9181818181817789	8.0
413439460	1441067347	31.13831937055377	122.54307672661547	5.5	0.9090909090908212	8.0
413439460	1441067348	31.138346999999992	122.543077	5.5	0.8999999999999204	8.0
413439460	1441067349	31.13837431393729	122.54307715929899	5.5	0.8714285714285097	8.0
413439460	1441067350	31.13840130169779	122.54307720630023	5.5	0.842857142857099	8.0
413439460	1441067351	31.138427970728454	122.54307714343774	5.5	0.8142857142856315	8.0
413439460	1441067352	31.138454328476247	122.54307697314552	5.5	0.7857142857142208	8.0
413439460	1441067353	31.1384803823881	122.54307669785757	5.5	0.75714285714281	8.0
413439460	1441067354	31.13850613991095	122.54307632000793	5.5	0.7285714285713993	8.0
413439460	1441067355	31.13853160849177	122.54307584203062	5.5	0.6999999999999318	8.0
413439460	1441067356	31.13855679557751	122.54307526635961	5.5	0.6714285714284642	8.0
413439460	1441067357	31.138581708615106	122.54307459542898	5.5	0.6428571428570535	8.0
413439460	1441067358	31.13860635505149	122.54307383167271	5.5	0.6142857142856428	8.0
413439460	1441067359	31.13863074233365	122.5430729775249	5.5	0.5857142857142321	8.0
413439460	1441067360	31.138654877908508	122.54307203541954	5.5	0.5571428571428214	8.0
413439460	1441067361	31.138678769223006	122.54307100779067	5.5	0.5285714285714107	8.0
413439460	1441067362	31.13870242372411	122.54306989707237	5.5	0.49999999999994316	8.0
413439460	1441067363	31.138725848858748	122.54306870569866	5.5	0.4714285714284756	8.0
413439460	1441067364	31.13874905207388	122.54306743610358	5.5	0.4428571428570649	8.0
413439460	1441067365	31.13877204081644	122.54306609072125	5.5	0.4142857142856542	8.0
413439460	1441067366	31.13879482253339	122.54306467198565	5.5	0.3857142857142435	8.0
413439460	1441067367	31.138817404671666	122.54306318233085	5.5	0.35714285714277594	8.0
413439460	1441067368	31.13883979467822	122.54306162419095	5.5	0.32857142857136523	8.0
413439460	1441067369	31.138861999999996	122.54306	5.5	0.2999999999999545	8.0
413439460	1441067370	31.138884051724787	122.54305831930918	5.5	0.28888888888883457	8.0
413439460	1441067371	31.13890607550372	122.54305662013823	5.5	0.2777777777777146	8.0
413439460	1441067372	31.138928220628813	122.54305494762403	5.5	0.26666666666659467	8.0
413439460	1441067373	31.13895063639204	122.5430533469035	5.5	0.2555555555554747	8.0
413439460	1441067374	31.138973472085407	122.54305186311355	5.5	0.2444444444444116	8.0
413439460	1441067375	31.13899687700089	122.54305054139121	5.5	0.23333333333329165	8.0
413439460	1441067376	31.13902100043049	122.54304942687345	5.5	0.2222222222221717	8.0
413439460	1441067377	31.1390459916662	122.54304856469733	5.5	0.21111111111105174	8.0
413439460	1441067378	31.139072	122.543048	5.5	0.1999999999999318	8.0
413439460	1441067379	31.13909911096861	122.54304776316977	5.5	0.23333333333329165	8.0
413439460	1441067380	31.13912715508761	122.5430478255997	5.5	0.2666666666666515	8.0
413439460	1441067381	31.139155899117373	122.543048143934	5.5	0.2999999999999545	8.0
413439460	1441067382	31.139185109818165	122.54304867481676	5.5	0.33333333333325754	8.0
413439460	1441067383	31.139214553950378	122.54304937489216	5.5	0.3666666666666174	8.0
413439460	1441067384	31.139243998274317	122.5430502008042	5.5	0.39999999999997726	8.0
413439460	1441067385	31.139273209550336	122.54305110919692	5.5	0.4333333333332803	8.0
413439460	1441067386	31.139301954538777	122.54305205671422	5.5	0.46666666666664014	8.0
413439460	1441067387	31.13933	122.543053	5.5	0.49999999999994316	8.0
413439460	1441067388	31.13935716622027	122.54305390411534	5.5	0.566666666666606	8.0
413439460	1441067389	31.139383487589534	122.54305476779031	5.5	0.6333333333333258	8.0
413439460	1441067390	31.139409052023634	122.54305559817229	5.5	0.6999999999999318	8.0
413439460	1441067391	31.139433947438476	122.5430564024087	5.5	0.7666666666666515	8.0
413439460	1441067392	31.13945826174987	122.54305718764684	5.5	0.8333333333333144	8.0
413439460	1441067393	31.139482082873702	122.54305796103418	5.5	0.8999999999999204	8.0
413439460	1441067394	31.139505498725807	122.54305872971806	5.5	0.9666666666666401	8.0
413439460	1441067395	31.139528597222036	122.54305950084596	5.5	1.033333333333303	8.0
413439460	1441067396	31.13955146627827	122.54306028156525	5.5	1.099999999999909	8.0
413439460	1441067397	31.139574193810336	122.54306107902337	5.5	1.1666666666666288	8.0
413439460	1441067398	31.13959686773408	122.54306190036779	5.5	1.2333333333332916	8.0
413439460	1441067399	31.13961957596536	122.5430627527459	5.5	1.2999999999999545	8.0
413439460	1441067400	31.139642406420037	122.5430636433052	5.5	1.3666666666666174	8.0
413439460	1441067401	31.139665447013908	122.54306457919314	5.5	1.4333333333332803	8.0
413439460	1441067402	31.139688785662848	122.5430655675572	5.5	1.4999999999999432	8.0
413439460	1441067403	31.1397125102827	122.54306661554486	5.5	1.566666666666606	8.0
413439460	1441067404	31.139736708789318	122.54306773030362	5.5	1.633333333333269	8.0
413439460	1441067405	31.139761469098513	122.543068918981	5.5	1.6999999999999318	8.0
413439460	1441067406	31.139786879126138	122.54307018872449	5.5	1.7666666666665947	8.0
413439460	1441067407	31.139813026788012	122.54307154668165	5.5	1.8333333333332575	8.0
413439460	1441067408	31.13984	122.54307299999999	5.5	1.8999999999999204	8.0
413439460	1441067409	31.139867839469712	122.5430745495851	5.5	1.8999999999999204	8.0
413439460	1441067410	31.13989639707199	122.54307617137418	5.5	1.8999999999999204	8.0
413439460	1441067411	31.13992547747352	122.54307783506246	5.5	1.8999999999999204	8.0
413439460	1441067412	31.13995488534095	122.54307951034508	5.5	1.8999999999999204	8.0
413439460	1441067413	31.139984425340916	122.54308116691715	5.5	1.8999999999999204	8.0
413439460	1441067414	31.14001390214014	122.5430827744737	5.5	1.8999999999999204	8.0
413439460	1441067415	31.140043120405274	122.54308430270972	5.5	1.8999999999999204	8.0
413439460	1441067416	31.140071884803003	122.54308572132018	5.5	1.8999999999999204	8.0
413439460	1441067417	31.140099999999997	122.543087	5.5	1.8999999999999204	8.0
413439460	1441067418	31.140127316066422	122.54308811547806	5.504761904761905	1.8333333333332575	8.0
413439460	1441067419	31.14015386468633	122.54308907261925	5.5095238095238095	1.7666666666665947	8.0
413439460	1441067420	31.140179722947202	122.54308988332257	5.514285714285714	1.6999999999999318	8.0
413439460	1441067421	31.140204967936562	122.54309055948694	5.519047619047619	1.633333333333269	8.0
413439460	1441067422	31.140229676741924	122.54309111301139	5.523809523809524	1.566666666666606	8.0
413439460	1441067423	31.140253926450765	122.54309155579487	5.5285714285714285	1.4999999999999432	8.0
413439460	1441067424	31.14027779415059	122.54309189973647	5.533333333333333	1.4333333333332803	8.0
413439460	1441067425	31.140301356928937	122.54309215673518	5.538095238095238	1.3666666666666174	8.0
413439460	1441067426	31.140324691873253	122.54309233869006	5.542857142857143	1.2999999999999545	8.0
413439460	1441067427	31.140347876071065	122.5430924575002	5.5476190476190474	1.2333333333332916	8.0
413439460	1441067428	31.14037098660984	122.54309252506462	5.552380952380952	1.1666666666666288	8.0
413439460	1441067429	31.1403941005771	122.54309255328245	5.557142857142857	1.099999999999909	8.0
413439460	1441067430	31.140417295060335	122.54309255405275	5.561904761904762	1.033333333333303	8.0
413439460	1441067431	31.140440647147035	122.54309253927467	5.566666666666666	0.9666666666666401	8.0
413439460	1441067432	31.140464233924675	122.5430925208473	5.571428571428571	0.8999999999999204	8.0
413439460	1441067433	31.140488132480776	122.54309251066978	5.576190476190476	0.8333333333333144	8.0
413439460	1441067434	31.1405124199028	122.54309252064122	5.580952380952381	0.7666666666666515	8.0
413439460	1441067435	31.140537173278254	122.5430925626608	5.585714285714285	0.6999999999999318	8.0
413439460	1441067436	31.140562469694594	122.54309264862766	5.59047619047619	0.6333333333333258	8.0
413439460	1441067437	31.140588386239354	122.54309279044101	5.595238095238095	0.566666666666606	8.0
413439460	1441067438	31.140614999999993	122.543093	5.6	0.49999999999994316	8.0
413439460	1441067439	31.140642344692253	122.54309328522861	5.6	0.49999999999994316	8.0
413439460	1441067440	31.140670280544928	122.54309363814983	5.6	0.49999999999994316	8.0
413439460	1441067441	31.140698624415123	122.5430940468114	5.6	0.49999999999994316	8.0
413439460	1441067442	31.140727193159872	122.54309449926106	5.6	0.49999999999994316	8.0
413439460	1441067443	31.14075580363627	122.5430949835465	5.6	0.49999999999994316	8.0
413439460	1441067444	31.140784272701406	122.54309548771545	5.6	0.49999999999994316	8.0
413439460	1441067445	31.14081241721234	122.54309599981556	5.6	0.49999999999994316	8.0
413439460	1441067446	31.140840054026185	122.54309650789455	5.6	0.49999999999994316	8.0
413439460	1441067447	31.14086700000001	122.54309700000002	5.6	0.49999999999994316	8.0
413439460	1441067448	31.1408931338188	122.54309746576665	5.6	0.5199999999999818	8.1
413439460	1441067449	31.140918581479184	122.5430979011771	5.6	0.5399999999999636	8.200000000000001
413439460	1441067450	31.140943530805668	122.54309830380106	5.6	0.5599999999999454	8.3
413439460	1441067451	31.14096816962275	122.5430986712082	5.6	0.5799999999999841	8.4
413439460	1441067452	31.140992685754963	122.54309900096824	5.6	0.5999999999999659	8.5
413439460	1441067453	31.14101726702676	122.54309929065079	5.6	0.6199999999999477	8.6
413439460	1441067454	31.141042101262666	122.54309953782558	5.6	0.6399999999999864	8.7
413439460	1441067455	31.141067376287186	122.54309974006227	5.6	0.6599999999999682	8.799999999999999
413439460	1441067456	31.141093279924803	122.54309989493053	5.6	0.67999999999995	8.9
413439460	1441067457	31.14112000000001	122.54310000000001	5.6	0.6999999999999318	9.0
413439460	1441067458	31.141147657076946	122.54310005646623	5.6	0.7181818181817903	8.909090909090908
413439460	1441067459	31.14117610267839	122.54310008002813	5.6	0.7363636363635919	8.818181818181818
413439460	1441067460	31.14120512106681	122.54310009001057	5.6	0.7545454545453936	8.727272727272727
413439460	1441067461	31.141234496504644	122.54310010573846	5.6	0.7727272727272521	8.636363636363637
413439460	1441067462	31.141264013254354	122.54310014653663	5.6	0.7909090909090537	8.545454545454545
413439460	1441067463	31.1412934555784	122.54310023173008	5.6	0.8090909090908553	8.454545454545455
413439460	1441067464	31.141322607739234	122.5431003806437	5.6	0.827272727272657	8.363636363636363
413439460	1441067465	31.14135125399934	122.5431006126025	5.6	0.8454545454544586	8.272727272727273
413439460	1441067466	31.14137917862119	122.54310094693146	5.6	0.8636363636363171	8.181818181818182
413439460	1441067467	31.141406165867245	122.54310140295563	5.6	0.8818181818181188	8.090909090909092
413439460	1441067468	31.14143199999999	122.54310200000002	5.6	0.8999999999999204	8.0
413439460	1441067469	31.14145654481496	122.54310275202899	5.6	0.9555555555555202	8.0
413439460	1441067470	31.14147998223991	122.54310365156415	5.6	1.011111111111063	8.0
413439460	1441067471	31.141502573735615	122.54310468576644	5.6	1.066666666666606	8.0
413439460	1441067472	31.141524580762876	122.54310584179674	5.6	1.122222222222149	8.0
413439460	1441067473	31.141546264782498	122.54310710681595	5.6	1.1777777777777487	8.0
413439460	1441067474	31.141567887255228	122.54310846798502	5.6	1.2333333333332916	8.0
413439460	1441067475	31.141589709641877	122.54310991246477	5.6	1.2888888888888346	8.0
413439460	1441067476	31.14161199340321	122.54311142741614	5.6	1.3444444444443775	8.0
413439460	1441067477	31.141634999999987	122.543113	5.6	1.3999999999999773	8.0
413439460	1441067478	31.14165892281891	122.54311461639759	5.6	1.3583333333332916	8.0
413439460	1441067479	31.141683682950205	122.5431162588714	5.6	1.316666666666606	8.0
413439460	1441067480	31.141709133410043	122.54311790870422	5.6	1.2749999999999204	8.0
413439460	1441067481	31.141735127214567	122.54311954717876	5.6	1.2333333333332916	8.0
413439460	1441067482	31.141761517379965	122.54312115557781	5.6	1.191666666666606	8.0
413439460	1441067483	31.14178815692239	122.54312271518404	5.6	1.1499999999999773	8.0
413439460	1441067484	31.141814898857998	122.54312420728013	5.6	1.1083333333332916	8.0
413439460	1441067485	31.141841596202976	122.54312561314873	5.6	1.066666666666606	8.0
413439460	1441067486	31.14186810197349	122.54312691407242	5.6	1.0249999999999773	8.0
413439460	1441067487	31.141894269185716	122.54312809133384	5.6	0.9833333333332916	8.0
413439460	1441067488	31.141919950855804	122.54312912621549	5.6	0.941666666666606	8.0
413439460	1441067489	31.141945000000003	122.54312999999999	5.6	0.8999999999999204	8.0
413439460	1441067490	31.141969323507812	122.54313070147833	5.6	0.7666666666665947	8.0
413439460	1441067491	31.141993043762394	122.54313124947545	5.6	0.6333333333333258	8.0
413439460	1441067492	31.142016337020248	122.5431316703249	5.6	0.49999999999994316	8.0
413439460	1441067493	31.14203937953788	122.5431319903602	5.6	0.3666666666666174	8.0
413439460	1441067494	31.142062347571773	122.54313223591492	5.6	0.2333333333333485	8.0
413439460	1441067495	31.142085417378436	122.54313243332261	5.6	0.0999999999999659	8.0
413439460	1441067496	31.14210876521437	122.54313260891695	5.6	359.96666666666664	8.0
413439460	1441067497	31.14213256733606	122.54313278903153	5.6	359.83333333333337	8.0
413439460	1441067498	31.142156999999994	122.54313300000001	5.6	359.70000000000005	8.0
413439460	1441067499	31.142182198274888	122.54313326287453	5.6	359.74	8.0
413439460	1441067500	31.142208132478416	122.5431335775809	5.6	359.78000000000003	8.0
413439460	1441067501	31.14223473174042	122.54313393876348	5.6	359.82	8.0
413439460	1441067502	31.1422619251908	122.54313434106643	5.6	359.86	8.0
413439460	1441067503	31.142289641959426	122.54313477913414	5.6	359.9	8.0
413439460	1441067504	31.142317811176163	122.5431352476108	5.6	359.94	8.0
413439460	1441067505	31.14234636197093	122.5431357411407	5.6	359.98	8.0
413439460	1441067506	31.142375223473575	122.54313625436808	5.6	0.01999999999998181	8.0
413439460	1441067507	31.142404324814006	122.54313678193722	5.6	0.060000000000002274	8.0
413439460	1441067508	31.142433595122096	122.54313731849233	5.6	0.0999999999999659	8.0
413439460	1441067509	31.14246296352774	122.54313785867762	5.6	0.1400000000000432	8.0
413439460	1441067510	31.142492359160812	122.54313839713737	5.6	0.18000000000006366	8.0
413439460	1441067511	31.142521711151197	122.54313892851577	5.6	0.22000000000002728	8.0
413439460	1441067512	31.142550948628813	122.54313944745705	5.6	0.26000000000004775	8.0
413439460	1441067513	31.142580000723534	122.5431399486054	5.6	0.30000000000001137	8.0
413439460	1441067514	31.14260879656525	122.543140426605	5.6	0.34000000000003183	8.0
413439460	1441067515	31.14263726528385	122.54314087610011	5.6	0.3800000000000523	8.0
413439460	1441067516	31.142665336009248	122.54314129173484	5.6	0.4200000000000159	8.0
413439460	1441067517	31.142692937871328	122.54314166815344	5.6	0.4600000000000364	8.0
413439460	1441067518	31.142719999999994	122.54314200000002	5.6	0.5	8.0
413439460	1441067519	31.14274647304813	122.54314228371013	5.6	0.5210526315789821	8.0
413439460	1441067520	31.142772393760524	122.54314252288465	5.6	0.5421052631579073	8.0
413439460	1441067521	31.14279782040501	122.54314272291582	5.6	0.5631578947368325	8.0
413439460	1441067522	31.142822811249374	122.54314288919583	5.6	0.5842105263158146	8.0
413439460	1441067523	31.142847424561413	122.543143027117	5.6	0.6052631578947398	8.0
413439460	1441067524	31.14287171860892	122.54314314207153	5.6	0.6263157894736651	8.0
413439460	1441067525	31.142895751659697	122.54314323945167	5.6	0.6473684210526471	8.0
413439460	1441067526	31.142919581981527	122.54314332464969	5.6	0.6684210526315724	8.0
413439460	1441067527	31.142943267842224	122.5431434030579	5.6	0.6894736842104976	8.0
413439460	1441067528	31.142966867509553	122.5431434800685	5.6	0.7105263157894797	8.0
413439460	1441067529	31.142990439251317	122.5431435610738	5.6	0.7315789473684617	8.0
413439460	1441067530	31.143014041335334	122.5431436514661	5.6	0.752631578947387	8.0
413439460	1441067531	31.14303773202934	122.54314375663765	5.6	0.7736842105263122	8.0
413439460	1441067532	31.14306156960117	122.54314388198074	5.6	0.7947368421052943	8.0
413439460	1441067533	31.143085612318586	122.54314403288767	5.6	0.8157894736842195	8.0
413439460	1441067534	31.143109918449397	122.54314421475077	5.6	0.8368421052631447	8.0
413439460	1441067535	31.143134546261397	122.54314443296232	5.6	0.8578947368421268	8.0
413439460	1441067536	31.143159554022322	122.54314469291462	5.6	0.878947368421052	8.0
413439460	1441067537	31.143184999999995	122.54314500000001	5.6	0.8999999999999773	8.0
413439460	1441067538	31.143210914833666	122.54314535710836	5.6	0.8833333333333258	8.0
413439460	1441067539	31.14323721864842	122.54314575711987	5.6	0.8666666666666174	8.0
413439460	1441067540	31.143263803940822	122.54314619041222	5.6	0.8500000000000227	8.0
413439460	1441067541	31.143290563207437	122.54314664736313	5.6	0.8333333333333712	8.0
413439460	1441067542	31.143317388944812	122.5431471183503	5.6	0.8166666666666629	8.0
413439460	1441067543	31.143344173649538	122.5431475937514	5.6	0.8000000000000114	8.0
413439460	1441067544	31.143370809818165	122.54314806394416	5.6	0.7833333333333599	8.0
413439460	1441067545	31.14339718994728	122.54314851930617	5.6	0.7666666666666515	8.0
413439460	1441067546	31.143423206533456	122.54314895021513	5.6	0.75	8.0
413439460	1441067547	31.14344875207324	122.54314934704865	5.6	0.7333333333333485	8.0
413439460	1441067548	31.143473719063234	122.54314970018443	5.6	0.7166666666666401	8.0
413439460	1441067549	31.143497999999997	122.54315	5.6	0.6999999999999886	8.0
413439460	1441067550	31.14352154236232	122.54315024275608	5.6	0.6555555555555657	8.0
413439460	1441067551	31.143544513557824	122.54315044824567	5.6	0.6111111111111427	8.0
413439460	1441067552	31.143567135976326	122.54315064214472	5.6	0.5666666666666629	8.0
413439460	1441067553	31.143589632007654	122.54315085012936	5.6	0.5222222222221831	8.0
413439460	1441067554	31.143612224041608	122.54315109787566	5.6	0.4777777777777601	8.0
413439460	1441067555	31.143635134468013	122.54315141105972	5.6	0.4333333333333371	8.0
413439460	1441067556	31.143658585676672	122.54315181535769	5.6	0.3888888888888573	8.0
413439460	1441067557	31.143682800057412	122.54315233644571	5.6	0.34444444444443434	8.0
413439460	1441067558	31.143707999999997	122.543153	5.6	0.2999999999999545	8.0
413439460	1441067559	31.143734345008	122.54315382535998	5.6	0.3111111111110745	8.0
413439460	1441067560	31.14376174303989	122.54315480651769	5.6	0.32222222222219443	8.0
413439460	1441067561	31.14379003916791	122.54315593112847	5.6	0.3333333333333144	8.0
413439460	1441067562	31.143819078464293	122.54315718684751	5.6	0.34444444444443434	8.0
413439460	1441067563	31.143848706001275	122.54315856133012	5.6	0.35555555555549745	8.0
413439460	1441067564	31.143878766851092	122.54316004223146	5.6	0.3666666666666174	8.0
413439460	1441067565	31.143909106085978	122.54316161720678	5.6	0.37777777777773736	8.0
413439460	1441067566	31.14393956877821	122.54316327391125	5.6	0.3888888888888573	8.0
413439460	1441067567	31.143970000000003	122.543165	5.6	0.39999999999997726	8.0
413439460	1441067568	31.14400026634349	122.54316678159879	5.6	0.4909090909090992	8.0
413439460	1441067569	31.14403032048026	122.54316859871544	5.6	0.5818181818181642	8.0
413439460	1441067570	31.144060136601777	122.54317042982841	5.6	0.6727272727272293	8.0
413439460	1441067571	31.144089688899495	122.54317225341607	5.6	0.7636363636363512	8.0
413439460	1441067572	31.14411895156487	122.54317404795678	5.6	0.8545454545454731	8.0
413439460	1441067573	31.144147898789374	122.54317579192887	5.6	0.9454545454545382	8.0
413439460	1441067574	31.144176504764456	122.54317746381068	5.6	1.0363636363636033	8.0
413439460	1441067575	31.144204743681595	122.54317904208042	5.6	1.1272727272727252	8.0
413439460	1441067576	31.144232589732262	122.54318050521644	5.6	1.2181818181818471	8.0
413439460	1441067577	31.144260017107907	122.54318183169687	5.6	1.3090909090909122	8.0
413439460	1441067578	31.144287000000002	122.543183	5.6	1.400000000000034	8.0
413439460	1441067579	31.144313524424224	122.54318399421409	5.6	1.3526315789473529	8.0
413439460	1441067580	31.144339623693114	122.54318482086802	5.6	1.3052631578947285	8.0
413439460	1441067581	31.144365342943416	122.54318549210069	5.6	1.257894736842104	8.0
413439460	1441067582	31.144390727311873	122.54318602005117	5.6	1.2105263157894797	8.0
413439460	1441067583	31.144415821935237	122.54318641685842	5.6	1.1631578947368553	8.0
413439460	1441067584	31.144440671950225	122.5431866946615	5.6	1.1157894736842309	8.0
413439460	1441067585	31.144465322493605	122.54318686559942	5.6	1.0684210526316065	8.0
413439460	1441067586	31.144489818702095	122.54318694181123	5.6	1.0210526315789252	8.0
413439460	1441067587	31.14451420571244	122.543186935436	5.6	0.9736842105263008	8.0
413439460	1441067588	31.144538528661382	122.54318685861284	5.6	0.9263157894737333	8.0
413439460	1441067589	31.144562832685647	122.54318672348082	5.6	0.8789473684211089	8.0
413439460	1441067590	31.144587162921997	122.54318654217901	5.6	0.8315789473684276	8.0
413439460	1441067591	31.144611564507127	122.54318632684657	5.6	0.7842105263158032	8.0
413439460	1441067592	31.14463608257781	122.5431860896226	5.6	0.7368421052631788	8.0
413439460	1441067593	31.144660762270775	122.54318584264622	5.6	0.6894736842104976	8.0
413439460	1441067594	31.14468564872273	122.54318559805662	5.6	0.64210526315793	8.0
413439460	1441067595	31.144710787070444	122.54318536799293	5.6	0.5947368421053056	8.0
413439460	1441067596	31.14473622245061	122.54318516459432	5.6	0.5473684210526812	8.0
413439460	1441067597	31.144761999999997	122.54318499999998	5.6	0.5	8.0
413439460	1441067598	31.14478814086832	122.54318488202604	5.6	0.4166666666666856	8.0
413439460	1441067599	31.144814570257207	122.54318480119636	5.6	0.33333333333337123	8.0
413439460	1441067600	31.144841189381324	122.54318474371173	5.6	0.25000000000005684	8.0
413439460	1441067601	31.14486789945531	122.54318469577291	5.6	0.16666666666668561	8.0
413439460	1441067602	31.144894601693796	122.54318464358066	5.6	0.08333333333337123	8.0
413439460	1441067603	31.144921197311444	122.54318457333575	5.6	5.684341886080802e-14	8.0
413439460	1441067604	31.144947587522896	122.54318447123887	5.6	359.9166666666667	8.0
413439460	1441067605	31.144973673542808	122.54318432349079	5.6	359.8333333333334	8.0
413439460	1441067606	31.14499935658582	122.54318411629215	5.6	359.75000000000006	8.0
413439460	1441067607	31.145024537866593	122.54318383584369	5.6	359.66666666666674	8.0
413439460	1441067608	31.145049118599754	122.54318346834609	5.6	359.5833333333334	8.0
413439460	1441067609	31.145073	122.543183	5.6	359.50000000000006	8.0
413439460	1441067610	31.14509613792798	122.54318242390623	5.6	359.46666666666675	8.0
413439460	1441067611	31.145118706828583	122.54318176076598	5.6	359.4333333333334	8.0
413439460	1441067612	31.145140935792675	122.54318103818065	5.6	359.4000000000001	8.0
413439460	1441067613	31.145163053911137	122.5431802837516	5.6	359.36666666666673	8.0
413439460	1441067614	31.14518529027487	122.54317952508022	5.6	359.33333333333337	8.0
413439460	1441067615	31.145207873974744	122.54317878976794	5.6	359.30000000000007	8.0
413439460	1441067616	31.145231034101634	122.54317810541616	5.6	359.26666666666677	8.0
[truncated: 4,813 more rows]
