# Supplementary material for: Maritime traffic congestion identification and ship trajectory prediction using temporal graph convolutional networks
Source: PLoS One. 2026 Mar 9;21(3):e0342781. doi: 10.1371/journal.pone.0342781 (PMC12970927; doi:10.1371/journal.pone.0342781)
Supplement: S1 File — (ZIP) [file pone.0342781.s001.zip › data/interpolation/shipid_413442510_processed.csv]

shipid	lasttime	lat	lon	sog	cog	hdg
413442510	1441066094	31.104579999999984	122.30035200000002	11.1	109.7	105.00000000000001
413442510	1441066095	31.104558801492466	122.30041218611262	11.1	109.76363636363637	105.00000000000001
413442510	1441066096	31.10453789561995	122.30047298292911	11.1	109.82727272727273	105.00000000000001
413442510	1441066097	31.104517282919357	122.30053428356469	11.1	109.89090909090909	105.00000000000001
413442510	1441066098	31.104496963927797	122.30059598113472	11.1	109.95454545454547	105.00000000000001
413442510	1441066099	31.10447693918259	122.30065796875469	11.1	110.01818181818183	105.00000000000001
413442510	1441066100	31.10445720922124	122.30072013954016	11.1	110.08181818181819	105.00000000000001
413442510	1441066101	31.10443777458146	122.30078238660674	11.1	110.14545454545456	105.00000000000001
413442510	1441066102	31.104418635801228	122.30084460307017	11.1	110.20909090909092	105.00000000000001
413442510	1441066103	31.104399793418633	122.30090668204623	11.1	110.27272727272728	105.00000000000001
413442510	1441066104	31.104381247972043	122.30096851665087	11.1	110.33636363636364	105.00000000000001
413442510	1441066105	31.104362999999992	122.30103	11.1	110.4	105.00000000000001
413442510	1441066106	31.104345050041257	122.30109102520967	11.11	110.30000000000001	105.00000000000001
413442510	1441066107	31.104327398634787	122.30115148539602	11.12	110.2	105.00000000000001
413442510	1441066108	31.104310046319704	122.30121127367521	11.129999999999999	110.1	105.00000000000001
413442510	1441066109	31.104292993635376	122.30127028316348	11.139999999999999	110.0	105.00000000000001
413442510	1441066110	31.104276241121298	122.30132840697709	11.149999999999999	109.9	105.00000000000001
413442510	1441066111	31.104259789317183	122.30138553823242	11.16	109.8	105.00000000000001
413442510	1441066112	31.104243638762885	122.30144157004591	11.17	109.69999999999999	105.00000000000001
413442510	1441066113	31.104227789998458	122.301496395534	11.18	109.60000000000001	105.00000000000001
413442510	1441066114	31.104212243564046	122.30154990781317	11.19	109.50000000000001	105.00000000000001
413442510	1441066115	31.104196999999992	122.301602	11.2	109.4	105.00000000000001
413442510	1441066116	31.104182034433705	122.30165266220749	11.2	109.44444444444444	105.00000000000001
413442510	1441066117	31.1041672203404	122.30170227253406	11.2	109.4888888888889	105.00000000000001
413442510	1441066118	31.104152405781527	122.30175130607404	11.2	109.53333333333333	105.00000000000001
413442510	1441066119	31.104137438817837	122.30180023792113	11.2	109.57777777777778	105.00000000000001
413442510	1441066120	31.104122167509296	122.30184954316844	11.2	109.62222222222222	105.00000000000001
413442510	1441066121	31.104106439915153	122.30189969690846	11.2	109.66666666666667	105.00000000000001
413442510	1441066122	31.104090104093906	122.30195117423308	11.2	109.71111111111111	105.00000000000001
413442510	1441066123	31.104073008103242	122.30200445023343	11.2	109.75555555555556	105.00000000000001
413442510	1441066124	31.104054999999992	122.30206	11.2	109.8	105.00000000000001
413442510	1441066125	31.104035984340257	122.30211814408567	11.2	109.93333333333334	105.00000000000001
413442510	1441066126	31.104016091680688	122.30217858489608	11.2	110.06666666666668	105.00000000000001
413442510	1441066127	31.103995509078718	122.30224087030068	11.2	110.2	105.00000000000001
413442510	1441066128	31.103974423592604	122.30230454816972	11.2	110.33333333333333	105.00000000000001
413442510	1441066129	31.103953022281434	122.30236916637429	11.2	110.46666666666667	105.00000000000001
413442510	1441066130	31.103931492205223	122.30243427278631	11.2	110.60000000000001	105.00000000000001
413442510	1441066131	31.10391002042487	122.30249941527865	11.2	110.73333333333333	105.00000000000001
413442510	1441066132	31.10388879400219	122.302564141725	11.2	110.86666666666667	105.00000000000001
413442510	1441066133	31.103867999999995	122.30262800000001	11.2	111.0	105.00000000000001
413442510	1441066134	31.10384778769716	122.3026906195714	11.2	110.95	105.00000000000001
413442510	1441066135	31.10382815523418	122.3027519562762	11.2	110.89999999999999	105.00000000000001
413442510	1441066136	31.103809062966754	122.3028120475436	11.2	110.85	105.00000000000001
413442510	1441066137	31.103790471250484	122.30287093080258	11.2	110.8	105.00000000000001
413442510	1441066138	31.10377234044086	122.30292864348199	11.2	110.75	105.00000000000001
413442510	1441066139	31.103754630893263	122.30298522301052	11.2	110.7	105.00000000000001
413442510	1441066140	31.103737302962998	122.30304070681663	11.2	110.65	105.00000000000001
413442510	1441066141	31.10372031700523	122.30309513232876	11.2	110.60000000000001	105.00000000000001
413442510	1441066142	31.10370363337509	122.30314853697512	11.2	110.55000000000001	105.00000000000001
413442510	1441066143	31.10368721242756	122.30320095818384	11.2	110.5	105.00000000000001
413442510	1441066144	31.103671014517577	122.30325243338282	11.2	110.45	105.00000000000001
413442510	1441066145	31.103654999999993	122.30330300000001	11.2	110.4	105.00000000000001
413442510	1441066146	31.103639118831175	122.30335273882542	11.2	110.4888888888889	105.00000000000001
413442510	1441066147	31.10362327937382	122.30340190409844	11.2	110.57777777777778	105.00000000000001
413442510	1441066148	31.103607379591796	122.30345079342031	11.2	110.66666666666667	105.00000000000001
413442510	1441066149	31.103591317448522	122.30349970439197	11.2	110.75555555555556	105.00000000000001
413442510	1441066150	31.10357499090692	122.30354893461394	11.2	110.84444444444445	105.00000000000001
413442510	1441066151	31.103558297929514	122.30359878168628	11.2	110.93333333333334	105.00000000000001
413442510	1441066152	31.103541136478288	122.30364954320864	11.2	111.02222222222223	105.00000000000001
413442510	1441066153	31.103523404514792	122.30370151678032	11.2	111.11111111111111	105.00000000000001
413442510	1441066154	31.103505	122.303755	11.2	111.2	105.00000000000001
413442510	1441066155	31.103485846455094	122.30381021453407	11.2	111.33636363636364	105.00000000000001
413442510	1441066156	31.103465969643814	122.3038670783212	11.2	111.47272727272728	105.00000000000001
413442510	1441066157	31.103445420890772	122.30392543336826	11.2	111.60909090909091	105.00000000000001
413442510	1441066158	31.103424251520792	122.30398512168236	11.2	111.74545454545455	105.00000000000001
413442510	1441066159	31.103402512858995	122.30404598527075	11.2	111.88181818181819	105.00000000000001
413442510	1441066160	31.103380256230693	122.30410786614097	11.2	112.01818181818182	105.00000000000001
413442510	1441066161	31.10335753296158	122.30417060630077	11.2	112.15454545454546	105.00000000000001
413442510	1441066162	31.103334394377562	122.30423404775817	11.2	112.29090909090908	105.00000000000001
413442510	1441066163	31.10331089180487	122.30429803252143	11.2	112.42727272727272	105.00000000000001
413442510	1441066164	31.103287076570066	122.30436240259908	11.2	112.56363636363636	105.00000000000001
413442510	1441066165	31.103262999999995	122.304427	11.2	112.7	105.00000000000001
413442510	1441066166	31.103238733970585	122.30449163307361	11.2	112.74444444444444	104.8888888888889
413442510	1441066167	31.103214432553177	122.3045559755313	11.2	112.78888888888889	104.77777777777779
413442510	1441066168	31.10319027036857	122.30461966742563	11.2	112.83333333333333	104.66666666666667
413442510	1441066169	31.10316642203824	122.30468234880986	11.2	112.87777777777778	104.55555555555557
413442510	1441066170	31.103143062184397	122.30474365973818	11.2	112.92222222222222	104.44444444444444
413442510	1441066171	31.103120365429913	122.30480324026544	11.2	112.96666666666667	104.33333333333334
413442510	1441066172	31.10309850639824	122.30486073044723	11.2	113.0111111111111	104.22222222222223
413442510	1441066173	31.103077659713403	122.30491577033983	11.2	113.05555555555556	104.11111111111111
413442510	1441066174	31.103057999999997	122.304968	11.2	113.1	104.0
413442510	1441066175	31.10303963877943	122.3050172079389	11.2	113.02000000000001	104.0
413442510	1441066176	31.103022435159104	122.30506377648305	11.2	112.94	104.0
413442510	1441066177	31.103006185142036	122.30510823641197	11.2	112.86	104.0
413442510	1441066178	31.102990684730393	122.3051511185043	11.2	112.78	104.0
413442510	1441066179	31.102975729925515	122.30519295353787	11.2	112.7	104.0
413442510	1441066180	31.102961116728046	122.30523427228981	11.2	112.62	104.0
413442510	1441066181	31.102946641137887	122.30527560553656	11.2	112.53999999999999	104.0
413442510	1441066182	31.102932099154277	122.30531748405392	11.2	112.46000000000001	104.0
413442510	1441066183	31.102917286775718	122.30536043861692	11.2	112.38	104.0
413442510	1441066184	31.102901999999993	122.305405	11.2	112.3	104.0
413442510	1441066185	31.10288607466443	122.30545159521773	11.19	112.27	104.10000000000001
413442510	1441066186	31.102869505967174	122.30550023624794	11.18	112.24000000000001	104.2
413442510	1441066187	31.10285232894672	122.3055508313093	11.17	112.21000000000001	104.3
413442510	1441066188	31.102834578641573	122.30560328862065	11.16	112.18	104.4
413442510	1441066189	31.102816290090352	122.30565751640076	11.149999999999999	112.14999999999999	104.50000000000001
413442510	1441066190	31.102797498331714	122.30571342286866	11.139999999999999	112.12	104.60000000000001
413442510	1441066191	31.102778238404422	122.30577091624329	11.129999999999999	112.09	104.7
413442510	1441066192	31.102758545347374	122.30582990474389	11.12	112.06	104.80000000000001
413442510	1441066193	31.102738454199528	122.30589029658965	11.11	112.03	104.90000000000002
413442510	1441066194	31.10271799999999	122.305952	11.1	112.0	105.00000000000001
413442510	1441066195	31.102697223750447	122.30601487507134	11.1	112.01818181818183	105.00000000000001
413442510	1441066196	31.10267619030241	122.30607858940786	11.1	112.03636363636363	105.00000000000001
413442510	1441066197	31.10265497047051	122.3061427624912	11.1	112.05454545454546	105.00000000000001
413442510	1441066198	31.102633635070127	122.30620701380342	11.1	112.07272727272728	105.00000000000001
413442510	1441066199	31.10261225491742	122.30627096282709	11.1	112.09090909090911	105.00000000000001
413442510	1441066200	31.102590900829302	122.30633422904536	11.1	112.10909090909091	105.00000000000001
413442510	1441066201	31.10256964362342	122.30639643194185	11.1	112.12727272727273	105.00000000000001
413442510	1441066202	31.10254855411817	122.30645719100069	11.1	112.14545454545456	105.00000000000001
413442510	1441066203	31.102527703132612	122.30651612570652	11.1	112.16363636363637	105.00000000000001
413442510	1441066204	31.102507161486468	122.30657285554443	11.1	112.18181818181819	105.00000000000001
413442510	1441066205	31.102487	122.30662699999999	11.1	112.2	105.00000000000001
413442510	1441066206	31.102467253363663	122.30667835664846	11.1	112.35555555555555	104.8888888888889
413442510	1441066207	31.10244781174659	122.30672743542225	11.1	112.51111111111112	104.77777777777779
413442510	1441066208	31.102428529186476	122.30677492434228	11.1	112.66666666666667	104.66666666666667
413442510	1441066209	31.102409259719938	122.30682151142867	11.1	112.82222222222222	104.55555555555557
413442510	1441066210	31.10238985738255	122.30686788470062	11.1	112.97777777777777	104.44444444444444
413442510	1441066211	31.102370176208854	122.3069147321766	11.1	113.13333333333334	104.33333333333334
413442510	1441066212	31.102350070232415	122.30696274187417	11.1	113.28888888888889	104.22222222222223
413442510	1441066213	31.102329393485697	122.30701260181004	11.1	113.44444444444444	104.11111111111111
413442510	1441066214	31.102308000000004	122.307065	11.1	113.6	104.0
413442510	1441066215	31.10228580344497	122.3071204158356	11.1	113.55454545454545	104.0
413442510	1441066216	31.102262956047632	122.30717849421528	11.1	113.5090909090909	104.0
413442510	1441066217	31.102239669675214	122.30723867141506	11.1	113.46363636363635	104.0
413442510	1441066218	31.102216156195905	122.3073003837119	11.1	113.41818181818182	104.0
413442510	1441066219	31.10219262747894	122.30736306738385	11.1	113.37272727272727	104.0
413442510	1441066220	31.10216929539457	122.30742615871006	11.1	113.32727272727271	104.0
413442510	1441066221	31.10214637181424	122.30748909397079	11.1	113.28181818181818	104.0
413442510	1441066222	31.102124068610475	122.30755130944729	11.1	113.23636363636363	104.0
413442510	1441066223	31.102102597656902	122.30761224142196	11.1	113.1909090909091	104.0
413442510	1441066224	31.102082170828183	122.30767132617812	11.1	113.14545454545454	104.0
413442510	1441066225	31.102062999999994	122.307728	11.1	113.1	104.0
413442510	1441066226	31.10204520796521	122.3077819000517	11.1	112.94444444444446	104.11111111111111
413442510	1441066227	31.102028561182152	122.30783346701365	11.1	112.78888888888889	104.22222222222223
413442510	1441066228	31.102012737024445	122.30788334244431	11.1	112.63333333333334	104.33333333333334
413442510	1441066229	31.101997412864574	122.30793216790094	11.1	112.47777777777777	104.44444444444444
413442510	1441066230	31.10198226607404	122.3079805849396	11.1	112.32222222222224	104.55555555555557
413442510	1441066231	31.101966974023345	122.3080292351154	11.1	112.16666666666667	104.66666666666667
413442510	1441066232	31.101951214081957	122.30807875998232	11.1	112.01111111111112	104.77777777777779
413442510	1441066233	31.101934663618376	122.30812980109329	11.1	111.85555555555555	104.8888888888889
413442510	1441066234	31.101916999999997	122.30818299999999	11.1	111.70000000000002	105.00000000000001
413442510	1441066235	31.1018979860513	122.30823882438894	11.1	111.7888888888889	105.00000000000001
413442510	1441066236	31.101877726429038	122.30829704648995	11.1	111.8777777777778	105.00000000000001
413442510	1441066237	31.10185641124866	122.3083572646694	11.1	111.96666666666667	105.00000000000001
413442510	1441066238	31.101834230626288	122.30841907729423	11.1	112.05555555555556	105.00000000000001
413442510	1441066239	31.10181137467873	122.30848208273221	11.1	112.14444444444445	105.00000000000001
413442510	1441066240	31.101788033523558	122.30854587935193	11.1	112.23333333333333	105.00000000000001
413442510	1441066241	31.101764397279105	122.30861006552279	11.1	112.32222222222222	105.00000000000001
413442510	1441066242	31.1017406560646	122.30867423961507	11.1	112.41111111111111	105.00000000000001
413442510	1441066243	31.101716999999994	122.30873799999999	11.1	112.5	105.00000000000001
413442510	1441066244	31.10169358859804	122.30880101330975	11.1	112.53181818181818	104.95454545454547
413442510	1441066245	31.10167045893965	122.30886321921734	11.1	112.56363636363636	104.9090909090909
413442510	1441066246	31.10164761749776	122.30892462565599	11.1	112.59545454545454	104.86363636363637
413442510	1441066247	31.101625070745243	122.30898524055893	11.1	112.62727272727273	104.81818181818183
413442510	1441066248	31.101602825154963	122.30904507185926	11.1	112.65909090909092	104.77272727272728
413442510	1441066249	31.10158088719971	122.30910412749022	11.1	112.69090909090909	104.72727272727273
413442510	1441066250	31.101559263352314	122.30916241538496	11.1	112.72272727272728	104.68181818181819
413442510	1441066251	31.10153796008554	122.30921994347665	11.1	112.75454545454545	104.63636363636364
413442510	1441066252	31.101516983872088	122.3092767196985	11.1	112.78636363636365	104.5909090909091
413442510	1441066253	31.101496341184703	122.30933275198362	11.1	112.81818181818181	104.54545454545456
413442510	1441066254	31.10147603849607	122.30938804826515	11.1	112.85000000000001	104.50000000000001
413442510	1441066255	31.10145608227882	122.30944261647626	11.1	112.88181818181819	104.45454545454545
413442510	1441066256	31.10143647900561	122.30949646455008	11.1	112.91363636363637	104.40909090909092
413442510	1441066257	31.101417235149043	122.30954960041971	11.1	112.94545454545455	104.36363636363637
413442510	1441066258	31.10139835718168	122.30960203201835	11.1	112.97727272727273	104.31818181818183
413442510	1441066259	31.101379851576095	122.30965376727903	11.1	113.00909090909092	104.27272727272728
413442510	1441066260	31.101361724804818	122.3097048141349	11.1	113.0409090909091	104.22727272727273
413442510	1441066261	31.101343983340353	122.30975518051905	11.1	113.07272727272728	104.18181818181819
413442510	1441066262	31.101326633655187	122.30980487436454	11.1	113.10454545454546	104.13636363636364
413442510	1441066263	31.101309682221782	122.30985390360449	11.1	113.13636363636364	104.09090909090911
413442510	1441066264	31.10129313551258	122.30990227617195	11.1	113.16818181818182	104.04545454545455
413442510	1441066265	31.101277000000003	122.30995	11.1	113.2	104.0
413442510	1441066266	31.1012612487517	122.30999714251418	11.088888888888889	113.05555555555556	104.11111111111111
413442510	1441066267	31.101245721216262	122.31004400910972	11.077777777777778	112.91111111111111	104.22222222222223
413442510	1441066268	31.10123022343706	122.31009096467382	11.066666666666666	112.76666666666667	104.33333333333334
413442510	1441066269	31.101214561456896	122.31013837409299	11.055555555555555	112.62222222222222	104.44444444444444
413442510	1441066270	31.101198541318013	122.31018660225324	11.044444444444444	112.47777777777779	104.55555555555557
413442510	1441066271	31.101181969062107	122.3102360140398	11.033333333333333	112.33333333333334	104.66666666666667
413442510	1441066272	31.101164650730293	122.31028697433734	11.022222222222222	112.1888888888889	104.77777777777779
413442510	1441066273	31.101146392363	122.31033984802971	11.011111111111111	112.04444444444445	104.8888888888889
413442510	1441066274	31.101126999999995	122.31039500000001	11.0	111.9	105.00000000000001
413442510	1441066275	31.101106350027507	122.31045264156567	11.0	112.04545454545456	105.00000000000001
413442510	1441066276	31.10108460022032	122.3105123697846	11.0	112.19090909090909	105.00000000000001
413442510	1441066277	31.101061978701217	122.31057362815079	11.0	112.33636363636364	105.00000000000001
413442510	1441066278	31.101038713594	122.31063586015912	11.0	112.48181818181818	105.00000000000001
413442510	1441066279	31.101015033023515	122.31069850930554	11.0	112.62727272727274	105.00000000000001
413442510	1441066280	31.10099116511569	122.31076101908718	11.0	112.77272727272728	105.00000000000001
413442510	1441066281	31.100967337997623	122.31082283300222	11.0	112.91818181818182	105.00000000000001
413442510	1441066282	31.100943779797362	122.31088339455007	11.0	113.06363636363638	105.00000000000001
413442510	1441066283	31.100920718644097	122.31094214723117	11.0	113.20909090909092	105.00000000000001
413442510	1441066284	31.100898382667978	122.310998534547	11.0	113.35454545454546	105.00000000000001
413442510	1441066285	31.100877	122.31105200000002	11.0	113.5	105.00000000000001
413442510	1441066286	31.10085670673309	122.31110222456539	11.011111111111111	113.68888888888888	104.8888888888889
413442510	1441066287	31.100837270804767	122.31114983910565	11.022222222222222	113.87777777777778	104.77777777777779
413442510	1441066288	31.1008183681124	122.311195711954	11.033333333333333	114.06666666666666	104.66666666666667
413442510	1441066289	31.100799674551965	122.31124071144217	11.044444444444444	114.25555555555556	104.55555555555557
413442510	1441066290	31.10078086601822	122.31128570590059	11.055555555555555	114.44444444444444	104.44444444444444
413442510	1441066291	31.100761618404615	122.31133156365846	11.066666666666666	114.63333333333334	104.33333333333334
413442510	1441066292	31.100741607603407	122.31137915304362	11.077777777777778	114.82222222222224	104.22222222222223
413442510	1441066293	31.10072050950541	122.3114293423825	11.088888888888889	115.0111111111111	104.11111111111111
413442510	1441066294	31.100698000000005	122.31148299999998	11.1	115.2	104.0
413442510	1441066295	31.100673856001773	122.31154072985635	11.1	115.24000000000001	103.80000000000001
413442510	1441066296	31.10064825853216	122.31160207845954	11.1	115.28	103.60000000000001
413442510	1441066297	31.100621489640446	122.31166632795572	11.1	115.32000000000001	103.4
413442510	1441066298	31.100593831377076	122.31173276049213	11.1	115.36	103.2
413442510	1441066299	31.100565565793893	122.31180065821762	11.1	115.39999999999999	103.0
413442510	1441066300	31.10053697494418	122.31186930328252	11.1	115.44	102.80000000000001
413442510	1441066301	31.100508340882783	122.3119379778388	11.1	115.47999999999999	102.60000000000001
413442510	1441066302	31.10047994566609	122.31200596404005	11.1	115.52	102.4
413442510	1441066303	31.100452071352034	122.31207254404151	11.1	115.55999999999999	102.2
413442510	1441066304	31.100424999999994	122.312137	11.1	115.59999999999998	102.0
413442510	1441066305	31.1003989569749	122.31219876874972	11.094999999999999	115.505	101.75
413442510	1441066306	31.10037394085886	122.3122579058294	11.09	115.41	101.5
413442510	1441066307	31.100349893537743	122.31231462145333	11.084999999999999	115.31499999999998	101.25
413442510	1441066308	31.100326756896816	122.31236912583529	11.08	115.21999999999998	101.0
413442510	1441066309	31.100304472820934	122.3124216291886	11.075	115.12499999999999	100.75
413442510	1441066310	31.100282983194496	122.31247234172618	11.07	115.03	100.50000000000001
413442510	1441066311	31.100262229901425	122.31252147366048	11.065	114.935	100.25
413442510	1441066312	31.100242154825313	122.31256923520371	11.06	114.83999999999997	100.0
413442510	1441066313	31.10022269984936	122.31261583656755	11.055	114.74499999999999	99.75
413442510	1441066314	31.100203806856427	122.31266148796347	11.05	114.64999999999999	99.5
413442510	1441066315	31.10018541772905	122.31270639960259	11.045	114.55499999999999	99.25
413442510	1441066316	31.100167474349437	122.3127507816958	11.04	114.46	99.0
413442510	1441066317	31.100149918599506	122.3127948444536	11.035	114.365	98.75
413442510	1441066318	31.100132692360884	122.3128387980863	11.03	114.27	98.5
413442510	1441066319	31.100115737514884	122.31288285280395	11.025	114.175	98.25
413442510	1441066320	31.10009899594254	122.31292721881633	11.02	114.08	98.0
413442510	1441066321	31.100082409524614	122.31297210633296	11.015	113.985	97.75
413442510	1441066322	31.100065920141507	122.31301772556311	11.01	113.89	97.49999999999999
413442510	1441066323	31.100049469673365	122.31306428671589	11.005	113.795	97.25
413442510	1441066324	31.100032999999996	122.31311200000002	11.0	113.7	97.0
413442510	1441066325	31.100016460540424	122.31316103487818	10.99	113.47	96.8
413442510	1441066326	31.09999983087176	122.31321139782912	10.98	113.24000000000001	96.6
413442510	1441066327	31.099983098110666	122.3132630545858	10.97	113.01	96.39999999999999
413442510	1441066328	31.099966249373843	122.313315970881	10.96	112.78	96.19999999999999
413442510	1441066329	31.099949271778016	122.31337011244761	10.95	112.55	96.00000000000001
413442510	1441066330	31.099932152439894	122.31342544501844	10.94	112.32	95.80000000000001
413442510	1441066331	31.099914878476227	122.3134819343263	10.93	112.09	95.60000000000001
413442510	1441066332	31.099897437003822	122.31353954610401	10.92	111.86	95.4
413442510	1441066333	31.09987981513946	122.31359824608433	10.91	111.63000000000001	95.2
413442510	1441066334	31.099862	122.31365800000002	10.9	111.4	95.0
413442510	1441066335	31.099843997790902	122.31371872470879	10.881818181818183	111.18181818181819	94.81818181818183
413442510	1441066336	31.099825891072253	122.31378014156849	10.863636363636363	110.96363636363637	94.63636363636364
413442510	1441066337	31.099807781493233	122.31384192306241	10.845454545454546	110.74545454545455	94.45454545454545
413442510	1441066338	31.099789770703687	122.3139037416743	10.827272727272728	110.52727272727273	94.27272727272728
413442510	1441066339	31.099771960354115	122.31396526988844	10.809090909090909	110.30909090909091	94.09090909090911
413442510	1441066340	31.09975445209558	122.31402618018961	10.790909090909091	110.0909090909091	93.9090909090909
413442510	1441066341	31.09973734757988	122.31408614506306	10.772727272727272	109.87272727272727	93.72727272727273
413442510	1441066342	31.099720748459276	122.31414483699449	10.754545454545454	109.65454545454546	93.54545454545455
413442510	1441066343	31.099704756386746	122.31420192847004	10.736363636363636	109.43636363636364	93.36363636363637
413442510	1441066344	31.099689473015673	122.31425709197623	10.718181818181817	109.21818181818182	93.18181818181819
413442510	1441066345	31.099674999999998	122.31431000000002	10.7	109.0	93.0
413442510	1441066346	31.09966139649529	122.31436047916333	10.677777777777777	108.67777777777778	92.8888888888889
413442510	1441066347	31.09964855166188	122.31440897262716	10.655555555555555	108.35555555555555	92.77777777777779
413442510	1441066348	31.09963631216033	122.31445607768664	10.633333333333333	108.03333333333333	92.66666666666667
413442510	1441066349	31.099624524650345	122.31450239163621	10.61111111111111	107.71111111111111	92.55555555555557
413442510	1441066350	31.099613035790696	122.31454851176974	10.588888888888889	107.38888888888889	92.44444444444444
413442510	1441066351	31.099601692239258	122.31459503538046	10.566666666666666	107.06666666666666	92.33333333333333
413442510	1441066352	31.09959034065308	122.3146425597611	10.544444444444444	106.74444444444444	92.22222222222223
413442510	1441066353	31.09957882768828	122.31469168220376	10.522222222222222	106.42222222222222	92.11111111111111
413442510	1441066354	31.099566999999993	122.314743	10.5	106.1	92.0
413442510	1441066355	31.099554746115416	122.3147969412338	10.5	105.87272727272726	91.9090909090909
413442510	1441066356	31.09954212205341	122.31485325716108	10.5	105.64545454545454	91.81818181818183
413442510	1441066357	31.099529225706462	122.31491152983124	10.5	105.41818181818181	91.72727272727273
413442510	1441066358	31.099516154967585	122.31497134129395	10.5	105.19090909090909	91.63636363636363
413442510	1441066359	31.099503007730625	122.31503227359948	10.5	104.96363636363635	91.54545454545455
413442510	1441066360	31.099489881890122	122.31509390879845	10.5	104.73636363636363	91.45454545454545
413442510	1441066361	31.09947687534144	122.31515582894197	10.5	104.5090909090909	91.36363636363637
413442510	1441066362	31.099464085980728	122.3152176160816	10.5	104.28181818181818	91.27272727272728
413442510	1441066363	31.099451611704943	122.31527885226943	10.5	104.05454545454545	91.18181818181817
413442510	1441066364	31.09943955041185	122.31533911955793	10.5	103.82727272727273	91.0909090909091
413442510	1441066365	31.09942799999999	122.315398	10.5	103.6	91.0
413442510	1441066366	31.099417035360254	122.31545517663194	10.489473684210527	103.38421052631578	90.89473684210526
413442510	1441066367	31.099406639350367	122.31551073642207	10.478947368421053	103.16842105263157	90.78947368421053
413442510	1441066368	31.099396771819375	122.3155648673215	10.468421052631578	102.95263157894736	90.68421052631578
413442510	1441066369	31.099387392615995	122.31561775728113	10.457894736842105	102.73684210526315	90.57894736842105
413442510	1441066370	31.099378461588532	122.3156695942517	10.447368421052632	102.52105263157895	90.47368421052632
413442510	1441066371	31.099369938584992	122.31572056618371	10.436842105263159	102.30526315789474	90.36842105263159
413442510	1441066372	31.09936178345305	122.31577086102749	10.426315789473685	102.08947368421053	90.26315789473685
413442510	1441066373	31.099353956040098	122.31582066673325	10.41578947368421	101.87368421052632	90.1578947368421
413442510	1441066374	31.09934641619317	122.31587017125105	10.405263157894737	101.65789473684211	90.05263157894737
413442510	1441066375	31.09933912375906	122.31591956253074	10.394736842105264	101.44210526315788	89.94736842105263
413442510	1441066376	31.099332038584247	122.31596902852209	10.38421052631579	101.22631578947367	89.8421052631579
413442510	1441066377	31.099325120514923	122.3160187571747	10.373684210526315	101.01052631578948	89.73684210526315
413442510	1441066378	31.09931832939699	122.31606893643811	10.363157894736842	100.79473684210527	89.63157894736841
413442510	1441066379	31.099311625076037	122.31611975426166	10.352631578947369	100.57894736842105	89.52631578947368
413442510	1441066380	31.099304967397373	122.31617139859459	10.342105263157896	100.36315789473684	89.42105263157895
413442510	1441066381	31.09929831620596	122.316224057386	10.331578947368422	100.14736842105263	89.31578947368422
413442510	1441066382	31.09929163134646	122.31627791858483	10.321052631578947	99.93157894736842	89.21052631578947
413442510	1441066383	31.09928487266315	122.31633317013993	10.310526315789474	99.71578947368421	89.10526315789473
413442510	1441066384	31.099277999999995	122.31639	10.3	99.5	89.0
413442510	1441066385	31.099270987179807	122.31644850742089	10.3	99.32727272727274	89.0
413442510	1441066386	31.099263863942475	122.31650843688769	10.3	99.15454545454546	89.0
413442510	1441066387	31.099256674007762	122.31656944419304	10.3	98.98181818181818	89.0
413442510	1441066388	31.099249461095962	122.31663118512967	10.3	98.80909090909091	89.0
413442510	1441066389	31.099242268928045	122.31669331549062	10.3	98.63636363636364	89.0
413442510	1441066390	31.099235141225652	122.31675549106909	10.3	98.46363636363637	89.0
413442510	1441066391	31.09922812171109	122.31681736765847	10.3	98.2909090909091	89.0
413442510	1441066392	31.09922125410731	122.31687860105234	10.3	98.11818181818181	89.0
413442510	1441066393	31.09921458213795	122.31693884704454	10.3	97.94545454545455	89.0
413442510	1441066394	31.09920814952723	122.31699776142905	10.3	97.77272727272727	89.0
413442510	1441066395	31.09920199999999	122.31705500000001	10.3	97.6	89.0
413442510	1441066396	31.09919616312537	122.31711031603909	10.3	97.54736842105262	89.05263157894737
413442510	1441066397	31.099190611847558	122.3171638527776	10.3	97.49473684210527	89.10526315789473
413442510	1441066398	31.099185304954116	122.31721585093395	10.3	97.4421052631579	89.1578947368421
413442510	1441066399	31.09918020123212	122.31726655122651	10.3	97.38947368421053	89.21052631578947
413442510	1441066400	31.09917525946825	122.31731619437343	10.3	97.33684210526314	89.26315789473685
413442510	1441066401	31.09917043844873	122.31736502109277	10.3	97.28421052631579	89.31578947368422
413442510	1441066402	31.09916569695948	122.31741327210236	10.3	97.23157894736842	89.36842105263158
413442510	1441066403	31.099160993785976	122.31746118812002	10.3	97.17894736842105	89.42105263157895
413442510	1441066404	31.099156287713367	122.3175090098634	10.3	97.12631578947368	89.47368421052632
413442510	1441066405	31.0991515375264	122.31755697804998	10.3	97.07368421052631	89.52631578947368
413442510	1441066406	31.099146702009524	122.31760533339721	10.3	97.02105263157894	89.57894736842105
413442510	1441066407	31.099141739946784	122.31765431662232	10.3	96.96842105263158	89.63157894736841
413442510	1441066408	31.099136610121835	122.31770416844246	10.3	96.91578947368421	89.68421052631578
413442510	1441066409	31.099131271317987	122.31775512957464	10.3	96.86315789473684	89.73684210526315
413442510	1441066410	31.0991256823181	122.31780744073568	10.3	96.81052631578946	89.78947368421053
413442510	1441066411	31.09911980190461	122.31786134264232	10.3	96.7578947368421	89.8421052631579
413442510	1441066412	31.099113588859524	122.31791707601104	10.3	96.70526315789473	89.89473684210526
413442510	1441066413	31.099107001964335	122.31797488155824	10.3	96.65263157894736	89.94736842105263
413442510	1441066414	31.099100000000004	122.318035	10.3	96.6	90.0
413442510	1441066415	31.099092563663405	122.31809754570104	10.3	96.64	89.9
413442510	1441066416	31.09908476131712	122.31816212762104	10.3	96.67999999999999	89.8
413442510	1441066417	31.09907668324101	122.31822822836882	10.3	96.72	89.69999999999999
413442510	1441066418	31.09906841971593	122.3182953305535	10.3	96.76	89.6
413442510	1441066419	31.099060061023813	122.31836291678465	10.3	96.8	89.5
413442510	1441066420	31.099051697447642	122.31843046967221	10.3	96.83999999999999	89.4
413442510	1441066421	31.0990434192715	122.31849747182652	10.3	96.88	89.3
413442510	1441066422	31.099035316780537	122.31856340585844	10.3	96.92	89.2
413442510	1441066423	31.09902748026098	122.31862775437907	10.3	96.96	89.10000000000001
413442510	1441066424	31.099019999999992	122.31869	10.3	97.0	89.0
413442510	1441066425	31.099012946379393	122.31874975039248	10.3	96.94	89.0
413442510	1441066426	31.099006310155964	122.31880711346534	10.3	96.88	89.0
413442510	1441066427	31.09900006217977	122.31886232218655	10.3	96.82	89.0
413442510	1441066428	31.098994173300312	122.31891560952405	10.3	96.76	89.0
413442510	1441066429	31.098988614366665	122.31896720844544	10.3	96.69999999999999	89.0
413442510	1441066430	31.098983356227382	122.31901735191836	10.3	96.64	89.0
413442510	1441066431	31.098978369730677	122.31906627291016	10.3	96.58	89.0
413442510	1441066432	31.098973625724284	122.31911420438813	10.3	96.52	89.0
413442510	1441066433	31.09896909505566	122.31916137931948	10.3	96.46	89.0
413442510	1441066434	31.098964748571813	122.31920803067123	10.3	96.39999999999999	89.0
413442510	1441066435	31.09896055711945	122.31925439141041	10.3	96.34	89.0
413442510	1441066436	31.098956491544918	122.31930069450384	10.3	96.27999999999999	89.0
413442510	1441066437	31.09895252269424	122.3193471729183	10.3	96.22	89.0
413442510	1441066438	31.098948621413122	122.3193940596205	10.3	96.16	89.0
413442510	1441066439	31.098944758546857	122.31944158757707	10.3	96.10000000000001	89.0
413442510	1441066440	31.098940904940463	122.31948998975452	10.3	96.03999999999999	89.0
413442510	1441066441	31.098937031438556	122.31953949911922	10.3	95.97999999999999	89.0
413442510	1441066442	31.098933108885358	122.31959034863755	10.3	95.92	89.0
413442510	1441066443	31.098929108124715	122.31964277127577	10.3	95.85999999999999	89.0
413442510	1441066444	31.098924999999998	122.31969699999999	10.3	95.8	89.0
413442510	1441066445	31.098920763328756	122.31975319088225	10.30909090909091	95.76363636363637	89.0
413442510	1441066446	31.09891640882673	122.31981119241833	10.318181818181818	95.72727272727272	89.0
413442510	1441066447	31.098911955184505	122.31987077621017	10.327272727272728	95.69090909090909	89.0
413442510	1441066448	31.09890742109304	122.31993171385966	10.336363636363638	95.65454545454546	89.0
413442510	1441066449	31.09890282524366	122.31999377696881	10.345454545454546	95.61818181818181	89.0
413442510	1441066450	31.098898186328146	122.32005673713975	10.354545454545455	95.58181818181819	89.0
413442510	1441066451	31.098893523038655	122.32012036597462	10.363636363636363	95.54545454545455	89.0
413442510	1441066452	31.098888854067802	122.3201844350757	10.372727272727273	95.50909090909092	89.0
413442510	1441066453	31.09888419810866	122.32024871604531	10.381818181818183	95.47272727272728	89.0
413442510	1441066454	31.098879573854735	122.32031298048591	10.39090909090909	95.43636363636364	89.0
413442510	1441066455	31.098874999999996	122.320377	10.4	95.4	89.0
413442510	1441066456	31.098870491389054	122.32044058419598	10.4	95.42	89.03333333333333
413442510	1441066457	31.098866047467407	122.32050369470551	10.4	95.44	89.06666666666666
413442510	1441066458	31.098861663830792	122.32056633116605	10.4	95.46000000000001	89.10000000000001
413442510	1441066459	31.098857336074904	122.32062849321504	10.4	95.48	89.13333333333333
413442510	1441066460	31.098853059795477	122.32069018048989	10.4	95.50000000000001	89.16666666666666
413442510	1441066461	31.09884883058819	122.32075139262804	10.4	95.52000000000001	89.2
413442510	1441066462	31.098844644048757	122.32081212926686	10.4	95.54	89.23333333333333
413442510	1441066463	31.098840495772848	122.32087239004377	10.4	95.56000000000002	89.26666666666667
413442510	1441066464	31.09883638135617	122.32093217459611	10.4	95.58000000000001	89.3
413442510	1441066465	31.098832296394402	122.32099148256128	10.4	95.60000000000001	89.33333333333333
413442510	1441066466	31.098828236483225	122.32105031357662	10.4	95.62	89.36666666666666
413442510	1441066467	31.098824197218313	122.32110866727946	10.4	95.64	89.4
413442510	1441066468	31.098820174195332	122.32116654330714	10.4	95.66000000000001	89.43333333333334
413442510	1441066469	31.09881616300993	122.32122394129696	10.4	95.68	89.46666666666667
413442510	1441066470	31.0988121592578	122.32128086088625	10.4	95.7	89.5
413442510	1441066471	31.09880815853458	122.32133730171232	10.4	95.72000000000001	89.53333333333333
413442510	1441066472	31.09880415643592	122.3213932634124	10.4	95.74000000000001	89.56666666666666
413442510	1441066473	31.098800148557455	122.32144874562384	10.4	95.76	89.6
413442510	1441066474	31.09879613049484	122.32150374798385	10.4	95.78000000000002	89.63333333333334
413442510	1441066475	31.098792097843717	122.32155827012973	10.4	95.80000000000001	89.66666666666667
413442510	1441066476	31.098788046199697	122.3216123116987	10.4	95.82000000000001	89.69999999999999
413442510	1441066477	31.09878397115841	122.32166587232798	10.4	95.84	89.73333333333333
413442510	1441066478	31.09877986831548	122.32171895165483	10.4	95.86	89.76666666666667
413442510	1441066479	31.09877573326651	122.32177154931648	10.4	95.88000000000001	89.8
413442510	1441066480	31.098771561607137	122.3218236649501	10.4	95.90000000000002	89.83333333333333
413442510	1441066481	31.098767348932952	122.32187529819294	10.4	95.92000000000002	89.86666666666667
413442510	1441066482	31.098763090839554	122.32192644868215	10.4	95.94000000000001	89.9
413442510	1441066483	31.098758782922534	122.32197711605495	10.4	95.96000000000001	89.93333333333332
413442510	1441066484	31.098754420777496	122.32202729994852	10.4	95.98	89.96666666666667
413442510	1441066485	31.098750000000006	122.322077	10.4	96.00000000000001	90.0
413442510	1441066486	31.098745517766254	122.32212624263984	10.411111111111111	96.00000000000001	90.0
413442510	1441066487	31.098740977574636	122.32217516147165	10.422222222222222	96.00000000000001	90.0
413442510	1441066488	31.098736384503948	122.3222239168922	10.433333333333334	96.00000000000001	90.0
413442510	1441066489	31.09873174363272	122.32227266929831	10.444444444444445	96.00000000000001	90.0
413442510	1441066490	31.098727060039227	122.32232157908683	10.455555555555556	96.00000000000001	90.0
413442510	1441066491	31.098722338801544	122.3223708066545	10.466666666666667	96.00000000000001	90.0
413442510	1441066492	31.09871758499746	122.3224205123981	10.477777777777778	96.00000000000001	90.0
413442510	1441066493	31.098712803704505	122.32247085671436	10.488888888888889	96.00000000000001	90.0
413442510	1441066494	31.098708	122.32252199999999	10.5	96.00000000000001	90.0
413442510	1441066495	31.09870317411372	122.32257407698833	10.5	95.99000000000001	90.0
413442510	1441066496	31.09869830688641	122.3226271197589	10.5	95.98	90.0
413442510	1441066497	31.098693374311544	122.32268113472777	10.5	95.97000000000001	90.0
413442510	1441066498	31.098688352382556	122.32273612831098	10.5	95.96000000000001	90.0
413442510	1441066499	31.09868321709286	122.3227921069245	10.5	95.95000000000002	90.0
413442510	1441066500	31.09867794443578	122.32284907698414	10.5	95.94	90.0
413442510	1441066501	31.098672510404686	122.32290704490582	10.5	95.92999999999999	90.0
413442510	1441066502	31.098666890992863	122.32296601710523	10.5	95.92	90.0
413442510	1441066503	31.098661062193543	122.3230259999981	10.5	95.91	90.0
413442510	1441066504	31.098654999999994	122.32308699999999	10.5	95.9	90.0
413442510	1441066505	31.09864869239172	122.32314898223109	10.5	95.89090909090909	90.0
413442510	1441066506	31.098642175293858	122.32321174663007	10.5	95.88181818181818	90.0
413442510	1441066507	31.098635496618304	122.32327505184031	10.5	95.87272727272727	90.0
413442510	1441066508	31.098628704277413	122.32333865650546	10.5	95.86363636363636	90.0
413442510	1441066509	31.09862184618402	122.32340231926926	10.5	95.85454545454544	90.0
413442510	1441066510	31.09861497025145	122.32346579877573	10.5	95.84545454545454	90.0
413442510	1441066511	31.09860812439349	122.323528853669	10.5	95.83636363636364	90.0
413442510	1441066512	31.09860135652442	122.32359124259345	10.5	95.82727272727273	90.0
413442510	1441066513	31.098594714558953	122.32365272419361	10.5	95.81818181818181	90.0
413442510	1441066514	31.098588246412266	122.32371305711416	10.5	95.80909090909091	90.0
413442510	1441066515	31.098582000000004	122.323772	10.5	95.8	90.0
413442510	1441066516	31.098576011403363	122.32382938238031	10.5	95.80526315789474	90.0
413442510	1441066517	31.098570269364732	122.3238853173208	10.5	95.81052631578946	90.0
413442510	1441066518	31.098564750791404	122.32393998877127	10.5	95.8157894736842	90.0
413442510	1441066519	31.09855943259031	122.32399358068143	10.5	95.82105263157895	90.0
413442510	1441066520	31.09855429166806	122.32404627700083	10.5	95.82631578947368	90.0
413442510	1441066521	31.098549304930934	122.32409826167896	10.5	95.83157894736841	90.0
413442510	1441066522	31.098544449284898	122.32414971866523	10.5	95.83684210526316	90.0
413442510	1441066523	31.098539701635595	122.3242008319089	10.5	95.84210526315789	90.0
413442510	1441066524	31.098535038888414	122.32425178535924	10.5	95.84736842105264	90.0
413442510	1441066525	31.098530437948412	122.32430276296536	10.5	95.85263157894737	90.0
413442510	1441066526	31.098525875720384	122.32435394867635	10.5	95.8578947368421	90.0
413442510	1441066527	31.098521329108795	122.32440552644117	10.5	95.86315789473684	90.0
413442510	1441066528	31.098516775017828	122.32445768020874	10.5	95.86842105263159	90.0
413442510	1441066529	31.0985121903514	122.32451059392787	10.5	95.8736842105263	90.0
413442510	1441066530	31.098507552013043	122.32456445154732	10.5	95.87894736842105	90.0
413442510	1441066531	31.098502836906025	122.32461943701571	10.5	95.8842105263158	90.0
413442510	1441066532	31.09849802193321	122.32467573428167	10.5	95.88947368421053	90.0
413442510	1441066533	31.098493083997145	122.32473352729365	10.5	95.89473684210526	90.0
413442510	1441066534	31.098488	122.324793	10.5	95.9	90.0
413442510	1441066535	31.09848275373288	122.32485423667296	10.5	95.93636363636364	90.0
413442510	1441066536	31.09847735654429	122.3249169228804	10.5	95.97272727272727	90.0
413442510	1441066537	31.09847182667272	122.32498064451416	10.5	96.0090909090909	90.0
413442510	1441066538	31.098466182357473	122.3250449874663	10.5	96.04545454545455	90.0
413442510	1441066539	31.098460441838647	122.32510953762888	10.5	96.08181818181818	90.0
413442510	1441066540	31.0984546233572	122.32517388089418	10.5	96.11818181818182	90.0
413442510	1441066541	31.09844874515487	122.3252376031546	10.5	96.15454545454546	90.0
413442510	1441066542	31.09844282547425	122.32530029030268	10.5	96.1909090909091	90.0
413442510	1441066543	31.098436882558715	122.32536152823103	10.5	96.22727272727273	90.0
413442510	1441066544	31.09843093465236	122.32542090283249	10.5	96.26363636363637	90.0
413442510	1441066545	31.098425000000006	122.325478	10.5	96.3	90.0
413442510	1441066546	31.098419092464482	122.3255325440871	10.511111111111111	96.3	89.88888888888889
413442510	1441066547	31.098413208378297	122.3255848132892	10.522222222222222	96.3	89.77777777777779
413442510	1441066548	31.098407339690603	122.32563522426214	10.533333333333333	96.3	89.66666666666667
413442510	1441066549	31.098401478349928	122.32568419366164	10.544444444444444	96.3	89.55555555555556
413442510	1441066550	31.098395616303957	122.32573213814331	10.555555555555555	96.3	89.44444444444444
413442510	1441066551	31.09838974549981	122.32577947436263	10.566666666666666	96.3	89.33333333333333
413442510	1441066552	31.098383857883977	122.32582661897503	10.577777777777778	96.3	89.22222222222221
413442510	1441066553	31.098377945402284	122.32587398863575	10.588888888888889	96.3	89.11111111111111
413442510	1441066554	31.098371999999994	122.325922	10.6	96.3	89.0
413442510	1441066555	31.098366016658723	122.32597102265143	10.59	96.27000000000001	89.0
413442510	1441066556	31.098360002507672	122.3260212378878	10.58	96.24000000000001	89.0
413442510	1441066557	31.098353967712743	122.32607277993553	10.57	96.21000000000001	89.0
413442510	1441066558	31.09834792243961	122.32612578302093	10.56	96.18	89.0
413442510	1441066559	31.09834187685367	122.32618038137039	10.55	96.15	89.0
413442510	1441066560	31.098335841120036	122.3262367092102	10.54	96.12	89.0
413442510	1441066561	31.09832982540352	122.32629490076675	10.53	96.09	89.0
413442510	1441066562	31.098323839868645	122.32635509026635	10.52	96.06	89.0
413442510	1441066563	31.098317894679536	122.32641741193532	10.51	96.03	89.0
413442510	1441066564	31.098311999999996	122.32648200000001	10.5	96.00000000000001	89.0
413442510	1441066565	31.098306164925894	122.32654887662451	10.51	95.98	89.10000000000001
413442510	1441066566	31.098300394282976	122.32661761572399	10.52	95.96000000000001	89.2
413442510	1441066567	31.098294691830382	122.32668767915138	10.53	95.94	89.3
413442510	1441066568	31.09828906132838	122.32675852875977	10.54	95.92	89.4
413442510	1441066569	31.098283506538355	122.32682962640241	10.55	95.9	89.5
413442510	1441066570	31.09827803122292	122.32690043393265	10.56	95.88000000000001	89.6
413442510	1441066571	31.09827263914589	122.32697041320392	10.57	95.86	89.69999999999999
413442510	1441066572	31.098267334072165	122.32703902606978	10.58	95.83999999999999	89.8
413442510	1441066573	31.098262119767842	122.32710573438389	10.59	95.82	89.9
413442510	1441066574	31.098256999999997	122.32717000000001	10.6	95.8	90.0
413442510	1441066575	31.098251976004523	122.32723141994694	10.594999999999999	95.795	90.0
413442510	1441066576	31.0982470388889	122.32729013195342	10.59	95.78999999999999	90.0
413442510	1441066577	31.09824217722793	122.32734640892306	10.584999999999999	95.785	90.0
413442510	1441066578	31.098237379595727	122.32740052375937	10.58	95.78	90.0
413442510	1441066579	31.09823263456588	122.32745274936578	10.575	95.77499999999999	90.0
413442510	1441066580	31.098227930711417	122.32750335864569	10.57	95.77	90.0
413442510	1441066581	31.098223256604882	122.32755262450239	10.565	95.765	90.0
413442510	1441066582	31.09821860081833	122.32760081983906	10.56	95.75999999999999	90.0
413442510	1441066583	31.098213951923395	122.32764821755893	10.555	95.755	90.0
413442510	1441066584	31.098209298491287	122.32769509056507	10.55	95.75	90.0
413442510	1441066585	31.09820462909281	122.32774171176045	10.545	95.745	90.0
413442510	1441066586	31.098199932298314	122.32778835404805	10.54	95.74	90.0
413442510	1441066587	31.09819519667786	122.3278352903308	10.535	95.735	90.0
413442510	1441066588	31.098190410801028	122.32788279351142	10.53	95.73	90.0
413442510	1441066589	31.098185563237024	122.32793113649272	10.525	95.725	90.0
413442510	1441066590	31.0981806425546	122.32798059217738	10.52	95.72	90.0
413442510	1441066591	31.098175637322075	122.32803143346796	10.515	95.715	90.0
413442510	1441066592	31.098170536107332	122.32808393326698	10.51	95.71	90.0
413442510	1441066593	31.09816532747771	122.32813836447687	10.505	95.705	90.0
413442510	1441066594	31.098159999999993	122.32819499999998	10.5	95.7	90.0
413442510	1441066595	31.09815454954015	122.32825398762547	10.5	95.72727272727273	90.0
413442510	1441066596	31.09814900116275	122.32831497468999	10.5	95.75454545454545	90.0
413442510	1441066597	31.09814338723281	122.32837748341728	10.5	95.78181818181818	90.0
413442510	1441066598	31.098137740116194	122.32844103603125	10.5	95.80909090909091	90.0
413442510	1441066599	31.098132092179668	122.32850515475593	10.5	95.83636363636364	90.0
413442510	1441066600	31.098126475790938	122.32856936181561	10.5	95.86363636363637	90.0
413442510	1441066601	31.09812092331867	122.32863317943469	10.5	95.89090909090909	90.0
413442510	1441066602	31.09811546713247	122.32869612983784	10.5	95.91818181818182	90.0
413442510	1441066603	31.098110139602884	122.32875773524977	10.5	95.94545454545455	90.0
413442510	1441066604	31.098104973101304	122.32881751789544	10.5	95.97272727272727	90.0
413442510	1441066605	31.0981	122.328875	10.5	96.00000000000001	90.0
413442510	1441066606	31.09809524267672	122.32892986156406	10.5	96.00000000000001	89.88888888888889
413442510	1441066607	31.098090683528678	122.32898241368993	10.5	96.00000000000001	89.77777777777779
413442510	1441066608	31.098086294957053	122.3290331252552	10.5	96.00000000000001	89.66666666666667
413442510	1441066609	31.098082049362194	122.32908246513728	10.5	96.00000000000001	89.55555555555556
413442510	1441066610	31.098077919143716	122.32913090221344	10.5	96.00000000000001	89.44444444444444
413442510	1441066611	31.098073876700465	122.32917890536082	10.5	96.00000000000001	89.33333333333333
413442510	1441066612	31.09806989443059	122.32922694345645	10.5	96.00000000000001	89.22222222222221
413442510	1441066613	31.09806594473152	122.32927548537725	10.5	96.00000000000001	89.11111111111111
413442510	1441066614	31.098062000000002	122.329325	10.5	96.00000000000001	89.0
413442510	1441066615	31.098058037879063	122.32937586640365	10.5	95.86	89.10000000000001
413442510	1441066616	31.098054056999448	122.32942810447634	10.5	95.72	89.2
413442510	1441066617	31.09805006123892	122.32948164430853	10.5	95.58000000000001	89.3
413442510	1441066618	31.098046054475308	122.32953641599062	10.5	95.44	89.4
413442510	1441066619	31.09804204058658	122.32959234961315	10.5	95.3	89.5
413442510	1441066620	31.098038023450727	122.32964937526658	10.5	95.16	89.6
413442510	1441066621	31.098034006945873	122.32970742304144	10.5	95.02	89.69999999999999
413442510	1441066622	31.09802999495024	122.32976642302826	10.5	94.88	89.8
413442510	1441066623	31.098025991342134	122.3298263053176	10.5	94.74	89.9
413442510	1441066624	31.098022000000007	122.32988700000001	10.5	94.6	90.0
413442510	1441066625	31.098018024791692	122.32994842494568	10.49090909090909	94.61818181818181	90.0
413442510	1441066626	31.0980140695425	122.33001044914312	10.481818181818182	94.63636363636363	90.0
413442510	1441066627	31.09801013806725	122.33007292936045	10.472727272727273	94.65454545454544	90.0
413442510	1441066628	31.098006234181064	122.33013572236585	10.463636363636363	94.67272727272727	90.0
413442510	1441066629	31.09800236169935	122.33019868492748	10.454545454545455	94.69090909090909	90.0
413442510	1441066630	31.097998524437767	122.33026167381355	10.445454545454545	94.7090909090909	90.0
413442510	1441066631	31.097994726212278	122.33032454579232	10.436363636363637	94.72727272727272	90.0
413442510	1441066632	31.097990970839103	122.33038715763203	10.427272727272728	94.74545454545454	90.0
413442510	1441066633	31.097987262134776	122.33044936610102	10.418181818181818	94.76363636363637	90.0
413442510	1441066634	31.09798360391606	122.33051102796755	10.40909090909091	94.78181818181817	90.0
413442510	1441066635	31.097980000000003	122.33057199999999	10.4	94.8	90.0
413442510	1441066636	31.097976452700745	122.3306321735602	10.4	94.77222222222221	89.94444444444444
413442510	1441066637	31.097972958319684	122.33069157838395	10.4	94.74444444444444	89.88888888888889
413442510	1441066638	31.097969511654977	122.33075027880047	10.4	94.71666666666665	89.83333333333333
413442510	1441066639	31.09796610750463	122.33080833913897	10.4	94.68888888888888	89.77777777777779
413442510	1441066640	31.097962740666482	122.33086582372869	10.4	94.66111111111111	89.72222222222223
413442510	1441066641	31.09795940593832	122.33092279689875	10.4	94.63333333333333	89.66666666666667
413442510	1441066642	31.097956098117756	122.33097932297831	10.4	94.60555555555555	89.61111111111111
413442510	1441066643	31.0979528120023	122.33103546629651	10.4	94.57777777777777	89.55555555555556
413442510	1441066644	31.097949542389365	122.33109129118249	10.4	94.55	89.5
413442510	1441066645	31.097946284076198	122.33114686196534	10.4	94.52222222222223	89.44444444444444
413442510	1441066646	31.097943031859995	122.33120224297409	10.4	94.49444444444444	89.38888888888889
413442510	1441066647	31.0979397805378	122.33125749853784	10.4	94.46666666666667	89.33333333333333
413442510	1441066648	31.09793652490656	122.3313126929856	10.4	94.43888888888888	89.27777777777777
413442510	1441066649	31.097933259763103	122.33136789064646	10.4	94.41111111111111	89.22222222222221
413442510	1441066650	31.09792997990417	122.33142315584935	10.4	94.38333333333333	89.16666666666666
413442510	1441066651	31.097926680126356	122.33147855292324	10.4	94.35555555555555	89.11111111111111
413442510	1441066652	31.097923355226172	122.33153414619716	10.4	94.32777777777778	89.05555555555556
413442510	1441066653	31.09792	122.33159	10.4	94.3	89.0
413442510	1441066654	31.09791661301854	122.33164614915687	10.4	94.275	89.0
413442510	1441066655	31.09791320795002	122.33170251047741	10.4	94.25	89.0
413442510	1441066656	31.0979098022373	122.33175897126746	10.4	94.22500000000001	89.0
413442510	1441066657	31.097906413323432	122.331815418833	10.4	94.2	89.0
413442510	1441066658	31.09790305865164	122.33187174047991	10.4	94.17500000000001	89.0
413442510	1441066659	31.097899755665367	122.33192782351429	10.4	94.14999999999999	89.0
413442510	1441066660	31.097896521808213	122.33198355524216	10.4	94.125	89.0
413442510	1441066661	31.09789337452405	122.33203882296966	10.4	94.1	89.0
413442510	1441066662	31.09789033125686	122.33209351400293	10.4	94.075	89.0
413442510	1441066663	31.097887409450824	122.33214751564823	10.4	94.05	89.0
413442510	1441066664	31.097884626550364	122.33220071521184	10.4	94.025	89.0
413442510	1441066665	31.097881999999995	122.33225300000001	10.4	94.0	89.0
413442510	1441066666	31.097879540008368	122.33230431382975	10.4	93.92222222222223	89.11111111111111
413442510	1441066667	31.097877227839767	122.33235482656073	10.4	93.84444444444445	89.22222222222221
413442510	1441066668	31.09787503752204	122.33240476456312	10.4	93.76666666666667	89.33333333333333
413442510	1441066669	31.097872943082706	122.33245435420706	10.4	93.6888888888889	89.44444444444444
413442510	1441066670	31.097870918548935	122.33250382186263	10.4	93.61111111111111	89.55555555555556
413442510	1441066671	31.097868937947474	122.3325533938998	10.4	93.53333333333333	89.66666666666667
413442510	1441066672	31.09786697530485	122.33260329668852	10.4	93.45555555555556	89.77777777777779
413442510	1441066673	31.097865004647115	122.33265375659865	10.4	93.37777777777777	89.88888888888889
413442510	1441066674	31.097862999999997	122.332705	10.4	93.3	90.0
413442510	1441066675	31.097860938019224	122.33275720593494	10.39	93.33	90.0
413442510	1441066676	31.09785880588152	122.33281036413638	10.38	93.36	90.0
413442510	1441066677	31.09785659339398	122.33286441700986	10.370000000000001	93.38999999999999	90.0
413442510	1441066678	31.097854290363816	122.33291930696085	10.360000000000001	93.41999999999999	90.0
413442510	1441066679	31.097851886598256	122.33297497639485	10.350000000000001	93.44999999999999	90.0
413442510	1441066680	31.097849371904662	122.33303136771728	10.34	93.48	90.0
413442510	1441066681	31.09784673609047	122.33308842333365	10.33	93.50999999999999	90.0
413442510	1441066682	31.097843968963197	122.3331460856493	10.32	93.53999999999999	90.0
413442510	1441066683	31.09784106033047	122.33320429706963	10.31	93.57	90.0
413442510	1441066684	31.097838	122.333263	10.3	93.6	90.0
413442510	1441066685	31.09783478423381	122.33332213331465	10.3	93.59090909090908	90.0
413442510	1441066686	31.097831435110876	122.33338162176356	10.3	93.58181818181816	90.0
413442510	1441066687	31.09782798116453	122.3334413865657	10.3	93.57272727272728	90.0
413442510	1441066688	31.097824450928275	122.3335013489401	10.3	93.56363636363636	90.0
413442510	1441066689	31.097820872935735	122.33356143010586	10.3	93.55454545454545	90.0
413442510	1441066690	31.097817275720658	122.3336215512822	10.3	93.54545454545455	90.0
413442510	1441066691	31.097813687817002	122.33368163368837	10.3	93.53636363636363	90.0
413442510	1441066692	31.097810137758803	122.33374159854378	10.3	93.52727272727272	90.0
413442510	1441066693	31.09780665408031	122.3338013670678	10.3	93.51818181818182	90.0
413442510	1441066694	31.097803265315882	122.33386086048003	10.3	93.50909090909092	90.0
413442510	1441066695	31.097799999999996	122.33392	10.3	93.5	90.0
413442510	1441066696	31.097796877602978	122.33397872361937	10.3	93.48888888888888	90.0
413442510	1441066697	31.09779388133765	122.33403703641756	10.3	93.47777777777777	90.0
413442510	1441066698	31.097790985352443	122.33409496024592	10.3	93.46666666666667	90.0
413442510	1441066699	31.09778816379578	122.33415251695571	10.3	93.45555555555556	90.0
413442510	1441066700	31.097785390815986	122.33420972839814	10.3	93.44444444444444	90.0
413442510	1441066701	31.09778264056139	122.33426661642434	10.3	93.43333333333332	90.0
413442510	1441066702	31.09777988718025	122.33432320288536	10.3	93.42222222222222	90.0
413442510	1441066703	31.097777104820796	122.33437950963223	10.3	93.41111111111111	90.0
413442510	1441066704	31.09777426763121	122.33443555851589	10.3	93.39999999999999	90.0
413442510	1441066705	31.097771349759654	122.3344913713872	10.3	93.38888888888889	90.0
413442510	1441066706	31.097768325354213	122.33454697009705	10.3	93.37777777777777	90.0
413442510	1441066707	31.09776516856295	122.33460237649612	10.3	93.36666666666667	90.0
413442510	1441066708	31.097761853533903	122.33465761243518	10.3	93.35555555555555	90.0
413442510	1441066709	31.09775835441505	122.33471269976481	10.3	93.34444444444443	90.0
413442510	1441066710	31.097754645354353	122.33476766033564	10.3	93.33333333333333	90.0
413442510	1441066711	31.097750700499695	122.33482251599814	10.3	93.32222222222222	90.0
413442510	1441066712	31.09774649399897	122.33487728860278	10.3	93.31111111111112	90.0
413442510	1441066713	31.097741999999997	122.33493200000001	10.3	93.3	90.0
413442510	1441066714	31.09773720524489	122.33498665657935	10.3	93.375	90.0
413442510	1441066715	31.097732146853005	122.33504120288734	10.3	93.45	90.0
413442510	1441066716	31.097726874538104	122.33509556800983	10.3	93.52499999999999	90.0
413442510	1441066717	31.097721438014084	122.33514968103289	10.3	93.60000000000001	90.0
413442510	1441066718	31.097715886994983	122.33520347104263	10.3	93.675	90.0
413442510	1441066719	31.097710271194895	122.3352568671253	10.3	93.75	90.0
413442510	1441066720	31.097704640328114	122.33530979836733	10.3	93.825	90.0
413442510	1441066721	31.097699044108975	122.33536219385522	10.3	93.9	90.0
413442510	1441066722	31.097693532251952	122.3354139826756	10.3	93.97500000000001	90.0
413442510	1441066723	31.097688154471644	122.33546509391525	10.3	94.05	90.0
413442510	1441066724	31.097682960482725	122.33551545666106	10.3	94.12500000000001	90.0
413442510	1441066725	31.097678	122.33556499999999	10.3	94.2	90.0
413442510	1441066726	31.097673310301712	122.335613708827	10.3	94.21111111111112	90.0
413442510	1441066727	31.09766887891954	122.33566179126828	10.3	94.22222222222223	90.0
413442510	1441066728	31.09766468094819	122.33570951125786	10.3	94.23333333333333	90.0
413442510	1441066729	31.09766069148194	122.33575713272955	10.3	94.24444444444444	90.0
413442510	1441066730	31.097656885614718	122.33580491961717	10.3	94.25555555555556	90.0
413442510	1441066731	31.097653238439996	122.33585313585448	10.3	94.26666666666667	90.0
413442510	1441066732	31.097649725050914	122.33590204537502	10.3	94.27777777777779	90.0
413442510	1441066733	31.09764632054016	122.33595191211236	10.3	94.28888888888888	90.0
413442510	1441066734	31.097643000000012	122.33600299999999	10.3	94.3	90.0
413442510	1441066735	31.097639739589006	122.33605549186385	10.3	94.32	90.0
413442510	1441066736	31.097636519732504	122.33610924609985	10.3	94.34	90.0
413442510	1441066737	31.097633321922842	122.33616403999653	10.3	94.36	90.0
413442510	1441066738	31.09763012765271	122.33621965084234	10.3	94.38	90.0
413442510	1441066739	31.09762691841517	122.33627585592572	10.3	94.4	90.0
413442510	1441066740	31.097623675703648	122.33633243253507	10.3	94.42	90.0
413442510	1441066741	31.09762038101196	122.3363891579588	10.3	94.44	90.0
413442510	1441066742	31.097617015834327	122.3364458094853	10.3	94.46000000000001	90.0
413442510	1441066743	31.09761356166534	122.33650216440293	10.3	94.48	90.0
413442510	1441066744	31.097610000000003	122.336558	10.3	94.5	90.0
413442510	1441066745	31.09760631493374	122.3366131667681	10.3	94.63000000000001	90.0
413442510	1441066746	31.09760250096238	122.33666780801175	10.3	94.75999999999999	90.0
413442510	1441066747	31.0975985551815	122.33672214023866	10.3	94.89	90.0
413442510	1441066748	31.097594474686318	122.33677637995655	10.3	95.02	90.0
413442510	1441066749	31.097590256571667	122.33683074367303	10.3	95.14999999999999	90.0
413442510	1441066750	31.097585897932028	122.33688544789575	10.3	95.28	90.0
413442510	1441066751	31.097581395861507	122.3369407091323	10.3	95.41	90.0
413442510	1441066752	31.097576747453843	122.33699674389021	10.3	95.53999999999999	90.0
413442510	1441066753	31.097571949802354	122.33705376867697	10.3	95.66999999999999	90.0
413442510	1441066754	31.09756700000001	122.337112	10.3	95.8	90.0
413442510	1441066755	31.097561905941255	122.33717156369481	10.3	95.81111111111112	90.0
413442510	1441066756	31.09755671872839	122.33723222290938	10.3	95.82222222222221	90.0
413442510	1441066757	31.097551500266174	122.33729365011996	10.3	95.83333333333333	90.0
413442510	1441066758	31.09754631245994	122.33735551780313	10.3	95.84444444444445	90.0
413442510	1441066759	31.097541217215678	122.33741749843556	10.3	95.85555555555555	90.0
413442510	1441066760	31.09753627644001	122.33747926449419	10.3	95.86666666666666	90.0
413442510	1441066761	31.09753155204015	122.3375404884562	10.3	95.87777777777778	90.0
413442510	1441066762	31.097527105923994	122.33760084279895	10.3	95.88888888888889	90.0
413442510	1441066763	31.097523000000002	122.33766000000001	10.3	95.9	90.0
413442510	1441066764	31.09751927190603	122.33771773886285	10.3	95.81	90.0
413442510	1441066765	31.09751586219545	122.337774263494	10.3	95.72	90.0
413442510	1441066766	31.097512687149955	122.33782988432552	10.3	95.63000000000001	90.0
413442510	1441066767	31.097509663050637	122.3378849117892	10.3	95.53999999999999	90.0
413442510	1441066768	31.09750670617811	122.33793965631666	10.3	95.45	90.0
413442510	1441066769	31.097503732812406	122.33799442833924	10.3	95.36000000000001	90.0
413442510	1441066770	31.097500659233045	122.33804953828806	10.3	95.27	90.0
413442510	1441066771	31.097497401718986	122.33810529659407	10.3	95.18	90.0
413442510	1441066772	31.097493876548686	122.33816201368789	10.3	95.09	90.0
413442510	1441066773	31.097489999999993	122.33822	10.3	95.0	90.0
413442510	1441066774	31.097485714478918	122.33827944394632	10.3	95.01818181818183	90.0
413442510	1441066775	31.09748106690639	122.33834004588566	10.3	95.03636363636363	90.0
413442510	1441066776	31.097476130332705	122.33840138416282	10.3	95.05454545454546	90.0
413442510	1441066777	31.097470977808978	122.33846303712285	10.3	95.07272727272728	90.0
413442510	1441066778	31.09746568238706	122.33852458311102	10.3	95.09090909090911	90.0
413442510	1441066779	31.097460317119705	122.33858560047287	10.3	95.10909090909091	90.0
413442510	1441066780	31.097454955060396	122.33864566755422	10.3	95.12727272727274	90.0
413442510	1441066781	31.097449669263412	122.33870436270114	10.3	95.14545454545456	90.0
413442510	1441066782	31.097444532783786	122.33876126425999	10.3	95.16363636363637	90.0
413442510	1441066783	31.09743961867721	122.33881595057736	10.3	95.18181818181819	90.0
413442510	1441066784	31.097434999999997	122.338868	10.3	95.2	90.0
413442510	1441066785	31.09743072367495	122.33891715517366	10.31	95.33000000000001	90.0
413442510	1441066786	31.09742673208852	122.33896381593894	10.32	95.46000000000001	90.0
413442510	1441066787	31.097422941492297	122.33900854643494	10.33	95.59	90.0
413442510	1441066788	31.09741926813692	122.33905191080049	10.34	95.72	90.0
413442510	1441066789	31.09741562827223	122.3390944731742	10.350000000000001	95.85000000000001	90.0
413442510	1441066790	31.09741193814732	122.33913679769442	10.360000000000001	95.98	90.0
413442510	1441066791	31.097408114010452	122.33917944849931	10.370000000000001	96.11	90.0
413442510	1441066792	31.09740407210923	122.3392229897268	10.38	96.24000000000001	90.0
413442510	1441066793	31.097399728690426	122.33926798551457	10.39	96.37	90.0
413442510	1441066794	31.097395000000006	122.33931500000001	10.4	96.5	90.0
413442510	1441066795	31.097389831185886	122.33936445203682	10.39	96.52	89.9
413442510	1441066796	31.097384283007063	122.33941617934474	10.38	96.54	89.8
413442510	1441066797	31.097378445125678	122.33946987436026	10.370000000000001	96.56	89.69999999999999
413442510	1441066798	31.09737240720426	122.33952522952012	10.360000000000001	96.58	89.6
413442510	1441066799	31.097366258905843	122.3395819372613	10.350000000000001	96.6	89.5
413442510	1441066800	31.097360089893925	122.339639690021	10.34	96.62	89.4
413442510	1441066801	31.09735398983252	122.33969818023677	10.33	96.64	89.3
413442510	1441066802	31.09734804838621	122.3397571003464	10.32	96.66000000000001	89.2
413442510	1441066803	31.09734235522013	122.33981614278804	10.31	96.68	89.10000000000001
413442510	1441066804	31.097336999999992	122.339875	10.3	96.7	89.0
413442510	1441066805	31.097332050630623	122.33993342370005	10.3	96.57	89.10000000000001
413442510	1441066806	31.09732748797145	122.339991402722	10.3	96.44000000000001	89.2
413442510	1441066807	31.09732327112041	122.34004898517871	10.3	96.31	89.3
413442510	1441066808	31.097319359175362	122.3401062191828	10.3	96.18	89.4
413442510	1441066809	31.097315711234085	122.3401631528469	10.3	96.05000000000001	89.5
413442510	1441066810	31.097312286394274	122.34021983428346	10.3	95.92	89.6
413442510	1441066811	31.097309043753494	122.34027631160484	10.3	95.79	89.69999999999999
413442510	1441066812	31.097305942409253	122.34033263292332	10.3	95.66000000000001	89.8
413442510	1441066813	31.09730294145898	122.34038884635103	10.3	95.53000000000002	89.9
413442510	1441066814	31.097300000000004	122.340445	10.3	95.4	90.0
413442510	1441066815	31.09729707927078	122.34050114614898	10.3	95.37	90.0
413442510	1441066816	31.09729414907467	122.34055735374355	10.3	95.34000000000002	90.0
413442510	1441066817	31.097291181356063	122.34061369589598	10.3	95.31	90.0
413442510	1441066818	31.09728814805925	122.34067024571851	10.3	95.28	90.0
413442510	1441066819	31.097285021128407	122.34072707632329	10.3	95.25	90.0
413442510	1441066820	31.097281772507547	122.34078426082235	10.3	95.22	90.0
413442510	1441066821	31.0972783741406	122.34084187232767	10.3	95.19000000000001	90.0
413442510	1441066822	31.097274797971288	122.34089998395119	10.3	95.16	90.0
413442510	1441066823	31.097271015943253	122.34095866880472	10.3	95.13	90.0
413442510	1441066824	31.097267000000002	122.341018	10.3	95.1	90.0
413442510	1441066825	31.097262730725415	122.3410780230361	10.311111111111112	95.21111111111111	90.0
413442510	1441066826	31.097258223265815	122.34113867296175	10.322222222222223	95.32222222222222	90.0
413442510	1441066827	31.097253501408225	122.34119985721321	10.333333333333334	95.43333333333332	90.0
413442510	1441066828	31.097248588939838	122.34126148322669	10.344444444444445	95.54444444444444	90.0
413442510	1441066829	31.097243509648006	122.34132345843858	10.355555555555556	95.65555555555557	90.0
413442510	1441066830	31.097238287320305	122.34138569028532	10.366666666666667	95.76666666666667	90.0
413442510	1441066831	31.097232945744437	122.34144808620341	10.377777777777778	95.87777777777778	90.0
413442510	1441066832	31.097227508708304	122.34151055362942	10.38888888888889	95.9888888888889	90.0
413442510	1441066833	31.097221999999995	122.34157300000001	10.4	96.10000000000001	90.0
413442510	1441066834	31.09721644284978	122.34163533042488	10.391666666666667	96.13333333333334	89.91666666666667
413442510	1441066835	31.097210858256197	122.34169744070546	10.383333333333333	96.16666666666667	89.83333333333333
413442510	1441066836	31.097205266660016	122.34175922431629	10.375	96.19999999999999	89.75
413442510	1441066837	31.0971996885022	122.34182057473187	10.366666666666667	96.23333333333333	89.66666666666667
413442510	1441066838	31.0971941442239	122.3418813854269	10.358333333333334	96.26666666666667	89.58333333333334
413442510	1441066839	31.09718865426649	122.34194154987607	10.350000000000001	96.3	89.5
413442510	1441066840	31.0971832390715	122.34200096155413	10.341666666666667	96.33333333333334	89.41666666666666
413442510	1441066841	31.0971779190807	122.34205951393595	10.333333333333334	96.36666666666667	89.33333333333333
413442510	1441066842	31.09717271473598	122.34211710049647	10.325000000000001	96.4	89.25
413442510	1441066843	31.097167646479434	122.3421736147106	10.316666666666666	96.43333333333334	89.16666666666666
413442510	1441066844	31.0971627347533	122.34222895005341	10.308333333333334	96.46666666666667	89.08333333333333
413442510	1441066845	31.097157999999997	122.342283	10.3	96.5	89.0
413442510	1441066846	31.097153456181992	122.34233569639301	10.3	96.33333333333334	89.0
413442510	1441066847	31.097149091341457	122.34238712454525	10.3	96.16666666666667	89.0
413442510	1441066848	31.097144887040333	122.34243740813692	10.3	96.00000000000001	89.0
413442510	1441066849	31.09714082484025	122.34248667084817	10.3	95.83333333333334	89.0
413442510	1441066850	31.097136886302703	122.34253503635915	10.3	95.66666666666667	89.0
413442510	1441066851	31.097133052988955	122.34258262834987	10.3	95.5	89.0
413442510	1441066852	31.09712930646004	122.34262957050034	10.3	95.33333333333334	89.0
413442510	1441066853	31.097125628276828	122.34267598649039	10.3	95.16666666666667	89.0
413442510	1441066854	31.097121999999988	122.342722	10.3	95.0	89.0
413442510	1441066855	31.0971184008543	122.34276774676208	10.3	94.93636363636364	89.0909090909091
413442510	1441066856	31.09711480072121	122.3428134107221	10.3	94.87272727272727	89.18181818181817
413442510	1441066857	31.097111167146235	122.34285918787863	10.3	94.80909090909091	89.27272727272727
413442510	1441066858	31.097107467674565	122.3429052742301	10.3	94.74545454545455	89.36363636363637
413442510	1441066859	31.0971036698511	122.3429518657749	10.3	94.68181818181819	89.45454545454545
413442510	1441066860	31.097099741220475	122.34299915851132	10.3	94.61818181818181	89.54545454545455
413442510	1441066861	31.097095649327002	122.34304734843751	10.3	94.55454545454545	89.63636363636363
413442510	1441066862	31.09709136171471	122.34309663155157	10.3	94.49090909090908	89.72727272727272
413442510	1441066863	31.09708684592728	122.34314720385144	10.3	94.42727272727272	89.81818181818183
413442510	1441066864	31.097082069508048	122.34319926133503	10.3	94.36363636363636	89.9090909090909
413442510	1441066865	31.097077	122.343253	10.3	94.3	90.0
413442510	1441066866	31.09707162163984	122.3433085518649	10.3	94.44444444444444	90.0
413442510	1441066867	31.09706598544051	122.34336579303154	10.3	94.58888888888889	90.0
413442510	1441066868	31.097060159109343	122.34342453562294	10.3	94.73333333333333	90.0
413442510	1441066869	31.097054210353875	122.3434845917622	10.3	94.87777777777778	90.0
413442510	1441066870	31.09704820688201	122.34354577357263	10.3	95.02222222222221	90.0
413442510	1441066871	31.097042216401945	122.34360789317778	10.3	95.16666666666666	90.0
413442510	1441066872	31.097036306622268	122.34367076270136	10.3	95.3111111111111	90.0
413442510	1441066873	31.097030545251858	122.34373419426737	10.3	95.45555555555555	90.0
413442510	1441066874	31.097025000000006	122.343798	10.3	95.6	90.0
413442510	1441066875	31.097019723500612	122.34386201796383	10.3	95.53333333333332	90.0
413442510	1441066876	31.097014708084952	122.34392618998415	10.3	95.46666666666667	90.0
413442510	1441066877	31.09700993100864	122.34399048382643	10.3	95.39999999999999	90.0
413442510	1441066878	31.097005369527384	122.34405486725609	10.3	95.33333333333334	90.0
413442510	1441066879	31.097001000896896	122.34411930803846	10.3	95.26666666666667	90.0
413442510	1441066880	31.096996802373006	122.34418377393885	10.3	95.2	90.0
413442510	1441066881	31.09699275121159	122.34424823272244	10.3	95.13333333333334	90.0
413442510	1441066882	31.096988824668593	122.34431265215447	10.3	95.06666666666668	90.0
413442510	1441066883	31.096984999999993	122.34437700000001	10.3	95.0	90.0
413442510	1441066884	31.096981256643414	122.34444122263807	10.3	94.96666666666667	90.0
413442510	1441066885	31.096977582762733	122.34450518090328	10.3	94.93333333333334	90.0
413442510	1441066886	31.096973968703615	122.34456871424429	10.3	94.9	90.0
413442510	1441066887	31.09697040481211	122.34463166210956	10.3	94.86666666666666	90.0
413442510	1441066888	31.096966881434522	122.34469386394774	10.3	94.83333333333334	90.0
413442510	1441066889	31.09696338891747	122.34475515920734	10.3	94.80000000000001	90.0
413442510	1441066890	31.096959917607865	122.34481538733688	10.3	94.76666666666667	90.0
413442510	1441066891	31.0969564578529	122.34487438778494	10.3	94.73333333333333	90.0
413442510	1441066892	31.096952999999992	122.34493200000001	10.3	94.7	90.0
413442510	1441066893	31.096949533564374	122.34498811141486	10.3	94.76153846153846	89.92307692307692
413442510	1441066894	31.09694604473128	122.34504280139919	10.3	94.82307692307693	89.84615384615384
413442510	1441066895	31.096942518853325	122.34509619730693	10.3	94.88461538461539	89.76923076923077
413442510	1441066896	31.096938941282765	122.3451484264919	10.3	94.94615384615383	89.6923076923077
413442510	1441066897	31.096935297371676	122.34519961630798	10.3	95.00769230769231	89.61538461538461
413442510	1441066898	31.09693157247192	122.34524989410892	10.3	95.06923076923077	89.53846153846153
413442510	1441066899	31.096927751935084	122.34529938724845	10.3	95.13076923076923	89.46153846153847
413442510	1441066900	31.096923821112576	122.34534822308026	10.3	95.1923076923077	89.38461538461539
413442510	1441066901	31.096919765355597	122.34539652895803	10.3	95.25384615384615	89.3076923076923
413442510	1441066902	31.096915570015145	122.34544443223534	10.3	95.31538461538462	89.23076923076923
413442510	1441066903	31.096911220442024	122.34549206026577	10.3	95.37692307692308	89.15384615384616
413442510	1441066904	31.096906701986825	122.34553954040283	10.3	95.43846153846154	89.07692307692308
413442510	1441066905	31.09690199999999	122.34558700000001	10.3	95.5	89.0
413442510	1441066906	31.096897114912718	122.34563454003838	10.3	95.45555555555556	89.0
413442510	1441066907	31.09689210747993	122.34568215600974	10.3	95.41111111111111	89.0
413442510	1441066908	31.096887053537557	122.34572981703369	10.3	95.36666666666667	89.0
413442510	1441066909	31.09688202892159	122.34577749223001	10.3	95.32222222222222	89.0
413442510	1441066910	31.096877109468025	122.34582515071865	10.3	95.27777777777779	89.0
413442510	1441066911	31.096872371012942	122.34587276161963	10.3	95.23333333333333	89.0
413442510	1441066912	31.09686788939246	122.34592029405324	10.3	95.1888888888889	89.0
413442510	1441066913	31.096863740442735	122.34596771713984	10.3	95.14444444444445	89.0
413442510	1441066914	31.096860000000007	122.346015	10.3	95.1	89.0
413442510	1441066915	31.096856717975957	122.34606215305793	10.290909090909091	94.96363636363637	89.0909090909091
413442510	1441066916	31.096853840583993	122.34610935195222	10.281818181818183	94.82727272727273	89.18181818181817
413442510	1441066917	31.09685128811265	122.3461568136248	10.272727272727273	94.69090909090909	89.27272727272727
413442510	1441066918	31.096848980850194	122.34620475501742	10.263636363636364	94.55454545454545	89.36363636363637
413442510	1441066919	31.096846839084492	122.34625339307169	10.254545454545454	94.41818181818182	89.45454545454545
413442510	1441066920	31.096844783103126	122.34630294472908	10.245454545454546	94.28181818181818	89.54545454545455
413442510	1441066921	31.096842733193284	122.34635362693079	10.236363636363636	94.14545454545454	89.63636363636363
413442510	1441066922	31.096840609641816	122.34640565661796	10.227272727272727	94.0090909090909	89.72727272727272
413442510	1441066923	31.096838332735167	122.34645925073146	10.218181818181817	93.87272727272726	89.81818181818183
413442510	1441066924	31.096835822759367	122.34651462621198	10.209090909090909	93.73636363636363	89.9090909090909
413442510	1441066925	31.096832999999997	122.34657200000001	10.2	93.6	90.0
413442510	1441066926	31.09682980755822	122.3466314764389	10.2	93.72222222222221	90.0
413442510	1441066927	31.09682627979925	122.34669270948467	10.2	93.84444444444445	90.0
413442510	1441066928	31.096822473905075	122.34675524049659	10.2	93.96666666666665	90.0
413442510	1441066929	31.096818447058475	122.34681861083403	10.2	94.08888888888889	90.0
413442510	1441066930	31.09681425644316	122.34688236185673	10.2	94.21111111111111	90.0
413442510	1441066931	31.09680995924371	122.34694603492449	10.2	94.33333333333333	90.0
413442510	1441066932	31.096805612645625	122.3470091713974	10.2	94.45555555555555	90.0
413442510	1441066933	31.096801273835283	122.34707131263572	10.2	94.57777777777777	90.0
413442510	1441066934	31.096796999999988	122.347132	10.2	94.7	90.0
413442510	1441066935	31.096792832911305	122.34719090884104	10.2	94.77	90.0
413442510	1441066936	31.096788752675092	122.34724825047014	10.2	94.84	90.0
413442510	1441066937	31.096784723980146	122.34730437018858	10.2	94.91	90.0
413442510	1441066938	31.096780711514644	122.34735961329751	10.2	94.98	90.0
413442510	1441066939	31.096776679966098	122.34741432509799	10.2	95.05	90.0
413442510	1441066940	31.09677259402145	122.34746885089088	10.2	95.12	90.0
413442510	1441066941	31.09676841836706	122.34752353597695	10.2	95.19000000000001	90.0
413442510	1441066942	31.096764117688686	122.34757872565685	10.2	95.26	90.0
413442510	1441066943	31.096759656671495	122.34763476523108	10.2	95.33000000000001	90.0
413442510	1441066944	31.096755000000012	122.34769200000001	10.2	95.4	90.0
413442510	1441066945	31.096750125446736	122.3477506725598	10.2	95.38888888888889	89.88888888888889
413442510	1441066946	31.096745063138258	122.34781061469043	10.2	95.3777777777778	89.77777777777779
413442510	1441066947	31.09673985629009	122.34787155546802	10.2	95.36666666666667	89.66666666666667
413442510	1441066948	31.096734548118217	122.3479332239688	10.2	95.35555555555555	89.55555555555556
413442510	1441066949	31.096729181839187	122.34799534926918	10.2	95.34444444444445	89.44444444444444
413442510	1441066950	31.096723800670038	122.34805766044566	10.2	95.33333333333334	89.33333333333333
413442510	1441066951	31.096718447828305	122.34811988657503	10.2	95.32222222222222	89.22222222222221
413442510	1441066952	31.096713166532087	122.34818175673412	10.2	95.31111111111112	89.11111111111111
413442510	1441066953	31.096708000000003	122.348243	10.2	95.3	89.0
413442510	1441066954	31.096702982374094	122.34830338283085	10.2	95.3	89.0
413442510	1441066955	31.096698111488653	122.34836282120898	10.2	95.3	89.0
413442510	1441066956	31.09669337610102	122.34842126849769	10.2	95.3	89.0
413442510	1441066957	31.096688764968555	122.3484786780602	10.2	95.3	89.0
413442510	1441066958	31.096684266848726	122.34853500325977	10.2	95.3	89.0
413442510	1441066959	31.09667987049905	122.34859019745959	10.2	95.3	89.0
413442510	1441066960	31.09667556467706	122.34864421402284	10.2	95.3	89.0
413442510	1441066961	31.096671338140368	122.34869700631268	10.2	95.3	89.0
413442510	1441066962	31.096667179646623	122.3487485276922	10.2	95.3	89.0
413442510	1441066963	31.096663077953497	122.34879873152455	10.2	95.3	89.0
413442510	1441066964	31.09665902181871	122.34884757117281	10.2	95.3	89.0
413442510	1441066965	31.096655	122.348895	10.2	95.3	89.0
413442510	1441066966	31.0966509992075	122.34894105960328	10.2	95.24444444444444	89.11111111111111
413442510	1441066967	31.09664699796064	122.34898614451592	10.2	95.1888888888889	89.22222222222221
413442510	1441066968	31.09664297273055	122.34903073750515	10.2	95.13333333333334	89.33333333333333
413442510	1441066969	31.096638899987692	122.34907532133809	10.2	95.07777777777778	89.44444444444444
413442510	1441066970	31.096634756201848	122.34912037878178	10.2	95.02222222222221	89.55555555555556
413442510	1441066971	31.09663051784214	122.3491663926031	10.2	94.96666666666665	89.66666666666667
413442510	1441066972	31.09662616137697	122.34921384556885	10.2	94.9111111111111	89.77777777777779
413442510	1441066973	31.096621663273964	122.34926322044565	10.2	94.85555555555555	89.88888888888889
413442510	1441066974	31.096616999999995	122.34931500000002	10.2	94.8	90.0
413442510	1441066975	31.09661215664253	122.3493694833454	10.2	94.88888888888889	90.0
413442510	1441066976	31.096607152774965	122.34942623498372	10.2	94.97777777777777	90.0
413442510	1441066977	31.096602016593092	122.34948463576401	10.2	95.06666666666666	90.0
413442510	1441066978	31.096596776293655	122.34954406653563	10.2	95.15555555555555	90.0
413442510	1441066979	31.0965914600746	122.34960390814793	10.2	95.24444444444444	90.0
413442510	1441066980	31.096586096134956	122.34966354145062	10.2	95.33333333333333	90.0
413442510	1441066981	31.09658071267491	122.34972234729348	10.2	95.42222222222222	90.0
413442510	1441066982	31.096575337895793	122.34977970652655	10.2	95.5111111111111	90.0
413442510	1441066983	31.096569999999993	122.34983500000001	10.2	95.6	90.0
413442510	1441066984	31.09656472059185	122.34988779653474	10.2	95.7	89.9090909090909
413442510	1441066985	31.09655949487999	122.34993841683381	10.2	95.8	89.81818181818183
413442510	1441066986	31.096554311473266	122.34998736957066	10.2	95.9	89.72727272727272
413442510	1441066987	31.09654915897965	122.35003516341861	10.2	96.0	89.63636363636363
413442510	1441066988	31.096544026006356	122.3500823070509	10.2	96.10000000000001	89.54545454545455
413442510	1441066989	31.096538901159807	122.35012930914056	10.2	96.19999999999999	89.45454545454545
413442510	1441066990	31.096533773045678	122.35017667836061	10.2	96.3	89.36363636363637
413442510	1441066991	31.096528630268892	122.35022492338392	10.2	96.39999999999999	89.27272727272727
413442510	1441066992	31.096523461433616	122.35027455288319	10.2	96.5	89.18181818181817
413442510	1441066993	31.096518255143163	122.35032607553106	10.2	96.6	89.0909090909091
413442510	1441066994	31.096513	122.35038	10.2	96.7	89.0
413442510	1441066995	31.096507693350837	122.35043665755066	10.2	96.65555555555557	89.0
413442510	1441066996	31.09650236752293	122.35049566979674	10.2	96.61111111111111	89.0
413442510	1441066997	31.09649706358949	122.35055648094045	10.2	96.56666666666668	89.0
413442510	1441066998	31.096491822624692	122.35061853518413	10.2	96.52222222222223	89.0
413442510	1441066999	31.096486685703745	122.35068127673036	10.2	96.47777777777779	89.0
413442510	1441067000	31.096481693902934	122.35074414978195	10.2	96.43333333333334	89.0
413442510	1441067001	31.09647688829957	122.35080659854192	10.2	96.38888888888889	89.0
413442510	1441067002	31.0964723099721	122.35086806721348	10.2	96.34444444444443	89.0
413442510	1441067003	31.096468	122.350928	10.2	96.3	89.0
413442510	1441067004	31.09646398076639	122.35098600352615	10.19	96.21000000000001	89.10000000000001
413442510	1441067005	31.096460199865323	122.35104233410095	10.18	96.12	89.2
413442510	1441067006	31.096456586192854	122.35109741045441	10.17	96.03	89.3
413442510	1441067007	31.09645306864429	122.35115165131621	10.16	95.94	89.4
413442510	1441067008	31.09644957611416	122.35120547541588	10.149999999999999	95.85000000000001	89.5
413442510	1441067009	31.096446037496346	122.3512593014827	10.139999999999999	95.76	89.6
413442510	1441067010	31.096442381683943	122.3513135482458	10.129999999999999	95.67	89.69999999999999
413442510	1441067011	31.096438537569426	122.35136863443398	10.12	95.58000000000001	89.8
413442510	1441067012	31.09643443404446	122.35142497877591	10.11	95.49	89.9
413442510	1441067013	31.096430000000012	122.35148300000002	10.1	95.4	90.0
413442510	1441067014	31.09642518756118	122.35154295780808	10.1	95.5	90.0
413442510	1441067015	31.096420041792843	122.35160447579653	10.1	95.60000000000001	90.0
413442510	1441067016	31.09641463099568	122.3516670185357	10.1	95.7	90.0
413442510	1441067017	31.096409023471406	122.3517300505961	10.1	95.80000000000001	90.0
413442510	1441067018	31.09640328752273	122.35179303654859	10.1	95.9	90.0
413442510	1441067019	31.096397491453434	122.35185544096427	10.1	96.00000000000001	90.0
413442510	1441067020	31.096391703568337	122.3519167284146	10.1	96.10000000000001	90.0
413442510	1441067021	31.096385992173268	122.3519763634712	10.1	96.2	90.0
413442510	1441067022	31.096380425574978	122.35203381070613	10.1	96.3	90.0
413442510	1441067023	31.0963750720811	122.35208853469157	10.1	96.4	90.0
413442510	1441067024	31.096369999999997	122.35214	10.1	96.5	90.0
413442510	1441067025	31.096365254856252	122.35218789657236	10.1	96.52	89.9
413442510	1441067026	31.096360791036393	122.35223281582255	10.1	96.54	89.8
413442510	1441067027	31.09635654014128	122.35227557453248	10.1	96.56	89.69999999999999
413442510	1441067028	31.09635243377055	122.35231698948378	10.1	96.58	89.6
413442510	1441067029	31.096348403522736	122.35235787745785	10.1	96.6	89.5
413442510	1441067030	31.096344380995262	122.35239905523575	10.1	96.62	89.4
413442510	1441067031	31.096340297784558	122.35244133959839	10.1	96.64	89.3
413442510	1441067032	31.096336085485927	122.35248554732644	10.1	96.66000000000001	89.2
413442510	1441067033	31.096331675693474	122.3525324952003	10.1	96.68	89.10000000000001
413442510	1441067034	31.096327	122.35258300000001	10.1	96.7	89.0
413442510	1441067035	31.096322012402833	122.35263759815754	10.088888888888889	96.63333333333333	89.11111111111111
413442510	1441067036	31.09631675652294	122.35269570471341	10.077777777777778	96.56666666666668	89.22222222222221
413442510	1441067037	31.096311298388404	122.35275645436049	10.066666666666666	96.5	89.33333333333333
413442510	1441067038	31.096305704028737	122.35281898179196	10.055555555555555	96.43333333333334	89.44444444444444
413442510	1441067039	31.096300039475015	122.35288242170132	10.044444444444444	96.36666666666667	89.55555555555556
413442510	1441067040	31.096294370759978	122.35294590878244	10.033333333333333	96.3	89.66666666666667
413442510	1441067041	31.096288763918114	122.35300857772953	10.022222222222222	96.23333333333333	89.77777777777779
413442510	1441067042	31.096283284985553	122.35306956323707	10.011111111111111	96.16666666666667	89.88888888888889
413442510	1441067043	31.096278	122.353128	10.0	96.10000000000001	90.0
413442510	1441067044	31.096272956553943	122.35318324577132	10.0	96.10909090909091	90.0
413442510	1441067045	31.096268128453477	122.35323555053553	10.0	96.11818181818182	90.0
413442510	1441067046	31.096263471057178	122.3532853873349	10.0	96.12727272727274	90.0
413442510	1441067047	31.09625893972271	122.35333322921143	10.0	96.13636363636364	90.0
413442510	1441067048	31.096254489806963	122.35337954920693	10.0	96.14545454545456	90.0
413442510	1441067049	31.096250076666035	122.35342482036306	10.0	96.15454545454546	90.0
413442510	1441067050	31.096245655655363	122.35346951572134	10.0	96.16363636363637	90.0
413442510	1441067051	31.096241182129663	122.35351410832308	10.0	96.17272727272727	90.0
413442510	1441067052	31.09623661144305	122.35355907120946	10.0	96.18181818181819	90.0
413442510	1441067053	31.09623189894891	122.35360487742147	10.0	96.1909090909091	90.0
413442510	1441067054	31.096227	122.35365200000001	10.0	96.2	90.0
413442510	1441067055	31.0962218840153	122.35370078929077	10.01	96.30000000000001	90.0
413442510	1441067056	31.09621657668152	122.35375110485978	10.02	96.4	90.0
413442510	1441067057	31.096211117752553	122.35380268357824	10.03	96.5	90.0
413442510	1441067058	31.09620554698274	122.35385526231747	10.04	96.60000000000001	90.0
413442510	1441067059	31.096199904126777	122.3539085779489	10.05	96.70000000000002	90.0
413442510	1441067060	31.096194228939826	122.35396236734414	10.06	96.80000000000001	90.0
413442510	1441067061	31.096188561177428	122.35401636737492	10.07	96.9	90.0
413442510	1441067062	31.09618294059561	122.35407031491312	10.08	97.00000000000001	90.0
413442510	1441067063	31.09617740695085	122.35412394683077	10.09	97.10000000000002	90.0
413442510	1441067064	31.096172000000003	122.35417699999999	10.1	97.2	90.0
413442510	1441067065	31.096166747855335	122.35422932048073	10.09	97.16000000000001	90.0
413442510	1441067066	31.09616163204885	122.35428119108333	10.08	97.12	90.0
413442510	1441067067	31.096156622466914	122.35433300380555	10.07	97.08	90.0
413442510	1441067068	31.0961516889953	122.35438515064514	10.06	97.04	90.0
413442510	1441067069	31.096146801519076	122.3544380235996	10.05	97.0	90.0
413442510	1441067070	31.096141929922698	122.35449201466638	10.04	96.96	90.0
413442510	1441067071	31.096137044089968	122.35454751584273	10.03	96.92	90.0
413442510	1441067072	31.096132113903884	122.3546049191258	10.02	96.88000000000001	90.0
413442510	1441067073	31.09612710924677	122.35466461651261	10.01	96.83999999999999	90.0
413442510	1441067074	31.096122	122.35472699999998	10.0	96.8	90.0
413442510	1441067075	31.0961167675148	122.35479225177487	10.0	96.74	90.0
413442510	1441067076	31.096111439024746	122.35485971478514	10.0	96.68	90.0
413442510	1441067077	31.09610605323565	122.35492852216916	10.0	96.61999999999999	90.0
413442510	1441067078	31.096100648855003	122.35499780706556	10.0	96.56	90.0
413442510	1441067079	31.096095264592236	122.35506670261319	10.0	96.5	90.0
413442510	1441067080	31.09608993915858	122.35513434195124	10.0	96.44000000000001	90.0
413442510	1441067081	31.09608471126706	122.35519985821917	10.0	96.38000000000001	90.0
413442510	1441067082	31.096079619632423	122.35526238455661	10.0	96.32000000000001	90.0
413442510	1441067083	31.096074702970892	122.35532105410351	10.0	96.26	90.0
413442510	1441067084	31.096069999999994	122.35537500000001	10.0	96.2	90.0
413442510	1441067085	31.096065528197457	122.35542367943746	10.0	96.19000000000001	90.1
413442510	1441067086	31.096061220077676	122.3554678458114	10.0	96.18	90.2
413442510	1441067087	31.096056986912455	122.35550857656813	10.0	96.17000000000002	90.30000000000001
413442510	1441067088	31.096052739971903	122.3555469491535	10.0	96.16000000000001	90.4
413442510	1441067089	31.09604839052469	122.35558404101322	10.0	96.15	90.5
413442510	1441067090	31.096043849838118	122.3556209295925	10.0	96.14	90.6
413442510	1441067091	31.096039029178286	122.35565869233638	10.0	96.13	90.7
413442510	1441067092	31.096033839809994	122.3556984066895	10.0	96.12	90.8
413442510	1441067093	31.09602819299663	122.35574115009611	10.0	96.11	90.89999999999999
413442510	1441067094	31.096022	122.355788	10.0	96.10000000000001	91.0
413442510	1441067095	31.09601520768657	122.355839698838	10.0	96.32222222222222	91.0
413442510	1441067096	31.096007905348007	122.35589564902072	10.0	96.54444444444444	91.0
413442510	1441067097	31.096000217883443	122.35595491795274	10.0	96.76666666666667	91.0
413442510	1441067098	31.095992270193427	122.356016573039	10.0	96.98888888888888	91.0
413442510	1441067099	31.095984187180136	122.35607968168512	10.0	97.21111111111111	91.0
413442510	1441067100	31.09597609374748	122.3561433112972	10.0	97.43333333333334	91.0
413442510	1441067101	31.095968114801224	122.35620652928205	10.0	97.65555555555555	91.0
413442510	1441067102	31.09596037524894	122.35626840304698	10.0	97.87777777777777	91.0
413442510	1441067103	31.09595300000001	122.356328	10.0	98.1	91.0
413442510	1441067104	31.09594607892362	122.35638461551679	10.00909090909091	98.17272727272727	90.9090909090909
413442510	1441067105	31.095939561722595	122.35643845684221	10.018181818181818	98.24545454545454	90.81818181818183
413442510	1441067106	31.095933363057213	122.35648995918802	10.027272727272727	98.31818181818181	90.72727272727273
413442510	1441067107	31.09592739758693	122.35653955776563	10.036363636363637	98.39090909090909	90.63636363636363
413442510	1441067108	31.095921579970415	122.35658768778622	10.045454545454545	98.46363636363637	90.54545454545455
413442510	1441067109	31.095915824865607	122.35663478446055	10.054545454545455	98.53636363636363	90.45454545454545
413442510	1441067110	31.09591004692982	122.35668128299928	10.063636363636363	98.60909090909091	90.36363636363637
413442510	1441067111	31.095904160819682	122.35672761861265	10.072727272727272	98.68181818181819	90.27272727272728
413442510	1441067112	31.095898081191184	122.35677422651075	10.081818181818182	98.75454545454546	90.18181818181817
413442510	1441067113	31.095891722699715	122.35682154190339	10.09090909090909	98.82727272727273	90.0909090909091
413442510	1441067114	31.095884999999996	122.35687000000001	10.1	98.9	90.0
413442510	1441067115	31.09587785578059	122.35691992983409	10.09	98.92	90.0
413442510	1441067116	31.095870344867823	122.35697123573593	10.08	98.94	90.0
413442510	1441067117	31.0958625501228	122.35702371586017	10.07	98.96000000000001	90.0
413442510	1441067118	31.095854554406863	122.35707716836174	10.06	98.98	90.0
413442510	1441067119	31.095846440581724	122.35713139139575	10.05	99.0	90.0
413442510	1441067120	31.095838291509367	122.35718618311763	10.04	99.02	90.0
413442510	1441067121	31.095830190052155	122.35724134168298	10.03	99.03999999999999	90.0
413442510	1441067122	31.095822219072765	122.35729666524769	10.02	99.06	90.0
413442510	1441067123	31.095814461434255	122.35735195196789	10.01	99.08	90.0
413442510	1441067124	31.095807000000004	122.357407	10.0	99.1	90.0
413442510	1441067125	31.095799893726888	122.35746166255375	10.0	98.94999999999999	90.0
413442510	1441067126	31.095793105944427	122.35751601305134	10.0	98.8	90.0
413442510	1441067127	31.095786576075106	122.35757017996804	10.0	98.64999999999999	90.0
413442510	1441067128	31.095780243541185	122.35762429177883	10.0	98.49999999999999	90.0
413442510	1441067129	31.0957740477647	122.35767847695858	10.0	98.35	90.0
413442510	1441067130	31.0957679281675	122.35773286398197	10.0	98.2	90.0
413442510	1441067131	31.09576182417114	122.35778758132354	10.0	98.05	90.0
413442510	1441067132	31.095755675197047	122.35784275745763	10.0	97.89999999999999	90.0
413442510	1441067133	31.09574942066637	122.35789852085846	10.0	97.75	90.0
413442510	1441067134	31.09574299999999	122.357955	10.0	97.6	90.0
413442510	1441067135	31.095736368334556	122.35801228184371	10.0	97.65454545454546	90.0
413442510	1441067136	31.095729543670252	122.35807028730139	10.0	97.7090909090909	90.0
413442510	1441067137	31.09572255972333	122.35812889577251	10.0	97.76363636363637	90.0
413442510	1441067138	31.095715450210324	122.35818798665666	10.0	97.81818181818181	90.0
413442510	1441067139	31.095708248847917	122.35824743935356	10.0	97.87272727272727	90.0
413442510	1441067140	31.09570098935305	122.358307133263	10.0	97.92727272727272	90.0
413442510	1441067141	31.095693705442873	122.35836694778492	10.0	97.98181818181817	90.0
413442510	1441067142	31.095686430834764	122.35842676231935	10.0	98.03636363636363	90.0
413442510	1441067143	31.09567919924632	122.35848645626646	10.0	98.0909090909091	90.0
413442510	1441067144	31.09567204439539	122.35854590902655	10.0	98.14545454545454	90.0
413442510	1441067145	31.095664999999997	122.358605	10.0	98.2	90.0
413442510	1441067146	31.095658093172155	122.35866362757076	10.0	98.16111111111111	90.0
413442510	1441067147	31.095651324598922	122.3587217660566	10.0	98.12222222222222	90.0
413442510	1441067148	31.095644688361084	122.35877940875868	10.0	98.08333333333333	90.0
413442510	1441067149	31.095638178539453	122.35883654897819	10.0	98.04444444444445	90.0
413442510	1441067150	31.095631789214817	122.35889318001628	10.0	98.00555555555556	90.0
413442510	1441067151	31.095625514468022	122.35894929517409	10.0	97.96666666666667	90.0
413442510	1441067152	31.095619348379866	122.35900488775276	10.0	97.92777777777778	90.0
413442510	1441067153	31.095613285031177	122.35905995105337	10.0	97.88888888888889	90.0
413442510	1441067154	31.095607318502807	122.35911447837705	10.0	97.85	90.0
413442510	1441067155	31.095601442875562	122.35916846302483	10.0	97.81111111111112	90.0
413442510	1441067156	31.09559565223029	122.35922189829782	10.0	97.77222222222223	90.0
413442510	1441067157	31.09558994064785	122.35927477749702	10.0	97.73333333333333	90.0
413442510	1441067158	31.09558430220908	122.3593270939235	10.0	97.69444444444444	90.0
413442510	1441067159	31.09557873099481	122.35937884087826	10.0	97.65555555555555	90.0
413442510	1441067160	31.095573221085903	122.35943001166228	10.0	97.61666666666667	90.0
413442510	1441067161	31.095567766563235	122.35948059957661	10.0	97.57777777777778	90.0
413442510	1441067162	31.095562361507643	122.35953059792219	10.0	97.53888888888889	90.0
413442510	1441067163	31.095556999999996	122.35958	10.0	97.5	90.0
413442510	1441067164	31.095551674464822	122.35962882529186	10.0	97.54545454545455	90.0
413442510	1441067165	31.095546370701246	122.35967719800325	10.0	97.5909090909091	90.0
413442510	1441067166	31.095541072851823	122.35972526852045	10.0	97.63636363636364	90.0
413442510	1441067167	31.095535765058894	122.35977318722965	10.0	97.68181818181819	90.0
413442510	1441067168	31.09553043146461	122.35982110451702	10.0	97.72727272727272	90.0
413442510	1441067169	31.09552505621083	122.35986917076868	10.0	97.77272727272728	90.0
413442510	1441067170	31.095519623439234	122.35991753637063	10.0	97.81818181818181	90.0
413442510	1441067171	31.095514117291277	122.35996635170886	10.0	97.86363636363636	90.0
413442510	1441067172	31.095508521908144	122.36001576716929	10.0	97.9090909090909	90.0
413442510	1441067173	31.095502821430802	122.36006593313775	10.0	97.95454545454545	90.0
413442510	1441067174	31.095496999999998	122.360117	10.0	98.0	90.0
413442510	1441067175	31.095491046958262	122.36016908046084	9.994736842105263	97.9	89.94736842105263
413442510	1441067176	31.095484972456404	122.3602221365014	9.989473684210527	97.8	89.89473684210526
413442510	1441067177	31.09547879184737	122.36027609242186	9.98421052631579	97.7	89.8421052631579
413442510	1441067178	31.095472520484215	122.36033087252251	9.978947368421053	97.6	89.78947368421053
413442510	1441067179	31.09546617372012	122.3603864011037	9.973684210526315	97.5	89.73684210526315
413442510	1441067180	31.095459766908355	122.36044260246577	9.968421052631578	97.39999999999999	89.68421052631578
413442510	1441067181	31.095453315402366	122.36049940090913	9.963157894736842	97.3	89.63157894736841
413442510	1441067182	31.09544683455566	122.36055672073431	9.957894736842105	97.2	89.57894736842105
413442510	1441067183	31.095440339721925	122.36061448624179	9.952631578947368	97.10000000000001	89.52631578947368
413442510	1441067184	31.09543384625495	122.36067262173216	9.947368421052632	97.0	89.47368421052632
413442510	1441067185	31.095427369508638	122.36073105150606	9.942105263157895	96.9	89.42105263157895
413442510	1441067186	31.095420924837104	122.36078969986423	9.936842105263159	96.8	89.36842105263158
413442510	1441067187	31.095414527594514	122.36084849110735	9.931578947368422	96.7	89.31578947368422
413442510	1441067188	31.095408193135235	122.36090734953629	9.926315789473685	96.6	89.26315789473685
413442510	1441067189	31.095401936813737	122.3609661994519	9.921052631578947	96.5	89.21052631578947
413442510	1441067190	31.095395773984638	122.36102496515504	9.91578947368421	96.39999999999999	89.1578947368421
413442510	1441067191	31.09538972000269	122.36108357094678	9.910526315789474	96.3	89.10526315789473
413442510	1441067192	31.095383790222794	122.36114194112807	9.905263157894737	96.19999999999999	89.05263157894737
413442510	1441067193	31.095377999999993	122.36120000000001	9.9	96.10000000000001	89.0
413442510	1441067194	31.09537236064304	122.3612576702029	9.9	96.06666666666666	89.08333333333333
413442510	1441067195	31.095366867275175	122.36131486773364	9.9	96.03333333333333	89.16666666666666
413442510	1441067196	31.095361510973387	122.36137150692825	9.9	96.00000000000001	89.25
413442510	1441067197	31.095356282814798	122.36142750212284	9.9	95.96666666666667	89.33333333333333
413442510	1441067198	31.09535117387666	122.36148276765341	9.9	95.93333333333334	89.41666666666666
413442510	1441067199	31.095346175236408	122.36153721785601	9.9	95.9	89.5
413442510	1441067200	31.095341277971535	122.36159076706662	9.9	95.86666666666666	89.58333333333334
413442510	1441067201	31.095336473159712	122.36164332962127	9.9	95.83333333333333	89.66666666666667
413442510	1441067202	31.09533175187871	122.36169481985596	9.9	95.8	89.75
413442510	1441067203	31.095327105206415	122.36174515210665	9.9	95.76666666666667	89.83333333333333
413442510	1441067204	31.095322524220816	122.36179424070936	9.9	95.73333333333333	89.91666666666667
413442510	1441067205	31.095318000000002	122.36184200000001	9.9	95.7	90.0
413442510	1441067206	31.095313516263886	122.36188844050118	9.911111111111111	95.8	90.0
413442510	1441067207	31.09530902729924	122.36193395748185	9.922222222222222	95.9	90.0
413442510	1441067208	31.095304480033935	122.36197904239734	9.933333333333334	96.0	90.0
413442510	1441067209	31.09529982139515	122.3620241867029	9.944444444444445	96.10000000000001	90.0
413442510	1441067210	31.095294998309353	122.3620698818535	9.955555555555556	96.19999999999999	90.0
413442510	1441067211	31.09528995770228	122.36211661930402	9.966666666666667	96.3	90.0
413442510	1441067212	31.095284646499024	122.36216489050906	9.977777777777778	96.39999999999999	90.0
413442510	1441067213	31.09527901162379	122.36221518692301	9.988888888888889	96.5	90.0
413442510	1441067214	31.095273000000002	122.36226800000001	10.0	96.6	90.0
413442510	1441067215	31.095266581617217	122.36232363510688	10.0	96.71111111111111	90.0
413442510	1441067216	31.095259818733126	122.362381653262	10.0	96.82222222222222	90.0
413442510	1441067217	31.095252796673325	122.36244142939702	10.0	96.93333333333332	90.0
413442510	1441067218	31.095245600764493	122.36250233844389	10.0	97.04444444444444	90.0
413442510	1441067219	31.095238316334445	122.36256375533488	10.0	97.15555555555555	90.0
413442510	1441067220	31.095231028712213	122.3626250550027	10.0	97.26666666666667	90.0
413442510	1441067221	31.095223823227947	122.36268561238046	10.0	97.37777777777778	90.0
413442510	1441067222	31.09521678521305	122.36274480240161	10.0	97.4888888888889	90.0
413442510	1441067223	31.09521	122.362802	10.0	97.6	90.0
413442510	1441067224	31.09520353154534	122.3628567409627	10.0	97.61818181818182	90.0
413442510	1441067225	31.095197358298062	122.36290920448847	10.0	97.63636363636363	90.0
413442510	1441067226	31.095191437329582	122.36295973062882	10.0	97.65454545454546	90.0
413442510	1441067227	31.095185725710724	122.36300865943512	10.0	97.67272727272727	90.0
413442510	1441067228	31.0951801805117	122.36305633095849	10.0	97.69090909090909	90.0
413442510	1441067229	31.095174758802177	122.36310308524989	10.0	97.7090909090909	90.0
413442510	1441067230	31.09516941765132	122.3631492623601	10.0	97.72727272727272	90.0
413442510	1441067231	31.095164114127762	122.3631952023398	10.0	97.74545454545455	90.0
413442510	1441067232	31.095158805299654	122.36324124523948	10.0	97.76363636363637	90.0
413442510	1441067233	31.095153448234676	122.36328773110947	10.0	97.78181818181818	90.0
413442510	1441067234	31.095147999999995	122.363335	10.0	97.8	90.0
413442510	1441067235	31.0951424261907	122.36338332239994	10.0	97.815	89.95
413442510	1441067236	31.095136726515342	122.3634326905535	10.0	97.83	89.9
413442510	1441067237	31.095130909210923	122.36348302714367	10.0	97.845	89.85
413442510	1441067238	31.09512498251454	122.36353425485355	10.0	97.86	89.8
413442510	1441067239	31.095118954663445	122.36358629636625	10.0	97.875	89.75
413442510	1441067240	31.095112833894948	122.36363907436487	10.0	97.88999999999999	89.69999999999999
413442510	1441067241	31.095106628446448	122.36369251153259	10.0	97.90499999999999	89.64999999999999
413442510	1441067242	31.095100346555554	122.36374653055258	10.0	97.91999999999999	89.6
413442510	1441067243	31.09509399645993	122.36380105410807	10.0	97.93499999999999	89.55
413442510	1441067244	31.095087586397366	122.36385600488231	10.0	97.94999999999999	89.5
413442510	1441067245	31.095081124605787	122.36391130555863	10.0	97.965	89.44999999999999
413442510	1441067246	31.095074619323263	122.36396687882032	10.0	97.98	89.4
413442510	1441067247	31.095068078787982	122.36402264735078	10.0	97.995	89.35000000000001
413442510	1441067248	31.095061511238267	122.36407853383339	10.0	98.00999999999999	89.3
413442510	1441067249	31.09505492491258	122.36413446095162	10.0	98.02499999999999	89.25
413442510	1441067250	31.095048328049515	122.36419035138893	10.0	98.03999999999999	89.2
413442510	1441067251	31.095041728887796	122.36424612782885	10.0	98.05499999999999	89.15
413442510	1441067252	31.09503513566628	122.36430171295493	10.0	98.07	89.10000000000001
413442510	1441067253	31.09502855662398	122.36435702945076	10.0	98.085	89.05
413442510	1441067254	31.09502199999999	122.36441200000002	10.0	98.1	89.0
413442510	1441067255	31.095015472554195	122.3644665636175	10.0	98.1	89.0
413442510	1441067256	31.095008975128874	122.36452072464267	10.0	98.1	89.0
413442510	1441067257	31.095002507086903	122.36457450374627	10.0	98.1	89.0
413442510	1441067258	31.094996067791108	122.3646279215989	10.0	98.1	89.0
413442510	1441067259	31.094989656604305	122.3646809988712	10.0	98.1	89.0
413442510	1441067260	31.094983272889216	122.36473375623383	10.0	98.1	89.0
413442510	1441067261	31.094976916008584	122.3647862143574	10.0	98.1	89.0
413442510	1441067262	31.09497058532507	122.36483839391254	10.0	98.1	89.0
413442510	1441067263	31.094964280201335	122.36489031556987	10.0	98.1	89.0
413442510	1441067264	31.094958000000005	122.364942	10.0	98.1	89.0
413442510	1441067265	31.094951739655247	122.36499348952921	10.0	98.11999999999999	89.0
413442510	1441067266	31.094945476387593	122.3650449131066	10.0	98.13999999999999	89.0
413442510	1441067267	31.094939182988977	122.36509642133683	10.0	98.16	89.0
413442510	1441067268	31.09493283225104	122.36514816482448	10.0	98.17999999999999	89.0
413442510	1441067269	31.09492639696522	122.365200294174	10.0	98.2	89.0
413442510	1441067270	31.094919849922697	122.36525295998982	10.0	98.22	89.0
413442510	1441067271	31.09491316391437	122.36530631287619	10.0	98.24	89.0
413442510	1441067272	31.094906311730945	122.36536050343733	10.0	98.26	89.0
413442510	1441067273	31.09489926616278	122.36541568227729	10.0	98.28	89.0
413442510	1441067274	31.094892000000005	122.36547200000001	10.0	98.30000000000001	89.0
413442510	1441067275	31.09488450086349	122.36552954279387	10.0	98.28888888888889	89.0
413442510	1441067276	31.09487681569815	122.36558813918512	10.0	98.27777777777779	89.0
413442510	1441067277	31.094869006280344	122.36564755328475	10.0	98.26666666666667	89.0
413442510	1441067278	31.094861134386804	122.36570754920393	10.0	98.25555555555556	89.0
413442510	1441067279	31.09485326179472	122.36576789105408	10.0	98.24444444444445	89.0
413442510	1441067280	31.09484545028172	122.36582834294678	10.0	98.23333333333333	89.0
413442510	1441067281	31.094837761625833	122.36588866899392	10.0	98.22222222222221	89.0
413442510	1441067282	31.09483025760562	122.36594863330755	10.0	98.21111111111111	89.0
413442510	1441067283	31.094822999999998	122.366008	10.0	98.2	89.0
413442510	1441067284	31.09481603775552	122.36606657900481	10.0	98.1516129032258	89.0
413442510	1441067285	31.094809368487674	122.36612436354008	10.0	98.1032258064516	89.0
413442510	1441067286	31.094802976979054	122.36618139264488	10.0	98.05483870967743	89.0
413442510	1441067287	31.094796848012173	122.36623770535829	10.0	98.00645161290323	89.0
413442510	1441067288	31.094790966369477	122.36629334071925	10.0	97.95806451612903	89.0
413442510	1441067289	31.094785316833292	122.36634833776672	10.0	97.90967741935484	89.0
413442510	1441067290	31.094779884185943	122.3664027355396	10.0	97.86129032258064	89.0
413442510	1441067291	31.0947746532096	122.36645657307665	10.0	97.81290322580645	89.0
413442510	1441067292	31.094769608686377	122.3665098894167	10.0	97.76451612903226	89.0
413442510	1441067293	31.094764735398364	122.36656272359849	10.0	97.71612903225807	89.0
413442510	1441067294	31.094760018127545	122.36661511466068	10.0	97.66774193548387	89.0
413442510	1441067295	31.094755441655817	122.3666671016419	10.0	97.61935483870967	89.0
413442510	1441067296	31.09475099076505	122.36671872358079	10.0	97.57096774193549	89.0
413442510	1441067297	31.09474665023702	122.36677001951585	10.0	97.5225806451613	89.0
413442510	1441067298	31.094742404853427	122.36682102848563	10.0	97.47419354838709	89.0
413442510	1441067299	31.094738239395962	122.36687178952859	10.0	97.4258064516129	89.0
413442510	1441067300	31.094734138646185	122.36692234168319	10.0	97.37741935483871	89.0
413442510	1441067301	31.094730087385628	122.36697272398781	10.0	97.32903225806452	89.0
413442510	1441067302	31.094726070395755	122.36702297548078	10.0	97.28064516129032	89.0
413442510	1441067303	31.09472207245799	122.36707313520044	10.0	97.23225806451613	89.0
413442510	1441067304	31.09471807835365	122.36712324218509	10.0	97.18387096774194	89.0
413442510	1441067305	31.094714072864022	122.36717333547294	10.0	97.13548387096775	89.0
413442510	1441067306	31.09471004077032	122.36722345410223	10.0	97.08709677419354	89.0
413442510	1441067307	31.094705966853684	122.36727363711111	10.0	97.03870967741936	89.0
413442510	1441067308	31.094701835895258	122.36732392353771	10.0	96.99032258064517	89.0
413442510	1441067309	31.094697632676038	122.36737435242013	10.0	96.94193548387096	89.0
413442510	1441067310	31.094693341977013	122.3674249627964	10.0	96.89354838709677	89.0
413442510	1441067311	31.09468894857908	122.36747579370459	10.0	96.84516129032258	89.0
413442510	1441067312	31.09468443726308	122.36752688418264	10.0	96.7967741935484	89.0
413442510	1441067313	31.0946797928098	122.36757827326849	10.0	96.7483870967742	89.0
413442510	1441067314	31.09467499999999	122.36763000000002	10.0	96.7	89.0
413442510	1441067315	31.094670048050183	122.36768208598893	10.0	96.68	89.0
413442510	1441067316	31.094664943920737	122.36773448314226	10.0	96.66000000000001	89.0
413442510	1441067317	31.094659699007952	122.36778712594084	10.0	96.64	89.0
413442510	1441067318	31.094654324708284	122.3678399488656	10.0	96.62	89.0
413442510	1441067319	31.094648832418276	122.3678928863975	10.0	96.6	89.0
413442510	1441067320	31.0946432335346	122.36794587301755	10.0	96.58	89.0
413442510	1441067321	31.094637539454002	122.36799884320672	10.0	96.56	89.0
413442510	1441067322	31.094631761573357	122.3680517314461	10.0	96.54	89.0
413442510	1441067323	31.094625911289665	122.3681044722168	10.0	96.52	89.0
413442510	1441067324	31.09462	122.36815699999998	10.0	96.5	89.0
413442510	1441067325	31.09461403706247	122.36820928612744	9.99	96.52	89.0
413442510	1441067326	31.094608023678894	122.36826144933352	9.98	96.54	89.0
413442510	1441067327	31.094601959011793	122.36831364520319	9.97	96.56	89.0
413442510	1441067328	31.094595842223413	122.36836602932138	9.96	96.58	89.0
413442510	1441067329	31.09458967247575	122.36841875727295	9.95	96.6	89.0
413442510	1441067330	31.094583448930546	122.36847198464277	9.94	96.62	89.0
413442510	1441067331	31.094577170749286	122.36852586701563	9.93	96.64	89.0
413442510	1441067332	31.09457083709321	122.36858055997632	9.92	96.66000000000001	89.0
413442510	1441067333	31.094564447123236	122.36863621910956	9.91	96.68	89.0
413442510	1441067334	31.094558000000003	122.368693	9.9	96.7	89.0
413442510	1441067335	31.0945514945196	122.36875098665678	9.911111111111111	96.74444444444444	89.0
413442510	1441067336	31.094544928021065	122.36880997678684	9.922222222222222	96.78888888888889	89.0
413442510	1441067337	31.094538297479524	122.36886969652166	9.933333333333334	96.83333333333333	89.0
413442510	1441067338	31.09453159987065	122.36892987199276	9.944444444444445	96.87777777777777	89.0
413442510	1441067339	31.094524832170627	122.36899022933173	9.955555555555556	96.92222222222222	89.0
413442510	1441067340	31.0945179913561	122.3690504946702	9.966666666666667	96.96666666666665	89.0
413442510	1441067341	31.094511074404274	122.36911039413987	9.977777777777778	97.0111111111111	89.0
413442510	1441067342	31.09450407829285	122.36916965387255	9.988888888888889	97.05555555555556	89.0
413442510	1441067343	31.094497	122.36922799999999	10.0	97.1	89.0
413442510	1441067344	31.094489840472015	122.36928522069215	10.0	97.13	89.10000000000001
413442510	1441067345	31.094482616525912	122.36934135227082	10.0	97.16	89.2
413442510	1441067346	31.09447534894611	122.36939649309585	10.0	97.19	89.3
413442510	1441067347	31.094468058516878	122.36945074152707	10.0	97.22	89.4
413442510	1441067348	31.094460766022337	122.36950419592442	10.0	97.25	89.5
413442510	1441067349	31.09445349224633	122.36955695464776	10.0	97.28	89.6
413442510	1441067350	31.094446257972617	122.36960911605706	10.0	97.31	89.69999999999999
413442510	1441067351	31.09443908398476	122.36966077851221	10.0	97.34	89.8
413442510	1441067352	31.094431991066138	122.3697120403732	10.0	97.37000000000002	89.9
413442510	1441067353	31.09442499999999	122.369763	10.0	97.4	90.0
413442510	1441067354	31.094418126006104	122.36981374468131	10.0	97.43809523809524	90.0
413442510	1441067355	31.094411362050867	122.36986431742055	10.0	97.47619047619048	90.0
413442510	1441067356	31.094404695537357	122.36991475014986	10.0	97.51428571428572	90.0
413442510	1441067357	31.094398113868532	122.36996507480139	10.0	97.55238095238097	90.0
413442510	1441067358	31.094391604447384	122.37001532330713	10.0	97.59047619047621	90.0
413442510	1441067359	31.09438515467681	122.37006552759914	10.0	97.62857142857143	90.0
413442510	1441067360	31.09437875195961	122.3701157196094	10.0	97.66666666666667	90.0
413442510	1441067361	31.094372383698627	122.37016593126984	10.0	97.70476190476191	90.0
413442510	1441067362	31.094366037296584	122.37021619451241	10.0	97.74285714285715	90.0
413442510	1441067363	31.094359700156186	122.37026654126899	10.0	97.78095238095239	90.0
413442510	1441067364	31.094353359680078	122.37031700347141	10.0	97.81904761904762	90.0
413442510	1441067365	31.094347003270858	122.3703676130515	10.0	97.85714285714286	90.0
413442510	1441067366	31.094340618331056	122.37041840194104	10.0	97.8952380952381	90.0
413442510	1441067367	31.09433419226316	122.37046940207179	10.0	97.93333333333334	90.0
413442510	1441067368	31.094327712469653	122.37052064537548	10.0	97.97142857142858	90.0
413442510	1441067369	31.094321166352874	122.37057216378372	10.0	98.0095238095238	90.0
413442510	1441067370	31.094314541315182	122.37062398922822	10.0	98.04761904761904	90.0
413442510	1441067371	31.094307824758847	122.37067615364053	10.0	98.08571428571429	90.0
413442510	1441067372	31.094301004086113	122.37072868895227	10.0	98.12380952380953	90.0
413442510	1441067373	31.094294066699106	122.37078162709491	10.0	98.16190476190476	90.0
413442510	1441067374	31.094287000000005	122.37083499999999	10.0	98.2	90.0
413442510	1441067375	31.09427979494146	122.37088881793302	10.0	98.22	89.9
413442510	1441067376	31.09427245667882	122.37094300449587	10.0	98.24	89.8
413442510	1441067377	31.09426499391822	122.37099746162451	10.0	98.26	89.69999999999999
413442510	1441067378	31.09425741536593	122.37105209125498	10.0	98.28	89.6
413442510	1441067379	31.09424972972842	122.37110679532339	10.0	98.30000000000001	89.5
413442510	1441067380	31.094241945712305	122.3711614757658	10.0	98.32000000000001	89.4
413442510	1441067381	31.09423407202436	122.37121603451843	10.0	98.34	89.3
413442510	1441067382	31.094226117371544	122.37127037351748	10.0	98.36000000000001	89.2
413442510	1441067383	31.094218090461013	122.37132439469922	10.0	98.38000000000001	89.10000000000001
413442510	1441067384	31.094209999999993	122.37137799999999	10.0	98.4	89.0
413442510	1441067385	31.094201857180295	122.3714311367506	10.0	98.42000000000002	89.0
413442510	1441067386	31.09419368313107	122.37148393385966	10.0	98.44000000000001	89.0
413442510	1441067387	31.094185501465514	122.3715365656302	10.0	98.46000000000001	89.0
413442510	1441067388	31.094177335796573	122.37158920636521	10.0	98.48	89.0
413442510	1441067389	31.09416920973689	122.37164203036778	10.0	98.5	89.0
413442510	1441067390	31.094161146898845	122.37169521194095	10.0	98.52000000000001	89.0
413442510	1441067391	31.094153170894508	122.37174892538769	10.0	98.54	89.0
413442510	1441067392	31.09414530533566	122.3718033450111	10.0	98.56	89.0
413442510	1441067393	31.09413757383377	122.37185864511419	10.0	98.58	89.0
413442510	1441067394	31.094129999999996	122.37191500000002	10.0	98.6	89.0
413442510	1441067395	31.09412259945283	122.37197251069426	10.0	98.57777777777778	89.0
413442510	1441067396	31.094115355841176	122.37203098511316	10.0	98.55555555555556	89.0
413442510	1441067397	31.094108244822035	122.37209015789553	10.0	98.53333333333335	89.0
413442510	1441067398	31.09410124205281	122.37214976368023	10.0	98.51111111111112	89.0
413442510	1441067399	31.094094323191428	122.37220953710617	10.0	98.4888888888889	89.0
413442510	1441067400	31.09408746389632	122.37226921281223	10.0	98.46666666666667	89.0
413442510	1441067401	31.094080639826366	122.37232852543727	10.0	98.44444444444446	89.0
413442510	1441067402	31.09407382664097	122.37238720962023	10.0	98.42222222222223	89.0
413442510	1441067403	31.094067	122.372445	10.0	98.4	89.0
413442510	1441067404	31.094060142924985	122.37250169285029	10.0	98.38000000000001	88.89999999999999
413442510	1441067405	31.094053267882565	122.3725573309841	10.0	98.36000000000001	88.8
413442510	1441067406	31.09404639470044	122.37261201884921	10.0	98.34	88.7
413442510	1441067407	31.09403954320609	122.3726658608934	10.0	98.32000000000001	88.6
413442510	1441067408	31.094032733226854	122.37271896156459	10.0	98.30000000000001	88.49999999999999
413442510	1441067409	31.09402598458982	122.37277142531055	10.0	98.28	88.39999999999999
413442510	1441067410	31.094019317121933	122.3728233565792	10.0	98.26	88.3
413442510	1441067411	31.09401275064998	122.3728748598184	10.0	98.24	88.2
413442510	1441067412	31.09400630500052	122.37292603947601	10.0	98.22	88.1
413442510	1441067413	31.094	122.372977	10.0	98.2	88.0
413442510	1441067414	31.09399385037836	122.37302783109602	9.995238095238095	98.15714285714286	88.0
413442510	1441067415	31.093987850480268	122.37307856350056	9.99047619047619	98.11428571428571	88.0
413442510	1441067416	31.093981989554027	122.3731292132079	9.985714285714286	98.07142857142857	88.0
413442510	1441067417	31.09397625684796	122.37317979621227	9.980952380952381	98.02857142857142	88.0
413442510	1441067418	31.09397064161029	122.37323032850783	9.976190476190476	97.9857142857143	88.0
413442510	1441067419	31.093965133089302	122.37328082608876	9.971428571428572	97.94285714285715	88.0
413442510	1441067420	31.09395972053318	122.37333130494923	9.966666666666667	97.9	88.0
413442510	1441067421	31.09395439319015	122.3733817810833	9.961904761904762	97.85714285714286	88.0
413442510	1441067422	31.09394914030833	122.37343227048507	9.957142857142857	97.81428571428572	88.0
413442510	1441067423	31.09394395113588	122.37348278914861	9.952380952380953	97.77142857142857	88.0
413442510	1441067424	31.093938814920932	122.37353335306798	9.947619047619048	97.72857142857143	88.0
413442510	1441067425	31.093933720911558	122.37358397823714	9.942857142857143	97.68571428571428	88.0
413442510	1441067426	31.09392865835583	122.37363468065008	9.938095238095238	97.64285714285714	88.0
413442510	1441067427	31.093923616501765	122.37368547630082	9.933333333333334	97.6	88.0
413442510	1441067428	31.09391858459739	122.3737363811832	9.928571428571429	97.55714285714285	88.0
413442510	1441067429	31.0939135518907	122.3737874112912	9.923809523809524	97.51428571428572	88.0
413442510	1441067430	31.09390850762963	122.37383858261867	9.91904761904762	97.47142857142858	88.0
413442510	1441067431	31.093903441062128	122.37388991115948	9.914285714285715	97.42857142857143	88.0
413442510	1441067432	31.09389834143612	122.37394141290743	9.90952380952381	97.38571428571429	88.0
413442510	1441067433	31.093893197999456	122.37399310385634	9.904761904761905	97.34285714285714	88.0
413442510	1441067434	31.093887999999993	122.37404499999998	9.9	97.3	88.0
413442510	1441067435	31.093882741031997	122.37409711356632	9.9	97.25	87.9
413442510	1441067436	31.093877432075402	122.3741494417202	9.9	97.2	87.8
413442510	1441067437	31.093872088456585	122.37420197786071	9.9	97.15	87.69999999999999
413442510	1441067438	31.093866725501915	122.37425471538694	9.9	97.10000000000001	87.6
413442510	1441067439	31.093861358537808	122.37430764769809	9.9	97.05	87.5
413442510	1441067440	31.093856002890657	122.3743607681933	9.9	97.0	87.39999999999999
413442510	1441067441	31.093850673886855	122.37441407027181	9.9	96.95	87.29999999999998
413442510	1441067442	31.093845386852863	122.3744675473329	9.9	96.9	87.19999999999999
413442510	1441067443	31.09384015711509	122.37452119277584	9.9	96.85	87.10000000000001
413442510	1441067444	31.093835000000006	122.374575	9.9	96.8	87.0
413442510	1441067445	31.093829927039085	122.37462895188663	9.9	96.75	87.0
413442510	1441067446	31.09382493458402	122.3746829892448	9.9	96.7	87.0
413442510	1441067447	31.093820015191675	122.37473704236547	9.9	96.64999999999999	87.0
413442510	1441067448	31.093815161419	122.37479104153961	9.9	96.6	87.0
413442510	1441067449	31.09381036582304	122.37484491705816	9.9	96.55	87.0
413442510	1441067450	31.09380562096102	122.37489859921202	9.9	96.5	87.0
413442510	1441067451	31.093800919390233	122.37495201829222	9.9	96.45	87.0
413442510	1441067452	31.09379625366808	122.37500510458968	9.9	96.39999999999999	87.0
413442510	1441067453	31.09379161635213	122.37505778839528	9.9	96.35	87.0
413442510	1441067454	31.093787	122.37510999999999	9.9	96.3	87.0
413442510	1441067455	31.093782394817353	122.37516171388577	9.9	96.26	87.0
413442510	1441067456	31.093777781601457	122.37521308129864	9.9	96.22000000000001	87.0
413442510	1441067457	31.09377313879724	122.37526429767559	9.9	96.17999999999999	87.0
413442510	1441067458	31.093768444849267	122.37531555845356	9.9	96.14	87.0
413442510	1441067459	31.093763678201825	122.37536705906939	9.9	96.10000000000001	87.0
413442510	1441067460	31.09375881729889	122.37541899495984	9.9	96.06	87.0
413442510	1441067461	31.0937538405841	122.37547156156155	9.9	96.02000000000001	87.0
413442510	1441067462	31.093748726500746	122.37552495431119	9.9	95.97999999999999	87.0
413442510	1441067463	31.093743453491843	122.37557936864522	9.9	95.94	87.0
413442510	1441067464	31.093738	122.37563500000002	9.9	95.9	87.0
413442510	1441067465	31.093732357855796	122.37569196192557	9.9	95.86666666666666	86.88888888888889
413442510	1441067466	31.09372657244307	122.37575004042631	9.9	95.83333333333333	86.77777777777777
413442510	1441067467	31.09372070253442	122.37580893962057	9.9	95.8	86.66666666666667
413442510	1441067468	31.093714806902916	122.37586836362684	9.9	95.76666666666667	86.55555555555556
413442510	1441067469	31.09370894432225	122.37592801656382	9.9	95.73333333333333	86.44444444444444
413442510	1441067470	31.093703173566603	122.3759876025504	9.9	95.7	86.33333333333334
413442510	1441067471	31.093697553410728	122.3760468257057	9.9	95.66666666666667	86.22222222222223
413442510	1441067472	31.09369214262992	122.37610539014906	9.9	95.63333333333333	86.11111111111111
413442510	1441067473	31.093686999999992	122.37616300000002	9.9	95.6	86.0
413442510	1441067474	31.093682170795535	122.37621942305476	9.895238095238096	95.56666666666666	85.95238095238096
413442510	1441067475	31.093677646284338	122.37627468181576	9.89047619047619	95.53333333333332	85.90476190476191
413442510	1441067476	31.093673404232273	122.37632886246193	9.885714285714286	95.5	85.85714285714286
413442510	1441067477	31.093669422405107	122.37638205117211	9.880952380952381	95.46666666666667	85.80952380952381
413442510	1441067478	31.093665678568353	122.37643433412508	9.876190476190477	95.43333333333332	85.76190476190477
413442510	1441067479	31.093662150487443	122.37648579749944	9.871428571428572	95.39999999999999	85.71428571428572
413442510	1441067480	31.093658815927594	122.37653652747386	9.866666666666667	95.36666666666667	85.66666666666667
413442510	1441067481	31.09365565265389	122.37658661022688	9.861904761904762	95.33333333333334	85.61904761904762
413442510	1441067482	31.093652638431305	122.37663613193699	9.857142857142858	95.3	85.57142857142857
413442510	1441067483	31.093649751024614	122.37668517878258	9.852380952380953	95.26666666666667	85.52380952380953
413442510	1441067484	31.09364696819848	122.37673383694202	9.847619047619048	95.23333333333335	85.47619047619048
413442510	1441067485	31.093644267717448	122.37678219259365	9.842857142857143	95.2	85.42857142857144
413442510	1441067486	31.093641627345914	122.3768303319157	9.838095238095239	95.16666666666667	85.3809523809524
413442510	1441067487	31.093639024848134	122.37687834108634	9.833333333333334	95.13333333333334	85.33333333333333
413442510	1441067488	31.093636437988252	122.37692630628375	9.82857142857143	95.10000000000001	85.28571428571429
413442510	1441067489	31.093633844530263	122.37697431368603	9.823809523809524	95.06666666666668	85.23809523809524
413442510	1441067490	31.09363122223806	122.37702244947123	9.81904761904762	95.03333333333335	85.1904761904762
413442510	1441067491	31.093628548875383	122.3770707998173	9.814285714285715	95.0	85.14285714285715
413442510	1441067492	31.09362580220584	122.37711945090223	9.80952380952381	94.96666666666668	85.0952380952381
413442510	1441067493	31.093622959992928	122.37716848890385	9.804761904761905	94.93333333333335	85.04761904761905
413442510	1441067494	31.09362	122.37721800000001	9.8	94.90000000000002	85.0
413442510	1441067495	31.09361690396024	122.37726806727822	9.8	94.86000000000001	85.0
413442510	1441067496	31.093613669486675	122.37731876146495	9.8	94.82000000000001	85.0
413442510	1441067497	31.093610298162154	122.3773701501963	9.8	94.78	85.0
413442510	1441067498	31.09360679156945	122.37742230110841	9.8	94.74000000000001	85.0
413442510	1441067499	31.093603151291216	122.37747528183743	9.8	94.70000000000002	85.0
413442510	1441067500	31.09359937890994	122.3775291600195	9.8	94.66	85.0
413442510	1441067501	31.093595476008005	122.37758400329069	9.8	94.62	85.0
413442510	1441067502	31.093591444167668	122.37763987928712	9.8	94.58000000000001	85.0
413442510	1441067503	31.093587284971004	122.37769685564487	9.8	94.53999999999999	85.0
413442510	1441067504	31.093582999999995	122.377755	9.8	94.5	85.0
413442510	1441067505	31.093578597585534	122.37781431010147	9.8	94.44545454545455	84.9090909090909
413442510	1441067506	31.093574113055052	122.37787450414986	9.8	94.39090909090909	84.81818181818183
413442510	1441067507	31.093569588485657	122.37793523045885	9.8	94.33636363636364	84.72727272727273
413442510	1441067508	31.09356506595516	122.3779961373422	9.8	94.2818181818182	84.63636363636364
413442510	1441067509	31.09356058754195	122.37805687311385	9.8	94.22727272727273	84.54545454545455
413442510	1441067510	31.093556195325128	122.37811708608798	9.8	94.17272727272727	84.45454545454545
413442510	1441067511	31.093551931384486	122.37817642457883	9.8	94.11818181818182	84.36363636363637
413442510	1441067512	31.093547837800365	122.37823453690082	9.8	94.06363636363636	84.27272727272728
413442510	1441067513	31.09354395665378	122.37829107136852	9.8	94.00909090909092	84.18181818181819
413442510	1441067514	31.093540330026304	122.37834567629665	9.8	93.95454545454547	84.0909090909091
413442510	1441067515	31.093537000000005	122.37839799999999	9.8	93.9	84.0
413442510	1441067516	31.093533994500735	122.37844785371509	9.78888888888889	93.81111111111112	84.0
413442510	1441067517	31.093531284827474	122.37849570036491	9.777777777777779	93.72222222222223	84.0
413442510	1441067518	31.093528828121602	122.37854216579387	9.766666666666667	93.63333333333334	84.0
413442510	1441067519	31.093526581523502	122.37858787584625	9.755555555555556	93.54444444444445	84.0
413442510	1441067520	31.093524502172656	122.3786334563662	9.744444444444444	93.45555555555556	84.0
413442510	1441067521	31.093522547207684	122.3786795331977	9.733333333333333	93.36666666666667	84.0
413442510	1441067522	31.093520673766236	122.37872673218467	9.722222222222221	93.27777777777777	84.0
413442510	1441067523	31.093518838985094	122.37877567917087	9.71111111111111	93.18888888888888	84.0
413442510	1441067524	31.093516999999995	122.37882700000002	9.7	93.1	84.0
413442510	1441067525	31.09351512329085	122.37888112027613	9.7	93.02222222222223	84.0
413442510	1441067526	31.09351321271817	122.37893766464529	9.7	92.94444444444444	84.0
413442510	1441067527	31.093511281488443	122.37899605751417	9.7	92.86666666666666	84.0
413442510	1441067528	31.093509342809064	122.37905572328941	9.7	92.78888888888889	84.0
413442510	1441067529	31.093507409888474	122.37911608637779	9.7	92.71111111111111	84.0
413442510	1441067530	31.093505495936167	122.37917657118614	9.7	92.63333333333334	84.0
413442510	1441067531	31.09350361416272	122.37923660212134	9.7	92.55555555555556	84.0
413442510	1441067532	31.09350177777978	122.37929560359028	9.7	92.47777777777777	84.0
413442510	1441067533	31.093500000000002	122.37935300000001	9.7	92.4	84.0
413442510	1441067534	31.09349829062455	122.3794083503887	9.7	92.37619047619047	84.04761904761905
413442510	1441067535	31.093496645804976	122.37946175231934	9.7	92.35238095238095	84.09523809523809
413442510	1441067536	31.09349505828	122.37951343798608	9.7	92.32857142857142	84.14285714285715
413442510	1441067537	31.09349352078786	122.37956363958295	9.7	92.30476190476192	84.1904761904762
413442510	1441067538	31.093492026066393	122.37961258930405	9.7	92.28095238095239	84.23809523809524
413442510	1441067539	31.09349056685304	122.37966051934343	9.7	92.25714285714287	84.28571428571429
413442510	1441067540	31.09348913588484	122.37970766189507	9.7	92.23333333333333	84.33333333333333
413442510	1441067541	31.093487725898534	122.37975424915297	9.7	92.20952380952382	84.3809523809524
413442510	1441067542	31.093486329630448	122.37980051331111	9.7	92.1857142857143	84.42857142857143
413442510	1441067543	31.093484939816637	122.37984668656344	9.7	92.16190476190476	84.47619047619048
413442510	1441067544	31.09348354919277	122.37989300110384	9.7	92.13809523809525	84.52380952380953
413442510	1441067545	31.093482150494182	122.37993968912623	9.7	92.11428571428571	84.57142857142857
413442510	1441067546	31.093480736455923	122.37998698282455	9.7	92.0904761904762	84.61904761904762
413442510	1441067547	31.093479299812643	122.38003511439256	9.7	92.06666666666668	84.66666666666667
413442510	1441067548	31.093477833298635	122.38008431602414	9.7	92.04285714285714	84.71428571428572
413442510	1441067549	31.09347632964784	122.3801348199131	9.7	92.01904761904763	84.76190476190476
413442510	1441067550	31.09347478159379	122.38018685825324	9.7	91.9952380952381	84.80952380952381
413442510	1441067551	31.09347318186958	122.38024066323827	9.7	91.97142857142859	84.85714285714286
413442510	1441067552	31.093471523207864	122.38029646706195	9.7	91.94761904761906	84.90476190476191
413442510	1441067553	31.09346979834079	122.38035450191799	9.7	91.92380952380954	84.95238095238096
413442510	1441067554	31.09346799999999	122.38041500000001	9.7	91.9	85.0
413442510	1441067555	31.093466124635153	122.3804780557594	9.7	91.95	85.0
413442510	1441067556	31.093464183570212	122.38054321267853	9.7	92.0	85.0
413442510	1441067557	31.093462191848744	122.38060987649753	9.7	92.05	85.0
413442510	1441067558	31.093460164515392	122.38067745295656	9.7	92.1	85.0
413442510	1441067559	31.093458116616063	122.38074534779597	9.7	92.15	85.0
413442510	1441067560	31.093456063197927	122.38081296675604	9.7	92.2	85.0
413442510	1441067561	31.093454019309377	122.38087971557721	9.7	92.25	85.0
413442510	1441067562	31.093452	122.380945	9.7	92.3	85.0
413442510	1441067563	31.09345001733211	122.3810083300013	9.7	92.33333333333333	85.0
413442510	1441067564	31.093448071414905	122.38106963250347	9.7	92.36666666666667	85.0
413442510	1441067565	31.093446159368987	122.38112893866537	9.7	92.4	85.0
413442510	1441067566	31.093444278314895	122.38118627964572	9.7	92.43333333333334	85.0
413442510	1441067567	31.093442425372935	122.38124168660325	9.7	92.46666666666667	85.0
413442510	1441067568	31.09344059766333	122.38129519069672	9.7	92.5	85.0
413442510	1441067569	31.093438792306145	122.38134682308483	9.7	92.53333333333333	85.0
413442510	1441067570	31.093437006421333	122.38139661492633	9.7	92.56666666666666	85.0
413442510	1441067571	31.093435237128684	122.38144459737988	9.7	92.60000000000001	85.0
413442510	1441067572	31.093433481547887	122.38149080160422	9.7	92.63333333333334	85.0
413442510	1441067573	31.093431736798504	122.38153525875803	9.7	92.66666666666667	85.0
413442510	1441067574	31.09343	122.381578	9.7	92.7	85.0
413442510	1441067575	31.0934282688364	122.38161913859665	9.7	92.72000000000001	84.9
413442510	1441067576	31.093426543250224	122.38165911624579	9.7	92.74000000000001	84.80000000000001
413442510	1441067577	31.093424823748073	122.38169845675306	9.7	92.76	84.7
413442510	1441067578	31.09342311083587	122.38173768392409	9.7	92.78	84.60000000000001
413442510	1441067579	31.093421405018884	122.38177732156443	9.7	92.8	84.50000000000001
413442510	1441067580	31.093419706801775	122.38181789347969	9.7	92.82000000000002	84.4
413442510	1441067581	31.093418016688496	122.38185992347536	9.7	92.84000000000002	84.3
413442510	1441067582	31.093416335182294	122.381903935357	9.7	92.86000000000001	84.2
413442510	1441067583	31.093414662785605	122.38195045293004	9.7	92.88000000000001	84.10000000000001
413442510	1441067584	31.093413	122.38200000000002	9.7	92.9	84.0
413442510	1441067585	31.09341134519964	122.38205291014067	9.7	92.86666666666667	84.0
413442510	1441067586	31.093409688252542	122.38210875599913	9.7	92.83333333333334	84.0
413442510	1441067587	31.09340801690103	122.38216691999077	9.7	92.8	84.0
413442510	1441067588	31.09340631888839	122.38222678453103	9.7	92.76666666666667	84.0
413442510	1441067589	31.09340458195894	122.38228773203528	9.7	92.73333333333333	84.0
413442510	1441067590	31.09340279385818	122.38234914491892	9.7	92.7	84.0
413442510	1441067591	31.09340094233269	122.38241040559734	9.7	92.66666666666666	84.0
413442510	1441067592	31.093399015130316	122.38247089648591	9.7	92.63333333333333	84.0
413442510	1441067593	31.093396999999992	122.38253	9.7	92.6	84.0
413442510	1441067594	31.093394888398166	122.38258722975594	9.695238095238095	92.56666666666665	84.0
413442510	1441067595	31.093392686607512	122.38264262417384	9.69047619047619	92.53333333333332	84.0
413442510	1441067596	31.093390404616798	122.3826963528748	9.685714285714285	92.5	84.0
413442510	1441067597	31.09338805241448	122.38274858547989	9.68095238095238	92.46666666666665	84.0
413442510	1441067598	31.093385639988668	122.38279949161021	9.676190476190476	92.43333333333332	84.0
413442510	1441067599	31.093383177327187	122.38284924088693	9.67142857142857	92.39999999999999	84.0
413442510	1441067600	31.093380674417507	122.38289800293119	9.666666666666666	92.36666666666667	84.0
413442510	1441067601	31.093378141246873	122.3829459473641	9.661904761904761	92.33333333333333	84.0
413442510	1441067602	31.093375587802242	122.38299324380687	9.657142857142857	92.3	84.0
413442510	1441067603	31.093373024070278	122.38304006188062	9.652380952380952	92.26666666666667	84.0
413442510	1441067604	31.093370460037423	122.38308657120659	9.647619047619047	92.23333333333333	84.0
413442510	1441067605	31.093367905689902	122.38313294140593	9.642857142857142	92.2	84.0
413442510	1441067606	31.093365371013636	122.38317934209982	9.638095238095238	92.16666666666667	84.0
413442510	1441067607	31.093362865994315	122.38322594290948	9.633333333333333	92.13333333333333	84.0
413442510	1441067608	31.093360400617442	122.38327291345608	9.628571428571428	92.10000000000001	84.0
413442510	1441067609	31.093357984868177	122.38332042336083	9.623809523809523	92.06666666666668	84.0
413442510	1441067610	31.09335562873148	122.38336864224496	9.619047619047619	92.03333333333333	84.0
413442510	1441067611	31.093353342192056	122.38341773972971	9.614285714285714	92.0	84.0
413442510	1441067612	31.093351135234297	122.38346788543629	9.60952380952381	91.96666666666668	84.0
413442510	1441067613	31.093349017842343	122.38351924898595	9.604761904761904	91.93333333333334	84.0
413442510	1441067614	31.09334700000001	122.383572	9.6	91.9	84.0
413442510	1441067615	31.093345088993246	122.38362623377523	9.6	91.86666666666667	83.8888888888889
413442510	1441067616	31.09334328131777	122.38368174831062	9.6	91.83333333333334	83.77777777777779
413442510	1441067617	31.093341570772083	122.38373826728063	9.6	91.8	83.66666666666667
413442510	1441067618	31.093339951155166	122.3837955143598	9.6	91.76666666666667	83.55555555555557
413442510	1441067619	31.093338416266466	122.3838532132226	9.6	91.73333333333335	83.44444444444444
413442510	1441067620	31.093336959905923	122.38391108754354	9.6	91.7	83.33333333333333
413442510	1441067621	31.093335575873958	122.3839688609971	9.6	91.66666666666667	83.22222222222223
413442510	1441067622	31.09333425797151	122.38402625725777	9.6	91.63333333333334	83.11111111111111
413442510	1441067623	31.093333000000005	122.384083	9.6	91.60000000000001	83.0
413442510	1441067624	31.09333179673184	122.38413885898858	9.6	91.575	83.0
413442510	1441067625	31.09333064682188	122.38419378834942	9.6	91.55000000000001	83.0
413442510	1441067626	31.093329549895497	122.38424778829877	9.6	91.525	83.0
413442510	1441067627	31.093328505578096	122.38430085905281	9.6	91.5	83.0
413442510	1441067628	31.093327513495012	122.38435300082779	9.6	91.475	83.0
413442510	1441067629	31.0933265732716	122.38440421383989	9.6	91.45	83.0
413442510	1441067630	31.09332568453315	122.38445449830536	9.6	91.425	83.0
413442510	1441067631	31.093324846904952	122.38450385444038	9.6	91.4	83.0
413442510	1441067632	31.093324060012304	122.38455228246114	9.6	91.37499999999999	83.0
413442510	1441067633	31.093323323480455	122.38459978258389	9.6	91.35	83.0
413442510	1441067634	31.09332263693459	122.38464635502476	9.6	91.32499999999999	83.0
413442510	1441067635	31.093321999999993	122.384692	9.6	91.3	83.0
413442510	1441067636	31.093321411700803	122.3847367779391	9.6	91.27777777777777	83.0
413442510	1441067637	31.093320868657074	122.38478099012478	9.6	91.25555555555556	83.0
413442510	1441067638	31.09332036688737	122.3848249980532	9.6	91.23333333333332	83.0
413442510	1441067639	31.09331990240976	122.38486916322037	9.6	91.21111111111111	83.0
413442510	1441067640	31.09331947124181	122.3849138471224	9.6	91.18888888888888	83.0
413442510	1441067641	31.0933190694006	122.3849594112553	9.6	91.16666666666667	83.0
413442510	1441067642	31.093318692902663	122.38500621711516	9.6	91.14444444444443	83.0
413442510	1441067643	31.093318337763993	122.38505462619804	9.6	91.12222222222222	83.0
413442510	1441067644	31.093318000000004	122.38510500000001	9.6	91.1	83.0
413442510	1441067645	31.093317675509503	122.38515757872295	9.6	91.08888888888887	83.0
413442510	1441067646	31.093317359727457	122.38521211739229	9.6	91.07777777777777	83.0
413442510	1441067647	31.093317047973304	122.38526824973928	9.6	91.06666666666666	83.0
413442510	1441067648	31.093316735567086	122.38532560949514	9.6	91.05555555555556	83.0
413442510	1441067649	31.093316417829456	122.38538383039113	9.6	91.04444444444444	83.0
413442510	1441067650	31.093316090081654	122.38544254615843	9.6	91.03333333333333	83.0
413442510	1441067651	31.093315747645633	122.38550139052823	9.6	91.02222222222223	83.0
413442510	1441067652	31.093315385844015	122.38555999723172	9.6	91.01111111111112	83.0
413442510	1441067653	31.093315000000004	122.385618	9.6	91.0	83.0
413442510	1441067654	31.093314586509774	122.3856751028398	9.596666666666666	90.96666666666667	83.0
413442510	1441067655	31.093314146058642	122.38573129086008	9.593333333333334	90.93333333333334	83.0
413442510	1441067656	31.09331368040412	122.38578661944537	9.59	90.89999999999999	83.0
413442510	1441067657	31.093313191303565	122.38584114398016	9.586666666666666	90.86666666666667	83.0
413442510	1441067658	31.09331268051427	122.38589491984901	9.583333333333332	90.83333333333334	83.0
413442510	1441067659	31.09331214979339	122.38594800243646	9.58	90.8	83.0
413442510	1441067660	31.09331160089799	122.38600044712706	9.576666666666666	90.76666666666667	83.0
413442510	1441067661	31.09331103558503	122.38605230930534	9.573333333333332	90.73333333333333	83.0
413442510	1441067662	31.093310455611395	122.38610364435588	9.57	90.7	83.0
413442510	1441067663	31.093309862733815	122.38615450766325	9.566666666666666	90.66666666666667	83.0
413442510	1441067664	31.093309258708988	122.38620495461196	9.563333333333333	90.63333333333334	83.0
413442510	1441067665	31.093308645293504	122.38625504058665	9.56	90.6	83.0
413442510	1441067666	31.093308024243857	122.38630482097183	9.556666666666667	90.56666666666666	83.0
413442510	1441067667	31.093307397316426	122.38635435115215	9.553333333333333	90.53333333333333	83.0
413442510	1441067668	31.09330676626758	122.38640368651211	9.55	90.5	83.0
413442510	1441067669	31.093306132853538	122.38645288243636	9.546666666666667	90.46666666666667	83.0
413442510	1441067670	31.093305498830443	122.38650199430946	9.543333333333333	90.43333333333334	83.0
413442510	1441067671	31.093304865954348	122.38655107751599	9.54	90.4	83.0
413442510	1441067672	31.093304235981265	122.38660018744055	9.536666666666667	90.36666666666666	83.0
413442510	1441067673	31.093303610667064	122.38664937946778	9.533333333333333	90.33333333333333	83.0
413442510	1441067674	31.093302991767573	122.38669870898225	9.53	90.30000000000001	83.0
413442510	1441067675	31.093302381038512	122.38674823136857	9.526666666666667	90.26666666666667	83.0
413442510	1441067676	31.093301780235524	122.38679800201136	9.523333333333333	90.23333333333333	83.0
413442510	1441067677	31.09330119111417	122.38684807629522	9.52	90.2	83.0
413442510	1441067678	31.093300615429897	122.38689850960478	9.516666666666666	90.16666666666667	83.0
413442510	1441067679	31.093300054938112	122.38694935732465	9.513333333333334	90.13333333333333	83.0
413442510	1441067680	31.09329951139409	122.38700067483947	9.51	90.1	83.0
413442510	1441067681	31.093298986553002	122.3870525175339	9.506666666666666	90.06666666666668	83.0
413442510	1441067682	31.093298482169985	122.38710494079253	9.503333333333334	90.03333333333333	83.0
413442510	1441067683	31.093298	122.387158	9.5	90.0	83.0
413442510	1441067684	31.09329754377389	122.38721170744232	9.5	89.94166666666666	83.0
413442510	1441067685	31.09329712512621	122.38726590301064	9.5	89.88333333333333	83.0
413442510	1441067686	31.09329675766772	122.38732038349755	9.5	89.825	83.0
413442510	1441067687	31.09329645500954	122.38737494569564	9.5	89.76666666666667	83.0
413442510	1441067688	31.09329623076311	122.3874293863975	9.5	89.70833333333333	83.0
413442510	1441067689	31.093296098540243	122.38748350239575	9.5	89.64999999999999	83.0
413442510	1441067690	31.09329607195307	122.38753709048306	9.5	89.59166666666667	83.0
413442510	1441067691	31.09329616461404	122.38758994745213	9.5	89.53333333333335	83.0
413442510	1441067692	31.09329639013597	122.38764187009562	9.5	89.47500000000001	83.0
413442510	1441067693	31.093296762131974	122.38769265520631	9.5	89.41666666666667	83.0
413442510	1441067694	31.093297294215418	122.38774209957685	9.5	89.35833333333333	83.0
413442510	1441067695	31.093298	122.38779000000001	9.5	89.30000000000001	83.0
413442510	1441067696	31.09329888704372	122.38783626836184	9.5	89.25555555555556	83.0
413442510	1441067697	31.093299938680854	122.38788127692165	9.5	89.21111111111111	83.0
413442510	1441067698	31.093301132189158	122.387925513032	9.5	89.16666666666667	83.0
413442510	1441067699	31.093302444845644	122.38796946404548	9.5	89.12222222222222	83.0
413442510	1441067700	31.09330385392668	122.3880136173147	9.5	89.07777777777778	83.0
413442510	1441067701	31.09330533670801	122.38805846019217	9.5	89.03333333333333	83.0
413442510	1441067702	31.09330687046459	122.38810448003049	9.5	88.9888888888889	83.0
413442510	1441067703	31.093308432470753	122.38815216418226	9.5	88.94444444444444	83.0
413442510	1441067704	31.093309999999995	122.388202	9.5	88.9	83.0
413442510	1441067705	31.09331155360844	122.38825432427326	9.5	88.88888888888889	83.11111111111111
413442510	1441067706	31.093313086985578	122.38830887153912	9.5	88.87777777777778	83.22222222222223
413442510	1441067707	31.093314597104804	122.38836522577154	9.5	88.86666666666667	83.33333333333333
413442510	1441067708	31.093316080940177	122.38842297094443	9.5	88.85555555555555	83.44444444444444
413442510	1441067709	31.09331753546638	122.38848169103169	9.5	88.84444444444445	83.55555555555557
413442510	1441067710	31.093318957658866	122.38854097000711	9.5	88.83333333333333	83.66666666666667
413442510	1441067711	31.09332034449388	122.38860039184449	9.5	88.82222222222222	83.77777777777779
413442510	1441067712	31.093321692948333	122.38865954051754	9.5	88.81111111111112	83.8888888888889
413442510	1441067713	31.093322999999998	122.38871799999998	9.5	88.8	84.0
413442510	1441067714	31.09332426308147	122.38877543543505	9.5	88.85454545454544	84.0
413442510	1441067715	31.093325481442335	122.38883183664436	9.5	88.9090909090909	84.0
413442510	1441067716	31.09332665478626	122.3888872746192	9.5	88.96363636363637	84.0
413442510	1441067717	31.093327782816726	122.38894182035078	9.5	89.01818181818182	84.0
413442510	1441067718	31.09332886523711	122.38899554483044	9.5	89.07272727272728	84.0
413442510	1441067719	31.09332990175062	122.38904851904937	9.5	89.12727272727273	84.0
413442510	1441067720	31.093330892060404	122.3891008139989	9.5	89.18181818181817	84.0
413442510	1441067721	31.093331835869417	122.38915250067029	9.5	89.23636363636363	84.0
413442510	1441067722	31.093332732880476	122.3892036500549	9.5	89.2909090909091	84.0
413442510	1441067723	31.093333582796333	122.38925433314391	9.5	89.34545454545454	84.0
413442510	1441067724	31.09333438531963	122.38930462092874	9.5	89.4	84.0
413442510	1441067725	31.093335140152814	122.38935458440065	9.5	89.45454545454545	84.0
413442510	1441067726	31.093335846998308	122.38940429455094	9.5	89.5090909090909	84.0
413442510	1441067727	31.09333650555837	122.38945382237092	9.5	89.56363636363636	84.0
413442510	1441067728	31.093337115535157	122.38950323885199	9.5	89.61818181818182	84.0
413442510	1441067729	31.09333767663072	122.38955261498539	9.5	89.67272727272727	84.0
413442510	1441067730	31.093338188547033	122.38960202176247	9.5	89.72727272727272	84.0
413442510	1441067731	31.093338650985913	122.38965153017459	9.5	89.78181818181818	84.0
413442510	1441067732	31.093339063649086	122.38970121121307	9.5	89.83636363636363	84.0
413442510	1441067733	31.093339426238163	122.38975113586923	9.5	89.89090909090909	84.0
413442510	1441067734	31.093339738454688	122.38980137513444	9.5	89.94545454545455	84.0
413442510	1441067735	31.09334000000001	122.38985199999999	9.5	90.0	84.0
413442510	1441067736	31.09334021012158	122.3899030572395	9.5125	90.05	84.0
413442510	1441067737	31.093340366251475	122.38995449675546	9.525	90.10000000000001	84.0
413442510	1441067738	31.093340465368023	122.39000624423255	9.5375	90.15	84.0
413442510	1441067739	31.09334050444965	122.39005822535553	9.55	90.20000000000002	84.0
413442510	1441067740	31.09334048047494	122.39011036580908	9.5625	90.25000000000001	84.0
413442510	1441067741	31.09334039042253	122.39016259127789	9.575	90.30000000000001	84.0
413442510	1441067742	31.09334023127125	122.39021482744664	9.5875	90.35000000000002	84.0
413442510	1441067743	31.09334	122.39026700000001	9.6	90.40000000000002	84.0
413442510	1441067744	31.09333969445601	122.39031904674195	9.6	90.43333333333335	84.0
413442510	1441067745	31.0933393159593	122.39037095395359	9.6	90.46666666666667	84.0
413442510	1441067746	31.093338866698073	122.39042272003537	9.6	90.5	84.0
413442510	1441067747	31.093338348860552	122.39047434338774	9.6	90.53333333333335	84.0
413442510	1441067748	31.09333776463494	122.39052582241108	9.6	90.56666666666668	84.0
413442510	1441067749	31.09333711620947	122.39057715550582	9.6	90.60000000000001	84.0
413442510	1441067750	31.093336405772366	122.39062834107249	9.6	90.63333333333334	84.0
413442510	1441067751	31.09333563551182	122.39067937751149	9.6	90.66666666666667	84.0
413442510	1441067752	31.093334807616092	122.39073026322328	9.6	90.7	84.0
413442510	1441067753	31.093333924273388	122.39078099660829	9.6	90.73333333333333	84.0
413442510	1441067754	31.093332987671946	122.39083157606704	9.6	90.76666666666667	84.0
413442510	1441067755	31.093331999999993	122.39088199999999	9.6	90.8	84.0
413442510	1441067756	31.093330963277154	122.39093226968615	9.594444444444445	90.81666666666666	84.0
413442510	1441067757	31.093329878848593	122.39098239791859	9.588888888888889	90.83333333333334	84.0
413442510	1441067758	31.09332874789088	122.39103240036899	9.583333333333332	90.85	84.0
413442510	1441067759	31.09332757158051	122.39108229270896	9.577777777777778	90.86666666666667	84.0
413442510	1441067760	31.093326351093978	122.39113209061018	9.572222222222223	90.88333333333334	84.0
413442510	1441067761	31.09332508760776	122.39118180974427	9.566666666666666	90.89999999999999	84.0
413442510	1441067762	31.093323782298324	122.39123146578287	9.56111111111111	90.91666666666667	84.0
413442510	1441067763	31.093322436342053	122.39128107439767	9.555555555555555	90.93333333333334	84.0
413442510	1441067764	31.093321050915378	122.39133065126029	9.55	90.94999999999999	84.0
413442510	1441067765	31.09331962719464	122.39138021204239	9.544444444444444	90.96666666666667	84.0
413442510	1441067766	31.093318166356212	122.39142977241566	9.538888888888888	90.98333333333332	84.0
413442510	1441067767	31.09331666957641	122.3914793480517	9.533333333333333	91.0	84.0
413442510	1441067768	31.093315138031553	122.39152895462222	9.527777777777779	91.01666666666667	84.0
413442510	1441067769	31.093313572897884	122.39157860779886	9.522222222222222	91.03333333333332	84.0
413442510	1441067770	31.09331197535167	122.3916283232533	9.516666666666666	91.05	84.0
413442510	1441067771	31.09331034656917	122.39167811665719	9.511111111111111	91.06666666666666	84.0
413442510	1441067772	31.093308687726545	122.3917280036822	9.505555555555556	91.08333333333333	84.0
413442510	1441067773	31.093306999999996	122.391778	9.5	91.1	84.0
413442510	1441067774	31.09330528504059	122.39182811749849	9.5	91.11818181818181	84.0
413442510	1441067775	31.093303546399124	122.39187835293049	9.5	91.13636363636363	84.0
413442510	1441067776	31.093301788101286	122.39192869926504	9.5	91.15454545454544	84.0
413442510	1441067777	31.093300014172776	122.39197914947117	9.5	91.17272727272727	84.0
413442510	1441067778	31.093298228639345	122.392029696518	9.5	91.19090909090909	84.0
413442510	1441067779	31.093296435526735	122.39208033337452	9.5	91.2090909090909	84.0
413442510	1441067780	31.09329463886067	122.39213105300989	9.5	91.22727272727272	84.0
413442510	1441067781	31.09329284266693	122.39218184839314	9.5	91.24545454545455	84.0
413442510	1441067782	31.093291050971267	122.3922327124934	9.5	91.26363636363637	84.0
413442510	1441067783	31.093289267799502	122.39228363827978	9.5	91.28181818181817	84.0
413442510	1441067784	31.093287497177393	122.39233461872138	9.5	91.3	84.0
413442510	1441067785	31.093285743130743	122.39238564678733	9.5	91.31818181818181	84.0
413442510	1441067786	31.093284009685377	122.39243671544675	9.5	91.33636363636363	84.0
413442510	1441067787	31.093282300867116	122.39248781766881	9.5	91.35454545454544	84.0
413442510	1441067788	31.093280620701822	122.39253894642268	9.5	91.37272727272727	84.0
413442510	1441067789	31.09327897321531	122.39259009467743	9.5	91.39090909090909	84.0
413442510	1441067790	31.09327736243347	122.39264125540234	9.5	91.4090909090909	84.0
413442510	1441067791	31.09327579238215	122.39269242156652	9.5	91.42727272727272	84.0
413442510	1441067792	31.093274267087253	122.39274358613916	9.5	91.44545454545454	84.0
413442510	1441067793	31.093272790574645	122.39279474208949	9.5	91.46363636363637	84.0
413442510	1441067794	31.093271366870265	122.39284588238671	9.5	91.48181818181817	84.0
413442510	1441067795	31.093270000000004	122.392897	9.5	91.5	84.0
413442510	1441067796	31.093268694782477	122.39294810297557	9.5	91.5	84.0
413442510	1441067797	31.093267459206825	122.39299925966748	9.5	91.5	84.0
413442510	1441067798	31.09326630205481	122.39305055350671	9.5	91.5	84.0
413442510	1441067799	31.093265232108017	122.39310206792433	9.5	91.5	84.0
413442510	1441067800	31.093264258147883	122.39315388635137	9.5	91.5	84.0
413442510	1441067801	31.093263388955734	122.39320609221893	9.5	91.5	84.0
413442510	1441067802	31.09326263331275	122.3932587689581	9.5	91.5	84.0
413442510	1441067803	31.093262	122.39331199999998	9.5	91.5	84.0
413442510	1441067804	31.093261493667303	122.39336582283997	9.508333333333333	91.5	84.0
413442510	1441067805	31.093261102440227	122.3934200912303	9.516666666666666	91.5	84.0
413442510	1441067806	31.093260810313645	122.3934746129874	9.525	91.5	84.0
413442510	1441067807	31.093260601282683	122.3935291959277	9.533333333333333	91.5	84.0
413442510	1441067808	31.0932604593428	122.39358364786756	9.541666666666666	91.5	84.0
413442510	1441067809	31.093260368489805	122.3936377766233	9.55	91.5	84.0
413442510	1441067810	31.093260312719796	122.39369139001117	9.558333333333334	91.5	84.0
413442510	1441067811	31.093260276029206	122.39374429584748	9.566666666666666	91.5	84.0
413442510	1441067812	31.09326024241476	122.39379630194837	9.575	91.5	84.0
413442510	1441067813	31.09326019587351	122.39384721613	9.583333333333332	91.5	84.0
413442510	1441067814	31.093260120402725	122.3938968462085	9.591666666666667	91.5	84.0
413442510	1441067815	31.09325999999999	122.393945	9.6	91.5	84.0
413442510	1441067816	31.093259822430017	122.39399159747295	9.588888888888889	91.47777777777777	84.0
413442510	1441067817	31.093259590525054	122.3940370072057	9.577777777777778	91.45555555555556	84.0
413442510	1441067818	31.093259310883607	122.39408170992904	9.566666666666666	91.43333333333332	84.0
413442510	1441067819	31.093258990103493	122.39412618637387	9.555555555555555	91.41111111111111	84.0
413442510	1441067820	31.09325863478191	122.39417091727097	9.544444444444444	91.38888888888889	84.0
413442510	1441067821	31.093258251515326	122.39421638335124	9.533333333333333	91.36666666666666	84.0
413442510	1441067822	31.093257846899547	122.39426306534557	9.522222222222222	91.34444444444443	84.0
413442510	1441067823	31.093257427529675	122.39431144398485	9.511111111111111	91.32222222222221	84.0
413442510	1441067824	31.093257000000005	122.39436199999999	9.5	91.3	84.0
413442510	1441067825	31.093256569706398	122.3944150641814	9.5	91.27777777777777	84.0
413442510	1441067826	31.09325613725398	122.39447036755733	9.5	91.25555555555556	84.0
413442510	1441067827	31.093255702050765	122.39452749121543	9.5	91.23333333333332	84.0
413442510	1441067828	31.093255263505377	122.39458601624341	9.5	91.21111111111111	84.0
413442510	1441067829	31.093254821027195	122.39464552372893	9.5	91.18888888888888	84.0
413442510	1441067830	31.09325437402631	122.3947055947597	9.5	91.16666666666667	84.0
413442510	1441067831	31.093253921913576	122.39476581042338	9.5	91.14444444444443	84.0
413442510	1441067832	31.093253464100663	122.39482575180757	9.5	91.12222222222222	84.0
413442510	1441067833	31.093253	122.394885	9.5	91.1	84.0
413442510	1441067834	31.093252528835887	122.39494321702327	9.5	91.10909090909091	84.0
413442510	1441067835	31.09325204907766	122.39500038864006	9.5	91.11818181818181	84.0
413442510	1441067836	31.093251559005658	122.39505658154802	9.5	91.12727272727273	84.0
413442510	1441067837	31.093251056900147	122.39511186244484	9.5	91.13636363636363	84.0
413442510	1441067838	31.09325054104122	122.39516629802814	9.5	91.14545454545454	84.0
413442510	1441067839	31.093250009708814	122.39521995499561	9.5	91.15454545454544	84.0
413442510	1441067840	31.093249461182793	122.39527290004492	9.5	91.16363636363636	84.0
413442510	1441067841	31.093248893742874	122.39532519987367	9.5	91.17272727272727	84.0
413442510	1441067842	31.093248305668656	122.39537692117955	9.5	91.18181818181817	84.0
413442510	1441067843	31.093247695239626	122.39542813066022	9.5	91.19090909090909	84.0
413442510	1441067844	31.09324706073515	122.39547889501331	9.5	91.2	84.0
413442510	1441067845	31.09324640043449	122.39552928093643	9.5	91.2090909090909	84.0
413442510	1441067846	31.093245712616813	122.39557935512727	9.5	91.2181818181818	84.0
413442510	1441067847	31.093244995561154	122.39562918428341	9.5	91.22727272727272	84.0
413442510	1441067848	31.093244247546448	122.39567883510254	9.5	91.23636363636363	84.0
413442510	1441067849	31.09324346685156	122.39572837428229	9.5	91.24545454545455	84.0
413442510	1441067850	31.093242651755194	122.39577786852024	9.5	91.25454545454545	84.0
413442510	1441067851	31.093241800536013	122.39582738451405	9.5	91.26363636363637	84.0
413442510	1441067852	31.09324091147251	122.39587698896132	9.5	91.27272727272727	84.0
413442510	1441067853	31.09323998284315	122.39592674855967	9.5	91.28181818181817	84.0
413442510	1441067854	31.09323901292624	122.3959767300067	9.5	91.29090909090908	84.0
413442510	1441067855	31.093238	122.396027	9.5	91.3	84.0
413442510	1441067856	31.09323694011279	122.39607760462917	9.5	91.3125	84.0
413442510	1441067857	31.0932358203939	122.39612850755154	9.5	91.32499999999999	84.0
413442510	1441067858	31.09323462574295	122.39617965181637	9.5	91.33749999999999	84.0
413442510	1441067859	31.093233341059655	122.39623098047292	9.5	91.35	84.0
413442510	1441067860	31.093231951243787	122.39628243657039	9.5	91.3625	84.0
413442510	1441067861	31.09323044119522	122.39633396315796	9.5	91.375	84.0
413442510	1441067862	31.093228795813943	122.39638550328479	9.5	91.3875	84.0
413442510	1441067863	31.09322699999999	122.396437	9.5	91.4	84.0
413442510	1441067864	31.093225044313204	122.3964884085955	9.508333333333333	91.425	84.0
413442510	1441067865	31.093222941951947	122.39653973333462	9.516666666666666	91.45	84.0
413442510	1441067866	31.09322071177428	122.39659099072347	9.525	91.47500000000001	84.0
413442510	1441067867	31.0932183726382	122.3966421972683	9.533333333333333	91.50000000000001	84.0
413442510	1441067868	31.093215943401713	122.39669336947537	9.541666666666666	91.525	84.0
413442510	1441067869	31.093213442922774	122.39674452385091	9.55	91.55000000000001	84.0
413442510	1441067870	31.0932108900593	122.39679567690132	9.558333333333334	91.575	84.0
413442510	1441067871	31.09320830366923	122.39684684513291	9.566666666666666	91.60000000000001	84.0
413442510	1441067872	31.0932057026104	122.39689804505211	9.575	91.625	84.0
413442510	1441067873	31.093203105740702	122.39694929316538	9.583333333333332	91.65	84.0
413442510	1441067874	31.09320053191797	122.39700060597916	9.591666666666667	91.67500000000001	84.0
413442510	1441067875	31.093197999999994	122.39705200000002	9.6	91.7	84.0
413442510	1441067876	31.093195524710254	122.39710348569643	9.6	91.71000000000001	84.0
413442510	1441067877	31.093193104235013	122.39715504938485	9.6	91.72000000000001	84.0
413442510	1441067878	31.093190732626272	122.39720667134354	9.6	91.73	84.0
413442510	1441067879	31.093188403936015	122.39725833185082	9.6	91.74000000000001	84.0
413442510	1441067880	31.093186112216326	122.39731001118507	9.6	91.75	84.0
413442510	1441067881	31.093183851519253	122.3973616896245	9.6	91.76	84.0
413442510	1441067882	31.093181615896928	122.39741334744745	9.6	91.77000000000001	84.0
413442510	1441067883	31.093179399401492	122.39746496493217	9.6	91.78	84.0
413442510	1441067884	31.093177196085108	122.39751652235694	9.6	91.79	84.0
413442510	1441067885	31.09317499999999	122.39756800000002	9.6	91.8	84.0
413442510	1441067886	31.093172805241522	122.39761938286154	9.6	91.8	84.12500000000001
413442510	1441067887	31.093170606077635	122.39767067482917	9.6	91.8	84.25
413442510	1441067888	31.09316839681942	122.39772188451252	9.6	91.8	84.375
413442510	1441067889	31.093166171777927	122.39777302052121	9.6	91.8	84.50000000000001
413442510	1441067890	31.093163925264207	122.39782409146473	9.6	91.8	84.625
413442510	1441067891	31.093161651589316	122.39787510595269	9.6	91.8	84.75000000000001
413442510	1441067892	31.09315934506424	122.39792607259461	9.6	91.8	84.875
413442510	1441067893	31.093157	122.39797700000001	9.6	91.8	85.0
413442510	1441067894	31.093154612478504	122.39802789678762	9.6	91.82272727272728	85.0
413442510	1441067895	31.093152185665193	122.39807877161307	9.6	91.84545454545454	85.0
413442510	1441067896	31.093149724496435	122.39812963314121	9.6	91.86818181818182	85.0
413442510	1441067897	31.093147233908553	122.39818049003686	9.6	91.8909090909091	85.0
413442510	1441067898	31.093144718837877	122.39823135096495	9.6	91.91363636363636	85.0
413442510	1441067899	31.093142184220717	122.39828222459026	9.6	91.93636363636364	85.0
413442510	1441067900	31.093139634993367	122.39833311957776	9.6	91.9590909090909	85.0
413442510	1441067901	31.093137076092106	122.39838404459229	9.6	91.98181818181818	85.0
413442510	1441067902	31.09313451245323	122.39843500829878	9.6	92.00454545454546	85.0
413442510	1441067903	31.09313194901294	122.39848601936214	9.6	92.02727272727272	85.0
413442510	1441067904	31.09312939070753	122.39853708644728	9.6	92.05	85.0
413442510	1441067905	31.093126842473207	122.39858821821913	9.6	92.07272727272728	85.0
413442510	1441067906	31.09312430924617	122.39863942334267	9.6	92.09545454545454	85.0
413442510	1441067907	31.093121795962656	122.39869071048282	9.6	92.11818181818182	85.0
413442510	1441067908	31.093119307558815	122.39874208830454	9.6	92.14090909090909	85.0
413442510	1441067909	31.093116848970837	122.39879356547283	9.6	92.16363636363636	85.0
413442510	1441067910	31.093114425134875	122.39884515065265	9.6	92.18636363636364	85.0
413442510	1441067911	31.09311204098709	122.39889685250901	9.6	92.2090909090909	85.0
413442510	1441067912	31.093109701463604	122.3989486797069	9.6	92.23181818181818	85.0
413442510	1441067913	31.093107411500522	122.39900064091137	9.6	92.25454545454545	85.0
413442510	1441067914	31.09310517603395	122.39905274478737	9.6	92.27727272727272	85.0
413442510	1441067915	31.093102999999992	122.39910500000002	9.6	92.3	85.0
413442510	1441067916	31.093100887702608	122.39915741027363	9.6	92.3	85.0
413442510	1441067917	31.093098840917378	122.39920995956992	9.6	92.3	85.0
413442510	1441067918	31.093096860787814	122.39926262690985	9.6	92.3	85.0
413442510	1441067919	31.093094948457438	122.39931539131446	9.6	92.3	85.0
413442510	1441067920	31.093093105069844	122.39936823180477	9.6	92.3	85.0
413442510	1441067921	31.093091331768637	122.39942112740177	9.6	92.3	85.0
413442510	1441067922	31.09308962969747	122.39947405712653	9.6	92.3	85.0
413442510	1441067923	31.093087999999998	122.399527	9.6	92.3	85.0
413442510	1441067924	31.093086442370222	122.39957993579344	9.6	92.31666666666666	84.91666666666667
413442510	1441067925	31.09308495070329	122.39963284727861	9.6	92.33333333333333	84.83333333333334
413442510	1441067926	31.09308351744463	122.39968571797752	9.6	92.35	84.75000000000001
413442510	1441067927	31.093082135039698	122.39973853141208	9.6	92.36666666666667	84.66666666666667
413442510	1441067928	31.09308079593402	122.39979127110423	9.6	92.38333333333333	84.58333333333334
413442510	1441067929	31.0930794925731	122.39984392057586	9.6	92.4	84.50000000000001
413442510	1441067930	31.09307821740247	122.3998964633489	9.6	92.41666666666667	84.41666666666667
413442510	1441067931	31.09307696286774	122.39994888294518	9.6	92.43333333333332	84.33333333333333
413442510	1441067932	31.09307572141448	122.40000116288661	9.6	92.45	84.25
413442510	1441067933	31.09307448548833	122.400053286695	9.6	92.46666666666665	84.16666666666667
413442510	1441067934	31.093073247534946	122.40010523789219	9.6	92.48333333333333	84.08333333333334
413442510	1441067935	31.093071999999992	122.40015700000001	9.6	92.5	84.0
413442510	1441067936	31.09307073599349	122.40020856594427	9.6	92.5	84.0
413442510	1441067937	31.09306945128263	122.40025996626701	9.6	92.5	84.0
413442510	1441067938	31.09306814229889	122.40031124091432	9.6	92.5	84.0
413442510	1441067939	31.093066805473622	122.4003624298322	9.6	92.5	84.0
413442510	1441067940	31.093065437238174	122.40041357296674	9.6	92.5	84.0
413442510	1441067941	31.093064034023804	122.40046471026396	9.6	92.5	84.0
413442510	1441067942	31.09306259226169	122.40051588166988	9.6	92.5	84.0
413442510	1441067943	31.09306110838299	122.40056712713051	9.6	92.5	84.0
413442510	1441067944	31.09305957881876	122.40061848659188	9.6	92.5	84.0
413442510	1441067945	31.093058	122.40066999999999	9.6	92.5	84.0
413442510	1441067946	31.093056371935774	122.40072169667022	9.6	92.475	84.0
413442510	1441067947	31.093054708947612	122.40077356339552	9.6	92.45	84.0
413442510	1441067948	31.093053028935184	122.40082557633826	9.6	92.425	84.0
413442510	1441067949	31.09305134979817	122.4008777116609	9.6	92.4	84.0
413442510	1441067950	31.09304968943634	122.40092994552586	9.6	92.37499999999999	84.0
413442510	1441067951	31.093048065749485	122.40098225409567	9.6	92.35	84.0
413442510	1441067952	31.09304649663742	122.40103461353286	9.6	92.32499999999999	84.0
413442510	1441067953	31.093044999999993	122.40108700000002	9.6	92.3	84.0
413442510	1441067954	31.093043587779416	122.40113939255268	9.6	92.26	84.0
413442510	1441067955	31.093042248087	122.40119178181807	9.6	92.22	84.0
413442510	1441067956	31.093040963076394	122.40124416131623	9.6	92.18	84.0
413442510	1441067957	31.093039714901245	122.40129652456723	9.6	92.14	84.0
413442510	1441067958	31.09303848571519	122.40134886509105	9.6	92.1	84.0
413442510	1441067959	31.0930372576719	122.4014011764077	9.6	92.06	84.0
413442510	1441067960	31.093036012925058	122.40145345203703	9.6	92.02	84.0
413442510	1441067961	31.093034733628325	122.40150568549896	9.6	91.98	84.0
413442510	1441067962	31.09303340193541	122.40155787031337	9.6	91.94000000000001	84.0
413442510	1441067963	31.093031999999997	122.40161	9.6	91.9	84.0
413442510	1441067964	31.09303051564607	122.40166206987409	9.6	91.86666666666667	84.0
413442510	1441067965	31.093028959378582	122.40171408243258	9.6	91.83333333333334	84.0
413442510	1441067966	31.09302734737273	122.40176604196783	9.6	91.8	84.0
413442510	1441067967	31.093025695803735	122.40181795277226	9.6	91.76666666666667	84.0
413442510	1441067968	31.093024020846766	122.4018698191383	9.6	91.73333333333333	84.0
413442510	1441067969	31.09302233867703	122.4019216453585	9.6	91.69999999999999	84.0
413442510	1441067970	31.09302066546971	122.40197343572534	9.6	91.66666666666667	84.0
413442510	1441067971	31.093019017399953	122.40202519453136	9.6	91.63333333333334	84.0
413442510	1441067972	31.093017410642943	122.40207692606921	9.6	91.60000000000001	84.0
413442510	1441067973	31.093015861373843	122.40212863463148	9.6	91.56666666666666	84.0
413442510	1441067974	31.093014385767813	122.40218032451084	9.6	91.53333333333333	84.0
413442510	1441067975	31.093012999999992	122.40223199999998	9.6	91.5	84.0
413442510	1441067976	31.09301171616535	122.40228366460849	9.6	91.45	83.875
413442510	1441067977	31.093010530038146	122.4023353187131	9.6	91.39999999999999	83.75
413442510	1441067978	31.093009433312456	122.40238696190745	9.6	91.35	83.625
413442510	1441067979	31.093008417682398	122.40243859378515	9.6	91.3	83.5
413442510	1441067980	31.093007474842032	122.4024902139397	9.6	91.25	83.375
413442510	1441067981	31.093006596485452	122.40254182196468	9.6	91.2	83.25
413442510	1441067982	31.093005774306743	122.40259341745362	9.6	91.14999999999999	83.12500000000001
413442510	1441067983	31.093004999999998	122.40264500000002	9.6	91.1	83.0
413442510	1441067984	31.093004266174248	122.402696569294	9.6	91.05	83.08333333333333
413442510	1441067985	31.093003569098293	122.40274812541202	9.6	91.0	83.16666666666667
413442510	1441067986	31.09300290595589	122.40279966852725	9.6	90.94999999999999	83.25
413442510	1441067987	31.093002273930722	122.4028511988128	9.6	90.89999999999999	83.33333333333333
413442510	1441067988	31.0930016702066	122.40290271644177	9.6	90.85	83.41666666666667
413442510	1441067989	31.0930010919672	122.40295422158725	9.6	90.8	83.5
413442510	1441067990	31.093000536396303	122.40300571442235	9.6	90.75	83.58333333333334
413442510	1441067991	31.093000000677634	122.40305719512016	9.6	90.7	83.66666666666667
413442510	1441067992	31.092999481994926	122.40310866385374	9.6	90.65	83.75
413442510	1441067993	31.092998977531934	122.40316012079622	9.6	90.6	83.83333333333334
413442510	1441067994	31.092998484472364	122.40321156612062	9.6	90.55	83.91666666666667
413442510	1441067995	31.092998000000005	122.403263	9.6	90.5	84.0
413442510	1441067996	31.09299752329055	122.40331442386005	9.6	90.46000000000001	84.0
413442510	1441067997	31.092997061487807	122.40336584413684	9.6	90.42	84.0
413442510	1441067998	31.09299662372759	122.40341726851904	9.6	90.38	84.0
413442510	1441067999	31.092996219145633	122.40346870469537	9.6	90.34	84.0
413442510	1441068000	31.092995856877746	122.40352016035453	9.6	90.30000000000001	84.0
413442510	1441068001	31.092995546059647	122.40357164318532	9.6	90.25999999999999	84.0
413442510	1441068002	31.09299529582711	122.40362316087645	9.6	90.22	84.0
413442510	1441068003	31.09299511531584	122.40367472111673	9.6	90.18	84.0
413442510	1441068004	31.09299501366156	122.40372633159498	9.6	90.13999999999999	84.0
413442510	1441068005	31.092995	122.403778	9.6	90.1	84.0
413442510	1441068006	31.09299507925836	122.40382973137366	9.6	90.08749999999999	84.0
413442510	1441068007	31.092995239530072	122.40388152016982	9.6	90.07499999999999	84.0
413442510	1441068008	31.092995464700117	122.40393335819532	9.6	90.0625	84.0
413442510	1441068009	31.09299573865348	122.40398523725699	9.6	90.05	84.0
413442510	1441068010	31.092996045275115	122.40403714916155	9.6	90.0375	84.0
413442510	1441068011	31.092996368450073	122.4040890857158	9.6	90.02499999999999	84.0
413442510	1441068012	31.092996692063352	122.4041410387264	9.6	90.0125	84.0
413442510	1441068013	31.092997000000004	122.404193	9.6	90.0	84.0
413442510	1441068014	31.09299727847321	122.40424496807861	9.6	90.03999999999999	84.0
413442510	1441068015	31.092997523008822	122.40429696844558	9.6	90.08000000000001	84.0
413442510	1441068016	31.092997731460727	122.4043490333195	9.6	90.12	84.0
413442510	1441068017	31.092997901682832	122.40440119491909	9.6	90.16	84.0
413442510	1441068018	31.092998031528957	122.404453485463	9.6	90.20000000000002	84.0
413442510	1441068019	31.09299811885286	122.40450593716987	9.6	90.24000000000001	84.0
413442510	1441068020	31.092998161508298	122.40455858225837	9.6	90.28	84.0
413442510	1441068021	31.092998157348887	122.40461145294712	9.6	90.32000000000001	84.0
413442510	1441068022	31.09299810422827	122.4046645814548	9.6	90.36000000000001	84.0
413442510	1441068023	31.092998000000005	122.404718	9.6	90.40000000000002	84.0
413442510	1441068024	31.092997843106925	122.40477172438179	9.608333333333333	90.45833333333334	84.08333333333334
413442510	1441068025	31.09299763434926	122.40482570472086	9.616666666666667	90.51666666666668	84.16666666666667
413442510	1441068026	31.092997375116653	122.40487987471826	9.625	90.57500000000002	84.25
413442510	1441068027	31.092997066798894	122.40493416807507	9.633333333333333	90.63333333333334	84.33333333333333
413442510	1441068028	31.09299671078585	122.40498851849242	9.641666666666666	90.69166666666666	84.41666666666667
413442510	1441068029	31.092996308467498	122.40504285967137	9.649999999999999	90.75	84.50000000000001
413442510	1441068030	31.09299586123399	122.405097125313	9.658333333333333	90.80833333333334	84.58333333333334
413442510	1441068031	31.092995370475503	122.40515124911845	9.666666666666666	90.86666666666667	84.66666666666667
413442510	1441068032	31.09299483758236	122.40520516478875	9.674999999999999	90.925	84.75000000000001
413442510	1441068033	31.092994263945023	122.40525880602507	9.683333333333334	90.98333333333332	84.83333333333334
413442510	1441068034	31.092993650954003	122.40531210652844	9.691666666666666	91.04166666666666	84.91666666666667
413442510	1441068035	31.09299300000001	122.40536500000002	9.7	91.1	85.0
413442510	1441068036	31.09299230936329	122.4054174640105	9.7	91.14999999999999	85.0
413442510	1441068037	31.092991564882364	122.40546965160911	9.7	91.2	85.0
413442510	1441068038	31.09299074928498	122.40552175971462	9.7	91.25	85.0
413442510	1441068039	31.09298984529857	122.40557398524577	9.7	91.3	85.0
413442510	1441068040	31.092988835650242	122.40562652512124	9.7	91.35	85.0
413442510	1441068041	31.09298770306679	122.4056795762597	9.7	91.39999999999999	85.0
413442510	1441068042	31.09298643027466	122.40573333557975	9.7	91.45	85.0
413442510	1441068043	31.092984999999995	122.405788	9.7	91.5	85.0
413442510	1441068044	31.092983401780817	122.40584369328793	9.7	91.54545454545453	85.0
413442510	1441068045	31.09298165240411	122.40590024660717	9.7	91.5909090909091	85.0
413442510	1441068046	31.092979775469495	122.40595741797037	9.7	91.63636363636363	85.0
413442510	1441068047	31.09297779457699	122.40601496539024	9.7	91.68181818181817	85.0
413442510	1441068048	31.092975733327023	122.4060726468796	9.7	91.72727272727273	85.0
413442510	1441068049	31.09297361532047	122.40613022045127	9.7	91.77272727272727	85.0
413442510	1441068050	31.092971464158698	122.40618744411823	9.7	91.81818181818183	85.0
413442510	1441068051	31.092969303443393	122.40624407589348	9.7	91.86363636363636	85.0
413442510	1441068052	31.09296715677673	122.40629987379009	9.7	91.9090909090909	85.0
413442510	1441068053	31.092965047761282	122.40635459582117	9.7	91.95454545454547	85.0
413442510	1441068054	31.092963000000005	122.40640799999998	9.7	92.0	85.0
413442510	1441068055	31.092961032387088	122.40645991026051	9.7	92.00909090909092	84.9090909090909
413442510	1441068056	31.092959144980334	122.40651041421972	9.7	92.01818181818183	84.81818181818183
413442510	1441068057	31.09295733312813	122.40655966541524	9.7	92.02727272727272	84.72727272727273
413442510	1441068058	31.092955592178633	122.40660781738475	9.7	92.03636363636363	84.63636363636364
413442510	1441068059	31.092953917479733	122.40665502366585	9.7	92.04545454545455	84.54545454545455
413442510	1441068060	31.09295230437905	122.40670143779613	9.7	92.05454545454546	84.45454545454545
413442510	1441068061	31.092950748224006	122.40674721331317	9.7	92.06363636363636	84.36363636363637
413442510	1441068062	31.092949244361737	122.40679250375455	9.7	92.07272727272728	84.27272727272728
413442510	1441068063	31.092947788139195	122.40683746265779	9.7	92.08181818181818	84.18181818181819
413442510	1441068064	31.09294637490312	122.40688224356045	9.7	92.09090909090908	84.0909090909091
413442510	1441068065	31.092945000000004	122.40692700000001	9.7	92.1	84.0
413442510	1441068066	31.092943656604753	122.40697187036886	9.7	92.1	84.0
413442510	1441068067	31.09294232920646	122.4070169324789	9.7	92.1	84.0
413442510	1441068068	31.092941000122718	122.40706224899675	9.7	92.1	84.0
413442510	1441068069	31.092939651671056	122.40710788258914	9.7	92.1	84.0
413442510	1441068070	31.09293826616887	122.40715389592272	9.7	92.1	84.0
413442510	1441068071	31.092936825933496	122.40720035166405	9.7	92.1	84.0
413442510	1441068072	31.092935313282137	122.4072473124797	9.7	92.1	84.0
413442510	1441068073	31.092933710531973	122.40729484103619	9.7	92.1	84.0
413442510	1441068074	31.092931999999998	122.407343	9.7	92.1	84.0
413442510	1441068075	31.09293016892678	122.40739184398889	9.7	92.08	84.0
413442510	1441068076	31.092928224247245	122.407441395426	9.7	92.06	84.0
413442510	1441068077	31.09292617781995	122.40749166868582	9.7	92.04	84.0
413442510	1441068078	31.09292404150335	122.4075426781428	9.7	92.02	84.0
413442510	1441068079	31.092921827155926	122.4075944381715	9.7	92.0	84.0
413442510	1441068080	31.09291954663612	122.40764696314643	9.7	91.98	84.0
413442510	1441068081	31.0929172118023	122.40770026744214	9.7	91.96000000000001	84.0
413442510	1441068082	31.092914834512786	122.40775436543323	9.7	91.94000000000001	84.0
413442510	1441068083	31.09291242662594	122.40780927149432	9.7	91.92	84.0
413442510	1441068084	31.09291	122.407865	9.7	91.9	84.0
413442510	1441068085	31.092907568400058	122.40792153045936	9.7	91.85454545454547	84.0
413442510	1441068086	31.092905153218723	122.40797870291914	9.7	91.80909090909091	84.0
413442510	1441068087	31.092902777755786	122.40803632256055	9.7	91.76363636363637	84.0
413442510	1441068088	31.092900465311317	122.4080941945649	9.7	91.71818181818183	84.0
413442510	1441068089	31.0928982391858	122.40815212411353	9.7	91.67272727272727	84.0
413442510	1441068090	31.09289612268003	122.40820991638789	9.7	91.62727272727274	84.0
413442510	1441068091	31.092894139095165	122.40826737656947	9.7	91.58181818181818	84.0
413442510	1441068092	31.092892311732726	122.4083243098398	9.7	91.53636363636363	84.0
[truncated: 6,221 more rows]
