# Supplementary material for: Maritime traffic congestion identification and ship trajectory prediction using temporal graph convolutional networks
Source: PLoS One. 2026 Mar 9;21(3):e0342781. doi: 10.1371/journal.pone.0342781 (PMC12970927; doi:10.1371/journal.pone.0342781)
Supplement: S1 File — (ZIP) [file pone.0342781.s001.zip › data/interpolation/shipid_413445540_processed.csv]

shipid	lasttime	lat	lon	sog	cog	hdg
413445540	1441068814	30.900384999999993	122.54518700000001	9.4	1.9	12.000000000000002
413445540	1441068815	30.90043017577209	122.54518396396541	9.39	1.8499999999999999	12.000000000000002
413445540	1441068816	30.90047502730676	122.54518200292023	9.38	1.7999999999999998	12.000000000000002
413445540	1441068817	30.900519578212084	122.5451810334133	9.370000000000001	1.7499999999999998	12.000000000000002
413445540	1441068818	30.9005638520961	122.54518097199322	9.360000000000001	1.7	12.000000000000002
413445540	1441068819	30.900607872566805	122.54518173520852	9.350000000000001	1.65	12.000000000000002
413445540	1441068820	30.90065166323219	122.54518323960744	9.34	1.5999999999999999	12.000000000000002
413445540	1441068821	30.900695247700238	122.54518540173812	9.33	1.55	12.000000000000002
413445540	1441068822	30.900738649578905	122.54518813814863	9.32	1.5	12.000000000000002
413445540	1441068823	30.900781892476164	122.54519136538669	9.31	1.45	12.000000000000002
413445540	1441068824	30.900825000000005	122.54519500000002	9.3	1.4	12.000000000000002
413445540	1441068825	30.900867995758365	122.54519895853613	9.3	1.490909090909091	12.000000000000002
413445540	1441068826	30.900910903359247	122.54520315754239	9.3	1.5818181818181818	12.000000000000002
413445540	1441068827	30.90095374641062	122.54520751356604	9.3	1.6727272727272726	12.000000000000002
413445540	1441068828	30.900996548520457	122.54521194315416	9.3	1.7636363636363634	12.000000000000002
413445540	1441068829	30.901039333296804	122.54521636285365	9.3	1.8545454545454545	12.000000000000002
413445540	1441068830	30.901082124347624	122.54522068921136	9.3	1.9454545454545453	12.000000000000002
413445540	1441068831	30.901124945280962	122.54522483877388	9.3	2.036363636363636	12.000000000000002
413445540	1441068832	30.90116781970484	122.54522872808771	9.3	2.127272727272727	12.000000000000002
413445540	1441068833	30.90121077122726	122.54523227369924	9.3	2.218181818181818	12.000000000000002
413445540	1441068834	30.90125382345631	122.54523539215465	9.3	2.309090909090909	12.000000000000002
413445540	1441068835	30.901297000000007	122.54523800000001	9.3	2.4	12.000000000000002
413445540	1441068836	30.901340313669877	122.54524004314618	9.3	2.4	12.000000000000002
413445540	1441068837	30.901383734091407	122.54524158496378	9.3	2.4	12.000000000000002
413445540	1441068838	30.901427220093574	122.54524271818856	9.3	2.4	12.000000000000002
413445540	1441068839	30.901470730505356	122.54524353555644	9.3	2.4	12.000000000000002
413445540	1441068840	30.90151422415573	122.54524412980346	9.3	2.4	12.000000000000002
413445540	1441068841	30.901557659873628	122.54524459366586	9.3	2.4	12.000000000000002
413445540	1441068842	30.901600996488032	122.54524501988008	9.3	2.4	12.000000000000002
413445540	1441068843	30.901644192827927	122.54524550118263	9.3	2.4	12.000000000000002
413445540	1441068844	30.901687207722258	122.54524613031032	9.3	2.4	12.000000000000002
413445540	1441068845	30.901730000000008	122.54524699999999	9.3	2.4	12.000000000000002
413445540	1441068846	30.901772543868912	122.54524818365876	9.3	2.32	12.000000000000002
413445540	1441068847	30.901814875051723	122.54524967737397	9.3	2.2399999999999998	12.000000000000002
413445540	1441068848	30.901857044650022	122.54525145790299	9.3	2.16	12.000000000000002
413445540	1441068849	30.9018991037653	122.54525350200305	9.3	2.0799999999999996	12.000000000000002
413445540	1441068850	30.901941103499137	122.54525578643145	9.3	2.0	12.000000000000002
413445540	1441068851	30.90198309495304	122.54525828794543	9.3	1.92	12.000000000000002
413445540	1441068852	30.902025129228548	122.54526098330214	9.3	1.84	12.000000000000002
413445540	1441068853	30.90206725742719	122.54526384925872	9.3	1.76	12.000000000000002
413445540	1441068854	30.902109530650502	122.54526686257233	9.3	1.6800000000000002	12.000000000000002
413445540	1441068855	30.902152000000005	122.54527000000002	9.3	1.6	12.000000000000002
413445540	1441068856	30.902194705854463	122.54527323721175	9.3	1.63	12.100000000000001
413445540	1441068857	30.90223764570154	122.54527654552915	9.3	1.6600000000000001	12.200000000000001
413445540	1441068858	30.902280806306134	122.54527989518672	9.3	1.69	12.3
413445540	1441068859	30.90232417443313	122.5452832564189	9.3	1.72	12.400000000000002
413445540	1441068860	30.902367736847417	122.54528659946006	9.3	1.75	12.500000000000002
413445540	1441068861	30.902411480313905	122.54528989454452	9.3	1.78	12.6
413445540	1441068862	30.902455391597506	122.54529311190657	9.3	1.8099999999999998	12.700000000000001
413445540	1441068863	30.90249945746311	122.54529622178039	9.3	1.84	12.8
413445540	1441068864	30.90254366467564	122.54529919440019	9.3	1.8699999999999997	12.9
413445540	1441068865	30.902587999999998	122.545302	9.3	1.9	13.0
413445540	1441068866	30.9026324466357	122.54530462003048	9.3	1.9	13.0
413445540	1441068867	30.902676973520787	122.54530708080843	9.3	1.9	13.0
413445540	1441068868	30.90272154602787	122.54530941986728	9.3	1.9	13.0
413445540	1441068869	30.90276612952961	122.54531167474052	9.3	1.9	13.0
413445540	1441068870	30.902810689398628	122.54531388296172	9.3	1.9	13.0
413445540	1441068871	30.902855191007546	122.54531608206456	9.3	1.9	13.0
413445540	1441068872	30.90289959972899	122.54531830958267	9.3	1.9	13.0
413445540	1441068873	30.90294388093559	122.54532060304989	9.3	1.9	13.0
413445540	1441068874	30.902988	122.545323	9.3	1.9	13.0
413445540	1441068875	30.903031929640008	122.54532552704842	9.3	2.03	12.9
413445540	1441068876	30.903075671954245	122.5453281671365	9.3	2.16	12.8
413445540	1441068877	30.903119236386555	122.54533089228715	9.3	2.29	12.700000000000001
413445540	1441068878	30.903162632380766	122.54533367452308	9.3	2.42	12.6
413445540	1441068879	30.90320586938066	122.54533648586707	9.3	2.55	12.500000000000002
413445540	1441068880	30.90324895683012	122.5453392983418	9.3	2.6799999999999997	12.400000000000002
413445540	1441068881	30.903291904172953	122.54534208396989	9.3	2.81	12.3
413445540	1441068882	30.903334720852975	122.54534481477394	9.3	2.94	12.200000000000001
413445540	1441068883	30.903377416314047	122.54534746277646	9.3	3.07	12.100000000000001
413445540	1441068884	30.903420000000004	122.54535	9.3	3.2	12.000000000000002
413445540	1441068885	30.903462484551994	122.54535239801884	9.3	3.181818181818182	12.000000000000002
413445540	1441068886	30.903504895400676	122.54535462661488	9.3	3.163636363636364	12.000000000000002
413445540	1441068887	30.903547261173955	122.54535665512185	9.3	3.1454545454545455	12.000000000000002
413445540	1441068888	30.903589610499818	122.54535845287339	9.3	3.1272727272727274	12.000000000000002
413445540	1441068889	30.90363197200616	122.54535998920315	9.3	3.1090909090909093	12.000000000000002
413445540	1441068890	30.903674374320985	122.54536123344468	9.3	3.0909090909090913	12.000000000000002
413445540	1441068891	30.90371684607221	122.54536215493152	9.3	3.072727272727273	12.000000000000002
413445540	1441068892	30.903759415887787	122.5453627229971	9.3	3.054545454545455	12.000000000000002
413445540	1441068893	30.903802112395656	122.5453629069748	9.3	3.0363636363636366	12.000000000000002
413445540	1441068894	30.903844964223747	122.545362676198	9.3	3.0181818181818185	12.000000000000002
413445540	1441068895	30.903888	122.545362	9.3	3.0000000000000004	12.000000000000002
413445540	1441068896	30.90393123693495	122.54536087129382	9.3	2.788888888888889	12.000000000000002
413445540	1441068897	30.903974646569708	122.54535937731201	9.3	2.577777777777778	12.000000000000002
413445540	1441068898	30.904018189027955	122.54535762886708	9.3	2.366666666666667	12.000000000000002
413445540	1441068899	30.904061824433448	122.5453557367718	9.3	2.1555555555555554	12.000000000000002
413445540	1441068900	30.904105512909865	122.54535381183906	9.3	1.9444444444444446	12.000000000000002
413445540	1441068901	30.904149214580993	122.54535196488207	9.3	1.7333333333333336	12.000000000000002
413445540	1441068902	30.904192889570545	122.54535030671417	9.3	1.5222222222222224	12.000000000000002
413445540	1441068903	30.904236498002287	122.54534894814888	9.3	1.3111111111111111	12.000000000000002
413445540	1441068904	30.90428	122.54534800000002	9.3	1.0999999999999999	12.000000000000002
413445540	1441068905	30.9043233683901	122.54534754952729	9.3	1.090909090909091	12.090909090909092
413445540	1441068906	30.904366626809814	122.54534758977383	9.3	1.0818181818181818	12.181818181818183
413445540	1441068907	30.90440981159904	122.54534809022846	9.3	1.0727272727272728	12.272727272727273
413445540	1441068908	30.904452959097647	122.54534902037994	9.3	1.0636363636363637	12.363636363636365
413445540	1441068909	30.904496105645524	122.54535034971707	9.3	1.0545454545454547	12.454545454545455
413445540	1441068910	30.904539287582537	122.54535204772847	9.3	1.0454545454545454	12.545454545454547
413445540	1441068911	30.90458254124854	122.5453540839028	9.3	1.0363636363636364	12.636363636363637
413445540	1441068912	30.90462590298343	122.54535642772859	9.3	1.0272727272727273	12.727272727272728
413445540	1441068913	30.90466940912707	122.54535904869442	9.3	1.0181818181818183	12.818181818181818
413445540	1441068914	30.904713096019293	122.54536191628875	9.3	1.009090909090909	12.90909090909091
413445540	1441068915	30.904757	122.545365	9.3	1.0	13.0
413445540	1441068916	30.904801144434593	122.54536826830558	9.3	1.09	13.0
413445540	1441068917	30.90484550079072	122.54537168563907	9.3	1.18	13.0
413445540	1441068918	30.904890027561596	122.54537521542298	9.3	1.27	13.0
413445540	1441068919	30.904934683240405	122.5453788210798	9.3	1.36	13.0
413445540	1441068920	30.904979426320352	122.5453824660319	9.3	1.45	13.0
413445540	1441068921	30.905024215294677	122.54538611370155	9.3	1.54	13.0
413445540	1441068922	30.90506900865657	122.5453897275111	9.3	1.63	13.0
413445540	1441068923	30.90511376489928	122.54539327088261	9.3	1.72	13.0
413445540	1441068924	30.905158442516004	122.54539670723824	9.3	1.8099999999999998	13.0
413445540	1441068925	30.905202999999993	122.54540000000001	9.3	1.9	13.0
413445540	1441068926	30.905247402356398	122.54540312139386	9.3	1.9454545454545453	13.0
413445540	1441068927	30.905291640638097	122.54540607886176	9.3	1.9909090909090907	13.0
413445540	1441068928	30.905335712409855	122.54540888864965	9.3	2.036363636363636	13.0
413445540	1441068929	30.905379615236455	122.54541156700354	9.3	2.0818181818181816	13.0
413445540	1441068930	30.9054233466827	122.54541413016949	9.3	2.127272727272727	13.0
413445540	1441068931	30.905466904313343	122.54541659439356	9.3	2.1727272727272724	13.0
413445540	1441068932	30.905510285693172	122.54541897592183	9.3	2.218181818181818	13.0
413445540	1441068933	30.905553488387	122.54542129100045	9.3	2.2636363636363637	13.0
413445540	1441068934	30.90559650995954	122.54542355587554	9.3	2.309090909090909	13.0
413445540	1441068935	30.90563934797562	122.54542578679332	9.3	2.3545454545454545	13.0
413445540	1441068936	30.90568199999999	122.545428	9.3	2.4	13.0
413445540	1441068937	30.9057244944016	122.54543020780119	9.3	2.3499999999999996	13.0
413445540	1441068938	30.905766982766067	122.54543240673996	9.3	2.3000000000000003	13.0
413445540	1441068939	30.905809647483174	122.54543458941882	9.3	2.25	13.0
413445540	1441068940	30.905852670942668	122.54543674844017	9.3	2.1999999999999997	13.0
413445540	1441068941	30.905896235534346	122.54543887640651	9.3	2.15	13.0
413445540	1441068942	30.90594052364796	122.5454409659203	9.3	2.0999999999999996	13.0
413445540	1441068943	30.905985717673254	122.54544300958399	9.3	2.0500000000000003	13.0
413445540	1441068944	30.906032000000003	122.54544500000002	9.3	2.0	13.0
413445540	1441068945	30.906079471212358	122.54544693142273	9.3	1.98	13.0
413445540	1441068946	30.906127904672097	122.54544880471428	9.3	1.9600000000000002	13.0
413445540	1441068947	30.9061769919354	122.54545062238859	9.3	1.9400000000000002	13.0
413445540	1441068948	30.906226424558465	122.54545238695965	9.3	1.9200000000000002	13.0
413445540	1441068949	30.906275894097497	122.54545410094147	9.3	1.9000000000000004	13.0
413445540	1441068950	30.906325092108705	122.54545576684797	9.3	1.88	13.0
413445540	1441068951	30.90637371014833	122.54545738719312	9.3	1.86	13.0
413445540	1441068952	30.906421439772593	122.54545896449088	9.3	1.84	13.0
413445540	1441068953	30.906467972537733	122.5454605012552	9.3	1.82	13.0
413445540	1441068954	30.906513	122.545462	9.3	1.8	13.0
413445540	1441068955	30.906556309090316	122.54546346578978	9.3	1.8500000000000003	13.0
413445540	1441068956	30.906598068238242	122.54546491389118	9.3	1.9000000000000004	13.0
413445540	1441068957	30.906638541247993	122.54546636212146	9.3	1.95	13.0
413445540	1441068958	30.906677991923782	122.54546782829794	9.3	2.0	13.0
413445540	1441068959	30.906716684069803	122.54546933023794	9.3	2.0500000000000003	13.0
413445540	1441068960	30.906754881490258	122.54547088575882	9.3	2.1	13.0
413445540	1441068961	30.906792847989323	122.545472512678	9.3	2.1500000000000004	13.0
413445540	1441068962	30.906830847371186	122.54547422881292	9.3	2.1999999999999997	13.0
413445540	1441068963	30.906869143440037	122.54547605198105	9.3	2.25	13.0
413445540	1441068964	30.906907999999998	122.54547799999999	9.3	2.3000000000000003	13.0
413445540	1441068965	30.906947628366503	122.54548008259997	9.290909090909091	2.381818181818182	13.0
413445540	1441068966	30.906988029899782	122.54548227716225	9.281818181818183	2.463636363636364	13.0
413445540	1441068967	30.90702915347131	122.5454845529807	9.272727272727273	2.5454545454545454	13.0
413445540	1441068968	30.9070709479526	122.54548687934917	9.263636363636364	2.6272727272727274	13.0
413445540	1441068969	30.907113362215117	122.54548922556147	9.254545454545454	2.709090909090909	13.0
413445540	1441068970	30.907156345130378	122.54549156091129	9.245454545454546	2.790909090909091	13.0
413445540	1441068971	30.907199845569856	122.54549385469234	9.236363636363636	2.8727272727272726	13.0
413445540	1441068972	30.907243812405056	122.54549607619822	9.227272727272727	2.9545454545454546	13.0
413445540	1441068973	30.90728819450749	122.54549819472246	9.218181818181817	3.0363636363636366	13.0
413445540	1441068974	30.907332940748628	122.5455001795586	9.209090909090909	3.1181818181818186	13.0
413445540	1441068975	30.907378	122.54550200000001	9.2	3.2	13.0
413445540	1441068976	30.907423303573303	122.54550363293284	9.2	3.17	12.9
413445540	1441068977	30.907468712540993	122.5455050856142	9.2	3.14	12.8
413445540	1441068978	30.907514070415722	122.54550637289388	9.2	3.1100000000000003	12.700000000000001
413445540	1441068979	30.907559220710162	122.54550750962186	9.2	3.08	12.6
413445540	1441068980	30.90760400693698	122.54550851064799	9.2	3.0500000000000003	12.500000000000002
413445540	1441068981	30.90764827260882	122.54550939082222	9.2	3.02	12.400000000000002
413445540	1441068982	30.907691861238366	122.54551016499452	9.2	2.99	12.3
413445540	1441068983	30.90773461633829	122.5455108480149	9.2	2.96	12.200000000000001
413445540	1441068984	30.90777638142128	122.54551145473336	9.2	2.93	12.100000000000001
413445540	1441068985	30.907816999999998	122.545512	9.2	2.9	12.000000000000002
413445540	1441068986	30.907856395692534	122.54551249777136	9.209090909090909	2.809090909090909	12.000000000000002
413445540	1441068987	30.90789481253861	122.54551295843011	9.218181818181817	2.7181818181818183	12.000000000000002
413445540	1441068988	30.907932574683297	122.54551339146529	9.227272727272727	2.6272727272727274	12.000000000000002
413445540	1441068989	30.90797000627169	122.5455138063661	9.236363636363636	2.5363636363636366	12.000000000000002
413445540	1441068990	30.908007431448876	122.54551421262171	9.245454545454546	2.4454545454545458	12.000000000000002
413445540	1441068991	30.908045174359913	122.54551461972125	9.254545454545454	2.354545454545455	12.000000000000002
413445540	1441068992	30.90808355914988	122.5455150371539	9.263636363636364	2.2636363636363637	12.000000000000002
413445540	1441068993	30.90812290996384	122.5455154744089	9.272727272727273	2.1727272727272724	12.000000000000002
413445540	1441068994	30.908163550946806	122.5455159409754	9.281818181818183	2.0818181818181816	12.000000000000002
413445540	1441068995	30.908205806243856	122.5455164463427	9.290909090909091	1.9909090909090907	12.000000000000002
413445540	1441068996	30.90825	122.54551699999999	9.3	1.9	12.000000000000002
413445540	1441068997	30.908296321141556	122.54551760888498	9.3	1.7625	12.000000000000002
413445540	1441068998	30.90834441771999	122.54551826972903	9.3	1.625	12.000000000000002
413445540	1441068999	30.908393802568025	122.5455189767119	9.3	1.4874999999999998	12.000000000000002
413445540	1441069000	30.908443988518464	122.54551972401335	9.3	1.3499999999999999	12.000000000000002
413445540	1441069001	30.908494488404074	122.54552050581319	9.3	1.2125	12.000000000000002
413445540	1441069002	30.908544815057656	122.54552131629109	9.3	1.075	12.000000000000002
413445540	1441069003	30.908594481312022	122.54552214962679	9.3	0.9374999999999999	12.000000000000002
413445540	1441069004	30.908643	122.54552300000002	9.3	0.7999999999999999	12.000000000000002
413445540	1441069005	30.908689996924853	122.54552386548679	9.3	0.8454545454545455	12.090909090909092
413445540	1441069006	30.908735549771492	122.5455247597484	9.3	0.8909090909090909	12.181818181818183
413445540	1441069007	30.908779849195263	122.5455257003426	9.3	0.9363636363636365	12.272727272727273
413445540	1441069008	30.90882308585148	122.54552670482705	9.3	0.9818181818181819	12.363636363636365
413445540	1441069009	30.908865450395467	122.5455277907595	9.3	1.0272727272727273	12.454545454545455
413445540	1441069010	30.908907133482558	122.54552897569774	9.3	1.0727272727272728	12.545454545454547
413445540	1441069011	30.908948325768037	122.54553027719953	9.3	1.1181818181818182	12.636363636363637
413445540	1441069012	30.90898921790724	122.54553171282278	9.3	1.1636363636363638	12.727272727272728
413445540	1441069013	30.909030000555433	122.54553330012534	9.3	1.2090909090909092	12.818181818181818
413445540	1441069014	30.909070864367933	122.54553505666509	9.3	1.2545454545454546	12.90909090909091
413445540	1441069015	30.909111999999997	122.545537	9.3	1.3	13.0
413445540	1441069016	30.90915355982066	122.54553913974175	9.3	1.4222222222222223	13.0
413445540	1441069017	30.90919554305385	122.54554145371682	9.3	1.5444444444444445	13.0
413445540	1441069018	30.90923791063721	122.54554391180538	9.3	1.6666666666666667	13.0
413445540	1441069019	30.909280623508398	122.54554648388746	9.3	1.7888888888888888	13.0
413445540	1441069020	30.909323642605088	122.5455491398431	9.3	1.9111111111111108	13.0
413445540	1441069021	30.909366928864912	122.54555184955228	9.3	2.033333333333333	13.0
413445540	1441069022	30.909410443225568	122.54555458289495	9.3	2.1555555555555554	13.0
413445540	1441069023	30.9094541466247	122.54555730975092	9.3	2.2777777777777772	13.0
413445540	1441069024	30.909498000000003	122.54555999999998	9.3	2.4	13.0
413445540	1441069025	30.909541970214207	122.54556262835867	9.3	2.409090909090909	12.90909090909091
413445540	1441069026	30.90958604783035	122.54556518889045	9.3	2.418181818181818	12.818181818181818
413445540	1441069027	30.909630229336514	122.54556768049551	9.3	2.4272727272727272	12.727272727272728
413445540	1441069028	30.90967451122084	122.5455701020741	9.3	2.4363636363636365	12.636363636363637
413445540	1441069029	30.909718889971423	122.5455724525264	9.3	2.4454545454545453	12.545454545454547
413445540	1441069030	30.909763362076365	122.54557473075266	9.3	2.4545454545454546	12.454545454545455
413445540	1441069031	30.909807924023745	122.54557693565303	9.3	2.4636363636363634	12.363636363636365
413445540	1441069032	30.9098525723017	122.54557906612776	9.3	2.4727272727272727	12.272727272727273
413445540	1441069033	30.909897303398324	122.54558112107705	9.3	2.481818181818182	12.181818181818183
413445540	1441069034	30.909942113801733	122.54558309940106	9.3	2.4909090909090907	12.090909090909092
413445540	1441069035	30.90998700000001	122.545585	9.3	2.5	12.000000000000002
413445540	1441069036	30.910031939223185	122.54558682228495	9.3	2.36	12.100000000000001
413445540	1441069037	30.910076831668956	122.5455885677103	9.3	2.2199999999999998	12.200000000000001
413445540	1441069038	30.910121558276884	122.5455902382413	9.3	2.0799999999999996	12.3
413445540	1441069039	30.910165999986596	122.54559183584327	9.3	1.9400000000000002	12.400000000000002
413445540	1441069040	30.91021003773767	122.54559336248144	9.3	1.8	12.500000000000002
413445540	1441069041	30.910253552469726	122.54559482012111	9.3	1.6600000000000001	12.6
413445540	1441069042	30.91029642512239	122.54559621072752	9.3	1.52	12.700000000000001
413445540	1441069043	30.910338536635244	122.54559753626594	9.3	1.3800000000000001	12.8
413445540	1441069044	30.910379767947912	122.54559879870169	9.3	1.24	12.9
413445540	1441069045	30.91042	122.5456	9.3	1.0999999999999999	13.0
413445540	1441069046	30.91045918093618	122.54560114757972	9.3	1.172727272727273	12.90909090909091
413445540	1441069047	30.910497527721212	122.54560227067392	9.3	1.2454545454545456	12.818181818181818
413445540	1441069048	30.910535324524904	122.54560340396932	9.3	1.3181818181818183	12.727272727272728
413445540	1441069049	30.91057285551705	122.54560458215268	9.3	1.3909090909090909	12.636363636363637
413445540	1441069050	30.91061040486744	122.54560583991079	9.3	1.4636363636363636	12.545454545454547
413445540	1441069051	30.910648256745848	122.54560721193056	9.3	1.5363636363636364	12.454545454545455
413445540	1441069052	30.910686695322063	122.54560873289893	9.3	1.6090909090909091	12.363636363636365
413445540	1441069053	30.910726004765827	122.54561043750292	9.3	1.6818181818181819	12.272727272727273
413445540	1441069054	30.910766469246905	122.5456123604296	9.3	1.7545454545454544	12.181818181818183
413445540	1441069055	30.910808372935048	122.54561453636622	9.3	1.8272727272727272	12.090909090909092
413445540	1441069056	30.910851999999984	122.54561700000001	9.3	1.9	12.000000000000002
413445540	1441069057	30.910897526129215	122.54561976428664	9.3	1.9555555555555557	12.000000000000002
413445540	1441069058	30.910944693081294	122.54562275525467	9.3	2.011111111111111	12.000000000000002
413445540	1441069059	30.910993134132546	122.54562587720076	9.3	2.066666666666667	12.000000000000002
413445540	1441069060	30.91104248255934	122.54562903442131	9.3	2.122222222222222	12.000000000000002
413445540	1441069061	30.911092371638034	122.54563213121256	9.3	2.1777777777777776	12.000000000000002
413445540	1441069062	30.911142434645047	122.54563507187044	9.3	2.233333333333333	12.000000000000002
413445540	1441069063	30.911192304856755	122.54563776069068	9.3	2.2888888888888888	12.000000000000002
413445540	1441069064	30.911241615549574	122.54564010196879	9.3	2.3444444444444446	12.000000000000002
413445540	1441069065	30.91128999999999	122.545642	9.3	2.4	12.000000000000002
413445540	1441069066	30.91133717626242	122.54564338653277	9.3	2.32	12.000000000000002
413445540	1441069067	30.91138320150339	122.54564430312865	9.3	2.2399999999999998	12.000000000000002
413445540	1441069068	30.911428217667414	122.54564481880267	9.3	2.16	12.000000000000002
413445540	1441069069	30.911472366699034	122.54564500256996	9.3	2.0799999999999996	12.000000000000002
413445540	1441069070	30.911515790542726	122.54564492344589	9.3	2.0	12.000000000000002
413445540	1441069071	30.911558631143006	122.5456446504459	9.3	1.92	12.000000000000002
413445540	1441069072	30.911601030444384	122.54564425258555	9.3	1.84	12.000000000000002
413445540	1441069073	30.911643130391344	122.54564379888053	9.3	1.76	12.000000000000002
413445540	1441069074	30.91168507292837	122.54564335834672	9.3	1.6800000000000002	12.000000000000002
413445540	1441069075	30.911726999999996	122.54564300000001	9.3	1.6	12.000000000000002
413445540	1441069076	30.911769043854463	122.54564278207323	9.3	1.4444444444444444	12.000000000000002
413445540	1441069077	30.911811297955204	122.54564271966647	9.3	1.288888888888889	12.000000000000002
413445540	1441069078	30.911853846069413	122.54564281709663	9.3	1.1333333333333335	12.000000000000002
413445540	1441069079	30.911896771964273	122.54564307868063	9.3	0.9777777777777779	12.000000000000002
413445540	1441069080	30.911940159406974	122.54564350873532	9.3	0.8222222222222223	12.000000000000002
413445540	1441069081	30.91198409216472	122.54564411157769	9.3	0.6666666666666666	12.000000000000002
413445540	1441069082	30.912028654004683	122.5456448915246	9.3	0.511111111111111	12.000000000000002
413445540	1441069083	30.91207392869405	122.54564585289306	9.3	0.35555555555555557	12.000000000000002
413445540	1441069084	30.912119999999998	122.545647	9.3	0.2000000000000001	12.000000000000002
413445540	1441069085	30.912166902614956	122.54564833106811	9.3	0.31818181818181823	12.000000000000002
413445540	1441069086	30.912214474932426	122.54564981994275	9.3	0.43636363636363634	12.000000000000002
413445540	1441069087	30.912262506271166	122.54565143437493	9.3	0.5545454545454546	12.000000000000002
413445540	1441069088	30.912310785949924	122.54565314211558	9.3	0.6727272727272727	12.000000000000002
413445540	1441069089	30.912359103287514	122.54565491091554	9.3	0.790909090909091	12.000000000000002
413445540	1441069090	30.91240724760267	122.54565670852561	9.3	0.9090909090909092	12.000000000000002
413445540	1441069091	30.912455008214202	122.54565850269651	9.3	1.0272727272727273	12.000000000000002
413445540	1441069092	30.912502174440885	122.54566026117888	9.3	1.1454545454545455	12.000000000000002
413445540	1441069093	30.91254853560155	122.54566195172326	9.3	1.263636363636364	12.000000000000002
413445540	1441069094	30.91259388101498	122.54566354208016	9.3	1.381818181818182	12.000000000000002
413445540	1441069095	30.912638000000005	122.545665	9.3	1.5000000000000002	12.000000000000002
413445540	1441069096	30.912680743440323	122.54566630031074	9.3	1.4777777777777779	12.000000000000002
413445540	1441069097	30.912722208479252	122.5456674461508	9.3	1.4555555555555557	12.000000000000002
413445540	1441069098	30.912762553824972	122.54566844773618	9.3	1.4333333333333336	12.000000000000002
413445540	1441069099	30.912801938185662	122.5456693152829	9.3	1.4111111111111112	12.000000000000002
413445540	1441069100	30.912840520269526	122.54567005900707	9.3	1.3888888888888888	12.000000000000002
413445540	1441069101	30.9128784587847	122.54567068912472	9.3	1.3666666666666667	12.000000000000002
413445540	1441069102	30.912915912439395	122.545671215852	9.3	1.3444444444444446	12.000000000000002
413445540	1441069103	30.912953039941776	122.54567164940504	9.3	1.3222222222222222	12.000000000000002
413445540	1441069104	30.91299	122.545672	9.3	1.3	12.000000000000002
413445540	1441069105	30.91302694482348	122.54567228048316	9.3	1.25	12.083333333333336
413445540	1441069106	30.913064000626694	122.54567251422142	9.3	1.2000000000000002	12.166666666666668
413445540	1441069107	30.913101287125333	122.5456727272118	9.3	1.1500000000000001	12.250000000000002
413445540	1441069108	30.913138924035128	122.54567294545133	9.3	1.0999999999999999	12.333333333333334
413445540	1441069109	30.913177031071804	122.54567319493714	9.3	1.05	12.416666666666668
413445540	1441069110	30.91321572795105	122.54567350166637	9.3	1.0	12.500000000000002
413445540	1441069111	30.913255134388574	122.54567389163624	9.3	0.9500000000000002	12.583333333333334
413445540	1441069112	30.913295370100105	122.545674390844	9.3	0.9	12.666666666666668
413445540	1441069113	30.913336554801294	122.54567502528687	9.3	0.85	12.75
413445540	1441069114	30.9133788082079	122.54567582096222	9.3	0.8	12.833333333333334
413445540	1441069115	30.91342225003556	122.54567680386745	9.3	0.7500000000000001	12.916666666666666
413445540	1441069116	30.913466999999994	122.545678	9.3	0.7	13.0
413445540	1441069117	30.913513107351942	122.54567942212009	9.3	0.7666666666666666	13.0
413445540	1441069118	30.913560339482544	122.54568103003876	9.3	0.8333333333333334	13.0
413445540	1441069119	30.91360839331797	122.54568277032965	9.3	0.9	13.0
413445540	1441069120	30.91365696578442	122.54568458956624	9.3	0.9666666666666667	13.0
413445540	1441069121	30.913705753808117	122.54568643432196	9.3	1.0333333333333334	13.0
413445540	1441069122	30.913754454315278	122.54568825117012	9.3	1.0999999999999999	13.0
413445540	1441069123	30.913802764232152	122.54568998668383	9.3	1.1666666666666667	13.0
413445540	1441069124	30.913850380484973	122.54569158743615	9.3	1.2333333333333334	13.0
413445540	1441069125	30.913897000000002	122.545693	9.3	1.3	13.0
413445540	1441069126	30.913942403770356	122.54569418956395	9.3	1.3111111111111111	13.0
413445540	1441069127	30.913986709056527	122.54569519577943	9.3	1.3222222222222222	13.0
413445540	1441069128	30.914030117185895	122.54569607691381	9.3	1.3333333333333333	13.0
413445540	1441069129	30.914072829485793	122.54569689123451	9.3	1.3444444444444446	13.0
413445540	1441069130	30.914115047283563	122.54569769700903	9.3	1.3555555555555556	13.0
413445540	1441069131	30.914156971906547	122.54569855250504	9.3	1.3666666666666667	13.0
413445540	1441069132	30.91419880468206	122.5456995159903	9.3	1.3777777777777778	13.0
413445540	1441069133	30.91424074693745	122.54570064573262	9.3	1.3888888888888888	13.0
413445540	1441069134	30.914282999999994	122.54570200000002	9.3	1.4	13.0
413445540	1441069135	30.914325706280025	122.54570361835002	9.3	1.3800000000000001	13.0
413445540	1441069136	30.91436877251965	122.54570546549824	9.3	1.3599999999999999	13.0
413445540	1441069137	30.914412046544037	122.5457074874497	9.3	1.3399999999999999	13.0
413445540	1441069138	30.914455376178303	122.54570963020932	9.3	1.32	13.0
413445540	1441069139	30.914498609247595	122.5457118397819	9.3	1.2999999999999998	13.0
413445540	1441069140	30.91454159357707	122.54571406217214	9.3	1.2799999999999998	13.0
413445540	1441069141	30.91458417699189	122.54571624338463	9.3	1.26	13.0
413445540	1441069142	30.914626207317202	122.54571832942386	9.3	1.24	13.0
413445540	1441069143	30.914667532378175	122.54572026629421	9.3	1.2199999999999998	13.0
413445540	1441069144	30.914708	122.54572199999998	9.3	1.2	13.0
413445540	1441069145	30.914747524940978	122.54572349720323	9.3	1.2833333333333332	13.0
413445540	1441069146	30.914786289691865	122.54572480719735	9.3	1.3666666666666667	13.0
413445540	1441069147	30.914824543676584	122.5457259999337	9.3	1.45	13.0
413445540	1441069148	30.914862536319017	122.54572714536383	9.3	1.5333333333333334	13.0
413445540	1441069149	30.914900517043034	122.5457283134393	9.3	1.616666666666667	13.0
413445540	1441069150	30.91493873527252	122.54572957411189	9.3	1.7	13.0
413445540	1441069151	30.914977440431326	122.54573099733345	9.3	1.7833333333333337	13.0
413445540	1441069152	30.91501688194334	122.54573265305595	9.3	1.8666666666666667	13.0
413445540	1441069153	30.915057309232367	122.54573461123148	9.3	1.9500000000000004	13.0
413445540	1441069154	30.91509897172227	122.54573694181236	9.3	2.0333333333333337	13.0
413445540	1441069155	30.915142118836876	122.545739714751	9.3	2.1166666666666667	13.0
413445540	1441069156	30.915186999999992	122.545743	9.3	2.2	13.0
413445540	1441069157	30.915233734936347	122.54574682626325	9.3	2.3125	13.0
413445540	1441069158	30.915281924574543	122.54575105724889	9.3	2.4250000000000003	13.0
413445540	1441069159	30.915331040144125	122.54575551541582	9.3	2.5375000000000005	13.0
413445540	1441069160	30.915380552874705	122.54576002322248	9.3	2.6500000000000004	13.0
413445540	1441069161	30.915429933995902	122.54576440312691	9.3	2.7624999999999997	13.0
413445540	1441069162	30.91547865473737	122.54576847758659	9.3	2.875	13.0
413445540	1441069163	30.915526186328826	122.54577206905871	9.3	2.9875000000000003	13.0
413445540	1441069164	30.915572000000008	122.54577499999999	9.3	3.1	13.0
413445540	1441069165	30.91561571438	122.54577714435749	9.308333333333334	2.9833333333333334	13.0
413445540	1441069166	30.915657537695417	122.54577858204067	9.316666666666666	2.8666666666666667	13.0
413445540	1441069167	30.91569782557221	122.54577944445	9.325000000000001	2.75	13.0
413445540	1441069168	30.9157369336363	122.54577986298615	9.333333333333334	2.6333333333333333	13.0
413445540	1441069169	30.915775217513616	122.54577996905006	9.341666666666667	2.5166666666666666	13.0
413445540	1441069170	30.915813032830048	122.54577989404292	9.350000000000001	2.4000000000000004	13.0
413445540	1441069171	30.9158507352115	122.54577976936613	9.358333333333334	2.283333333333333	13.0
413445540	1441069172	30.915888680283864	122.54577972642127	9.366666666666667	2.166666666666667	13.0
413445540	1441069173	30.91592722367303	122.54577989661011	9.375	2.05	13.0
413445540	1441069174	30.91596672100486	122.54578041133463	9.383333333333333	1.9333333333333333	13.0
413445540	1441069175	30.916007527905233	122.54578140199712	9.391666666666667	1.8166666666666662	13.0
413445540	1441069176	30.916049999999995	122.545783	9.4	1.7	13.0
413445540	1441069177	30.916094371020797	122.54578529093848	9.38888888888889	1.7222222222222223	13.0
413445540	1441069178	30.916140387122486	122.54578817717724	9.377777777777778	1.7444444444444445	13.0
413445540	1441069179	30.916187672565776	122.54579151527328	9.366666666666667	1.7666666666666666	13.0
413445540	1441069180	30.91623585161136	122.54579516178313	9.355555555555556	1.7888888888888888	13.0
413445540	1441069181	30.916284548519968	122.5457989732632	9.344444444444445	1.8111111111111111	13.0
413445540	1441069182	30.916333387552353	122.54580280626945	9.333333333333334	1.8333333333333333	13.0
413445540	1441069183	30.91638199296928	122.54580651735749	9.322222222222223	1.8555555555555554	13.0
413445540	1441069184	30.916429989031556	122.54580996308268	9.311111111111112	1.8777777777777778	13.0
413445540	1441069185	30.916476999999993	122.545813	9.3	1.9	13.0
413445540	1441069186	30.916522751956393	122.54581552133429	9.3	1.9666666666666666	13.0
413445540	1441069187	30.916567378266304	122.545817566991	9.3	2.033333333333333	13.0
413445540	1441069188	30.91661111411626	122.5458192135459	9.3	2.0999999999999996	13.0
413445540	1441069189	30.91665419469276	122.54582053757488	9.3	2.166666666666667	13.0
413445540	1441069190	30.916696855182263	122.54582161565409	9.3	2.2333333333333334	13.0
413445540	1441069191	30.916739330771293	122.54582252435976	9.3	2.3000000000000003	13.0
413445540	1441069192	30.916781856646285	122.54582334026824	9.3	2.3666666666666667	13.0
413445540	1441069193	30.91682466799369	122.5458241399561	9.3	2.433333333333333	13.0
413445540	1441069194	30.916867999999997	122.545825	9.3	2.5	13.0
413445540	1441069195	30.916912016154324	122.54582598320977	9.3	2.46	12.9
413445540	1441069196	30.9169565931565	122.54582709732772	9.3	2.42	12.8
413445540	1441069197	30.917001536009042	122.54582833632914	9.3	2.38	12.700000000000001
413445540	1441069198	30.91704664971449	122.54582969418932	9.3	2.34	12.6
413445540	1441069199	30.917091739275367	122.54583116488361	9.3	2.3000000000000003	12.500000000000002
413445540	1441069200	30.917136609694207	122.54583274238723	9.3	2.2600000000000002	12.400000000000002
413445540	1441069201	30.91718106597353	122.54583442067546	9.3	2.22	12.3
413445540	1441069202	30.917224913115916	122.54583619372352	9.3	2.18	12.200000000000001
413445540	1441069203	30.91726795612389	122.54583805550665	9.3	2.14	12.100000000000001
413445540	1441069204	30.917310000000004	122.54584	9.3	2.1	12.000000000000002
413445540	1441069205	30.917350927515834	122.54584202083598	9.308333333333334	2.091666666666667	12.000000000000002
413445540	1441069206	30.917390932518998	122.54584411027601	9.316666666666666	2.0833333333333335	12.000000000000002
413445540	1441069207	30.917430286626043	122.54584626023868	9.325000000000001	2.075	12.000000000000002
413445540	1441069208	30.91746926145357	122.54584846264265	9.333333333333334	2.066666666666667	12.000000000000002
413445540	1441069209	30.917508128618188	122.54585070940658	9.341666666666667	2.0583333333333336	12.000000000000002
413445540	1441069210	30.917547159736436	122.54585299244911	9.350000000000001	2.0500000000000003	12.000000000000002
413445540	1441069211	30.917586626424914	122.54585530368888	9.358333333333334	2.0416666666666665	12.000000000000002
413445540	1441069212	30.91762680030015	122.54585763504457	9.366666666666667	2.0333333333333337	12.000000000000002
413445540	1441069213	30.917667952978736	122.54585997843485	9.375	2.025	12.000000000000002
413445540	1441069214	30.91771035607721	122.54586232577837	9.383333333333333	2.0166666666666666	12.000000000000002
413445540	1441069215	30.917754281212115	122.54586466899387	9.391666666666667	2.0083333333333333	12.000000000000002
413445540	1441069216	30.9178	122.545867	9.4	2.0	12.000000000000002
413445540	1441069217	30.91784766703432	122.54586930634292	9.4	1.975	11.875
413445540	1441069218	30.91789696881647	122.54587155807859	9.4	1.95	11.75
413445540	1441069219	30.917947474824732	122.54587372089036	9.4	1.9249999999999998	11.625
413445540	1441069220	30.91799875453744	122.54587576046144	9.4	1.9000000000000004	11.5
413445540	1441069221	30.918050377432962	122.54587764247499	9.4	1.8750000000000002	11.375
413445540	1441069222	30.918101912989634	122.54587933261399	9.4	1.8500000000000003	11.25
413445540	1441069223	30.918152930685856	122.54588079656138	9.4	1.8250000000000002	11.125
413445540	1441069224	30.918203000000005	122.545882	9.4	1.8	11.0
413445540	1441069225	30.918251790593082	122.54588291945606	9.4	1.7700000000000002	11.0
413445540	1441069226	30.91829937285667	122.54588357482906	9.4	1.7400000000000002	11.0
413445540	1441069227	30.91834591736488	122.54588399686206	9.4	1.7100000000000002	11.0
413445540	1441069228	30.91839159469186	122.54588421629812	9.4	1.6800000000000002	11.0
413445540	1441069229	30.918436575411796	122.54588426388044	9.4	1.6500000000000001	11.0
413445540	1441069230	30.91848103009879	122.54588417035218	9.4	1.62	11.0
413445540	1441069231	30.918525129326976	122.54588396645667	9.4	1.59	11.0
413445540	1441069232	30.918569043670498	122.54588368293719	9.4	1.5600000000000003	11.0
413445540	1441069233	30.91861294370346	122.54588335053717	9.4	1.53	11.0
413445540	1441069234	30.918657000000007	122.54588300000002	9.4	1.5000000000000002	11.0
413445540	1441069235	30.91870134653253	122.54588265550296	9.39090909090909	1.4181818181818182	11.0
413445540	1441069236	30.91874597086669	122.54588231495828	9.381818181818183	1.3363636363636364	11.0
413445540	1441069237	30.918790823966457	122.54588196971197	9.372727272727273	1.2545454545454546	11.0
413445540	1441069238	30.918835856795756	122.54588161111003	9.363636363636363	1.1727272727272728	11.0
413445540	1441069239	30.91888102031853	122.54588123049847	9.354545454545455	1.0909090909090908	11.0
413445540	1441069240	30.918926265498754	122.54588081922323	9.345454545454546	1.009090909090909	11.0
413445540	1441069241	30.91897154330039	122.54588036863029	9.336363636363638	0.9272727272727275	11.0
413445540	1441069242	30.91901680468737	122.54587987006559	9.327272727272728	0.8454545454545455	11.0
413445540	1441069243	30.919062000623654	122.54587931487501	9.318181818181818	0.7636363636363637	11.0
413445540	1441069244	30.919107082073207	122.54587869440452	9.30909090909091	0.6818181818181818	11.0
413445540	1441069245	30.91915200000001	122.545878	9.3	0.6000000000000001	11.0
413445540	1441069246	30.919196722086934	122.54587722712884	9.311111111111112	0.5444444444444444	11.0
413445540	1441069247	30.91924128289287	122.54587638774461	9.322222222222223	0.4888888888888888	11.0
413445540	1441069248	30.919285733695553	122.54587549792241	9.333333333333334	0.4333333333333333	11.0
413445540	1441069249	30.919330125772802	122.54587457373734	9.344444444444445	0.37777777777777777	11.0
413445540	1441069250	30.919374510402385	122.54587363126454	9.355555555555556	0.32222222222222224	11.0
413445540	1441069251	30.919418938862123	122.54587268657919	9.366666666666667	0.26666666666666666	11.0
413445540	1441069252	30.919463462429775	122.54587175575651	9.377777777777778	0.21111111111111108	11.0
413445540	1441069253	30.919508132383147	122.54587085487167	9.38888888888889	0.15555555555555556	11.0
413445540	1441069254	30.919552999999997	122.54587	9.4	0.10000000000000005	11.0
413445540	1441069255	30.919598085729362	122.54586920469815	9.4	0.1	11.0
413445540	1441069256	30.919643286705146	122.54586847244856	9.4	0.1	11.0
413445540	1441069257	30.919688469232497	122.5458678042151	9.4	0.1	11.0
413445540	1441069258	30.919733499616527	122.5458672009617	9.4	0.1	11.0
413445540	1441069259	30.919778244162426	122.5458666636522	9.4	0.1	11.0
413445540	1441069260	30.919822569175306	122.54586619325053	9.4	0.1	11.0
413445540	1441069261	30.919866340960358	122.54586579072054	9.4	0.1	11.0
413445540	1441069262	30.919909425822713	122.54586545702618	9.4	0.1	11.0
413445540	1441069263	30.919951690067535	122.54586519313136	9.4	0.1	11.0
413445540	1441069264	30.919992999999995	122.54586499999999	9.4	0.1	11.0
413445540	1441069265	30.920033283488973	122.54586487653995	9.4	0.10833333333333334	10.916666666666666
413445540	1441069266	30.920072714658197	122.54586481343502	9.4	0.11666666666666667	10.833333333333334
413445540	1441069267	30.92011152919512	122.54586479931287	9.4	0.125	10.75
413445540	1441069268	30.92014996278721	122.54586482280125	9.4	0.13333333333333333	10.666666666666666
413445540	1441069269	30.920188251121857	122.54586487252774	9.4	0.1416666666666667	10.583333333333332
413445540	1441069270	30.92022662988652	122.54586493712003	9.4	0.15000000000000002	10.499999999999998
413445540	1441069271	30.92026533476862	122.54586500520573	9.4	0.15833333333333335	10.416666666666666
413445540	1441069272	30.920304601455552	122.5458650654124	9.4	0.16666666666666666	10.333333333333332
413445540	1441069273	30.92034466563477	122.54586510636764	9.4	0.175	10.25
413445540	1441069274	30.920385762993643	122.54586511669898	9.4	0.18333333333333332	10.166666666666666
413445540	1441069275	30.920428129219594	122.54586508503394	9.4	0.19166666666666665	10.083333333333334
413445540	1441069276	30.920471999999986	122.54586499999999	9.4	0.19999999999999998	10.0
413445540	1441069277	30.920517512559954	122.54586485211183	9.4125	0.11250000000000389	10.125
413445540	1441069278	30.920564410275425	122.545864639433	9.425	0.025000000000007787	10.25
413445540	1441069279	30.92061233806007	122.5458643619143	9.4375	359.9375	10.375
413445540	1441069280	30.92066094082756	122.54586401950647	9.45	359.85	10.499999999999998
413445540	1441069281	30.920709863491606	122.54586361216028	9.4625	359.76250000000005	10.624999999999998
413445540	1441069282	30.920758750965874	122.54586313982661	9.475	359.675	10.75
413445540	1441069283	30.920807248164103	122.54586260245625	9.4875	359.58750000000003	10.875
413445540	1441069284	30.920855000000007	122.54586200000001	9.5	359.50000000000006	11.0
413445540	1441069285	30.92090173598286	122.54586133202389	9.49	359.43	11.0
413445540	1441069286	30.920947524004145	122.5458605965542	9.48	359.36	11.0
413445540	1441069287	30.920992516550886	122.54585979123244	9.47	359.29	11.0
413445540	1441069288	30.921036866110093	122.5458589137	9.46	359.22	11.0
413445540	1441069289	30.92108072516882	122.5458579615983	9.45	359.15000000000003	11.0
413445540	1441069290	30.92112424621403	122.54585693256877	9.44	359.08000000000004	11.0
413445540	1441069291	30.921167581732753	122.54585582425278	9.43	359.01000000000005	11.0
413445540	1441069292	30.921210884211998	122.54585463429176	9.42	358.94	11.0
413445540	1441069293	30.921254306138753	122.54585336032704	9.41	358.87	11.0
413445540	1441069294	30.921297999999997	122.545852	9.4	358.8	11.0
413445540	1441069295	30.921342082075814	122.5458505602217	9.4	358.83636363636367	11.09090909090909
413445540	1441069296	30.92138652381849	122.54584908498222	9.4	358.8727272727273	11.181818181818182
413445540	1441069297	30.921431260473405	122.54584762754156	9.4	358.90909090909093	11.272727272727272
413445540	1441069298	30.92147622728595	122.54584624115971	9.4	358.94545454545454	11.363636363636363
413445540	1441069299	30.921521359501494	122.54584497909683	9.4	358.9818181818182	11.454545454545455
413445540	1441069300	30.921566592365448	122.5458438946132	9.4	359.0181818181818	11.545454545454547
413445540	1441069301	30.921611861123182	122.54584304096919	9.4	359.05454545454546	11.636363636363637
413445540	1441069302	30.921657101020102	122.54584247142523	9.4	359.0909090909091	11.727272727272728
413445540	1441069303	30.921702247301617	122.54584223924192	9.4	359.1272727272727	11.818181818181818
413445540	1441069304	30.92174723521311	122.54584239767992	9.4	359.1636363636364	11.90909090909091
413445540	1441069305	30.92179200000001	122.545843	9.4	359.2	12.000000000000002
413445540	1441069306	30.921836495895388	122.54584407863508	9.4	359.4111111111111	11.777777777777779
413445540	1441069307	30.92188075308317	122.54584558270611	9.4	359.6222222222222	11.555555555555557
413445540	1441069308	30.92192482073495	122.54584744050608	9.4	359.8333333333333	11.333333333333334
413445540	1441069309	30.92196874802235	122.54584958032773	9.4	0.04444444444444382	11.11111111111111
413445540	1441069310	30.922012584117	122.54585193046373	9.4	0.25555555555555504	10.88888888888889
413445540	1441069311	30.922056378190454	122.54585441920662	9.4	0.4666666666666664	10.666666666666666
413445540	1441069312	30.92210017941437	122.54585697484883	9.4	0.6777777777777776	10.444444444444445
413445540	1441069313	30.922144036960344	122.54585952568256	9.4	0.8888888888888887	10.222222222222223
413445540	1441069314	30.92218799999999	122.54586200000001	9.4	1.0999999999999999	10.0
413445540	1441069315	30.922232088454642	122.54586433733418	9.41	1.0200000000000002	10.0
413445540	1441069316	30.92227620524437	122.545866522182	9.42	0.9400000000000002	10.0
413445540	1441069317	30.922320224038963	122.54586855028136	9.43	0.8600000000000001	10.0
413445540	1441069318	30.922364018508222	122.54587041737011	9.44	0.7800000000000001	10.0
413445540	1441069319	30.922407462321903	122.54587211918614	9.45	0.7000000000000001	10.0
413445540	1441069320	30.92245042914984	122.54587365146732	9.46	0.62	10.0
413445540	1441069321	30.92249279266183	122.54587500995143	9.47	0.54	10.0
413445540	1441069322	30.922534426527637	122.54587619037636	9.48	0.46	10.0
413445540	1441069323	30.9225752044171	122.54587718847995	9.49	0.38	10.0
413445540	1441069324	30.922614999999993	122.545878	9.5	0.30000000000000004	10.0
413445540	1441069325	30.922653762210672	122.54587862378007	9.491666666666667	0.1666666666666649	10.0
413445540	1441069326	30.92269174104161	122.54587907108665	9.483333333333334	0.033333333333329836	10.0
413445540	1441069327	30.922729261749783	122.54587935629186	9.475	359.9	10.0
413445540	1441069328	30.92276664959221	122.54587949376798	9.466666666666667	359.76666666666665	10.0
413445540	1441069329	30.922804229825843	122.54587949788724	9.458333333333334	359.6333333333333	10.0
413445540	1441069330	30.92284232770766	122.54587938302186	9.45	359.5	10.0
413445540	1441069331	30.92288126849464	122.54587916354413	9.441666666666666	359.3666666666667	10.0
413445540	1441069332	30.922921377443735	122.54587885382634	9.433333333333334	359.2333333333333	10.0
413445540	1441069333	30.922962979811885	122.54587846824074	9.425	359.09999999999997	10.0
413445540	1441069334	30.92300640085602	122.54587802115961	9.416666666666668	358.96666666666664	10.0
413445540	1441069335	30.923051965833093	122.54587752695528	9.408333333333333	358.8333333333333	10.0
413445540	1441069336	30.923099999999998	122.54587700000002	9.4	358.7	10.0
413445540	1441069337	30.923150558834134	122.54587645950244	9.416666666666668	358.6333333333333	10.0
413445540	1441069338	30.92320261869481	122.5458759440165	9.433333333333334	358.56666666666666	10.0
413445540	1441069339	30.923254886161843	122.54587549693262	9.45	358.5	10.0
413445540	1441069340	30.923306067815105	122.54587516164142	9.466666666666667	358.43333333333334	10.0
413445540	1441069341	30.92335487023451	122.54587498153361	9.483333333333334	358.3666666666667	10.0
413445540	1441069342	30.923399999999994	122.54587500000001	9.5	358.3	10.0
413445540	1441069343	30.92344090520541	122.54587515965419	9.5	358.2	10.0
413445540	1441069344	30.92347999999999	122.54587500000001	9.5	358.1	10.0
413445540	1441069345	30.923519949604135	122.5458740700317	9.5	358.0	10.25
413445540	1441069346	30.923561457467507	122.5458723598176	9.5	357.9	10.499999999999998
413445540	1441069347	30.92360473659713	122.54586996969468	9.5	357.8	10.75
413445540	1441069348	30.92364999999999	122.545867	9.5	357.7	11.0
413445540	1441069349	30.923697237634244	122.54586356204418	9.5	357.71666666666664	11.0
413445540	1441069350	30.923745547262712	122.54585981103193	9.5	357.73333333333335	11.0
413445540	1441069351	30.923793803599406	122.54585591314189	9.5	357.75	11.0
413445540	1441069352	30.923840881358416	122.54585203455333	9.5	357.7666666666667	11.0
413445540	1441069353	30.92388565525389	122.54584834144596	9.5	357.78333333333336	11.0
413445540	1441069354	30.923927	122.545845	9.5	357.8	11.0
413445540	1441069355	30.92396424680652	122.54584212196275	9.4875	357.9375	11.0
413445540	1441069356	30.923998552865253	122.54583960134826	9.475	358.07500000000005	11.0
413445540	1441069357	30.92403153186355	122.54583727773671	9.4625	358.21250000000003	11.0
413445540	1441069358	30.924064797488615	122.54583499070787	9.45	358.35	11.0
413445540	1441069359	30.924099963427693	122.54583257984115	9.4375	358.4875	11.0
413445540	1441069360	30.924138643367893	122.54582988471542	9.425	358.625	11.0
413445540	1441069361	30.924182450996327	122.54582674490914	9.4125	358.7625	11.0
413445540	1441069362	30.924232999999987	122.54582300000001	9.4	358.9	11.0
413445540	1441069363	30.924290858431284	122.54581861806764	9.366666666666667	359.0	11.0
413445540	1441069364	30.9243524118046	122.54581408120251	9.333333333333334	359.09999999999997	11.0
413445540	1441069365	30.924413000000012	122.54581	9.3	359.2	11.0
413445540	1441069366	30.924468869700338	122.54580686637112	9.311111111111112	359.2888888888889	10.888888888888888
413445540	1441069367	30.92451989479827	122.54580469748082	9.322222222222223	359.3777777777778	10.777777777777777
413445540	1441069368	30.924566855988953	122.54580339180669	9.333333333333334	359.46666666666664	10.666666666666666
413445540	1441069369	30.9246105339674	122.54580284782595	9.344444444444445	359.55555555555554	10.555555555555555
413445540	1441069370	30.924651709428616	122.54580296401537	9.355555555555556	359.64444444444445	10.444444444444445
413445540	1441069371	30.924691163067575	122.54580363885134	9.366666666666667	359.73333333333335	10.333333333333332
413445540	1441069372	30.924729675579183	122.54580477081011	9.377777777777778	359.8222222222222	10.222222222222221
413445540	1441069373	30.924768027658367	122.54580625836769	9.38888888888889	359.9111111111111	10.11111111111111
413445540	1441069374	30.924806999999998	122.545808	9.4	0.0	10.0
413445540	1441069375	30.924847202065443	122.5458099077884	9.4	359.9727272727273	10.0
413445540	1441069376	30.92488855838197	122.54581194823669	9.4	359.94545454545454	10.0
413445540	1441069377	30.92493082224332	122.54581410145427	9.4	359.91818181818184	10.0
413445540	1441069378	30.924973746943234	122.54581634755051	9.4	359.8909090909091	10.0
413445540	1441069379	30.92501708577553	122.54581866663466	9.4	359.8636363636364	10.0
413445540	1441069380	30.925060592033898	122.545821038816	9.4	359.83636363636367	10.0
413445540	1441069381	30.925104019012174	122.5458234442037	9.4	359.8090909090909	10.0
413445540	1441069382	30.925147120004134	122.5458258629069	9.4	359.7818181818182	10.0
413445540	1441069383	30.925189648303547	122.54582827503465	9.4	359.75454545454545	10.0
413445540	1441069384	30.925231357204236	122.54583066069605	9.4	359.72727272727275	10.0
413445540	1441069385	30.925272	122.545833	9.4	359.70000000000005	10.0
413445540	1441069386	30.9253114237864	122.54583526179788	9.39090909090909	359.56363636363636	10.0
413445540	1441069387	30.925349850866077	122.54583736991066	9.381818181818183	359.42727272727274	10.0
413445540	1441069388	30.9253875973434	122.54583923690167	9.372727272727273	359.2909090909091	10.0
413445540	1441069389	30.925424979322727	122.54584077533404	9.363636363636363	359.1545454545455	10.0
413445540	1441069390	30.925462312908465	122.54584189777093	9.354545454545455	359.01818181818186	10.0
413445540	1441069391	30.92549991420494	122.54584251677521	9.345454545454546	358.8818181818182	10.0
413445540	1441069392	30.925538099316515	122.5458425449097	9.336363636363638	358.74545454545455	10.0
413445540	1441069393	30.925577184347507	122.54584189473711	9.327272727272728	358.6090909090909	10.0
413445540	1441069394	30.925617485402235	122.54584047881984	9.318181818181818	358.4727272727273	10.0
413445540	1441069395	30.92565931858498	122.54583820972015	9.30909090909091	358.33636363636367	10.0
413445540	1441069396	30.925703	122.54583500000001	9.3	358.2	10.0
413445540	1441069397	30.925748724406635	122.54583081111359	9.3	358.15555555555557	10.11111111111111
413445540	1441069398	30.92579620118491	122.54582580008505	9.3	358.11111111111114	10.222222222222223
413445540	1441069399	30.925845018369998	122.54582017283148	9.3	358.06666666666666	10.333333333333332
413445540	1441069400	30.925894763997135	122.54581413527033	9.3	358.02222222222224	10.444444444444445
413445540	1441069401	30.925945026101584	122.54580789331962	9.3	357.9777777777778	10.555555555555555
413445540	1441069402	30.92599539271868	122.54580165289785	9.3	357.93333333333334	10.666666666666666
413445540	1441069403	30.926045451883816	122.54579561992418	9.3	357.8888888888889	10.777777777777777
413445540	1441069404	30.926094791632426	122.54579000031816	9.3	357.8444444444445	10.888888888888888
413445540	1441069405	30.926143	122.54578499999998	9.3	357.8	11.0
413445540	1441069406	30.926189767917794	122.54578077709606	9.3	357.91111111111115	11.11111111111111
413445540	1441069407	30.926235197899967	122.54577729855617	9.3	358.02222222222224	11.222222222222223
413445540	1441069408	30.926279495356333	122.54577448353581	9.3	358.1333333333334	11.333333333333334
413445540	1441069409	30.92632286569666	122.54577225119012	9.3	358.24444444444447	11.444444444444445
413445540	1441069410	30.926365514330794	122.54577052067408	9.3	358.3555555555556	11.555555555555555
413445540	1441069411	30.926407646668434	122.54576921114251	9.3	358.4666666666667	11.666666666666666
413445540	1441069412	30.926449468119376	122.54576824175004	9.3	358.5777777777778	11.777777777777779
413445540	1441069413	30.92649118409331	122.54576753165108	9.3	358.6888888888889	11.88888888888889
413445540	1441069414	30.926532999999996	122.54576699999998	9.3	358.8	12.000000000000002
413445540	1441069415	30.926575081190737	122.54576658112182	9.290909090909091	358.9636363636364	11.90909090909091
413445540	1441069416	30.926617432783328	122.54576627002541	9.281818181818183	359.1272727272727	11.818181818181818
413445540	1441069417	30.92666001983716	122.54576607689046	9.272727272727273	359.2909090909091	11.727272727272728
413445540	1441069418	30.926702807411615	122.54576601189676	9.263636363636364	359.4545454545455	11.636363636363637
413445540	1441069419	30.926745760566114	122.54576608522409	9.254545454545454	359.6181818181818	11.545454545454545
413445540	1441069420	30.926788844360036	122.54576630705223	9.245454545454546	359.7818181818182	11.454545454545453
413445540	1441069421	30.926832023852782	122.54576668756106	9.236363636363636	359.94545454545454	11.363636363636363
413445540	1441069422	30.926875264103764	122.54576723693035	9.227272727272727	0.10909090909091555	11.272727272727272
413445540	1441069423	30.92691853017235	122.54576796534002	9.218181818181817	0.27272727272727704	11.181818181818182
413445540	1441069424	30.926961787117957	122.54576888296994	9.209090909090909	0.43636363636363856	11.09090909090909
413445540	1441069425	30.927004999999998	122.54577	9.2	0.6000000000000001	11.0
413445540	1441069426	30.92704813913452	122.54577132564174	9.2	0.7	10.777777777777777
413445540	1441069427	30.927091195864374	122.54577286523302	9.2	0.7999999999999999	10.555555555555555
413445540	1441069428	30.92713416678904	122.5457746231434	9.2	0.9	10.333333333333332
413445540	1441069429	30.927177048508018	122.54577660374238	9.2	1.0	10.11111111111111
413445540	1441069430	30.92721983762081	122.54577881139949	9.2	1.0999999999999999	9.888888888888888
413445540	1441069431	30.927262530726914	122.54578125048427	9.2	1.2000000000000002	9.666666666666668
413445540	1441069432	30.927305124425807	122.54578392536625	9.2	1.2999999999999998	9.444444444444445
413445540	1441069433	30.927347615317	122.54578684041498	9.2	1.4	9.222222222222223
413445540	1441069434	30.92738999999999	122.54579000000001	9.2	1.5000000000000002	9.0
413445540	1441069435	30.927432282400137	122.54579338434033	9.209090909090909	1.3909090909090909	8.727272727272727
413445540	1441069436	30.92747449574646	122.54579687705267	9.218181818181817	1.281818181818182	8.454545454545455
413445540	1441069437	30.927516680593815	122.54580033760293	9.227272727272727	1.1727272727272728	8.181818181818182
413445540	1441069438	30.927558877497134	122.54580362545677	9.236363636363636	1.0636363636363637	7.909090909090909
413445540	1441069439	30.92760112701131	122.54580660007967	9.245454545454546	0.9545454545454546	7.636363636363637
413445540	1441069440	30.927643469691272	122.54580912093678	9.254545454545454	0.8454545454545455	7.363636363636364
413445540	1441069441	30.92768594609195	122.54581104749307	9.263636363636364	0.7363636363636364	7.090909090909091
413445540	1441069442	30.927728596768247	122.54581223921325	9.272727272727273	0.6272727272727273	6.818181818181818
413445540	1441069443	30.927771462275107	122.5458125555617	9.281818181818183	0.5181818181818182	6.545454545454546
413445540	1441069444	30.927814583167383	122.54581185600267	9.290909090909091	0.409090909090909	6.272727272727273
413445540	1441069445	30.927858	122.54581	9.3	0.30000000000000004	6.000000000000001
413445540	1441069446	30.92790173096061	122.54580690009972	9.3	359.82	6.1000000000000005
413445540	1441069447	30.92794570476856	122.54580268117701	9.3	359.34000000000003	6.200000000000001
413445540	1441069448	30.927989827775956	122.54579752118971	9.3	358.86	6.3
413445540	1441069449	30.928034006335015	122.54579159809596	9.3	358.38000000000005	6.4
413445540	1441069450	30.92807814679793	122.54578508985432	9.3	357.90000000000003	6.5
413445540	1441069451	30.928122155516938	122.54577817442362	9.3	357.4200000000001	6.6000000000000005
413445540	1441069452	30.928165938844312	122.54577102976305	9.3	356.94000000000005	6.700000000000001
413445540	1441069453	30.92820940313235	122.54576383383225	9.3	356.46000000000004	6.8
413445540	1441069454	30.928252454733446	122.54575676459115	9.3	355.9800000000001	6.9
413445540	1441069455	30.92829499999999	122.54575	9.3	355.50000000000006	7.0
413445540	1441069456	30.928336993282617	122.54574368275824	9.290000000000001	355.4600000000001	7.0
413445540	1441069457	30.92837858092481	122.54573781452086	9.280000000000001	355.4200000000001	7.0
413445540	1441069458	30.928419957268183	122.54573236168154	9.27	355.3800000000001	7.0
413445540	1441069459	30.928461316654364	122.54572729063383	9.26	355.3400000000001	7.0
413445540	1441069460	30.928502853424977	122.54572256777124	9.25	355.30000000000007	7.0
413445540	1441069461	30.928544761921636	122.54571815948714	9.24	355.2600000000001	7.0
413445540	1441069462	30.92858723648589	122.5457140321748	9.23	355.2200000000001	7.0
413445540	1441069463	30.92863047145934	122.54571015222744	9.219999999999999	355.1800000000001	7.0
413445540	1441069464	30.928674661183532	122.54570648603817	9.209999999999999	355.1400000000001	7.0
413445540	1441069465	30.928720000000006	122.54570300000002	9.2	355.1000000000001	7.0
413445540	1441069466	30.92876660704476	122.54569966436421	9.2	355.22222222222234	6.888888888888889
413445540	1441069467	30.928814300631494	122.54569646481524	9.2	355.34444444444455	6.777777777777779
413445540	1441069468	30.928862823868368	122.54569339089588	9.2	355.46666666666675	6.666666666666667
413445540	1441069469	30.928911919863534	122.5456904321489	9.2	355.58888888888896	6.555555555555556
413445540	1441069470	30.92896133172518	122.5456875781172	9.2	355.71111111111117	6.444444444444445
413445540	1441069471	30.92901080256145	122.54568481834356	9.2	355.83333333333337	6.333333333333334
413445540	1441069472	30.929060075480567	122.5456821423709	9.2	355.9555555555556	6.222222222222222
413445540	1441069473	30.929108893590673	122.54567953974208	9.2	356.07777777777784	6.111111111111112
413445540	1441069474	30.929156999999996	122.54567699999998	9.2	356.20000000000005	6.000000000000001
413445540	1441069475	30.929204184603197	122.54567450876372	9.2	356.04545454545456	6.000000000000001
413445540	1441069476	30.929250424440895	122.54567203595711	9.2	355.89090909090913	6.000000000000001
413445540	1441069477	30.929295743340173	122.54566954758005	9.2	355.73636363636365	6.000000000000001
413445540	1441069478	30.92934016512811	122.54566700963245	9.2	355.5818181818182	6.000000000000001
413445540	1441069479	30.929383713631793	122.54566438811409	9.2	355.42727272727274	6.000000000000001
413445540	1441069480	30.92942641267827	122.54566164902472	9.2	355.2727272727273	6.000000000000001
413445540	1441069481	30.929468286094632	122.54565875836407	9.2	355.1181818181819	6.000000000000001
413445540	1441069482	30.929509357707943	122.54565568213168	9.2	354.9636363636364	6.000000000000001
413445540	1441069483	30.929549651345223	122.54565238632722	9.2	354.80909090909097	6.000000000000001
413445540	1441069484	30.929589190833575	122.54564883695016	9.2	354.6545454545455	6.000000000000001
413445540	1441069485	30.929628	122.545645	9.2	354.50000000000006	6.000000000000001
413445540	1441069486	30.929666136094472	122.5456408474194	9.209090909090909	354.3545454545455	6.090909090909092
413445540	1441069487	30.929703790058536	122.54563637492404	9.218181818181817	354.20909090909095	6.1818181818181825
413445540	1441069488	30.92974118625665	122.54563158417282	9.227272727272727	354.0636363636364	6.272727272727273
413445540	1441069489	30.92977854905328	122.54562647682455	9.236363636363636	353.91818181818184	6.363636363636364
413445540	1441069490	30.929816102812843	122.54562105453803	9.245454545454546	353.7727272727273	6.454545454545455
413445540	1441069491	30.929854071899797	122.54561531897198	9.254545454545454	353.6272727272728	6.545454545454546
413445540	1441069492	30.92989268067857	122.5456092717851	9.263636363636364	353.4818181818182	6.636363636363637
413445540	1441069493	30.929932153513544	122.54560291463598	9.272727272727273	353.33636363636367	6.7272727272727275
413445540	1441069494	30.929972714769196	122.54559624918313	9.281818181818183	353.19090909090914	6.818181818181818
413445540	1441069495	30.93001458880987	122.54558927708504	9.290909090909091	353.04545454545456	6.909090909090909
413445540	1441069496	30.930058	122.545582	9.3	352.90000000000003	7.0
413445540	1441069497	30.930103079572838	122.54557443597106	9.3	352.90000000000003	7.111111111111112
413445540	1441069498	30.930149586237334	122.54556666858042	9.3	352.90000000000003	7.222222222222223
413445540	1441069499	30.930197185571352	122.5455587977952	9.3	352.90000000000003	7.333333333333333
413445540	1441069500	30.930245543152775	122.54555092358292	9.3	352.90000000000003	7.444444444444445
413445540	1441069501	30.930294324559533	122.5455431459114	9.3	352.90000000000003	7.555555555555556
413445540	1441069502	30.930343195369616	122.54553556474875	9.3	352.90000000000003	7.666666666666667
413445540	1441069503	30.93039182116103	122.5455282800634	9.3	352.90000000000003	7.777777777777779
413445540	1441069504	30.930439867511794	122.54552139182412	9.3	352.90000000000003	7.888888888888888
413445540	1441069505	30.930487000000007	122.54551499999998	9.3	352.90000000000003	8.0
413445540	1441069506	30.930532964714118	122.54550917918249	9.3	353.07000000000005	8.0
413445540	1441069507	30.930577829784166	122.54550390245197	9.3	353.24000000000007	8.0
413445540	1441069508	30.93062174385053	122.54549911751091	9.3	353.41	8.0
413445540	1441069509	30.930664855553562	122.54549477206153	9.3	353.58000000000004	8.0
413445540	1441069510	30.930707313533603	122.54549081380597	9.3	353.75000000000006	8.0
413445540	1441069511	30.93074926643099	122.5454871904462	9.3	353.9200000000001	8.0
413445540	1441069512	30.93079086288604	122.54548384968405	9.3	354.0900000000001	8.0
413445540	1441069513	30.93083225153903	122.54548073922123	9.3	354.26000000000005	8.0
413445540	1441069514	30.93087358103026	122.5454778067594	9.3	354.43000000000006	8.0
413445540	1441069515	30.93091500000001	122.54547500000001	9.3	354.6000000000001	8.0
413445540	1441069516	30.93095663227667	122.54547226930416	9.290000000000001	354.7800000000001	7.9
413445540	1441069517	30.93099850244116	122.54546957567155	9.280000000000001	354.9600000000001	7.8
413445540	1441069518	30.931040610262468	122.54546688276163	9.27	355.14000000000004	7.699999999999999
413445540	1441069519	30.93108295550964	122.54546415423363	9.26	355.32000000000005	7.6
413445540	1441069520	30.931125537951665	122.54546135374686	9.25	355.50000000000006	7.500000000000001
413445540	1441069521	30.93116835735758	122.54545844496047	9.24	355.68000000000006	7.400000000000001
413445540	1441069522	30.931211413496367	122.5454553915336	9.23	355.86	7.300000000000001
413445540	1441069523	30.931254706137018	122.54545215712524	9.219999999999999	356.04	7.2
413445540	1441069524	30.93129823504858	122.5454487053944	9.209999999999999	356.22	7.1000000000000005
413445540	1441069525	30.931341999999997	122.54544500000002	9.2	356.40000000000003	7.0
413445540	1441069526	30.931385992001783	122.54544101479655	9.2	356.2526315789474	7.0
413445540	1441069527	30.931430167030534	122.54543676442121	9.2	356.10526315789474	7.0
413445540	1441069528	30.93147447230431	122.5454322737068	9.2	355.95789473684215	7.0
413445540	1441069529	30.931518855041258	122.54542756748624	9.2	355.8105263157895	7.0
413445540	1441069530	30.931563262459456	122.5454226705925	9.2	355.66315789473686	7.0
413445540	1441069531	30.931607641777035	122.54541760785864	9.2	355.51578947368426	7.0
413445540	1441069532	30.931651940212102	122.54541240411773	9.2	355.3684210526316	7.0
413445540	1441069533	30.931696104982773	122.5454070842029	9.2	355.22105263157897	7.0
413445540	1441069534	30.9317400833072	122.54540167294738	9.2	355.0736842105264	7.0
413445540	1441069535	30.93178382240351	122.54539619518438	9.2	354.92631578947373	7.0
413445540	1441069536	30.931827269489823	122.54539067574729	9.2	354.7789473684211	7.0
413445540	1441069537	30.93187037178431	122.54538513946946	9.2	354.6315789473685	7.0
413445540	1441069538	30.931913076505104	122.54537961118433	9.2	354.48421052631585	7.0
413445540	1441069539	30.93195533087039	122.54537411572538	9.2	354.33684210526326	7.0
413445540	1441069540	30.931997082098317	122.54536867792622	9.2	354.1894736842106	7.0
413445540	1441069541	30.932038277407067	122.5453633226204	9.2	354.04210526315796	7.0
413445540	1441069542	30.932078864014805	122.54535807464161	9.2	353.8947368421054	7.0
413445540	1441069543	30.932118789139725	122.54535295882356	9.2	353.7473684210527	7.0
413445540	1441069544	30.932157999999994	122.54534800000002	9.2	353.6000000000001	7.0
413445540	1441069545	30.93219648513031	122.54534321329463	9.2	353.68333333333345	7.0
413445540	1441069546	30.932234398331367	122.5453385749905	9.2	353.76666666666677	7.0
413445540	1441069547	30.932271934720273	122.54533405166046	9.2	353.8500000000001	7.0
413445540	1441069548	30.932309289414196	122.5453296098773	9.2	353.9333333333334	7.0
413445540	1441069549	30.932346657530285	122.5453252162137	9.2	354.01666666666677	7.0
413445540	1441069550	30.932384234185623	122.5453208372422	9.2	354.1000000000001	7.0
413445540	1441069551	30.932422214497358	122.5453164395353	9.2	354.1833333333334	7.0
413445540	1441069552	30.93246079358258	122.54531198966536	9.2	354.26666666666677	7.0
413445540	1441069553	30.932500166558373	122.54530745420473	9.2	354.3500000000001	7.0
413445540	1441069554	30.932540528541843	122.5453027997256	9.2	354.4333333333334	7.0
413445540	1441069555	30.932582074650025	122.54529799280003	9.2	354.51666666666677	7.0
413445540	1441069556	30.93262500000001	122.545293	9.2	354.6000000000001	7.0
413445540	1441069557	30.93266942345595	122.545287802733	9.2	354.7222222222223	7.0
413445540	1441069558	30.932715158870522	122.54528244174895	9.2	354.84444444444455	7.0
413445540	1441069559	30.9327619438435	122.5452769726335	9.2	354.96666666666675	7.0
413445540	1441069560	30.932809515974757	122.54527145097249	9.2	355.08888888888896	7.0
413445540	1441069561	30.93285761286411	122.54526593235188	9.2	355.21111111111117	7.0
413445540	1441069562	30.932905972111428	122.54526047235791	9.2	355.3333333333334	7.0
413445540	1441069563	30.932954331316573	122.54525512657686	9.2	355.45555555555563	7.0
413445540	1441069564	30.933002428079458	122.54524995059533	9.2	355.57777777777784	7.0
413445540	1441069565	30.93304999999999	122.545245	9.2	355.70000000000005	7.0
413445540	1441069566	30.93309682555326	122.54524031525833	9.2	355.6600000000001	6.9
413445540	1441069567	30.933142846714865	122.54523587636034	9.2	355.62000000000006	6.8
413445540	1441069568	30.933188046335626	122.54523164817657	9.2	355.5800000000001	6.700000000000001
413445540	1441069569	30.933232407266278	122.5452275955775	9.2	355.5400000000001	6.6000000000000005
413445540	1441069570	30.933275912357562	122.54522368343355	9.2	355.50000000000006	6.5
413445540	1441069571	30.933318544460278	122.54521987661505	9.2	355.4600000000001	6.4
413445540	1441069572	30.933360286425128	122.54521613999226	9.2	355.4200000000001	6.3
413445540	1441069573	30.93340112110286	122.5452124384354	9.2	355.3800000000001	6.200000000000001
413445540	1441069574	30.93344103134425	122.54520873681462	9.2	355.3400000000001	6.1000000000000005
413445540	1441069575	30.93348	122.54520500000001	9.2	355.30000000000007	6.000000000000001
413445540	1441069576	30.933518060794334	122.54520119289404	9.2	355.1500000000001	6.000000000000001
413445540	1441069577	30.933555450945477	122.54519728052892	9.2	355.0000000000001	6.000000000000001
413445540	1441069578	30.933592458545107	122.5451932279692	9.2	354.8500000000001	6.000000000000001
413445540	1441069579	30.933629371684926	122.54518900027928	9.2	354.7000000000001	6.000000000000001
413445540	1441069580	30.933666478456587	122.54518456252352	9.2	354.55000000000007	6.000000000000001
413445540	1441069581	30.93370406695175	122.54517987976614	9.2	354.4000000000001	6.000000000000001
413445540	1441069582	30.93374242526206	122.5451749170712	9.2	354.25000000000006	6.000000000000001
413445540	1441069583	30.933781841479128	122.5451696395027	9.2	354.1000000000001	6.000000000000001
413445540	1441069584	30.93382260369458	122.5451640121244	9.2	353.9500000000001	6.000000000000001
413445540	1441069585	30.933865	122.545158	9.2	353.80000000000007	6.000000000000001
413445540	1441069586	30.933909214733994	122.54515159176933	9.2	353.7222222222223	6.111111111111112
413445540	1441069587	30.933955017223294	122.54514487037761	9.2	353.6444444444445	6.222222222222222
413445540	1441069588	30.9340020730417	122.54513794234671	9.2	353.5666666666667	6.333333333333334
413445540	1441069589	30.934050047763026	122.54513091419875	9.2	353.488888888889	6.444444444444445
413445540	1441069590	30.934098606961133	122.5451238924562	9.2	353.4111111111112	6.555555555555556
413445540	1441069591	30.93414741620995	122.54511698364182	9.2	353.3333333333334	6.666666666666667
413445540	1441069592	30.934196141083373	122.54511029427864	9.2	353.25555555555565	6.777777777777779
413445540	1441069593	30.9342444471554	122.54510393089015	9.2	353.17777777777786	6.888888888888889
413445540	1441069594	30.93429200000001	122.545098	9.2	353.1000000000001	7.0
413445540	1441069595	30.934338527664007	122.54509258221842	9.19	353.2900000000001	7.0
413445540	1441069596	30.934384008085335	122.54508765450072	9.18	353.4800000000001	7.0
413445540	1441069597	30.934428481674665	122.54508316788827	9.17	353.6700000000001	7.0
413445540	1441069598	30.93447198884269	122.54507907342231	9.16	353.86000000000007	7.0
413445540	1441069599	30.934514570000083	122.54507532214403	9.149999999999999	354.05000000000007	7.0
413445540	1441069600	30.93455626555749	122.54507186509444	9.139999999999999	354.24000000000007	7.0
413445540	1441069601	30.934597115925555	122.5450686533145	9.129999999999999	354.43000000000006	7.0
413445540	1441069602	30.934637161514903	122.54506563784496	9.12	354.62000000000006	7.0
413445540	1441069603	30.93467644273619	122.5450627697266	9.11	354.81000000000006	7.0
413445540	1441069604	30.934714999999997	122.54506000000002	9.1	355.00000000000006	7.0
413445540	1441069605	30.934752902115168	122.54505727761288	9.1	355.07500000000005	6.916666666666667
413445540	1441069606	30.934790331483192	122.54505454314128	9.1	355.15000000000003	6.833333333333334
413445540	1441069607	30.934827498903804	122.54505173506836	9.1	355.2250000000001	6.75
413445540	1441069608	30.93486461517668	122.54504879187708	9.1	355.30000000000007	6.666666666666667
413445540	1441069609	30.934901891101493	122.54504565205028	9.1	355.37500000000006	6.583333333333334
413445540	1441069610	30.934939537477945	122.54504225407072	9.1	355.45000000000005	6.5
413445540	1441069611	30.934977765105653	122.54503853642102	9.1	355.52500000000003	6.416666666666667
413445540	1441069612	30.93501678478428	122.54503443758358	9.1	355.6000000000001	6.333333333333334
413445540	1441069613	30.93505680731344	122.54502989604075	9.1	355.67500000000007	6.250000000000001
413445540	1441069614	30.93509804349274	122.5450248502746	9.1	355.75000000000006	6.166666666666667
413445540	1441069615	30.935140704121732	122.54501923876713	9.1	355.82500000000005	6.083333333333334
413445540	1441069616	30.935184999999997	122.54501300000001	9.1	355.90000000000003	6.000000000000001
413445540	1441069617	30.935231041278715	122.5450061112705	9.112499999999999	355.5375000000001	6.125000000000001
413445540	1441069618	30.935278535515707	122.54499870513867	9.125	355.17500000000007	6.250000000000001
413445540	1441069619	30.935327089620543	122.54499095298077	9.1375	354.81250000000006	6.375
413445540	1441069620	30.93537631050281	122.54498302617341	9.149999999999999	354.45000000000005	6.5
413445540	1441069621	30.935425805072146	122.54497509609381	9.1625	354.0875000000001	6.625000000000001
413445540	1441069622	30.935475180238274	122.54496733411955	9.174999999999999	353.7250000000001	6.75
413445540	1441069623	30.935524042910945	122.54495991162875	9.1875	353.36250000000007	6.875
413445540	1441069624	30.935571999999993	122.544953	9.2	353.00000000000006	7.0
413445540	1441069625	30.93561873930509	122.54494673101553	9.19090909090909	353.0818181818183	7.090909090909091
413445540	1441069626	30.93566427218512	122.54494107807056	9.181818181818182	353.16363636363644	7.1818181818181825
413445540	1441069627	30.935708690888735	122.54493597496337	9.172727272727272	353.2454545454546	7.272727272727273
413445540	1441069628	30.935752087664586	122.54493135549198	9.163636363636362	353.32727272727277	7.363636363636364
413445540	1441069629	30.93579455476128	122.54492715345434	9.154545454545454	353.40909090909093	7.454545454545455
413445540	1441069630	30.935836184427423	122.54492330264816	9.145454545454545	353.49090909090916	7.545454545454546
413445540	1441069631	30.935877068911605	122.54491973687104	9.136363636363637	353.5727272727273	7.636363636363637
413445540	1441069632	30.9359173004624	122.54491638992042	9.127272727272727	353.6545454545455	7.7272727272727275
413445540	1441069633	30.93595697132837	122.54491319559361	9.118181818181817	353.73636363636365	7.818181818181818
413445540	1441069634	30.935996173758056	122.54491008768778	9.10909090909091	353.81818181818187	7.909090909090909
413445540	1441069635	30.936035	122.544907	9.1	353.90000000000003	8.0
413445540	1441069636	30.936073537435973	122.54490387865677	9.1	354.1	8.0
413445540	1441069637	30.93611185398063	122.54490071910277	9.1	354.3	8.0
413445540	1441069638	30.93615001268191	122.54489752911236	9.1	354.50000000000006	8.0
413445540	1441069639	30.936188076587698	122.54489431645978	9.1	354.70000000000005	8.0
413445540	1441069640	30.936226108745927	122.54489108891934	9.1	354.90000000000003	8.0
413445540	1441069641	30.936264172204456	122.54488785426535	9.1	355.1	8.0
413445540	1441069642	30.936302330011234	122.54488462027214	9.1	355.30000000000007	8.0
413445540	1441069643	30.936340645214152	122.54488139471395	9.1	355.50000000000006	8.0
413445540	1441069644	30.936379180861103	122.54487818536515	9.1	355.70000000000005	8.0
413445540	1441069645	30.936418	122.544875	9.1	355.90000000000003	8.0
413445540	1441069646	30.936457170024763	122.54487184221705	9.1	355.96000000000004	7.9
413445540	1441069647	30.936496775713373	122.5448686989117	9.1	356.02000000000004	7.8
413445540	1441069648	30.936536906189836	122.54486555280349	9.1	356.08000000000004	7.699999999999999
413445540	1441069649	30.936577650578133	122.54486238661194	9.1	356.14000000000004	7.6
413445540	1441069650	30.936619098002296	122.54485918305653	9.1	356.20000000000005	7.500000000000001
413445540	1441069651	30.936661337586276	122.5448559248567	9.1	356.26000000000005	7.400000000000001
413445540	1441069652	30.936704458454063	122.54485259473184	9.1	356.32000000000005	7.300000000000001
413445540	1441069653	30.93674854972963	122.54484917540123	9.1	356.38000000000005	7.2
413445540	1441069654	30.936793700536953	122.5448456495842	9.1	356.44000000000005	7.1000000000000005
413445540	1441069655	30.93684	122.544842	9.1	356.50000000000006	7.0
413445540	1441069656	30.936887464416774	122.54483821522109	9.1	356.4444444444445	6.888888888888889
413445540	1441069657	30.936935818781365	122.5448343072335	9.1	356.38888888888897	6.777777777777779
413445540	1441069658	30.93698471526195	122.54483029387664	9.1	356.33333333333337	6.666666666666667
413445540	1441069659	30.9370338060267	122.54482619298996	9.1	356.2777777777778	6.555555555555556
413445540	1441069660	30.937082743243817	122.54482202241311	9.1	356.2222222222223	6.444444444444445
413445540	1441069661	30.93713117908147	122.54481779998581	9.1	356.16666666666674	6.333333333333334
413445540	1441069662	30.937178765707905	122.5448135435479	9.1	356.11111111111114	6.222222222222222
413445540	1441069663	30.93722515529133	122.54480927093928	9.1	356.0555555555556	6.111111111111112
413445540	1441069664	30.937269999999998	122.544805	9.1	356.00000000000006	6.000000000000001
413445540	1441069665	30.93731305557536	122.5448007414101	9.108333333333333	355.8416666666667	6.000000000000001
413445540	1441069666	30.937354492051668	122.54479647720912	9.116666666666667	355.6833333333334	6.000000000000001
413445540	1441069667	30.93739458303636	122.5447921822764	9.125	355.52500000000003	6.000000000000001
413445540	1441069668	30.937433602136906	122.54478783149122	9.133333333333333	355.36666666666673	6.000000000000001
413445540	1441069669	30.937471822960703	122.54478339973272	9.141666666666666	355.20833333333337	6.000000000000001
413445540	1441069670	30.93750951911519	122.54477886187996	9.149999999999999	355.05000000000007	6.000000000000001
413445540	1441069671	30.93754696420774	122.54477419281196	9.158333333333333	354.8916666666667	6.000000000000001
413445540	1441069672	30.937584431845764	122.54476936740754	9.166666666666666	354.7333333333334	6.000000000000001
413445540	1441069673	30.93762219563663	122.54476436054553	9.174999999999999	354.57500000000005	6.000000000000001
413445540	1441069674	30.937660529187735	122.54475914710457	9.183333333333334	354.41666666666674	6.000000000000001
413445540	1441069675	30.93769970610641	122.54475370196326	9.191666666666666	354.2583333333334	6.000000000000001
413445540	1441069676	30.937739999999998	122.54474800000001	9.2	354.1000000000001	6.000000000000001
413445540	1441069677	30.937781613225358	122.54474202696132	9.2	354.0578947368422	6.052631578947369
413445540	1441069678	30.93782446313745	122.54473581206638	9.2	354.01578947368426	6.105263157894737
413445540	1441069679	30.937868395840713	122.5447293954026	9.2	353.97368421052636	6.157894736842106
413445540	1441069680	30.937913257439682	122.54472281705748	9.2	353.9315789473685	6.210526315789474
413445540	1441069681	30.93795889403882	122.5447161171187	9.2	353.8894736842106	6.2631578947368425
413445540	1441069682	30.93800515174267	122.54470933567394	9.2	353.8473684210527	6.3157894736842115
413445540	1441069683	30.938051876655752	122.54470251281111	9.2	353.8052631578948	6.36842105263158
413445540	1441069684	30.93809891488262	122.54469568861823	9.2	353.7631578947369	6.421052631578948
413445540	1441069685	30.938146112527807	122.54468890318336	9.2	353.721052631579	6.473684210526316
413445540	1441069686	30.938193315695905	122.54468219659479	9.2	353.6789473684211	6.526315789473685
413445540	1441069687	30.93824037049147	122.54467560894085	9.2	353.6368421052632	6.578947368421053
413445540	1441069688	30.93828712301915	122.54466918031007	9.2	353.5947368421053	6.631578947368421
413445540	1441069689	30.938333419383508	122.54466295079105	9.2	353.55263157894746	6.684210526315789
413445540	1441069690	30.938379105689194	122.54465696047251	9.2	353.51052631578955	6.736842105263158
413445540	1441069691	30.93842402804083	122.5446512494433	9.2	353.46842105263164	6.7894736842105265
413445540	1441069692	30.938468032543067	122.54464585779237	9.2	353.42631578947373	6.842105263157895
413445540	1441069693	30.938510965300573	122.54464082560875	9.2	353.3842105263158	6.894736842105264
413445540	1441069694	30.938552672417988	122.54463619298156	9.2	353.342105263158	6.947368421052632
413445540	1441069695	30.938592999999994	122.54463200000001	9.2	353.30000000000007	7.0
413445540	1441069696	30.938631880606877	122.54462826668309	9.2	353.43000000000006	7.0
413445540	1441069697	30.93866959262133	122.5446249327687	9.2	353.56000000000006	7.0
413445540	1441069698	30.938706500881633	122.5446219179243	9.2	353.69000000000005	7.0
413445540	1441069699	30.93874297022606	122.54461914181715	9.2	353.82000000000005	7.0
413445540	1441069700	30.938779365492874	122.54461652411429	9.2	353.95000000000005	7.0
413445540	1441069701	30.938816051520277	122.54461398448262	9.2	354.0800000000001	7.0
413445540	1441069702	30.93885339314651	122.54461144258889	9.2	354.2100000000001	7.0
413445540	1441069703	30.938891755209752	122.54460881809966	9.2	354.3400000000001	7.0
413445540	1441069704	30.938931502548204	122.5446060306813	9.2	354.4700000000001	7.0
413445540	1441069705	30.938973	122.544603	9.2	354.6000000000001	7.0
413445540	1441069706	30.939016491099522	122.54459966146668	9.188888888888888	354.66666666666674	7.0
413445540	1441069707	30.93906173416594	122.54459601347203	9.177777777777777	354.7333333333334	7.0
413445540	1441069708	30.93910836621467	122.54459207015177	9.166666666666666	354.80000000000007	7.0
413445540	1441069709	30.93915602426114	122.54458784564162	9.155555555555555	354.86666666666673	7.0
413445540	1441069710	30.93920434532077	122.54458335407737	9.144444444444444	354.9333333333334	7.0
413445540	1441069711	30.93925296640901	122.54457860959504	9.133333333333333	355.00000000000006	7.0
413445540	1441069712	30.93930152454132	122.54457362633056	9.122222222222222	355.0666666666667	7.0
413445540	1441069713	30.939349656733157	122.54456841842011	9.11111111111111	355.1333333333334	7.0
413445540	1441069714	30.939396999999992	122.54456299999998	9.1	355.20000000000005	7.0
413445540	1441069715	30.939443264172134	122.54455739285869	9.11	355.11000000000007	7.0
413445540	1441069716	30.93948845033903	122.54455164939368	9.12	355.02000000000004	7.0
413445540	1441069717	30.939532632404966	122.54454582965461	9.129999999999999	354.93000000000006	7.0
413445540	1441069718	30.939575884274202	122.54453999369126	9.139999999999999	354.84000000000003	7.0
413445540	1441069719	30.939618279851054	122.5445342015535	9.149999999999999	354.75000000000006	7.0
413445540	1441069720	30.9396598930398	122.54452851329133	9.16	354.66	7.0
413445540	1441069721	30.939700797744752	122.54452298895471	9.17	354.57000000000005	7.0
413445540	1441069722	30.939741067870223	122.54451768859384	9.18	354.4800000000001	7.0
413445540	1441069723	30.939780777320514	122.54451267225885	9.19	354.39000000000004	7.0
413445540	1441069724	30.939820000000005	122.544508	9.2	354.30000000000007	7.0
413445540	1441069725	30.939858816985915	122.5445037124064	9.2	354.27500000000003	7.083333333333334
413445540	1441069726	30.939897338047164	122.54449977222195	9.2	354.25000000000006	7.166666666666667
413445540	1441069727	30.939935680125572	122.54449612272931	9.2	354.2250000000001	7.250000000000001
413445540	1441069728	30.939973960162977	122.54449270721098	9.2	354.20000000000005	7.333333333333333
413445540	1441069729	30.940012295101187	122.54448946894925	9.2	354.17500000000007	7.416666666666667
413445540	1441069730	30.940050801881945	122.54448635122645	9.2	354.15000000000003	7.500000000000001
413445540	1441069731	30.940089597447095	122.54448329732475	9.2	354.12500000000006	7.583333333333333
413445540	1441069732	30.940128798738364	122.54448025052612	9.2	354.1000000000001	7.666666666666667
413445540	1441069733	30.940168522697547	122.54447715411258	9.2	354.07500000000005	7.75
413445540	1441069734	30.940208886266376	122.54447395136593	9.2	354.05000000000007	7.833333333333334
413445540	1441069735	30.940250006386623	122.54447058556788	9.2	354.0250000000001	7.916666666666666
413445540	1441069736	30.940291999999992	122.54446699999998	9.2	354.00000000000006	8.0
413445540	1441069737	30.940334945503984	122.54446315198624	9.2	354.0315789473685	7.947368421052631
413445540	1441069738	30.94037876711919	122.54445905502052	9.2	354.0631578947369	7.894736842105263
413445540	1441069739	30.940423350521936	122.54445473663918	9.2	354.0947368421053	7.842105263157896
413445540	1441069740	30.940468581388572	122.54445022437872	9.2	354.1263157894738	7.7894736842105265
413445540	1441069741	30.940514345395485	122.54444554577569	9.2	354.1578947368422	7.736842105263158
413445540	1441069742	30.94056052821903	122.54444072836662	9.2	354.1894736842106	7.684210526315789
413445540	1441069743	30.94060701553557	122.54443579968827	9.2	354.221052631579	7.63157894736842
413445540	1441069744	30.940653693021513	122.54443078727735	9.2	354.25263157894744	7.578947368421053
413445540	1441069745	30.940700446353222	122.54442571867074	9.2	354.28421052631586	7.526315789473685
413445540	1441069746	30.940747161207106	122.54442062140528	9.2	354.3157894736843	7.473684210526316
413445540	1441069747	30.94079372325958	122.54441552301803	9.2	354.3473684210527	7.421052631578947
413445540	1441069748	30.94084001818705	122.54441045104603	9.2	354.3789473684211	7.36842105263158
413445540	1441069749	30.94088593166595	122.54440543302644	9.2	354.4105263157895	7.3157894736842115
413445540	1441069750	30.940931349372704	122.54440049649652	9.2	354.442105263158	7.2631578947368425
413445540	1441069751	30.940976156983766	122.54439566899356	9.2	354.4736842105264	7.2105263157894735
413445540	1441069752	30.941020240175558	122.54439097805493	9.2	354.50526315789483	7.157894736842106
413445540	1441069753	30.941063484624554	122.54438645121812	9.2	354.53684210526325	7.105263157894737
413445540	1441069754	30.94110577600721	122.54438211602061	9.2	354.56842105263166	7.052631578947369
413445540	1441069755	30.941147000000004	122.544378	9.2	354.6000000000001	7.0
413445540	1441069756	30.94118709389708	122.54437412274115	9.2	354.6700000000001	7.0
413445540	1441069757	30.941226201463405	122.54437047201776	9.2	354.74000000000007	7.0
413445540	1441069758	30.941264518081585	122.54436702765078	9.2	354.81000000000006	7.0
413445540	1441069759	30.941302239134252	122.54436376946097	9.2	354.8800000000001	7.0
413445540	1441069760	30.941339560004007	122.5443606772691	9.2	354.9500000000001	7.0
413445540	1441069761	30.94137667607346	122.54435773089581	9.2	355.0200000000001	7.0
413445540	1441069762	30.9414137827252	122.54435491016173	9.2	355.0900000000001	7.0
413445540	1441069763	30.94145107534182	122.54435219488741	9.2	355.1600000000001	7.0
413445540	1441069764	30.941488749305886	122.54434956489337	9.2	355.2300000000001	7.0
413445540	1441069765	30.941527000000004	122.544347	9.2	355.30000000000007	7.0
413445540	1441069766	30.94156599359545	122.54434447653567	9.19	355.3200000000001	7.0
413445540	1441069767	30.941605779418513	122.5443419568604	9.18	355.3400000000001	7.0
413445540	1441069768	30.94164637758424	122.54433939984217	9.17	355.36000000000007	7.0
413445540	1441069769	30.94168780820766	122.5443367643488	9.16	355.3800000000001	7.0
413445540	1441069770	30.941730091403773	122.54433400924803	9.149999999999999	355.4000000000001	7.0
413445540	1441069771	30.941773247287575	122.5443310934076	9.139999999999999	355.4200000000001	7.0
413445540	1441069772	30.941817295974115	122.54432797569511	9.129999999999999	355.44000000000005	7.0
413445540	1441069773	30.941862257578364	122.5443246149781	9.12	355.4600000000001	7.0
413445540	1441069774	30.941908152215333	122.54432097012395	9.11	355.4800000000001	7.0
413445540	1441069775	30.941954999999997	122.544317	9.1	355.50000000000006	7.0
413445540	1441069776	30.942002766396183	122.54431268151895	9.11111111111111	355.4333333333334	7.0
413445540	1441069777	30.942051198263147	122.54430806377518	9.122222222222222	355.36666666666673	7.0
413445540	1441069778	30.942099987809055	122.54430321390872	9.133333333333333	355.30000000000007	7.0
413445540	1441069779	30.942148827242022	122.54429819905978	9.144444444444444	355.2333333333334	7.0
413445540	1441069780	30.942197408770262	122.5442930863688	9.155555555555555	355.1666666666667	7.0
413445540	1441069781	30.94224542460195	122.54428794297637	9.166666666666666	355.1	7.0
413445540	1441069782	30.942292566945298	122.54428283602337	9.177777777777777	355.03333333333336	7.0
413445540	1441069783	30.94233852800857	122.54427783265085	9.188888888888888	354.9666666666667	7.0
413445540	1441069784	30.942382999999992	122.54427300000002	9.2	354.90000000000003	7.0
413445540	1441069785	30.942425770336158	122.54426838914523	9.2	354.8916666666667	7.0
413445540	1441069786	30.94246700726669	122.54426398689263	9.2	354.8833333333333	7.0
413445540	1441069787	30.942506974249547	122.54425976398115	9.2	354.875	7.0
413445540	1441069788	30.9425459347426	122.54425569114959	9.2	354.8666666666667	7.0
413445540	1441069789	30.942584152203764	122.54425173913668	9.2	354.85833333333335	7.0
413445540	1441069790	30.94262189009093	122.54424787868103	9.2	354.85	7.0
413445540	1441069791	30.94265941186196	122.54424408052118	9.2	354.8416666666667	7.0
413445540	1441069792	30.94269698097473	122.54424031539551	9.2	354.83333333333337	7.0
413445540	1441069793	30.942734860887064	122.54423655404239	9.2	354.82500000000005	7.0
413445540	1441069794	30.942773315056854	122.54423276719999	9.2	354.8166666666667	7.0
413445540	1441069795	30.94281260694188	122.54422892560653	9.2	354.8083333333334	7.0
413445540	1441069796	30.942853	122.544225	9.2	354.80000000000007	7.0
413445540	1441069797	30.94289468944438	122.5442209683304	9.2	354.842105263158	7.0
413445540	1441069798	30.942937597509697	122.54421683739577	9.2	354.8842105263159	7.0
413445540	1441069799	30.942981578185982	122.5442126212063	9.2	354.92631578947373	7.0
413445540	1441069800	30.943026485463292	122.54420833377218	9.2	354.96842105263164	7.0
413445540	1441069801	30.943072173331686	122.54420398910362	9.2	355.01052631578955	7.0
413445540	1441069802	30.94311849578125	122.54419960121093	9.2	355.05263157894746	7.0
413445540	1441069803	30.943165306802015	122.54419518410448	9.2	355.0947368421053	7.0
413445540	1441069804	30.943212460384057	122.5441907517947	9.2	355.1368421052632	7.0
413445540	1441069805	30.943259810517485	122.54418631829199	9.2	355.1789473684211	7.0
413445540	1441069806	30.943307211192373	122.54418189760693	9.2	355.221052631579	7.0
413445540	1441069807	30.943354516398816	122.5441775037501	9.2	355.26315789473693	7.0
413445540	1441069808	30.943401580126917	122.54417315073214	9.2	355.3052631578948	7.0
413445540	1441069809	30.943448256366796	122.54416885256371	9.2	355.3473684210527	7.0
413445540	1441069810	30.94349439910855	122.54416462325563	9.2	355.3894736842106	7.0
413445540	1441069811	30.94353986234229	122.54416047681865	9.2	355.4315789473685	7.0
413445540	1441069812	30.94358450005819	122.54415642726366	9.2	355.47368421052636	7.0
413445540	1441069813	30.943628166246345	122.54415248860158	9.2	355.51578947368426	7.0
413445540	1441069814	30.943670714896886	122.54414867484337	9.2	355.5578947368422	7.0
413445540	1441069815	30.943712000000005	122.54414500000001	9.2	355.6000000000001	7.0
413445540	1441069816	30.943751940312055	122.54414146710829	9.2	355.51000000000005	7.0
413445540	1441069817	30.943790713654458	122.54413803530785	9.2	355.4200000000001	7.0
413445540	1441069818	30.94382856261483	122.54413465276401	9.2	355.33000000000004	7.0
413445540	1441069819	30.94386572978083	122.54413126764193	9.2	355.24000000000007	7.0
413445540	1441069820	30.94390245774004	122.54412782810661	9.2	355.15000000000003	7.0
413445540	1441069821	30.943938989080067	122.54412428232304	9.2	355.06000000000006	7.0
413445540	1441069822	30.943975566388524	122.54412057845595	9.2	354.97	7.0
413445540	1441069823	30.944012432252947	122.54411666467009	9.2	354.88000000000005	7.0
413445540	1441069824	30.94404982926093	122.54411248912996	9.2	354.79	7.0
413445540	1441069825	30.944088000000004	122.544108	9.2	354.70000000000005	7.0
413445540	1441069826	30.944127143425835	122.54410316398709	9.2	354.64000000000004	7.0
413445540	1441069827	30.944167283966667	122.5440980219683	9.2	354.58000000000004	7.0
413445540	1441069828	30.944208402418855	122.54409263336345	9.2	354.52000000000004	7.0
413445540	1441069829	30.944250479578795	122.54408705759238	9.2	354.46000000000004	7.0
413445540	1441069830	30.944293496242874	122.54408135407503	9.2	354.40000000000003	7.0
413445540	1441069831	30.944337433207505	122.54407558223147	9.2	354.34000000000003	7.0
413445540	1441069832	30.944382271269102	122.54406980148184	9.2	354.28000000000003	7.0
413445540	1441069833	30.944427991224085	122.54406407124644	9.2	354.22	7.0
413445540	1441069834	30.94447457386889	122.54405845094566	9.2	354.1600000000001	7.0
413445540	1441069835	30.944521999999996	122.544053	9.2	354.1000000000001	7.0
413445540	1441069836	30.94457020840631	122.5440477663529	9.2	354.21111111111117	7.111111111111112
413445540	1441069837	30.944618969846744	122.54404275203899	9.2	354.3222222222223	7.222222222222223
413445540	1441069838	30.944668013072633	122.54403794761565	9.2	354.4333333333334	7.333333333333333
413445540	1441069839	30.94471706683536	122.54403334364041	9.2	354.54444444444454	7.444444444444445
413445540	1441069840	30.9447658598863	122.54402893067079	9.2	354.6555555555556	7.555555555555556
413445540	1441069841	30.944814120976844	122.54402469926433	9.2	354.76666666666677	7.666666666666667
413445540	1441069842	30.944861578858383	122.54402063997863	9.2	354.87777777777785	7.777777777777779
413445540	1441069843	30.9449079622823	122.54401674337129	9.2	354.988888888889	7.888888888888888
413445540	1441069844	30.944953	122.544013	9.2	355.1000000000001	8.0
413445540	1441069845	30.944996499030804	122.54400939834201	9.2	355.17500000000007	8.0
413445540	1441069846	30.945038579465734	122.54400591855311	9.2	355.2500000000001	8.0
413445540	1441069847	30.9450794396637	122.54400253870863	9.2	355.3250000000001	8.0
413445540	1441069848	30.945119277983625	122.54399923688379	9.2	355.4000000000001	8.0
413445540	1441069849	30.945158292784406	122.54399599115382	9.2	355.4750000000001	8.0
413445540	1441069850	30.94519668242492	122.5439927795938	9.2	355.55000000000007	8.0
413445540	1441069851	30.945234645264076	122.54398958027875	9.2	355.62500000000006	8.0
413445540	1441069852	30.945272379660775	122.54398637128365	9.2	355.70000000000005	8.0
413445540	1441069853	30.945310083973837	122.54398313068343	9.2	355.77500000000003	8.0
413445540	1441069854	30.94534795656217	122.5439798365529	9.2	355.8500000000001	8.0
413445540	1441069855	30.9453861957846	122.54397646696685	9.2	355.92500000000007	8.0
413445540	1441069856	30.945424999999997	122.543973	9.2	356.00000000000006	8.0
413445540	1441069857	30.94546452414835	122.54396942042318	9.2	356.0166666666667	7.9444444444444455
413445540	1441069858	30.94550474949419	122.54396573979204	9.2	356.03333333333336	7.888888888888888
413445540	1441069859	30.94554561388328	122.54396197635856	9.2	356.05000000000007	7.833333333333334
413445540	1441069860	30.945587055161283	122.54395814837464	9.2	356.0666666666667	7.777777777777778
413445540	1441069861	30.945629011173935	122.54395427409229	9.2	356.08333333333337	7.722222222222222
413445540	1441069862	30.945671419766956	122.54395037176354	9.2	356.1000000000001	7.666666666666667
413445540	1441069863	30.94571421878607	122.54394645964047	9.2	356.11666666666673	7.611111111111111
413445540	1441069864	30.945757346077013	122.5439425559752	9.2	356.1333333333334	7.555555555555556
413445540	1441069865	30.945800739485502	122.54393867901989	9.2	356.15000000000003	7.500000000000001
413445540	1441069866	30.94584433685729	122.54393484702676	9.2	356.16666666666674	7.444444444444445
413445540	1441069867	30.94588807603811	122.54393107824806	9.2	356.1833333333334	7.388888888888889
413445540	1441069868	30.945931894873723	122.54392739093612	9.2	356.20000000000005	7.333333333333333
413445540	1441069869	30.945975731209856	122.5439238033432	9.2	356.21666666666675	7.277777777777779
413445540	1441069870	30.94601952289228	122.54392033372177	9.2	356.2333333333334	7.222222222222223
413445540	1441069871	30.946063207766734	122.54391700032424	9.2	356.25000000000006	7.166666666666667
413445540	1441069872	30.946106723679005	122.5439138214031	9.2	356.26666666666677	7.111111111111112
413445540	1441069873	30.94615000847483	122.54391081521082	9.2	356.2833333333334	7.055555555555556
413445540	1441069874	30.946193	122.54390799999999	9.2	356.30000000000007	7.0
413445540	1441069875	30.94623565430103	122.5439053806065	9.209090909090909	356.26363636363646	6.909090909090909
413445540	1441069876	30.946278000227426	122.54390290819937	9.218181818181817	356.2272727272728	6.818181818181818
413445540	1441069877	30.946320084829495	122.54390052053081	9.227272727272727	356.19090909090914	6.7272727272727275
413445540	1441069878	30.946361955157485	122.54389815535298	9.236363636363636	356.15454545454554	6.636363636363637
413445540	1441069879	30.94640365826165	122.5438957504178	9.245454545454546	356.1181818181819	6.545454545454546
413445540	1441069880	30.946445241192265	122.54389324347717	9.254545454545454	356.0818181818182	6.454545454545455
413445540	1441069881	30.946486750999536	122.54389057228285	9.263636363636364	356.0454545454546	6.363636363636364
413445540	1441069882	30.946528234733726	122.5438876745865	9.272727272727273	356.00909090909096	6.272727272727273
413445540	1441069883	30.946569739445064	122.54388448813965	9.281818181818183	355.97272727272735	6.1818181818181825
413445540	1441069884	30.946611312183748	122.5438809506937	9.290909090909091	355.9363636363637	6.090909090909092
413445540	1441069885	30.946652999999998	122.543877	9.3	355.90000000000003	6.000000000000001
413445540	1441069886	30.946694840464318	122.5438725937459	9.3	355.79090909090917	6.090909090909092
413445540	1441069887	30.94673683322848	122.54386776936367	9.3	355.68181818181824	6.1818181818181825
413445540	1441069888	30.94677896846463	122.54386258422186	9.3	355.5727272727273	6.272727272727273
413445540	1441069889	30.946821236344846	122.54385709568906	9.3	355.4636363636364	6.363636363636364
413445540	1441069890	30.94686362704125	122.54385136113409	9.3	355.3545454545455	6.454545454545455
413445540	1441069891	30.94690613072598	122.54384543792571	9.3	355.2454545454546	6.545454545454546
413445540	1441069892	30.94694873757119	122.54383938343294	9.3	355.1363636363637	6.636363636363637
413445540	1441069893	30.94699143774904	122.54383325502477	9.3	355.02727272727276	6.7272727272727275
413445540	1441069894	30.947034221431654	122.54382711007035	9.3	354.91818181818184	6.818181818181818
413445540	1441069895	30.947077078791242	122.543821005939	9.3	354.8090909090909	6.909090909090909
413445540	1441069896	30.947119999999995	122.54381500000001	9.3	354.70000000000005	7.0
413445540	1441069897	30.94716297766844	122.54380913966041	9.290000000000001	354.62	7.0
413445540	1441069898	30.947206014160386	122.54380343247728	9.280000000000001	354.54	7.0
413445540	1441069899	30.947249114277987	122.54379787604528	9.27	354.46000000000004	7.0
413445540	1441069900	30.9472922828234	122.543792467959	9.26	354.38	7.0
413445540	1441069901	30.947335524598767	122.54378720581306	9.25	354.3	7.0
413445540	1441069902	30.94737884440625	122.54378208720212	9.24	354.22	7.0
413445540	1441069903	30.947422247047957	122.54377710972072	9.23	354.14000000000004	7.0
413445540	1441069904	30.947465737326063	122.5437722709635	9.219999999999999	354.06	7.0
413445540	1441069905	30.94750932004269	122.54376756852506	9.209999999999999	353.98	7.0
413445540	1441069906	30.947552999999996	122.543763	9.2	353.90000000000003	7.0
413445540	1441069907	30.947596773795844	122.54375856083213	9.209999999999999	353.99	7.0
413445540	1441069908	30.94764060521096	122.54375423786205	9.219999999999999	354.08000000000004	7.0
413445540	1441069909	30.94768444982179	122.54375001577965	9.23	354.17	7.0
413445540	1441069910	30.947728263204812	122.54374587927471	9.24	354.26000000000005	7.0
413445540	1441069911	30.947772000936467	122.54374181303707	9.25	354.35	7.0
413445540	1441069912	30.947815618593193	122.54373780175652	9.26	354.44000000000005	7.0
413445540	1441069913	30.947859071751477	122.5437338301228	9.27	354.53000000000003	7.0
413445540	1441069914	30.94790231598773	122.54372988282564	9.280000000000001	354.62000000000006	7.0
413445540	1441069915	30.947945306878427	122.54372594455482	9.290000000000001	354.71000000000004	7.0
413445540	1441069916	30.947988000000006	122.543722	9.3	354.80000000000007	7.0
413445540	1441069917	30.94803036929057	122.5437180356565	9.3	354.8444444444445	6.944444444444445
413445540	1441069918	30.948072462134867	122.54371404524211	9.3	354.88888888888897	6.888888888888889
413445540	1441069919	30.948114344279286	122.54371002428026	9.3	354.9333333333334	6.833333333333334
413445540	1441069920	30.94815608147021	122.54370596829426	9.3	354.9777777777779	6.777777777777779
413445540	1441069921	30.94819773945403	122.54370187280753	9.3	355.0222222222223	6.722222222222222
413445540	1441069922	30.94823938397715	122.5436977333434	9.3	355.0666666666667	6.666666666666667
413445540	1441069923	30.948281080785936	122.54369354542514	9.3	355.1111111111112	6.611111111111111
413445540	1441069924	30.948322895626777	122.54368930457606	9.3	355.1555555555556	6.555555555555556
413445540	1441069925	30.948364894246037	122.54368500631946	9.3	355.20000000000005	6.5
413445540	1441069926	30.948407142390113	122.5436806461786	9.3	355.2444444444445	6.444444444444445
413445540	1441069927	30.94844970580537	122.54367621967666	9.3	355.28888888888895	6.388888888888889
413445540	1441069928	30.948492650238176	122.5436717223369	9.3	355.3333333333334	6.333333333333334
413445540	1441069929	30.948536041434902	122.54366714968246	9.3	355.37777777777785	6.277777777777779
413445540	1441069930	30.948579945141912	122.54366249723651	9.3	355.4222222222223	6.222222222222222
413445540	1441069931	30.948624427105567	122.5436577605222	9.3	355.46666666666675	6.166666666666667
413445540	1441069932	30.948669553072232	122.54365293506264	9.3	355.5111111111112	6.111111111111112
413445540	1441069933	30.948715388788255	122.54364801638089	9.3	355.5555555555556	6.055555555555556
413445540	1441069934	30.948762000000006	122.54364300000002	9.3	355.6000000000001	6.000000000000001
413445540	1441069935	30.94880940522523	122.54363788296523	9.3	355.4800000000001	6.1000000000000005
413445540	1441069936	30.94885743406739	122.54363266841041	9.3	355.36000000000007	6.200000000000001
413445540	1441069937	30.948905868901328	122.54362736099169	9.3	355.24000000000007	6.3
413445540	1441069938	30.948954492101954	122.54362196536526	9.3	355.12000000000006	6.4
413445540	1441069939	30.949003086044154	122.54361648618743	9.3	355.00000000000006	6.5
413445540	1441069940	30.949051433102788	122.54361092811445	9.3	354.88000000000005	6.6000000000000005
413445540	1441069941	30.949099315652777	122.54360529580272	9.3	354.76000000000005	6.700000000000001
413445540	1441069942	30.949146516069046	122.54359959390874	9.3	354.64000000000004	6.8
413445540	1441069943	30.94919281672647	122.54359382708894	9.3	354.52000000000004	6.9
413445540	1441069944	30.949238000000005	122.543588	9.3	354.40000000000003	7.0
413445540	1441069945	30.949281913757726	122.54358212130954	9.308333333333334	354.3833333333334	7.083333333333334
413445540	1441069946	30.949324667840393	122.54357621572935	9.316666666666666	354.36666666666673	7.166666666666667
413445540	1441069947	30.94936643758192	122.54357031198214	9.325000000000001	354.35	7.250000000000001
413445540	1441069948	30.94940739831621	122.54356443879072	9.333333333333334	354.33333333333337	7.333333333333333
413445540	1441069949	30.949447725377176	122.54355862487786	9.341666666666667	354.3166666666667	7.416666666666667
413445540	1441069950	30.949487594098738	122.54355289896631	9.350000000000001	354.30000000000007	7.500000000000001
413445540	1441069951	30.94952717981483	122.54354728977886	9.358333333333334	354.28333333333336	7.583333333333333
413445540	1441069952	30.949566657859336	122.54354182603826	9.366666666666667	354.2666666666667	7.666666666666667
413445540	1441069953	30.949606203566194	122.54353653646729	9.375	354.25000000000006	7.75
413445540	1441069954	30.949645992269314	122.54353144978873	9.383333333333333	354.2333333333334	7.833333333333334
413445540	1441069955	30.949686199302608	122.54352659472536	9.391666666666667	354.2166666666667	7.916666666666666
413445540	1441069956	30.949727	122.543522	9.4	354.20000000000005	8.0
413445540	1441069957	30.94976852646342	122.5435176826451	9.4	354.34000000000003	8.0
413445540	1441069958	30.949810737867015	122.54351361293178	9.4	354.4800000000001	8.0
413445540	1441069959	30.949853550152934	122.54350974944079	9.4	354.62000000000006	8.0
413445540	1441069960	30.94989687926335	122.54350605075282	9.4	354.76000000000005	8.0
413445540	1441069961	30.949940641140365	122.54350247544852	9.4	354.9000000000001	8.0
413445540	1441069962	30.949984751726177	122.54349898210847	9.4	355.0400000000001	8.0
413445540	1441069963	30.950029126962917	122.54349552931313	9.4	355.18000000000006	8.0
413445540	1441069964	30.95007368279269	122.54349207564303	9.4	355.32000000000005	8.0
413445540	1441069965	30.950118335157672	122.54348857967854	9.4	355.4600000000001	8.0
413445540	1441069966	30.950162999999996	122.543485	9.4	355.6000000000001	8.0
413445540	1441069967	30.950207609419817	122.54348130270108	9.39	355.69000000000005	7.9
413445540	1441069968	30.950252160149585	122.54347748392902	9.38	355.7800000000001	7.8
413445540	1441069969	30.950296665079737	122.54347354734448	9.370000000000001	355.87000000000006	7.699999999999999
413445540	1441069970	30.950341137100725	122.54346949660815	9.360000000000001	355.9600000000001	7.6
413445540	1441069971	30.950385589103004	122.54346533538069	9.350000000000001	356.05000000000007	7.500000000000001
413445540	1441069972	30.950430033977067	122.54346106732275	9.34	356.14000000000004	7.400000000000001
413445540	1441069973	30.950474484613324	122.54345669609503	9.33	356.2300000000001	7.300000000000001
413445540	1441069974	30.95051895390226	122.54345222535822	9.32	356.32000000000005	7.2
413445540	1441069975	30.950563454734343	122.54344765877298	9.31	356.4100000000001	7.1000000000000005
413445540	1441069976	30.950608000000003	122.54344299999998	9.3	356.50000000000006	7.0
413445540	1441069977	30.950652598798907	122.54343825260544	9.305555555555557	356.41111111111115	7.0
413445540	1441069978	30.950697245067403	122.54343341977747	9.311111111111112	356.3222222222223	7.0
413445540	1441069979	30.950741928951075	122.54342850460968	9.316666666666666	356.2333333333334	7.0
413445540	1441069980	30.95078664059542	122.54342351019571	9.322222222222223	356.1444444444445	7.0
413445540	1441069981	30.950831370146037	122.54341843962918	9.32777777777778	356.0555555555556	7.0
413445540	1441069982	30.95087610774844	122.54341329600376	9.333333333333334	355.9666666666667	7.0
413445540	1441069983	30.950920843548204	122.54340808241305	9.338888888888889	355.87777777777785	7.0
413445540	1441069984	30.950965567690883	122.54340280195073	9.344444444444445	355.78888888888895	7.0
413445540	1441069985	30.95101027032203	122.5433974577105	9.350000000000001	355.70000000000005	7.0
413445540	1441069986	30.951054941587188	122.54339205278598	9.355555555555556	355.61111111111114	7.0
413445540	1441069987	30.951099571631918	122.54338659027088	9.36111111111111	355.52222222222224	7.0
413445540	1441069988	30.9511441506018	122.54338107325891	9.366666666666667	355.43333333333334	7.0
413445540	1441069989	30.95118866864234	122.54337550484372	9.372222222222224	355.3444444444445	7.0
413445540	1441069990	30.951233115899143	122.54336988811906	9.377777777777778	355.2555555555556	7.0
413445540	1441069991	30.951277482517746	122.54336422617861	9.383333333333333	355.1666666666667	7.0
413445540	1441069992	30.951321758643715	122.54335852211615	9.38888888888889	355.0777777777778	7.0
413445540	1441069993	30.951365934422615	122.54335277902535	9.394444444444446	354.9888888888889	7.0
413445540	1441069994	30.951409999999992	122.54334699999998	9.4	354.90000000000003	7.0
413445540	1441069995	30.95145394837488	122.54334118906998	9.404545454545454	354.90000000000003	7.0
413445540	1441069996	30.95149778396014	122.54333535400977	9.40909090909091	354.90000000000003	7.0
413445540	1441069997	30.951541514022104	122.54332950353007	9.413636363636364	354.90000000000003	7.0
413445540	1441069998	30.951585145827114	122.54332364634158	9.418181818181818	354.90000000000003	7.0
413445540	1441069999	30.951628686641467	122.54331779115493	9.422727272727274	354.90000000000003	7.0
413445540	1441070000	30.95167214373152	122.5433119466809	9.427272727272728	354.90000000000003	7.0
413445540	1441070001	30.951715524363607	122.54330612163017	9.431818181818182	354.90000000000003	7.0
413445540	1441070002	30.951758835804068	122.5433003247135	9.436363636363637	354.90000000000003	7.0
413445540	1441070003	30.95180208531921	122.54329456464161	9.440909090909091	354.90000000000003	7.0
413445540	1441070004	30.95184528017542	122.54328885012531	9.445454545454545	354.90000000000003	7.0
413445540	1441070005	30.951888427638984	122.54328318987531	9.45	354.90000000000003	7.0
413445540	1441070006	30.951931534976293	122.54327759260246	9.454545454545455	354.90000000000003	7.0
413445540	1441070007	30.951974609453654	122.54327206701757	9.459090909090909	354.90000000000003	7.0
413445540	1441070008	30.95201765833742	122.54326662183139	9.463636363636363	354.90000000000003	7.0
413445540	1441070009	30.952060688893944	122.54326126575481	9.468181818181819	354.90000000000003	7.0
413445540	1441070010	30.95210370838958	122.54325600749868	9.472727272727273	354.90000000000003	7.0
413445540	1441070011	30.95214672409066	122.54325085577382	9.477272727272727	354.90000000000003	7.0
413445540	1441070012	30.952189743263524	122.54324581929113	9.481818181818182	354.90000000000003	7.0
413445540	1441070013	30.95223277317454	122.54324090676151	9.486363636363636	354.90000000000003	7.0
413445540	1441070014	30.952275821090065	122.54323612689582	9.49090909090909	354.90000000000003	7.0
413445540	1441070015	30.952318894276434	122.54323148840503	9.495454545454546	354.90000000000003	7.0
413445540	1441070016	30.952362000000004	122.543227	9.5	354.90000000000003	7.0
413445540	1441070017	30.95240514608174	122.54322267010463	9.5	354.98	7.0
413445540	1441070018	30.952448342561127	122.54321850599449	9.5	355.06	7.0
413445540	1441070019	30.952491600032204	122.54321451465802	9.5	355.14000000000004	7.0
413445540	1441070020	30.95253492908907	122.5432107030837	9.5	355.22	7.0
413445540	1441070021	30.952578340325793	122.54320707826007	9.5	355.3	7.0
413445540	1441070022	30.952621844336456	122.54320364717559	9.5	355.38000000000005	7.0
413445540	1441070023	30.95266545171513	122.5432004168188	9.5	355.46000000000004	7.0
413445540	1441070024	30.952709173055897	122.54319739417826	9.5	355.5400000000001	7.0
413445540	1441070025	30.952753018952826	122.54319458624245	9.5	355.62000000000006	7.0
413445540	1441070026	30.952796999999993	122.543192	9.5	355.70000000000005	7.0
413445540	1441070027	30.952841122217038	122.5431896295713	9.5	355.69000000000005	6.9
413445540	1441070028	30.95288537332589	122.54318741760414	9.5	355.68000000000006	6.8
413445540	1441070029	30.952929736474058	122.5431852938781	9.5	355.6700000000001	6.700000000000001
413445540	1441070030	30.95297419480902	122.54318318817253	9.5	355.6600000000001	6.6000000000000005
413445540	1441070031	30.953018731478256	122.54318103026671	9.5	355.6500000000001	6.5
413445540	1441070032	30.953063329629234	122.54317874993984	9.5	355.64000000000004	6.4
413445540	1441070033	30.95310797240944	122.5431762769709	9.5	355.63000000000005	6.3
413445540	1441070034	30.95315264296634	122.54317354113877	9.5	355.62000000000006	6.200000000000001
413445540	1441070035	30.95319732444737	122.54317047222227	9.5	355.61000000000007	6.1000000000000005
413445540	1441070036	30.953241999999985	122.54316699999998	9.5	355.6000000000001	6.000000000000001
413445540	1441070037	30.953286655697855	122.54316307337211	9.505555555555556	355.55000000000007	6.055555555555556
413445540	1441070038	30.9533312893195	122.54315871772542	9.511111111111111	355.50000000000006	6.111111111111112
413445540	1441070039	30.953375901569675	122.54315397756838	9.516666666666666	355.45000000000005	6.166666666666667
413445540	1441070040	30.953420493153146	122.54314889740958	9.522222222222222	355.40000000000003	6.222222222222222
413445540	1441070041	30.95346506477467	122.54314352175766	9.527777777777779	355.3500000000001	6.277777777777779
413445540	1441070042	30.953509617139044	122.54313789512139	9.533333333333333	355.30000000000007	6.333333333333334
413445540	1441070043	30.953554150951017	122.54313206200958	9.538888888888888	355.25000000000006	6.38888888888889
413445540	1441070044	30.953598666915376	122.54312606693111	9.544444444444444	355.20000000000005	6.444444444444445
413445540	1441070045	30.953643165736942	122.54311995439502	9.55	355.15000000000003	6.5
413445540	1441070046	30.953687648120503	122.54311376891035	9.555555555555555	355.1	6.555555555555556
413445540	1441070047	30.953732114770844	122.54310755498626	9.56111111111111	355.05000000000007	6.611111111111112
413445540	1441070048	30.953776566392833	122.543101357132	9.566666666666666	355.00000000000006	6.666666666666667
413445540	1441070049	30.953821003691267	122.54309521985684	9.572222222222223	354.95000000000005	6.722222222222222
413445540	1441070050	30.953865427371	122.54308918767025	9.577777777777778	354.90000000000003	6.777777777777779
413445540	1441070051	30.953909838136877	122.54308330508164	9.583333333333332	354.85	6.833333333333334
413445540	1441070052	30.953954236693757	122.54307761660064	9.588888888888889	354.8	6.888888888888889
413445540	1441070053	30.953998623746507	122.54307216673683	9.594444444444445	354.75	6.944444444444445
413445540	1441070054	30.95404299999999	122.54306700000001	9.6	354.70000000000005	7.0
413445540	1441070055	30.954087381835453	122.54306215020316	9.6	354.76000000000005	7.0
413445540	1441070056	30.954131848339536	122.54305760837237	9.6	354.82000000000005	7.0
413445540	1441070057	30.954176494275213	122.54305335483683	9.6	354.88000000000005	7.0
413445540	1441070058	30.954221414405506	122.54304936992571	9.6	354.94000000000005	7.0
413445540	1441070059	30.954266703493367	122.54304563396818	9.6	355.00000000000006	7.0
413445540	1441070060	30.954312456301768	122.54304212729328	9.6	355.06000000000006	7.0
413445540	1441070061	30.954358767593682	122.54303883023005	9.6	355.12000000000006	7.0
413445540	1441070062	30.95440573213205	122.54303572310748	9.6	355.18000000000006	7.0
413445540	1441070063	30.954453444679846	122.5430327862545	9.6	355.24000000000007	7.0
413445540	1441070064	30.954502000000005	122.54303	9.6	355.30000000000007	7.0
413445540	1441070065	30.954551438885748	122.54302734191947	9.6	355.36363636363643	7.0
413445540	1441070066	30.954601586251393	122.54302477857493	9.6	355.4272727272728	7.0
413445540	1441070067	30.954652213041573	122.543022273775	9.6	355.49090909090916	7.0
413445540	1441070068	30.954703090200884	122.5430197913282	9.6	355.5545454545455	7.0
413445540	1441070069	30.954753988673946	122.54301729504311	9.6	355.6181818181819	7.0
413445540	1441070070	30.954804679405367	122.54301474872821	9.6	355.68181818181824	7.0
413445540	1441070071	30.954854933339785	122.5430121161919	9.6	355.7454545454546	7.0
413445540	1441070072	30.954904521421824	122.5430093612426	9.6	355.80909090909097	7.0
413445540	1441070073	30.954953214596134	122.54300644768863	9.6	355.87272727272733	7.0
413445540	1441070074	30.955000783807296	122.54300333933834	9.6	355.9363636363637	7.0
413445540	1441070075	30.955046999999997	122.54300000000002	9.6	356.00000000000006	7.0
413445540	1441070076	30.95509171032542	122.54299640424733	9.6	355.88181818181823	7.090909090909091
413445540	1441070077	30.955135066761002	122.54299256971562	9.6	355.7636363636364	7.1818181818181825
413445540	1441070078	30.95517729749078	122.54298852480561	9.6	355.6454545454546	7.272727272727273
413445540	1441070079	30.955218630698756	122.54298429791805	9.6	355.52727272727276	7.363636363636364
413445540	1441070080	30.95525929456892	122.54297991745374	9.6	355.40909090909093	7.454545454545455
413445540	1441070081	30.955299517285276	122.54297541181346	9.6	355.2909090909091	7.545454545454546
413445540	1441070082	30.955339527031843	122.54297080939799	9.6	355.1727272727273	7.636363636363637
413445540	1441070083	30.9553795519926	122.5429661386081	9.6	355.05454545454546	7.7272727272727275
413445540	1441070084	30.955419820351548	122.54296142784465	9.6	354.93636363636364	7.818181818181818
413445540	1441070085	30.95546056029269	122.54295670550835	9.6	354.81818181818187	7.909090909090909
413445540	1441070086	30.955502000000013	122.542952	9.6	354.70000000000005	8.0
413445540	1441070087	30.955544310572808	122.54294733760177	9.6	354.78000000000003	8.1
413445540	1441070088	30.955587434771623	122.5429427361212	9.6	354.86	8.200000000000001
413445540	1441070089	30.95563125827227	122.54293821124725	9.6	354.94000000000005	8.3
413445540	1441070090	30.955675666750604	122.54293377866895	9.6	355.02000000000004	8.4
413445540	1441070091	30.955720545882485	122.54292945407536	9.6	355.1	8.5
413445540	1441070092	30.95576578134375	122.54292525315566	9.6	355.18000000000006	8.6
413445540	1441070093	30.955811258810275	122.54292119159899	9.6	355.26000000000005	8.7
413445540	1441070094	30.955856863957905	122.54291728509463	9.6	355.3400000000001	8.799999999999999
413445540	1441070095	30.955902482462513	122.54291354933184	9.6	355.4200000000001	8.9
413445540	1441070096	30.955947999999996	122.54291000000002	9.6	355.50000000000006	9.0
413445540	1441070097	30.955993323727547	122.54290664800843	9.594444444444445	355.63888888888897	9.055555555555555
413445540	1441070098	30.956038446727806	122.54290348514597	9.588888888888889	355.7777777777778	9.11111111111111
413445540	1441070099	30.956083383564707	122.54290049842145	9.583333333333332	355.91666666666674	9.166666666666666
413445540	1441070100	30.956128148802208	122.54289767484364	9.577777777777778	356.05555555555566	9.222222222222223
413445540	1441070101	30.95617275700429	122.54289500142126	9.572222222222223	356.1944444444445	9.277777777777779
413445540	1441070102	30.95621722273486	122.54289246516304	9.566666666666666	356.3333333333334	9.333333333333332
413445540	1441070103	30.956261560557877	122.54289005307761	9.56111111111111	356.4722222222223	9.38888888888889
413445540	1441070104	30.95630578503731	122.54288775217368	9.555555555555555	356.6111111111112	9.444444444444445
413445540	1441070105	30.956349910737085	122.54288554945983	9.55	356.75000000000006	9.5
413445540	1441070106	30.956393952221127	122.54288343194467	9.544444444444444	356.88888888888897	9.555555555555555
413445540	1441070107	30.956437924053393	122.54288138663681	9.538888888888888	357.0277777777778	9.61111111111111
413445540	1441070108	30.95648184079782	122.54287940054475	9.533333333333333	357.16666666666674	9.666666666666668
413445540	1441070109	30.956525717018334	122.54287746067702	9.527777777777779	357.30555555555566	9.722222222222221
413445540	1441070110	30.956569567278876	122.54287555404214	9.522222222222222	357.4444444444445	9.777777777777779
413445540	1441070111	30.95661340614339	122.54287366764855	9.516666666666666	357.5833333333334	9.833333333333334
413445540	1441070112	30.956657248175794	122.54287178850474	9.511111111111111	357.7222222222223	9.888888888888888
413445540	1441070113	30.956701107940027	122.54286990361908	9.505555555555556	357.8611111111112	9.944444444444445
413445540	1441070114	30.956745	122.542868	9.5	358.00000000000006	10.0
413445540	1441070115	30.956788937018736	122.54286606458058	9.5	358.14000000000004	9.9
413445540	1441070116	30.956832924055483	122.54286408399261	9.5	358.2800000000001	9.799999999999999
413445540	1441070117	30.956876964268613	122.54286204479267	9.5	358.4200000000001	9.7
413445540	1441070118	30.956921060816484	122.54285993353722	9.5	358.56000000000006	9.6
413445540	1441070119	30.956965216857405	122.54285773678278	9.5	358.70000000000005	9.5
413445540	1441070120	30.957009435549733	122.54285544108576	9.5	358.84000000000003	9.4
413445540	1441070121	30.957053720051828	122.54285303300257	9.5	358.9800000000001	9.3
413445540	1441070122	30.957098073522005	122.54285049908967	9.5	359.12000000000006	9.200000000000001
413445540	1441070123	30.957142499118625	122.54284782590335	9.5	359.26000000000005	9.1
413445540	1441070124	30.957186999999998	122.54284500000001	9.5	359.40000000000003	9.0
413445540	1441070125	30.95723157872702	122.54284201703098	9.508333333333333	359.33333333333337	9.0
413445540	1441070126	30.95727623547067	122.54283890902775	9.516666666666666	359.2666666666667	9.0
413445540	1441070127	30.957320969804464	122.54283571711689	9.525	359.20000000000005	9.0
413445540	1441070128	30.95736578130195	122.54283248242507	9.533333333333333	359.1333333333334	9.0
413445540	1441070129	30.957410669536667	122.54282924607904	9.541666666666666	359.0666666666667	9.0
413445540	1441070130	30.957455634082145	122.54282604920553	9.55	359.00000000000006	9.0
413445540	1441070131	30.95750067451193	122.54282293293154	9.558333333333334	358.9333333333334	9.0
413445540	1441070132	30.95754579039959	122.54281993838397	9.566666666666666	358.86666666666673	9.0
413445540	1441070133	30.957590981318642	122.54281710668985	9.575	358.80000000000007	9.0
413445540	1441070134	30.957636246842696	122.54281447897637	9.583333333333332	358.7333333333334	9.0
413445540	1441070135	30.95768158654529	122.54281209637064	9.591666666666667	358.66666666666674	9.0
413445540	1441070136	30.95772699999999	122.54281	9.6	358.6000000000001	9.0
413445540	1441070137	30.95777248368326	122.5428082151646	9.6	358.5400000000001	9.0
413445540	1441070138	30.957818021683202	122.54280670385569	9.6	358.4800000000001	9.0
413445540	1441070139	30.95786359499079	122.54280541223734	9.6	358.4200000000001	9.0
413445540	1441070140	30.957909184596986	122.54280428647346	9.6	358.36000000000007	9.0
413445540	1441070141	30.9579547714928	122.54280327272784	9.6	358.30000000000007	9.0
413445540	1441070142	30.958000336669194	122.54280231716417	9.6	358.24000000000007	9.0
413445540	1441070143	30.95804586111714	122.54280136594612	9.6	358.18000000000006	9.0
413445540	1441070144	30.958091325827603	122.54280036523713	9.6	358.12000000000006	9.0
413445540	1441070145	30.958136711791578	122.54279926120067	9.6	358.06000000000006	9.0
413445540	1441070146	30.958181999999994	122.542798	9.6	358.00000000000006	9.0
413445540	1441070147	30.958227176120285	122.54279654489848	9.6	358.0800000000001	9.0
413445540	1441070148	30.958272244525727	122.54279492755978	9.6	358.1600000000001	9.0
413445540	1441070149	30.958317214266	122.54279319674785	9.6	358.24000000000007	9.0
413445540	1441070150	30.95836209439082	122.54279140122665	9.6	358.32000000000005	9.0
413445540	1441070151	30.95840689394993	122.54278958976028	9.6	358.4000000000001	9.0
413445540	1441070152	30.958451621993028	122.5427878111129	9.6	358.4800000000001	9.0
413445540	1441070153	30.958496287569865	122.5427861140488	9.6	358.56000000000006	9.0
413445540	1441070154	30.958540899730146	122.54278454733229	9.6	358.6400000000001	9.0
413445540	1441070155	30.958585467523612	122.54278315972783	9.6	358.7200000000001	9.0
413445540	1441070156	30.958629999999992	122.54278199999999	9.6	358.80000000000007	9.0
413445540	1441070157	30.958674504860934	122.54278110427903	9.6	358.7444444444445	9.11111111111111
413445540	1441070158	30.958718984415732	122.54278045815808	9.6	358.688888888889	9.222222222222223
413445540	1441070159	30.95876343962561	122.54278003459585	9.6	358.6333333333334	9.333333333333332
413445540	1441070160	30.958807871451754	122.54277980655104	9.6	358.57777777777784	9.444444444444445
413445540	1441070161	30.958852280855375	122.5427797469823	9.6	358.5222222222223	9.555555555555555
413445540	1441070162	30.958896668797674	122.54277982884821	9.6	358.46666666666675	9.666666666666668
413445540	1441070163	30.95894103623988	122.5427800251073	9.6	358.4111111111112	9.777777777777779
413445540	1441070164	30.958985384143173	122.54278030871808	9.6	358.3555555555556	9.888888888888888
413445540	1441070165	30.95902971346874	122.542780652639	9.6	358.30000000000007	10.0
413445540	1441070166	30.959074025177795	122.54278102982838	9.6	358.2444444444445	10.11111111111111
413445540	1441070167	30.959118320231553	122.54278141324463	9.6	358.188888888889	10.222222222222223
413445540	1441070168	30.959162599591206	122.542781775846	9.6	358.13333333333344	10.333333333333332
413445540	1441070169	30.959206864217943	122.54278209059076	9.6	358.07777777777784	10.444444444444445
413445540	1441070170	30.959251115072977	122.54278233043708	9.6	358.0222222222223	10.555555555555555
413445540	1441070171	30.959295353117497	122.54278246834308	9.6	357.96666666666675	10.666666666666666
413445540	1441070172	30.959339579312708	122.54278247726691	9.6	357.9111111111112	10.777777777777777
413445540	1441070173	30.95938379461981	122.54278233016653	9.6	357.85555555555567	10.888888888888888
413445540	1441070174	30.959427999999985	122.54278199999999	9.6	357.80000000000007	11.0
413445540	1441070175	30.959472196695184	122.54278146904475	9.6	357.9700000000001	11.1
413445540	1441070176	30.95951638707013	122.54278075685646	9.6	358.1400000000001	11.2
413445540	1441070177	30.959560573770325	122.54277989231038	9.6	358.31000000000006	11.3
413445540	1441070178	30.959604759441284	122.54277890428175	9.6	358.4800000000001	11.4
413445540	1441070179	30.959648946728457	122.54277782164594	9.6	358.6500000000001	11.5
413445540	1441070180	30.959693138277352	122.54277667327838	9.6	358.8200000000001	11.6
413445540	1441070181	30.959737336733465	122.54277548805446	9.6	358.99000000000007	11.700000000000001
413445540	1441070182	30.95978154474227	122.54277429484972	9.6	359.1600000000001	11.8
413445540	1441070183	30.959825764949287	122.54277312253971	9.6	359.3300000000001	11.9
413445540	1441070184	30.959869999999984	122.542772	9.6	359.50000000000006	12.000000000000002
413445540	1441070185	30.95991425199509	122.54277095267899	9.591666666666667	359.6000000000001	12.000000000000002
413445540	1441070186	30.959958520856212	122.54276999231591	9.583333333333332	359.7000000000001	12.000000000000002
413445540	1441070187	30.96000280596018	122.54276912722261	9.575	359.80000000000007	12.000000000000002
413445540	1441070188	30.96004710668381	122.54276836571111	9.566666666666666	359.9000000000001	12.000000000000002
413445540	1441070189	30.96009142240393	122.5427677160933	9.558333333333334	6.897827965424003e-14	12.000000000000002
413445540	1441070190	30.96013575249736	122.54276718668116	9.55	0.10000000000006644	12.000000000000002
413445540	1441070191	30.960180096340956	122.5427667857867	9.541666666666666	0.2000000000000639	12.000000000000002
413445540	1441070192	30.96022445331151	122.54276652172192	9.533333333333333	0.3000000000000613	12.000000000000002
413445540	1441070193	30.96026882278587	122.5427664027988	9.525	0.4000000000000586	12.000000000000002
413445540	1441070194	30.960313204140853	122.54276643732943	9.516666666666666	0.500000000000056	12.000000000000002
413445540	1441070195	30.96035759675329	122.54276663362582	9.508333333333333	0.6000000000000535	12.000000000000002
413445540	1441070196	30.960402000000002	122.54276700000001	9.5	0.7000000000000509	12.000000000000002
413445540	1441070197	30.960446413777547	122.54276753991746	9.51	0.7100000000000508	12.000000000000002
413445540	1441070198	30.960490840061503	122.54276823745687	9.52	0.7200000000000509	12.000000000000002
413445540	1441070199	30.960535281347177	122.54276907185033	9.53	0.7300000000000509	12.000000000000002
413445540	1441070200	30.960579740129845	122.54277002232978	9.54	0.7400000000000508	12.000000000000002
413445540	1441070201	30.960624218904826	122.54277106812721	9.55	0.750000000000051	12.000000000000002
413445540	1441070202	30.960668720167423	122.54277218847453	9.56	0.760000000000051	12.000000000000002
413445540	1441070203	30.960713246412936	122.54277336260365	9.57	0.7700000000000509	12.000000000000002
413445540	1441070204	30.960757800136662	122.54277456974641	9.58	0.7800000000000509	12.000000000000002
413445540	1441070205	30.96080238383392	122.5427757891346	9.59	0.790000000000051	12.000000000000002
413445540	1441070206	30.960847000000005	122.542777	9.6	0.8000000000000509	12.000000000000002
413445540	1441070207	30.960891647812904	122.54277818694128	9.6	0.8444444444444953	12.000000000000002
413445540	1441070208	30.96093631318139	122.54277935602487	9.6	0.8888888888889398	12.000000000000002
413445540	1441070209	30.96098097869693	122.54278051868411	9.6	0.9333333333333843	12.000000000000002
413445540	1441070210	30.961025626950974	122.54278168635241	9.6	0.9777777777778287	12.000000000000002
413445540	1441070211	30.961070240534998	122.54278287046318	9.6	1.0222222222222732	12.000000000000002
413445540	1441070212	30.961114802040445	122.54278408244987	9.6	1.0666666666667175	12.000000000000002
413445540	1441070213	30.961159294058792	122.54278533374591	9.6	1.111111111111162	12.000000000000002
413445540	1441070214	30.961203699181496	122.5427866357848	9.6	1.1555555555556063	12.000000000000002
413445540	1441070215	30.961248	122.54278799999999	9.6	1.2000000000000508	12.000000000000002
413445540	1441070216	30.961292185120595	122.54278943593845	9.594736842105263	1.2052631578947874	11.947368421052632
413445540	1441070217	30.961336267208818	122.54279094560066	9.589473684210526	1.2105263157895245	11.894736842105264
413445540	1441070218	30.96138026494499	122.5427925291006	9.58421052631579	1.2157894736842612	11.842105263157896
413445540	1441070219	30.961424197009457	122.54279418655217	9.578947368421053	1.2210526315789982	11.789473684210527
413445540	1441070220	30.961468082082543	122.54279591806932	9.573684210526315	1.2263157894737349	11.73684210526316
413445540	1441070221	30.961511938844627	122.54279772376599	9.568421052631578	1.231578947368472	11.68421052631579
413445540	1441070222	30.961555785975992	122.54279960375605	9.563157894736841	1.2368421052632086	11.631578947368421
413445540	1441070223	30.96159964215702	122.54280155815353	9.557894736842105	1.2421052631579457	11.578947368421053
413445540	1441070224	30.961643526068	122.54280358707233	9.552631578947368	1.2473684210526823	11.526315789473683
413445540	1441070225	30.961687456389303	122.54280569062637	9.547368421052632	1.2526315789474194	11.473684210526317
413445540	1441070226	30.96173145180125	122.54280786892959	9.542105263157895	1.257894736842156	11.421052631578949
413445540	1441070227	30.96177553098418	122.54281012209597	9.536842105263158	1.263157894736893	11.368421052631579
413445540	1441070228	30.96181971261842	122.54281245023944	9.531578947368422	1.2684210526316297	11.31578947368421
413445540	1441070229	30.96186401538431	122.5428148534739	9.526315789473685	1.2736842105263668	11.263157894736842
413445540	1441070230	30.961908457962174	122.54281733191335	9.521052631578947	1.2789473684211035	11.210526315789473
413445540	1441070231	30.96195305903235	122.54281988567175	9.51578947368421	1.2842105263158405	11.157894736842104
413445540	1441070232	30.961997837275145	122.542822514863	9.510526315789473	1.2894736842105772	11.105263157894736
413445540	1441070233	30.962042811370928	122.5428252196011	9.505263157894737	1.2947368421053143	11.052631578947368
413445540	1441070234	30.962087999999994	122.542828	9.5	1.300000000000051	11.0
413445540	1441070235	30.962133406047396	122.54283086318321	9.51	1.510000000000051	10.7
413445540	1441070236	30.962178969216986	122.54283384431258	9.52	1.7200000000000508	10.4
413445540	1441070237	30.96222461341734	122.54283698555955	9.53	1.930000000000051	10.1
413445540	1441070238	30.962270262557006	122.5428403290957	9.54	2.1400000000000508	9.799999999999999
413445540	1441070239	30.962315840544555	122.54284391709264	9.55	2.350000000000051	9.5
413445540	1441070240	30.96236127128856	122.54284779172201	9.56	2.5600000000000507	9.200000000000001
413445540	1441070241	30.96240647869755	122.5428519951556	9.57	2.7700000000000506	8.9
413445540	1441070242	30.962451386680094	122.54285656956519	9.58	2.9800000000000506	8.6
413445540	1441070243	30.962495919144732	122.54286155712268	9.59	3.1900000000000506	8.3
413445540	1441070244	30.962539999999986	122.542867	9.6	3.400000000000051	8.0
413445540	1441070245	30.962583613924487	122.54287290462	9.6	3.410000000000051	7.499999999999999
413445540	1441070246	30.962626988677158	122.54287913440909	9.6	3.420000000000051	7.0
413445540	1441070247	30.96267041278699	122.5428855170443	9.6	3.4300000000000512	6.5
413445540	1441070248	30.9627141747831	122.54289188020242	9.6	3.440000000000051	6.000000000000001
413445540	1441070249	30.962758563194484	122.54289805156002	9.6	3.450000000000051	5.5
413445540	1441070250	30.962803866550313	122.5429038587934	9.6	3.460000000000051	5.0
413445540	1441070251	30.962850373379638	122.54290912957856	9.6	3.470000000000051	4.5
413445540	1441070252	30.96289837221161	122.54291369159121	9.6	3.480000000000051	4.0
413445540	1441070253	30.962948151575368	122.54291737250671	9.6	3.490000000000051	3.5
413445540	1441070254	30.963	122.54292000000001	9.6	3.500000000000051	3.0000000000000004
413445540	1441070255	30.963053949136714	122.54292144716455	9.614285714285714	3.1000000000000507	2.4285714285714377
413445540	1441070256	30.963109003125048	122.54292176876946	9.628571428571428	2.7000000000000512	1.857142857142875
413445540	1441070257	30.963163909226676	122.54292106500299	9.642857142857142	2.300000000000051	1.2857142857143127
413445540	1441070258	30.963217414703244	122.54291943605367	9.657142857142857	1.9000000000000512	0.7142857142857502
413445540	1441070259	30.963268266816502	122.54291698211034	9.67142857142857	1.500000000000051	0.14285714285718748
413445540	1441070260	30.963315212828157	122.54291380336247	9.685714285714285	1.100000000000051	359.5714285714286
413445540	1441070261	30.963357000000006	122.54291000000002	9.7	0.700000000000051	359.00000000000006
413445540	1441070262	30.963393039569997	122.54290566371013	9.7	4.5322904210855115e-14	358.50000000000006
413445540	1441070263	30.9634253986808	122.54290085216675	9.7	359.30000000000007	358.00000000000006
413445540	1441070264	30.963456808451234	122.54289561454014	9.7	358.6	357.50000000000006
413445540	1441070265	30.963490000000004	122.54289000000001	9.7	357.90000000000003	357.00000000000006
413445540	1441070266	30.963527609019785	122.54288393228646	9.7	357.30000000000007	356.6666666666667
413445540	1441070267	30.963571889499047	122.54287683342251	9.7	356.70000000000005	356.33333333333337
413445540	1441070268	30.96362500000001	122.542868	9.7	356.1000000000001	356.00000000000006
413445540	1441070269	30.963687176964026	122.54285713385659	9.7	355.4000000000001	355.66666666666674
413445540	1441070270	30.963750968350674	122.54284555782625	9.7	354.7000000000001	355.33333333333337
413445540	1441070271	30.963806999999992	122.542835	9.7	354.00000000000006	355.00000000000006
413445540	1441070272	30.963848615783466	122.54282672734071	9.725	353.3500000000001	355.00000000000006
413445540	1441070273	30.963880031695194	122.54282016226838	9.75	352.70000000000005	355.00000000000006
413445540	1441070274	30.96390818175942	122.54281426606273	9.775	352.05	355.00000000000006
413445540	1441070275	30.963939999999997	122.542808	9.8	351.40000000000003	355.00000000000006
413445540	1441070276	30.963980390662112	122.54280045144975	9.766666666666667	350.6333333333334	355.00000000000006
413445540	1441070277	30.964026138877607	122.54279121216598	9.733333333333333	349.86666666666673	355.00000000000006
413445540	1441070278	30.964072	122.54277999999998	9.7	349.1000000000001	355.00000000000006
413445540	1441070279	30.964114032555266	122.5427667289253	9.7	348.4666666666667	355.00000000000006
413445540	1441070280	30.96415350775911	122.54275209739927	9.7	347.83333333333337	355.00000000000006
413445540	1441070281	30.964193000000005	122.54273699999999	9.7	347.20000000000005	355.00000000000006
413445540	1441070282	30.964234526993078	122.54272220875495	9.725	346.75000000000006	355.00000000000006
413445540	1441070283	30.9642778797592	122.54270800548946	9.75	346.3	355.00000000000006
413445540	1441070284	30.964322292645697	122.54269454947904	9.775	345.85	355.00000000000006
413445540	1441070285	30.964367	122.542682	9.8	345.40000000000003	355.00000000000006
413445540	1441070286	30.964411412749435	122.54267039101381	9.8	345.1333333333334	355.00000000000006
413445540	1441070287	30.964455648140667	122.54265925521966	9.8	344.86666666666673	355.00000000000006
413445540	1441070288	30.964499999999997	122.542648	9.8	344.6000000000001	355.00000000000006
413445540	1441070289	30.96454469264352	122.542636158791	9.8	344.4750000000001	355.00000000000006
413445540	1441070290	30.964589672347273	122.54262376924778	9.8	344.3500000000001	355.00000000000006
413445540	1441070291	30.964634815877385	122.54261099508058	9.8	344.2250000000001	355.00000000000006
413445540	1441070292	30.964679999999994	122.542598	9.8	344.1000000000001	355.00000000000006
413445540	1441070293	30.964725101845396	122.54258494747415	9.8	344.1500000000001	355.00000000000006
413445540	1441070294	30.96477	122.542572	9.8	344.20000000000005	355.00000000000006
413445540	1441070295	30.964814602559326	122.54255928068021	9.8	344.30000000000007	355.00000000000006
413445540	1441070296	30.96485893419882	122.54254675601085	9.8	344.4000000000001	355.00000000000006
413445540	1441070297	30.964903048738922	122.5425343533361	9.8	344.5000000000001	355.00000000000006
413445540	1441070298	30.964947000000002	122.542522	9.8	344.6000000000001	355.00000000000006
413445540	1441070299	30.964990853542126	122.54250959792591	9.775	344.67500000000007	355.00000000000006
413445540	1441070300	30.965034721883978	122.54249694735473	9.75	344.75000000000006	355.00000000000006
413445540	1441070301	30.965078729283885	122.54248382310628	9.725	344.82500000000005	355.00000000000006
413445540	1441070302	30.965123	122.54247000000001	9.7	344.90000000000003	355.00000000000006
413445540	1441070303	30.965167597748696	122.54245536079092	9.733333333333333	344.73333333333335	355.33333333333337
413445540	1441070304	30.965212344079404	122.54244021997873	9.766666666666667	344.5666666666667	355.66666666666674
413445540	1441070305	30.965257	122.54242500000001	9.8	344.40000000000003	356.00000000000006
413445540	1441070306	30.96530137123575	122.54241003253799	9.811111111111112	344.32222222222225	356.00000000000006
413445540	1441070307	30.96534544238083	122.54239528625902	9.822222222222223	344.2444444444445	356.00000000000006
413445540	1441070308	30.96538924274655	122.54238063907502	9.833333333333334	344.16666666666674	356.00000000000006
413445540	1441070309	30.96543280164415	122.54236596889761	9.844444444444445	344.08888888888896	356.00000000000006
413445540	1441070310	30.965476148384834	122.5423511536382	9.855555555555556	344.0111111111112	356.00000000000006
413445540	1441070311	30.965519312279714	122.5423360712079	9.866666666666667	343.9333333333334	356.00000000000006
413445540	1441070312	30.96556232263988	122.54232059951768	9.877777777777778	343.8555555555556	356.00000000000006
413445540	1441070313	30.965605208776324	122.54230461647825	9.88888888888889	343.7777777777778	356.00000000000006
413445540	1441070314	30.965648000000005	122.542288	9.9	343.70000000000005	356.00000000000006
413445540	1441070315	30.96569072725802	122.54227067270078	9.89090909090909	343.72727272727275	356.0909090909091
413445540	1441070316	30.965733428042434	122.54225273602873	9.881818181818183	343.7545454545455	356.18181818181824
413445540	1441070317	30.965776141481616	122.54223433613971	9.872727272727273	343.78181818181827	356.2727272727273
413445540	1441070318	30.965818906704072	122.54221561918985	9.863636363636363	343.80909090909097	356.36363636363643
413445540	1441070319	30.96586176283829	122.54219673133551	9.854545454545455	343.83636363636367	356.4545454545455
413445540	1441070320	30.965904749012914	122.54217781873326	9.845454545454546	343.86363636363643	356.54545454545456
413445540	1441070321	30.96594790435667	122.54215902753994	9.836363636363638	343.89090909090913	356.6363636363637
413445540	1441070322	30.965991267998323	122.54214050391253	9.827272727272728	343.9181818181819	356.72727272727275
413445540	1441070323	30.966034879066772	122.54212239400836	9.818181818181818	343.9454545454546	356.81818181818187
413445540	1441070324	30.966078776690996	122.54210484398493	9.80909090909091	343.97272727272735	356.90909090909093
413445540	1441070325	30.966123000000003	122.54208799999999	9.8	344.00000000000006	357.00000000000006
413445540	1441070326	30.96616757136877	122.54207196766455	9.8	344.1500000000001	357.00000000000006
413445540	1441070327	30.96621244615569	122.54205669040168	9.8	344.30000000000007	357.00000000000006
413445540	1441070328	30.966257562964984	122.54204207108738	9.8	344.45000000000005	357.00000000000006
413445540	1441070329	30.966302860400827	122.54202801259746	9.8	344.6000000000001	357.00000000000006
413445540	1441070330	30.966348277067297	122.54201441780768	9.8	344.75000000000006	357.00000000000006
413445540	1441070331	30.96639375156846	122.54200118959353	9.8	344.90000000000003	357.00000000000006
413445540	1441070332	30.966439222508374	122.54198823083053	9.8	345.05000000000007	357.00000000000006
413445540	1441070333	30.966484628490967	122.54197544439388	9.8	345.20000000000005	357.00000000000006
413445540	1441070334	30.966529908120215	122.5419627331587	9.8	345.35	357.00000000000006
413445540	1441070335	30.966574999999995	122.54195000000001	9.8	345.50000000000006	357.00000000000006
413445540	1441070336	30.966619862970365	122.54193716646292	9.811111111111112	345.48888888888894	357.00000000000006
413445540	1441070337	30.96666453681602	122.5419242287737	9.822222222222223	345.4777777777778	357.00000000000006
413445540	1441070338	30.96670908155788	122.5419112018289	9.833333333333334	345.4666666666667	357.00000000000006
413445540	1441070339	30.96675355721683	122.5418981005251	9.844444444444445	345.4555555555556	357.00000000000006
413445540	1441070340	30.966798023813816	122.54188493975886	9.855555555555556	345.44444444444446	357.00000000000006
413445540	1441070341	30.966842541369687	122.54187173442666	9.866666666666667	345.4333333333334	357.00000000000006
413445540	1441070342	30.966887169905405	122.54185849942513	9.877777777777778	345.4222222222223	357.00000000000006
413445540	1441070343	30.966931969441866	122.54184524965072	9.88888888888889	345.41111111111115	357.00000000000006
413445540	1441070344	30.966976999999993	122.541832	9.9	345.40000000000003	357.00000000000006
413445540	1441070345	30.96702229838435	122.54181876558192	9.9	345.38000000000005	357.00000000000006
413445540	1441070346	30.96706780853395	122.54180556235522	9.9	345.36000000000007	357.00000000000006
413445540	1441070347	30.967113451171443	122.5417924064912	9.9	345.34000000000003	357.00000000000006
413445540	1441070348	30.9671591470195	122.54177931416118	9.9	345.32000000000005	357.00000000000006
413445540	1441070349	30.967204816800795	122.54176630153658	9.9	345.30000000000007	357.00000000000006
413445540	1441070350	30.967250381238014	122.54175338478889	9.9	345.28000000000003	357.00000000000006
413445540	1441070351	30.967295761053823	122.54174058008974	9.9	345.26000000000005	357.00000000000006
413445540	1441070352	30.96734087697096	122.54172790361069	9.9	345.24000000000007	357.00000000000006
413445540	1441070353	30.967385649712106	122.54171537152352	9.9	345.22	357.00000000000006
413445540	1441070354	30.967429999999997	122.541703	9.9	345.20000000000005	357.00000000000006
413445540	1441070355	30.967473891909773	122.54169078632737	9.90909090909091	345.2636363636364	357.00000000000006
413445540	1441070356	30.967517462926253	122.54167865225422	9.918181818181818	345.32727272727277	357.00000000000006
413445540	1441070357	30.967560893886652	122.5416665006443	9.927272727272728	345.39090909090913	357.00000000000006
413445540	1441070358	30.967604365628123	122.54165423436115	9.936363636363637	345.4545454545455	357.00000000000006
413445540	1441070359	30.967648058987784	122.54164175626788	9.945454545454545	345.51818181818186	357.00000000000006
413445540	1441070360	30.9676921548027	122.54162896922749	9.954545454545455	345.5818181818182	357.00000000000006
413445540	1441070361	30.967736833909886	122.54161577610257	9.963636363636363	345.6454545454546	357.00000000000006
413445540	1441070362	30.96778227714633	122.54160207975552	9.972727272727273	345.70909090909095	357.00000000000006
413445540	1441070363	30.96782866534893	122.54158778304834	9.981818181818182	345.7727272727273	357.00000000000006
413445540	1441070364	30.96787617935456	122.54157278884271	9.99090909090909	345.83636363636367	357.00000000000006
413445540	1441070365	30.96792499999999	122.54155700000001	10.0	345.90000000000003	357.00000000000006
413445540	1441070366	30.96797520596451	122.54154037128406	10.0	345.8	357.25000000000006
413445540	1441070367	30.968026467297534	122.54152306507021	10.0	345.70000000000005	357.50000000000006
413445540	1441070368	30.968078351891123	122.54150529563725	10.0	345.6	357.75000000000006
413445540	1441070369	30.968130427637522	122.54148727726482	10.0	345.50000000000006	358.00000000000006
413445540	1441070370	30.968182262429043	122.5414692242333	10.0	345.40000000000003	358.25000000000006
413445540	1441070371	30.968233424158186	122.54145135082386	10.0	345.30000000000007	358.50000000000006
413445540	1441070372	30.968283480717588	122.54143387131853	10.0	345.20000000000005	358.75000000000006
413445540	1441070373	30.968332000000004	122.541417	10.0	345.1000000000001	359.00000000000006
413445540	1441070374	30.968378665617763	122.54140090891686	9.991666666666667	345.15000000000003	359.08333333333337
413445540	1441070375	30.968423624061092	122.54138560117862	9.983333333333334	345.20000000000005	359.16666666666674
413445540	1441070376	30.9684671375396	122.54137103765966	9.975	345.25000000000006	359.25000000000006
413445540	1441070377	30.968509468262898	122.54135717923414	9.966666666666667	345.30000000000007	359.33333333333337
413445540	1441070378	30.96855087844052	122.54134398677581	9.958333333333334	345.35	359.41666666666674
413445540	1441070379	30.968591630281967	122.54133142115828	9.95	345.40000000000003	359.50000000000006
413445540	1441070380	30.968631985996748	122.54131944325478	9.941666666666666	345.45000000000005	359.58333333333337
413445540	1441070381	30.968672207794288	122.54130801393848	9.933333333333334	345.50000000000006	359.66666666666674
413445540	1441070382	30.968712557884	122.54129709408225	9.925	345.55	359.75000000000006
413445540	1441070383	30.96875329847529	122.54128664455878	9.916666666666668	345.6	359.83333333333337
413445540	1441070384	30.968794691777504	122.54127662624057	9.908333333333333	345.65000000000003	359.91666666666674
413445540	1441070385	30.968837	122.541267	9.9	345.70000000000005	5.088887490341627e-14
413445540	1441070386	30.9688804152632	122.54125772301556	9.9	346.01000000000005	0.1000000000000509
413445540	1441070387	30.968924849331973	122.54124873769074	9.9	346.32000000000005	0.2000000000000509
413445540	1441070388	30.968970143882338	122.54123998273529	9.9	346.63000000000005	0.3000000000000509
413445540	1441070389	30.969016140590277	122.54123139685898	9.9	346.94000000000005	0.4000000000000509
413445540	1441070390	30.969062681131746	122.54122291877142	9.9	347.25000000000006	0.5000000000000508
413445540	1441070391	30.969109607182695	122.54121448718226	9.9	347.56000000000006	0.6000000000000509
413445540	1441070392	30.96915676041908	122.54120604080107	9.9	347.87000000000006	0.7000000000000509
413445540	1441070393	30.969203982516806	122.54119751833736	9.9	348.18000000000006	0.8000000000000509
413445540	1441070394	30.969251115151806	122.54118885850053	9.9	348.49000000000007	0.900000000000051
413445540	1441070395	30.969298	122.54118	9.9	348.80000000000007	1.0000000000000508
413445540	1441070396	30.96934451619986	122.54117089770327	9.911111111111111	348.88888888888897	0.8888888888889398
413445540	1441070397	30.969390692740408	122.54116157111065	9.922222222222222	348.9777777777779	0.7777777777778287
413445540	1441070398	30.96943659607324	122.5411520558807	9.933333333333334	349.0666666666668	0.6666666666667176
413445540	1441070399	30.969482292649992	122.54114238767195	9.944444444444445	349.1555555555556	0.5555555555556065
413445540	1441070400	30.969527848922297	122.54113260214311	9.955555555555556	349.2444444444445	0.4444444444444954
413445540	1441070401	30.969573331341802	122.54112273495275	9.966666666666667	349.3333333333334	0.3333333333333842
413445540	1441070402	30.969618806360135	122.54111282175961	9.977777777777778	349.42222222222233	0.22222222222227317
413445540	1441070403	30.96966434042898	122.54110289822242	9.988888888888889	349.5111111111112	0.11111111111116204
413445540	1441070404	30.969709999999992	122.541093	10.0	349.6000000000001	5.088887490341627e-14
413445540	1441070405	30.969755833407174	122.54108314949615	10.0	349.5100000000001	0.2000000000000509
413445540	1441070406	30.969801816513694	122.5410733160946	10.0	349.4200000000001	0.4000000000000509
413445540	1441070407	30.969847907065095	122.54106345592413	10.0	349.3300000000001	0.6000000000000509
413445540	1441070408	30.96989406280683	122.5410535251134	10.0	349.24000000000007	0.8000000000000509
413445540	1441070409	30.96994024148439	122.54104347979099	10.0	349.1500000000001	1.0000000000000508
413445540	1441070410	30.969986400843222	122.54103327608543	10.0	349.06000000000006	1.200000000000051
413445540	1441070411	30.970032498628775	122.54102287012519	10.0	348.97	1.400000000000051
413445540	1441070412	30.970078492586488	122.54101221803865	10.0	348.88000000000005	1.600000000000051
413445540	1441070413	30.97012434046176	122.54100127595416	10.0	348.79	1.8000000000000511
413445540	1441070414	30.970170000000007	122.54099000000001	10.0	348.70000000000005	2.000000000000051
413445540	1441070415	30.970215440411756	122.54097837005956	9.99090909090909	348.6454545454546	2.1818181818182327
413445540	1441070416	30.970260676768174	122.54096646103693	9.981818181818182	348.5909090909091	2.3636363636364144
413445540	1441070417	30.97030573560568	122.5409543715916	9.972727272727273	348.53636363636366	2.5454545454545965
413445540	1441070418	30.970350643460623	122.54094220038313	9.963636363636363	348.48181818181826	2.727272727272778
413445540	1441070419	30.97039542686948	122.54093004607132	9.954545454545455	348.4272727272728	2.9090909090909602
413445540	1441070420	30.970440112368713	122.54091800731617	9.945454545454545	348.37272727272733	3.090909090909142
413445540	1441070421	30.970484726494856	122.54090618277776	9.936363636363637	348.31818181818187	3.272727272727324
413445540	1441070422	30.970529295784456	122.54089467111639	9.927272727272728	348.2636363636364	3.4545454545455057
413445540	1441070423	30.970573846774094	122.5408835709925	9.918181818181818	348.209090909091	3.6363636363636873
413445540	1441070424	30.970618406000398	122.5408729810668	9.90909090909091	348.15454545454554	3.818181818181869
413445540	1441070425	30.970662999999995	122.54086300000002	9.9	348.1000000000001	4.000000000000051
413445540	1441070426	30.97070764531051	122.54085369922667	9.9	348.37777777777785	4.222222222222273
413445540	1441070427	30.970752318473078	122.54084504127545	9.9	348.6555555555556	4.444444444444495
413445540	1441070428	30.9707969860298	122.54083696144846	9.9	348.9333333333334	4.6666666666667185
413445540	1441070429	30.97084161452272	122.5408293950477	9.9	349.21111111111117	4.88888888888894
413445540	1441070430	30.97088617049381	122.54082227737509	9.9	349.48888888888894	5.111111111111162
413445540	1441070431	30.970930620485113	122.54081554373239	9.9	349.76666666666677	5.3333333333333846
413445540	1441070432	30.970974931038604	122.54080912942128	9.9	350.04444444444454	5.555555555555607
413445540	1441070433	30.97101906869625	122.54080296974334	9.9	350.3222222222223	5.777777777777829
413445540	1441070434	30.971063	122.54079700000001	9.9	350.6000000000001	6.0000000000000515
413445540	1441070435	30.971106717745734	122.540791167991	9.89090909090909	350.909090909091	6.0000000000000515
413445540	1441070436	30.971150319745238	122.54078547150944	9.881818181818183	351.2181818181819	6.0000000000000515
413445540	1441070437	30.971193930064196	122.5407799208468	9.872727272727273	351.5272727272728	6.0000000000000515
413445540	1441070438	30.97123767276831	122.54077452629451	9.863636363636363	351.8363636363637	6.0000000000000515
413445540	1441070439	30.97128167192328	122.54076929814407	9.854545454545455	352.14545454545464	6.0000000000000515
413445540	1441070440	30.971326051594815	122.5407642466869	9.845454545454546	352.45454545454555	6.0000000000000515
413445540	1441070441	30.971370935848576	122.54075938221442	9.836363636363638	352.7636363636364	6.0000000000000515
413445540	1441070442	30.971416448750308	122.54075471501804	9.827272727272728	353.0727272727273	6.0000000000000515
413445540	1441070443	30.971462714365654	122.54075025538923	9.818181818181818	353.38181818181823	6.0000000000000515
413445540	1441070444	30.971509856760342	122.5407460136194	9.80909090909091	353.69090909090914	6.0000000000000515
413445540	1441070445	30.97155800000001	122.540742	9.8	354.00000000000006	6.0000000000000515
413445540	1441070446	30.971607194353354	122.54073822092354	9.78888888888889	354.21111111111117	5.88888888888894
413445540	1441070447	30.971657194900995	122.54073466718708	9.777777777777779	354.4222222222223	5.777777777777829
413445540	1441070448	30.971707682926546	122.54073132568878	9.766666666666667	354.6333333333334	5.666666666666718
413445540	1441070449	30.971758339713652	122.54072818332678	9.755555555555556	354.8444444444445	5.555555555555606
413445540	1441070450	30.971808846545944	122.54072522699934	9.744444444444444	355.0555555555556	5.444444444444496
413445540	1441070451	30.971858884707068	122.54072244360468	9.733333333333333	355.2666666666667	5.3333333333333846
413445540	1441070452	30.97190813548068	122.54071982004108	9.722222222222221	355.4777777777778	5.222222222222273
413445540	1441070453	30.971956280150426	122.54071734320675	9.71111111111111	355.6888888888889	5.111111111111162
413445540	1441070454	30.972002999999994	122.54071500000002	9.7	355.90000000000003	5.000000000000051
413445540	1441070455	30.972048071597257	122.54071276828411	9.709999999999999	355.76000000000005	5.000000000000051
413445540	1441070456	30.972091652646945	122.54071058978218	9.719999999999999	355.62000000000006	5.000000000000051
413445540	1441070457	30.972133996137984	122.54070839718223	9.73	355.4800000000001	5.000000000000051
413445540	1441070458	30.972175355059303	122.54070612317214	9.74	355.34000000000003	5.000000000000051
413445540	1441070459	30.972215982399764	122.54070370043958	9.75	355.20000000000005	5.000000000000051
413445540	1441070460	30.97225613114828	122.54070106167217	9.76	355.06000000000006	5.000000000000051
413445540	1441070461	30.97229605429371	122.54069813955726	9.77	354.92	5.000000000000051
413445540	1441070462	30.97233600482493	122.54069486678222	9.780000000000001	354.78000000000003	5.000000000000051
413445540	1441070463	30.97237623573075	122.54069117603413	9.790000000000001	354.64000000000004	5.000000000000051
413445540	1441070464	30.97241699999999	122.540687	9.8	354.50000000000006	5.000000000000051
413445540	1441070465	30.97245849898627	122.54068229062658	9.8	354.43000000000006	5.100000000000051
413445540	1441070466	30.972500727502247	122.54067707690041	9.8	354.36000000000007	5.200000000000051
413445540	1441070467	30.97254362872544	122.54067140706809	9.8	354.2900000000001	5.300000000000051
413445540	1441070468	30.97258714583332	122.54066532937625	9.8	354.22	5.400000000000051
413445540	1441070469	30.972631222003415	122.54065889207166	9.8	354.15000000000003	5.500000000000051
413445540	1441070470	30.972675800413192	122.54065214340116	9.8	354.08000000000004	5.600000000000051
413445540	1441070471	30.972720824240216	122.54064513161165	9.8	354.01000000000005	5.700000000000051
413445540	1441070472	30.972766236661993	122.54063790495019	9.8	353.94000000000005	5.800000000000051
413445540	1441070473	30.972811980856065	122.54063051166388	9.8	353.87000000000006	5.900000000000051
413445540	1441070474	30.97285799999999	122.54062300000001	9.8	353.80000000000007	6.0000000000000515
413445540	1441070475	30.97290424169954	122.54061541943985	9.8	353.8909090909092	6.090909090909142
413445540	1441070476	30.97295067127327	122.54060782440065	9.8	353.98181818181826	6.181818181818233
413445540	1441070477	30.972997258467988	122.54060027053377	9.8	354.0727272727274	6.272727272727324
413445540	1441070478	30.97304397303049	122.54059281349066	9.8	354.16363636363644	6.363636363636415
413445540	1441070479	30.973090784707576	122.54058550892283	9.8	354.2545454545455	6.454545454545506
413445540	1441070480	30.973137663246092	122.54057841248199	9.8	354.34545454545463	6.5454545454545965
413445540	1441070481	30.973184578392864	122.54057157981998	9.8	354.4363636363637	6.636363636363687
413445540	1441070482	30.97323149989478	122.54056506658866	9.8	354.5272727272728	6.727272727272778
413445540	1441070483	30.9732783974987	122.54055892844009	9.8	354.6181818181819	6.81818181818187
413445540	1441070484	30.973325240951468	122.54055322102647	9.8	354.709090909091	6.909090909090961
413445540	1441070485	30.973372	122.54054800000002	9.8	354.80000000000007	7.0000000000000515
413445540	1441070486	30.97341864159079	122.54054330855656	9.8	354.9777777777778	6.88888888888894
413445540	1441070487	30.9734651214688	122.5405391400658	9.8	355.1555555555556	6.777777777777829
413445540	1441070488	30.97351139257859	122.5405354754408	9.8	355.33333333333337	6.666666666666718
413445540	1441070489	30.97355740786476	122.54053229559462	9.8	355.5111111111112	6.555555555555607
413445540	1441070490	30.973603120271804	122.54052958144027	9.8	355.6888888888889	6.444444444444495
413445540	1441070491	30.973648482744313	122.5405273138907	9.8	355.86666666666673	6.3333333333333846
413445540	1441070492	30.973693448226822	122.54052547385888	9.8	356.0444444444445	6.222222222222274
413445540	1441070493	30.97373796966388	122.54052404225772	9.8	356.22222222222223	6.111111111111163
413445540	1441070494	30.973782000000007	122.540523	9.8	356.40000000000003	6.0000000000000515
413445540	1441070495	30.97382553315406	122.540522313143	9.80909090909091	356.39090909090913	6.0000000000000515
413445540	1441070496	30.973868726942243	122.54052188832152	9.818181818181818	356.38181818181823	6.0000000000000515
413445540	1441070497	30.97391178015502	122.54052161731464	9.827272727272728	356.37272727272733	6.0000000000000515
413445540	1441070498	30.973954891582903	122.54052139190111	9.836363636363638	356.36363636363643	6.0000000000000515
413445540	1441070499	30.973998260016376	122.54052110385965	9.845454545454546	356.3545454545455	6.0000000000000515
413445540	1441070500	30.974042084245887	122.54052064496864	9.854545454545455	356.3454545454546	6.0000000000000515
413445540	1441070501	30.974086563061935	122.54051990700628	9.863636363636363	356.33636363636367	6.0000000000000515
413445540	1441070502	30.974131895254924	122.54051878175065	9.872727272727273	356.32727272727277	6.0000000000000515
413445540	1441070503	30.97417827961533	122.54051716097942	9.881818181818183	356.31818181818187	6.0000000000000515
413445540	1441070504	30.97422591493356	122.54051493647012	9.89090909090909	356.30909090909097	6.0000000000000515
413445540	1441070505	30.974274999999995	122.540512	9.9	356.30000000000007	6.0000000000000515
413445540	1441070506	30.974325628248792	122.54050828356985	9.9	356.1222222222223	6.0000000000000515
413445540	1441070507	30.974377471689216	122.54050388007596	9.9	355.9444444444445	6.0000000000000515
413445540	1441070508	30.97443009697434	122.5404989226388	9.9	355.7666666666667	6.0000000000000515
413445540	1441070509	30.974483070757262	122.54049354437916	9.9	355.58888888888896	6.0000000000000515
413445540	1441070510	30.974535959691124	122.54048787841822	9.9	355.41111111111115	6.0000000000000515
413445540	1441070511	30.97458833042908	122.54048205787763	9.9	355.23333333333335	6.0000000000000515
413445540	1441070512	30.974639749624377	122.54047621587937	9.9	355.0555555555556	6.0000000000000515
413445540	1441070513	30.974689783930256	122.54047048554591	9.9	354.8777777777778	6.0000000000000515
413445540	1441070514	30.974738000000002	122.540465	9.9	354.70000000000005	6.0000000000000515
413445540	1441070515	30.97478409166552	122.54045985646994	9.9	354.68	6.100000000000051
413445540	1441070516	30.97482826147295	122.5404550086045	9.9	354.66	6.200000000000052
413445540	1441070517	30.97487083914701	122.54045037415736	9.9	354.64000000000004	6.300000000000051
413445540	1441070518	30.97491215441235	122.54044587088194	9.9	354.62	6.400000000000051
413445540	1441070519	30.974952536993634	122.54044141653145	9.9	354.6	6.5000000000000515
413445540	1441070520	30.974992316615467	122.54043692885884	9.9	354.58000000000004	6.600000000000051
413445540	1441070521	30.975031823002443	122.54043232561693	9.9	354.56000000000006	6.700000000000052
413445540	1441070522	30.975071385879165	122.54042752455827	9.9	354.54	6.800000000000051
413445540	1441070523	30.975111334970187	122.54042244343525	9.9	354.52000000000004	6.900000000000051
413445540	1441070524	30.97515200000001	122.540417	9.9	354.50000000000006	7.0000000000000515
413445540	1441070525	30.975193642496798	122.54041114297652	9.891666666666667	354.61666666666673	7.0000000000000515
413445540	1441070526	30.97523625120321	122.54040494497713	9.883333333333333	354.73333333333335	7.0000000000000515
413445540	1441070527	30.975279746665596	122.54039850958624	9.875	354.85	7.0000000000000515
413445540	1441070528	30.97532404943027	122.54039194038863	9.866666666666667	354.9666666666667	7.0000000000000515
413445540	1441070529	30.975369080043617	122.54038534096915	9.858333333333334	355.08333333333337	7.0000000000000515
413445540	1441070530	30.975414759052022	122.54037881491297	9.850000000000001	355.20000000000005	7.0000000000000515
413445540	1441070531	30.975461007001933	122.54037246580542	9.841666666666667	355.3166666666667	7.0000000000000515
413445540	1441070532	30.975507744439753	122.54036639723205	9.833333333333334	355.4333333333334	7.0000000000000515
413445540	1441070533	30.97555489191198	122.54036071277868	9.825000000000001	355.55000000000007	7.0000000000000515
413445540	1441070534	30.97560236996509	122.54035551603133	9.816666666666666	355.66666666666674	7.0000000000000515
413445540	1441070535	30.975650099145593	122.54035091057627	9.808333333333334	355.78333333333336	7.0000000000000515
413445540	1441070536	30.975698000000005	122.54034700000001	9.8	355.90000000000003	7.0000000000000515
413445540	1441070537	30.975745997569774	122.54034384376568	9.811111111111112	355.9777777777778	6.777777777777829
413445540	1441070538	30.975794034876152	122.54034132484198	9.822222222222223	356.0555555555556	6.555555555555607
413445540	1441070539	30.97584205943525	122.54033928207376	9.833333333333334	356.1333333333334	6.3333333333333846
413445540	1441070540	30.975890018763245	122.54033755430551	9.844444444444445	356.21111111111117	6.111111111111162
413445540	1441070541	30.975937860376227	122.54033598038144	9.855555555555556	356.28888888888895	5.88888888888894
413445540	1441070542	30.975985531790297	122.54033439914548	9.866666666666667	356.36666666666673	5.666666666666718
413445540	1441070543	30.976032980521573	122.5403326494411	9.877777777777778	356.4444444444445	5.444444444444496
413445540	1441070544	30.97608015408611	122.54033057011165	9.88888888888889	356.5222222222223	5.222222222222273
413445540	1441070545	30.97612700000001	122.54032800000002	9.9	356.6000000000001	5.000000000000051
413445540	1441070546	30.976173486068607	122.54032481746486	9.9	356.5222222222223	4.888888888888939
413445540	1441070547	30.97621966125453	122.54032105892861	9.9	356.4444444444445	4.777777777777828
413445540	1441070548	30.976265594809625	122.54031680032986	9.9	356.36666666666673	4.666666666666718
413445540	1441070549	30.976311355985803	122.54031211760724	9.9	356.28888888888895	4.555555555555607
413445540	1441070550	30.97635701403499	122.54030708669963	9.9	356.21111111111117	4.444444444444495
413445540	1441070551	30.97640263820907	122.54030178354594	9.9	356.1333333333334	4.3333333333333846
413445540	1441070552	30.97644829775998	122.54029628408527	9.9	356.0555555555556	4.222222222222273
413445540	1441070553	30.97649406193964	122.54029066425684	9.9	355.9777777777778	4.111111111111161
413445540	1441070554	30.976539999999996	122.540285	9.9	355.90000000000003	4.000000000000051
413445540	1441070555	30.97658616496398	122.54027935111624	9.90909090909091	355.7272727272728	4.000000000000051
413445540	1441070556	30.976632544938344	122.54027371285545	9.918181818181818	355.5545454545455	4.000000000000051
413445540	1441070557	30.97667911180082	122.54026806432957	9.927272727272728	355.38181818181823	4.000000000000051
413445540	1441070558	30.976725837429164	122.54026238465052	9.936363636363637	355.20909090909095	4.000000000000051
413445540	1441070559	30.97677269370108	122.54025665293013	9.945454545454545	355.0363636363637	4.000000000000051
413445540	1441070560	30.976819652494303	122.54025084828025	9.954545454545455	354.86363636363643	4.000000000000051
413445540	1441070561	30.97686668568654	122.54024494981265	9.963636363636363	354.69090909090914	4.000000000000051
413445540	1441070562	30.976913765155526	122.54023893663911	9.972727272727273	354.51818181818186	4.000000000000051
413445540	1441070563	30.976960862778952	122.54023278787137	9.981818181818182	354.34545454545463	4.000000000000051
413445540	1441070564	30.977007950434547	122.54022648262112	9.99090909090909	354.17272727272734	4.000000000000051
413445540	1441070565	30.977055000000004	122.54022000000002	10.0	354.00000000000006	4.000000000000051
413445540	1441070566	30.977101989139236	122.54021332629674	10.0	353.81000000000006	4.000000000000051
413445540	1441070567	30.977148918660976	122.54020647650806	10.0	353.62000000000006	4.000000000000051
413445540	1441070568	30.977195795160174	122.54019947280791	10.0	353.43000000000006	4.000000000000051
413445540	1441070569	30.977242625231785	122.54019233737017	10.0	353.24000000000007	4.000000000000051
413445540	1441070570	30.977289415470775	122.54018509236886	10.0	353.05000000000007	4.000000000000051
413445540	1441070571	30.977336172472068	122.54017775997794	10.0	352.86000000000007	4.000000000000051
413445540	1441070572	30.977382902830666	122.54017036237151	10.0	352.6700000000001	4.000000000000051
413445540	1441070573	30.97742961314153	122.54016292172359	10.0	352.4800000000001	4.000000000000051
413445540	1441070574	30.97747630999966	122.54015546020838	10.0	352.2900000000001	4.000000000000051
413445540	1441070575	30.977523	122.54014800000002	10.0	352.1000000000001	4.000000000000051
413445540	1441070576	30.977569687008366	122.54014056385475	10.0	352.1444444444445	4.000000000000051
413445540	1441070577	30.97761636397383	122.54013317685704	10.0	352.188888888889	4.000000000000051
413445540	1441070578	30.977663021116214	122.5401258646734	10.0	352.2333333333334	4.000000000000051
413445540	1441070579	30.977709648655445	122.54011865297043	10.0	352.2777777777778	4.000000000000051
413445540	1441070580	30.977756236811388	122.54011156741481	10.0	352.3222222222223	4.000000000000051
413445540	1441070581	30.977802775803895	122.54010463367317	10.0	352.36666666666673	4.000000000000051
413445540	1441070582	30.977849255852917	122.54009787741228	10.0	352.41111111111115	4.000000000000051
413445540	1441070583	30.977895667178306	122.54009132429896	10.0	352.45555555555563	4.000000000000051
413445540	1441070584	30.97794199999999	122.54008500000002	10.0	352.50000000000006	4.000000000000051
413445540	1441070585	30.97798825014517	122.5400789195929	10.0	352.5666666666667	4.000000000000051
413445540	1441070586	30.97803443587016	122.54007305579705	10.0	352.6333333333334	4.000000000000051
413445540	1441070587	30.978080581038586	122.54006737074239	10.0	352.70000000000005	4.000000000000051
413445540	1441070588	30.97812670951403	122.54006182655878	10.0	352.7666666666667	4.000000000000051
413445540	1441070589	30.978172845160106	122.5400563853759	10.0	352.83333333333337	4.000000000000051
413445540	1441070590	30.978219011840373	122.54005100932349	10.0	352.90000000000003	4.000000000000051
413445540	1441070591	30.97826523341843	122.54004566053112	10.0	352.96666666666675	4.000000000000051
413445540	1441070592	30.978311533757818	122.54004030112829	10.0	353.0333333333334	4.000000000000051
413445540	1441070593	30.97835793672213	122.54003489324445	10.0	353.1000000000001	4.000000000000051
413445540	1441070594	30.978404466174904	122.54002939900896	10.0	353.16666666666674	4.000000000000051
413445540	1441070595	30.978451145979683	122.54002378055107	10.0	353.2333333333334	4.000000000000051
413445540	1441070596	30.978497999999984	122.540018	10.0	353.30000000000007	4.000000000000051
413445540	1441070597	30.978545040489827	122.54001202712253	10.0	353.3111111111112	3.8888888888889395
413445540	1441070598	30.97859223326494	122.54000586223596	10.0	353.3222222222223	3.7777777777778287
413445540	1441070599	30.97863953253153	122.53999951329533	10.0	353.33333333333337	3.6666666666667176
413445540	1441070600	30.978686892495812	122.53999298825565	10.0	353.3444444444445	3.555555555555607
413445540	1441070601	30.978734267363986	122.539986295072	10.0	353.3555555555556	3.4444444444444953
413445540	1441070602	30.978781611342267	122.53997944169949	10.0	353.36666666666673	3.333333333333384
413445540	1441070603	30.978828878636886	122.53997243609318	10.0	353.37777777777785	3.2222222222222734
413445540	1441070604	30.978876023454063	122.5399652862083	10.0	353.38888888888897	3.1111111111111622
413445540	1441070605	30.978923000000005	122.539958	10.0	353.40000000000003	3.000000000000051
413445540	1441070606	30.978969775291997	122.53995058871264	10.011111111111111	353.32222222222225	3.1111111111111622
413445540	1441070607	30.979016367591587	122.53994307674738	10.022222222222222	353.2444444444445	3.2222222222222734
413445540	1441070608	30.979062807971356	122.5399354917945	10.033333333333333	353.16666666666674	3.333333333333384
413445540	1441070609	30.979109127503904	122.53992786154433	10.044444444444444	353.08888888888896	3.4444444444444953
413445540	1441070610	30.979155357261842	122.53992021368732	10.055555555555555	353.0111111111112	3.555555555555607
413445540	1441070611	30.97920152831782	122.53991257591387	10.066666666666666	352.9333333333334	3.6666666666667176
413445540	1441070612	30.979247671744396	122.53990497591447	10.077777777777778	352.8555555555556	3.7777777777778287
413445540	1441070613	30.979293818614245	122.53989744137965	10.088888888888889	352.7777777777778	3.8888888888889404
413445540	1441070614	30.979339999999993	122.53989000000001	10.1	352.70000000000005	4.000000000000051
413445540	1441070615	30.979386242346102	122.53988267404719	10.09090909090909	352.5818181818182	4.0909090909091415
413445540	1441070616	30.979432553584505	122.53987546411727	10.081818181818182	352.4636363636364	4.181818181818233
413445540	1441070617	30.979478937018918	122.53986836538736	10.072727272727272	352.3454545454546	4.272727272727324
413445540	1441070618	30.979525395953104	122.53986137303458	10.063636363636363	352.22727272727275	4.363636363636415
413445540	1441070619	30.97957193369081	122.53985448223605	10.054545454545455	352.1090909090909	4.454545454545506
413445540	1441070620	30.979618553535737	122.53984768816882	10.045454545454545	351.9909090909091	4.5454545454545965
413445540	1441070621	30.979665258791663	122.53984098600998	10.036363636363637	351.87272727272733	4.636363636363687
413445540	1441070622	30.979712052762316	122.53983437093663	10.027272727272727	351.7545454545455	4.727272727272778
413445540	1441070623	30.979758938751438	122.53982783812582	10.018181818181818	351.6363636363637	4.818181818181869
413445540	1441070624	30.97980592006276	122.53982138275461	10.00909090909091	351.51818181818186	4.90909090909096
413445540	1441070625	30.979853	122.53981500000002	10.0	351.40000000000003	5.000000000000051
413445540	1441070626	30.979900176916306	122.53980868893377	10.0	351.65000000000003	5.000000000000051
413445540	1441070627	30.97994742936227	122.53980246420625	10.0	351.90000000000003	5.000000000000051
413445540	1441070628	30.979994730937896	122.53979634436251	10.0	352.15000000000003	5.000000000000051
413445540	1441070629	30.980042055243246	122.53979034794774	10.0	352.40000000000003	5.000000000000051
413445540	1441070630	30.980089375878293	122.5397844935071	10.0	352.65000000000003	5.000000000000051
413445540	1441070631	30.980136666443062	122.53977879958579	10.0	352.90000000000003	5.000000000000051
413445540	1441070632	30.98018390053759	122.53977328472911	10.0	353.15000000000003	5.000000000000051
413445540	1441070633	30.980231051761905	122.53976796748232	10.0	353.40000000000003	5.000000000000051
413445540	1441070634	30.980278093716016	122.53976286639084	10.0	353.65000000000003	5.000000000000051
413445540	1441070635	30.980325	122.53975799999999	10.0	353.90000000000003	5.000000000000051
413445540	1441070636	30.98037175149041	122.53975337200755	10.0	354.0	4.888888888888939
413445540	1441070637	30.98041835816997	122.53974892672039	10.0	354.1	4.777777777777828
413445540	1441070638	30.980464837297962	122.53974459359752	10.0	354.20000000000005	4.666666666666718
413445540	1441070639	30.98051120613363	122.53974030209788	10.0	354.30000000000007	4.555555555555607
413445540	1441070640	30.98055748193621	122.53973598168024	10.0	354.40000000000003	4.444444444444495
413445540	1441070641	30.980603681964922	122.53973156180322	10.0	354.50000000000006	4.3333333333333846
413445540	1441070642	30.980649823478988	122.53972697192529	10.0	354.6000000000001	4.222222222222273
413445540	1441070643	30.98069592373764	122.53972214150481	10.0	354.70000000000005	4.111111111111161
413445540	1441070644	30.980741999999996	122.53971699999998	10.0	354.80000000000007	4.000000000000051
413445540	1441070645	30.98078806702195	122.53971149691509	10.0	354.74166666666673	3.9166666666667176
413445540	1441070646	30.980834129545915	122.53970566193922	10.0	354.6833333333334	3.8333333333333846
413445540	1441070647	30.980880189810957	122.53969954480772	10.0	354.62500000000006	3.7500000000000515
413445540	1441070648	30.9809262500562	122.539693195256	10.0	354.5666666666667	3.6666666666667176
413445540	1441070649	30.98097231252073	122.53968666301961	10.0	354.5083333333334	3.583333333333384
413445540	1441070650	30.98101837944369	122.53967999783421	10.0	354.45000000000005	3.500000000000051
413445540	1441070651	30.981064453064178	122.53967324943555	10.0	354.3916666666667	3.416666666666718
413445540	1441070652	30.981110535621355	122.53966646755939	10.0	354.33333333333337	3.333333333333384
413445540	1441070653	30.98115662935436	122.53965970194172	10.0	354.2750000000001	3.250000000000051
413445540	1441070654	30.981202736502354	122.53965300231849	10.0	354.21666666666675	3.1666666666667176
413445540	1441070655	30.981248859304507	122.53964641842585	10.0	354.1583333333334	3.083333333333384
413445540	1441070656	30.981294999999992	122.53964	10.0	354.1000000000001	3.000000000000051
413445540	1441070657	30.981341142390544	122.53963378184355	10.0	353.9777777777778	2.88888888888894
413445540	1441070658	30.981387196527912	122.53962773902441	10.0	353.8555555555556	2.777777777777829
413445540	1441070659	30.9814330540264	122.53962183167677	10.0	353.7333333333334	2.6666666666667176
413445540	1441070660	30.981478606500264	122.53961601993471	10.0	353.6111111111112	2.5555555555556064
413445540	1441070661	30.981523745563816	122.53961026393237	10.0	353.48888888888894	2.4444444444444957
413445540	1441070662	30.981568362831304	122.53960452380375	10.0	353.36666666666673	2.3333333333333846
413445540	1441070663	30.981612349916976	122.53959875968286	10.0	353.2444444444445	2.2222222222222734
413445540	1441070664	30.981655598435133	122.53959293170365	10.0	353.1222222222223	2.111111111111162
413445540	1441070665	30.981698000000005	122.53958700000001	10.0	353.00000000000006	2.000000000000051
413445540	1441070666	30.981739514637507	122.5395809284983	10.01	352.87000000000006	2.100000000000051
413445540	1441070667	30.98178037602012	122.53957469629466	10.02	352.74000000000007	2.200000000000051
413445540	1441070668	30.98182088623202	122.53956828627771	10.03	352.61000000000007	2.300000000000051
413445540	1441070669	30.981861347357306	122.53956168133588	10.04	352.4800000000001	2.400000000000051
413445540	1441070670	30.98190206148011	122.53955486435751	10.05	352.3500000000001	2.500000000000051
413445540	1441070671	30.981943330684548	122.53954781823082	10.06	352.2200000000001	2.600000000000051
413445540	1441070672	30.981985457054684	122.53954052584385	10.07	352.0900000000001	2.7000000000000512
413445540	1441070673	30.98202874267459	122.53953297008457	10.08	351.96000000000004	2.800000000000051
413445540	1441070674	30.982073489628352	122.53952513384074	10.09	351.83000000000004	2.900000000000051
413445540	1441070675	30.98212	122.539517	10.1	351.70000000000005	3.000000000000051
413445540	1441070676	30.982168465323355	122.53950856392075	10.1	351.69000000000005	3.200000000000051
413445540	1441070677	30.982218634931478	122.53949987084499	10.1	351.68000000000006	3.400000000000051
413445540	1441070678	30.982270147607245	122.53949097848593	10.1	351.6700000000001	3.600000000000051
413445540	1441070679	30.982322642133592	122.53948194455695	10.1	351.6600000000001	3.800000000000051
413445540	1441070680	30.98237575729342	122.53947282677174	10.1	351.65000000000003	4.000000000000051
413445540	1441070681	30.982429131869715	122.53946368284426	10.1	351.64000000000004	4.200000000000051
413445540	1441070682	30.982482404645484	122.5394545704887	10.1	351.63000000000005	4.400000000000051
413445540	1441070683	30.98253521440373	122.53944554741959	10.1	351.62000000000006	4.600000000000051
413445540	1441070684	30.982587199927544	122.53943667135168	10.1	351.61000000000007	4.800000000000051
413445540	1441070685	30.982637999999998	122.53942800000002	10.1	351.6000000000001	5.000000000000051
413445540	1441070686	30.982687349071025	122.53941958083664	10.09	351.76000000000005	5.000000000000051
413445540	1441070687	30.98273536425785	122.5394114203608	10.08	351.9200000000001	5.000000000000051
413445540	1441070688	30.982782258344457	122.53940351482849	10.07	352.08000000000004	5.000000000000051
413445540	1441070689	30.98282824411486	122.53939586049552	10.06	352.24000000000007	5.000000000000051
413445540	1441070690	30.982873534353057	122.53938845361763	10.05	352.4000000000001	5.000000000000051
413445540	1441070691	30.98291834184303	122.53938129045052	10.04	352.56000000000006	5.000000000000051
413445540	1441070692	30.982962879368742	122.53937436724972	10.03	352.7200000000001	5.000000000000051
413445540	1441070693	30.98300735971418	122.53936768027077	10.02	352.88000000000005	5.000000000000051
413445540	1441070694	30.983051995663278	122.53936122576908	10.01	353.0400000000001	5.000000000000051
413445540	1441070695	30.983097	122.539355	10.0	353.20000000000005	5.000000000000051
413445540	1441070696	30.983142542143884	122.53934899762574	10.003333333333334	353.2300000000001	4.933333333333384
413445540	1441070697	30.983188618056897	122.53934320693614	10.006666666666666	353.26000000000005	4.866666666666718
413445540	1441070698	30.983235180336617	122.5393376146279	10.01	353.2900000000001	4.8000000000000504
413445540	1441070699	30.983282181580602	122.5393322073978	10.013333333333334	353.32000000000005	4.733333333333384
413445540	1441070700	30.983329574386456	122.53932697194251	10.016666666666666	353.3500000000001	4.666666666666718
413445540	1441070701	30.983377311351706	122.53932189495877	10.02	353.38000000000005	4.600000000000051
413445540	1441070702	30.983425345073957	122.5393169631433	10.023333333333333	353.4100000000001	4.533333333333384
413445540	1441070703	30.983473628150733	122.53931216319275	10.026666666666667	353.44000000000005	4.466666666666717
413445540	1441070704	30.98352211317963	122.5393074818038	10.03	353.4700000000001	4.400000000000051
413445540	1441070705	30.983570752758194	122.5393029056731	10.033333333333333	353.50000000000006	4.3333333333333846
413445540	1441070706	30.983619499483975	122.53929842149729	10.036666666666667	353.5300000000001	4.266666666666717
413445540	1441070707	30.98366830595456	122.53929401597304	10.04	353.56000000000006	4.200000000000051
413445540	1441070708	30.9837171247675	122.53928967579691	10.043333333333333	353.5900000000001	4.133333333333384
413445540	1441070709	30.98376590852034	122.5392853876655	10.046666666666667	353.62000000000006	4.066666666666718
413445540	1441070710	30.98381460981067	122.53928113827543	10.05	353.6500000000001	4.000000000000051
413445540	1441070711	30.98386318123603	122.53927691432318	10.053333333333333	353.68000000000006	3.9333333333333838
413445540	1441070712	30.983911575393943	122.53927270250536	10.056666666666667	353.71000000000004	3.8666666666667178
413445540	1441070713	30.983959744882014	122.53926848951842	10.06	353.74000000000007	3.8000000000000513
413445540	1441070714	30.984007642297794	122.53926426205895	10.063333333333333	353.77000000000004	3.7333333333333845
413445540	1441070715	30.984055220238822	122.5392600068234	10.066666666666666	353.80000000000007	3.6666666666667176
413445540	1441070716	30.984102431302667	122.53925571050823	10.07	353.83000000000004	3.600000000000051
413445540	1441070717	30.98414922808688	122.5392513598099	10.073333333333332	353.86000000000007	3.5333333333333843
413445540	1441070718	30.984195563189008	122.53924694142484	10.076666666666666	353.89000000000004	3.466666666666718
413445540	1441070719	30.98424138920661	122.53924244204951	10.08	353.9200000000001	3.400000000000051
413445540	1441070720	30.984286658737233	122.53923784838031	10.083333333333332	353.95000000000005	3.3333333333333846
413445540	1441070721	30.984331324378438	122.53923314711363	10.086666666666666	353.9800000000001	3.2666666666667177
413445540	1441070722	30.984375338727766	122.53922832494591	10.09	354.01000000000005	3.200000000000051
413445540	1441070723	30.98441865438278	122.53922336857346	10.093333333333334	354.0400000000001	3.1333333333333844
413445540	1441070724	30.984461223940997	122.5392182646927	10.096666666666666	354.07000000000005	3.066666666666718
413445540	1441070725	30.984503	122.539213	10.1	354.1000000000001	3.000000000000051
413445540	1441070726	30.984543991467714	122.53920756261013	10.1	353.95000000000005	3.100000000000051
413445540	1441070727	30.984584432493776	122.53920194631151	10.1	353.80000000000007	3.200000000000051
413445540	1441070728	30.98462461353814	122.53919614631087	10.1	353.6500000000001	3.3000000000000513
413445540	1441070729	30.984664825060833	122.53919015781494	10.1	353.50000000000006	3.400000000000051
413445540	1441070730	30.98470535752183	122.53918397603029	10.1	353.3500000000001	3.500000000000051
413445540	1441070731	30.98474650138109	122.53917759616338	10.1	353.2000000000001	3.600000000000051
413445540	1441070732	30.984788547098606	122.53917101342068	10.1	353.05000000000007	3.7000000000000512
413445540	1441070733	30.984831785134286	122.53916422300844	10.1	352.9000000000001	3.800000000000051
413445540	1441070734	30.984876505948115	122.53915722013286	10.1	352.7500000000001	3.900000000000051
413445540	1441070735	30.984922999999995	122.53915	10.1	352.6000000000001	4.000000000000051
413445540	1441070736	30.984971451380044	122.53914256002095	10.1	352.5700000000001	4.000000000000051
413445540	1441070737	30.9850216186992	122.5391349064273	10.1	352.5400000000001	4.000000000000051
413445540	1441070738	30.985073154198616	122.53912704765585	10.1	352.5100000000001	4.000000000000051
413445540	1441070739	30.985125710119426	122.53911899214361	10.1	352.4800000000001	4.000000000000051
413445540	1441070740	30.9851789387028	122.53911074832766	10.1	352.4500000000001	4.000000000000051
413445540	1441070741	30.985232492189922	122.53910232464517	10.1	352.4200000000001	4.000000000000051
413445540	1441070742	30.98528602282199	122.53909372953356	10.1	352.3900000000001	4.000000000000051
413445540	1441070743	30.985339182840214	122.53908497143036	10.1	352.36000000000007	4.000000000000051
413445540	1441070744	30.985391624485793	122.5390760587732	10.1	352.3300000000001	4.000000000000051
413445540	1441070745	30.985443000000004	122.53906700000002	10.1	352.30000000000007	4.000000000000051
413445540	1441070746	30.985493048013076	122.53905781031645	10.1	352.2900000000001	4.100000000000051
413445540	1441070747	30.985541852711304	122.53904853199931	10.1	352.2800000000001	4.200000000000051
413445540	1441070748	30.98558958466998	122.53903921409308	10.1	352.27000000000004	4.3000000000000504
413445540	1441070749	30.985636414464405	122.53902990564235	10.1	352.26000000000005	4.400000000000051
413445540	1441070750	30.985682512669907	122.53902065569163	10.1	352.25000000000006	4.500000000000051
413445540	1441070751	30.98572804986178	122.53901151328554	10.1	352.24000000000007	4.600000000000051
413445540	1441070752	30.985773196615394	122.5390025274687	10.1	352.23	4.700000000000051
413445540	1441070753	30.985818123506068	122.5389937472857	10.1	352.22	4.8000000000000504
413445540	1441070754	30.985863001109145	122.53898522178126	10.1	352.21000000000004	4.900000000000051
413445540	1441070755	30.985907999999995	122.53897700000002	10.1	352.20000000000005	5.000000000000051
413445540	1441070756	30.985953274851497	122.53896911759318	10.1	352.3666666666667	5.000000000000051
413445540	1441070757	30.985998916726686	122.53896155663783	10.1	352.53333333333336	5.000000000000051
413445540	1441070758	30.986045000786085	122.53895428581757	10.1	352.70000000000005	5.000000000000051
413445540	1441070759	30.986091602190246	122.53894727381578	10.1	352.8666666666667	5.000000000000051
413445540	1441070760	30.986138796099663	122.53894048931589	10.1	353.03333333333336	5.000000000000051
413445540	1441070761	30.986186657674864	122.53893390100119	10.1	353.20000000000005	5.000000000000051
413445540	1441070762	30.986235262076335	122.53892747755486	10.1	353.3666666666667	5.000000000000051
413445540	1441070763	30.986284684464547	122.53892118766012	10.1	353.53333333333336	5.000000000000051
413445540	1441070764	30.986335	122.53891499999999	10.1	353.70000000000005	5.000000000000051
413445540	1441070765	30.986386233569277	122.53890888721949	10.1	353.7454545454546	4.90909090909096
413445540	1441070766	30.986438208963605	122.53890283781156	10.1	353.7909090909091	4.818181818181869
413445540	1441070767	30.98649069970026	122.53889684423125	10.1	353.83636363636367	4.727272727272778
413445540	1441070768	30.986543479296614	122.53889089893357	10.1	353.88181818181823	4.636363636363687
413445540	1441070769	30.98659632127	122.53888499437373	10.1	353.9272727272728	4.5454545454545965
413445540	1441070770	30.986648999137763	122.5388791230068	10.1	353.9727272727273	4.454545454545506
413445540	1441070771	30.986701286417265	122.53887327728802	10.1	354.01818181818186	4.363636363636415
413445540	1441070772	30.98675295662588	122.53886744967264	10.1	354.0636363636364	4.272727272727324
413445540	1441070773	30.986803783280937	122.53886163261592	10.1	354.109090909091	4.181818181818233
413445540	1441070774	30.98685353989986	122.53885581857327	10.1	354.1545454545455	4.0909090909091415
413445540	1441070775	30.986901999999997	122.53885	10.1	354.20000000000005	4.000000000000051
413445540	1441070776	30.98694899663244	122.53884416744633	10.11	354.08000000000004	3.900000000000051
413445540	1441070777	30.986994600983138	122.53883830384136	10.12	353.96000000000004	3.800000000000051
413445540	1441070778	30.987038943771708	122.53883239020894	10.129999999999999	353.8400000000001	3.7000000000000512
413445540	1441070779	30.987082155717797	122.53882640757281	10.139999999999999	353.7200000000001	3.600000000000051
413445540	1441070780	30.987124367541007	122.53882033695665	10.149999999999999	353.6000000000001	3.500000000000051
413445540	1441070781	30.98716570996095	122.53881415938409	10.16	353.4800000000001	3.400000000000051
413445540	1441070782	30.987206313697232	122.53880785587869	10.17	353.36000000000007	3.3000000000000513
413445540	1441070783	30.98724630946944	122.53880140746392	10.18	353.24000000000007	3.200000000000051
413445540	1441070784	30.98728582799718	122.53879479516326	10.19	353.12000000000006	3.100000000000051
413445540	1441070785	30.987324999999995	122.538788	10.2	353.00000000000006	3.000000000000051
413445540	1441070786	30.987363966778002	122.53878100418149	10.2	352.99000000000007	3.000000000000051
413445540	1441070787	30.98740291195349	122.53877379465087	10.2	352.9800000000001	3.000000000000051
413445540	1441070788	30.98744202972923	122.53876635953522	10.2	352.9700000000001	3.000000000000051
413445540	1441070789	30.987481514308033	122.5387586869615	10.2	352.96000000000004	3.000000000000051
413445540	1441070790	30.98752155989267	122.53875076505669	10.2	352.95000000000005	3.000000000000051
413445540	1441070791	30.98756236068592	122.53874258194755	10.2	352.94000000000005	3.000000000000051
413445540	1441070792	30.987604110890533	122.53873412576075	10.2	352.93000000000006	3.000000000000051
413445540	1441070793	30.987647004709267	122.53872538462294	10.2	352.92	3.000000000000051
413445540	1441070794	30.987691236344833	122.53871634666059	10.2	352.91	3.000000000000051
413445540	1441070795	30.987737000000003	122.53870700000002	10.2	352.90000000000003	3.000000000000051
413445540	1441070796	30.98778441825521	122.53869734882464	10.2	352.81000000000006	3.000000000000051
413445540	1441070797	30.987833327202	122.5386874615464	10.2	352.72	3.000000000000051
413445540	1441070798	30.987883491309695	122.53867742263472	10.2	352.63000000000005	3.000000000000051
413445540	1441070799	30.98793467504767	122.53866731655918	10.2	352.54	3.000000000000051
413445540	1441070800	30.98798664288532	122.53865722778968	10.2	352.45000000000005	3.000000000000051
413445540	1441070801	30.988039159292065	122.53864724079646	10.2	352.36	3.000000000000051
413445540	1441070802	30.98809198873738	122.53863744004995	10.2	352.27000000000004	3.000000000000051
413445540	1441070803	30.988144895690787	122.53862791002095	10.2	352.18000000000006	3.000000000000051
413445540	1441070804	30.988197644621803	122.53861873518052	10.2	352.09000000000003	3.000000000000051
413445540	1441070805	30.988250000000008	122.53861	10.2	352.00000000000006	3.000000000000051
413445540	1441070806	30.988301756203306	122.5386017665378	10.2	352.00000000000006	3.000000000000051
413445540	1441070807	30.98835282724289	122.53859400719945	10.2	352.00000000000006	3.000000000000051
413445540	1441070808	30.988403157038217	122.5385866719772	10.2	352.00000000000006	3.000000000000051
413445540	1441070809	30.988452689508783	122.53857971086322	10.2	352.00000000000006	3.000000000000051
413445540	1441070810	30.988501368574013	122.53857307384952	10.2	352.00000000000006	3.000000000000051
413445540	1441070811	30.988549138153328	122.53856671092808	10.2	352.00000000000006	3.000000000000051
413445540	1441070812	30.9885959421662	122.53856057209072	10.2	352.00000000000006	3.000000000000051
[truncated: 3,853 more rows]
