# Supplementary material for: Maritime traffic congestion identification and ship trajectory prediction using temporal graph convolutional networks
Source: PLoS One. 2026 Mar 9;21(3):e0342781. doi: 10.1371/journal.pone.0342781 (PMC12970927; doi:10.1371/journal.pone.0342781)
Supplement: S1 File — (ZIP) [file pone.0342781.s001.zip › data/interpolation/shipid_413445990_processed.csv]

shipid	lasttime	lat	lon	sog	cog	hdg
413445990	1441065606	31.230039999999992	122.526593	11.6	182.4	182.0
413445990	1441065607	31.22998495398742	122.52659085313266	11.6	182.42	182.0
413445990	1441065608	31.2299300553346	122.52658872742647	11.6	182.44	182.0
413445990	1441065609	31.229875294282667	122.52658661885161	11.6	182.46	182.0
413445990	1441065610	31.229820661072775	122.52658452337823	11.6	182.48	182.0
413445990	1441065611	31.229766145946055	122.52658243697651	11.6	182.5	182.0
413445990	1441065612	31.22971173914365	122.52658035561667	11.6	182.51999999999998	182.0
413445990	1441065613	31.2296574309067	122.52657827526889	11.6	182.54	182.0
413445990	1441065614	31.22960321147636	122.52657619190336	11.6	182.56	182.0
413445990	1441065615	31.229549071093746	122.52657410149033	11.6	182.57999999999998	182.0
413445990	1441065616	31.229494999999993	122.52657199999999	11.6	182.6	182.0
413445990	1441065617	31.229440988436274	122.5265698834026	11.6	182.6	182.0
413445990	1441065618	31.2293870266437	122.52656774766841	11.6	182.6	182.0
413445990	1441065619	31.22933310486342	122.52656558876768	11.6	182.6	182.0
413445990	1441065620	31.22927921333657	122.52656340267065	11.6	182.6	182.0
413445990	1441065621	31.229225342304282	122.52656118534762	11.6	182.6	182.0
413445990	1441065622	31.2291714820077	122.52655893276886	11.6	182.6	182.0
413445990	1441065623	31.22911762268796	122.5265566409047	11.6	182.6	182.0
413445990	1441065624	31.22906375458616	122.5265543057254	11.6	182.6	182.0
413445990	1441065625	31.229009867943493	122.5265519232013	11.6	182.6	182.0
413445990	1441065626	31.228955953001048	122.52654948930272	11.6	182.6	182.0
413445990	1441065627	31.228901999999987	122.526547	11.6	182.6	182.0
413445990	1441065628	31.22884800277717	122.52654445140733	11.6	182.6090909090909	182.0
413445990	1441065629	31.228793969552353	122.52654184021438	11.6	182.61818181818182	182.0
413445990	1441065630	31.228739912141084	122.52653916325471	11.6	182.62727272727273	182.0
413445990	1441065631	31.228685842358868	122.52653641736181	11.6	182.63636363636363	182.0
413445990	1441065632	31.228631772021206	122.52653359936923	11.6	182.64545454545456	182.0
413445990	1441065633	31.228577712943622	122.52653070611055	11.6	182.65454545454543	182.0
413445990	1441065634	31.228523676941656	122.5265277344193	11.6	182.66363636363633	182.0
413445990	1441065635	31.228469675830777	122.52652468112905	11.6	182.67272727272726	182.0
413445990	1441065636	31.228415721426543	122.52652154307337	11.6	182.68181818181816	182.0
413445990	1441065637	31.228361825544447	122.52651831708584	11.6	182.69090909090906	182.0
413445990	1441065638	31.228308	122.526515	11.6	182.7	182.0
413445990	1441065639	31.228254253241523	122.52651159068911	11.6	182.71666666666667	182.0
413445990	1441065640	31.22820058024839	122.52650809618488	11.6	182.73333333333332	182.0
413445990	1441065641	31.228146972632832	122.52650452555872	11.6	182.74999999999997	182.0
413445990	1441065642	31.228093422007028	122.52650088788192	11.6	182.76666666666665	182.0
413445990	1441065643	31.22803991998316	122.52649719222589	11.6	182.78333333333333	182.0
413445990	1441065644	31.22798645817347	122.52649344766184	11.6	182.79999999999998	182.0
413445990	1441065645	31.227933028190083	122.52648966326112	11.6	182.81666666666666	182.0
413445990	1441065646	31.227879621645254	122.52648584809496	11.6	182.83333333333331	182.0
413445990	1441065647	31.22782623015115	122.52648201123465	11.6	182.84999999999997	182.0
413445990	1441065648	31.22777284531998	122.52647816175136	11.6	182.86666666666665	182.0
413445990	1441065649	31.227719458763936	122.52647430871636	11.6	182.88333333333333	182.0
413445990	1441065650	31.227666062095228	122.52647046120079	11.6	182.9	182.0
413445990	1441065651	31.227612646926026	122.52646662827584	11.6	182.91666666666666	182.0
413445990	1441065652	31.22755920486857	122.52646281901266	11.6	182.9333333333333	182.0
413445990	1441065653	31.227505727535043	122.5264590424824	11.6	182.95	182.0
413445990	1441065654	31.22745220653763	122.52645530775614	11.6	182.96666666666667	182.0
413445990	1441065655	31.22739863348855	122.52645162390499	11.6	182.98333333333332	182.0
413445990	1441065656	31.227345000000007	122.52644800000002	11.6	183.0	182.0
413445990	1441065657	31.227291301188558	122.52644444105863	11.6	182.98999999999998	182.1
413445990	1441065658	31.227237546188285	122.52644093588374	11.6	182.98	182.2
413445990	1441065659	31.227183747637625	122.52643746922466	11.6	182.97	182.3
413445990	1441065660	31.227129918174988	122.52643402583064	11.6	182.95999999999998	182.4
413445990	1441065661	31.22707607043881	122.52643059045111	11.6	182.95	182.5
413445990	1441065662	31.227022217067542	122.52642714783542	11.6	182.94	182.6
413445990	1441065663	31.226968370699595	122.52642368273297	11.6	182.93	182.7
413445990	1441065664	31.226914543973404	122.52642017989326	11.6	182.92	182.8
413445990	1441065665	31.226860749527404	122.52641662406579	11.6	182.91	182.9
413445990	1441065666	31.226807	122.526413	11.6	182.9	183.0
413445990	1441065667	31.226753303273938	122.52640929579437	11.6	182.94	183.0
413445990	1441065668	31.22669964820911	122.52640551294276	11.6	182.98	183.0
413445990	1441065669	31.226646018909744	122.5264016562879	11.6	183.02	183.0
413445990	1441065670	31.226592399480015	122.52639773067249	11.6	183.06	183.0
413445990	1441065671	31.226538774024174	122.52639374093927	11.6	183.10000000000002	183.0
413445990	1441065672	31.226485126646384	122.5263896919309	11.6	183.14000000000001	183.0
413445990	1441065673	31.226431441450863	122.52638558849014	11.6	183.18	183.0
413445990	1441065674	31.226377702541825	122.52638143545961	11.6	183.22000000000003	183.0
413445990	1441065675	31.22632389402347	122.52637723768203	11.6	183.26000000000002	183.0
413445990	1441065676	31.22627	122.52637300000002	11.6	183.3	183.0
413445990	1441065677	31.226216010604023	122.5263687271535	11.6	183.37272727272727	183.0
413445990	1441065678	31.22616194008169	122.52636442347122	11.6	183.44545454545457	183.0
413445990	1441065679	31.226107808707603	122.52636009317912	11.6	183.51818181818183	183.0
413445990	1441065680	31.226053636756323	122.52635574050315	11.6	183.5909090909091	183.0
413445990	1441065681	31.225999444502413	122.52635136966927	11.6	183.66363636363639	183.0
413445990	1441065682	31.225945252220455	122.52634698490336	11.6	183.73636363636365	183.0
413445990	1441065683	31.225891080185004	122.52634259043136	11.6	183.80909090909094	183.0
413445990	1441065684	31.225836948670675	122.52633819047912	11.6	183.88181818181818	183.0
413445990	1441065685	31.225782877952007	122.5263337892726	11.6	183.95454545454544	183.0
413445990	1441065686	31.225728888303582	122.52632939103759	11.6	184.02727272727273	183.0
413445990	1441065687	31.225675000000003	122.52632500000001	11.6	184.1	183.0
413445990	1441065688	31.22562122601609	122.52632061934719	11.60909090909091	184.08181818181816	182.9090909090909
413445990	1441065689	31.225567550127753	122.52631624811261	11.618181818181817	184.06363636363636	182.8181818181818
413445990	1441065690	31.225513948811148	122.52631188429127	11.627272727272727	184.04545454545456	182.72727272727272
413445990	1441065691	31.22546039854244	122.5263075258782	11.636363636363637	184.02727272727273	182.63636363636363
413445990	1441065692	31.225406875797784	122.52630317086836	11.645454545454545	184.00909090909093	182.54545454545456
413445990	1441065693	31.22535335705335	122.52629881725684	11.654545454545454	183.9909090909091	182.45454545454544
413445990	1441065694	31.225299818785302	122.52629446303862	11.663636363636362	183.97272727272727	182.36363636363635
413445990	1441065695	31.22524623746979	122.52629010620879	11.672727272727272	183.95454545454544	182.27272727272728
413445990	1441065696	31.225192589582957	122.52628574476238	11.681818181818182	183.93636363636367	182.1818181818182
413445990	1441065697	31.22513885160098	122.5262813766944	11.69090909090909	183.91818181818184	182.0909090909091
413445990	1441065698	31.225084999999996	122.526277	11.7	183.9	182.0
413445990	1441065699	31.225031020390198	122.5262726141958	11.7	183.88888888888889	182.0
413445990	1441065700	31.224976934917805	122.526268224885	11.7	183.87777777777777	182.0
413445990	1441065701	31.224922774863067	122.52626383919232	11.7	183.86666666666667	182.0
413445990	1441065702	31.22486857150626	122.52625946424247	11.7	183.85555555555558	182.0
413445990	1441065703	31.22481435612763	122.5262551071602	11.7	183.84444444444446	182.0
413445990	1441065704	31.224760160007417	122.52625077507015	11.7	183.83333333333334	182.0
413445990	1441065705	31.2247060144259	122.52624647509701	11.7	183.82222222222225	182.0
413445990	1441065706	31.22465195066334	122.52624221436542	11.7	183.81111111111113	182.0
413445990	1441065707	31.224597999999993	122.52623799999999	11.7	183.8	182.0
413445990	1441065708	31.22454418316095	122.52623383729716	11.7	183.8	182.0
413445990	1441065709	31.224490478650463	122.52622972424054	11.7	183.8	182.0
413445990	1441065710	31.22443685441764	122.5262256569856	11.7	183.8	182.0
413445990	1441065711	31.22438327841154	122.52622163168789	11.7	183.8	182.0
413445990	1441065712	31.224329718581277	122.52621764450284	11.7	183.8	182.0
413445990	1441065713	31.224276142875922	122.526213691586	11.7	183.8	182.0
413445990	1441065714	31.224222519244528	122.52620976909289	11.7	183.8	182.0
413445990	1441065715	31.224168815636183	122.52620587317904	11.7	183.8	182.0
413445990	1441065716	31.224115000000005	122.52620200000001	11.7	183.8	182.0
413445990	1441065717	31.224061049654093	122.52619814703851	11.7	183.78000000000003	182.0
413445990	1441065718	31.224006979393067	122.52619431708591	11.7	183.76000000000002	182.0
413445990	1441065719	31.223952813380592	122.52619051426066	11.7	183.74	182.0
413445990	1441065720	31.223898575780296	122.52618674268125	11.7	183.72000000000003	182.0
413445990	1441065721	31.223844290755864	122.5261830064661	11.7	183.70000000000002	182.0
413445990	1441065722	31.22378998247097	122.52617930973373	11.7	183.68	182.0
413445990	1441065723	31.22373567508924	122.52617565660249	11.7	183.66	182.0
413445990	1441065724	31.223681392774413	122.52617205119087	11.7	183.64000000000001	182.0
413445990	1441065725	31.2236271596901	122.52616849761725	11.7	183.62	182.0
413445990	1441065726	31.223573	122.526165	11.7	183.6	182.0
413445990	1441065727	31.223518929111982	122.52616156345009	11.7	183.57	181.9
413445990	1441065728	31.223464927410795	122.52615819704856	11.7	183.54000000000002	181.8
413445990	1441065729	31.22341096652536	122.5261549108689	11.7	183.51000000000002	181.7
413445990	1441065730	31.223357018084638	122.52615171498474	11.7	183.48000000000002	181.6
413445990	1441065731	31.223303053717565	122.52614861946954	11.7	183.45000000000002	181.5
413445990	1441065732	31.223249045053105	122.52614563439681	11.7	183.42000000000002	181.4
413445990	1441065733	31.22319496372016	122.52614276984005	11.7	183.39000000000001	181.3
413445990	1441065734	31.223140781347713	122.5261400358727	11.7	183.36	181.2
413445990	1441065735	31.223086469564663	122.52613744256821	11.7	183.33	181.1
413445990	1441065736	31.223032000000003	122.526135	11.7	183.3	181.0
413445990	1441065737	31.22297735231636	122.52613271150861	11.7	183.25454545454548	181.0909090909091
413445990	1441065738	31.222922538311487	122.52613055350346	11.7	183.20909090909095	181.18181818181822
413445990	1441065739	31.222867577816807	122.52612849566113	11.7	183.16363636363639	181.27272727272728
413445990	1441065740	31.222812490663767	122.52612650765829	11.7	183.11818181818182	181.36363636363637
413445990	1441065741	31.222757296683824	122.52612455917172	11.7	183.07272727272726	181.45454545454547
413445990	1441065742	31.222702015708418	122.5261226198782	11.7	183.02727272727276	181.54545454545456
413445990	1441065743	31.222646667569	122.52612065945462	11.7	182.9818181818182	181.63636363636365
413445990	1441065744	31.222591272096988	122.52611864757796	11.7	182.93636363636364	181.72727272727272
413445990	1441065745	31.22253584912386	122.52611655392522	11.7	182.89090909090908	181.8181818181818
413445990	1441065746	31.222480418481044	122.52611434817354	11.7	182.84545454545454	181.9090909090909
413445990	1441065747	31.222425	122.52611200000001	11.7	182.8	182.0
413445990	1441065748	31.22236961067154	122.52610948577806	11.7	182.83	182.0
413445990	1441065749	31.222314256124147	122.52610680866573	11.7	182.86	182.0
413445990	1441065750	31.22225893914568	122.52610397851714	11.7	182.89	182.0
413445990	1441065751	31.222203662524006	122.5261010051864	11.7	182.92	182.0
413445990	1441065752	31.222148429046992	122.52609789852764	11.7	182.95000000000002	182.0
413445990	1441065753	31.222093241502492	122.52609466839493	11.7	182.98000000000002	182.0
413445990	1441065754	31.222038102678372	122.52609132464232	11.7	183.01000000000002	182.0
413445990	1441065755	31.221983015362515	122.52608787712384	11.7	183.04000000000002	182.0
413445990	1441065756	31.22192798234277	122.5260843356935	11.7	183.07000000000002	182.0
413445990	1441065757	31.221873006407005	122.52608071020529	11.7	183.10000000000002	182.0
413445990	1441065758	31.2218180903431	122.52607701051318	11.7	183.13	182.0
413445990	1441065759	31.221763236938923	122.52607324647109	11.7	183.16	182.0
413445990	1441065760	31.221708448982316	122.52606942793294	11.7	183.19	182.0
413445990	1441065761	31.2216537292612	122.5260655647526	11.7	183.22	182.0
413445990	1441065762	31.221599080563397	122.52606166678396	11.7	183.25	182.0
413445990	1441065763	31.221544505676807	122.52605774388087	11.7	183.28000000000003	182.0
413445990	1441065764	31.221490007389285	122.52605380589716	11.7	183.31000000000003	182.0
413445990	1441065765	31.221435588488745	122.52604986268659	11.7	183.34000000000003	182.0
413445990	1441065766	31.22138125176301	122.52604592410296	11.7	183.37	182.0
413445990	1441065767	31.22132699999999	122.526042	11.7	183.4	182.0
413445990	1441065768	31.22127283184839	122.52603809891382	11.7	183.3888888888889	182.0
413445990	1441065769	31.221218729400235	122.52603422410988	11.7	183.3777777777778	182.0
413445990	1441065770	31.2211646706084	122.52603037753595	11.7	183.3666666666667	182.0
413445990	1441065771	31.221110633425713	122.52602656113987	11.7	183.35555555555558	182.0
413445990	1441065772	31.22105659580507	122.52602277686943	11.7	183.34444444444446	182.0
413445990	1441065773	31.221002535699313	122.5260190266724	11.7	183.33333333333334	182.0
413445990	1441065774	31.22094843106132	122.52601531249663	11.7	183.32222222222225	182.0
413445990	1441065775	31.220894259843927	122.52601163628991	11.7	183.31111111111113	182.0
413445990	1441065776	31.22084	122.526008	11.7	183.3	182.0
413445990	1441065777	31.22078563680566	122.52600440431368	11.7	183.32000000000002	182.0
413445990	1441065778	31.22073118483015	122.52600084487354	11.7	183.34000000000003	182.0
413445990	1441065779	31.220676665965893	122.52599731606104	11.7	183.36	182.0
413445990	1441065780	31.220622102105388	122.52599381225781	11.7	183.38000000000002	182.0
413445990	1441065781	31.220567515141134	122.52599032784535	11.7	183.4	182.0
413445990	1441065782	31.22051292696557	122.52598685720525	11.7	183.42000000000002	182.0
413445990	1441065783	31.22045835947121	122.52598339471905	11.7	183.44000000000003	182.0
413445990	1441065784	31.220403834550503	122.5259799347684	11.7	183.46	182.0
413445990	1441065785	31.220349374095935	122.52597647173484	11.7	183.48000000000002	182.0
413445990	1441065786	31.220295000000007	122.525973	11.7	183.5	182.0
413445990	1441065787	31.220240728330044	122.52596951437745	11.7	183.51000000000002	182.1
413445990	1441065788	31.220186551853008	122.52596601140858	11.7	183.52	182.2
413445990	1441065789	31.220132457510715	122.52596248806685	11.7	183.53	182.3
413445990	1441065790	31.22007843224497	122.52595894132563	11.7	183.54000000000002	182.4
413445990	1441065791	31.220024462997603	122.52595536815828	11.7	183.55	182.5
413445990	1441065792	31.219970536710427	122.52595176553827	11.7	183.56	182.6
413445990	1441065793	31.21991664032527	122.52594813043902	11.7	183.57	182.7
413445990	1441065794	31.219862760783933	122.52594445983391	11.7	183.58	182.8
413445990	1441065795	31.21980888502823	122.52594075069644	11.7	183.59	182.9
413445990	1441065796	31.219755000000003	122.525937	11.7	183.6	183.0
413445990	1441065797	31.21970109420523	122.52593320536883	11.709090909090909	183.60909090909092	183.0
413445990	1441065798	31.219647162406673	122.52592936703013	11.718181818181817	183.61818181818182	183.0
413445990	1441065799	31.219593200931342	122.52592548586179	11.727272727272727	183.62727272727273	183.0
413445990	1441065800	31.219539206106166	122.52592156274176	11.736363636363636	183.63636363636365	183.0
413445990	1441065801	31.21948517425813	122.52591759854798	11.745454545454546	183.64545454545456	183.0
413445990	1441065802	31.21943110171422	122.52591359415835	11.754545454545454	183.65454545454546	183.0
413445990	1441065803	31.21937698480137	122.5259095504508	11.763636363636364	183.66363636363636	183.0
413445990	1441065804	31.219322819846557	122.52590546830329	11.772727272727273	183.67272727272726	183.0
413445990	1441065805	31.219268603176747	122.52590134859369	11.781818181818183	183.6818181818182	183.0
413445990	1441065806	31.219214331118906	122.52589719219998	11.790909090909091	183.6909090909091	183.0
413445990	1441065807	31.21916	122.52589300000001	11.8	183.7	183.0
413445990	1441065808	31.219105608514614	122.52588877356995	11.790000000000001	183.73	183.0
413445990	1441065809	31.219051164827786	122.52588451727871	11.780000000000001	183.76	183.0
413445990	1441065810	31.218996679472173	122.52588023619347	11.77	183.79	183.0
413445990	1441065811	31.21894216298044	122.5258759353813	11.76	183.82	183.0
413445990	1441065812	31.21888762588521	122.52587161990931	11.75	183.85000000000002	183.0
413445990	1441065813	31.218833078719165	122.52586729484463	11.74	183.88000000000002	183.0
413445990	1441065814	31.21877853201496	122.52586296525429	11.73	183.91	183.0
413445990	1441065815	31.21872399630526	122.52585863620538	11.719999999999999	183.94	183.0
413445990	1441065816	31.218669482122717	122.52585431276493	11.709999999999999	183.97	183.0
413445990	1441065817	31.218615	122.52585000000002	11.7	184.0	183.0
413445990	1441065818	31.218560557854282	122.52584570169101	11.7	184.00526315789475	183.0
413445990	1441065819	31.218506153140936	122.52584141647178	11.7	184.0105263157895	183.0
413445990	1441065820	31.218451780699816	122.52583714168964	11.7	184.01578947368424	183.0
413445990	1441065821	31.2183974353708	122.52583287469177	11.7	184.02105263157895	183.0
413445990	1441065822	31.21834311199376	122.52582861282546	11.7	184.02631578947367	183.0
413445990	1441065823	31.21828880540856	122.52582435343804	11.7	184.03157894736842	183.0
413445990	1441065824	31.218234510455066	122.52582009387675	11.7	184.03684210526316	183.0
413445990	1441065825	31.218180221973178	122.52581583148887	11.7	184.0421052631579	183.0
413445990	1441065826	31.21812593480275	122.5258115636217	11.7	184.04736842105265	183.0
413445990	1441065827	31.21807164378366	122.5258072876226	11.7	184.05263157894737	183.0
413445990	1441065828	31.21801734375575	122.5258030008388	11.7	184.0578947368421	183.0
413445990	1441065829	31.21796302955891	122.52579870061766	11.7	184.06315789473683	183.0
413445990	1441065830	31.21790869603302	122.5257943843065	11.7	184.06842105263158	183.0
413445990	1441065831	31.21785433801794	122.52579004925265	11.7	184.07368421052632	183.0
413445990	1441065832	31.21779995035354	122.52578569280342	11.7	184.07894736842107	183.0
413445990	1441065833	31.217745527879664	122.5257813123062	11.7	184.0842105263158	183.0
413445990	1441065834	31.217691065436206	122.52577690510832	11.7	184.08947368421053	183.0
413445990	1441065835	31.217636557863035	122.52577246855711	11.7	184.09473684210525	183.0
413445990	1441065836	31.217581999999993	122.525768	11.7	184.1	183.0
413445990	1441065837	31.217527388889376	122.52576349605191	11.7	184.13636363636365	183.0
413445990	1441065838	31.217472730383165	122.52575895039814	11.7	184.17272727272726	183.0
413445990	1441065839	31.21741803253575	122.5257543559917	11.7	184.2090909090909	183.0
413445990	1441065840	31.21736330340153	122.52574970578549	11.7	184.24545454545455	183.0
413445990	1441065841	31.21730855103488	122.52574499273248	11.7	184.28181818181818	183.0
413445990	1441065842	31.217253783490197	122.52574020978568	11.7	184.3181818181818	183.0
413445990	1441065843	31.217199008821883	122.52573534989808	11.7	184.35454545454544	183.0
413445990	1441065844	31.217144235084316	122.52573040602269	11.7	184.3909090909091	183.0
413445990	1441065845	31.217089470331885	122.52572537111249	11.7	184.42727272727274	183.0
413445990	1441065846	31.21703472261899	122.52572023812061	11.7	184.46363636363637	183.0
413445990	1441065847	31.216979999999996	122.52571500000002	11.7	184.5	183.0
413445990	1441065848	31.216925310591535	122.52570965386931	11.7	184.53333333333333	183.0
413445990	1441065849	31.216870662759195	122.52570421350887	11.7	184.56666666666666	183.0
413445990	1441065850	31.21681606493076	122.5256986968646	11.7	184.6	183.0
413445990	1441065851	31.216761525534057	122.52569312188224	11.7	184.63333333333335	183.0
413445990	1441065852	31.216707052996888	122.52568750650761	11.7	184.66666666666666	183.0
413445990	1441065853	31.216652655747072	122.5256818686864	11.7	184.70000000000002	183.0
413445990	1441065854	31.216598342212443	122.52567622636434	11.7	184.73333333333335	183.0
413445990	1441065855	31.216544120820814	122.52567059748698	11.7	184.76666666666668	183.0
413445990	1441065856	31.21649	122.52566499999999	11.7	184.8	183.0
413445990	1441065857	31.21643598312975	122.52565944987157	11.7	184.79090909090908	183.0
413445990	1441065858	31.21638205339746	122.52565395516059	11.7	184.78181818181818	183.0
413445990	1441065859	31.216328188942455	122.52564852194863	11.7	184.77272727272728	183.0
413445990	1441065860	31.21627436790399	122.5256431563172	11.7	184.76363636363635	183.0
413445990	1441065861	31.21622056842139	122.52563786434786	11.7	184.75454545454545	183.0
413445990	1441065862	31.21616676863397	122.5256326521221	11.7	184.74545454545455	183.0
413445990	1441065863	31.21611294668101	122.52562752572146	11.7	184.73636363636362	183.0
413445990	1441065864	31.216059080701836	122.52562249122747	11.7	184.72727272727272	183.0
413445990	1441065865	31.216005148835734	122.52561755472155	11.7	184.71818181818182	183.0
413445990	1441065866	31.215951129222024	122.52561272228523	11.7	184.7090909090909	183.0
413445990	1441065867	31.215896999999995	122.525608	11.7	184.7	183.0
413445990	1441065868	31.21584274643899	122.52560338877389	11.7	184.67	182.9
413445990	1441065869	31.21578838232846	122.52559886882139	11.7	184.64	182.8
413445990	1441065870	31.215733928587884	122.52559441518365	11.7	184.60999999999999	182.7
413445990	1441065871	31.215679406136786	122.5255900029019	11.7	184.57999999999998	182.6
413445990	1441065872	31.215624835894634	122.52558560701732	11.7	184.54999999999998	182.5
413445990	1441065873	31.215570238780927	122.52558120257125	11.7	184.52	182.4
413445990	1441065874	31.21551563571512	122.52557676460503	11.7	184.49	182.3
413445990	1441065875	31.21546104761671	122.5255722681601	11.7	184.46	182.2
413445990	1441065876	31.215406495405176	122.52556768827793	11.7	184.43	182.1
413445990	1441065877	31.215351999999992	122.525563	11.7	184.4	182.0
413445990	1441065878	31.215297577548036	122.52555818870333	11.7	184.38	182.0
413445990	1441065879	31.215243225105876	122.5255532811066	11.7	184.36	182.0
413445990	1441065880	31.215188934957517	122.52554831426389	11.7	184.34	182.0
413445990	1441065881	31.2151346993869	122.52554332522917	11.7	184.32000000000002	182.0
413445990	1441065882	31.215080510678032	122.52553835105627	11.7	184.29999999999998	182.0
413445990	1441065883	31.215026361114937	122.52553342879908	11.7	184.28	182.0
413445990	1441065884	31.214972242981574	122.52552859551125	11.7	184.26	182.0
413445990	1441065885	31.214918148561946	122.52552388824645	11.7	184.23999999999998	182.0
413445990	1441065886	31.214864070140088	122.52551934405821	11.7	184.22	182.0
413445990	1441065887	31.214809999999996	122.52551500000001	11.7	184.2	182.0
413445990	1441065888	31.214755936642042	122.52551087800433	11.7	184.2	182.0
413445990	1441065889	31.214701903431983	122.52550693951986	11.7	184.2	182.0
413445990	1441065890	31.214647929951933	122.52550313087447	11.7	184.2	182.0
413445990	1441065891	31.21459404578403	122.5254993983962	11.7	184.2	182.0
413445990	1441065892	31.214540280510356	122.52549568841316	11.7	184.2	182.0
413445990	1441065893	31.214486663713014	122.5254919472536	11.7	184.2	182.0
413445990	1441065894	31.214433224974115	122.52548812124591	11.7	184.2	182.0
413445990	1441065895	31.214379993875742	122.52548415671849	11.7	184.2	182.0
413445990	1441065896	31.21432699999999	122.52548	11.7	184.2	182.0
413445990	1441065897	31.214274242737716	122.52547561376663	11.7	184.14545454545453	181.9090909090909
413445990	1441065898	31.21422160071482	122.52547102608463	11.7	184.0909090909091	181.8181818181818
413445990	1441065899	31.214168922365943	122.52546628136777	11.7	184.03636363636363	181.72727272727272
413445990	1441065900	31.214116056125775	122.52546142402967	11.7	183.98181818181817	181.63636363636365
413445990	1441065901	31.21406285042896	122.52545649848395	11.7	183.9272727272727	181.54545454545456
413445990	1441065902	31.21400915371017	122.52545154914405	11.7	183.87272727272727	181.45454545454547
413445990	1441065903	31.213954814404083	122.52544662042344	11.7	183.8181818181818	181.36363636363637
413445990	1441065904	31.213899680945342	122.5254417567355	11.7	183.76363636363638	181.27272727272728
413445990	1441065905	31.21384360176865	122.52543700249352	11.7	183.70909090909092	181.18181818181822
413445990	1441065906	31.213786425308633	122.52543240211065	11.7	183.65454545454546	181.0909090909091
413445990	1441065907	31.213727999999993	122.525428	11.7	183.6	181.0
413445990	1441065908	31.213668260561516	122.52542382391985	11.709999999999999	183.53	181.0
413445990	1441065909	31.21360748684851	122.5254198350094	11.719999999999999	183.46	181.0
413445990	1441065910	31.213546045000474	122.52541597775321	11.73	183.39	181.0
413445990	1441065911	31.21348430115687	122.52541219663593	11.74	183.32	181.0
413445990	1441065912	31.21342262145719	122.52540843614223	11.75	183.25	181.0
413445990	1441065913	31.213361372040904	122.52540464075697	11.76	183.18	181.0
413445990	1441065914	31.213300919047548	122.52540075496508	11.77	183.11	181.0
413445990	1441065915	31.21324162861659	122.52539672325155	11.780000000000001	183.04	181.0
413445990	1441065916	31.21318386688758	122.52539249010148	11.790000000000001	182.97	181.0
413445990	1441065917	31.213128	122.52538800000002	11.8	182.9	181.0
413445990	1441065918	31.213074274995304	122.52538322067902	11.8	182.9	181.1
413445990	1441065919	31.2130224625225	122.5253782128569	11.8	182.9	181.2
413445990	1441065920	31.212972214132517	122.52537306049848	11.8	182.9	181.3
413445990	1441065921	31.212923181376308	122.52536784756857	11.8	182.9	181.4
413445990	1441065922	31.212875015804762	122.5253626580318	11.8	182.9	181.5
413445990	1441065923	31.21282736896887	122.52535757585268	11.8	182.9	181.6
413445990	1441065924	31.212779892419494	122.52535268499565	11.8	182.9	181.7
413445990	1441065925	31.21273223770761	122.52534806942508	11.8	182.9	181.8
413445990	1441065926	31.212684056384123	122.52534381310518	11.8	182.9	181.9
413445990	1441065927	31.212635	122.52534000000001	11.8	182.9	182.0
413445990	1441065928	31.2125847984571	122.52533668635567	11.8	182.92	182.0
413445990	1441065929	31.212533495061233	122.52533381754672	11.8	182.94	182.0
413445990	1441065930	31.21248121146921	122.52533131122999	11.8	182.95999999999998	182.0
413445990	1441065931	31.212428069337758	122.52532908506242	11.8	182.98	182.0
413445990	1441065932	31.212374190323658	122.52532705670113	11.8	183.00000000000003	182.0
413445990	1441065933	31.21231969608365	122.52532514380339	11.8	183.02	182.0
413445990	1441065934	31.212264708274525	122.52532326402667	11.8	183.04000000000002	182.0
413445990	1441065935	31.212209348553024	122.52532133502862	11.8	183.06	182.0
413445990	1441065936	31.21215373857593	122.52531927446704	11.8	183.08	182.0
413445990	1441065937	31.212098	122.52531699999999	11.8	183.10000000000002	182.0
413445990	1441065938	31.212042236791838	122.52531444508556	11.8	183.16842105263157	182.05263157894737
413445990	1441065939	31.211986482157435	122.52531160638155	11.8	183.23684210526315	182.10526315789474
413445990	1441065940	31.21193075161263	122.52530849634567	11.8	183.30526315789473	182.1578947368421
413445990	1441065941	31.211875060673254	122.52530512743559	11.8	183.3736842105263	182.21052631578948
413445990	1441065942	31.211819424855126	122.52530151210898	11.8	183.4421052631579	182.26315789473685
413445990	1441065943	31.211763859674083	122.52529766282342	11.8	183.5105263157895	182.3157894736842
413445990	1441065944	31.211708380645955	122.52529359203646	11.8	183.57894736842107	182.3684210526316
413445990	1441065945	31.211653003286578	122.52528931220573	11.8	183.64736842105265	182.42105263157893
413445990	1441065946	31.21159774311179	122.52528483578864	11.8	183.71578947368423	182.47368421052633
413445990	1441065947	31.21154261563741	122.52528017524276	11.8	183.7842105263158	182.52631578947367
413445990	1441065948	31.21148763637928	122.52527534302547	11.8	183.85263157894738	182.57894736842104
413445990	1441065949	31.211432820853243	122.52527035159423	11.8	183.92105263157896	182.6315789473684
413445990	1441065950	31.21137818457512	122.52526521340639	11.8	183.98947368421054	182.68421052631578
413445990	1441065951	31.211323743060778	122.52525994091931	11.8	184.0578947368421	182.73684210526315
413445990	1441065952	31.21126951182604	122.52525454659028	11.8	184.1263157894737	182.78947368421052
413445990	1441065953	31.211215506386733	122.52524904287661	11.8	184.19473684210527	182.8421052631579
413445990	1441065954	31.21116174225874	122.52524344223555	11.8	184.26315789473685	182.89473684210526
413445990	1441065955	31.21110823495787	122.52523775712429	11.8	184.33157894736843	182.9473684210526
413445990	1441065956	31.211054999999998	122.52523200000002	11.8	184.4	183.0
413445990	1441065957	31.211002025231828	122.52522618145547	11.8	184.42727272727274	183.0
413445990	1441065958	31.210949187823463	122.52522030462576	11.8	184.45454545454544	183.0
413445990	1441065959	31.210896337275916	122.52521437078155	11.8	184.48181818181817	183.0
413445990	1441065960	31.210843323090145	122.52520838119356	11.8	184.5090909090909	183.0
413445990	1441065961	31.21078999476709	122.52520233713258	11.8	184.53636363636363	183.0
413445990	1441065962	31.210736201807755	122.52519623986937	11.8	184.56363636363636	183.0
413445990	1441065963	31.210681793713075	122.52519009067477	11.8	184.5909090909091	183.0
413445990	1441065964	31.210626619984023	122.52518389081962	11.8	184.61818181818182	183.0
413445990	1441065965	31.210570530121522	122.52517764157484	11.8	184.64545454545456	183.0
413445990	1441065966	31.21051337362653	122.5251713442113	11.8	184.67272727272726	183.0
413445990	1441065967	31.210454999999996	122.525165	11.8	184.7	183.0
413445990	1441065968	31.21039534453114	122.52515861295107	11.8	184.73999999999998	183.0
413445990	1441065969	31.210334685662332	122.52515219803134	11.8	184.77999999999997	183.0
413445990	1441065970	31.210273387624266	122.52514577294667	11.8	184.82	183.0
413445990	1441065971	31.21021181464768	122.52513935540277	11.8	184.85999999999999	183.0
413445990	1441065972	31.21015033096324	122.52513296310521	11.8	184.9	183.0
413445990	1441065973	31.21008930080171	122.52512661375953	11.8	184.94	183.0
413445990	1441065974	31.21002908839385	122.52512032507101	11.8	184.98	183.0
413445990	1441065975	31.209970057970427	122.52511411474488	11.8	185.01999999999998	183.0
413445990	1441065976	31.2099125737622	122.52510800048623	11.8	185.06	183.0
413445990	1441065977	31.209856999999992	122.525102	11.8	185.1	183.0
413445990	1441065978	31.20980357744693	122.52509612384338	11.8	185.14	183.0
413445990	1441065979	31.209752052995388	122.52509035398249	11.8	185.17999999999998	183.0
413445990	1441065980	31.209702050070096	122.52508466523592	11.8	185.22	183.0
413445990	1441065981	31.209653192095747	122.52507903242241	11.8	185.26	183.0
413445990	1441065982	31.209605102496983	122.52507343036078	11.8	185.3	183.0
413445990	1441065983	31.209557404698515	122.52506783387004	11.8	185.34	183.0
413445990	1441065984	31.20950972212494	122.52506221776927	11.8	185.38	183.0
413445990	1441065985	31.209461678200928	122.52505655687776	11.8	185.42000000000002	183.0
413445990	1441065986	31.20941289635108	122.52505082601483	11.8	185.46	183.0
413445990	1441065987	31.209362999999993	122.525045	11.8	185.5	183.0
413445990	1441065988	31.209311707679934	122.52503905968612	11.8	185.52	183.0
413445990	1441065989	31.209259118353803	122.52503301005883	11.8	185.54000000000002	183.0
413445990	1441065990	31.209205426092236	122.52502686213694	11.8	185.56	183.0
413445990	1441065991	31.209150824965807	122.52502062693917	11.8	185.58	183.0
413445990	1441065992	31.20909550904513	122.52501431548423	11.8	185.6	183.0
413445990	1441065993	31.209039672400834	122.52500793879065	11.8	185.62	183.0
413445990	1441065994	31.208983509103522	122.52500150787702	11.8	185.64000000000001	183.0
413445990	1441065995	31.208927213223863	122.52499503376178	11.8	185.66	183.0
413445990	1441065996	31.208870978832472	122.52498852746334	11.8	185.68	183.0
413445990	1441065997	31.208815	122.524982	11.8	185.7	183.0
413445990	1441065998	31.208759426834142	122.52497546440472	11.790000000000001	185.69	182.9
413445990	1441065999	31.208704233590776	122.52496894176925	11.780000000000001	185.68	182.8
413445990	1441066000	31.208649350562766	122.52496245519998	11.77	185.67000000000002	182.7
413445990	1441066001	31.208594708043	122.5249560278033	11.76	185.66	182.6
413445990	1441066002	31.208540236324392	122.52494968268557	11.75	185.65	182.5
413445990	1441066003	31.20848586569983	122.52494344295305	11.74	185.64000000000001	182.4
413445990	1441066004	31.208431526462206	122.52493733171202	11.73	185.63	182.3
413445990	1441066005	31.20837714890443	122.5249313720687	11.719999999999999	185.62	182.2
413445990	1441066006	31.20832266331939	122.52492558712932	11.709999999999999	185.61	182.1
413445990	1441066007	31.208268	122.52492	11.7	185.6	182.0
413445990	1441066008	31.208213111831185	122.52491462633857	11.71111111111111	185.51111111111112	182.0
413445990	1441066009	31.208158042066014	122.52490945200968	11.722222222222221	185.42222222222222	182.0
413445990	1441066010	31.208102856549583	122.52490445542972	11.733333333333333	185.33333333333334	182.0
413445990	1441066011	31.20804762112701	122.52489961501513	11.744444444444444	185.24444444444444	182.0
413445990	1441066012	31.207992401643356	122.52489490918235	11.755555555555556	185.15555555555557	182.0
413445990	1441066013	31.207937263943727	122.52489031634788	11.766666666666667	185.06666666666666	182.0
413445990	1441066014	31.207882273873228	122.52488581492825	11.777777777777779	184.9777777777778	182.0
413445990	1441066015	31.207827497276963	122.52488138334009	11.78888888888889	184.88888888888889	182.0
413445990	1441066016	31.207772999999996	122.524877	11.8	184.8	182.0
413445990	1441066017	31.207718814982307	122.52487264272747	11.8	184.79090909090908	182.0
413445990	1441066018	31.207664843543366	122.5248682869533	11.8	184.78181818181818	182.0
413445990	1441066019	31.207610954097515	122.52486390751119	11.8	184.77272727272728	182.0
413445990	1441066020	31.20755701505907	122.52485947923495	11.8	184.76363636363635	182.0
413445990	1441066021	31.20750289484238	122.52485497695844	11.8	184.75454545454545	182.0
413445990	1441066022	31.207448461861745	122.52485037551558	11.8	184.74545454545455	182.0
413445990	1441066023	31.20739358453148	122.52484564974041	11.8	184.73636363636362	182.0
413445990	1441066024	31.20733813126588	122.52484077446704	11.8	184.72727272727272	182.0
413445990	1441066025	31.20728197047924	122.52483572452964	11.8	184.71818181818182	182.0
413445990	1441066026	31.207224970585848	122.5248304747625	11.8	184.7090909090909	182.0
413445990	1441066027	31.207167	122.524825	11.8	184.7	182.0
413445990	1441066028	31.207107989178724	122.52481928573548	11.8	184.72	182.0
413445990	1441066029	31.207048116750332	122.52481336009747	11.8	184.73999999999998	182.0
413445990	1441066030	31.206987623385892	122.52480726187342	11.8	184.76	182.0
413445990	1441066031	31.206926749756505	122.52480102985047	11.8	184.77999999999997	182.0
413445990	1441066032	31.2068657365333	122.52479470281568	11.8	184.8	182.0
413445990	1441066033	31.20680482438739	122.52478831955597	11.8	184.82	182.0
413445990	1441066034	31.20674425398995	122.52478191885801	11.8	184.84	182.0
413445990	1441066035	31.206684266012118	122.52477553950844	11.8	184.86	182.0
413445990	1441066036	31.206625101125063	122.52476922029368	11.8	184.88	182.0
413445990	1441066037	31.206567	122.524763	11.8	184.9	182.0
413445990	1441066038	31.206510145557967	122.52475691040122	11.8	184.885	181.95000000000002
413445990	1441066039	31.206454489719455	122.524750955222	11.8	184.87	181.9
413445990	1441066040	31.206399926654846	122.52474513117473	11.8	184.855	181.85000000000002
413445990	1441066041	31.206346350534425	122.52473943497174	11.8	184.84	181.8
413445990	1441066042	31.20629365552856	122.52473386332551	11.8	184.82500000000002	181.75
413445990	1441066043	31.206241735807563	122.52472841294855	11.8	184.81	181.7
413445990	1441066044	31.206190485541757	122.52472308055329	11.8	184.79500000000002	181.65
413445990	1441066045	31.206139798901468	122.52471786285234	11.8	184.78	181.6
413445990	1441066046	31.206089570057042	122.52471275655823	11.8	184.76500000000001	181.55
413445990	1441066047	31.206039693178738	122.5247077583836	11.8	184.75	181.5
413445990	1441066048	31.205990062436886	122.52470286504108	11.8	184.73499999999999	181.45000000000002
413445990	1441066049	31.205940572001808	122.5246980732433	11.8	184.72	181.4
413445990	1441066050	31.205891116043787	122.52469337970298	11.8	184.70499999999998	181.35000000000002
413445990	1441066051	31.20584158873313	122.52468878113282	11.8	184.69	181.3
413445990	1441066052	31.20579188424014	122.52468427424554	11.8	184.67499999999998	181.25000000000003
413445990	1441066053	31.20574189673508	122.52467985575394	11.8	184.66	181.2
413445990	1441066054	31.205691520388257	122.52467552237076	11.8	184.64499999999998	181.15
413445990	1441066055	31.205640649369936	122.52467127080885	11.8	184.63	181.1
413445990	1441066056	31.205589177850428	122.52466709778096	11.8	184.61499999999998	181.05
413445990	1441066057	31.205536999999993	122.524663	11.8	184.6	181.0
413445990	1441066058	31.205484043898142	122.5246589707412	11.8	184.54	181.0
413445990	1441066059	31.20543037326137	122.52465498952932	11.8	184.48	181.0
413445990	1441066060	31.205376085715443	122.52465103245164	11.8	184.42000000000002	181.0
413445990	1441066061	31.205321278886068	122.52464707559538	11.8	184.36	181.0
413445990	1441066062	31.20526605039905	122.5246430950479	11.8	184.29999999999998	181.0
413445990	1441066063	31.205210497880103	122.52463906689647	11.8	184.23999999999998	181.0
413445990	1441066064	31.205154718954955	122.5246349672285	11.8	184.18	181.0
413445990	1441066065	31.2050988112494	122.52463077213146	11.8	184.12	181.0
413445990	1441066066	31.205042872389164	122.52462645769278	11.8	184.06	181.0
413445990	1441066067	31.204986999999985	122.524622	11.8	184.0	181.0
413445990	1441066068	31.204931276897902	122.52461738290052	11.8	184.00909090909093	181.0909090909091
413445990	1441066069	31.204875726659886	122.52461262128124	11.8	184.01818181818183	181.18181818181822
413445990	1441066070	31.204820358053187	122.52460773778883	11.8	184.02727272727273	181.27272727272728
413445990	1441066071	31.20476517984512	122.52460275506988	11.8	184.03636363636366	181.36363636363637
413445990	1441066072	31.204710200802893	122.524597695771	11.8	184.04545454545456	181.45454545454547
413445990	1441066073	31.20465542969382	122.52459258253872	11.8	184.05454545454543	181.54545454545456
413445990	1441066074	31.204600875285127	122.52458743801944	11.8	184.06363636363636	181.63636363636365
413445990	1441066075	31.204546546344137	122.52458228485962	11.8	184.07272727272726	181.72727272727272
413445990	1441066076	31.204492451638092	122.52457714570558	11.8	184.08181818181816	181.8181818181818
413445990	1441066077	31.20443859993428	122.5245720432036	11.8	184.0909090909091	181.9090909090909
413445990	1441066078	31.204385	122.524567	11.8	184.1	182.0
413445990	1441066079	31.204331629907315	122.52456202362944	11.811111111111112	184.11111111111111	182.0
413445990	1441066080	31.20427834494737	122.52455706118089	11.822222222222223	184.12222222222223	182.0
413445990	1441066081	31.204224969716083	122.52455204463193	11.833333333333334	184.13333333333333	182.0
413445990	1441066082	31.20417132880938	122.52454690596034	11.844444444444445	184.14444444444445	182.0
413445990	1441066083	31.20411724682313	122.52454157714416	11.855555555555556	184.15555555555557	182.0
413445990	1441066084	31.204062548353228	122.52453599016157	11.866666666666667	184.16666666666666	182.0
413445990	1441066085	31.204007057995515	122.52453007699089	11.877777777777778	184.17777777777775	182.0
413445990	1441066086	31.203950600345834	122.52452376961075	11.88888888888889	184.18888888888887	182.0
413445990	1441066087	31.203893000000004	122.52451700000002	11.9	184.2	182.0
413445990	1441066088	31.20383415399448	122.52450972922117	11.9	184.26	182.0
413445990	1441066089	31.203774249128383	122.52450203467082	11.9	184.32	182.0
413445990	1441066090	31.20371354464147	122.52449402282879	11.9	184.38	182.0
413445990	1441066091	31.203652299773594	122.52448580017457	11.9	184.44	182.0
413445990	1441066092	31.203590773764603	122.52447747318728	11.9	184.5	182.0
413445990	1441066093	31.20352922585438	122.5244691483457	11.9	184.56	182.0
413445990	1441066094	31.203467915282832	122.5244609321283	11.9	184.62	182.0
413445990	1441066095	31.203407101289926	122.52445293101312	11.9	184.68	182.0
413445990	1441066096	31.203347043115627	122.52444525147789	11.9	184.74	182.0
413445990	1441066097	31.203287999999997	122.524438	11.9	184.8	182.0
413445990	1441066098	31.20323017211683	122.52443125757684	11.895	184.8	182.0
413445990	1441066099	31.20317352337517	122.52442500328667	11.89	184.8	182.0
413445990	1441066100	31.203117958617884	122.5244191907282	11.885	184.8	182.0
413445990	1441066101	31.203063382687766	122.5244137735003	11.88	184.8	182.0
413445990	1441066102	31.203009700427632	122.52440870520199	11.875	184.8	182.0
413445990	1441066103	31.202956816680288	122.52440393943242	11.870000000000001	184.8	182.0
413445990	1441066104	31.202904636288476	122.5243994297909	11.865	184.8	182.0
413445990	1441066105	31.20285306409501	122.52439512987682	11.860000000000001	184.8	182.0
413445990	1441066106	31.20280200494262	122.52439099328974	11.855	184.8	182.0
413445990	1441066107	31.202751363674082	122.52438697362933	11.850000000000001	184.8	182.0
413445990	1441066108	31.202701045132127	122.5243830244954	11.845	184.8	182.0
413445990	1441066109	31.2026509541595	122.5243790994878	11.84	184.8	182.0
413445990	1441066110	31.20260099559891	122.52437515220655	11.835	184.8	182.0
413445990	1441066111	31.202551074293098	122.5243711362518	11.83	184.8	182.0
413445990	1441066112	31.20250109508479	122.52436700522375	11.825000000000001	184.8	182.0
413445990	1441066113	31.202450962816673	122.52436271272272	11.82	184.8	182.0
413445990	1441066114	31.20240058233145	122.52435821234921	11.815000000000001	184.8	182.0
413445990	1441066115	31.202349858471823	122.52435345770378	11.81	184.8	182.0
413445990	1441066116	31.20229869608043	122.52434840238712	11.805000000000001	184.8	182.0
413445990	1441066117	31.202246999999993	122.52434300000002	11.8	184.8	182.0
413445990	1441066118	31.20219468190673	122.52433722046099	11.811111111111112	184.81111111111113	182.0
413445990	1441066119	31.202141680811295	122.52433109895895	11.822222222222223	184.82222222222225	182.0
413445990	1441066120	31.20208794255794	122.52432468700016	11.833333333333334	184.83333333333334	182.0
413445990	1441066121	31.202033412990907	122.52431803609092	11.844444444444445	184.84444444444443	182.0
413445990	1441066122	31.201978037954472	122.52431119773736	11.855555555555556	184.85555555555555	182.0
413445990	1441066123	31.201921763292894	122.5243042234456	11.866666666666667	184.86666666666667	182.0
413445990	1441066124	31.201864534850426	122.52429716472155	11.877777777777778	184.87777777777777	182.0
413445990	1441066125	31.201806298471357	122.52429007307111	11.88888888888889	184.88888888888889	182.0
413445990	1441066126	31.201746999999997	122.524283	11.9	184.9	182.0
413445990	1441066127	31.201686647541933	122.52427599464504	11.89090909090909	184.9181818181818	182.0
413445990	1441066128	31.20162549824798	122.52426909666738	11.881818181818183	184.93636363636364	182.0
413445990	1441066129	31.20156387153032	122.52426234335927	11.872727272727273	184.95454545454544	182.0
413445990	1441066130	31.20150208680113	122.52425577201262	11.863636363636363	184.97272727272727	182.0
413445990	1441066131	31.20144046347259	122.52424941991927	11.854545454545455	184.99090909090907	182.0
413445990	1441066132	31.201379320956917	122.52424332437087	11.845454545454546	185.0090909090909	182.0
413445990	1441066133	31.201318978666347	122.52423752265892	11.836363636363638	185.02727272727273	182.0
413445990	1441066134	31.201259756013105	122.5242320520747	11.827272727272728	185.04545454545456	182.0
413445990	1441066135	31.201201972409446	122.52422694990945	11.818181818181818	185.06363636363633	182.0
413445990	1441066136	31.20114594726766	122.52422225345421	11.80909090909091	185.08181818181816	182.0
413445990	1441066137	31.201092	122.524218	11.8	185.1	182.0
413445990	1441066138	31.20104031493766	122.52421420180305	11.8	185.07999999999998	182.0
413445990	1441066139	31.200990536087442	122.52421077098126	11.8	185.06	182.0
413445990	1441066140	31.20094217237506	122.52420759461816	11.8	185.04	182.0
413445990	1441066141	31.20089473272616	122.52420455979762	11.8	185.01999999999998	182.0
413445990	1441066142	31.20084772606637	122.52420155360379	11.8	185.0	182.0
413445990	1441066143	31.20080066132133	122.5241984631211	11.8	184.98	182.0
413445990	1441066144	31.20075304741661	122.52419517543422	11.8	184.96	182.0
413445990	1441066145	31.20070439327779	122.52419157762816	11.8	184.94	182.0
413445990	1441066146	31.200654207830414	122.5241875567882	11.8	184.92	182.0
413445990	1441066147	31.200601999999993	122.524183	11.8	184.9	182.0
413445990	1441066148	31.20054742505779	122.52417782623569	11.8	184.94	182.1
413445990	1441066149	31.20049072365802	122.52417208201223	11.8	184.98	182.2
413445990	1441066150	31.200432282800797	122.52416584573261	11.8	185.02	182.3
413445990	1441066151	31.200372489486178	122.52415919579963	11.8	185.06	182.4
413445990	1441066152	31.200311730714233	122.52415221061571	11.8	185.10000000000002	182.5
413445990	1441066153	31.200250393485103	122.5241449685831	11.8	185.14000000000001	182.6
413445990	1441066154	31.200188864798935	122.52413754810378	11.8	185.18	182.7
413445990	1441066155	31.200127531655877	122.52413002757933	11.8	185.22000000000003	182.8
413445990	1441066156	31.200066781056158	122.52412248541107	11.8	185.26000000000002	182.9
413445990	1441066157	31.200007000000003	122.524115	11.8	185.30000000000004	183.0
413445990	1441066158	31.199948494992242	122.52410763500333	11.8	185.33	183.0
413445990	1441066159	31.199891250556014	122.52410039510417	11.8	185.36	183.0
413445990	1441066160	31.19983517071904	122.52409327024208	11.8	185.39000000000001	183.0
413445990	1441066161	31.19978015950901	122.52408625035676	11.8	185.42000000000002	183.0
413445990	1441066162	31.19972612095363	122.52407932538793	11.8	185.45000000000002	183.0
413445990	1441066163	31.19967295908059	122.52407248527535	11.8	185.48000000000002	183.0
413445990	1441066164	31.19962057791757	122.52406571995886	11.8	185.51000000000002	183.0
413445990	1441066165	31.19956888149228	122.52405901937836	11.8	185.54000000000002	183.0
413445990	1441066166	31.19951777383237	122.5240523734738	11.8	185.57000000000002	183.0
413445990	1441066167	31.19946715896552	122.52404577218509	11.8	185.6	183.0
413445990	1441066168	31.199416940919395	122.52403920545231	11.8	185.63000000000002	183.0
413445990	1441066169	31.199367023721674	122.52403266321552	11.8	185.66000000000003	183.0
413445990	1441066170	31.199317311399987	122.52402613541481	11.8	185.69000000000003	183.0
413445990	1441066171	31.19926770798201	122.52401961199037	11.8	185.72000000000003	183.0
413445990	1441066172	31.199218117495395	122.52401308288243	11.8	185.75000000000003	183.0
413445990	1441066173	31.199168443967775	122.52400653803117	11.8	185.78000000000003	183.0
413445990	1441066174	31.199118591426775	122.52399996737695	11.8	185.81000000000003	183.0
413445990	1441066175	31.199068463900073	122.52399336086009	11.8	185.84000000000003	183.0
413445990	1441066176	31.199017965415262	122.52398670842095	11.8	185.87	183.0
413445990	1441066177	31.198967	122.52398	11.8	185.9	183.0
413445990	1441066178	31.198915479275918	122.52397322767047	11.8	185.95555555555558	183.0
413445990	1441066179	31.198863345240802	122.5239663920367	11.8	186.01111111111112	183.0
413445990	1441066180	31.198810547486513	122.52395949583577	11.8	186.0666666666667	183.0
413445990	1441066181	31.198757035604842	122.52395254180486	11.8	186.12222222222223	183.0
413445990	1441066182	31.198702759187665	122.52394553268107	11.8	186.17777777777778	183.0
413445990	1441066183	31.19864766782676	122.52393847120153	11.8	186.23333333333335	183.0
413445990	1441066184	31.198591711113963	122.52393136010338	11.8	186.2888888888889	183.0
413445990	1441066185	31.198534838641105	122.52392420212382	11.8	186.34444444444446	183.0
413445990	1441066186	31.19847699999999	122.52391700000001	11.8	186.4	183.0
413445990	1441066187	31.19841818641195	122.52390975748645	11.8	186.4	182.9090909090909
413445990	1441066188	31.198358555616437	122.52390248240707	11.8	186.4	182.8181818181818
413445990	1441066189	31.198298306982405	122.523895183603	11.8	186.4	182.72727272727272
413445990	1441066190	31.19823763987878	122.52388786991543	11.8	186.4	182.63636363636363
413445990	1441066191	31.198176753674563	122.52388055018534	11.8	186.4	182.54545454545456
413445990	1441066192	31.198115847738723	122.52387323325367	11.8	186.4	182.45454545454544
413445990	1441066193	31.198055121440245	122.52386592796134	11.8	186.4	182.36363636363635
413445990	1441066194	31.197994774148135	122.5238586431491	11.8	186.4	182.27272727272728
413445990	1441066195	31.197935005231358	122.52385138765773	11.8	186.4	182.1818181818182
413445990	1441066196	31.19787601405899	122.52384417032783	11.8	186.4	182.0909090909091
413445990	1441066197	31.19781800000001	122.523837	11.8	186.4	182.0
413445990	1441066198	31.197761099680697	122.52382988408696	11.8	186.37777777777777	182.0
413445990	1441066199	31.19770519875639	122.52382282429048	11.8	186.35555555555558	182.0
413445990	1441066200	31.19765012013962	122.52381582088451	11.8	186.33333333333334	182.0
413445990	1441066201	31.19759568674295	122.52380887414311	11.8	186.3111111111111	182.0
413445990	1441066202	31.197541721478927	122.52380198434041	11.8	186.2888888888889	182.0
413445990	1441066203	31.197488047260087	122.52379515175053	11.8	186.26666666666668	182.0
413445990	1441066204	31.19743448699896	122.52378837664767	11.8	186.24444444444444	182.0
413445990	1441066205	31.19738086360809	122.52378165930607	11.8	186.22222222222223	182.0
413445990	1441066206	31.197326999999998	122.523775	11.8	186.2	182.0
413445990	1441066207	31.197272761912917	122.5237683985106	11.8	186.16363636363636	182.0
413445990	1441066208	31.197218186388028	122.5237618526463	11.8	186.12727272727273	182.0
413445990	1441066209	31.19716335329222	122.52375535972226	11.8	186.0909090909091	182.0
413445990	1441066210	31.197108342492363	122.52374891705368	11.8	186.05454545454543	182.0
413445990	1441066211	31.197053233855378	122.52374252195577	11.8	186.01818181818183	182.0
413445990	1441066212	31.196998107248138	122.52373617174365	11.8	185.9818181818182	182.0
413445990	1441066213	31.196943042537583	122.52372986373247	11.8	185.94545454545457	182.0
413445990	1441066214	31.196888119590582	122.52372359523743	11.8	185.90909090909093	182.0
413445990	1441066215	31.19683341827405	122.52371736357358	11.8	185.87272727272727	182.0
413445990	1441066216	31.196779018454876	122.52371116605607	11.8	185.83636363636367	182.0
413445990	1441066217	31.196724999999994	122.523705	11.8	185.8	182.0
413445990	1441066218	31.19667142331224	122.52369886370158	11.8	185.78500000000003	182.0
413445990	1441066219	31.19661827093826	122.52369275938153	11.8	185.77	182.0
413445990	1441066220	31.19656550596062	122.52368669024162	11.8	185.75500000000002	182.0
413445990	1441066221	31.196513091461924	122.52368065948372	11.8	185.74000000000004	182.0
413445990	1441066222	31.196460990524727	122.52367467030962	11.8	185.72500000000002	182.0
413445990	1441066223	31.196409166231618	122.52366872592114	11.8	185.71000000000004	182.0
413445990	1441066224	31.196357581665172	122.52366282952015	11.8	185.69500000000002	182.0
413445990	1441066225	31.196306199907987	122.52365698430843	11.8	185.68000000000004	182.0
413445990	1441066226	31.19625498404261	122.52365119348785	11.8	185.66500000000002	182.0
413445990	1441066227	31.196203897151634	122.5236454602602	11.8	185.65	182.0
413445990	1441066228	31.196152902317632	122.52363978782734	11.8	185.635	182.0
413445990	1441066229	31.19610196262318	122.52363417939112	11.8	185.62	182.0
413445990	1441066230	31.196051041150838	122.52362863815334	11.8	185.60500000000002	182.0
413445990	1441066231	31.196000100983206	122.52362316731586	11.8	185.59	182.0
413445990	1441066232	31.195949105202832	122.52361777008052	11.8	185.57500000000002	182.0
413445990	1441066233	31.19589801689229	122.52361244964914	11.8	185.56	182.0
413445990	1441066234	31.195846799134184	122.52360720922356	11.8	185.54500000000002	182.0
413445990	1441066235	31.19579541501104	122.52360205200561	11.8	185.53	182.0
413445990	1441066236	31.195743827605448	122.52359698119713	11.8	185.51500000000001	182.0
413445990	1441066237	31.195692	122.523592	11.8	185.5	182.0
413445990	1441066238	31.195639880666555	122.52358710512756	11.8	185.4777777777778	182.0
413445990	1441066239	31.19558735963434	122.52358226733959	11.8	185.45555555555558	182.0
413445990	1441066240	31.195534312321914	122.5235774509075	11.8	185.43333333333334	182.0
413445990	1441066241	31.19548061414779	122.52357262010275	11.8	185.41111111111113	182.0
413445990	1441066242	31.19542614053052	122.52356773919703	11.8	185.3888888888889	182.0
413445990	1441066243	31.195370766888594	122.523562772462	11.8	185.3666666666667	182.0
413445990	1441066244	31.195314368640545	122.5235576841695	11.8	185.34444444444446	182.0
413445990	1441066245	31.195256821204843	122.52355243859148	11.8	185.32222222222225	182.0
413445990	1441066246	31.195197999999994	122.523547	11.8	185.30000000000004	182.0
413445990	1441066247	31.19513786063404	122.52354134452416	11.8	185.30909090909094	182.0
413445990	1441066248	31.19507667947335	122.52353549572106	11.8	185.31818181818184	182.0
413445990	1441066249	31.19501481307384	122.52352948900457	11.8	185.32727272727277	182.0
413445990	1441066250	31.19495261799149	122.52352335978838	11.8	185.33636363636367	182.0
413445990	1441066251	31.19489045078227	122.52351714348605	11.8	185.34545454545457	182.0
413445990	1441066252	31.1948286680022	122.52351087551095	11.8	185.35454545454547	182.0
413445990	1441066253	31.19476762620727	122.52350459127628	11.8	185.36363636363637	182.0
413445990	1441066254	31.194707681953524	122.5234983261951	11.8	185.37272727272727	182.0
413445990	1441066255	31.19464919179702	122.52349211568021	11.8	185.3818181818182	182.0
413445990	1441066256	31.194592512293816	122.52348599514434	11.8	185.3909090909091	182.0
413445990	1441066257	31.194538000000005	122.52348	11.8	185.4	182.0
413445990	1441066258	31.194485865955794	122.52347415292373	11.8	185.44000000000003	182.0
413445990	1441066259	31.194435739137674	122.5234684256485	11.8	185.48000000000002	182.0
413445990	1441066260	31.19438710300625	122.52346277717157	11.8	185.52	182.0
413445990	1441066261	31.194339441022144	122.5234571664905	11.8	185.56	182.0
413445990	1441066262	31.194292236645857	122.52345155260292	11.8	185.6	182.0
413445990	1441066263	31.19424497333794	122.5234458945067	11.8	185.64000000000004	182.0
413445990	1441066264	31.19419713455892	122.52344015119996	11.8	185.68000000000004	182.0
413445990	1441066265	31.194148203769267	122.52343428168092	11.8	185.72000000000003	182.0
413445990	1441066266	31.194097664429492	122.52342824494804	11.8	185.76000000000002	182.0
413445990	1441066267	31.194044999999996	122.52342200000001	11.8	185.8	182.0
413445990	1441066268	31.19398984910415	122.52341551975735	11.8	185.82000000000002	182.0
413445990	1441066269	31.19393247101704	122.52340883282703	11.8	185.84000000000003	182.0
413445990	1441066270	31.19387328017666	122.5234019817375	11.8	185.86	182.0
413445990	1441066271	31.193812691021048	122.52339500901705	11.8	185.88000000000002	182.0
413445990	1441066272	31.193751117988246	122.5233879571937	11.8	185.9	182.0
413445990	1441066273	31.193688975516352	122.52338086879527	11.8	185.92000000000002	182.0
413445990	1441066274	31.19362667804344	122.5233737863494	11.8	185.94	182.0
413445990	1441066275	31.19356464000765	122.52336675238348	11.8	185.96	182.0
413445990	1441066276	31.193503275847107	122.52335980942469	11.8	185.98000000000002	182.0
413445990	1441066277	31.193443000000002	122.52335300000001	11.8	186.0	182.0
413445990	1441066278	31.19338413912154	122.52334635759308	11.8	185.99	182.0
413445990	1441066279	31.193326668735136	122.52333987951485	11.8	185.98000000000002	182.0
413445990	1441066280	31.193270476581244	122.52333355403323	11.8	185.97	182.0
413445990	1441066281	31.1932154504003	122.5233273694162	11.8	185.96	182.0
413445990	1441066282	31.193161477932716	122.52332131393173	11.8	185.95000000000002	182.0
413445990	1441066283	31.19310844691894	122.52331537584794	11.8	185.94	182.0
413445990	1441066284	31.19305624509938	122.523309543433	11.8	185.93	182.0
413445990	1441066285	31.193004760214464	122.52330380495505	11.8	185.92000000000002	182.0
413445990	1441066286	31.192953880004588	122.52329814868239	11.8	185.91000000000003	182.0
413445990	1441066287	31.192903492210146	122.52329256288327	11.8	185.9	182.0
413445990	1441066288	31.19285348457154	122.52328703582609	11.8	185.89000000000001	182.0
413445990	1441066289	31.19280374482918	122.52328155577922	11.8	185.88000000000002	182.0
413445990	1441066290	31.19275416072343	122.52327611101114	11.8	185.87	182.0
413445990	1441066291	31.19270461999469	122.52327068979032	11.8	185.86	182.0
413445990	1441066292	31.192655010383312	122.52326528038533	11.8	185.85000000000002	182.0
413445990	1441066293	31.1926052196297	122.52325987106474	11.8	185.84000000000003	182.0
413445990	1441066294	31.192555135474194	122.52325445009721	11.8	185.83	182.0
413445990	1441066295	31.192504645657177	122.52324900575142	11.8	185.82000000000002	182.0
413445990	1441066296	31.192453637918984	122.52324352629608	11.8	185.81000000000003	182.0
413445990	1441066297	31.192401999999994	122.52323800000002	11.8	185.8	182.0
413445990	1441066298	31.192349643813706	122.52323241620216	11.8	185.7777777777778	182.0
413445990	1441066299	31.19229657796641	122.52322676852214	11.8	185.7555555555556	182.0
413445990	1441066300	31.192242835237536	122.52322105164964	11.8	185.73333333333335	182.0
413445990	1441066301	31.19218844840652	122.52321526027445	11.8	185.7111111111111	182.0
413445990	1441066302	31.19213345025282	122.52320938908636	11.8	185.6888888888889	182.0
413445990	1441066303	31.19207787355587	122.52320343277508	11.8	185.66666666666669	182.0
413445990	1441066304	31.192021751095126	122.52319738603042	11.8	185.64444444444445	182.0
413445990	1441066305	31.19196511565002	122.52319124354213	11.8	185.62222222222223	182.0
413445990	1441066306	31.191908	122.52318500000001	11.8	185.6	182.0
413445990	1441066307	31.191850444130175	122.5231786529994	11.8	185.6	182.0
413445990	1441066308	31.191792516848366	122.52317221175772	11.8	185.6	182.0
413445990	1441066309	31.191734294168057	122.52316568839791	11.8	185.6	182.0
413445990	1441066310	31.19167585210275	122.52315909504281	11.8	185.6	182.0
413445990	1441066311	31.19161726666593	122.52315244381525	11.8	185.6	182.0
413445990	1441066312	31.19155861387112	122.52314574683798	11.8	185.6	182.0
413445990	1441066313	31.191499969731808	122.52313901623376	11.8	185.6	182.0
413445990	1441066314	31.191441410261522	122.52313226412525	11.8	185.6	182.0
413445990	1441066315	31.19138301147378	122.52312550263507	11.8	185.6	182.0
413445990	1441066316	31.191324849382095	122.52311874388582	11.8	185.6	182.0
413445990	1441066317	31.191267000000003	122.523112	11.8	185.6	182.0
413445990	1441066318	31.19120952587326	122.52310528073609	11.8	185.625	182.05
413445990	1441066319	31.19115243567651	122.52309858639637	11.8	185.65	182.1
413445990	1441066320	31.191095724616638	122.52309191491916	11.8	185.675	182.15
413445990	1441066321	31.1910393879005	122.52308526424274	11.8	185.7	182.2
413445990	1441066322	31.19098342073498	122.52307863230544	11.8	185.725	182.25
413445990	1441066323	31.190927818326983	122.52307201704551	11.8	185.75	182.3
413445990	1441066324	31.190872575883343	122.5230654164013	11.8	185.775	182.35
413445990	1441066325	31.190817688610952	122.52305882831111	11.8	185.79999999999998	182.4
413445990	1441066326	31.19076315171667	122.52305225071328	11.8	185.825	182.45
413445990	1441066327	31.19070896040737	122.52304568154615	11.8	185.85	182.5
413445990	1441066328	31.190655109889935	122.52303911874804	11.8	185.87500000000003	182.54999999999998
413445990	1441066329	31.190601595371234	122.52303256025732	11.8	185.9	182.6
413445990	1441066330	31.190548412058096	122.5230260040123	11.8	185.925	182.64999999999998
413445990	1441066331	31.190495555157455	122.52301944795137	11.8	185.95000000000002	182.7
413445990	1441066332	31.19044301987615	122.52301289001288	11.8	185.97500000000002	182.74999999999997
413445990	1441066333	31.190390801421046	122.52300632813517	11.8	186.0	182.8
413445990	1441066334	31.190338894999012	122.52299976025668	11.8	186.025	182.85
413445990	1441066335	31.19028729581692	122.52299318431572	11.8	186.05	182.9
413445990	1441066336	31.19023599908161	122.5229865982507	11.8	186.07500000000002	182.95
413445990	1441066337	31.190185	122.52298000000002	11.8	186.1	183.0
413445990	1441066338	31.1901342853859	122.52297338683938	11.8	186.125	183.0
413445990	1441066339	31.19008380848103	122.52296675339393	11.8	186.15	183.0
413445990	1441066340	31.190033514134154	122.52296009362608	11.8	186.17499999999998	183.0
413445990	1441066341	31.189983347193962	122.5229534014983	11.8	186.2	183.0
413445990	1441066342	31.189933252509157	122.52294667097316	11.8	186.225	183.0
413445990	1441066343	31.189883174928475	122.52293989601314	11.8	186.25	183.0
413445990	1441066344	31.189833059300586	122.52293307058083	11.8	186.27499999999998	183.0
413445990	1441066345	31.18978285047422	122.52292618863885	11.8	186.29999999999998	183.0
413445990	1441066346	31.189732493298067	122.52291924414976	11.8	186.325	183.0
413445990	1441066347	31.189681932620836	122.52291223107625	11.8	186.35000000000002	183.0
413445990	1441066348	31.189631113291203	122.52290514338095	11.8	186.375	183.0
413445990	1441066349	31.189579980157866	122.52289797502661	11.8	186.4	183.0
413445990	1441066350	31.189528478069533	122.52289071997595	11.8	186.425	183.0
413445990	1441066351	31.18947655187487	122.5228833721917	11.8	186.45000000000002	183.0
413445990	1441066352	31.189424146422553	122.52287592563668	11.8	186.475	183.0
413445990	1441066353	31.18937120656127	122.52286837427371	11.8	186.5	183.0
413445990	1441066354	31.189317677139705	122.52286071206566	11.8	186.525	183.0
413445990	1441066355	31.189263503006536	122.5228529329754	11.8	186.55	183.0
413445990	1441066356	31.1892086290104	122.52284503096584	11.8	186.575	183.0
413445990	1441066357	31.189153000000005	122.52283700000001	11.8	186.6	183.0
413445990	1441066358	31.18909658770725	122.52282883816554	11.8	186.61499999999998	183.0
413445990	1441066359	31.18903947139722	122.52282056004893	11.8	186.63	183.0
413445990	1441066360	31.188981757218244	122.52281218436133	11.8	186.64499999999998	183.0
413445990	1441066361	31.188923551318645	122.52280372981372	11.8	186.66	183.0
413445990	1441066362	31.188864959846793	122.52279521511711	11.8	186.67499999999998	183.0
413445990	1441066363	31.188806088951036	122.52278665898241	11.8	186.69	183.0
413445990	1441066364	31.18874704477975	122.52277808012036	11.8	186.70499999999998	183.0
413445990	1441066365	31.18868793348128	122.52276949724175	11.8	186.72	183.0
413445990	1441066366	31.18862886120405	122.52276092905718	11.8	186.73499999999999	183.0
413445990	1441066367	31.18856993409642	122.52275239427723	11.8	186.75	183.0
413445990	1441066368	31.1885112583068	122.52274391161238	11.8	186.76500000000001	183.0
413445990	1441066369	31.1884529399836	122.52273549977306	11.8	186.78	183.0
413445990	1441066370	31.18839508527522	122.52272717746956	11.8	186.79500000000002	183.0
413445990	1441066371	31.188337800330096	122.52271896341212	11.8	186.81	183.0
413445990	1441066372	31.188281191296646	122.52271087631097	11.8	186.82500000000002	183.0
413445990	1441066373	31.188225364323294	122.52270293487615	11.8	186.84	183.0
413445990	1441066374	31.18817042555851	122.52269515781771	11.8	186.85500000000002	183.0
413445990	1441066375	31.18811648115072	122.52268756384561	11.8	186.87	183.0
413445990	1441066376	31.188063637248398	122.52268017166975	11.8	186.885	183.0
413445990	1441066377	31.188012	122.522673	11.8	186.9	183.0
413445990	1441066378	31.187961612345912	122.52266605593445	11.8	186.88888888888889	182.88888888888889
413445990	1441066379	31.18791226439425	122.52265930012464	11.8	186.87777777777777	182.77777777777777
413445990	1441066380	31.187863683045023	122.52265268161057	11.8	186.86666666666667	182.66666666666666
413445990	1441066381	31.187815595198252	122.52264614943245	11.8	186.85555555555555	182.55555555555554
413445990	1441066382	31.18776772775391	122.52263965263063	11.8	186.84444444444443	182.44444444444443
413445990	1441066383	31.187719807611963	122.52263314024569	11.8	186.83333333333334	182.33333333333334
413445990	1441066384	31.187671561672385	122.5226265613183	11.8	186.82222222222225	182.22222222222223
413445990	1441066385	31.187622716835087	122.52261986488939	11.8	186.81111111111113	182.11111111111111
413445990	1441066386	31.187573000000004	122.522613	11.8	186.8	182.0
413445990	1441066387	31.187522202318362	122.52260593077685	11.8	186.78333333333333	182.0
413445990	1441066388	31.187470371946617	122.52259868168836	11.8	186.76666666666668	182.0
413445990	1441066389	31.187417621292614	122.52259129228842	11.8	186.75	182.0
413445990	1441066390	31.187364062764185	122.52258380213077	11.8	186.73333333333335	182.0
413445990	1441066391	31.187309808769157	122.52257625076899	11.8	186.71666666666667	182.0
413445990	1441066392	31.18725497171537	122.52256867775662	11.8	186.7	182.0
413445990	1441066393	31.18719966401071	122.52256112264703	11.8	186.68333333333334	182.0
413445990	1441066394	31.187143998063014	122.52255362499345	11.8	186.66666666666666	182.0
413445990	1441066395	31.187088086280205	122.52254622434903	11.8	186.65	182.0
413445990	1441066396	31.18703204107016	122.52253896026673	11.8	186.63333333333335	182.0
413445990	1441066397	31.186975974840784	122.52253187229948	11.8	186.61666666666667	182.0
413445990	1441066398	31.186920000000004	122.522525	11.8	186.6	182.0
413445990	1441066399	31.18686420716394	122.52251836730971	11.811111111111112	186.58888888888887	182.0
413445990	1441066400	31.18680859978149	122.52251193572529	11.822222222222223	186.57777777777775	182.0
413445990	1441066401	31.186753159509763	122.52250565113224	11.833333333333334	186.56666666666666	182.0
413445990	1441066402	31.186697868005815	122.52249945941624	11.844444444444445	186.55555555555554	182.0
413445990	1441066403	31.186642706926722	122.5224933064631	11.855555555555556	186.54444444444445	182.0
413445990	1441066404	31.186587657929564	122.52248713815877	11.866666666666667	186.53333333333333	182.0
413445990	1441066405	31.186532702671354	122.52248090038933	11.877777777777778	186.52222222222224	182.0
413445990	1441066406	31.18647782280915	122.52247453904097	11.88888888888889	186.51111111111112	182.0
413445990	1441066407	31.18642299999999	122.522468	11.9	186.5	182.0
413445990	1441066408	31.186368219026516	122.52246124322139	11.9	186.5	182.0
413445990	1441066409	31.186313477173883	122.52245428493411	11.9	186.5	182.0
413445990	1441066410	31.186258774852902	122.52244715543559	11.9	186.5	182.0
413445990	1441066411	31.186204112474353	122.52243988502318	11.9	186.5	182.0
413445990	1441066412	31.186149490449065	122.52243250399417	11.9	186.5	182.0
413445990	1441066413	31.186094909187833	122.52242504264575	11.9	186.5	182.0
413445990	1441066414	31.186040369101484	122.5224175312751	11.9	186.5	182.0
413445990	1441066415	31.185985870600838	122.52241000017928	11.9	186.5	182.0
413445990	1441066416	31.18593141409673	122.52240247965527	11.9	186.5	182.0
413445990	1441066417	31.18587700000001	122.52239500000002	11.9	186.5	182.0
413445990	1441066418	31.185822625636085	122.52238758530851	11.9	186.5	182.0
413445990	1441066419	31.185768275988902	122.5223802348681	11.9	186.5	182.0
413445990	1441066420	31.185713932956915	122.52237294176427	11.9	186.5	182.0
413445990	1441066421	31.185659578438642	122.52236569908256	11.9	186.5	182.0
413445990	1441066422	31.185605194332567	122.52235849990849	11.9	186.5	182.0
413445990	1441066423	31.185550762537176	122.52235133732762	11.9	186.5	182.0
413445990	1441066424	31.185496264950956	122.5223442044255	11.9	186.5	182.0
413445990	1441066425	31.185441683472412	122.52233709428776	11.9	186.5	182.0
413445990	1441066426	31.18538699999999	122.52232999999998	11.9	186.5	182.0
413445990	1441066427	31.18533220265106	122.52232291546497	11.9	186.50833333333333	182.0
413445990	1441066428	31.18527730441821	122.52231583785391	11.9	186.51666666666668	182.0
413445990	1441066429	31.185222324512957	122.52230876515516	11.9	186.525	182.0
413445990	1441066430	31.185167282146736	122.52230169535711	11.9	186.53333333333333	182.0
413445990	1441066431	31.18511219653105	122.5222946264481	11.9	186.54166666666669	182.0
413445990	1441066432	31.185057086877375	122.52228755641649	11.9	186.55	182.0
413445990	1441066433	31.185001972397178	122.52228048325065	11.9	186.55833333333334	182.0
413445990	1441066434	31.184946872301932	122.52227340493887	11.9	186.56666666666666	182.0
413445990	1441066435	31.18489180580311	122.52226631946958	11.9	186.575	182.0
413445990	1441066436	31.184836792112208	122.5222592248311	11.9	186.58333333333331	182.0
413445990	1441066437	31.18478185044067	122.52225211901181	11.9	186.59166666666667	182.0
413445990	1441066438	31.184727000000002	122.52224500000001	11.9	186.6	182.0
413445990	1441066439	31.18467225260683	122.52223786708959	11.9	186.6	182.0
413445990	1441066440	31.184617590498352	122.52223072479649	11.9	186.6	182.0
413445990	1441066441	31.18456298851699	122.52222357894209	11.9	186.6	182.0
413445990	1441066442	31.18450842150511	122.52221643534783	11.9	186.6	182.0
413445990	1441066443	31.18445386430508	122.52220929983508	11.9	186.6	182.0
413445990	1441066444	31.184399291759295	122.52220217822527	11.9	186.6	182.0
413445990	1441066445	31.184344678710143	122.52219507633978	11.9	186.6	182.0
413445990	1441066446	31.184289999999994	122.52218800000001	11.9	186.6	182.0
413445990	1441066447	31.184235236503326	122.52218095259938	11.9	186.61666666666667	182.08333333333331
413445990	1441066448	31.184180393222988	122.52217392781957	11.9	186.63333333333335	182.16666666666666
413445990	1441066449	31.18412548119389	122.52216691691433	11.9	186.65	182.25
413445990	1441066450	31.184070511450948	122.52215991113742	11.9	186.66666666666666	182.33333333333334
413445990	1441066451	31.18401549502912	122.52215290174261	11.9	186.68333333333334	182.41666666666666
413445990	1441066452	31.18396044296328	122.52214587998375	11.9	186.7	182.5
413445990	1441066453	31.18390536628838	122.52213883711462	11.9	186.71666666666667	182.58333333333334
413445990	1441066454	31.183850276039337	122.52213176438909	11.9	186.73333333333335	182.66666666666666
413445990	1441066455	31.18379518325106	122.52212465306097	11.9	186.75	182.74999999999997
413445990	1441066456	31.183740098958474	122.52211749438416	11.9	186.76666666666668	182.83333333333331
413445990	1441066457	31.183685034196483	122.52211027961255	11.9	186.78333333333333	182.91666666666666
413445990	1441066458	31.183629999999997	122.522103	11.9	186.8	183.0
413445990	1441066459	31.183575003441742	122.52209564937588	11.9	186.81111111111113	183.0
413445990	1441066460	31.183520035745644	122.52208823187104	11.9	186.82222222222225	183.0
413445990	1441066461	31.183465084173463	122.52208075419172	11.9	186.83333333333334	183.0
413445990	1441066462	31.18341013598692	122.52207322304415	11.9	186.84444444444443	183.0
413445990	1441066463	31.18335517844778	122.52206564513456	11.9	186.85555555555555	183.0
413445990	1441066464	31.183300198817765	122.52205802716915	11.9	186.86666666666667	183.0
413445990	1441066465	31.18324518435864	122.52205037585414	11.9	186.87777777777777	183.0
413445990	1441066466	31.183190122332118	122.5220426978957	11.9	186.88888888888889	183.0
413445990	1441066467	31.183134999999993	122.52203499999999	11.9	186.9	183.0
413445990	1441066468	31.183079808966532	122.52202728747335	11.9	186.94	183.0
413445990	1441066469	31.18302455820622	122.52201956002271	11.9	186.98	183.0
413445990	1441066470	31.182969261036085	122.5220118159551	11.9	187.01999999999998	183.0
413445990	1441066471	31.182913930773125	122.52200405357756	11.9	187.06	183.0
413445990	1441066472	31.182858580734397	122.52199627119721	11.9	187.10000000000002	183.0
413445990	1441066473	31.18280322423692	122.52198846712108	11.9	187.14000000000001	183.0
413445990	1441066474	31.182747874597734	122.52198063965622	11.9	187.18	183.0
413445990	1441066475	31.18269254513382	122.52197278710973	11.9	187.22	183.0
413445990	1441066476	31.18263724916223	122.52196490778864	11.9	187.26000000000002	183.0
413445990	1441066477	31.182581999999993	122.52195700000001	11.9	187.3	183.0
413445990	1441066478	31.182526805393117	122.52194906305296	11.9	187.32222222222222	183.0
413445990	1441066479	31.182471650803542	122.5219411002646	11.9	187.34444444444443	183.0
413445990	1441066480	31.18241651612222	122.52193311595411	11.9	187.36666666666667	183.0
413445990	1441066481	31.182361381240085	122.5219251144407	11.9	187.38888888888889	183.0
413445990	1441066482	31.182306226048055	122.5219171000435	11.9	187.41111111111113	183.0
413445990	1441066483	31.182251030437108	122.52190907708166	11.9	187.4333333333333	183.0
413445990	1441066484	31.182195774298147	122.52190104987437	11.9	187.45555555555555	183.0
413445990	1441066485	31.18214043752213	122.52189302274078	11.9	187.47777777777776	183.0
413445990	1441066486	31.182084999999994	122.52188500000001	11.9	187.5	183.0
413445990	1441066487	31.182029446982053	122.52187698533133	11.9	187.47	183.0
413445990	1441066488	31.181973785156185	122.52186897985445	11.9	187.44	183.0
413445990	1441066489	31.18191802656963	122.52186098404913	11.9	187.41	183.0
413445990	1441066490	31.181862183269644	122.52185299839516	11.9	187.38	183.0
413445990	1441066491	31.181806267303465	122.5218450233723	11.9	187.35	183.0
413445990	1441066492	31.18175029071836	122.52183705946037	11.9	187.32	183.0
413445990	1441066493	31.18169426556157	122.52182910713908	11.9	187.29	183.0
413445990	1441066494	31.18163820388035	122.52182116688824	11.9	187.26000000000002	183.0
413445990	1441066495	31.181582117721938	122.52181323918762	11.9	187.23000000000002	183.0
413445990	1441066496	31.181526019133603	122.52180532451693	11.9	187.20000000000002	183.0
413445990	1441066497	31.181469920162595	122.52179742335595	11.9	187.17	183.0
413445990	1441066498	31.18141383285616	122.52178953618441	11.9	187.14	183.0
413445990	1441066499	31.181357769261552	122.52178166348203	11.9	187.10999999999999	183.0
413445990	1441066500	31.18130174142604	122.52177380572861	11.9	187.07999999999998	183.0
413445990	1441066501	31.18124576139686	122.52176596340382	11.9	187.04999999999998	183.0
413445990	1441066502	31.181189841221276	122.52175813698743	11.9	187.01999999999998	183.0
413445990	1441066503	31.181133992946535	122.52175032695912	11.9	186.99	183.0
413445990	1441066504	31.181078228619914	122.52174253379866	11.9	186.96	183.0
413445990	1441066505	31.181022560288646	122.5217347579857	11.9	186.93	183.0
413445990	1441066506	31.180966999999995	122.521727	11.9	186.9	183.0
413445990	1441066507	31.180911555317113	122.5217192598839	11.9	186.9190476190476	183.0
413445990	1441066508	31.18085621586662	122.52171153593055	11.9	186.93809523809523	183.0
413445990	1441066509	31.180800966791015	122.52170382599573	11.9	186.95714285714286	183.0
413445990	1441066510	31.180745793232845	122.52169612793524	11.9	186.97619047619048	183.0
413445990	1441066511	31.180690680334596	122.52168843960489	11.9	186.99523809523808	183.0
413445990	1441066512	31.18063561323881	122.52168075886051	11.9	187.0142857142857	183.0
413445990	1441066513	31.180580577087962	122.52167308355791	11.9	187.03333333333333	183.0
413445990	1441066514	31.180525557024584	122.52166541155299	11.9	187.05238095238096	183.0
413445990	1441066515	31.180470538191177	122.52165774070157	11.9	187.07142857142858	183.0
413445990	1441066516	31.18041550573024	122.52165006885949	11.9	187.09047619047618	183.0
413445990	1441066517	31.1803604447843	122.52164239388266	11.9	187.10952380952384	183.0
413445990	1441066518	31.180305340495863	122.52163471362692	11.9	187.12857142857143	183.0
413445990	1441066519	31.180250178007405	122.52162702594816	11.9	187.14761904761906	183.0
413445990	1441066520	31.18019494246146	122.52161932870234	11.9	187.16666666666666	183.0
413445990	1441066521	31.18013961900051	122.5216116197453	11.9	187.1857142857143	183.0
413445990	1441066522	31.18008419276708	122.52160389693297	11.9	187.2047619047619	183.0
413445990	1441066523	31.180028648903647	122.52159615812131	11.9	187.22380952380954	183.0
413445990	1441066524	31.179972972552733	122.52158840116624	11.9	187.24285714285713	183.0
413445990	1441066525	31.179917148856806	122.52158062392368	11.9	187.2619047619048	183.0
413445990	1441066526	31.179861162958403	122.52157282424962	11.9	187.28095238095239	183.0
413445990	1441066527	31.179804999999998	122.521565	11.9	187.3	183.0
413445990	1441066528	31.179748661760637	122.52155715109666	11.9	187.31	183.0
413445990	1441066529	31.17969221656546	122.52154928572483	11.9	187.32	183.0
413445990	1441066530	31.17963574937617	122.52154141413557	11.9	187.33	183.0
413445990	1441066531	31.179579345154504	122.52153354657986	11.9	187.34	183.0
413445990	1441066532	31.179523088862126	122.52152569330865	11.9	187.35	183.0
413445990	1441066533	31.179467065460756	122.52151786457286	11.9	187.35999999999999	183.0
413445990	1441066534	31.179411359912148	122.52151007062334	11.9	187.37	183.0
413445990	1441066535	31.179356057177987	122.52150232171084	11.9	187.38	183.0
413445990	1441066536	31.17930124222004	122.52149462808616	11.9	187.39	183.0
413445990	1441066537	31.179246999999993	122.521487	11.9	187.4	183.0
413445990	1441066538	31.179193358398816	122.52147943674571	11.9	187.41111111111113	183.0
413445990	1441066539	31.17914011697419	122.52147189378758	11.9	187.42222222222222	183.0
413445990	1441066540	31.179087018202992	122.52146431563277	11.9	187.4333333333333	183.0
413445990	1441066541	31.179033804562064	122.52145664678864	11.9	187.44444444444443	183.0
413445990	1441066542	31.17898021852822	122.52144883176274	11.9	187.45555555555555	183.0
413445990	1441066543	31.178926002578347	122.52144081506285	11.9	187.46666666666667	183.0
413445990	1441066544	31.178870899189153	122.5214325411969	11.9	187.47777777777776	183.0
413445990	1441066545	31.17881465083747	122.52142395467314	11.9	187.48888888888888	183.0
413445990	1441066546	31.17875699999999	122.521415	11.9	187.5	183.0
413445990	1441066547	31.17869779461923	122.52140564472892	11.9	187.5090909090909	183.0
413445990	1441066548	31.17863730450063	122.52139594858251	11.9	187.5181818181818	183.0
413445990	1441066549	31.178575904915487	122.52138599432581	11.9	187.52727272727273	183.0
413445990	1441066550	31.178513971135036	122.52137586472367	11.9	187.53636363636363	183.0
413445990	1441066551	31.178451878430657	122.52136564254046	11.9	187.54545454545453	183.0
413445990	1441066552	31.178390002073666	122.5213554105402	11.9	187.55454545454546	183.0
413445990	1441066553	31.17832871733547	122.52134525148658	11.9	187.56363636363636	183.0
413445990	1441066554	31.17826839948755	122.52133524814296	11.9	187.57272727272726	183.0
413445990	1441066555	31.178209423801302	122.52132548327226	11.9	187.5818181818182	183.0
413445990	1441066556	31.17815216554828	122.52131603963717	11.9	187.5909090909091	183.0
413445990	1441066557	31.178097	122.521307	11.9	187.60000000000002	183.0
413445990	1441066558	31.178044165800344	122.52129841903094	11.9	187.61111111111111	183.0
413445990	1441066559	31.17799335508247	122.52129023903262	11.9	187.62222222222223	183.0
413445990	1441066560	31.177944123351814	122.5212823742162	11.9	187.63333333333333	183.0
413445990	1441066561	31.177896026113785	122.52127473879307	11.9	187.64444444444445	183.0
413445990	1441066562	31.17784861887375	122.52126724697504	11.9	187.65555555555557	183.0
413445990	1441066563	31.177801457137075	122.52125981297418	11.9	187.66666666666669	183.0
413445990	1441066564	31.177754096409018	122.52125235100289	11.9	187.67777777777778	183.0
413445990	1441066565	31.177706092194917	122.52124477527384	11.9	187.6888888888889	183.0
413445990	1441066566	31.177656999999993	122.521237	11.9	187.70000000000002	183.0
413445990	1441066567	31.177606475887885	122.5212289597038	11.9	187.6916666666667	183.0
413445990	1441066568	31.177554578155885	122.52122067014437	11.9	187.68333333333334	183.0
413445990	1441066569	31.177501465659645	122.52121216738982	11.9	187.675	183.0
413445990	1441066570	31.17744729725493	122.52120348750816	11.9	187.66666666666669	183.0
413445990	1441066571	31.177392231797405	122.52119466656731	11.9	187.65833333333333	183.0
413445990	1441066572	31.177336428142844	122.52118574063508	11.9	187.65	183.0
413445990	1441066573	31.17728004514698	122.52117674577906	11.9	187.64166666666668	183.0
413445990	1441066574	31.17722324166554	122.52116771806675	11.9	187.63333333333333	183.0
413445990	1441066575	31.177166176554337	122.52115869356555	11.9	187.625	183.0
413445990	1441066576	31.17710900866914	122.52114970834266	11.9	187.61666666666667	183.0
413445990	1441066577	31.177051896865756	122.52114079846517	11.9	187.60833333333332	183.0
413445990	1441066578	31.176995	122.52113199999998	11.9	187.60000000000002	183.0
413445990	1441066579	31.17693844426431	122.52112333697224	11.9	187.61111111111111	183.0
413445990	1441066580	31.176882225197566	122.52111478524014	11.9	187.62222222222223	183.0
413445990	1441066581	31.17682630567524	122.5211063086203	11.9	187.63333333333333	183.0
413445990	1441066582	31.176770648572816	122.52109787092938	11.9	187.64444444444445	183.0
413445990	1441066583	31.176715216765768	122.5210894359842	11.9	187.65555555555557	183.0
413445990	1441066584	31.176659973129517	122.52108096760163	11.9	187.66666666666669	183.0
413445990	1441066585	31.176604880539518	122.52107242959866	11.9	187.67777777777778	183.0
413445990	1441066586	31.1765499018712	122.5210637857924	11.9	187.6888888888889	183.0
413445990	1441066587	31.176494999999996	122.521055	11.9	187.70000000000002	183.0
413445990	1441066588	31.17644014376358	122.52104604766613	11.9	187.69	183.0
413445990	1441066589	31.176385325848763	122.52103695074496	11.9	187.68	183.0
413445990	1441066590	31.176330544904623	122.52102774281803	11.9	187.67000000000002	183.0
413445990	1441066591	31.17627579958028	122.52101845746681	11.9	187.66	183.0
413445990	1441066592	31.176221088524812	122.52100912827262	11.9	187.65	183.0
413445990	1441066593	31.17616641038734	122.5209997888168	11.9	187.64000000000001	183.0
413445990	1441066594	31.176111763816973	122.52099047268051	11.9	187.63	183.0
413445990	1441066595	31.176057147462874	122.52098121344494	11.9	187.62	183.0
413445990	1441066596	31.17600255997417	122.5209720446911	11.9	187.61	183.0
413445990	1441066597	31.175948	122.52096300000001	11.9	187.60000000000002	183.0
413445990	1441066598	31.17589346622313	122.5209541023607	11.9	187.60000000000002	183.0
413445990	1441066599	31.17583895746079	122.52094533239479	11.9	187.60000000000002	183.0
413445990	1441066600	31.175784472563826	122.52093666013207	11.9	187.60000000000002	183.0
413445990	1441066601	31.175730010383027	122.52092805560237	11.9	187.60000000000002	183.0
413445990	1441066602	31.175675569769233	122.52091948883569	11.9	187.60000000000002	183.0
413445990	1441066603	31.17562114957324	122.520910929862	11.9	187.60000000000002	183.0
413445990	1441066604	31.17556674864583	122.52090234871137	11.9	187.60000000000002	183.0
413445990	1441066605	31.17551236583783	122.52089371541398	11.9	187.60000000000002	183.0
413445990	1441066606	31.175458	122.520885	11.9	187.60000000000002	183.0
413445990	1441066607	31.17540364737011	122.52087618054318	11.9	187.60000000000002	183.0
413445990	1441066608	31.1753492937338	122.52086726729097	11.9	187.60000000000002	183.0
413445990	1441066609	31.175294922263703	122.52085827853428	11.9	187.60000000000002	183.0
413445990	1441066610	31.175240516132476	122.52084923256395	11.9	187.60000000000002	183.0
413445990	1441066611	31.17518605851277	122.52084014767077	11.9	187.60000000000002	183.0
413445990	1441066612	31.1751315325772	122.52083104214555	11.9	187.60000000000002	183.0
413445990	1441066613	31.175076921498448	122.52082193427901	11.9	187.60000000000002	183.0
413445990	1441066614	31.175022208449175	122.52081284236186	11.9	187.60000000000002	183.0
413445990	1441066615	31.174967376602016	122.52080378468477	11.9	187.60000000000002	183.0
413445990	1441066616	31.17491240912966	122.52079477953838	11.9	187.60000000000002	183.0
413445990	1441066617	31.17485728920476	122.52078584521328	11.9	187.60000000000002	183.0
413445990	1441066618	31.174801999999993	122.52077700000001	11.9	187.60000000000002	183.0
413445990	1441066619	31.174746537240775	122.52076825312429	11.9	187.625	183.0
413445990	1441066620	31.17469094686337	122.52075957755248	11.9	187.65	183.0
413445990	1441066621	31.17463528735676	122.52075093718624	11.9	187.675	183.0
413445990	1441066622	31.174579617209933	122.52074229592728	11.9	187.70000000000002	183.0
413445990	1441066623	31.174523994911883	122.5207336176773	11.9	187.72500000000002	183.0
413445990	1441066624	31.17446847895157	122.52072486633816	11.9	187.75000000000003	183.0
413445990	1441066625	31.174413127817957	122.52071600581176	11.9	187.77500000000003	183.0
413445990	1441066626	31.174357999999994	122.52070700000002	11.9	187.8	183.0
413445990	1441066627	31.174303138260488	122.52069782353509	11.908333333333333	187.79166666666669	183.0
413445990	1441066628	31.174248522457635	122.5206884939698	11.916666666666668	187.78333333333336	183.0
413445990	1441066629	31.174194116723484	122.52067903958694	11.925	187.77500000000003	183.0
413445990	1441066630	31.174139885190105	122.52066948866938	11.933333333333334	187.76666666666668	183.0
413445990	1441066631	31.174085791989548	122.52065986949988	11.941666666666666	187.75833333333335	183.0
413445990	1441066632	31.17403180125391	122.52065021036111	11.95	187.75000000000003	183.0
413445990	1441066633	31.17397787711524	122.52064053953579	11.958333333333334	187.74166666666667	183.0
413445990	1441066634	31.173923983705652	122.52063088530649	11.966666666666667	187.73333333333335	183.0
413445990	1441066635	31.173870085157244	122.52062127595579	11.975	187.725	183.0
413445990	1441066636	31.173816145602093	122.52061173976617	11.983333333333334	187.71666666666667	183.0
413445990	1441066637	31.173762129172296	122.5206023050201	11.991666666666667	187.70833333333331	183.0
413445990	1441066638	31.173707999999994	122.52059300000002	12.0	187.70000000000002	183.0
413445990	1441066639	31.173653729287487	122.52058384234478	11.988888888888889	187.72222222222223	183.0
413445990	1441066640	31.173599316517823	122.52057480711936	11.977777777777778	187.74444444444444	183.0
413445990	1441066641	31.17354476824423	122.52056585874534	11.966666666666667	187.76666666666668	183.0
413445990	1441066642	31.173490091019936	122.52055696164442	11.955555555555556	187.78888888888892	183.0
413445990	1441066643	31.173435291398143	122.52054808023834	11.944444444444445	187.8111111111111	183.0
413445990	1441066644	31.173380375932062	122.52053917894891	11.933333333333334	187.83333333333334	183.0
413445990	1441066645	31.17332535117489	122.52053022219805	11.922222222222222	187.85555555555558	183.0
413445990	1441066646	31.173270223679808	122.52052117440772	11.911111111111111	187.8777777777778	183.0
413445990	1441066647	31.173214999999985	122.520512	11.9	187.9	183.0
413445990	1441066648	31.173159689773883	122.52050267593224	11.9	187.91000000000003	182.9
413445990	1441066649	31.17310431498091	122.52049322930253	11.9	187.92000000000002	182.8
413445990	1441066650	31.17304890068582	122.5204836997441	11.9	187.93	182.7
413445990	1441066651	31.172993471953365	122.52047412689006	11.9	187.94000000000003	182.6
413445990	1441066652	31.172938053848245	122.52046455037345	11.9	187.95000000000002	182.5
413445990	1441066653	31.172882671435243	122.52045500982716	11.9	187.96	182.4
413445990	1441066654	31.172827349779137	122.52044554488401	11.9	187.97	182.3
413445990	1441066655	31.172772113944696	122.5204361951767	11.9	187.98000000000002	182.2
413445990	1441066656	31.17271698899671	122.52042700033788	11.9	187.99	182.1
413445990	1441066657	31.172661999999992	122.520418	11.9	188.0	182.0
413445990	1441066658	31.172607161933588	122.52040922105361	11.9	187.9888888888889	182.0
413445990	1441066659	31.17255244943343	122.5204006394214	11.9	187.9777777777778	182.0
413445990	1441066660	31.1724978270497	122.52039221828426	11.9	187.9666666666667	182.0
413445990	1441066661	31.17244325933252	122.52038392082318	11.9	187.95555555555558	182.0
413445990	1441066662	31.17238871083208	122.52037571021926	11.9	187.94444444444446	182.0
413445990	1441066663	31.172334146098475	122.52036754965366	11.9	187.93333333333334	182.0
413445990	1441066664	31.172279529681852	122.52035940230766	11.9	187.92222222222225	182.0
413445990	1441066665	31.17222482613233	122.52035123136261	11.9	187.91111111111113	182.0
413445990	1441066666	31.172169999999994	122.520343	11.9	187.9	182.0
413445990	1441066667	31.172115025839926	122.52033467896156	11.9	187.8909090909091	182.0
413445990	1441066668	31.172059918226946	122.52032626922994	11.9	187.8818181818182	182.0
413445990	1441066669	31.1720047017409	122.52031777934788	11.9	187.87272727272727	182.0
413445990	1441066670	31.171949400961573	122.52030921785811	11.9	187.86363636363637	182.0
413445990	1441066671	31.171894040468803	122.52030059330339	11.9	187.85454545454547	182.0
413445990	1441066672	31.171838644842417	122.52029191422645	11.9	187.84545454545457	182.0
413445990	1441066673	31.17178323866223	122.52028318916986	11.9	187.83636363636367	182.0
413445990	1441066674	31.171727846508055	122.52027442667632	11.9	187.82727272727274	182.0
413445990	1441066675	31.17167249295975	122.52026563528847	11.9	187.81818181818184	182.0
413445990	1441066676	31.171617202597112	122.52025682354885	11.9	187.80909090909094	182.0
413445990	1441066677	31.171561999999994	122.520248	11.9	187.8	182.0
413445990	1441066678	31.171506902640232	122.5202391711733	11.911111111111111	187.82222222222225	182.0
413445990	1441066679	31.17145189955752	122.52023033555521	11.922222222222222	187.84444444444446	182.0
413445990	1441066680	31.171396972683613	122.52022148962112	11.933333333333334	187.8666666666667	182.0
413445990	1441066681	31.171342103950153	122.52021262984633	11.944444444444445	187.8888888888889	182.0
413445990	1441066682	31.17128727528892	122.52020375270621	11.955555555555556	187.91111111111113	182.0
413445990	1441066683	31.17123246863158	122.5201948546761	11.966666666666667	187.93333333333334	182.0
413445990	1441066684	31.171177665909852	122.52018593223144	11.977777777777778	187.95555555555558	182.0
413445990	1441066685	31.17112284905541	122.52017698184761	11.988888888888889	187.9777777777778	182.0
413445990	1441066686	31.171068	122.52016799999998	12.0	188.0	182.0
413445990	1441066687	31.171013104886615	122.52015898520068	11.991666666666667	188.00833333333333	182.0
413445990	1441066688	31.17095816670374	122.52014994410828	11.983333333333334	188.01666666666668	182.0
413445990	1441066689	31.170903192651068	122.52014088541799	11.975	188.025	182.0
413445990	1441066690	31.170848189928414	122.520131817825	11.966666666666667	188.03333333333333	182.0
413445990	1441066691	31.17079316573551	122.5201227500245	11.958333333333334	188.04166666666669	182.0
413445990	1441066692	31.170738127272184	122.52011369071163	11.95	188.05	182.0
413445990	1441066693	31.170683081738147	122.5201046485815	11.941666666666666	188.05833333333334	182.0
413445990	1441066694	31.170628036333216	122.52009563232924	11.933333333333334	188.0666666666667	182.0
413445990	1441066695	31.170572998257136	122.52008665064992	11.925	188.07500000000002	182.0
413445990	1441066696	31.170517974709725	122.52007771223856	11.916666666666668	188.08333333333334	182.0
413445990	1441066697	31.17046297289074	122.52006882579026	11.908333333333333	188.09166666666667	182.0
413445990	1441066698	31.170408	122.52006	11.9	188.1	182.0
413445990	1441066699	31.17035306223078	122.52005123981493	11.911111111111111	188.11111111111111	182.0
413445990	1441066700	31.170298161750527	122.5200425351908	11.922222222222222	188.12222222222223	182.0
413445990	1441066701	31.17024329972021	122.52003387233556	11.933333333333334	188.13333333333333	182.0
413445990	1441066702	31.170188477300776	122.52002523745719	11.944444444444445	188.14444444444445	182.0
413445990	1441066703	31.17013369565317	122.52001661676373	11.955555555555556	188.15555555555557	182.0
413445990	1441066704	31.170078955938347	122.52000799646319	11.966666666666667	188.16666666666669	182.0
413445990	1441066705	31.170024259317252	122.51999936276364	11.977777777777778	188.17777777777778	182.0
413445990	1441066706	31.16996960695083	122.5199907018732	11.988888888888889	188.18888888888887	182.0
413445990	1441066707	31.169915000000003	122.519982	12.0	188.2	182.0
413445990	1441066708	31.169860437941956	122.51997324565919	11.99	188.21	182.0
413445990	1441066709	31.169805913518847	122.51996443659385	11.98	188.22	182.0
413445990	1441066710	31.169751417789097	122.51995557285412	11.97	188.23	182.0
413445990	1441066711	31.169696941811075	122.51994665449001	11.96	188.24	182.0
413445990	1441066712	31.1696424766432	122.51993768155171	11.95	188.25	182.0
413445990	1441066713	31.169588013343866	122.51992865408924	11.94	188.26000000000002	182.0
413445990	1441066714	31.169533542971497	122.51991957215273	11.93	188.27	182.0
413445990	1441066715	31.169479056584443	122.51991043579228	11.92	188.28000000000003	182.0
413445990	1441066716	31.169424545241153	122.519901245058	11.91	188.29000000000002	182.0
413445990	1441066717	31.169369999999997	122.519892	11.9	188.3	182.0
413445990	1441066718	31.169315413164863	122.51988270292053	11.9	188.2888888888889	182.0
413445990	1441066719	31.16926078202138	122.51987336513055	11.9	188.27777777777777	182.0
413445990	1441066720	31.169206105100717	122.51986400019314	11.9	188.26666666666668	182.0
413445990	1441066721	31.169151380934014	122.51985462167129	11.9	188.25555555555556	182.0
413445990	1441066722	31.169096608052417	122.51984524312802	11.9	188.24444444444447	182.0
413445990	1441066723	31.16904178498706	122.51983587812633	11.9	188.23333333333335	182.0
413445990	1441066724	31.16898691026911	122.51982654022916	11.9	188.22222222222223	182.0
413445990	1441066725	31.16893198242969	122.51981724299942	11.9	188.2111111111111	182.0
413445990	1441066726	31.168876999999995	122.519808	11.9	188.2	182.0
413445990	1441066727	31.168821962558003	122.51979882136682	11.9	188.195	182.0
413445990	1441066728	31.168766873868964	122.51978970352823	11.9	188.19	182.0
413445990	1441066729	31.168711738744985	122.51978063948562	11.9	188.185	182.0
413445990	1441066730	31.16865656199815	122.51977162224046	11.9	188.18	182.0
413445990	1441066731	31.16860134844055	122.5197626447942	11.9	188.175	182.0
413445990	1441066732	31.168546102884292	122.5197537001483	11.9	188.17	182.0
413445990	1441066733	31.168490830141415	122.51974478130424	11.9	188.165	182.0
413445990	1441066734	31.16843553502405	122.51973588126351	11.9	188.16	182.0
413445990	1441066735	31.168380222344258	122.51972699302765	11.9	188.155	182.0
413445990	1441066736	31.168324896914093	122.51971810959814	11.9	188.15	182.0
413445990	1441066737	31.168269563545685	122.51970922397655	11.9	188.145	182.0
413445990	1441066738	31.168214227051077	122.51970032916444	11.9	188.14000000000001	182.0
413445990	1441066739	31.168158892242342	122.51969141816336	11.9	188.135	182.0
413445990	1441066740	31.16810356393158	122.51968248397493	11.9	188.13	182.0
413445990	1441066741	31.168048246930834	122.51967351960072	11.9	188.125	182.0
413445990	1441066742	31.167992946052205	122.51966451804235	11.9	188.12	182.0
413445990	1441066743	31.16793766610774	122.51965547230142	11.9	188.115	182.0
413445990	1441066744	31.1678824119095	122.51964637537961	11.9	188.11	182.0
413445990	1441066745	31.167827188269566	122.51963722027858	11.9	188.105	182.0
413445990	1441066746	31.167771999999996	122.519628	11.9	188.1	182.0
413445990	1441066747	31.16771684829523	122.5196187134915	11.9	188.1	182.0
413445990	1441066748	31.167661719879224	122.51960938348456	11.9	188.1	182.0
413445990	1441066749	31.167606597858335	122.51960003865662	11.9	188.1	182.0
413445990	1441066750	31.167551465338878	122.51959070768498	11.9	188.1	182.0
413445990	1441066751	31.167496305427253	122.51958141924696	11.9	188.1	182.0
413445990	1441066752	31.16744110122981	122.51957220201975	11.9	188.1	182.0
413445990	1441066753	31.167385835852897	122.5195630846805	11.9	188.1	182.0
413445990	1441066754	31.167330492402915	122.5195540959063	11.9	188.1	182.0
413445990	1441066755	31.167275053986234	122.51954526437424	11.9	188.1	182.0
413445990	1441066756	31.16721950370926	122.51953661876122	11.9	188.1	182.0
413445990	1441066757	31.167163824678383	122.5195281877442	11.9	188.1	182.0
413445990	1441066758	31.167108	122.51952	11.9	188.1	182.0
413445990	1441066759	31.167052022058556	122.51951207050271	11.9	188.11111111111111	182.0
413445990	1441066760	31.16699592035064	122.51950435941559	11.9	188.12222222222223	182.0
413445990	1441066761	31.16693973365085	122.51949681319928	11.9	188.13333333333333	182.0
413445990	1441066762	31.166883500733807	122.51948937831459	11.9	188.14444444444445	182.0
413445990	1441066763	31.166827260374085	122.51948200122236	11.9	188.15555555555557	182.0
413445990	1441066764	31.16677105134629	122.5194746283836	11.9	188.16666666666669	182.0
413445990	1441066765	31.166714912424954	122.51946720625948	11.9	188.17777777777778	182.0
413445990	1441066766	31.16665888238468	122.51945968131116	11.9	188.18888888888887	182.0
413445990	1441066767	31.166603	122.51945200000002	11.9	188.2	182.0
413445990	1441066768	31.166547296217843	122.51944411897904	11.9	188.22	182.0
413445990	1441066769	31.166491770674682	122.51943603566747	11.9	188.24	182.0
413445990	1441066770	31.166436415179437	122.51942775767604	11.9	188.26	182.0
413445990	1441066771	31.166381221540966	122.51941929261551	11.9	188.28	182.0
413445990	1441066772	31.166326181568163	122.51941064809658	11.9	188.29999999999998	182.0
413445990	1441066773	31.166271287069907	122.51940183172997	11.9	188.32000000000002	182.0
413445990	1441066774	31.166216529855067	122.51939285112633	11.9	188.34	182.0
413445990	1441066775	31.16616190173255	122.51938371389635	11.9	188.36	182.0
413445990	1441066776	31.166107394511233	122.51937442765069	11.9	188.38000000000002	182.0
413445990	1441066777	31.166053000000005	122.519365	11.9	188.4	182.0
413445990	1441066778	31.16599870703131	122.51935544261022	11.9	188.43333333333334	182.0
413445990	1441066779	31.16594449253189	122.51934578336868	11.9	188.46666666666667	182.0
413445990	1441066780	31.165890330451987	122.51933605421799	11.9	188.5	182.0
413445990	1441066781	31.165836194741953	122.5193262871007	11.9	188.53333333333333	182.0
413445990	1441066782	31.16578205935203	122.5193165139593	11.9	188.56666666666666	182.0
413445990	1441066783	31.165727898232547	122.51930676673621	11.9	188.6	182.0
413445990	1441066784	31.16567368533384	122.51929707737376	11.9	188.63333333333333	182.0
413445990	1441066785	31.16561939460621	122.51928747781429	11.9	188.66666666666666	182.0
413445990	1441066786	31.165565000000004	122.51927800000001	11.9	188.7	182.0
413445990	1441066787	31.1655104834647	122.51926866391611	11.9	188.7090909090909	182.0909090909091
413445990	1441066788	31.165455858946373	122.51925944171992	11.9	188.71818181818182	182.1818181818182
413445990	1441066789	31.16540114839022	122.51925029361186	11.9	188.72727272727272	182.27272727272728
413445990	1441066790	31.16534637374142	122.51924117979247	11.9	188.73636363636365	182.36363636363635
413445990	1441066791	31.165291556945164	122.51923206046233	11.9	188.74545454545455	182.45454545454544
413445990	1441066792	31.165236719946638	122.51922289582214	11.9	188.75454545454545	182.54545454545456
413445990	1441066793	31.165181884690963	122.51921364607264	11.9	188.76363636363638	182.63636363636363
413445990	1441066794	31.16512707312334	122.51920427141471	11.9	188.77272727272728	182.72727272727272
413445990	1441066795	31.16507230718888	122.51919473204927	11.9	188.78181818181818	182.8181818181818
413445990	1441066796	31.16501760883273	122.51918498817734	11.9	188.7909090909091	182.9090909090909
413445990	1441066797	31.164962999999997	122.519175	11.9	188.8	183.0
413445990	1441066798	31.164908496915615	122.51916474205889	11.9	188.82222222222225	183.0
413445990	1441066799	31.164854092923857	122.51915424625722	11.9	188.84444444444446	183.0
413445990	1441066800	31.16479977564878	122.51914355883864	11.9	188.86666666666667	183.0
413445990	1441066801	31.164745532714537	122.5191327260466	11.9	188.88888888888889	183.0
413445990	1441066802	31.1646913517452	122.51912179412453	11.9	188.91111111111113	183.0
413445990	1441066803	31.16463722036493	122.51911080931568	11.9	188.93333333333334	183.0
413445990	1441066804	31.164583126197858	122.51909981786329	11.9	188.95555555555555	183.0
413445990	1441066805	31.164529056868155	122.51908886601038	11.9	188.97777777777776	183.0
413445990	1441066806	31.164475	122.51907800000001	11.9	189.0	183.0
413445990	1441066807	31.164420944499522	122.51906725500093	11.9	188.99166666666667	183.0
413445990	1441066808	31.16436688440068	122.51905662188561	11.9	188.98333333333332	183.0
413445990	1441066809	31.164312815019404	122.51904608045234	11.9	188.975	183.0
413445990	1441066810	31.164258731671588	122.51903561049957	11.9	188.96666666666667	183.0
413445990	1441066811	31.164204629673122	122.51902519182576	11.9	188.95833333333331	183.0
413445990	1441066812	31.16415050433991	122.51901480422939	11.9	188.95	183.0
413445990	1441066813	31.16409635098783	122.51900442750903	11.9	188.9416666666667	183.0
413445990	1441066814	31.16404216493278	122.51899404146329	11.9	188.93333333333334	183.0
413445990	1441066815	31.163987941490582	122.51898362589078	11.9	188.925	183.0
413445990	1441066816	31.163933675977173	122.51897316059022	11.9	188.91666666666669	183.0
413445990	1441066817	31.163879363708347	122.51896262536036	11.9	188.90833333333333	183.0
413445990	1441066818	31.163825	122.51895199999998	11.9	188.9	183.0
413445990	1441066819	31.16377058066321	122.51894127530564	11.9	188.93333333333334	182.88888888888889
413445990	1441066820	31.163716103490092	122.51893048606472	11.9	188.96666666666667	182.77777777777777
413445990	1441066821	31.163661566767967	122.51891967806216	11.9	189.0	182.66666666666666
413445990	1441066822	31.163606968784226	122.51890889708292	11.9	189.03333333333333	182.55555555555554
413445990	1441066823	31.16355230782624	122.51889818891178	11.9	189.06666666666666	182.44444444444443
413445990	1441066824	31.1634975821814	122.51888759933338	11.9	189.1	182.33333333333334
413445990	1441066825	31.163442790137132	122.51887717413231	11.9	189.13333333333333	182.22222222222223
413445990	1441066826	31.163387929980853	122.51886695909306	11.9	189.16666666666666	182.11111111111111
413445990	1441066827	31.163333	122.518857	11.9	189.2	182.0
413445990	1441066828	31.16327800199894	122.51884732807868	11.89	189.17999999999998	182.0
413445990	1441066829	31.163222951849747	122.51883791632004	11.88	189.16	182.0
413445990	1441066830	31.163167868941418	122.51882872315632	11.870000000000001	189.14	182.0
413445990	1441066831	31.163112772662917	122.51881970701993	11.860000000000001	189.12	182.0
413445990	1441066832	31.16305768240322	122.51881082634331	11.850000000000001	189.1	182.0
413445990	1441066833	31.163002617551296	122.51880203955909	11.84	189.07999999999998	182.0
413445990	1441066834	31.162947597496082	122.51879330509985	11.83	189.06	182.0
413445990	1441066835	31.162892641626506	122.51878458139834	11.82	189.04	182.0
413445990	1441066836	31.162837769331503	122.51877582688743	11.81	189.02	182.0
413445990	1441066837	31.162783	122.518767	11.8	189.0	182.0
413445990	1441066838	31.16272834903112	122.5187580667925	11.811111111111112	188.96666666666667	182.0
413445990	1441066839	31.16267381586492	122.51874902381513	11.822222222222223	188.93333333333334	182.0
413445990	1441066840	31.162619395951676	122.5187398752415	11.833333333333334	188.9	182.0
413445990	1441066841	31.16256508474166	122.51873062524523	11.844444444444445	188.86666666666665	182.0
413445990	1441066842	31.162510877685175	122.51872127799989	11.855555555555556	188.83333333333334	182.0
413445990	1441066843	31.162456770232478	122.51871183767913	11.866666666666667	188.79999999999998	182.0
413445990	1441066844	31.162402757833863	122.51870230845653	11.877777777777778	188.76666666666665	182.0
413445990	1441066845	31.1623488359396	122.51869269450562	11.88888888888889	188.73333333333332	182.0
413445990	1441066846	31.162295	122.518683	11.9	188.7	182.0
413445990	1441066847	31.162241243830113	122.51867322968616	11.89090909090909	188.7	182.0
413445990	1441066848	31.162187554704243	122.51866339060216	11.881818181818183	188.7	182.0
413445990	1441066849	31.162133918261446	122.518653490359	11.872727272727273	188.7	182.0
413445990	1441066850	31.162080320140813	122.51864353656768	11.863636363636363	188.7	182.0
413445990	1441066851	31.162026745981432	122.51863353683919	11.854545454545455	188.7	182.0
413445990	1441066852	31.161973181422375	122.51862349878445	11.845454545454546	188.7	182.0
413445990	1441066853	31.161919612102725	122.51861343001443	11.836363636363638	188.7	182.0
413445990	1441066854	31.161866023661574	122.51860333814004	11.827272727272728	188.7	182.0
413445990	1441066855	31.16181240173801	122.51859323077224	11.818181818181818	188.7	182.0
413445990	1441066856	31.16175873197112	122.51858311552192	11.80909090909091	188.7	182.0
413445990	1441066857	31.16170500000001	122.51857299999999	11.8	188.7	182.0
413445990	1441066858	31.161651195364087	122.5185628903131	11.81	188.67	182.0
413445990	1441066859	31.161597323204195	122.51855278655096	11.82	188.64	182.0
413445990	1441066860	31.161543392561452	122.518542687299	11.83	188.60999999999999	182.0
413445990	1441066861	31.16148941247704	122.51853259114273	11.84	188.58	182.0
413445990	1441066862	31.161435391992107	122.5185224966676	11.850000000000001	188.55	182.0
413445990	1441066863	31.16138134014781	122.51851240245905	11.860000000000001	188.52	182.0
413445990	1441066864	31.1613272659853	122.51850230710255	11.870000000000001	188.49	182.0
413445990	1441066865	31.16127317854572	122.51849220918358	11.88	188.46	182.0
413445990	1441066866	31.161219086870243	122.51848210728758	11.89	188.43	182.0
413445990	1441066867	31.161165000000004	122.518472	11.9	188.4	182.0
413445990	1441066868	31.16111092532677	122.51846188658838	11.895	188.42000000000002	181.95000000000002
413445990	1441066869	31.161056863644795	122.51845176904843	11.89	188.44	181.9
413445990	1441066870	31.161002814098907	122.51844165005788	11.885	188.46	181.85000000000002
413445990	1441066871	31.160948775833955	122.51843153229451	11.88	188.48000000000002	181.8
413445990	1441066872	31.160894747994792	122.51842141843606	11.875	188.5	181.75
413445990	1441066873	31.160840729726253	122.51841131116029	11.870000000000001	188.52	181.7
413445990	1441066874	31.160786720173192	122.5184012131449	11.865	188.54	181.65
413445990	1441066875	31.16073271848047	122.51839112706764	11.860000000000001	188.56	181.6
413445990	1441066876	31.160678723792937	122.51838105560623	11.855	188.58	181.55
413445990	1441066877	31.160624735255425	122.51837100143838	11.850000000000001	188.60000000000002	181.5
413445990	1441066878	31.160570752012813	122.5183609672418	11.845	188.62000000000003	181.45000000000002
413445990	1441066879	31.160516773209928	122.51835095569422	11.84	188.64000000000001	181.4
413445990	1441066880	31.160462797991617	122.51834096947333	11.835	188.66000000000003	181.35000000000002
413445990	1441066881	31.16040882550278	122.51833101125682	11.83	188.68	181.3
413445990	1441066882	31.160354854888244	122.5183210837224	11.825000000000001	188.70000000000002	181.25000000000003
413445990	1441066883	31.160300885292852	122.5183111895477	11.82	188.72000000000003	181.2
413445990	1441066884	31.16024691586147	122.51830133141046	11.815000000000001	188.74	181.15
413445990	1441066885	31.16019294573897	122.51829151198831	11.81	188.76000000000002	181.1
413445990	1441066886	31.1601389740702	122.51828173395893	11.805000000000001	188.78	181.05
413445990	1441066887	31.160085000000002	122.518272	11.8	188.8	181.0
413445990	1441066888	31.1600310218132	122.51826231293649	11.8	188.76315789473685	180.8947368421053
413445990	1441066889	31.15997703435443	122.51825267618274	11.8	188.7263157894737	180.78947368421055
413445990	1441066890	31.159923031608255	122.51824309330044	11.8	188.68947368421053	180.6842105263158
413445990	1441066891	31.159869007559248	122.51823356785121	11.8	188.6526315789474	180.57894736842107
413445990	1441066892	31.159814956192015	122.51822410339679	11.8	188.61578947368423	180.47368421052633
413445990	1441066893	31.1597608714911	122.51821470349877	11.8	188.57894736842107	180.3684210526316
413445990	1441066894	31.1597067474411	122.51820537171882	11.8	188.5421052631579	180.26315789473685
413445990	1441066895	31.1596525780266	122.51819611161856	11.8	188.50526315789475	180.1578947368421
413445990	1441066896	31.159598357232145	122.51818692675965	11.8	188.46842105263158	180.05263157894737
413445990	1441066897	31.15954407904237	122.51817782070374	11.8	188.43157894736842	179.94736842105266
413445990	1441066898	31.159489737441827	122.51816879701242	11.8	188.39473684210526	179.84210526315792
413445990	1441066899	31.159435326415107	122.51815985924729	11.8	188.3578947368421	179.73684210526318
413445990	1441066900	31.159380839946778	122.51815101097002	11.8	188.32105263157897	179.63157894736844
413445990	1441066901	31.159326272021428	122.51814225574216	11.8	188.2842105263158	179.5263157894737
413445990	1441066902	31.159271616623673	122.51813359712533	11.8	188.24736842105264	179.42105263157896
413445990	1441066903	31.159216867738056	122.51812503868112	11.8	188.21052631578948	179.31578947368422
413445990	1441066904	31.159162019349186	122.5181165839711	11.8	188.17368421052632	179.21052631578948
413445990	1441066905	31.15910706544164	122.5181082365569	11.8	188.13684210526316	179.10526315789474
413445990	1441066906	31.15905199999999	122.5181	11.8	188.1	179.0
413445990	1441066907	31.158996819793867	122.51809187657192	11.8	188.03333333333333	178.95238095238096
413445990	1441066908	31.15894153273287	122.5180838633835	11.8	187.96666666666667	178.90476190476193
413445990	1441066909	31.158886149511623	122.5180759562555	11.8	187.89999999999998	178.85714285714286
413445990	1441066910	31.158830680824764	122.51806815100875	11.8	187.83333333333334	178.80952380952382
413445990	1441066911	31.15877513736691	122.51806044346398	11.8	187.76666666666668	178.76190476190476
413445990	1441066912	31.1587195298327	122.51805282944198	11.8	187.70000000000002	178.71428571428572
413445990	1441066913	31.15866386891675	122.51804530476356	11.8	187.63333333333333	178.66666666666669
413445990	1441066914	31.158608165313694	122.51803786524951	11.8	187.56666666666666	178.61904761904762
413445990	1441066915	31.158552429718153	122.51803050672063	11.8	187.5	178.57142857142856
413445990	1441066916	31.158496672824743	122.51802322499776	11.8	187.4333333333333	178.52380952380952
413445990	1441066917	31.158440905328096	122.51801601590167	11.8	187.36666666666667	178.47619047619048
413445990	1441066918	31.158385137922824	122.5180088752532	11.8	187.3	178.42857142857144
413445990	1441066919	31.158329381303563	122.51800179887323	11.8	187.23333333333332	178.38095238095238
413445990	1441066920	31.15827364616493	122.51799478258252	11.8	187.16666666666666	178.33333333333331
413445990	1441066921	31.15821794320153	122.51798782220197	11.8	187.1	178.2857142857143
413445990	1441066922	31.15816228310801	122.51798091355242	11.8	187.03333333333333	178.23809523809524
413445990	1441066923	31.158106676578967	122.51797405245475	11.8	186.96666666666664	178.19047619047618
413445990	1441066924	31.158051134309027	122.51796723472975	11.8	186.9	178.14285714285714
413445990	1441066925	31.1579956669928	122.5179604561984	11.8	186.83333333333334	178.09523809523807
413445990	1441066926	31.15794028532492	122.51795371268153	11.8	186.76666666666665	178.04761904761907
413445990	1441066927	31.157884999999997	122.517947	11.8	186.7	178.0
413445990	1441066928	31.157829819610978	122.51794031495706	11.8	186.6222222222222	177.88888888888889
413445990	1441066929	31.157774744344103	122.51793365828506	11.8	186.54444444444445	177.77777777777777
413445990	1441066930	31.15771977228394	122.51792703169869	11.8	186.46666666666664	177.66666666666666
413445990	1441066931	31.15766490151506	122.5179204369126	11.8	186.38888888888889	177.55555555555554
413445990	1441066932	31.15761013012205	122.5179138756415	11.8	186.3111111111111	177.44444444444446
413445990	1441066933	31.15755545618946	122.51790734960001	11.8	186.23333333333335	177.33333333333334
413445990	1441066934	31.157500877801873	122.51790086050283	11.8	186.15555555555557	177.22222222222223
413445990	1441066935	31.157446393043863	122.51789441006461	11.8	186.07777777777778	177.11111111111111
413445990	1441066936	31.157391999999994	122.51788800000001	11.8	186.0	177.0
413445990	1441066937	31.157337695616768	122.51788163161858	11.8	185.95714285714286	177.0
413445990	1441066938	31.157283472288295	122.51787530460946	11.8	185.9142857142857	177.0
413445990	1441066939	31.15722932127066	122.51786901825672	11.8	185.87142857142857	177.0
413445990	1441066940	31.157175233819878	122.51786277184445	11.8	185.82857142857145	177.0
413445990	1441066941	31.15712120119204	122.51785656465668	11.8	185.78571428571428	177.0
413445990	1441066942	31.15706721464317	122.51785039597752	11.8	185.74285714285716	177.0
413445990	1441066943	31.15701326542932	122.517844265091	11.8	185.7	177.0
413445990	1441066944	31.15695934480655	122.51783817128123	11.8	185.65714285714284	177.0
413445990	1441066945	31.156905444030894	122.5178321138323	11.8	185.61428571428573	177.0
413445990	1441066946	31.156851554358415	122.51782609202824	11.8	185.57142857142856	177.0
413445990	1441066947	31.156797667045154	122.51782010515323	11.8	185.52857142857144	177.0
413445990	1441066948	31.15674377334717	122.51781415249128	11.8	185.48571428571427	177.0
413445990	1441066949	31.15668986452048	122.5178082333265	11.8	185.44285714285715	177.0
413445990	1441066950	31.156635931821167	122.51780234694304	11.8	185.4	177.0
413445990	1441066951	31.156581966505264	122.51779649262497	11.8	185.35714285714283	177.0
413445990	1441066952	31.156527959828814	122.5177906696564	11.8	185.31428571428572	177.0
413445990	1441066953	31.156473903047882	122.51778487732143	11.8	185.27142857142854	177.0
413445990	1441066954	31.15641978741846	122.51777911490422	11.8	185.22857142857143	177.0
413445990	1441066955	31.156365604196658	122.51777338168881	11.8	185.18571428571428	177.0
413445990	1441066956	31.15631134463849	122.51776767695937	11.8	185.14285714285714	177.0
413445990	1441066957	31.156256999999986	122.51776200000002	11.8	185.1	177.0
413445990	1441066958	31.156202564792522	122.51775635141327	11.8	185.1	177.11111111111111
413445990	1441066959	31.15614804654862	122.51775073707518	11.8	185.1	177.22222222222223
413445990	1441066960	31.156093456056116	122.51774516418016	11.8	185.1	177.33333333333334
413445990	1441066961	31.156038804102863	122.51773963992262	11.8	185.1	177.44444444444446
413445990	1441066962	31.155984101476715	122.51773417149694	11.8	185.1	177.55555555555554
413445990	1441066963	31.155929358965505	122.51772876609752	11.8	185.1	177.66666666666666
413445990	1441066964	31.155874587357083	122.51772343091866	11.8	185.1	177.77777777777777
413445990	1441066965	31.155819797439296	122.5177181731547	11.8	185.1	177.88888888888889
413445990	1441066966	31.15576499999999	122.517713	11.8	185.1	178.0
413445990	1441066967	31.155710202207885	122.51770791358712	11.8	185.1181818181818	178.0
413445990	1441066968	31.155655396755154	122.51770289580193	11.8	185.13636363636363	178.0
413445990	1441066969	31.155600572714807	122.5176979234687	11.8	185.15454545454546	178.0
413445990	1441066970	31.15554571915987	122.51769297341171	11.8	185.1727272727273	178.0
413445990	1441066971	31.155490825163362	122.5176880224553	11.8	185.1909090909091	178.0
413445990	1441066972	31.15543587979832	122.51768304742392	11.8	185.20909090909092	178.0
413445990	1441066973	31.1553808721377	122.51767802514198	11.8	185.22727272727275	178.0
413445990	1441066974	31.155325791254572	122.51767293243402	11.8	185.24545454545455	178.0
413445990	1441066975	31.155270626221913	122.51766774612462	11.8	185.26363636363638	178.0
413445990	1441066976	31.155215366112714	122.51766244303838	11.8	185.2818181818182	178.0
413445990	1441066977	31.15516	122.51765700000001	11.8	185.30000000000004	178.0
413445990	1441066978	31.15510452885199	122.51765140106058	11.8	185.33	178.0
413445990	1441066979	31.155049001218025	122.51764565917647	11.8	185.36	178.0
413445990	1441066980	31.15499347754263	122.51763979453028	11.8	185.39000000000001	178.0
413445990	1441066981	31.154938018270403	122.51763382730468	11.8	185.42000000000002	178.0
413445990	1441066982	31.154882683845923	122.51762777768215	11.8	185.45000000000002	178.0
413445990	1441066983	31.15482753471374	122.51762166584517	11.8	185.48000000000002	178.0
413445990	1441066984	31.154772631318462	122.51761551197615	11.8	185.51000000000002	178.0
413445990	1441066985	31.154718034104683	122.51760933625742	11.8	185.54000000000002	178.0
413445990	1441066986	31.154663803516996	122.5176031588713	11.8	185.57000000000002	178.0
413445990	1441066987	31.154609999999998	122.517597	11.8	185.6	178.0
413445990	1441066988	31.154556633298863	122.51759087196092	11.8	185.62222222222223	178.11111111111111
413445990	1441066989	31.15450351036103	122.51758475561249	11.8	185.64444444444445	178.22222222222223
413445990	1441066990	31.154450387434526	122.51757862394842	11.8	185.66666666666669	178.33333333333331
413445990	1441066991	31.154397020767327	122.51757244996257	11.8	185.6888888888889	178.44444444444443
413445990	1441066992	31.154343166607436	122.51756620664891	11.8	185.7111111111111	178.55555555555557
413445990	1441066993	31.154288581202806	122.51755986700155	11.8	185.73333333333335	178.66666666666669
413445990	1441066994	31.154233020801385	122.51755340401469	11.8	185.7555555555556	178.7777777777778
413445990	1441066995	31.154176241651147	122.51754679068269	11.8	185.7777777777778	178.8888888888889
413445990	1441066996	31.154117999999986	122.51754000000001	11.8	185.8	179.0
413445990	1441066997	31.15405816757536	122.51753301556363	11.8	185.8	178.9
413445990	1441066998	31.153997078022748	122.51752586337999	11.8	185.8	178.8
413445990	1441066999	31.15393518046715	122.5175185800577	11.8	185.8	178.70000000000002
413445990	1441067000	31.15387292403357	122.51751120220521	11.8	185.8	178.60000000000002
413445990	1441067001	31.15381075784713	122.51750376643072	11.8	185.8	178.5
413445990	1441067002	31.15374913103286	122.5174963093422	11.8	185.8	178.4
413445990	1441067003	31.153688492715876	122.51748886754744	11.8	185.8	178.3
413445990	1441067004	31.15362929202131	122.51748147765394	11.8	185.8	178.20000000000002
413445990	1441067005	31.15357197807429	122.51747417626909	11.8	185.8	178.1
413445990	1441067006	31.153517000000004	122.517467	11.8	185.8	178.0
413445990	1441067007	31.153464643994575	122.51745997284024	11.8	185.8909090909091	177.9090909090909
413445990	1441067008	31.153414544537892	122.51745306833006	11.8	185.9818181818182	177.8181818181818
413445990	1441067009	31.1533661731808	122.5174462473964	11.8	186.0727272727273	177.72727272727272
413445990	1441067010	31.153319001474063	122.51743947096658	11.8	186.16363636363639	177.63636363636363
413445990	1441067011	31.153272500968495	122.51743269996807	11.8	186.25454545454545	177.54545454545456
413445990	1441067012	31.153226143214834	122.51742589532851	11.8	186.34545454545457	177.45454545454544
413445990	1441067013	31.15317939976381	122.51741901797587	11.8	186.43636363636364	177.36363636363637
413445990	1441067014	31.153131742166128	122.51741202883822	11.8	186.52727272727273	177.27272727272728
413445990	1441067015	31.15308264197251	122.51740488884394	11.8	186.61818181818182	177.1818181818182
413445990	1441067016	31.15303157073358	122.5173975589216	11.8	186.70909090909092	177.0909090909091
413445990	1441067017	31.152978000000004	122.51738999999999	11.8	186.8	177.0
413445990	1441067018	31.152921590700505	122.5173821952815	11.8	186.7375	176.75
413445990	1441067019	31.152862761276317	122.51737421706139	11.8	186.675	176.5
413445990	1441067020	31.15280211954681	122.51736615990797	11.8	186.6125	176.25
413445990	1441067021	31.15274027333138	122.51735811838904	11.8	186.55	176.0
413445990	1441067022	31.15267783044946	122.51735018707203	11.8	186.4875	175.75
413445990	1441067023	31.152615398720556	122.51734246052388	11.8	186.425	175.5
413445990	1441067024	31.152553585964213	122.51733503331116	11.8	186.3625	175.25000000000003
413445990	1441067025	31.152492999999993	122.517328	11.8	186.3	175.0
413445990	1441067026	31.15243411238975	122.51732143210815	11.790909090909091	186.14545454545456	174.90909090909093
413445990	1441067027	31.1523768496643	122.517315308961	11.781818181818183	185.9909090909091	174.8181818181818
413445990	1441067028	31.1523210020967	122.51730958683613	11.772727272727273	185.83636363636364	174.72727272727272
413445990	1441067029	31.152266359960002	122.51730422201128	11.763636363636364	185.6818181818182	174.63636363636365
413445990	1441067030	31.15221271352721	122.51729917076433	11.754545454545454	185.52727272727273	174.54545454545453
413445990	1441067031	31.152159853071332	122.51729438937332	11.745454545454546	185.37272727272727	174.45454545454547
413445990	1441067032	31.15210756886537	122.51728983411653	11.736363636363636	185.21818181818182	174.36363636363635
413445990	1441067033	31.152055651182305	122.51728546127225	11.727272727272727	185.06363636363636	174.27272727272725
413445990	1441067034	31.152003890295074	122.51728122711896	11.718181818181817	184.9090909090909	174.1818181818182
413445990	1441067035	31.151952076476665	122.5172770879353	11.709090909090909	184.75454545454545	174.09090909090907
413445990	1441067036	31.151899999999998	122.51727299999999	11.7	184.6	174.0
413445990	1441067037	31.151847490488958	122.51726892727123	11.7	184.52	174.0
413445990	1441067038	31.151794534971064	122.51726486442462	11.7	184.44	174.0
413445990	1441067039	31.151741159824816	122.51726081381508	11.7	184.36	174.0
413445990	1441067040	31.15168739142872	122.51725677779757	11.7	184.28	174.0
413445990	1441067041	31.151633256161222	122.51725275872703	11.7	184.2	174.0
413445990	1441067042	31.15157878040083	122.51724875895833	11.7	184.12	174.0
413445990	1441067043	31.151523990526016	122.51724478084638	11.7	184.04	174.0
413445990	1441067044	31.15146891291529	122.51724082674609	11.7	183.96	174.0
413445990	1441067045	31.15141357394712	122.51723689901236	11.7	183.88000000000002	174.0
413445990	1441067046	31.15135799999999	122.51723300000002	11.7	183.8	174.0
413445990	1441067047	31.151302220852607	122.51722913185424	11.7	183.76000000000002	174.0
413445990	1441067048	31.151246279884486	122.51722529588136	11.7	183.72000000000003	174.0
413445990	1441067049	31.151190223875325	122.51722149317791	11.7	183.68000000000004	174.0
413445990	1441067050	31.151134099604867	122.51721772484052	11.7	183.64000000000001	174.0
413445990	1441067051	31.15107795385286	122.51721399196573	11.7	183.6	174.0
413445990	1441067052	31.151021833398982	122.51721029565012	11.7	183.56	174.0
413445990	1441067053	31.150965785022983	122.51720663699022	11.7	183.52	174.0
413445990	1441067054	31.15090985550459	122.51720301708261	11.7	183.48000000000002	174.0
413445990	1441067055	31.15085409162352	122.51719943702376	11.7	183.44000000000003	174.0
413445990	1441067056	31.150798540159506	122.51719589791027	11.7	183.39999999999998	174.0
413445990	1441067057	31.1507432478923	122.51719240083864	11.7	183.35999999999999	174.0
413445990	1441067058	31.150688261601633	122.51718894690539	11.7	183.32	174.0
413445990	1441067059	31.150633628067222	122.51718553720698	11.7	183.28	174.0
413445990	1441067060	31.150579394068824	122.51718217283998	11.7	183.24	174.0
413445990	1441067061	31.150525606386164	122.51717885490083	11.7	183.20000000000002	174.0
413445990	1441067062	31.150472311798985	122.51717558448604	11.7	183.16	174.0
413445990	1441067063	31.150419557087044	122.51717236269208	11.7	183.11999999999998	174.0
413445990	1441067064	31.150367389030066	122.51716919061543	11.7	183.07999999999998	174.0
413445990	1441067065	31.150315854407793	122.51716606935258	11.7	183.04	174.0
413445990	1441067066	31.150264999999994	122.517163	11.7	183.0	174.0
413445990	1441067067	31.150214839622713	122.51715998367152	11.7	182.95454545454544	174.0
413445990	1441067068	31.15016525523723	122.51715702155087	11.7	182.9090909090909	174.0
413445990	1441067069	31.150116095841145	122.51715411483907	11.7	182.86363636363635	174.0
413445990	1441067070	31.15006721043203	122.51715126473728	11.7	182.8181818181818	174.0
413445990	1441067071	31.150018448007472	122.51714847244662	11.7	182.77272727272728	174.0
413445990	1441067072	31.149969657565077	122.51714573916819	11.7	182.72727272727272	174.0
413445990	1441067073	31.149920688102373	122.51714306610313	11.7	182.6818181818182	174.0
413445990	1441067074	31.14987138861696	122.51714045445264	11.7	182.63636363636363	174.0
413445990	1441067075	31.149821608106368	122.51713790541783	11.7	182.5909090909091	174.0
413445990	1441067076	31.14977119556821	122.51713542019988	11.7	182.54545454545456	174.0
413445990	1441067077	31.149719999999988	122.517133	11.7	182.5	174.0
413445990	1441067078	31.14966791554588	122.51713064006293	11.7	182.54444444444442	174.0
413445990	1441067079	31.149615016936416	122.5171283118078	11.7	182.58888888888887	174.0
413445990	1441067080	31.149561424048727	122.51712598069741	11.7	182.63333333333333	174.0
413445990	1441067081	31.149507256759964	122.51712361219462	11.7	182.67777777777778	174.0
413445990	1441067082	31.14945263494727	122.5171211717624	11.7	182.72222222222223	174.0
413445990	1441067083	31.14939767848778	122.5171186248637	11.7	182.76666666666665	174.0
413445990	1441067084	31.14934250725864	122.51711593696162	11.7	182.81111111111113	174.0
413445990	1441067085	31.149287241136992	122.51711307351933	11.7	182.85555555555555	174.0
413445990	1441067086	31.149232000000005	122.51711000000002	11.7	182.9	174.0
413445990	1441067087	31.149176880973986	122.51710669279962	11.7	182.93636363636364	174.0
413445990	1441067088	31.14912189018196	122.51710317204453	11.7	182.9727272727273	174.0
413445990	1441067089	31.149067010996184	122.5170994687938	11.7	183.0090909090909	174.0
413445990	1441067090	31.149012226788823	122.51709561410631	11.7	183.04545454545453	174.0
413445990	1441067091	31.148957520932118	122.51709163904096	11.7	183.0818181818182	174.0
413445990	1441067092	31.148902876798278	122.51708757465646	11.7	183.11818181818182	174.0
413445990	1441067093	31.148848277759548	122.51708345201158	11.7	183.15454545454548	174.0
413445990	1441067094	31.14879370718811	122.51707930216494	11.7	183.19090909090912	174.0
413445990	1441067095	31.148739148456215	122.51707515617515	11.7	183.22727272727275	174.0
413445990	1441067096	31.148684584936106	122.51707104510068	11.7	183.26363636363638	174.0
413445990	1441067097	31.148629999999997	122.517067	11.7	183.3	174.0
413445990	1441067098	31.14857538570547	122.51706304792107	11.7	183.28000000000003	174.0
413445990	1441067099	31.148520768851505	122.51705919987032	11.7	183.26000000000002	174.0
413445990	1441067100	31.14846618492243	122.51705546284383	11.7	183.24000000000004	174.0
413445990	1441067101	31.148411669402588	122.51705184383759	11.7	183.22000000000003	174.0
413445990	1441067102	31.1483572577763	122.5170483498476	11.7	183.20000000000002	174.0
413445990	1441067103	31.148302985527913	122.51704498786985	11.7	183.18	174.0
413445990	1441067104	31.14824888814175	122.51704176490028	11.7	183.16	174.0
413445990	1441067105	31.148195001102152	122.51703868793484	11.7	183.14000000000001	174.0
413445990	1441067106	31.148141359893458	122.51703576396946	11.7	183.12	174.0
413445990	1441067107	31.148088000000005	122.51703300000001	11.7	183.10000000000002	174.0
413445990	1441067108	31.14803491812003	122.51703039002042	11.7	183.11111111111111	174.0
413445990	1441067109	31.14798195580747	122.51702787601666	11.7	183.12222222222223	174.0
413445990	1441067110	31.147928915830093	122.51702538697278	11.7	183.13333333333333	174.0
413445990	1441067111	31.147875600955683	122.5170228518731	11.7	183.14444444444445	174.0
413445990	1441067112	31.14782181395202	122.51702019970205	11.7	183.15555555555557	174.0
413445990	1441067113	31.147767357586883	122.51701735944431	11.7	183.16666666666669	174.0
413445990	1441067114	31.147712034627997	122.51701426008468	11.7	183.17777777777778	174.0
413445990	1441067115	31.14765564784313	122.51701083060816	11.7	183.1888888888889	174.0
413445990	1441067116	31.147597999999995	122.517007	11.7	183.20000000000002	174.0
413445990	1441067117	31.147538987094052	122.51700272323725	11.69	183.22	174.0
413445990	1441067118	31.147478878031666	122.5169980592634	11.68	183.24	174.0
413445990	1441067119	31.147418034946945	122.5169930930133	11.67	183.26	174.0
413445990	1441067120	31.14735681997404	122.51698790942156	11.66	183.28	174.0
413445990	1441067121	31.147295595247126	122.51698259342254	11.649999999999999	183.3	174.0
413445990	1441067122	31.147234722900404	122.51697722995029	11.639999999999999	183.32000000000002	174.0
413445990	1441067123	31.14717456506808	122.51697190393854	11.629999999999999	183.34000000000003	174.0
413445990	1441067124	31.14711548388439	122.51696670032084	11.62	183.36	174.0
413445990	1441067125	31.14705784148359	122.51696170403034	11.61	183.38000000000002	174.0
413445990	1441067126	31.147001999999986	122.51695700000002	11.6	183.4	174.0
413445990	1441067127	31.14694820873947	122.51695265149795	11.60909090909091	183.4	174.0
413445990	1441067128	31.146896265694263	122.51694863513349	11.618181818181817	183.4	174.0
413445990	1441067129	31.146845856028172	122.51694490585156	11.627272727272727	183.4	174.0
413445990	1441067130	31.14679666490501	122.51694141859716	11.636363636363637	183.4	174.0
413445990	1441067131	31.146748377488542	122.51693812831547	11.645454545454545	183.4	174.0
413445990	1441067132	31.146700678942526	122.51693498995185	11.654545454545454	183.4	174.0
413445990	1441067133	31.1466532544307	122.51693195845175	11.663636363636362	183.4	174.0
413445990	1441067134	31.146605789116805	122.51692898876074	11.672727272727272	183.4	174.0
413445990	1441067135	31.146557968164593	122.51692603582454	11.681818181818182	183.4	174.0
413445990	1441067136	31.146509476737744	122.51692305458899	11.69090909090909	183.4	174.0
413445990	1441067137	31.146459999999994	122.51692	11.7	183.4	174.0
413445990	1441067138	31.146409304840127	122.5169168341725	11.688888888888888	183.42222222222225	174.11111111111111
413445990	1441067139	31.14635748504749	122.51691354789695	11.677777777777777	183.44444444444446	174.2222222222222
413445990	1441067140	31.14630471613662	122.5169101391326	11.666666666666666	183.4666666666667	174.33333333333331
413445990	1441067141	31.146251173621984	122.51690660583871	11.655555555555555	183.4888888888889	174.44444444444443
413445990	1441067142	31.146197033018073	122.51690294597456	11.644444444444444	183.51111111111112	174.55555555555557
413445990	1441067143	31.146142469839415	122.51689915749938	11.633333333333333	183.53333333333333	174.66666666666669
413445990	1441067144	31.146087659600504	122.51689523837243	11.622222222222222	183.55555555555557	174.77777777777777
413445990	1441067145	31.146032777815847	122.5168911865529	11.61111111111111	183.57777777777778	174.88888888888889
413445990	1441067146	31.145977999999996	122.516887	11.6	183.6	175.0
413445990	1441067147	31.145923463723715	122.51688268157763	11.6	183.61818181818182	174.90909090909093
413445990	1441067148	31.145869154782822	122.51687825376858	11.6	183.63636363636365	174.8181818181818
413445990	1441067149	31.14581502102938	122.51687374396033	11.6	183.65454545454546	174.72727272727272
413445990	1441067150	31.14576101031549	122.51686917954028	11.6	183.6727272727273	174.63636363636365
413445990	1441067151	31.14570707049321	122.51686458789574	11.6	183.69090909090912	174.54545454545453
413445990	1441067152	31.145653149414617	122.51685999641408	11.6	183.70909090909092	174.45454545454547
413445990	1441067153	31.145599194931812	122.51685543248249	11.6	183.72727272727272	174.36363636363635
413445990	1441067154	31.145545154896862	122.51685092348818	11.6	183.74545454545455	174.27272727272725
413445990	1441067155	31.145490977161845	122.51684649681827	11.6	183.76363636363638	174.1818181818182
413445990	1441067156	31.145436609578866	122.51684217985988	11.6	183.7818181818182	174.09090909090907
413445990	1441067157	31.145382000000005	122.516838	11.6	183.8	174.0
413445990	1441067158	31.145327120155432	122.51683397685865	11.6	183.76000000000002	174.0
413445990	1441067159	31.145272037287782	122.51683009898802	11.6	183.72000000000003	174.0
413445990	1441067160	31.145216842517737	122.51682634717325	11.6	183.68000000000004	174.0
413445990	1441067161	31.14516162696601	122.51682270219962	11.6	183.64000000000001	174.0
413445990	1441067162	31.14510648175331	122.51681914485243	11.6	183.60000000000002	174.0
413445990	1441067163	31.14505149800034	122.51681565591697	11.6	183.56	174.0
413445990	1441067164	31.14499676682782	122.51681221617861	11.6	183.52	174.0
413445990	1441067165	31.144942379356433	122.5168088064227	11.6	183.48000000000002	174.0
413445990	1441067166	31.14488842670693	122.51680540743467	11.6	183.44000000000003	174.0
413445990	1441067167	31.144834999999993	122.51680199999998	11.6	183.4	174.0
413445990	1441067168	31.1447821384195	122.51679856383056	11.6	183.4	174.11111111111111
413445990	1441067169	31.14472967340186	122.5167950743442	11.6	183.4	174.2222222222222
413445990	1441067170	31.14467738444663	122.51679150588525	11.6	183.4	174.33333333333331
413445990	1441067171	31.144625051053367	122.51678783279812	11.6	183.4	174.44444444444443
413445990	1441067172	31.14457245272161	122.51678402942727	11.6	183.4	174.55555555555557
413445990	1441067173	31.144519368950878	122.51678007011733	11.6	183.4	174.66666666666669
413445990	1441067174	31.14446557924069	122.51677592921295	11.6	183.4	174.77777777777777
413445990	1441067175	31.144410863090563	122.51677158105886	11.6	183.4	174.88888888888889
413445990	1441067176	31.144354999999997	122.516767	11.6	183.4	175.0
413445990	1441067177	31.144297844691206	122.51676217264581	11.61	183.48000000000002	174.9
413445990	1441067178	31.144239552777385	122.5167571346638	11.62	183.56	174.79999999999998
413445990	1441067179	31.144180355094445	122.51675193398587	11.629999999999999	183.64000000000001	174.7
413445990	1441067180	31.14412048247835	122.51674661854373	11.639999999999999	183.72	174.6
413445990	1441067181	31.14406016576504	122.51674123626901	11.649999999999999	183.8	174.49999999999997
413445990	1441067182	31.143999635790504	122.51673583509309	11.66	183.88000000000002	174.39999999999998
413445990	1441067183	31.143939123390727	122.51673046294722	11.67	183.96	174.3
413445990	1441067184	31.14387885940169	122.51672516776249	11.68	184.04	174.20000000000002
413445990	1441067185	31.143819074659433	122.51671999746982	11.69	184.12	174.1
413445990	1441067186	31.143759999999993	122.516715	11.7	184.2	174.0
413445990	1441067187	31.14370182639213	122.51671021190698	11.69090909090909	184.15454545454543	174.0
413445990	1441067188	31.143644585335636	122.51670562423809	11.681818181818182	184.10909090909092	174.0
413445990	1441067189	31.14358826846299	122.51670121666415	11.672727272727272	184.06363636363636	174.0
413445990	1441067190	31.143532867406705	122.51669696885591	11.663636363636362	184.0181818181818	174.0
413445990	1441067191	31.14347837379928	122.51669286048433	11.654545454545454	183.97272727272727	174.0
413445990	1441067192	31.143424779273197	122.51668887122031	11.645454545454545	183.9272727272727	174.0
413445990	1441067193	31.143372075460945	122.51668498073481	11.636363636363637	183.88181818181818	174.0
413445990	1441067194	31.14332025399502	122.51668116869892	11.627272727272727	183.83636363636364	174.0
413445990	1441067195	31.1432693065079	122.51667741478371	11.618181818181817	183.79090909090908	174.0
413445990	1441067196	31.143219224632066	122.51667369866034	11.60909090909091	183.74545454545455	174.0
413445990	1441067197	31.14317	122.51667	11.6	183.7	174.0
413445990	1441067198	31.143121593827665	122.51666629964856	11.6	183.68888888888887	174.11111111111111
413445990	1441067199	31.143073845664972	122.5166625831507	11.6	183.67777777777778	174.2222222222222
413445990	1441067200	31.1430265646453	122.51665883722579	11.6	183.66666666666669	174.33333333333331
413445990	1441067201	31.14297955990204	122.51665504859325	11.6	183.65555555555557	174.44444444444443
413445990	1441067202	31.1429326405686	122.51665120397259	11.6	183.64444444444445	174.55555555555557
413445990	1441067203	31.142885615778304	122.51664729008331	11.6	183.63333333333333	174.66666666666669
413445990	1441067204	31.14283829466453	122.51664329364502	11.6	183.62222222222223	174.77777777777777
413445990	1441067205	31.14279048636065	122.51663920137733	11.6	183.61111111111111	174.88888888888889
413445990	1441067206	31.142742	122.516635	11.6	183.6	175.0
413445990	1441067207	31.142692686705953	122.51663068043881	11.6	183.6238095238095	174.90476190476193
413445990	1441067208	31.142642565561893	122.51662625044413	11.6	183.64761904761906	174.80952380952382
413445990	1441067209	31.142591697641265	122.51662172197236	11.6	183.67142857142858	174.7142857142857
413445990	1441067210	31.142540144017495	122.51661710697987	11.6	183.6952380952381	174.61904761904762
413445990	1441067211	31.14248796576401	122.51661241742302	11.6	183.71904761904761	174.52380952380952
413445990	1441067212	31.142435223954248	122.51660766525814	11.6	183.74285714285716	174.42857142857144
413445990	1441067213	31.142381979661646	122.51660286244143	11.6	183.76666666666668	174.33333333333334
413445990	1441067214	31.142328293959654	122.51659802092924	11.6	183.7904761904762	174.23809523809524
413445990	1441067215	31.14227422792169	122.5165931526777	11.6	183.81428571428572	174.14285714285714
413445990	1441067216	31.142219842621227	122.51658826964301	11.6	183.83809523809524	174.04761904761904
413445990	1441067217	31.142165199131707	122.51658338378131	11.6	183.86190476190475	173.95238095238096
413445990	1441067218	31.142110358526576	122.51657850704868	11.6	183.88571428571427	173.85714285714286
413445990	1441067219	31.142055381879313	122.51657365140119	11.6	183.90952380952382	173.7619047619048
413445990	1441067220	31.142000330263357	122.51656882879482	11.6	183.93333333333334	173.66666666666666
413445990	1441067221	31.14194526475219	122.5165640511856	11.6	183.95714285714286	173.57142857142858
413445990	1441067222	31.141890246419273	122.51655933052942	11.6	183.9809523809524	173.47619047619048
413445990	1441067223	31.141835336338072	122.51655467878223	11.6	184.00476190476192	173.38095238095238
413445990	1441067224	31.14178059558205	122.51655010789989	11.6	184.0285714285714	173.2857142857143
413445990	1441067225	31.141726085224732	122.5165456298382	11.6	184.05238095238093	173.19047619047618
413445990	1441067226	31.141671866339546	122.51654125655301	11.6	184.07619047619048	173.0952380952381
413445990	1441067227	31.14161800000001	122.51653700000001	11.6	184.1	173.0
413445990	1441067228	31.141564504557213	122.51653286676228	11.6	184.1	173.0
413445990	1441067229	31.141511227472677	122.51652884193219	11.6	184.1	173.0
413445990	1441067230	31.141457973485572	122.5165249052294	11.6	184.1	173.0
413445990	1441067231	31.14140454733504	122.51652103637373	11.6	184.1	173.0
413445990	1441067232	31.141350753760193	122.51651721508507	11.6	184.1	173.0
413445990	1441067233	31.141296397500152	122.51651342108332	11.6	184.1	173.0
413445990	1441067234	31.141241283294054	122.51650963408851	11.6	184.1	173.0
413445990	1441067235	31.141185215880963	122.51650583382069	11.6	184.1	173.0
413445990	1441067236	31.14112799999999	122.516502	11.6	184.1	173.0
413445990	1441067237	31.14106951767219	122.51649811699188	11.6	184.03	172.9
413445990	1441067238	31.141009960046308	122.51649418774241	11.6	183.96	172.8
413445990	1441067239	31.140949595553124	122.5164902198429	11.6	183.89000000000001	172.7
413445990	1441067240	31.14088869262336	122.51648622088454	11.6	183.82000000000002	172.6
413445990	1441067241	31.14082751968778	122.51648219845855	11.6	183.75000000000003	172.5
413445990	1441067242	31.140766345177155	122.51647816015591	11.6	183.68	172.4
413445990	1441067243	31.14070543752227	122.51647411356782	11.6	183.61	172.3
413445990	1441067244	31.14064506515392	122.51647006628518	11.6	183.54000000000002	172.2
413445990	1441067245	31.140585496502894	122.51646602589894	11.6	183.47	172.1
413445990	1441067246	31.140526999999995	122.51646200000002	11.6	183.4	172.0
413445990	1441067247	31.14046978275051	122.51645799577744	11.6	183.43	172.0
413445990	1441067248	31.140413806557422	122.51645401881315	11.6	183.46	172.0
413445990	1441067249	31.140358971898173	122.51645007428726	11.6	183.49	172.0
413445990	1441067250	31.14030517925023	122.51644616737998	11.6	183.52	172.0
413445990	1441067251	31.14025232909102	122.51644230327138	11.6	183.55	172.0
413445990	1441067252	31.140200321897964	122.51643848714167	11.6	183.58	172.0
413445990	1441067253	31.140149058148506	122.51643472417096	11.6	183.61	172.0
413445990	1441067254	31.14009843832009	122.51643101953944	11.6	183.64000000000001	172.0
413445990	1441067255	31.14004836289012	122.51642737842728	11.6	183.67	172.0
413445990	1441067256	31.139998732336043	122.51642380601463	11.6	183.70000000000002	172.0
413445990	1441067257	31.139949447135244	122.51642030748168	11.6	183.73000000000002	172.0
413445990	1441067258	31.13990040776519	122.51641688800856	11.6	183.76000000000002	172.0
413445990	1441067259	31.139851514703253	122.51641355277552	11.6	183.79000000000002	172.0
413445990	1441067260	31.139802668426874	122.51641030696267	11.6	183.82000000000002	172.0
413445990	1441067261	31.139753769413453	122.51640715575024	11.6	183.85000000000002	172.0
413445990	1441067262	31.139704718140415	122.51640410431834	11.6	183.88000000000002	172.0
413445990	1441067263	31.13965541508514	122.51640115784721	11.6	183.91	172.0
413445990	1441067264	31.139605760725043	122.516398321517	11.6	183.94	172.0
413445990	1441067265	31.139555655537528	122.51639560050786	11.6	183.97	172.0
413445990	1441067266	31.139504999999993	122.516393	11.6	184.0	172.0
413445990	1441067267	31.139453718629998	122.51639051854012	11.6	183.84545454545454	172.0
413445990	1441067268	31.139401832105857	122.51638812814143	11.6	183.6909090909091	172.0
413445990	1441067269	31.139349385146037	122.5163857941837	11.6	183.53636363636366	172.0
413445990	1441067270	31.139296422469027	122.51638348204686	11.6	183.3818181818182	172.0
413445990	1441067271	31.13924298879327	122.51638115711086	11.6	183.22727272727275	172.0
413445990	1441067272	31.13918912883727	122.51637878475573	11.6	183.07272727272726	172.0
413445990	1441067273	31.139134887319486	122.51637633036158	11.6	182.9181818181818	172.0
413445990	1441067274	31.139080308958388	122.51637375930865	11.6	182.76363636363635	172.0
413445990	1441067275	31.139025438472462	122.51637103697715	11.6	182.60909090909092	172.0
413445990	1441067276	31.13897032058018	122.51636812874746	11.6	182.45454545454547	172.0
413445990	1441067277	31.138915000000008	122.516365	11.6	182.3	172.0
413445990	1441067278	31.138859525965984	122.51636163014754	11.6	182.37	172.1
413445990	1441067279	31.13880396577442	122.51635805473201	11.6	182.44	172.2
413445990	1441067280	31.138748391237232	122.51635432332748	11.6	182.51	172.3
413445990	1441067281	31.138692874166317	122.51635048550791	11.6	182.57999999999998	172.4
413445990	1441067282	31.138637486373593	122.5163465908471	11.6	182.64999999999998	172.5
413445990	1441067283	31.138582299670954	122.51634268891878	11.6	182.72	172.6
413445990	1441067284	31.138527385870333	122.51633882929652	11.6	182.79	172.7
413445990	1441067285	31.138472816783672	122.51633506155376	11.6	182.86	172.8
413445990	1441067286	31.138418664222918	122.51633143526385	11.6	182.93	172.9
413445990	1441067287	31.138365	122.516328	11.6	183.0	173.0
413445990	1441067288	31.138311850870416	122.51632479044041	11.6	182.97777777777776	173.0
413445990	1441067289	31.138259063363726	122.5163217816837	11.6	182.95555555555555	173.0
413445990	1441067290	31.138206438953098	122.51631893393369	11.6	182.9333333333333	173.0
413445990	1441067291	31.138153779111622	122.51631620739423	11.6	182.91111111111113	173.0
413445990	1441067292	31.13810088531242	122.51631356226939	11.6	182.88888888888889	173.0
413445990	1441067293	31.13804755902856	122.51631095876326	11.6	182.86666666666667	173.0
413445990	1441067294	31.13799360173317	122.51630835708008	11.6	182.84444444444443	173.0
413445990	1441067295	31.137938814899282	122.51630571742419	11.6	182.82222222222222	173.0
413445990	1441067296	31.137883	122.516303	11.6	182.8	173.0
413445990	1441067297	31.137826026876873	122.51630017221858	11.6	182.84	172.9
413445990	1441067298	31.137768038845554	122.51629723031697	11.6	182.88	172.8
413445990	1441067299	31.137709247590195	122.51629417773874	11.6	182.92	172.7
413445990	1441067300	31.13764986479495	122.51629101792747	11.6	182.95999999999998	172.6
413445990	1441067301	31.137590102143992	122.51628775432664	11.6	183.00000000000003	172.5
413445990	1441067302	31.137530171321508	122.51628439037972	11.6	183.04000000000002	172.4
413445990	1441067303	31.137470284011663	122.5162809295302	11.6	183.08	172.3
413445990	1441067304	31.137410651898666	122.51627737522148	11.6	183.12	172.2
413445990	1441067305	31.137351486666702	122.51627373089697	11.6	183.16	172.1
413445990	1441067306	31.137293	122.51626999999999	11.6	183.20000000000002	172.0
413445990	1441067307	31.1372353660368	122.51626619030816	11.6	183.20909090909092	171.90909090909093
413445990	1441067308	31.137178608731592	122.51626232693603	11.6	183.21818181818182	171.8181818181818
413445990	1441067309	31.13712271449288	122.51625843933239	11.6	183.22727272727275	171.72727272727275
413445990	1441067310	31.137067669729174	122.51625455694595	11.6	183.23636363636365	171.63636363636365
413445990	1441067311	31.13701346084902	122.51625070922532	11.6	183.24545454545455	171.54545454545456
413445990	1441067312	31.136960074260934	122.51624692561913	11.6	183.25454545454548	171.45454545454547
413445990	1441067313	31.136907496373443	122.51624323557581	11.6	183.26363636363638	171.36363636363635
413445990	1441067314	31.136855713595065	122.51623966854389	11.6	183.27272727272728	171.27272727272728
413445990	1441067315	31.136804712334342	122.51623625397171	11.6	183.2818181818182	171.1818181818182
413445990	1441067316	31.13675447899981	122.51623302130766	11.6	183.2909090909091	171.0909090909091
413445990	1441067317	31.13670499999999	122.51623	11.6	183.3	171.0
413445990	1441067318	31.136656229656364	122.516227205535	11.6	183.26666666666668	171.0
413445990	1441067319	31.136607993942125	122.51622459755126	11.6	183.23333333333335	171.0
413445990	1441067320	31.136560086743422	122.51622212172546	11.6	183.20000000000002	171.0
413445990	1441067321	31.136512301946382	122.51621972373448	11.6	183.16666666666669	171.0
413445990	1441067322	31.13646443343714	122.51621734925524	11.6	183.13333333333333	171.0
413445990	1441067323	31.13641627510177	122.51621494396493	11.6	183.10000000000002	171.0
413445990	1441067324	31.136367620826412	122.51621245354066	11.6	183.06666666666666	171.0
413445990	1441067325	31.136318264497127	122.51620982365986	11.6	183.03333333333333	171.0
413445990	1441067326	31.136268000000012	122.51620700000001	11.6	183.0	171.0
413445990	1441067327	31.136216676666006	122.51620394505755	11.6	182.89090909090908	170.9090909090909
413445990	1441067328	31.13616436560555	122.51620068860458	11.6	182.78181818181818	170.8181818181818
413445990	1441067329	31.136111193373967	122.5161972772319	11.6	182.6727272727273	170.72727272727272
413445990	1441067330	31.13605728652655	122.51619375753016	11.6	182.56363636363636	170.63636363636365
413445990	1441067331	31.13600277161863	122.51619017609002	11.6	182.45454545454547	170.54545454545456
413445990	1441067332	31.13594777520556	122.51618657950189	11.6	182.34545454545454	170.45454545454544
413445990	1441067333	31.13589242384267	122.51618301435619	11.6	182.23636363636362	170.36363636363637
413445990	1441067334	31.135836844085304	122.51617952724311	11.6	182.12727272727273	170.27272727272728
413445990	1441067335	31.135781162488826	122.51617616475274	11.6	182.01818181818183	170.18181818181822
413445990	1441067336	31.1357255056086	122.51617297347508	11.6	181.9090909090909	170.0909090909091
413445990	1441067337	31.13567	122.51617	11.6	181.8	170.0
413445990	1441067338	31.135614749112364	122.51616727542309	11.6	181.75000000000003	170.0
413445990	1441067339	31.135559763970907	122.51616476886318	11.6	181.70000000000002	170.0
413445990	1441067340	31.135505032494777	122.51616243394514	11.6	181.65000000000003	170.0
413445990	1441067341	31.135450542603134	122.51616022429393	11.6	181.60000000000002	170.0
413445990	1441067342	31.135396282215133	122.5161580935346	11.6	181.55	170.0
413445990	1441067343	31.135342239249923	122.51615599529228	11.6	181.5	170.0
413445990	1441067344	31.135288401626664	122.51615388319222	11.6	181.45000000000002	170.0
413445990	1441067345	31.135234757264477	122.51615171085983	11.6	181.4	170.0
413445990	1441067346	31.135181294082553	122.51614943192055	11.6	181.35000000000002	170.0
413445990	1441067347	31.135127999999995	122.51614699999999	11.6	181.3	170.0
413445990	1441067348	31.135074843773552	122.51614438576529	11.6	181.3777777777778	170.0
413445990	1441067349	31.135021717510398	122.51614162804943	11.6	181.45555555555558	170.0
413445990	1441067350	31.134968494155277	122.51613878272681	11.6	181.53333333333336	170.0
413445990	1441067351	31.134915046652953	122.51613590567169	11.6	181.61111111111111	170.0
413445990	1441067352	31.134861247948194	122.51613305275824	11.6	181.6888888888889	170.0
413445990	1441067353	31.134806970985768	122.51613027986049	11.6	181.76666666666668	170.0
413445990	1441067354	31.134752088710425	122.51612764285235	11.6	181.84444444444446	170.0
413445990	1441067355	31.134696474066907	122.51612519760764	11.6	181.92222222222222	170.0
413445990	1441067356	31.134639999999997	122.516123	11.6	182.0	170.0
413445990	1441067357	31.134582589415526	122.51612108896683	11.6	182.01	170.0
413445990	1441067358	31.13452436506382	122.51611943570076	11.6	182.02	170.0
413445990	1441067359	31.13446549965628	122.51611799445841	11.6	182.03	170.0
413445990	1441067360	31.134406165904345	122.51611671949642	11.6	182.04	170.0
413445990	1441067361	31.1343465365194	122.51611556507159	11.6	182.05	170.0
413445990	1441067362	31.134286784212904	122.51611448544082	11.6	182.06	170.0
413445990	1441067363	31.134227081696263	122.5161134348611	11.6	182.07	170.0
413445990	1441067364	31.134167601680936	122.51611236758956	11.6	182.07999999999998	170.0
413445990	1441067365	31.134108516878367	122.51611123788341	11.6	182.09	170.0
413445990	1441067366	31.134049999999988	122.51611	11.6	182.1	170.0
413445990	1441067367	31.133992198819037	122.5161086200967	11.6	182.08181818181816	170.0
413445990	1441067368	31.133935161355673	122.51610711193065	11.6	182.06363636363636	170.0
413445990	1441067369	31.133878910691887	122.51610550115889	11.6	182.04545454545456	170.0
413445990	1441067370	31.133823469909593	122.51610381343836	11.6	182.02727272727273	170.0
413445990	1441067371	31.13376886209077	122.51610207442594	11.6	182.0090909090909	170.0
413445990	1441067372	31.133715110317365	122.51610030977845	11.6	181.9909090909091	170.0
413445990	1441067373	31.133662237671317	122.5160985451527	11.6	181.97272727272727	170.0
413445990	1441067374	31.13361026723461	122.51609680620534	11.6	181.95454545454544	170.0
413445990	1441067375	31.133559222089183	122.51609511859306	11.6	181.93636363636367	170.0
413445990	1441067376	31.133509125316994	122.51609350797243	11.6	181.91818181818184	170.0
413445990	1441067377	31.133459999999996	122.516092	11.6	181.9	170.0
413445990	1441067378	31.133411823409258	122.51609061034496	11.588888888888889	181.84444444444446	170.0
413445990	1441067379	31.13336438957219	122.5160893147272	11.577777777777778	181.7888888888889	170.0
413445990	1441067380	31.13331744670527	122.5160880788794	11.566666666666666	181.73333333333335	170.0
413445990	1441067381	31.133270743025015	122.51608686853427	11.555555555555555	181.67777777777778	170.0
413445990	1441067382	31.13322402674787	122.51608564942467	11.544444444444444	181.62222222222223	170.0
413445990	1441067383	31.13317704609035	122.51608438728341	11.533333333333333	181.5666666666667	170.0
413445990	1441067384	31.13312954926889	122.51608304784352	11.522222222222222	181.51111111111112	170.0
413445990	1441067385	31.13308128449996	122.51608159683802	11.511111111111111	181.45555555555558	170.0
413445990	1441067386	31.133032	122.51608	11.5	181.4	170.0
413445990	1441067387	31.13298151343839	122.51607823432528	11.5	181.41818181818184	170.0
413445990	1441067388	31.132929920296196	122.51607632185997	11.5	181.43636363636367	170.0
413445990	1441067389	31.132877385507367	122.51607429591276	11.5	181.45454545454547	170.0
413445990	1441067390	31.132824074005935	122.51607218979223	11.5	181.47272727272727	170.0
413445990	1441067391	31.13277015072591	122.51607003680688	11.5	181.4909090909091	170.0
413445990	1441067392	31.132715780601284	122.51606787026516	11.5	181.50909090909093	170.0
413445990	1441067393	31.132661128566085	122.51606572347544	11.5	181.52727272727273	170.0
413445990	1441067394	31.132606359554313	122.5160636297459	11.5	181.54545454545456	170.0
413445990	1441067395	31.132551638500004	122.5160616223848	11.5	181.56363636363636	170.0
413445990	1441067396	31.132497130337228	122.51605973470015	11.5	181.5818181818182	170.0
413445990	1441067397	31.132443000000002	122.516058	11.5	181.6	170.0
413445990	1441067398	31.13238937165984	122.51605644219737	11.49	181.66	170.0
413445990	1441067399	31.132336206438207	122.51605504762564	11.48	181.72	170.0
413445990	1441067400	31.13228342469398	122.51605379322335	11.47	181.78	170.0
413445990	1441067401	31.132230946786084	122.51605265592907	11.46	181.83999999999997	170.0
413445990	1441067402	31.13217869307344	122.51605161268147	11.45	181.89999999999998	170.0
413445990	1441067403	31.1321265839149	122.51605064041925	11.44	181.96	170.0
413445990	1441067404	31.1320745396694	122.51604971608118	11.43	182.02	170.0
413445990	1441067405	31.132022480695813	122.51604881660603	11.42	182.07999999999998	170.0
413445990	1441067406	31.131970327353052	122.51604791893268	11.41	182.14	170.0
413445990	1441067407	31.131917999999985	122.516047	11.4	182.2	170.0
413445990	1441067408	31.13186544220186	122.51604603816278	11.4	182.13333333333333	170.0
413445990	1441067409	31.131812690349264	122.51604501743908	11.4	182.06666666666663	170.0
413445990	1441067410	31.13175980403916	122.51604392326273	11.4	182.0	170.0
413445990	1441067411	31.131706842868486	122.51604274106762	11.4	181.93333333333334	170.0
413445990	1441067412	31.131653866434196	122.51604145628775	11.4	181.86666666666667	170.0
413445990	1441067413	31.131600934333257	122.51604005435703	11.4	181.79999999999998	170.0
413445990	1441067414	31.1315481061626	122.51603852070947	11.4	181.73333333333335	170.0
413445990	1441067415	31.131495441519192	122.51603684077911	11.4	181.66666666666669	170.0
413445990	1441067416	31.131443000000004	122.516035	11.4	181.6	170.0
413445990	1441067417	31.131390807457255	122.51603299134227	11.4	181.61818181818182	169.90909090909093
413445990	1441067418	31.131338754764354	122.5160308379202	11.4	181.63636363636365	169.8181818181818
413445990	1441067419	31.13128669904994	122.51602857038402	11.4	181.65454545454546	169.72727272727275
413445990	1441067420	31.1312344974427	122.51602621938397	11.4	181.6727272727273	169.63636363636365
413445990	1441067421	31.131182007071292	122.51602381557018	11.4	181.69090909090912	169.54545454545453
413445990	1441067422	31.131129085064376	122.51602138959277	11.4	181.70909090909092	169.45454545454547
413445990	1441067423	31.131075588550605	122.51601897210172	11.4	181.72727272727272	169.36363636363635
413445990	1441067424	31.131021374658644	122.51601659374703	11.4	181.74545454545455	169.27272727272728
413445990	1441067425	31.130966300517127	122.51601428517864	11.4	181.76363636363638	169.1818181818182
413445990	1441067426	31.13091022325469	122.51601207704635	11.4	181.78181818181818	169.0909090909091
413445990	1441067427	31.13085299999999	122.51600999999998	11.4	181.8	169.0
413445990	1441067428	31.130794576575497	122.51600807650702	11.4	181.76000000000002	169.0
413445990	1441067429	31.13073525357889	122.51600629630614	11.4	181.72000000000003	169.0
413445990	1441067430	31.13067542030177	122.51600464095384	11.4	181.68000000000004	169.0
413445990	1441067431	31.130615466035678	122.51600309200664	11.4	181.64000000000001	169.0
413445990	1441067432	31.130555780072182	122.51600163102108	11.4	181.6	169.0
413445990	1441067433	31.130496751702896	122.51600023955378	11.4	181.56	169.0
413445990	1441067434	31.130438770219406	122.51599889916132	11.4	181.52	169.0
413445990	1441067435	31.130382224913344	122.51599759140042	11.4	181.48000000000002	169.0
413445990	1441067436	31.130327505076327	122.51599629782771	11.4	181.44	169.0
413445990	1441067437	31.130275000000005	122.515995	11.4	181.4	169.0
413445990	1441067438	31.130224953088984	122.51599368347274	11.4	181.38888888888889	169.0
413445990	1441067439	31.130177024199618	122.51599234979622	11.4	181.3777777777778	169.0
413445990	1441067440	31.130130727301207	122.5159910045195	11.4	181.3666666666667	169.0
413445990	1441067441	31.130085576363047	122.51598965319158	11.4	181.35555555555558	169.0
413445990	1441067442	31.130041085354403	122.5159883013615	11.4	181.34444444444446	169.0
413445990	1441067443	31.129996768244542	122.51598695457827	11.4	181.33333333333334	169.0
413445990	1441067444	31.129952139002693	122.51598561839091	11.4	181.32222222222225	169.0
413445990	1441067445	31.1299067115981	122.51598429834849	11.4	181.31111111111113	169.0
413445990	1441067446	31.129859999999997	122.515983	11.4	181.3	169.0
413445990	1441067447	31.129811630566117	122.51598172909213	11.4	181.2818181818182	169.0
413445990	1441067448	31.129761679208393	122.51598049216197	11.4	181.26363636363638	169.0
413445990	1441067449	31.12971033422735	122.51597929594416	11.4	181.24545454545455	169.0
413445990	1441067450	31.129657783923463	122.51597814717339	11.4	181.22727272727272	169.0
413445990	1441067451	31.129604216597247	122.51597705258422	11.4	181.20909090909092	169.0
413445990	1441067452	31.129549820549204	122.5159760189113	11.4	181.19090909090912	169.0
413445990	1441067453	31.12949478407987	122.51597505288922	11.4	181.1727272727273	169.0
413445990	1441067454	31.129439295489743	122.51597416125249	11.4	181.15454545454548	169.0
413445990	1441067455	31.12938354307937	122.5159733507357	11.4	181.13636363636365	169.0
413445990	1441067456	31.129327715149273	122.51597262807338	11.4	181.11818181818182	169.0
413445990	1441067457	31.129272	122.51597200000002	11.4	181.1	169.0
413445990	1441067458	31.129216551136633	122.51597146916592	11.41	181.1	168.95
413445990	1441067459	31.129161382882298	122.51597102188457	11.42	181.1	168.9
413445990	1441067460	31.129106474764672	122.51597064038538	11.43	181.1	168.85
413445990	1441067461	31.129051806311463	122.51597030689769	11.44	181.1	168.8
413445990	1441067462	31.12899735705034	122.51597000365092	11.45	181.1	168.75
413445990	1441067463	31.12894310650895	122.5159697128746	11.46	181.1	168.7
413445990	1441067464	31.128889034214996	122.51596941679821	11.47	181.1	168.65
413445990	1441067465	31.128835119696134	122.5159690976513	11.48	181.1	168.6
413445990	1441067466	31.128781342480046	122.51596873766347	11.49	181.1	168.55
413445990	1441067467	31.128727682094393	122.51596831906437	11.5	181.1	168.5
413445990	1441067468	31.128674118066876	122.51596782408362	11.51	181.1	168.45000000000002
413445990	1441067469	31.128620629925145	122.515967234951	11.52	181.1	168.4
413445990	1441067470	31.12856719719687	122.51596653389622	11.53	181.1	168.35000000000002
413445990	1441067471	31.128513799409717	122.5159657031491	11.54	181.1	168.3
413445990	1441067472	31.128460416091386	122.51596472493944	11.55	181.1	168.25000000000003
413445990	1441067473	31.12840702676951	122.5159635814971	11.56	181.1	168.2
413445990	1441067474	31.12835361097176	122.51596225505205	11.57	181.1	168.15
413445990	1441067475	31.128300148225833	122.51596072783416	11.58	181.1	168.1
413445990	1441067476	31.12824661805935	122.51595898207347	11.59	181.1	168.05
413445990	1441067477	31.128193000000003	122.515957	11.6	181.1	168.0
413445990	1441067478	31.12813927309404	122.51595478157124	11.62	181.09	168.0
413445990	1441067479	31.128085414462223	122.51595239765415	11.64	181.08	168.0
413445990	1441067480	31.12803140074389	122.51594993684294	11.66	181.07000000000002	168.0
413445990	1441067481	31.12797720857842	122.51594748773161	11.68	181.06	168.0
413445990	1441067482	31.127922814605146	122.51594513891396	11.7	181.05	168.0
413445990	1441067483	31.127868195463478	122.51594297898363	11.72	181.04000000000002	168.0
413445990	1441067484	31.127813327792744	122.51594109653398	11.74	181.03	168.0
413445990	1441067485	31.12775818823235	122.51593958015819	11.76	181.02	168.0
413445990	1441067486	31.12770275342166	122.51593851844927	11.780000000000001	181.01000000000002	168.0
413445990	1441067487	31.127647	122.515938	11.8	181.0	168.0
413445990	1441067488	31.127590915122987	122.51593807847445	11.80909090909091	180.90909090909093	168.0909090909091
413445990	1441067489	31.127534528011157	122.51593866782278	11.818181818181818	180.8181818181818	168.1818181818182
413445990	1441067490	31.12747787840119	122.51593964706697	11.827272727272728	180.72727272727275	168.27272727272728
413445990	1441067491	31.127421006029863	122.51594089522924	11.836363636363638	180.63636363636365	168.36363636363637
413445990	1441067492	31.127363950633907	122.51594229133211	11.845454545454546	180.54545454545456	168.45454545454544
413445990	1441067493	31.127306751950076	122.51594371439839	11.854545454545455	180.45454545454547	168.54545454545456
413445990	1441067494	31.127249449715162	122.5159450434512	11.863636363636363	180.36363636363635	168.63636363636363
413445990	1441067495	31.127192083665904	122.51594615751391	11.872727272727273	180.27272727272728	168.72727272727272
413445990	1441067496	31.1271346935391	122.51594693561024	11.881818181818183	180.1818181818182	168.8181818181818
413445990	1441067497	31.127077319071525	122.51594725676419	11.89090909090909	180.0909090909091	168.9090909090909
413445990	1441067498	31.12702	122.515947	11.9	180.0	169.0
413445990	1441067499	31.1269627658853	122.51594608804588	11.925	180.175	169.0
413445990	1441067500	31.12690560558436	122.51594461844456	11.95	180.35	169.0
413445990	1441067501	31.126848497778102	122.51594273244207	11.975	180.525	169.0
413445990	1441067502	31.126791421147473	122.51594057128412	12.0	180.70000000000002	169.0
413445990	1441067503	31.126734354373397	122.51593827621606	12.025	180.87500000000003	169.0
413445990	1441067504	31.12667727613683	122.51593598848295	12.05	181.05	169.0
413445990	1441067505	31.126620165118716	122.51593384932949	12.075	181.225	169.0
413445990	1441067506	31.126563	122.515932	12.1	181.4	169.0
413445990	1441067507	31.126505763581978	122.51593054929559	12.118181818181817	181.35454545454547	169.0
413445990	1441067508	31.12644845514742	122.51592947624529	12.136363636363637	181.30909090909094	169.0
413445990	1441067509	31.126391078099374	122.5159287274354	12.154545454545454	181.26363636363638	169.0
413445990	1441067510	31.126333635840954	122.51592824945224	12.172727272727272	181.21818181818182	169.0
413445990	1441067511	31.12627613177522	122.51592798888232	12.190909090909091	181.1727272727273	169.0
413445990	1441067512	31.126218569305255	122.51592789231223	12.209090909090909	181.12727272727275	169.0
413445990	1441067513	31.126160951834166	122.51592790632874	12.227272727272728	181.08181818181822	169.0
413445990	1441067514	31.126103282765	122.51592797751869	12.245454545454546	181.03636363636366	169.0
413445990	1441067515	31.126045565500856	122.51592805246912	12.263636363636364	180.9909090909091	169.0
413445990	1441067516	31.125987803444822	122.51592807776713	12.281818181818183	180.94545454545457	169.0
413445990	1441067517	31.125929999999997	122.51592799999999	12.3	180.9	169.0
413445990	1441067518	31.125872158134417	122.5159277769369	12.31	180.89000000000001	169.0
413445990	1441067519	31.12581427907605	122.51592741107444	12.32	180.88000000000002	169.0
413445990	1441067520	31.125756363617846	122.5159269160909	12.33	180.87000000000003	169.0
413445990	1441067521	31.12569841255271	122.51592630566462	12.34	180.86	169.0
413445990	1441067522	31.125640426673584	122.51592559347385	12.350000000000001	180.85	169.0
413445990	1441067523	31.1255824067734	122.51592479319686	12.360000000000001	180.84	169.0
413445990	1441067524	31.125524353645083	122.51592391851183	12.370000000000001	180.83	169.0
413445990	1441067525	31.125466268081546	122.51592298309693	12.38	180.82	169.0
413445990	1441067526	31.125408150875757	122.51592200063033	12.39	180.81	169.0
413445990	1441067527	31.125350002820632	122.51592098479014	12.4	180.8	169.0
413445990	1441067528	31.125291824709073	122.51591994925441	12.41	180.79	169.0
413445990	1441067529	31.12523361733404	122.5159189077012	12.42	180.78	169.0
413445990	1441067530	31.125175381488454	122.51591787380852	12.43	180.77	169.0
413445990	1441067531	31.125117117965242	122.51591686125433	12.44	180.76	169.0
413445990	1441067532	31.125058827557332	122.51591588371657	12.45	180.75	169.0
413445990	1441067533	31.125000511057667	122.51591495487317	12.46	180.73999999999998	169.0
413445990	1441067534	31.124942169259175	122.51591408840198	12.47	180.73	169.0
413445990	1441067535	31.124883802954773	122.51591329798086	12.48	180.71999999999997	169.0
413445990	1441067536	31.124825412937398	122.51591259728761	12.49	180.70999999999998	169.0
413445990	1441067537	31.124767	122.515912	12.5	180.7	169.0
413445990	1441067538	31.124708565151007	122.5159115100722	12.51	180.68999999999997	169.1
413445990	1441067539	31.124650110261022	122.5159110925641	12.52	180.67999999999998	169.20000000000002
413445990	1441067540	31.12459163741617	122.51591070281208	12.53	180.67	169.3
413445990	1441067541	31.124533148702568	122.5159102961527	12.54	180.66	169.4
413445990	1441067542	31.124474646206327	122.51590982792256	12.55	180.64999999999998	169.5
413445990	1441067543	31.124416132013597	122.51590925345837	12.56	180.64	169.60000000000002
413445990	1441067544	31.124357608210474	122.51590852809703	12.57	180.63	169.70000000000002
413445990	1441067545	31.124299076883077	122.51590760717546	12.58	180.61999999999998	169.8
413445990	1441067546	31.124240540117547	122.51590644603071	12.59	180.60999999999999	169.9
413445990	1441067547	31.12418200000001	122.515905	12.6	180.6	170.0
413445990	1441067548	31.124123457539078	122.5159032435659	12.60909090909091	180.66363636363636	170.0
413445990	1441067549	31.1240649094336	122.51590122779238	12.618181818181817	180.72727272727272	170.0
413445990	1441067550	31.124006351304885	122.5158990228885	12.627272727272727	180.79090909090908	170.0
413445990	1441067551	31.12394777877428	122.51589669906319	12.636363636363637	180.85454545454547	170.0
413445990	1441067552	31.123889187463114	122.51589432652521	12.645454545454545	180.9181818181818	170.0
413445990	1441067553	31.12383057299274	122.51589197548317	12.654545454545454	180.9818181818182	170.0
413445990	1441067554	31.123771930984503	122.51588971614544	12.663636363636362	181.04545454545453	170.0
413445990	1441067555	31.123713257059762	122.51588761872028	12.672727272727272	181.10909090909092	170.0
413445990	1441067556	31.123654546839866	122.51588575341577	12.681818181818182	181.1727272727273	170.0
413445990	1441067557	31.12359579594617	122.51588419043975	12.69090909090909	181.23636363636365	170.0
413445990	1441067558	31.123537000000002	122.51588299999999	12.7	181.3	170.0
413445990	1441067559	31.12347815172215	122.51588222239636	12.712499999999999	181.25000000000003	170.0
413445990	1441067560	31.123419232230987	122.51588177829808	12.725	181.20000000000002	170.0
413445990	1441067561	31.123360219744278	122.51588155846692	12.7375	181.15000000000003	170.0
413445990	1441067562	31.12330109247981	122.51588145366499	12.75	181.10000000000002	170.0
413445990	1441067563	31.12324182865537	122.51588135465458	12.7625	181.05	170.0
413445990	1441067564	31.123182406488727	122.51588115219833	12.775	181.0	170.0
413445990	1441067565	31.12312280419768	122.51588073705908	12.787500000000001	180.95000000000002	170.0
413445990	1441067566	31.123063	122.51588000000001	12.8	180.9	170.0
413445990	1441067567	31.12300298067976	122.515878860031	12.80909090909091	180.97272727272727	169.90909090909093
413445990	1441067568	31.12294276728618	122.515877349148	12.818181818181818	181.04545454545456	169.8181818181818
413445990	1441067569	31.122882389434725	122.5158755275933	12.827272727272728	181.11818181818182	169.72727272727275
413445990	1441067570	31.122821876740915	122.51587345560904	12.836363636363638	181.1909090909091	169.63636363636365
413445990	1441067571	31.122761258820226	122.51587119343723	12.845454545454546	181.26363636363638	169.54545454545453
413445990	1441067572	31.12270056528817	122.5158688013197	12.854545454545455	181.33636363636364	169.45454545454547
413445990	1441067573	31.12263982576025	122.51586633949816	12.863636363636363	181.40909090909093	169.36363636363635
413445990	1441067574	31.12257906985196	122.5158638682141	12.872727272727273	181.4818181818182	169.27272727272728
413445990	1441067575	31.122518327178806	122.51586144770893	12.881818181818183	181.55454545454543	169.1818181818182
413445990	1441067576	31.1224576273563	122.51585913822387	12.89090909090909	181.62727272727273	169.0909090909091
413445990	1441067577	31.122396999999985	122.515857	12.9	181.7	169.0
413445990	1441067578	31.122336468065527	122.51585508103176	12.91	181.69	169.04999999999998
413445990	1441067579	31.122276027869283	122.51585338032783	12.92	181.68	169.1
413445990	1441067580	31.12221566906777	122.51585188465052	12.93	181.67	169.14999999999998
413445990	1441067581	31.122155381317523	122.51585058076205	12.94	181.66	169.20000000000002
413445990	1441067582	31.12209515427503	122.51584945542483	12.95	181.65	169.25
413445990	1441067583	31.122034977596844	122.51584849540117	12.96	181.64	169.3
413445990	1441067584	31.12197484093946	122.51584768745349	12.97	181.63	169.35
413445990	1441067585	31.1219147339594	122.51584701834419	12.98	181.62	169.4
413445990	1441067586	31.121854646313153	122.5158464748358	12.99	181.61	169.45
413445990	1441067587	31.12179456765727	122.5158460436908	13.0	181.6	169.5
413445990	1441067588	31.12173448764824	122.51584571167167	13.01	181.59	169.55
413445990	1441067589	31.121674395942584	122.51584546554103	13.02	181.58	169.60000000000002
413445990	1441067590	31.1216142821968	122.51584529206147	13.03	181.57	169.65
413445990	1441067591	31.121554136067417	122.51584517799564	13.04	181.56	169.70000000000002
413445990	1441067592	31.121493947210936	122.51584511010614	13.05	181.55	169.75
413445990	1441067593	31.121433705283874	122.51584507515574	13.06	181.54	169.8
413445990	1441067594	31.121373399942737	122.51584505990714	13.07	181.53	169.85000000000002
413445990	1441067595	31.121313020844045	122.51584505112311	13.08	181.52	169.9
413445990	1441067596	31.121252557644286	122.51584503556646	13.09	181.51000000000002	169.95000000000002
413445990	1441067597	31.121192000000004	122.515845	13.1	181.5	170.0
413445990	1441067598	31.12113133661414	122.51584492855494	13.11	181.41000000000003	170.0
413445990	1441067599	31.12107055237553	122.5158447948359	13.12	181.32	170.0
413445990	1441067600	31.121009631219433	122.5158445698159	13.129999999999999	181.23	170.0
413445990	1441067601	31.120948557081118	122.5158442244681	13.139999999999999	181.14000000000001	170.0
413445990	1441067602	31.12088731389587	122.5158437297656	13.149999999999999	181.04999999999998	170.0
413445990	1441067603	31.120825885598947	122.51584305668172	13.16	180.95999999999998	170.0
413445990	1441067604	31.120764256125646	122.51584217618976	13.17	180.87	170.0
[truncated: 4,883 more rows]
