# Supplementary material for: Maritime traffic congestion identification and ship trajectory prediction using temporal graph convolutional networks
Source: PLoS One. 2026 Mar 9;21(3):e0342781. doi: 10.1371/journal.pone.0342781 (PMC12970927; doi:10.1371/journal.pone.0342781)
Supplement: S1 File — (ZIP) [file pone.0342781.s001.zip › data/interpolation/shipid_413452470_processed.csv]

shipid	lasttime	lat	lon	sog	cog	hdg
413452470	1441068445	30.900057999999994	122.66473200000001	12.9	69.0	68.0
413452470	1441068446	30.900075354874005	122.66478676782488	12.9	68.95	67.91666666666667
413452470	1441068447	30.900093380735942	122.6648425849759	12.9	68.9	67.83333333333334
413452470	1441068448	30.900112038750617	122.6648993902287	12.9	68.85	67.75000000000001
413452470	1441068449	30.900131290082964	122.66495712235877	12.9	68.8	67.66666666666667
413452470	1441068450	30.900151095898003	122.66501572014145	12.9	68.75	67.58333333333334
413452470	1441068451	30.900171417360834	122.66507512235204	12.9	68.7	67.5
413452470	1441068452	30.900192215636654	122.66513526776566	12.9	68.65	67.41666666666667
413452470	1441068453	30.90021345189079	122.66519609515733	12.9	68.60000000000001	67.33333333333333
413452470	1441068454	30.900235087288625	122.66525754330192	12.9	68.55000000000001	67.25
413452470	1441068455	30.90025708299566	122.6653195509742	12.9	68.5	67.16666666666667
413452470	1441068456	30.90027940017755	122.66538205694873	12.9	68.45	67.08333333333334
413452470	1441068457	30.90030200000001	122.665445	12.9	68.4	67.0
413452470	1441068458	30.900324843628873	122.66550831890228	12.9	68.3	67.0
413452470	1441068459	30.900347892230112	122.66557195242974	12.9	68.2	67.0
413452470	1441068460	30.9003711069698	122.66563583935637	12.9	68.10000000000001	67.0
413452470	1441068461	30.900394449014144	122.66569991845594	12.9	68.0	67.0
413452470	1441068462	30.900417879529453	122.66576412850219	12.9	67.9	67.0
413452470	1441068463	30.900441359682155	122.6658284082686	12.9	67.80000000000001	67.0
413452470	1441068464	30.900464850638823	122.66589269652847	12.9	67.70000000000002	67.0
413452470	1441068465	30.900488313566136	122.66595693205502	12.9	67.60000000000001	67.0
413452470	1441068466	30.900511709630887	122.66602105362125	12.9	67.5	67.0
413452470	1441068467	30.90053499999999	122.666085	12.9	67.4	67.0
413452470	1441068468	30.900558162293354	122.6661487316054	12.9	67.32000000000001	66.9
413452470	1441068469	30.900581239942344	122.6662122954175	12.9	67.24000000000001	66.80000000000001
413452470	1441068470	30.90060429283103	122.6662757600579	12.9	67.16	66.7
413452470	1441068471	30.900627380843392	122.66633919414849	12.9	67.08	66.60000000000001
413452470	1441068472	30.90065056386327	122.66640266631143	12.9	67.0	66.50000000000001
413452470	1441068473	30.900673901774358	122.66646624516896	12.9	66.92	66.4
413452470	1441068474	30.90069745446021	122.66652999934368	12.9	66.83999999999999	66.3
413452470	1441068475	30.900721281804277	122.66659399745838	12.9	66.75999999999999	66.2
413452470	1441068476	30.900745443689814	122.66665830813608	12.9	66.68	66.10000000000001
413452470	1441068477	30.90077000000001	122.66672299999999	12.9	66.6	66.0
413452470	1441068478	30.900794977186983	122.66678809269281	12.9	66.53999999999999	66.10000000000001
413452470	1441068479	30.900820267979462	122.66685340993371	12.9	66.48	66.2
413452470	1441068480	30.900845731675684	122.6669187264605	12.9	66.41999999999999	66.3
413452470	1441068481	30.900871227574346	122.66698381701039	12.9	66.36	66.4
413452470	1441068482	30.90089661497457	122.66704845631992	12.9	66.3	66.50000000000001
413452470	1441068483	30.900921753175986	122.66711241912506	12.9	66.24	66.60000000000001
413452470	1441068484	30.90094650147859	122.66717548016116	12.9	66.18	66.7
413452470	1441068485	30.900970719182826	122.66723741416297	12.9	66.11999999999999	66.80000000000001
413452470	1441068486	30.900994265589564	122.6672979958647	12.9	66.06	66.9
413452470	1441068487	30.901016999999992	122.66735700000001	12.9	66.0	67.0
413452470	1441068488	30.901038840985347	122.66741431858527	12.9	66.04	67.0
413452470	1441068489	30.901059944195257	122.66747031276972	12.9	66.08	67.0
413452470	1441068490	30.901080524548146	122.66752546098655	12.9	66.12	67.0
413452470	1441068491	30.901100796961686	122.66758024167	12.9	66.16000000000001	67.0
413452470	1441068492	30.90112097635267	122.66763513325516	12.9	66.2	67.0
413452470	1441068493	30.901141277637112	122.66769061417807	12.9	66.24	67.0
413452470	1441068494	30.9011619157302	122.66774716287564	12.9	66.28	67.0
413452470	1441068495	30.901183105546238	122.66780525778574	12.9	66.32000000000001	67.0
413452470	1441068496	30.90120506199869	122.66786537734723	12.9	66.36000000000001	67.0
413452470	1441068497	30.901228	122.667928	12.9	66.4	67.0
413452470	1441068498	30.901252064403636	122.66799343520627	12.88888888888889	66.44444444444444	67.0
413452470	1441068499	30.901277119830812	122.66806131651312	12.877777777777778	66.4888888888889	67.0
413452470	1441068500	30.90130296084559	122.668131108488	12.866666666666667	66.53333333333333	67.0
413452470	1441068501	30.90132938201309	122.66820227569727	12.855555555555556	66.57777777777777	67.0
413452470	1441068502	30.90135617789951	122.66827428270615	12.844444444444445	66.62222222222222	67.0
413452470	1441068503	30.90138314307225	122.66834659407866	12.833333333333334	66.66666666666666	67.0
413452470	1441068504	30.90141007209989	122.66841867437759	12.822222222222223	66.71111111111111	67.0
413452470	1441068505	30.90143675955216	122.66848998816461	12.811111111111112	66.75555555555556	67.0
413452470	1441068506	30.901463000000003	122.66856000000001	12.8	66.8	67.0
413452470	1441068507	30.9014886320499	122.66862829986351	12.8	66.82727272727273	67.09090909090911
413452470	1441068508	30.90151367044671	122.66869497941596	12.8	66.85454545454544	67.18181818181819
413452470	1441068509	30.901538173969374	122.66876025573904	12.8	66.88181818181818	67.27272727272728
413452470	1441068510	30.901562201396334	122.66882434591484	12.8	66.9090909090909	67.36363636363637
413452470	1441068511	30.901585811505537	122.66888746702581	12.8	66.93636363636362	67.45454545454545
413452470	1441068512	30.901609063074527	122.66894983615492	12.8	66.96363636363637	67.54545454545456
413452470	1441068513	30.901632014880413	122.66901167038539	12.8	66.99090909090908	67.63636363636364
413452470	1441068514	30.90165472569984	122.66907318680094	12.8	67.01818181818182	67.72727272727273
413452470	1441068515	30.90167725430908	122.66913460248557	12.8	67.04545454545455	67.81818181818183
413452470	1441068516	30.901699659483985	122.66919613452367	12.8	67.07272727272726	67.9090909090909
413452470	1441068517	30.901722000000003	122.669258	12.8	67.1	68.0
413452470	1441068518	30.901744324852714	122.66932037024701	12.8	67.14999999999999	68.0
413452470	1441068519	30.901766643919824	122.66938323358701	12.8	67.19999999999999	68.0
413452470	1441068520	30.90178895729969	122.66944653258963	12.8	67.25	68.0
413452470	1441068521	30.90181126509079	122.66951020982445	12.8	67.3	68.0
413452470	1441068522	30.901833567391627	122.66957420786103	12.8	67.35	68.0
413452470	1441068523	30.90185586430092	122.66963846926883	12.8	67.39999999999999	68.0
413452470	1441068524	30.90187815591746	122.66970293661727	12.8	67.44999999999999	68.0
413452470	1441068525	30.90190044234012	122.66976755247576	12.8	67.5	68.0
413452470	1441068526	30.901922723667933	122.66983225941357	12.8	67.55	68.0
413452470	1441068527	30.901945000000005	122.669897	12.8	67.6	68.0
413452470	1441068528	30.901967271925198	122.6699617251825	12.81	67.63999999999999	68.0
413452470	1441068529	30.901989541990762	122.67002641942143	12.82	67.68	68.0
413452470	1441068530	30.90201181323362	122.67009107555543	12.83	67.72	68.0
413452470	1441068531	30.902034088690684	122.67015568642314	12.84	67.75999999999999	68.0
413452470	1441068532	30.90205637139886	122.67022024486315	12.850000000000001	67.80000000000001	68.0
413452470	1441068533	30.902078664395116	122.67028474371412	12.860000000000001	67.84	68.0
413452470	1441068534	30.902100970716365	122.67034917581466	12.870000000000001	67.88	68.0
413452470	1441068535	30.90212329339962	122.67041353400342	12.88	67.92	68.0
413452470	1441068536	30.902145635481823	122.67047781111899	12.89	67.96000000000001	68.0
413452470	1441068537	30.902168000000003	122.67054200000001	12.9	68.0	68.0
413452470	1441068538	30.902190384790362	122.67060610096425	12.9	68.02222222222223	68.22222222222223
413452470	1441068539	30.902212766885988	122.67067014424575	12.9	68.04444444444445	68.44444444444444
413452470	1441068540	30.90223511811909	122.67073416755771	12.9	68.06666666666668	68.66666666666667
413452470	1441068541	30.90225741032185	122.67079820861319	12.9	68.0888888888889	68.88888888888889
413452470	1441068542	30.902279615326293	122.67086230512533	12.9	68.11111111111111	69.11111111111111
413452470	1441068543	30.902301704964458	122.67092649480709	12.9	68.13333333333334	69.33333333333334
413452470	1441068544	30.90232365106823	122.6709908153715	12.9	68.15555555555557	69.55555555555556
413452470	1441068545	30.902345425469488	122.67105530453149	12.9	68.17777777777779	69.77777777777777
413452470	1441068546	30.902366999999995	122.67112	12.9	68.2	70.0
413452470	1441068547	30.902388350193746	122.67118492893213	12.9	68.41818181818184	70.27272727272727
413452470	1441068548	30.902409466393863	122.67125007625198	12.9	68.63636363636364	70.54545454545455
413452470	1441068549	30.902430342645825	122.67131541632577	12.9	68.85454545454546	70.81818181818181
413452470	1441068550	30.902450972995123	122.67138092351982	12.9	69.07272727272728	71.0909090909091
413452470	1441068551	30.90247135148734	122.67144657220025	12.9	69.2909090909091	71.36363636363637
413452470	1441068552	30.902491472168084	122.67151233673329	12.9	69.50909090909092	71.63636363636363
413452470	1441068553	30.902511329083033	122.67157819148505	12.9	69.72727272727272	71.9090909090909
413452470	1441068554	30.902530916277897	122.67164411082156	12.9	69.94545454545454	72.18181818181817
413452470	1441068555	30.902550227798464	122.6717100691089	12.9	70.16363636363637	72.45454545454545
413452470	1441068556	30.902569257690537	122.67177604071306	12.9	70.38181818181818	72.72727272727273
413452470	1441068557	30.90258800000001	122.67184200000001	12.9	70.6	73.0
413452470	1441068558	30.902606454592913	122.67190793114403	12.9	70.83333333333333	73.11111111111111
413452470	1441068559	30.902624644615777	122.67197385755286	12.9	71.06666666666666	73.22222222222221
413452470	1441068560	30.902642599035204	122.67203981244262	12.9	71.30000000000001	73.33333333333333
413452470	1441068561	30.902660346817708	122.67210582902962	12.9	71.53333333333335	73.44444444444444
413452470	1441068562	30.902677916929754	122.67217194053026	12.9	71.76666666666667	73.55555555555556
413452470	1441068563	30.90269533833772	122.67223818016096	12.9	72.0	73.66666666666667
413452470	1441068564	30.90271264000792	122.67230458113836	12.9	72.23333333333333	73.77777777777779
413452470	1441068565	30.902729850906624	122.67237117667909	12.9	72.46666666666667	73.88888888888889
413452470	1441068566	30.902746999999994	122.672438	12.9	72.7	74.0
413452470	1441068567	30.90276410885727	122.67250506584308	12.9	72.81818181818183	74.0
413452470	1441068568	30.902781169460102	122.67257231505114	12.9	72.93636363636364	74.0
413452470	1441068569	30.90279816639341	122.6726396699919	12.9	73.05454545454546	74.0
413452470	1441068570	30.902815084242274	122.6727070530331	12.9	73.17272727272729	74.0
413452470	1441068571	30.902831907591924	122.67277438654233	12.9	73.2909090909091	74.0
413452470	1441068572	30.902848621027772	122.67284159288711	12.9	73.4090909090909	74.0
413452470	1441068573	30.90286520913538	122.67290859443483	12.9	73.52727272727273	74.0
413452470	1441068574	30.90288165650044	122.67297531355281	12.9	73.64545454545454	74.0
413452470	1441068575	30.90289794770885	122.67304167260828	12.9	73.76363636363637	74.0
413452470	1441068576	30.90291406734665	122.67310759396833	12.9	73.88181818181819	74.0
413452470	1441068577	30.90293	122.673173	12.9	74.0	74.0
413452470	1441068578	30.902945742604054	122.67323787143214	12.89	74.02	74.1
413452470	1441068579	30.902961341489103	122.67330242244125	12.88	74.04	74.2
413452470	1441068580	30.902976855333712	122.673366925566	12.870000000000001	74.06	74.30000000000001
413452470	1441068581	30.902992342815946	122.67343165334546	12.860000000000001	74.08	74.4
413452470	1441068582	30.903007862613293	122.67349687831896	12.850000000000001	74.1	74.5
413452470	1441068583	30.903023473402726	122.67356287302627	12.84	74.12	74.60000000000001
413452470	1441068584	30.903039233860618	122.67362991000743	12.83	74.14	74.7
413452470	1441068585	30.903055202662767	122.67369826180285	12.82	74.16000000000001	74.8
413452470	1441068586	30.903071438484382	122.67376820095332	12.81	74.18	74.89999999999999
413452470	1441068587	30.903087999999997	122.67384	12.8	74.2	75.0
413452470	1441068588	30.903104912424876	122.67391378353395	12.78888888888889	74.37777777777778	75.22222222222223
413452470	1441068589	30.903122067139776	122.67398908434411	12.777777777777779	74.55555555555556	75.44444444444444
413452470	1441068590	30.90313932206793	122.67406528726815	12.766666666666667	74.73333333333333	75.66666666666667
413452470	1441068591	30.903156535134098	122.67414177714281	12.755555555555556	74.91111111111111	75.8888888888889
413452470	1441068592	30.90317356426442	122.67421793880395	12.744444444444444	75.08888888888889	76.11111111111111
413452470	1441068593	30.903190267386513	122.67429315708655	12.733333333333333	75.26666666666667	76.33333333333333
413452470	1441068594	30.903206502429338	122.67436681682473	12.722222222222221	75.44444444444444	76.55555555555557
413452470	1441068595	30.903222127323296	122.6744383028517	12.71111111111111	75.6222222222222	76.77777777777779
413452470	1441068596	30.903237	122.674507	12.7	75.8	77.0
413452470	1441068597	30.903251012292536	122.67457249785517	12.7	75.97999999999999	77.5
413452470	1441068598	30.903264191635568	122.67463520501727	12.7	76.16	78.00000000000001
413452470	1441068599	30.903276599362872	122.6746957348407	12.7	76.34	78.5
413452470	1441068600	30.90328829680695	122.67475470068037	12.7	76.52	79.00000000000001
413452470	1441068601	30.903299345299168	122.67481271589182	12.7	76.69999999999999	79.5
413452470	1441068602	30.903309806169677	122.67487039383101	12.7	76.88	80.0
413452470	1441068603	30.903319740747598	122.67492834785442	12.7	77.05999999999999	80.5
413452470	1441068604	30.9033292103609	122.67498719131882	12.7	77.24	81.0
413452470	1441068605	30.90333827633648	122.67504753758149	12.7	77.41999999999999	81.5
413452470	1441068606	30.903347000000007	122.67511	12.7	77.6	82.0
413452470	1441068607	30.903355609464946	122.67517510109009	12.7	78.19999999999999	82.50000000000001
413452470	1441068608	30.90336499999999	122.675243	12.7	78.8	83.0
413452470	1441068609	30.903374999999997	122.67531299999999	12.6	79.2	83.0
413452470	1441068610	30.903381886189123	122.67538219688792	12.633333333333333	80.03333333333335	83.33333333333333
413452470	1441068611	30.90338623353968	122.67545033215931	12.666666666666666	80.86666666666667	83.66666666666667
413452470	1441068612	30.90339	122.675518	12.7	81.7	84.0
413452470	1441068613	30.903394738340545	122.67558569760538	12.68	82.12	84.0
413452470	1441068614	30.903400380624475	122.67565353419046	12.66	82.54	84.0
413452470	1441068615	30.903406453738135	122.67572152197353	12.639999999999999	82.96000000000001	84.0
413452470	1441068616	30.903412484567866	122.6757896731715	12.62	83.38000000000001	84.0
413452470	1441068617	30.903417999999995	122.675858	12.6	83.8	84.0
413452470	1441068618	30.903422648299497	122.67592647184335	12.633333333333333	84.06666666666666	84.0
413452470	1441068619	30.90342656324641	122.67599488676525	12.666666666666666	84.33333333333333	84.0
413452470	1441068620	30.903429999999986	122.67606300000001	12.7	84.6	84.0
413452470	1441068621	30.90343328127447	122.6761311489889	12.7	85.0	84.0
413452470	1441068622	30.903436999999997	122.676202	12.7	85.4	84.0
413452470	1441068623	30.903441590732264	122.676277248482	12.7	85.4	84.0
413452470	1441068624	30.903446584337185	122.67635237777228	12.7	85.4	84.0
413452470	1441068625	30.903451285770448	122.67642131817722	12.7	85.4	84.0
413452470	1441068626	30.903455000000005	122.67647799999999	12.7	85.4	84.0
413452470	1441068627	30.9034573553654	122.67652010180116	12.733333333333333	85.4	84.0
413452470	1441068628	30.90345927365486	122.67656029518025	12.766666666666667	85.4	84.0
413452470	1441068629	30.903461999999998	122.676615	12.8	85.4	84.0
413452470	1441068630	30.903466428452713	122.6766953627287	12.766666666666667	85.60000000000001	84.0
413452470	1441068631	30.90347204884783	122.67679143623914	12.733333333333333	85.80000000000001	84.0
413452470	1441068632	30.903477999999993	122.67688800000002	12.7	86.0	84.0
413452470	1441068633	30.90348358414733	122.67697294984356	12.719999999999999	85.88	84.0
413452470	1441068634	30.903488757071177	122.67704664708138	12.74	85.76	84.0
413452470	1441068635	30.903493637925685	122.67711256939677	12.76	85.64	84.0
413452470	1441068636	30.90349834585602	122.6771741944744	12.780000000000001	85.52000000000001	84.0
413452470	1441068637	30.903502999999997	122.67723500000001	12.8	85.4	84.0
413452470	1441068638	30.90350769869728	122.67729782758934	12.8	85.37	83.89999999999999
413452470	1441068639	30.903512457117404	122.6773629745744	12.8	85.34	83.8
413452470	1441068640	30.903517269638385	122.6774301022162	12.8	85.31	83.7
413452470	1441068641	30.903522130638866	122.6774988717756	12.8	85.28	83.60000000000001
413452470	1441068642	30.903527034498143	122.67756894451337	12.8	85.25	83.5
413452470	1441068643	30.903531975596113	122.67763998169026	12.8	85.22	83.4
413452470	1441068644	30.90353694831351	122.67771164456693	12.8	85.19000000000001	83.30000000000001
413452470	1441068645	30.903541947031727	122.6777835944038	12.8	85.16	83.2
413452470	1441068646	30.903546966132918	122.67785549246138	12.8	85.13	83.1
413452470	1441068647	30.903552000000005	122.677927	12.8	85.1	83.0
413452470	1441068648	30.90355704610142	122.67799784920578	12.8	85.06	83.0
413452470	1441068649	30.903562114245194	122.67806805596842	12.8	85.02000000000001	83.0
413452470	1441068650	30.903567217323975	122.67813770710347	12.8	84.97999999999999	83.0
413452470	1441068651	30.90357236823024	122.67820688942665	12.8	84.94	83.0
413452470	1441068652	30.90357757985629	122.67827568975366	12.8	84.9	83.0
413452470	1441068653	30.903582865094204	122.67834419490023	12.8	84.86	83.0
413452470	1441068654	30.9035882368359	122.67841249168227	12.8	84.82000000000001	83.0
413452470	1441068655	30.903593707973098	122.6784806669156	12.8	84.77999999999999	83.0
413452470	1441068656	30.903599291397338	122.67854880741616	12.8	84.74	83.0
413452470	1441068657	30.90360499999999	122.678617	12.8	84.7	83.0
413452470	1441068658	30.903610840996663	122.67868531447131	12.8	84.66666666666666	82.88888888888889
413452470	1441068659	30.90361679890057	122.67875375258687	12.8	84.63333333333333	82.77777777777779
413452470	1441068660	30.90362285254942	122.67882229909162	12.8	84.60000000000001	82.66666666666667
413452470	1441068661	30.903628980780905	122.67889093873042	12.8	84.56666666666666	82.55555555555556
413452470	1441068662	30.903635162432774	122.67895965624805	12.8	84.53333333333333	82.44444444444444
413452470	1441068663	30.903641376342797	122.67902843638917	12.8	84.5	82.33333333333333
413452470	1441068664	30.903647601348776	122.6790972638985	12.8	84.46666666666667	82.22222222222221
413452470	1441068665	30.903653816288553	122.67916612352062	12.8	84.43333333333334	82.11111111111111
413452470	1441068666	30.903660000000006	122.679235	12.8	84.4	82.0
413452470	1441068667	30.90366614115767	122.67930388004149	12.80909090909091	84.31818181818181	81.9090909090909
413452470	1441068668	30.90367226778281	122.67937275819105	12.818181818181818	84.23636363636363	81.81818181818183
413452470	1441068669	30.903678417733307	122.67944163095517	12.827272727272728	84.15454545454546	81.72727272727273
413452470	1441068670	30.90368462886705	122.67951049484037	12.836363636363638	84.07272727272728	81.63636363636363
413452470	1441068671	30.903690939041965	122.67957934635334	12.845454545454546	83.9909090909091	81.54545454545455
413452470	1441068672	30.903697386115958	122.67964818200079	12.854545454545455	83.9090909090909	81.45454545454545
413452470	1441068673	30.903704007946967	122.67971699828965	12.863636363636363	83.82727272727273	81.36363636363637
413452470	1441068674	30.90371084239293	122.67978579172684	12.872727272727273	83.74545454545454	81.27272727272728
413452470	1441068675	30.90371792731179	122.6798545588195	12.881818181818183	83.66363636363637	81.18181818181817
413452470	1441068676	30.903725300561483	122.67992329607479	12.89090909090909	83.58181818181818	81.0909090909091
413452470	1441068677	30.90373299999999	122.679992	12.9	83.5	81.0
413452470	1441068678	30.90374104809432	122.68006066674704	12.88888888888889	83.31111111111112	80.88888888888889
413452470	1441068679	30.903749405747618	122.68012929104577	12.877777777777778	83.12222222222222	80.77777777777779
413452470	1441068680	30.903758018472114	122.68019786727044	12.866666666666667	82.93333333333334	80.66666666666667
413452470	1441068681	30.90376683178005	122.68026638979511	12.855555555555556	82.74444444444445	80.55555555555556
413452470	1441068682	30.90377579118365	122.6803348529937	12.844444444444445	82.55555555555556	80.44444444444444
413452470	1441068683	30.903784842195186	122.68040325123997	12.833333333333334	82.36666666666666	80.33333333333333
413452470	1441068684	30.90379393032689	122.6804715789075	12.822222222222223	82.17777777777778	80.22222222222221
413452470	1441068685	30.90380300109107	122.68053983036975	12.811111111111112	81.98888888888888	80.11111111111111
413452470	1441068686	30.903812000000002	122.68060800000002	12.8	81.8	80.0
413452470	1441068687	30.903820888597515	122.68067609054421	12.8	81.73636363636363	79.9090909090909
413452470	1441068688	30.9038296925536	122.68074413823949	12.8	81.67272727272727	79.81818181818181
413452470	1441068689	30.903838453569676	122.6808121876959	12.8	81.60909090909091	79.72727272727272
413452470	1441068690	30.903847213347117	122.68088028352368	12.8	81.54545454545455	79.63636363636363
413452470	1441068691	30.903856013587145	122.68094847033308	12.8	81.48181818181818	79.54545454545455
413452470	1441068692	30.90386489599092	122.68101679273462	12.8	81.41818181818181	79.45454545454545
413452470	1441068693	30.90387390225952	122.68108529533887	12.8	81.35454545454544	79.36363636363636
413452470	1441068694	30.903883074093894	122.6811540227566	12.8	81.29090909090908	79.27272727272727
413452470	1441068695	30.903892453194942	122.68122301959866	12.8	81.22727272727272	79.18181818181817
413452470	1441068696	30.90390208126341	122.68129233047607	12.8	81.16363636363636	79.0909090909091
413452470	1441068697	30.903912000000002	122.681362	12.8	81.1	79.0
413452470	1441068698	30.903922236756856	122.68143202454652	12.8	80.92999999999999	78.8
413452470	1441068699	30.903932761492573	122.68150220755095	12.8	80.76	78.6
413452470	1441068700	30.90394352981773	122.68157230421309	12.8	80.59	78.39999999999999
413452470	1441068701	30.903954497343513	122.68164206973258	12.8	80.42	78.19999999999999
413452470	1441068702	30.903965619681575	122.68171125930874	12.8	80.25	78.00000000000001
413452470	1441068703	30.90397685244412	122.6817796281407	12.8	80.08000000000001	77.80000000000001
413452470	1441068704	30.903988151243816	122.68184693142732	12.8	79.91000000000001	77.60000000000001
413452470	1441068705	30.903999471693858	122.68191292436721	12.8	79.74	77.4
413452470	1441068706	30.904010769407897	122.68197736215873	12.8	79.57000000000001	77.2
413452470	1441068707	30.904022000000005	122.68204	12.8	79.4	77.0
413452470	1441068708	30.904033135235593	122.68210072456414	12.8	79.24000000000001	77.1
413452470	1441068709	30.90404421148373	122.68215994842494	12.8	79.08	77.2
413452470	1441068710	30.904055281263503	122.6822182156318	12.8	78.92	77.3
413452470	1441068711	30.904066397092958	122.68227607023454	12.8	78.76	77.4
413452470	1441068712	30.904077611489207	122.68233405628324	12.8	78.6	77.5
413452470	1441068713	30.90408897696831	122.68239271782849	12.8	78.44000000000001	77.6
413452470	1441068714	30.904100546045417	122.6824525989212	12.8	78.28	77.7
413452470	1441068715	30.904112371234596	122.68251424361274	12.8	78.12	77.8
413452470	1441068716	30.904124505048856	122.68257819595493	12.8	77.96	77.9
413452470	1441068717	30.904137000000002	122.68264500000001	12.8	77.8	78.0
413452470	1441068718	30.90414988202771	122.68271500867363	12.811111111111112	77.88888888888889	78.1111111111111
413452470	1441068719	30.904163070787803	122.6827878103934	12.822222222222223	77.97777777777777	78.22222222222221
413452470	1441068720	30.904176459366212	122.68286280244934	12.833333333333334	78.06666666666666	78.33333333333333
413452470	1441068721	30.904189940850088	122.68293938213077	12.844444444444445	78.15555555555555	78.44444444444443
413452470	1441068722	30.90420340832799	122.68301694672637	12.855555555555556	78.24444444444444	78.55555555555556
413452470	1441068723	30.90421675488983	122.68309489352414	12.866666666666667	78.33333333333333	78.66666666666667
413452470	1441068724	30.904229873627003	122.68317261981139	12.877777777777778	78.42222222222222	78.77777777777777
413452470	1441068725	30.904242657632302	122.68324952287469	12.88888888888889	78.5111111111111	78.88888888888889
413452470	1441068726	30.904255000000006	122.683325	12.9	78.6	79.0
413452470	1441068727	30.90426682459712	122.68339858839738	12.89090909090909	78.69090909090909	79.0
413452470	1441068728	30.904278178377186	122.6834703849755	12.881818181818183	78.78181818181818	79.0
413452470	1441068729	30.904289139064765	122.68354062656813	12.872727272727273	78.87272727272727	79.0
413452470	1441068730	30.90429978438379	122.68360955000941	12.863636363636363	78.96363636363637	79.0
413452470	1441068731	30.904310192057686	122.6836773921338	12.854545454545455	79.05454545454545	79.0
413452470	1441068732	30.904320439809336	122.68374438977618	12.845454545454546	79.14545454545454	79.0
413452470	1441068733	30.90433060536113	122.6838107797717	12.836363636363638	79.23636363636363	79.0
413452470	1441068734	30.904340766434938	122.68387679895588	12.827272727272728	79.32727272727273	79.0
413452470	1441068735	30.904351000752154	122.68394268416453	12.818181818181818	79.41818181818182	79.0
413452470	1441068736	30.904361386033695	122.68400867223374	12.80909090909091	79.5090909090909	79.0
413452470	1441068737	30.904371999999995	122.684075	12.8	79.6	79.0
413452470	1441068738	30.904382896173058	122.68414185174277	12.811111111111112	79.55555555555556	79.0
413452470	1441068739	30.904394031282862	122.68420920151216	12.822222222222223	79.5111111111111	79.0
413452470	1441068740	30.90440533786154	122.6842769708009	12.833333333333334	79.46666666666667	79.0
413452470	1441068741	30.90441674844139	122.6843450811014	12.844444444444445	79.42222222222223	79.0
413452470	1441068742	30.90442819555488	122.68441345390589	12.855555555555556	79.37777777777778	79.0
413452470	1441068743	30.904439611734606	122.68448201070635	12.866666666666667	79.33333333333334	79.0
413452470	1441068744	30.904450929513384	122.68455067299456	12.877777777777778	79.2888888888889	79.0
413452470	1441068745	30.904462081424136	122.684619362262	12.88888888888889	79.24444444444445	79.0
413452470	1441068746	30.904473000000003	122.684688	12.9	79.2	79.0
413452470	1441068747	30.904483635498682	122.68475652335651	12.9	79.27272727272728	79.0909090909091
413452470	1441068748	30.90449400907584	122.68482493210709	12.9	79.34545454545456	79.18181818181817
413452470	1441068749	30.90450415961151	122.68489324168424	12.9	79.41818181818182	79.27272727272727
413452470	1441068750	30.90451412598573	122.68496146752057	12.9	79.4909090909091	79.36363636363636
413452470	1441068751	30.904523947078477	122.68502962504891	12.9	79.56363636363636	79.45454545454545
413452470	1441068752	30.90453366176974	122.68509772970212	12.9	79.63636363636364	79.54545454545455
413452470	1441068753	30.90454330893943	122.68516579691318	12.9	79.70909090909092	79.63636363636363
413452470	1441068754	30.90455292746745	122.68523384211521	12.9	79.7818181818182	79.72727272727272
413452470	1441068755	30.904562556233664	122.68530188074143	12.9	79.85454545454544	79.81818181818181
413452470	1441068756	30.90457223411791	122.68536992822523	12.9	79.92727272727272	79.9090909090909
413452470	1441068757	30.904581999999987	122.685438	12.9	80.0	80.0
413452470	1441068758	30.904591884707408	122.68550610605024	12.89	79.98	79.89999999999999
413452470	1441068759	30.904601886858647	122.68557423456386	12.88	79.96	79.8
413452470	1441068760	30.904611997019895	122.68564236827963	12.870000000000001	79.94	79.7
413452470	1441068761	30.90462220575745	122.6857104899363	12.860000000000001	79.92	79.6
413452470	1441068762	30.904632503637572	122.68577858227256	12.850000000000001	79.89999999999999	79.49999999999999
413452470	1441068763	30.904642881226625	122.6858466280271	12.84	79.88	79.39999999999999
413452470	1441068764	30.90465332909097	122.68591460993851	12.83	79.86	79.3
413452470	1441068765	30.904663837797003	122.68598251074545	12.82	79.83999999999999	79.2
413452470	1441068766	30.904674397911194	122.68605031318643	12.81	79.82	79.1
413452470	1441068767	30.904684999999994	122.686118	12.8	79.8	79.0
413452470	1441068768	30.904695636375813	122.68618556121356	12.790000000000001	79.78	79.1
413452470	1441068769	30.904706306334642	122.6862530160101	12.780000000000001	79.76	79.2
413452470	1441068770	30.904717010918297	122.68632039086147	12.77	79.74	79.3
413452470	1441068771	30.904727751168526	122.68638771223966	12.76	79.72	79.39999999999999
413452470	1441068772	30.90473852812705	122.68645500661655	12.75	79.7	79.49999999999999
413452470	1441068773	30.90474934283552	122.68652230046406	12.74	79.67999999999999	79.6
413452470	1441068774	30.904760196335523	122.6865896202542	12.73	79.66	79.7
413452470	1441068775	30.904771089668632	122.6866569924589	12.719999999999999	79.64	79.8
413452470	1441068776	30.90478202387631	122.68672444355016	12.709999999999999	79.61999999999999	79.89999999999999
413452470	1441068777	30.904792999999994	122.68679199999998	12.7	79.6	80.0
413452470	1441068778	30.904804006785344	122.68685968109742	12.709999999999999	79.72	80.3
413452470	1441068779	30.904814983795085	122.68692747739946	12.719999999999999	79.83999999999999	80.6
413452470	1441068780	30.90482585829621	122.68699537228001	12.73	79.96	80.9
413452470	1441068781	30.904836557555782	122.68706334911269	12.74	80.08	81.2
413452470	1441068782	30.904847008840918	122.68713139127088	12.75	80.2	81.5
413452470	1441068783	30.904857139418684	122.68719948212784	12.76	80.32000000000001	81.8
413452470	1441068784	30.90486687655628	122.68726760505658	12.77	80.44	82.10000000000001
413452470	1441068785	30.904876147520888	122.68733574342983	12.780000000000001	80.56	82.4
413452470	1441068786	30.904884879579697	122.68740388062018	12.790000000000001	80.67999999999999	82.69999999999999
413452470	1441068787	30.904893	122.687472	12.8	80.8	83.0
413452470	1441068788	30.9049004544862	122.68754009438533	12.790000000000001	81.23	83.5
413452470	1441068789	30.904907262491278	122.68760819436766	12.780000000000001	81.66	84.0
413452470	1441068790	30.90491346190532	122.68767633998246	12.77	82.08999999999999	84.5
413452470	1441068791	30.90491909061825	122.68774457126534	12.76	82.52	85.0
413452470	1441068792	30.904924186519956	122.68781292825201	12.75	82.95	85.5
413452470	1441068793	30.904928787500232	122.6878814509783	12.74	83.38000000000001	86.0
413452470	1441068794	30.904932931448794	122.68795017948014	12.73	83.81	86.5
413452470	1441068795	30.904936656255266	122.68801915379359	12.719999999999999	84.24	87.0
413452470	1441068796	30.90493999980919	122.68808841395479	12.709999999999999	84.67	87.5
413452470	1441068797	30.904942999999996	122.688158	12.7	85.1	88.0
413452470	1441068798	30.904945679485788	122.6882277882296	12.75	85.5	88.49999999999999
413452470	1441068799	30.904948000000005	122.688297	12.8	85.90000000000002	89.0
413452470	1441068800	30.90494988928169	122.68836500150209	12.780000000000001	86.4	89.4
413452470	1441068801	30.904951200010462	122.6884323932094	12.76	86.90000000000002	89.8
413452470	1441068802	30.904951766099348	122.6885000841659	12.74	87.4	90.2
413452470	1441068803	30.90495142145949	122.68856898341511	12.719999999999999	87.90000000000002	90.6
413452470	1441068804	30.90495	122.68864000000002	12.7	88.4	91.0
413452470	1441068805	30.904947552845904	122.68871216529458	12.7	88.95000000000002	91.50000000000001
413452470	1441068806	30.904945000000005	122.688777	12.7	89.5	92.0
413452470	1441068807	30.90494319000671	122.68882768006426	12.674999999999999	89.775	92.0
413452470	1441068808	30.90494181663697	122.68887151308255	12.649999999999999	90.05	92.0
413452470	1441068809	30.904940284952893	122.68891933956002	12.625	90.325	92.0
413452470	1441068810	30.904938	122.688982	12.6	90.6	92.0
413452470	1441068811	30.904934526957874	122.68906617230692	12.633333333333333	91.03333333333333	92.0
413452470	1441068812	30.904930071627874	122.68916188399888	12.666666666666666	91.46666666666667	92.0
413452470	1441068813	30.904924999999995	122.689255	12.7	91.9	92.0
413452470	1441068814	30.904919664491086	122.68933468514948	12.7	92.275	92.0
413452470	1441068815	30.904914363084345	122.68940330393399	12.7	92.65000000000002	92.0
413452470	1441068816	30.904909380138548	122.68946652075164	12.7	93.025	92.0
413452470	1441068817	30.904905	122.68953	12.7	93.4	92.0
413452470	1441068818	30.904901358818787	122.68959785565423	12.7	93.4	92.0
413452470	1441068819	30.904897999999996	122.68966800000001	12.7	93.4	92.0
413452470	1441068820	30.90489443919293	122.68973747143808	12.7	93.50000000000001	92.0
413452470	1441068821	30.904890673744305	122.68980601452236	12.7	93.60000000000001	92.0
413452470	1441068822	30.904886821423734	122.6898740503454	12.7	93.7	92.0
413452470	1441068823	30.904883	122.689942	12.7	93.80000000000001	92.0
413452470	1441068824	30.904879293952554	122.69001019039837	12.7	93.73333333333333	92.0
413452470	1441068825	30.904875654606816	122.69007857172916	12.7	93.66666666666666	92.0
413452470	1441068826	30.90487199999999	122.690147	12.7	93.6	92.0
413452470	1441068827	30.904868263683618	122.6902153585457	12.7	93.58181818181816	92.0
413452470	1441068828	30.90486444126547	122.69028364001099	12.7	93.56363636363636	92.0
413452470	1441068829	30.904860543867304	122.69035186436804	12.7	93.54545454545455	92.0
413452470	1441068830	30.904856582610854	122.69042005158906	12.7	93.52727272727272	92.0
413452470	1441068831	30.9048525686178	122.69048822164633	12.7	93.50909090909092	92.0
413452470	1441068832	30.904848513009796	122.6905563945121	12.7	93.49090909090908	92.0
413452470	1441068833	30.90484442690843	122.69062459015863	12.7	93.47272727272728	92.0
413452470	1441068834	30.904840321435273	122.69069282855835	12.7	93.45454545454545	92.0
413452470	1441068835	30.90483620771185	122.69076112968354	12.7	93.43636363636364	92.0
413452470	1441068836	30.90483209685961	122.69082951350663	12.7	93.41818181818182	92.0
413452470	1441068837	30.904828	122.69089800000002	12.7	93.4	92.0
413452470	1441068838	30.904823926006706	122.69096660423041	12.709999999999999	93.43	91.9
413452470	1441068839	30.904819874762563	122.69103532164158	12.719999999999999	93.46	91.8
413452470	1441068840	30.904815843902718	122.69110414277152	12.73	93.49	91.69999999999999
413452470	1441068841	30.90481183106231	122.69117305815831	12.74	93.52	91.60000000000001
413452470	1441068842	30.904807833876546	122.6912420583399	12.75	93.55000000000001	91.50000000000001
413452470	1441068843	30.90480384998062	122.6913111338543	12.76	93.58000000000001	91.4
413452470	1441068844	30.904799877009747	122.69138027523951	12.77	93.61	91.3
413452470	1441068845	30.904795912599184	122.69144947303354	12.780000000000001	93.64	91.2
413452470	1441068846	30.90479195438415	122.69151871777437	12.790000000000001	93.67	91.10000000000001
413452470	1441068847	30.904787999999993	122.691588	12.8	93.7	91.0
413452470	1441068848	30.90478405367626	122.69165731070703	12.811111111111112	93.67777777777778	90.88888888888889
413452470	1441068849	30.90478014601975	122.69172664272678	12.822222222222223	93.65555555555557	90.77777777777779
413452470	1441068850	30.904776314231555	122.69179598934932	12.833333333333334	93.63333333333333	90.66666666666667
413452470	1441068851	30.904772595512764	122.6918653438648	12.844444444444445	93.61111111111111	90.55555555555556
413452470	1441068852	30.904769027064532	122.69193469956353	12.855555555555556	93.58888888888889	90.44444444444444
413452470	1441068853	30.904765646087977	122.69200404973584	12.866666666666667	93.56666666666666	90.33333333333333
413452470	1441068854	30.904762489784265	122.6920733876723	12.877777777777778	93.54444444444444	90.22222222222221
413452470	1441068855	30.904759595354534	122.69214270666342	12.88888888888889	93.52222222222221	90.11111111111111
413452470	1441068856	30.904757000000004	122.692212	12.9	93.5	90.0
413452470	1441068857	30.904754723241997	122.69228126392652	12.9	93.36999999999999	90.1
413452470	1441068858	30.90475271388252	122.6923505065024	12.9	93.24	90.2
413452470	1441068859	30.904750903043627	122.6924197387406	12.9	93.11	90.30000000000001
413452470	1441068860	30.904749221847435	122.6924889716539	12.9	92.98	90.4
413452470	1441068861	30.904747601415988	122.69255821625484	12.9	92.85	90.5
413452470	1441068862	30.9047459728713	122.6926274835558	12.9	92.72	90.6
413452470	1441068863	30.90474426733542	122.69269678456892	12.9	92.59	90.7
413452470	1441068864	30.904742415930247	122.69276613030618	12.9	92.46	90.8
413452470	1441068865	30.904740349777814	122.69283553177934	12.9	92.33000000000001	90.89999999999999
413452470	1441068866	30.904738	122.69290499999998	12.9	92.2	91.0
413452470	1441068867	30.90473531745274	122.69297454319579	12.9	92.31818181818181	91.0909090909091
413452470	1441068868	30.904732331927935	122.69304415845971	12.9	92.43636363636364	91.18181818181817
413452470	1441068869	30.904729092951534	122.69311384010118	12.9	92.55454545454546	91.27272727272728
413452470	1441068870	30.90472565004949	122.69318358242971	12.9	92.67272727272727	91.36363636363637
413452470	1441068871	30.904722052747783	122.693253379755	12.9	92.7909090909091	91.45454545454545
413452470	1441068872	30.904718350572363	122.69332322638694	12.9	92.9090909090909	91.54545454545455
413452470	1441068873	30.904714593049242	122.69339311663542	12.9	93.02727272727272	91.63636363636363
413452470	1441068874	30.904710829704428	122.69346304481064	12.9	93.14545454545454	91.72727272727273
413452470	1441068875	30.90470711006392	122.69353300522283	12.9	93.26363636363637	91.81818181818183
413452470	1441068876	30.90470348365376	122.69360299218242	12.9	93.38181818181819	91.9090909090909
413452470	1441068877	30.904699999999995	122.69367299999999	12.9	93.5	92.0
413452470	1441068878	30.904696686347524	122.6937430215182	12.9	93.54444444444445	92.11111111111111
413452470	1441068879	30.904693480816672	122.69381304370768	12.9	93.58888888888889	92.22222222222223
413452470	1441068880	30.904690299246592	122.6938830520708	12.9	93.63333333333334	92.33333333333333
413452470	1441068881	30.90468705747648	122.69395303210977	12.9	93.67777777777778	92.44444444444444
413452470	1441068882	30.904683671345598	122.69402296932643	12.9	93.72222222222223	92.55555555555557
413452470	1441068883	30.904680056693195	122.6940928492225	12.9	93.76666666666667	92.66666666666667
413452470	1441068884	30.90467612935858	122.69416265729936	12.9	93.81111111111112	92.77777777777779
413452470	1441068885	30.904671805181056	122.69423237905822	12.9	93.85555555555555	92.8888888888889
413452470	1441068886	30.904666999999993	122.694302	12.9	93.9	93.0
413452470	1441068887	30.904661660964432	122.69437151161355	12.90909090909091	94.0	92.81818181818183
413452470	1441068888	30.90465586046218	122.69444092934037	12.918181818181818	94.10000000000001	92.63636363636364
413452470	1441068889	30.904649702190635	122.69451027461024	12.927272727272728	94.2	92.45454545454545
413452470	1441068890	30.904643289847186	122.69457956885337	12.936363636363637	94.30000000000001	92.27272727272728
413452470	1441068891	30.90463672712916	122.69464883350017	12.945454545454545	94.4	92.0909090909091
413452470	1441068892	30.90463011773384	122.69471808998136	12.954545454545455	94.50000000000001	91.9090909090909
413452470	1441068893	30.90462356535848	122.69478735972801	12.963636363636363	94.60000000000001	91.72727272727273
413452470	1441068894	30.904617173700274	122.69485666417144	12.972727272727273	94.70000000000002	91.54545454545455
413452470	1441068895	30.904611046456395	122.69492602474325	12.981818181818182	94.80000000000001	91.36363636363637
413452470	1441068896	30.904605287323953	122.69499546287537	12.99090909090909	94.90000000000002	91.18181818181817
413452470	1441068897	30.904600000000006	122.695065	13.0	95.0	91.0
413452470	1441068898	30.90459525929199	122.69513465001872	12.99	94.85000000000001	90.89999999999999
413452470	1441068899	30.90459102444899	122.69520439670939	12.98	94.7	90.8
413452470	1441068900	30.904587225830554	122.69527421631885	12.97	94.55000000000001	90.7
413452470	1441068901	30.904583793796252	122.69534408509367	12.96	94.4	90.6
413452470	1441068902	30.904580658705708	122.69541397928027	12.95	94.25	90.5
413452470	1441068903	30.90457775091859	122.69548387512484	12.94	94.1	90.4
413452470	1441068904	30.904575000794672	122.69555374887341	12.93	93.94999999999999	90.30000000000001
413452470	1441068905	30.904572338693704	122.69562357677175	12.92	93.80000000000001	90.2
413452470	1441068906	30.90456969497551	122.69569333506547	12.91	93.65	90.1
413452470	1441068907	30.904566999999993	122.69576299999999	12.9	93.5	90.0
413452470	1441068908	30.904564199287556	122.69583256309663	12.9	93.44444444444444	90.11111111111111
413452470	1441068909	30.90456129900063	122.69590207698113	12.9	93.38888888888889	90.22222222222221
413452470	1441068910	30.904558320461934	122.69597160955541	12.9	93.33333333333333	90.33333333333333
413452470	1441068911	30.904555284994146	122.69604122872141	12.9	93.27777777777777	90.44444444444444
413452470	1441068912	30.90455221391972	122.69611100238119	12.9	93.22222222222223	90.55555555555556
413452470	1441068913	30.90454912856098	122.69618099843679	12.9	93.16666666666667	90.66666666666667
413452470	1441068914	30.904546050240114	122.6962512847903	12.9	93.11111111111111	90.77777777777779
413452470	1441068915	30.904543000279162	122.696321929344	12.9	93.05555555555556	90.88888888888889
413452470	1441068916	30.904539999999994	122.69639300000001	12.9	93.0	91.0
413452470	1441068917	30.904537065935333	122.69646451633609	12.9	92.9909090909091	91.0
413452470	1441068918	30.90453419546185	122.6965363046316	12.9	92.98181818181818	91.0
413452470	1441068919	30.904531381167654	122.6966081428413	12.9	92.97272727272728	91.0
413452470	1441068920	30.904528615641322	122.69667980891991	12.9	92.96363636363637	91.0
413452470	1441068921	30.904525891471938	122.69675108082222	12.9	92.95454545454547	91.0
413452470	1441068922	30.90452320124907	122.69682173650298	12.9	92.94545454545455	91.0
413452470	1441068923	30.904520537562764	122.69689155391698	12.9	92.93636363636364	91.0
413452470	1441068924	30.90451789300354	122.6969603110189	12.9	92.92727272727274	91.0
413452470	1441068925	30.904515260162327	122.69702778576357	12.9	92.91818181818184	91.0
413452470	1441068926	30.904512631630567	122.69709375610569	12.9	92.90909090909092	91.0
413452470	1441068927	30.904510000000002	122.69715800000002	12.9	92.9	91.0
413452470	1441068928	30.904507357979643	122.69722042076698	12.9	92.9	91.0
413452470	1441068929	30.90450469874554	122.69728142318961	12.9	92.9	91.0
413452470	1441068930	30.904502015589635	122.69734153741659	12.9	92.9	91.0
413452470	1441068931	30.904499301802876	122.6974012935965	12.9	92.9	91.0
413452470	1441068932	30.904496550675184	122.69746122187787	12.9	92.9	91.0
413452470	1441068933	30.904493755495505	122.69752185240915	12.9	92.9	91.0
413452470	1441068934	30.904490909551797	122.69758371533874	12.9	92.9	91.0
413452470	1441068935	30.90448800613098	122.69764734081494	12.9	92.9	91.0
413452470	1441068936	30.904485038518843	122.69771325898597	12.9	92.9	91.0
413452470	1441068937	30.904481999999998	122.697782	12.9	92.9	91.0
413452470	1441068938	30.90447888748678	122.69785390446944	12.9	92.8777777777778	91.0
413452470	1441068939	30.904475712406892	122.69792855486388	12.9	92.85555555555557	91.0
413452470	1441068940	30.904472489818	122.69800534411739	12.9	92.83333333333334	91.0
413452470	1441068941	30.904469234779103	122.69808366516413	12.9	92.81111111111112	91.0
413452470	1441068942	30.904465962350635	122.69816291093841	12.9	92.7888888888889	91.0
413452470	1441068943	30.9044626875944	122.69824247437454	12.9	92.76666666666668	91.0
413452470	1441068944	30.904459425573755	122.6983217484071	12.9	92.74444444444445	91.0
413452470	1441068945	30.90445619135353	122.69840012597066	12.9	92.72222222222223	91.0
413452470	1441068946	30.904452999999993	122.69847700000001	12.9	92.7	91.0
413452470	1441068947	30.904449864301696	122.69855190485717	12.9	92.7	91.0
413452470	1441068948	30.90444678793123	122.6986249406129	12.9	92.7	91.0
413452470	1441068949	30.90444377228152	122.69869634876514	12.9	92.7	91.0
413452470	1441068950	30.904440818744963	122.6987663708118	12.9	92.7	91.0
413452470	1441068951	30.904437928713346	122.69883524825072	12.9	92.7	91.0
413452470	1441068952	30.904435103577885	122.69890322257976	12.9	92.7	91.0
413452470	1441068953	30.904432344729305	122.69897053529674	12.9	92.7	91.0
413452470	1441068954	30.90442965355778	122.6990374278995	12.9	92.7	91.0
413452470	1441068955	30.904427031453032	122.69910414188578	12.9	92.7	91.0
413452470	1441068956	30.9044244798042	122.69917091875337	12.9	92.7	91.0
413452470	1441068957	30.904421999999997	122.699238	12.9	92.7	91.0
413452470	1441068958	30.904419588969816	122.69930557844059	12.9	92.66000000000001	91.0
413452470	1441068959	30.904417225807585	122.69937365215894	12.9	92.62	91.0
413452470	1441068960	30.90441488514849	122.69944217055595	12.9	92.58	91.0
413452470	1441068961	30.904412541627817	122.69951108303248	12.9	92.54	91.0
413452470	1441068962	30.90441016988095	122.69958033898929	12.9	92.5	91.0
413452470	1441068963	30.904407744543406	122.69964988782709	12.9	92.46	91.0
413452470	1441068964	30.904405240250775	122.69971967894652	12.9	92.42	91.0
413452470	1441068965	30.90440263163877	122.69978966174817	12.9	92.38000000000001	91.0
413452470	1441068966	30.904399893343204	122.69985978563253	12.9	92.33999999999999	91.0
413452470	1441068967	30.904396999999992	122.69993000000001	12.9	92.3	91.0
413452470	1441068968	30.9043939374966	122.70000026021512	12.911111111111111	92.35555555555555	91.0
413452470	1441068969	30.904390736726114	122.70007054549902	12.922222222222222	92.41111111111111	91.0
413452470	1441068970	30.904387439833084	122.70014084103704	12.933333333333334	92.46666666666665	91.0
413452470	1441068971	30.904384088962086	122.70021113201477	12.944444444444445	92.52222222222221	91.0
413452470	1441068972	30.904380726257717	122.70028140361778	12.955555555555556	92.57777777777778	91.0
413452470	1441068973	30.904377393864635	122.70035164103186	12.966666666666667	92.63333333333334	91.0
413452470	1441068974	30.904374133927508	122.7004218294429	12.977777777777778	92.6888888888889	91.0
413452470	1441068975	30.90437098859105	122.7004919540369	12.988888888888889	92.74444444444445	91.0
413452470	1441068976	30.904368000000005	122.700562	13.0	92.8	91.0
413452470	1441068977	30.904365200889586	122.70063195621552	12.99090909090909	92.74545454545455	90.9090909090909
413452470	1441068978	30.90436258635692	122.70070182635507	12.981818181818182	92.6909090909091	90.81818181818183
413452470	1441068979	30.90436014208952	122.70077161778725	12.972727272727273	92.63636363636364	90.72727272727273
413452470	1441068980	30.90435785377494	122.70084133788062	12.963636363636363	92.58181818181818	90.63636363636363
413452470	1441068981	30.904355707100667	122.70091099400375	12.954545454545455	92.52727272727273	90.54545454545455
413452470	1441068982	30.904353687754178	122.70098059352514	12.945454545454545	92.47272727272728	90.45454545454545
413452470	1441068983	30.904351781422996	122.70105014381322	12.936363636363637	92.41818181818182	90.36363636363637
413452470	1441068984	30.904349973794556	122.7011196522364	12.927272727272728	92.36363636363637	90.27272727272728
413452470	1441068985	30.904348250556282	122.70118912616306	12.918181818181818	92.30909090909091	90.18181818181817
413452470	1441068986	30.90434659739563	122.70125857296149	12.90909090909091	92.25454545454545	90.0909090909091
413452470	1441068987	30.904345	122.701328	12.9	92.2	90.0
413452470	1441068988	30.904343442112452	122.70139741484228	12.9	92.13000000000001	90.1
413452470	1441068989	30.904341899698682	122.70146682583363	12.9	92.06	90.2
413452470	1441068990	30.904340346779996	122.7015362415148	12.9	91.99000000000001	90.30000000000001
413452470	1441068991	30.904338757377733	122.70160567042636	12.9	91.92	90.4
413452470	1441068992	30.904337105513182	122.70167512110892	12.9	91.85	90.5
413452470	1441068993	30.904335365207608	122.70174460210289	12.9	91.78	90.6
413452470	1441068994	30.90433351048227	122.7018141219487	12.9	91.71	90.7
413452470	1441068995	30.904331515358418	122.70188368918667	12.9	91.64	90.8
413452470	1441068996	30.90432935385726	122.70195331235705	12.9	91.57	90.89999999999999
413452470	1441068997	30.904326999999995	122.70202300000001	12.9	91.5	91.0
413452470	1441068998	30.90432444032801	122.70209275448391	12.9	91.60000000000001	90.88888888888889
413452470	1441068999	30.904321711463542	122.70216255349013	12.9	91.69999999999999	90.77777777777779
413452470	1441069000	30.904318862549076	122.70223236852847	12.9	91.8	90.66666666666667
413452470	1441069001	30.9043159427272	122.7023021711089	12.9	91.89999999999999	90.55555555555556
413452470	1441069002	30.90431300114047	122.70237193274146	12.9	92.0	90.44444444444444
413452470	1441069003	30.904310086931613	122.70244162493641	12.9	92.1	90.33333333333333
413452470	1441069004	30.904307249243367	122.70251121920411	12.9	92.2	90.22222222222221
413452470	1441069005	30.904304537218536	122.70258068705508	12.9	92.3	90.11111111111111
413452470	1441069006	30.904302	122.70264999999999	12.9	92.4	90.0
413452470	1441069007	30.904299674196743	122.70271914302022	12.89090909090909	92.33636363636364	90.0
413452470	1441069008	30.90429754628216	122.70278815497953	12.881818181818183	92.27272727272728	90.0
413452470	1441069009	30.904295590195627	122.70285708821217	12.872727272727273	92.20909090909092	90.0
413452470	1441069010	30.904293779876387	122.70292599505235	12.863636363636363	92.14545454545456	90.0
413452470	1441069011	30.904292089263603	122.70299492783417	12.854545454545455	92.08181818181819	90.0
413452470	1441069012	30.904290492296283	122.70306393889165	12.845454545454546	92.01818181818183	90.0
413452470	1441069013	30.904288962913352	122.70313308055877	12.836363636363638	91.95454545454547	90.0
413452470	1441069014	30.904287475053625	122.7032024051694	12.827272727272728	91.8909090909091	90.0
413452470	1441069015	30.90428600265578	122.70327196505734	12.818181818181818	91.82727272727273	90.0
413452470	1441069016	30.90428451965843	122.70334181255633	12.80909090909091	91.76363636363637	90.0
413452470	1441069017	30.904283	122.703412	12.8	91.7	90.0
413452470	1441069018	30.904281425565227	122.70348253863715	12.81	91.65	90.0
413452470	1441069019	30.904279810024313	122.70355327537729	12.82	91.60000000000001	90.0
413452470	1441069020	30.904278174994232	122.70362401604527	12.83	91.55000000000001	90.0
413452470	1441069021	30.904276542092372	122.70369456646597	12.84	91.50000000000001	90.0
413452470	1441069022	30.904274932936524	122.70376473246434	12.850000000000001	91.45000000000002	90.0
413452470	1441069023	30.904273369144953	122.70383431986542	12.860000000000001	91.4	90.0
413452470	1441069024	30.90427187233627	122.70390313449435	12.870000000000001	91.35000000000001	90.0
413452470	1441069025	30.904270464129535	122.70397098217624	12.88	91.30000000000001	90.0
413452470	1441069026	30.90426916614418	122.70403766873636	12.89	91.25	90.0
413452470	1441069027	30.90426799999999	122.70410300000002	12.9	91.2	90.0
413452470	1441069028	30.904266980451897	122.70416686278814	12.88888888888889	91.15555555555557	90.0
413452470	1441069029	30.904266094793822	122.70422946790416	12.877777777777778	91.11111111111111	90.0
413452470	1441069030	30.904265323453888	122.70429110714696	12.866666666666667	91.06666666666668	90.0
413452470	1441069031	30.90426464685968	122.70435207231547	12.855555555555556	91.02222222222223	90.0
413452470	1441069032	30.904264045438183	122.70441265520846	12.844444444444445	90.97777777777779	90.0
413452470	1441069033	30.904263499615848	122.70447314762474	12.833333333333334	90.93333333333334	90.0
413452470	1441069034	30.90426298981856	122.70453384136299	12.822222222222223	90.88888888888889	90.0
413452470	1441069035	30.90426249647169	122.70459502822186	12.811111111111112	90.84444444444443	90.0
413452470	1441069036	30.904261999999996	122.704657	12.8	90.8	90.0
413452470	1441069037	30.904261481779045	122.70472000045041	12.790909090909091	90.81818181818183	90.0
413452470	1441069038	30.90426092698927	122.70478408114403	12.781818181818183	90.83636363636363	90.0
413452470	1441069039	30.904260321762347	122.70484924560621	12.772727272727273	90.85454545454546	90.0
413452470	1441069040	30.90425965222994	122.70491549736226	12.763636363636364	90.87272727272727	90.0
413452470	1441069041	30.90425890452363	122.70498283993746	12.754545454545454	90.89090909090909	90.0
413452470	1441069042	30.90425806477502	122.705051276857	12.745454545454546	90.9090909090909	90.0
413452470	1441069043	30.90425711911566	122.7051208116461	12.736363636363636	90.92727272727272	90.0
413452470	1441069044	30.90425605367701	122.7051914478299	12.727272727272727	90.94545454545455	90.0
413452470	1441069045	30.904254854590572	122.70526318893347	12.718181818181817	90.96363636363637	90.0
413452470	1441069046	30.90425350798777	122.70533603848182	12.709090909090909	90.98181818181818	90.0
413452470	1441069047	30.904252	122.70541	12.7	91.0	90.0
413452470	1441069048	30.90425032476556	122.70548503346384	12.709999999999999	91.03	90.0
413452470	1441069049	30.904248508450635	122.7055609246531	12.719999999999999	91.06	90.0
413452470	1441069050	30.904246585228883	122.70563741579852	12.73	91.08999999999999	90.0
413452470	1441069051	30.904244589274565	122.70571424913099	12.74	91.11999999999999	90.0
413452470	1441069052	30.904242554762554	122.70579116688157	12.75	91.15	90.0
413452470	1441069053	30.904240515868306	122.70586791128137	12.76	91.18	90.0
413452470	1441069054	30.904238506767943	122.70594422456166	12.77	91.21	90.0
413452470	1441069055	30.904236561638147	122.70601984895384	12.780000000000001	91.24	90.0
413452470	1441069056	30.90423471465621	122.70609452668943	12.790000000000001	91.27	90.0
413452470	1441069057	30.904233000000005	122.70616800000002	12.8	91.3	90.0
413452470	1441069058	30.904231442023356	122.70624008720942	12.78888888888889	91.3	90.0
413452470	1441069059	30.904230025781946	122.70631091100968	12.777777777777779	91.3	90.0
413452470	1441069060	30.904228726506467	122.70638067018477	12.766666666666667	91.3	90.0
413452470	1441069061	30.904227519427117	122.7064495635186	12.755555555555556	91.3	90.0
413452470	1441069062	30.904226379773718	122.70651778979497	12.744444444444444	91.3	90.0
413452470	1441069063	30.904225282775567	122.70658554779767	12.733333333333333	91.3	90.0
413452470	1441069064	30.90422420366165	122.70665303631039	12.722222222222221	91.3	90.0
413452470	1441069065	30.904223117660422	122.70672045411663	12.71111111111111	91.3	90.0
413452470	1441069066	30.904222000000008	122.706788	12.7	91.3	90.0
413452470	1441069067	30.904220830768075	122.70685583419403	12.709090909090909	91.31818181818181	90.0909090909091
413452470	1441069068	30.90421960949217	122.70692396273283	12.718181818181817	91.33636363636363	90.18181818181817
413452470	1441069069	30.904218340559837	122.70699235310065	12.727272727272727	91.35454545454544	90.27272727272728
413452470	1441069070	30.90421702835873	122.70706097278172	12.736363636363636	91.37272727272727	90.36363636363637
413452470	1441069071	30.904215677276504	122.70712978926029	12.745454545454546	91.39090909090909	90.45454545454545
413452470	1441069072	30.904214291700974	122.70719877002065	12.754545454545454	91.4090909090909	90.54545454545455
413452470	1441069073	30.904212876019933	122.70726788254711	12.763636363636364	91.42727272727272	90.63636363636363
413452470	1441069074	30.904211434621306	122.70733709432393	12.772727272727273	91.44545454545454	90.72727272727273
413452470	1441069075	30.904209971893067	122.70740637283548	12.781818181818183	91.46363636363637	90.81818181818183
413452470	1441069076	30.904208492223255	122.70747568556604	12.790909090909091	91.48181818181817	90.9090909090909
413452470	1441069077	30.904206999999992	122.70754499999998	12.8	91.5	91.0
413452470	1441069078	30.904205497258737	122.70761429053708	12.8	91.52999999999999	91.0
413452470	1441069079	30.904203976624043	122.70768355923883	12.8	91.55999999999999	91.0
413452470	1441069080	30.90420242836775	122.70775281508212	12.8	91.59	91.0
413452470	1441069081	30.904200842761725	122.70782206704376	12.8	91.62	91.0
413452470	1441069082	30.904199210077728	122.70789132410061	12.8	91.65	91.0
413452470	1441069083	30.90419752058754	122.70796059522948	12.8	91.67999999999999	91.0
413452470	1441069084	30.904195764562957	122.70802988940713	12.8	91.71	91.0
413452470	1441069085	30.904193932275685	122.7080992156103	12.8	91.74000000000001	91.0
413452470	1441069086	30.904192013997466	122.70816858281569	12.8	91.77000000000001	91.0
413452470	1441069087	30.904190000000003	122.70823800000001	12.8	91.8	91.0
413452470	1441069088	30.9041878833513	122.70830747410305	12.822222222222223	91.85555555555555	91.0
413452470	1441069089	30.904185668304606	122.70837700391722	12.844444444444445	91.91111111111111	91.0
413452470	1441069090	30.90418336190952	122.70844658619812	12.866666666666667	91.96666666666667	91.0
413452470	1441069091	30.90418097121561	122.70851621770134	12.88888888888889	92.02222222222223	91.0
413452470	1441069092	30.9041785032725	122.70858589518251	12.911111111111111	92.07777777777778	91.0
413452470	1441069093	30.904175965129756	122.7086556153973	12.933333333333334	92.13333333333333	91.0
413452470	1441069094	30.90417336383702	122.70872537510137	12.955555555555556	92.18888888888888	91.0
413452470	1441069095	30.904170706443896	122.70879517105035	12.977777777777778	92.24444444444444	91.0
413452470	1441069096	30.904168000000006	122.70886500000002	13.0	92.3	91.0
413452470	1441069097	30.904165251549	122.70893485918042	13.0	92.31818181818181	91.0909090909091
413452470	1441069098	30.90416246811061	122.70900474771905	13.0	92.33636363636363	91.18181818181817
413452470	1441069099	30.904159656698553	122.70907466521774	13.0	92.35454545454544	91.27272727272728
413452470	1441069100	30.904156824326602	122.70914461127842	13.0	92.37272727272727	91.36363636363637
413452470	1441069101	30.90415397800848	122.70921458550293	13.0	92.39090909090909	91.45454545454545
413452470	1441069102	30.90415112475793	122.70928458749326	13.0	92.4090909090909	91.54545454545455
413452470	1441069103	30.904148271588724	122.70935461685127	13.0	92.42727272727272	91.63636363636363
413452470	1441069104	30.904145425514564	122.70942467317897	13.0	92.44545454545454	91.72727272727273
413452470	1441069105	30.904142593549235	122.70949475607831	13.0	92.46363636363637	91.81818181818183
413452470	1441069106	30.90413978270645	122.70956486515134	13.0	92.48181818181817	91.9090909090909
413452470	1441069107	30.904137000000002	122.709635	13.0	92.5	92.0
413452470	1441069108	30.904134252180143	122.70970516054778	13.0	92.48	91.8
413452470	1441069109	30.904131544943375	122.70977534800373	13.0	92.46	91.60000000000001
413452470	1441069110	30.904128883722663	122.70984556389823	13.0	92.44	91.4
413452470	1441069111	30.90412627395105	122.70991580976177	13.0	92.42	91.2
413452470	1441069112	30.90412372106152	122.7099860871248	13.0	92.4	91.0
413452470	1441069113	30.904121230487085	122.71005639751783	13.0	92.38	90.8
413452470	1441069114	30.904118807660726	122.71012674247132	13.0	92.36	90.6
413452470	1441069115	30.904116458015416	122.71019712351581	13.0	92.33999999999999	90.4
413452470	1441069116	30.9041141869842	122.71026754218187	13.0	92.32	90.2
413452470	1441069117	30.904111999999998	122.710338	13.0	92.3	90.0
413452470	1441069118	30.90410990387345	122.71040849557241	13.0	92.25555555555556	90.0
413452470	1441069119	30.904107910925706	122.71047901578802	13.0	92.21111111111111	90.0
413452470	1441069120	30.904106034855516	122.7105495446074	13.0	92.16666666666667	90.0
413452470	1441069121	30.904104289361726	122.71062006599115	13.0	92.12222222222223	90.0
413452470	1441069122	30.904102688143187	122.71069056389993	13.0	92.07777777777778	90.0
413452470	1441069123	30.904101244898804	122.71076102229448	13.0	92.03333333333333	90.0
413452470	1441069124	30.90409997332749	122.71083142513547	13.0	91.9888888888889	90.0
413452470	1441069125	30.904098887128214	122.71090175638369	13.0	91.94444444444444	90.0
413452470	1441069126	30.904097999999994	122.710972	13.0	91.9	90.0
413452470	1441069127	30.904097320158613	122.71104214647502	13.0	91.76363636363637	89.9090909090909
413452470	1441069128	30.904096833886967	122.71111221241856	13.0	91.62727272727274	89.81818181818183
413452470	1441069129	30.90409652198467	122.71118222097017	13.0	91.4909090909091	89.72727272727272
413452470	1441069130	30.904096365251274	122.71125219526932	13.0	91.35454545454546	89.63636363636363
413452470	1441069131	30.904096344486334	122.71132215845547	13.0	91.21818181818182	89.54545454545455
413452470	1441069132	30.904096440489266	122.71139213366796	13.0	91.08181818181819	89.45454545454545
413452470	1441069133	30.904096634059503	122.71146214404611	13.0	90.94545454545457	89.36363636363637
413452470	1441069134	30.904096905996415	122.71153221272921	13.0	90.80909090909093	89.27272727272727
413452470	1441069135	30.9040972370993	122.71160236285648	13.0	90.67272727272729	89.18181818181817
413452470	1441069136	30.90409760816742	122.71167261756703	13.0	90.53636363636365	89.0909090909091
413452470	1441069137	30.904097999999994	122.711743	13.0	90.40000000000002	89.0
413452470	1441069138	30.90409839455999	122.71181352635477	13.01	90.33000000000001	89.10000000000001
413452470	1441069139	30.904098778465567	122.71188418507222	13.02	90.26	89.2
413452470	1441069140	30.904099139498726	122.71195495765348	13.03	90.19000000000001	89.3
413452470	1441069141	30.90409946544151	122.7120258255997	13.04	90.12	89.4
413452470	1441069142	30.904099744076014	122.71209677041196	13.05	90.05000000000001	89.5
413452470	1441069143	30.904099963184358	122.71216777359137	13.06	89.98000000000002	89.6
413452470	1441069144	30.904100110548704	122.71223881663892	13.07	89.91000000000001	89.69999999999999
413452470	1441069145	30.904100173951242	122.71230988105555	13.08	89.84	89.8
413452470	1441069146	30.904100141174258	122.7123809483423	13.09	89.77	89.9
413452470	1441069147	30.904099999999996	122.712452	13.1	89.7	90.0
413452470	1441069148	30.90409974255149	122.71252302067188	13.1	89.8	90.0
413452470	1441069149	30.9040993783145	122.71259400757026	13.1	89.9	90.0
413452470	1441069150	30.904098921115473	122.71266496104987	13.1	90.0	90.0
413452470	1441069151	30.90409838478086	122.71273588146536	13.1	90.10000000000001	90.0
413452470	1441069152	30.904097783137136	122.71280676917158	13.1	90.2	90.0
413452470	1441069153	30.904097130010737	122.71287762452326	13.1	90.30000000000001	90.0
413452470	1441069154	30.904096439228113	122.7129484478753	13.1	90.4	90.0
413452470	1441069155	30.90409572461571	122.71301923958256	13.1	90.5	90.0
413452470	1441069156	30.904095	122.71309000000001	13.1	90.6	90.0
413452470	1441069157	30.904094276710538	122.71316073218657	13.10909090909091	90.61818181818182	90.0909090909091
413452470	1441069158	30.904093556089325	122.71323145001719	13.118181818181817	90.63636363636363	90.18181818181817
413452470	1441069159	30.90409283698149	122.71330217007083	13.127272727272727	90.65454545454546	90.27272727272728
413452470	1441069160	30.90409211823208	122.7133729089264	13.136363636363637	90.67272727272727	90.36363636363637
413452470	1441069161	30.904091398686123	122.71344368316286	13.145454545454545	90.6909090909091	90.45454545454545
413452470	1441069162	30.90409067718861	122.71351450935917	13.154545454545454	90.7090909090909	90.54545454545455
413452470	1441069163	30.904089952584528	122.71358540409419	13.163636363636362	90.72727272727273	90.63636363636363
413452470	1441069164	30.904089223718742	122.71365638394684	13.172727272727272	90.74545454545455	90.72727272727273
413452470	1441069165	30.904088489436184	122.71372746549612	13.181818181818182	90.76363636363637	90.81818181818183
413452470	1441069166	30.904087748581656	122.71379866532085	13.19090909090909	90.78181818181818	90.9090909090909
413452470	1441069167	30.904087	122.71387000000001	13.2	90.8	91.0
413452470	1441069168	30.904086240700916	122.71394147670134	13.2	90.81	90.89999999999999
413452470	1441069169	30.904085460353823	122.71401306494812	13.2	90.82	90.8
413452470	1441069170	30.904084646793155	122.7140847248524	13.2	90.83	90.7
413452470	1441069171	30.904083787853462	122.71415641652622	13.2	90.84	90.6
413452470	1441069172	30.90408287136934	122.71422810008163	13.2	90.85	90.5
413452470	1441069173	30.90408188517549	122.71429973563058	13.2	90.86000000000001	90.4
413452470	1441069174	30.90408081710671	122.71437128328499	13.2	90.87	90.30000000000001
413452470	1441069175	30.904079654997872	122.71444270315678	13.2	90.88000000000001	90.2
413452470	1441069176	30.904078386683956	122.71451395535784	13.2	90.89000000000001	90.1
413452470	1441069177	30.904077	122.71458500000001	13.2	90.9	90.0
413452470	1441069178	30.90407549349997	122.7146558102539	13.188888888888888	90.93333333333334	89.88888888888889
413452470	1441069179	30.90407390861316	122.71472641152552	13.177777777777777	90.96666666666668	89.77777777777779
413452470	1441069180	30.90407229748759	122.71479684227984	13.166666666666666	91.0	89.66666666666667
413452470	1441069181	30.90407071227123	122.71486714098201	13.155555555555555	91.03333333333333	89.55555555555556
413452470	1441069182	30.90406920511194	122.71493734609726	13.144444444444444	91.06666666666668	89.44444444444444
413452470	1441069183	30.9040678281575	122.71500749609103	13.133333333333333	91.10000000000001	89.33333333333333
413452470	1441069184	30.90406663355564	122.71507762942892	13.122222222222222	91.13333333333333	89.22222222222221
413452470	1441069185	30.904065673453953	122.7151477845766	13.11111111111111	91.16666666666667	89.11111111111111
413452470	1441069186	30.904065	122.715218	13.1	91.2	89.0
413452470	1441069187	30.904064649244358	122.7152883063897	13.1	91.07272727272728	89.0909090909091
413452470	1441069188	30.90406459285012	122.71535870333464	13.1	90.94545454545455	89.18181818181817
413452470	1441069189	30.904064786383532	122.71542918264831	13.1	90.81818181818183	89.27272727272727
413452470	1441069190	30.904065185410847	122.71549973614397	13.1	90.6909090909091	89.36363636363637
413452470	1441069191	30.90406574549832	122.71557035563481	13.1	90.56363636363638	89.45454545454545
413452470	1441069192	30.904066422212257	122.71564103293387	13.1	90.43636363636364	89.54545454545455
413452470	1441069193	30.90406717111895	122.71571175985407	13.1	90.3090909090909	89.63636363636363
413452470	1441069194	30.904067947784714	122.71578252820821	13.1	90.18181818181817	89.72727272727272
413452470	1441069195	30.904068707775924	122.71585332980891	13.1	90.05454545454545	89.81818181818183
413452470	1441069196	30.904069406658877	122.71592415646873	13.1	89.92727272727272	89.9090909090909
413452470	1441069197	30.904069999999997	122.71599500000002	13.1	89.8	90.0
413452470	1441069198	30.904070448012416	122.71606585265316	13.1	89.9	90.1
413452470	1441069199	30.90407072949646	122.71613670843075	13.1	90.0	90.2
413452470	1441069200	30.90407082789919	122.71620756177344	13.1	90.1	90.30000000000001
413452470	1441069201	30.904070726667737	122.71627840712188	13.1	90.2	90.4
413452470	1441069202	30.904070409249194	122.71634923891656	13.1	90.30000000000001	90.5
413452470	1441069203	30.90406985909069	122.71642005159804	13.1	90.4	90.6
413452470	1441069204	30.90406905963937	122.7164908396067	13.1	90.5	90.7
413452470	1441069205	30.90406799434237	122.71656159738305	13.1	90.6	90.8
413452470	1441069206	30.904066646646843	122.71663231936735	13.1	90.7	90.89999999999999
413452470	1441069207	30.904065	122.716703	13.1	90.8	91.0
413452470	1441069208	30.904063046084726	122.71677363598798	13.1	90.95555555555556	91.11111111111111
413452470	1441069209	30.90406080952687	122.71684423310536	13.1	91.11111111111111	91.22222222222221
413452470	1441069210	30.904058323188025	122.71691479939307	13.1	91.26666666666667	91.33333333333333
413452470	1441069211	30.904055619929732	122.71698534289213	13.1	91.42222222222222	91.44444444444444
413452470	1441069212	30.904052732613554	122.71705587164367	13.1	91.57777777777778	91.55555555555556
413452470	1441069213	30.90404969410099	122.71712639368886	13.1	91.73333333333333	91.66666666666667
413452470	1441069214	30.904046537253564	122.71719691706903	13.1	91.88888888888889	91.77777777777779
413452470	1441069215	30.904043294932745	122.71726744982557	13.1	92.04444444444444	91.88888888888889
413452470	1441069216	30.904040000000002	122.71733800000001	13.1	92.2	92.0
413452470	1441069217	30.904036679545403	122.71740857375454	13.1	92.28181818181818	92.0909090909091
413452470	1441069218	30.90403333757343	122.71747916973415	13.1	92.36363636363636	92.18181818181819
413452470	1441069219	30.904029972317094	122.71754978470439	13.1	92.44545454545454	92.27272727272728
413452470	1441069220	30.904026582009493	122.71762041543087	13.1	92.52727272727273	92.36363636363637
413452470	1441069221	30.904023164883704	122.71769105867921	13.1	92.60909090909091	92.45454545454545
413452470	1441069222	30.9040197191728	122.71776171121495	13.1	92.69090909090909	92.54545454545455
413452470	1441069223	30.904016243109883	122.71783236980367	13.1	92.77272727272727	92.63636363636364
413452470	1441069224	30.904012734928028	122.717903031211	13.1	92.85454545454546	92.72727272727273
413452470	1441069225	30.904009192860354	122.71797369220243	13.1	92.93636363636364	92.81818181818183
413452470	1441069226	30.904005615139983	122.71804434954359	13.1	93.01818181818182	92.9090909090909
413452470	1441069227	30.904002000000002	122.718115	13.1	93.1	93.0
413452470	1441069228	30.903998350271753	122.71818563992286	13.1	93.09	92.89999999999999
413452470	1441069229	30.90399468717926	122.71825626400602	13.1	93.08	92.8
413452470	1441069230	30.903991036544806	122.71832686652897	13.1	93.07	92.7
413452470	1441069231	30.90398742419063	122.7183974417713	13.1	93.06	92.60000000000001
413452470	1441069232	30.903983875939012	122.71846798401272	13.1	93.05	92.5
413452470	1441069233	30.903980417612253	122.71853848753297	13.1	93.04	92.4
413452470	1441069234	30.903977075032657	122.71860894661187	13.1	93.03	92.30000000000001
413452470	1441069235	30.903973874022522	122.71867935552935	13.1	93.02	92.2
413452470	1441069236	30.90397084040418	122.71874970856535	13.1	93.01	92.1
413452470	1441069237	30.903968000000003	122.71882	13.1	93.0	92.0
413452470	1441069238	30.903965371236335	122.71889023521477	13.1	92.85555555555555	91.88888888888889
413452470	1441069239	30.90396294295573	122.718960463997	13.1	92.71111111111111	91.77777777777779
413452470	1441069240	30.903960696604585	122.71903074723532	13.1	92.56666666666666	91.66666666666667
413452470	1441069241	30.903958613629218	122.71910114581831	13.1	92.42222222222222	91.55555555555556
413452470	1441069242	30.903956675475797	122.71917172063449	13.1	92.27777777777779	91.44444444444444
413452470	1441069243	30.90395486359033	122.71924253257238	13.1	92.13333333333334	91.33333333333333
413452470	1441069244	30.90395315941872	122.71931364252035	13.1	91.9888888888889	91.22222222222221
413452470	1441069245	30.903951544406745	122.7193851113668	13.1	91.84444444444445	91.11111111111111
413452470	1441069246	30.90395000000001	122.71945700000002	13.1	91.7	91.0
413452470	1441069247	30.90394850962363	122.71952932355701	13.09090909090909	91.65454545454547	91.0
413452470	1441069248	30.903947064621246	122.7196019141697	13.081818181818182	91.60909090909091	91.0
413452470	1441069249	30.9039456583166	122.7196745582188	13.072727272727272	91.56363636363638	91.0
413452470	1441069250	30.903944284033884	122.71974704208499	13.063636363636363	91.51818181818183	91.0
413452470	1441069251	30.903942935097785	122.7198191521489	13.054545454545455	91.47272727272727	91.0
413452470	1441069252	30.903941604833427	122.71989067479119	13.045454545454545	91.42727272727274	91.0
413452470	1441069253	30.903940286566442	122.71996139639248	13.036363636363637	91.38181818181818	91.0
413452470	1441069254	30.903938973622886	122.7200311033334	13.027272727272727	91.33636363636364	91.0
413452470	1441069255	30.903937659329273	122.72009958199457	13.018181818181818	91.2909090909091	91.0
413452470	1441069256	30.90393633701254	122.72016661875658	13.00909090909091	91.24545454545455	91.0
413452470	1441069257	30.903934999999993	122.720232	13.0	91.2	91.0
413452470	1441069258	30.903933644265983	122.7202956313428	13.01	91.2	91.0
413452470	1441069259	30.90393227637125	122.72035789535234	13.02	91.2	91.0
413452470	1441069260	30.903930905522262	122.72041929383336	13.03	91.2	91.0
413452470	1441069261	30.903929540924505	122.72048032859057	13.04	91.2	91.0
413452470	1441069262	30.903928191782516	122.72054150142874	13.05	91.2	91.0
413452470	1441069263	30.903926867299884	122.72060331415258	13.06	91.2	91.0
413452470	1441069264	30.90392557667925	122.72066626856689	13.07	91.2	91.0
413452470	1441069265	30.903924329122177	122.72073086647639	13.08	91.2	91.0
413452470	1441069266	30.903923133829284	122.72079760968582	13.09	91.2	91.0
413452470	1441069267	30.903922000000005	122.720867	13.1	91.2	91.0
413452470	1441069268	30.90392093260854	122.72093936305042	13.1	91.15555555555557	91.0
413452470	1441069269	30.903919919732765	122.72101431977545	13.1	91.11111111111111	91.0
413452470	1441069270	30.903918945227414	122.72109131494017	13.1	91.06666666666668	91.0
413452470	1441069271	30.90391799294844	122.72116979330956	13.1	91.02222222222223	91.0
413452470	1441069272	30.90391704675309	122.72124919964867	13.1	90.97777777777779	91.0
413452470	1441069273	30.903916090499965	122.72132897872235	13.1	90.93333333333334	91.0
413452470	1441069274	30.903915108048974	122.7214085752956	13.1	90.88888888888889	91.0
413452470	1441069275	30.903914083261437	122.7214874341332	13.1	90.84444444444443	91.0
413452470	1441069276	30.90391299999999	122.721565	13.1	90.8	91.0
413452470	1441069277	30.903911846178303	122.72164084381316	13.09090909090909	90.84545454545454	91.0
413452470	1441069278	30.90391062590941	122.72171504109929	13.081818181818182	90.89090909090909	91.0
413452470	1441069279	30.903909347355707	122.72178779353739	13.072727272727272	90.93636363636364	91.0
413452470	1441069280	30.903908018679072	122.7218593028065	13.063636363636363	90.98181818181818	91.0
413452470	1441069281	30.903906648040895	122.72192977058559	13.054545454545455	91.02727272727272	91.0
413452470	1441069282	30.903905243602118	122.72199939855385	13.045454545454545	91.07272727272728	91.0
413452470	1441069283	30.903903813523172	122.72206838839027	13.036363636363637	91.11818181818181	91.0
413452470	1441069284	30.90390236596412	122.72213694177394	13.027272727272727	91.16363636363636	91.0
413452470	1441069285	30.903900909084534	122.72220526038406	13.018181818181818	91.2090909090909	91.0
413452470	1441069286	30.903899451043586	122.7222735458997	13.00909090909091	91.25454545454545	91.0
413452470	1441069287	30.903897999999998	122.722342	13.0	91.3	91.0
413452470	1441069288	30.903896561442885	122.72241078418158	13.0	91.33999999999999	91.0
413452470	1441069289	30.90389513018413	122.72247989921073	13.0	91.38000000000001	91.0
413452470	1441069290	30.903893698366495	122.72254930567118	13.0	91.42	91.0
413452470	1441069291	30.90389225813275	122.72261896414665	13.0	91.46	91.0
413452470	1441069292	30.903890801625806	122.72268883522085	13.0	91.50000000000001	91.0
413452470	1441069293	30.903889320988615	122.7227588794774	13.0	91.54	91.0
413452470	1441069294	30.903887808364264	122.7228290575	13.0	91.58	91.0
413452470	1441069295	30.903886255895866	122.72289932987223	13.0	91.62	91.0
413452470	1441069296	30.903884655726685	122.7229696571777	13.0	91.66000000000001	91.0
413452470	1441069297	30.903883000000004	122.72304000000001	13.0	91.7	91.0
413452470	1441069298	30.903881281816638	122.72311032539741	13.0	91.67777777777779	91.11111111111111
413452470	1441069299	30.90387949810717	122.72318062632695	13.0	91.65555555555555	91.22222222222221
413452470	1441069300	30.903877646759565	122.72325090222039	13.0	91.63333333333334	91.33333333333333
413452470	1441069301	30.90387572566179	122.72332115250946	13.0	91.61111111111111	91.44444444444444
413452470	1441069302	30.903873732701832	122.72339137662591	13.0	91.58888888888889	91.55555555555556
413452470	1441069303	30.903871665767706	122.72346157400146	13.0	91.56666666666666	91.66666666666667
413452470	1441069304	30.903869522747353	122.72353174406786	13.0	91.54444444444445	91.77777777777779
413452470	1441069305	30.903867301528802	122.72360188625679	13.0	91.52222222222221	91.88888888888889
413452470	1441069306	30.903864999999996	122.723672	13.0	91.5	92.0
413452470	1441069307	30.903862619220494	122.72374208607307	13.0	91.57272727272726	92.0
413452470	1441069308	30.903860172936078	122.72381215062731	13.0	91.64545454545454	92.0
413452470	1441069309	30.903857678063975	122.72388220115798	13.0	91.71818181818182	92.0
413452470	1441069310	30.903855151521466	122.72395224516036	13.0	91.7909090909091	92.0
413452470	1441069311	30.903852610225833	122.7240222901298	13.0	91.86363636363636	92.0
413452470	1441069312	30.903850071094276	122.72409234356168	13.0	91.93636363636362	92.0
413452470	1441069313	30.90384755104403	122.72416241295146	13.0	92.0090909090909	92.0
413452470	1441069314	30.903845066992297	122.72423250579459	13.0	92.08181818181818	92.0
413452470	1441069315	30.903842635856268	122.72430262958669	13.0	92.15454545454544	92.0
413452470	1441069316	30.90384027455311	122.72437279182327	13.0	92.22727272727272	92.0
413452470	1441069317	30.903837999999997	122.72444299999998	13.0	92.3	92.0
413452470	1441069318	30.90383582036654	122.72451325935506	13.01	92.3	92.0
413452470	1441069319	30.903833708832433	122.72458356609665	13.02	92.3	92.0
413452470	1441069320	30.90383162982985	122.72465391417546	13.03	92.3	92.0
413452470	1441069321	30.90382954779096	122.72472429754198	13.04	92.3	92.0
413452470	1441069322	30.903827427148002	122.72479471014667	13.05	92.3	92.0
413452470	1441069323	30.903825232333173	122.72486514593983	13.06	92.3	92.0
413452470	1441069324	30.90382292777871	122.72493559887168	13.07	92.3	92.0
413452470	1441069325	30.903820477916852	122.7250060628923	13.08	92.3	92.0
413452470	1441069326	30.903817847179862	122.72507653195181	13.09	92.3	92.0
413452470	1441069327	30.903814999999987	122.72514700000002	13.1	92.3	92.0
413452470	1441069328	30.903811916218615	122.7252174607554	13.1	92.33333333333333	91.88888888888889
413452470	1441069329	30.903808637313407	122.72528790701082	13.1	92.36666666666667	91.77777777777779
413452470	1441069330	30.90380522017111	122.72535833132794	13.1	92.39999999999999	91.66666666666667
413452470	1441069331	30.90380172167854	122.72542872626858	13.1	92.43333333333332	91.55555555555556
413452470	1441069332	30.903798198722484	122.72549908439474	13.1	92.46666666666665	91.44444444444444
413452470	1441069333	30.903794708189753	122.72556939826853	13.1	92.5	91.33333333333333
413452470	1441069334	30.903791306967186	122.72563966045234	13.1	92.53333333333332	91.22222222222221
413452470	1441069335	30.903788051941646	122.72570986350858	13.1	92.56666666666665	91.11111111111111
413452470	1441069336	30.903784999999996	122.72578	13.1	92.6	91.0
413452470	1441069337	30.90378219442899	122.72585007151936	13.1	92.53636363636363	91.0
413452470	1441069338	30.903779624114836	122.72592011577954	13.1	92.47272727272727	91.0
413452470	1441069339	30.903777264343532	122.72599017952341	13.1	92.4090909090909	91.0
413452470	1441069340	30.90377509040097	122.72606030949366	13.1	92.34545454545454	91.0
413452470	1441069341	30.90377307757289	122.72613055243298	13.1	92.28181818181818	91.0
413452470	1441069342	30.903771201145013	122.726200955084	13.1	92.21818181818182	91.0
413452470	1441069343	30.903769436402907	122.72627156418922	13.1	92.15454545454546	91.0
413452470	1441069344	30.903767758632018	122.72634242649107	13.1	92.0909090909091	91.0
413452470	1441069345	30.903766143117753	122.72641358873199	13.1	92.02727272727273	91.0
413452470	1441069346	30.903764565145355	122.72648509765422	13.1	91.96363636363637	91.0
413452470	1441069347	30.903762999999994	122.726557	13.1	91.9	91.0
413452470	1441069348	30.903761425349806	122.7266292995665	13.1	91.86000000000001	91.10000000000001
413452470	1441069349	30.90375982839538	122.72670182837074	13.1	91.82000000000001	91.2
413452470	1441069350	30.90375819872085	122.72677437548472	13.1	91.78	91.3
413452470	1441069351	30.903756525910808	122.72684672998045	13.1	91.74000000000001	91.4
413452470	1441069352	30.903754799550306	122.72691868092987	13.1	91.69999999999999	91.50000000000001
413452470	1441069353	30.903753009224854	122.72699001740494	13.1	91.66	91.60000000000001
413452470	1441069354	30.903751144520445	122.72706052847758	13.1	91.62	91.69999999999999
413452470	1441069355	30.90374919502353	122.72713000321968	13.1	91.58	91.8
413452470	1441069356	30.903747150320953	122.7271982307032	13.1	91.53999999999999	91.9
413452470	1441069357	30.90374499999999	122.727265	13.1	91.5	92.0
413452470	1441069358	30.903742738893683	122.72733018865638	13.088888888888889	91.57777777777777	92.0
413452470	1441069359	30.90374038281659	122.72739402811646	13.077777777777778	91.65555555555555	92.0
413452470	1441069360	30.903737952828056	122.7274568382987	13.066666666666666	91.73333333333333	92.0
413452470	1441069361	30.903735469986778	122.72751893912175	13.055555555555555	91.8111111111111	92.0
413452470	1441069362	30.903732955350822	122.72758065050411	13.044444444444444	91.88888888888889	92.0
413452470	1441069363	30.90373042997765	122.7276422923645	13.033333333333333	91.96666666666667	92.0
413452470	1441069364	30.903727914924055	122.72770418462146	13.022222222222222	92.04444444444444	92.0
413452470	1441069365	30.903725431246304	122.72776664719372	13.011111111111111	92.12222222222223	92.0
413452470	1441069366	30.903723	122.72783	13.0	92.2	92.0
413452470	1441069367	30.903720635674794	122.72789450651042	13.0	92.23636363636363	92.0
413452470	1441069368	30.90371832649886	122.72796020440086	13.0	92.27272727272728	92.0
413452470	1441069369	30.903716054134996	122.7280270748986	13.0	92.30909090909091	92.0
413452470	1441069370	30.90371380024604	122.72809509923091	13.0	92.34545454545454	92.0
413452470	1441069371	30.90371154649482	122.72816425862491	13.0	92.38181818181818	92.0
413452470	1441069372	30.903709274544166	122.72823453430773	13.0	92.41818181818181	92.0
413452470	1441069373	30.90370696605697	122.72830590750647	13.0	92.45454545454545	92.0
413452470	1441069374	30.903704602696056	122.72837835944812	13.0	92.49090909090908	92.0
413452470	1441069375	30.903702166124326	122.72845187135968	13.0	92.52727272727272	92.0
413452470	1441069376	30.903699638004657	122.72852642446801	13.0	92.56363636363636	92.0
413452470	1441069377	30.903696999999998	122.728602	13.0	92.6	92.0
413452470	1441069378	30.903694240237378	122.72867854476361	13.0	92.54444444444444	92.0
413452470	1441069379	30.9036913727006	122.72875586789176	13.0	92.48888888888888	92.0
413452470	1441069380	30.903688417838058	122.72883374409867	13.0	92.43333333333332	92.0
413452470	1441069381	30.903685396098687	122.72891194809861	13.0	92.37777777777777	92.0
413452470	1441069382	30.903682327931964	122.72899025460595	13.0	92.32222222222222	92.0
413452470	1441069383	30.903679233787905	122.72906843833515	13.0	92.26666666666667	92.0
413452470	1441069384	30.903676134117056	122.72914627400077	13.0	92.21111111111111	92.0
413452470	1441069385	30.903673049370546	122.72922353631748	13.0	92.15555555555555	92.0
413452470	1441069386	30.90367	122.72930000000001	13.0	92.1	92.0
413452470	1441069387	30.903667002963857	122.7293754881086	13.0	92.1142857142857	92.0
413452470	1441069388	30.90366406124606	122.7294500170854	13.0	92.12857142857143	92.0
413452470	1441069389	30.903661174336726	122.72952365171797	13.0	92.14285714285714	92.0
413452470	1441069390	30.903658341725745	122.72959645679384	13.0	92.15714285714286	92.0
413452470	1441069391	30.90365556290293	122.72966849710055	13.0	92.17142857142856	92.0
413452470	1441069392	30.903652837357882	122.72973983742568	13.0	92.18571428571428	92.0
413452470	1441069393	30.90365016458005	122.72981054255669	13.0	92.2	92.0
413452470	1441069394	30.90364754405876	122.72988067728109	13.0	92.21428571428571	92.0
413452470	1441069395	30.90364497528315	122.72995030638643	13.0	92.22857142857143	92.0
413452470	1441069396	30.903642457742265	122.73001949466014	13.0	92.24285714285715	92.0
413452470	1441069397	30.90363999092494	122.73008830688975	13.0	92.25714285714285	92.0
413452470	1441069398	30.903637574319912	122.7301568078627	13.0	92.27142857142857	92.0
413452470	1441069399	30.9036352074158	122.7302250623665	13.0	92.28571428571429	92.0
413452470	1441069400	30.90363288970099	122.73029313518857	13.0	92.3	92.0
413452470	1441069401	30.90363062066386	122.73036109111635	13.0	92.31428571428572	92.0
413452470	1441069402	30.90362839979255	122.73042899493734	13.0	92.32857142857142	92.0
413452470	1441069403	30.903626226575106	122.73049691143893	13.0	92.34285714285714	92.0
413452470	1441069404	30.903624100499425	122.73056490540857	13.0	92.35714285714286	92.0
413452470	1441069405	30.903622021053287	122.7306330416337	13.0	92.37142857142857	92.0
413452470	1441069406	30.90361998772432	122.73070138490169	13.0	92.3857142857143	92.0
413452470	1441069407	30.90361799999999	122.73077000000002	13.0	92.4	92.0
413452470	1441069408	30.903616058632288	122.73083893462663	13.0	92.33333333333333	91.88888888888889
413452470	1441069409	30.90361416943143	122.73090816812196	13.0	92.26666666666668	91.77777777777779
413452470	1441069410	30.903612339472357	122.730977662737	13.0	92.2	91.66666666666667
413452470	1441069411	30.903610575830022	122.73104738072277	13.0	92.13333333333333	91.55555555555556
413452470	1441069412	30.90360888557952	122.73111728433028	13.0	92.06666666666668	91.44444444444444
413452470	1441069413	30.903607275796	122.73118733581069	13.0	92.0	91.33333333333333
413452470	1441069414	30.903605753554686	122.731257497415	13.0	91.93333333333334	91.22222222222221
413452470	1441069415	30.903604325930885	122.7313277313944	13.0	91.86666666666667	91.11111111111111
413452470	1441069416	30.903603000000004	122.731398	13.0	91.8	91.0
413452470	1441069417	30.903601779794933	122.73146827230882	13.004761904761905	91.75714285714287	91.0
413452470	1441069418	30.90360065717838	122.73153854470118	13.00952380952381	91.71428571428572	91.0
413452470	1441069419	30.903599620970464	122.73160882038322	13.014285714285714	91.67142857142858	91.0
413452470	1441069420	30.90359865999129	122.73167910256103	13.019047619047619	91.62857142857143	91.0
413452470	1441069421	30.90359776306098	122.73174939444073	13.023809523809524	91.58571428571429	91.0
413452470	1441069422	30.90359691899961	122.73181969922832	13.028571428571428	91.54285714285714	91.0
413452470	1441069423	30.903596116627302	122.73189002012985	13.033333333333333	91.50000000000001	91.0
413452470	1441069424	30.903595344764117	122.73196036035127	13.038095238095238	91.45714285714287	91.0
413452470	1441069425	30.903594592230156	122.7320307230985	13.042857142857143	91.41428571428573	91.0
413452470	1441069426	30.903593847845467	122.73210111157753	13.047619047619047	91.37142857142858	91.0
413452470	1441069427	30.903593100430143	122.73217152899416	13.052380952380952	91.32857142857142	91.0
413452470	1441069428	30.90359233880422	122.73224197855427	13.057142857142857	91.28571428571429	91.0
413452470	1441069429	30.903591551787745	122.73231246346367	13.061904761904762	91.24285714285715	91.0
413452470	1441069430	30.90359072820077	122.73238298692813	13.066666666666666	91.2	91.0
413452470	1441069431	30.903589856863345	122.73245355215343	13.071428571428571	91.15714285714286	91.0
413452470	1441069432	30.903588926595454	122.73252416234524	13.076190476190476	91.11428571428571	91.0
413452470	1441069433	30.90358792621717	122.7325948207093	13.08095238095238	91.07142857142857	91.0
413452470	1441069434	30.903586844548467	122.73266553045119	13.085714285714285	91.02857142857144	91.0
413452470	1441069435	30.903585670409377	122.73273629477653	13.09047619047619	90.9857142857143	91.0
413452470	1441069436	30.903584392619894	122.73280711689097	13.095238095238095	90.94285714285715	91.0
413452470	1441069437	30.903583	122.732878	13.1	90.9	91.0
413452470	1441069438	30.90358148623337	122.73294894151813	13.1	90.96666666666668	91.0
413452470	1441069439	30.903579864458514	122.73301991569573	13.1	91.03333333333333	91.0
413452470	1441069440	30.90357815267762	122.7330908909922	13.1	91.10000000000001	91.0
413452470	1441069441	30.903576368893038	122.73316183586695	13.1	91.16666666666667	91.0
413452470	1441069442	30.903574531107108	122.73323271877953	13.1	91.23333333333333	91.0
413452470	1441069443	30.903572657322293	122.7333035081895	13.1	91.3	91.0
413452470	1441069444	30.903570765541108	122.73337417255645	13.1	91.36666666666666	91.0
413452470	1441069445	30.903568873766126	122.73344468034004	13.1	91.43333333333332	91.0
413452470	1441069446	30.903567	122.73351500000001	13.1	91.5	91.0
413452470	1441069447	30.90356515903207	122.73358511708517	13.09	91.49	91.10000000000001
413452470	1441069448	30.903563352798177	122.73365508550059	13.08	91.47999999999999	91.2
413452470	1441069449	30.903561580020654	122.73372497624031	13.07	91.47	91.3
413452470	1441069450	30.9035598394217	122.7337948602984	13.06	91.46	91.4
413452470	1441069451	30.903558129723297	122.73386480866897	13.05	91.45	91.50000000000001
413452470	1441069452	30.903556449647343	122.73393489234603	13.04	91.44	91.60000000000001
413452470	1441069453	30.90355479791556	122.7340051823236	13.03	91.43	91.69999999999999
413452470	1441069454	30.903553173249502	122.73407574959577	13.02	91.42	91.8
413452470	1441069455	30.903551574370564	122.73414666515659	13.01	91.41	91.9
413452470	1441069456	30.903549999999996	122.73421800000001	13.0	91.4	92.0
413452470	1441069457	30.9035484474059	122.73428978104783	13.00909090909091	91.4	92.0
413452470	1441069458	30.903546908044515	122.73436185893263	13.018181818181818	91.4	92.0
413452470	1441069459	30.903545371919417	122.73443404021465	13.027272727272727	91.4	92.0
413452470	1441069460	30.903543829034675	122.73450613145424	13.036363636363637	91.4	92.0
413452470	1441069461	30.90354226939476	122.73457793921158	13.045454545454545	91.4	92.0
413452470	1441069462	30.903540683004554	122.73464927004689	13.054545454545455	91.4	92.0
413452470	1441069463	30.90353905986941	122.73471993052041	13.063636363636363	91.4	92.0
413452470	1441069464	30.903537389995037	122.73478972719234	13.072727272727272	91.4	92.0
413452470	1441069465	30.90353566338761	122.73485846662281	13.081818181818182	91.4	92.0
413452470	1441069466	30.90353387005362	122.73492595537196	13.09090909090909	91.4	92.0
413452470	1441069467	30.903532000000002	122.73499200000002	13.1	91.4	92.0
413452470	1441069468	30.90353004588394	122.73505650103328	13.1	91.4888888888889	92.11111111111111
413452470	1441069469	30.903528010962486	122.73511973486299	13.1	91.57777777777778	92.22222222222223
413452470	1441069470	30.90352590114194	122.7351820718467	13.1	91.66666666666667	92.33333333333333
413452470	1441069471	30.903523722327865	122.73524388234183	13.1	91.75555555555556	92.44444444444444
413452470	1441069472	30.903521480425155	122.7353055367059	13.1	91.84444444444443	92.55555555555557
413452470	1441069473	30.90351918133792	122.7353674052963	13.1	91.93333333333334	92.66666666666667
413452470	1441069474	30.903516830969632	122.7354298584705	13.1	92.02222222222223	92.77777777777779
413452470	1441069475	30.903514435222995	122.73549326658593	13.1	92.11111111111111	92.8888888888889
413452470	1441069476	30.903512	122.735558	13.1	92.2	93.0
413452470	1441069477	30.90350953064104	122.73562434598522	13.1	92.2	93.0
413452470	1441069478	30.90350703024305	122.7356922594748	13.1	92.2	93.0
413452470	1441069479	30.903504501342216	122.73576161231706	13.1	92.2	93.0
413452470	1441069480	30.903501946475014	122.73583227636034	13.1	92.2	93.0
413452470	1441069481	30.903499368178146	122.73590412345304	13.1	92.2	93.0
413452470	1441069482	30.903496768988543	122.73597702544355	13.1	92.2	93.0
413452470	1441069483	30.903494151443446	122.73605085418022	13.1	92.2	93.0
413452470	1441069484	30.903491518080298	122.73612548151158	13.1	92.2	93.0
413452470	1441069485	30.903488871436863	122.73620077928598	13.1	92.2	93.0
413452470	1441069486	30.903486214051195	122.73627661935194	13.1	92.2	93.0
413452470	1441069487	30.90348354846161	122.73635287355792	13.1	92.2	93.0
413452470	1441069488	30.903480877206764	122.73642941375246	13.1	92.2	93.0
413452470	1441069489	30.903478202825585	122.73650611178401	13.1	92.2	93.0
413452470	1441069490	30.903475527857317	122.7365828395012	13.1	92.2	93.0
413452470	1441069491	30.90347285484146	122.7366594687525	13.1	92.2	93.0
413452470	1441069492	30.90347018631792	122.7367358713866	13.1	92.2	93.0
413452470	1441069493	30.903467524826805	122.73681191925202	13.1	92.2	93.0
413452470	1441069494	30.903464872908568	122.73688748419742	13.1	92.2	93.0
413452470	1441069495	30.90346223310395	122.73696243807143	13.1	92.2	93.0
413452470	1441069496	30.903459607954	122.73703665272272	13.1	92.2	93.0
413452470	1441069497	30.903457	122.73711	13.1	92.2	93.0
413452470	1441069498	30.90345440530682	122.73718239708981	13.1	92.28888888888889	93.11111111111111
413452470	1441069499	30.903451794032453	122.73725394253036	13.1	92.37777777777778	93.22222222222223
413452470	1441069500	30.903449129857893	122.73732478019757	13.1	92.46666666666667	93.33333333333333
413452470	1441069501	30.903446376463766	122.73739505396732	13.1	92.55555555555557	93.44444444444444
413452470	1441069502	30.903443497530397	122.73746490771532	13.1	92.64444444444445	93.55555555555557
413452470	1441069503	30.903440456737787	122.73753448531717	13.1	92.73333333333333	93.66666666666667
413452470	1441069504	30.903437217765646	122.73760393064832	13.1	92.82222222222222	93.77777777777779
413452470	1441069505	30.903433744293363	122.73767338758418	13.1	92.91111111111111	93.8888888888889
413452470	1441069506	30.903429999999993	122.73774300000001	13.1	93.0	94.0
413452470	1441069507	30.903425960893085	122.73781288044277	13.09	93.15	94.0
413452470	1441069508	30.903421652295037	122.73788301614701	13.08	93.3	94.0
413452470	1441069509	30.90341711185711	122.73795336301924	13.07	93.45	94.0
413452470	1441069510	30.903412377230648	122.7380238769661	13.06	93.60000000000001	94.0
413452470	1441069511	30.90340748606709	122.7380945138943	13.05	93.75	94.0
413452470	1441069512	30.90340247601798	122.73816522971072	13.04	93.9	94.0
413452470	1441069513	30.903397384734923	122.73823598032236	13.03	94.05	94.0
413452470	1441069514	30.903392249869675	122.73830672163628	13.02	94.2	94.0
413452470	1441069515	30.903387109074064	122.73837740955972	13.01	94.35	94.0
413452470	1441069516	30.903382	122.73844800000002	13.0	94.5	94.0
413452470	1441069517	30.903376953791412	122.73851845979588	13.00909090909091	94.52727272727273	94.0
413452470	1441069518	30.903371975559878	122.7385887995111	13.018181818181818	94.55454545454545	94.0
413452470	1441069519	30.9033670639089	122.73865904064071	13.027272727272727	94.58181818181818	94.0
413452470	1441069520	30.903362217441856	122.7387292046798	13.036363636363637	94.60909090909091	94.0
413452470	1441069521	30.903357434762135	122.73879931312338	13.045454545454545	94.63636363636364	94.0
413452470	1441069522	30.903352714473026	122.73886938746645	13.054545454545455	94.66363636363636	94.0
413452470	1441069523	30.903348055177833	122.73893944920407	13.063636363636363	94.69090909090909	94.0
413452470	1441069524	30.903343455479785	122.73900951983123	13.072727272727272	94.7181818181818	94.0
413452470	1441069525	30.903338913982033	122.73907962084294	13.081818181818182	94.74545454545454	94.0
413452470	1441069526	30.90333442928775	122.73914977373421	13.09090909090909	94.77272727272727	94.0
413452470	1441069527	30.903330000000004	122.73921999999999	13.1	94.8	94.0
413452470	1441069528	30.903325624174204	122.7392903158062	13.1	94.74444444444444	94.0
413452470	1441069529	30.903321297675365	122.73936071600225	13.1	94.68888888888888	94.0
413452470	1441069530	30.90331701582083	122.73943119010859	13.1	94.63333333333333	94.0
413452470	1441069531	30.903312773927993	122.73950172764548	13.1	94.57777777777777	94.0
413452470	1441069532	30.903308567314287	122.73957231813328	13.1	94.52222222222223	94.0
413452470	1441069533	30.903304391297166	122.73964295109235	13.1	94.46666666666667	94.0
413452470	1441069534	30.903300241194078	122.73971361604296	13.1	94.41111111111111	94.0
413452470	1441069535	30.903296112322526	122.73978430250541	13.1	94.35555555555555	94.0
413452470	1441069536	30.903292000000008	122.739855	13.1	94.3	94.0
413452470	1441069537	30.903287900787227	122.73992569977084	13.1	94.23	94.0
413452470	1441069538	30.903283816217584	122.73999639995728	13.1	94.16	94.0
413452470	1441069539	30.903279749067625	122.74006710042259	13.1	94.09	94.0
413452470	1441069540	30.903275702113906	122.74013780102997	13.1	94.02	94.0
413452470	1441069541	30.903271678132985	122.74020850164268	13.1	93.94999999999999	94.0
413452470	1441069542	30.903267679901433	122.74027920212396	13.1	93.88	94.0
413452470	1441069543	30.9032637101958	122.74034990233706	13.1	93.80999999999999	94.0
413452470	1441069544	30.903259771792644	122.74042060214524	13.1	93.74	94.0
413452470	1441069545	30.903255867468523	122.74049130141181	13.1	93.66999999999999	94.0
413452470	1441069546	30.903251999999988	122.74056200000001	13.1	93.6	94.0
413452470	1441069547	30.903248171649413	122.74063269657059	13.1	93.59090909090908	93.9090909090909
413452470	1441069548	30.90324438262226	122.74070338497407	13.1	93.58181818181816	93.81818181818183
413452470	1441069549	30.903240632609805	122.74077405785839	13.1	93.57272727272728	93.72727272727273
413452470	1441069550	30.903236921303403	122.74084470787157	13.1	93.56363636363636	93.63636363636364
413452470	1441069551	30.903233248394315	122.74091532766154	13.1	93.55454545454545	93.54545454545455
413452470	1441069552	30.903229613573906	122.74098590987624	13.1	93.54545454545455	93.45454545454545
413452470	1441069553	30.90322601653354	122.7410564471637	13.1	93.53636363636363	93.36363636363637
413452470	1441069554	30.90322245696459	122.74112693217182	13.1	93.52727272727272	93.27272727272728
413452470	1441069555	30.903218934558392	122.74119735754861	13.1	93.51818181818182	93.18181818181819
413452470	1441069556	30.9032154490064	122.74126771594202	13.1	93.50909090909092	93.0909090909091
413452470	1441069557	30.903212000000003	122.741338	13.1	93.5	93.0
413452470	1441069558	30.90320858647267	122.74140820785978	13.1	93.47777777777777	93.0
413452470	1441069559	30.903205204325893	122.74147835961557	13.1	93.45555555555556	93.0
413452470	1441069560	30.903201848703166	122.74154848085077	13.1	93.43333333333332	93.0
413452470	1441069561	30.903198514747913	122.74161859714881	13.1	93.41111111111111	93.0
413452470	1441069562	30.90319519760353	122.74168873409312	13.1	93.38888888888889	93.0
413452470	1441069563	30.90319189241331	122.741758917267	13.1	93.36666666666667	93.0
413452470	1441069564	30.903188594320525	122.74182917225392	13.1	93.34444444444443	93.0
413452470	1441069565	30.90318529846837	122.74189952463713	13.1	93.32222222222222	93.0
413452470	1441069566	30.903181999999997	122.74197000000001	13.1	93.3	93.0
413452470	1441069567	30.9031786962556	122.74204061678	13.11	93.24	93.0
413452470	1441069568	30.90317539336369	122.7421113648312	13.12	93.18	93.0
413452470	1441069569	30.90317209964986	122.74218222686184	13.129999999999999	93.11999999999999	93.0
413452470	1441069570	30.90316882343979	122.7422531855802	13.139999999999999	93.06	93.0
413452470	1441069571	30.90316557305917	122.74232422369462	13.149999999999999	93.0	93.0
413452470	1441069572	30.903162356833736	122.74239532391341	13.16	92.94000000000001	93.0
413452470	1441069573	30.903159183089283	122.74246646894495	13.17	92.88000000000001	93.0
413452470	1441069574	30.903156060151595	122.7425376414976	13.18	92.82000000000001	93.0
413452470	1441069575	30.903152996346535	122.74260882427981	13.19	92.76	93.0
413452470	1441069576	30.90315	122.74267999999998	13.2	92.7	93.0
413452470	1441069577	30.903147075180232	122.74275115406635	13.194999999999999	92.73500000000001	93.15
413452470	1441069578	30.903144208924857	122.74282228268603	13.19	92.77000000000001	93.3
413452470	1441069579	30.903141384013825	122.74289338476589	13.184999999999999	92.805	93.45
413452470	1441069580	30.90313858322712	122.74296445921267	13.18	92.84000000000002	93.60000000000001
413452470	1441069581	30.90313578934467	122.74303550493309	13.174999999999999	92.87500000000001	93.75000000000001
413452470	1441069582	30.903132985146463	122.74310652083389	13.17	92.91000000000001	93.9
413452470	1441069583	30.903130153412462	122.74317750582165	13.165	92.94500000000001	94.05
413452470	1441069584	30.90312727692261	122.74324845880294	13.16	92.98	94.2
413452470	1441069585	30.90312433845689	122.74331937868432	13.155	93.015	94.35000000000001
413452470	1441069586	30.903121320795286	122.74339026437222	13.149999999999999	93.05000000000001	94.5
413452470	1441069587	30.903118206717753	122.74346111477311	13.145	93.08500000000001	94.65
413452470	1441069588	30.903114979004275	122.74353192879336	13.139999999999999	93.12	94.80000000000001
413452470	1441069589	30.90311162043482	122.74360270533924	13.135	93.155	94.95
413452470	1441069590	30.903108113789386	122.7436734433171	13.129999999999999	93.19	95.10000000000001
413452470	1441069591	30.90310444184793	122.7437441416331	13.125	93.22500000000001	95.25
413452470	1441069592	30.903100587390448	122.74381479919346	13.12	93.26	95.4
413452470	1441069593	30.903096533196923	122.74388541490427	13.115	93.29500000000002	95.55000000000001
413452470	1441069594	30.903092262047355	122.74395598767163	13.11	93.33000000000001	95.7
413452470	1441069595	30.90308775672172	122.74402651640153	13.105	93.36500000000001	95.85000000000001
413452470	1441069596	30.90308300000001	122.744097	13.1	93.4	96.00000000000001
413452470	1441069597	30.903077976844603	122.74416743625986	13.09	93.66	96.10000000000001
413452470	1441069598	30.90307268094751	122.74423781852177	13.08	93.92000000000002	96.2
413452470	1441069599	30.903067108183095	122.74430813901333	13.07	94.18	96.3
413452470	1441069600	30.903061254425783	122.74437838996214	13.06	94.44	96.4
413452470	1441069601	30.903055115549996	122.74444856359572	13.05	94.70000000000002	96.5
413452470	1441069602	30.903048687430175	122.74451865214166	13.04	94.96000000000001	96.6
413452470	1441069603	30.90304196594078	122.74458864782754	13.03	95.22	96.7
413452470	1441069604	30.90303494695629	122.74465854288086	13.02	95.48	96.8
413452470	1441069605	30.90302762635119	122.74472832952917	13.01	95.74000000000001	96.9
413452470	1441069606	30.903019999999994	122.74479800000002	13.0	96.00000000000001	97.0
413452470	1441069607	30.90301206997484	122.74486755066471	13.0	96.20909090909092	97.0909090909091
413452470	1441069608	30.903003863138245	122.74493699446985	13.0	96.41818181818184	97.18181818181817
413452470	1441069609	30.902995412550325	122.74500634850597	13.0	96.62727272727273	97.27272727272727
413452470	1441069610	30.902986751271143	122.74507562986363	13.0	96.83636363636364	97.36363636363636
413452470	1441069611	30.902977912360733	122.74514485563357	13.0	97.04545454545455	97.45454545454545
413452470	1441069612	30.902968928879112	122.7452140429065	13.0	97.25454545454546	97.54545454545455
413452470	1441069613	30.902959833886225	122.74528320877334	13.0	97.46363636363637	97.63636363636363
413452470	1441069614	30.902950660441984	122.74535237032502	13.0	97.67272727272729	97.72727272727272
413452470	1441069615	30.902941441606316	122.7454215446526	13.0	97.88181818181818	97.81818181818181
413452470	1441069616	30.902932210439047	122.74549074884717	13.0	98.0909090909091	97.9090909090909
413452470	1441069617	30.902923000000005	122.74556	13.0	98.30000000000001	98.0
413452470	1441069618	30.902913837184798	122.74562931082163	13.0	98.32222222222222	98.0
413452470	1441069619	30.902904724232293	122.74569867649964	13.0	98.34444444444445	98.0
413452470	1441069620	30.90289565721724	122.74576808784094	13.0	98.36666666666667	98.0
413452470	1441069621	30.902886632214372	122.74583753565233	13.0	98.3888888888889	98.0
413452470	1441069622	30.902877645298435	122.74590701074068	13.0	98.41111111111111	98.0
413452470	1441069623	30.90286869254421	122.7459765039128	13.0	98.43333333333334	98.0
413452470	1441069624	30.902859770026517	122.74604600597551	13.0	98.45555555555556	98.0
413452470	1441069625	30.902850873820174	122.74611550773564	13.0	98.47777777777779	98.0
413452470	1441069626	30.902842000000003	122.746185	13.0	98.5	98.0
413452470	1441069627	30.902833146011375	122.7462544741975	13.0	98.48	97.89999999999999
413452470	1441069628	30.902824314781572	122.74632392424557	13.0	98.46000000000001	97.8
413452470	1441069629	30.90281551060841	122.74639334468374	13.0	98.44000000000001	97.7
413452470	1441069630	30.902806737789696	122.7464627300516	13.0	98.42000000000002	97.6
413452470	1441069631	30.90279800062325	122.74653207488873	13.0	98.4	97.49999999999999
413452470	1441069632	30.90278930340693	122.74660137373476	13.0	98.38	97.39999999999999
413452470	1441069633	30.902780650438583	122.74667062112924	13.0	98.36	97.3
413452470	1441069634	30.902772046016068	122.74673981161186	13.0	98.34	97.2
413452470	1441069635	30.902763494437245	122.74680893972223	13.0	98.32000000000001	97.1
413452470	1441069636	30.902755000000003	122.746878	13.0	98.30000000000001	97.0
413452470	1441069637	30.902746569411047	122.74694698954082	12.995	98.15	96.75
413452470	1441069638	30.902738219012235	122.74701591566433	12.99	98.00000000000001	96.5
413452470	1441069639	30.902729967554265	122.74708478824616	12.985	97.85000000000001	96.24999999999999
413452470	1441069640	30.90272183378774	122.74715361716197	12.98	97.7	96.0
413452470	1441069641	30.902713836463263	122.74722241228753	12.975	97.55	95.75
413452470	1441069642	30.90270599433147	122.74729118349865	12.97	97.39999999999999	95.5
413452470	1441069643	30.902698326142907	122.74735994067112	12.965	97.25	95.25
413452470	1441069644	30.90269085064814	122.74742869368086	12.96	97.10000000000001	95.0
413452470	1441069645	30.902683586597682	122.74749745240385	12.955	96.95	94.75
413452470	1441069646	30.902676552742086	122.74756622671603	12.95	96.80000000000001	94.5
413452470	1441069647	30.902669767831807	122.74763502649347	12.945	96.65	94.25
413452470	1441069648	30.902663250617334	122.74770386161224	12.94	96.5	94.0
413452470	1441069649	30.9026570198491	122.74777274194854	12.935	96.35	93.75
413452470	1441069650	30.902651094277548	122.74784167737852	12.93	96.19999999999999	93.5
413452470	1441069651	30.9026454926531	122.74791067777845	12.925	96.05000000000001	93.25
413452470	1441069652	30.902640233726114	122.74797975302464	12.92	95.9	93.0
413452470	1441069653	30.902635336246988	122.74804891299345	12.915000000000001	95.75	92.75
413452470	1441069654	30.902630818966042	122.7481181675613	12.91	95.60000000000001	92.5
413452470	1441069655	30.902626700633615	122.74818752660465	12.905000000000001	95.45	92.25
413452470	1441069656	30.902622999999995	122.748257	12.9	95.3	92.0
413452470	1441069657	30.902619724723326	122.74832659242784	12.9	95.01	91.9
413452470	1441069658	30.90261683809297	122.74839628778413	12.9	94.72	91.8
413452470	1441069659	30.90261429230622	122.74846606476865	12.9	94.43	91.69999999999999
413452470	1441069660	30.902612039560395	122.74853590208096	12.9	94.14	91.60000000000001
413452470	1441069661	30.90261003205284	122.74860577842058	12.9	93.85000000000001	91.50000000000001
413452470	1441069662	30.90260822198098	122.74867567248681	12.9	93.56	91.4
413452470	1441069663	30.90260656154224	122.74874556297888	12.9	93.27	91.3
413452470	1441069664	30.902605002934127	122.74881542859585	12.9	92.98	91.2
413452470	1441069665	30.902603498354193	122.74888524803661	12.9	92.69	91.10000000000001
413452470	1441069666	30.902602	122.748955	12.9	92.4	91.0
413452470	1441069667	30.902600469642834	122.74902467315763	12.90909090909091	92.33636363636364	91.0909090909091
413452470	1441069668	30.902598907348516	122.74909429607331	12.918181818181818	92.27272727272728	91.18181818181817
413452470	1441069669	30.902597322756442	122.74916390728376	12.927272727272728	92.20909090909092	91.27272727272728
413452470	1441069670	30.902595725505915	122.74923354532577	12.936363636363637	92.14545454545456	91.36363636363637
413452470	1441069671	30.902594125236156	122.74930324873618	12.945454545454545	92.08181818181819	91.45454545454545
413452470	1441069672	30.902592531586325	122.74937305605182	12.954545454545455	92.01818181818183	91.54545454545455
413452470	1441069673	30.902590954195446	122.74944300580955	12.963636363636363	91.95454545454547	91.63636363636363
413452470	1441069674	30.902589402702528	122.74951313654631	12.972727272727273	91.8909090909091	91.72727272727273
413452470	1441069675	30.902587886746467	122.74958348679901	12.981818181818182	91.82727272727273	91.81818181818183
413452470	1441069676	30.90258641596605	122.74965409510457	12.99090909090909	91.76363636363637	91.9090909090909
413452470	1441069677	30.902584999999984	122.749725	13.0	91.7	92.0
413452470	1441069678	30.90258364394177	122.7497961990769	13.0	91.66666666666667	92.0
413452470	1441069679	30.90258233470427	122.74986752614525	13.0	91.63333333333334	92.0
413452470	1441069680	30.902581054655606	122.74993877406956	13.0	91.60000000000001	92.0
413452470	1441069681	30.902579786164303	122.75000973571439	13.0	91.56666666666666	92.0
413452470	1441069682	30.902578511599444	122.75008020394415	13.0	91.53333333333335	92.0
413452470	1441069683	30.902577213330456	122.75014997162323	13.0	91.50000000000001	92.0
413452470	1441069684	30.902575873727265	122.75021883161601	13.0	91.46666666666667	92.0
413452470	1441069685	30.9025744751602	122.75028657678686	13.0	91.43333333333334	92.0
413452470	1441069686	30.902573	122.75035299999999	13.0	91.4	92.0
413452470	1441069687	30.902571435460555	122.75041798016511	13.0	91.44	91.9
413452470	1441069688	30.90256978812686	122.75048174037346	13.0	91.47999999999999	91.8
413452470	1441069689	30.90256806942611	122.75054458976172	13.0	91.52000000000001	91.69999999999999
413452470	1441069690	30.90256629078489	122.75060683746653	13.0	91.56	91.60000000000001
413452470	1441069691	30.902564463629155	122.75066879262468	13.0	91.60000000000001	91.50000000000001
413452470	1441069692	30.902562599384286	122.75073076437279	13.0	91.64	91.4
413452470	1441069693	30.90256070947507	122.75079306184765	13.0	91.67999999999999	91.3
413452470	1441069694	30.90255880532567	122.75085599418597	13.0	91.72000000000001	91.2
413452470	1441069695	30.90255689835966	122.7509198705245	13.0	91.76	91.10000000000001
413452470	1441069696	30.902555000000007	122.750985	13.0	91.8	91.0
413452470	1441069697	30.90255312274006	122.75105162002178	13.0	91.695	90.85
413452470	1441069698	30.902551283357177	122.75111968108965	13.0	91.59	90.7
413452470	1441069699	30.90254949969993	122.7511890619759	13.0	91.48500000000001	90.55
413452470	1441069700	30.902547789617106	122.75125964145299	13.0	91.38000000000001	90.4
413452470	1441069701	30.9025461709577	122.75133129829345	13.0	91.27499999999999	90.25
413452470	1441069702	30.90254466157097	122.75140391126983	13.0	91.17	90.1
413452470	1441069703	30.90254327930641	122.75147735915473	13.0	91.06500000000001	89.95
413452470	1441069704	30.902542042013803	122.75155152072092	13.0	90.96000000000001	89.8
413452470	1441069705	30.902540967543143	122.75162627474108	13.0	90.855	89.64999999999999
413452470	1441069706	30.902540073744735	122.75170149998812	13.0	90.75	89.5
413452470	1441069707	30.902539378469168	122.75177707523488	13.0	90.64500000000001	89.35000000000001
413452470	1441069708	30.90253889956727	122.75185287925433	13.0	90.54	89.2
413452470	1441069709	30.90253865489017	122.75192879081949	13.0	90.435	89.05
413452470	1441069710	30.902538662289302	122.75200468870342	13.0	90.33	88.89999999999999
413452470	1441069711	30.902538939616367	122.75208045167928	13.0	90.22500000000001	88.75
413452470	1441069712	30.902539504723354	122.75215595852022	13.0	90.12	88.6
413452470	1441069713	30.902540375462525	122.75223108799948	13.0	90.015	88.44999999999999
413452470	1441069714	30.902541569686434	122.7523057188903	13.0	89.91000000000001	88.3
413452470	1441069715	30.90254310524789	122.75237972996604	13.0	89.805	88.15
413452470	1441069716	30.902545	122.752453	13.0	89.7	88.0
413452470	1441069717	30.90254725853177	122.75252544353515	13.0	89.50909090909092	88.0909090909091
413452470	1441069718	30.90254983237495	122.75259711819261	13.0	89.31818181818183	88.18181818181817
413452470	1441069719	30.902552659796765	122.75266811736299	13.0	89.12727272727273	88.27272727272727
413452470	1441069720	30.902555679064257	122.75273853443663	13.0	88.93636363636364	88.36363636363636
413452470	1441069721	30.902558828444192	122.75280846280377	13.0	88.74545454545455	88.45454545454545
413452470	1441069722	30.902562046203176	122.75287799585442	13.0	88.55454545454546	88.54545454545455
413452470	1441069723	30.902565270607575	122.75294722697845	13.0	88.36363636363636	88.63636363636363
413452470	1441069724	30.902568439923574	122.75301624956555	13.0	88.17272727272727	88.72727272727272
413452470	1441069725	30.90257149241716	122.75308515700529	13.0	87.98181818181817	88.81818181818181
413452470	1441069726	30.90257436635411	122.75315404268704	13.0	87.79090909090908	88.9090909090909
413452470	1441069727	30.902577000000004	122.75322300000002	13.0	87.6	89.0
413452470	1441069728	30.90257934574436	122.75329210553159	13.0	87.7	89.11111111111111
413452470	1441069729	30.902581412473243	122.75336136866237	13.0	87.8	89.22222222222221
413452470	1441069730	30.902583223196828	122.75343078197137	13.0	87.9	89.33333333333333
413452470	1441069731	30.90258480092533	122.75350033803767	13.0	88.0	89.44444444444444
413452470	1441069732	30.90258616866897	122.75357002944035	13.0	88.10000000000001	89.55555555555556
413452470	1441069733	30.902587349437994	122.75363984875867	13.0	88.2	89.66666666666667
413452470	1441069734	30.90258836624265	122.7537097885718	13.0	88.3	89.77777777777779
413452470	1441069735	30.90258924209322	122.75377984145914	13.0	88.39999999999999	89.88888888888889
413452470	1441069736	30.90259	122.75385	13.0	88.5	90.0
413452470	1441069737	30.902590655359703	122.75392025332177	13.0	88.67272727272727	90.27272727272728
413452470	1441069738	30.902591193114798	122.75399057674326	13.0	88.84545454545456	90.54545454545455
413452470	1441069739	30.902591590594238	122.7540609421311	13.0	89.01818181818182	90.81818181818183
413452470	1441069740	30.90259182512703	122.75413132135195	13.0	89.1909090909091	91.0909090909091
413452470	1441069741	30.902591874042244	122.75420168627225	13.0	89.36363636363637	91.36363636363637
413452470	1441069742	30.90259171466903	122.7542720087585	13.0	89.53636363636365	91.63636363636363
413452470	1441069743	30.902591324336537	122.75434226067706	13.0	89.70909090909092	91.9090909090909
413452470	1441069744	30.902590680374047	122.75441241389427	13.0	89.88181818181819	92.18181818181819
413452470	1441069745	30.902589760110867	122.75448244027639	13.0	90.05454545454546	92.45454545454545
413452470	1441069746	30.90258854087638	122.75455231168958	13.0	90.22727272727275	92.72727272727273
413452470	1441069747	30.902587	122.754622	13.0	90.40000000000002	93.0
413452470	1441069748	30.90258512452648	122.7546914848747	13.0	90.53333333333335	93.0
413452470	1441069749	30.902582940361512	122.75476077718459	13.0	90.66666666666667	93.0
413452470	1441069750	30.902580483126062	122.75482989560169	13.0	90.80000000000001	93.0
413452470	1441069751	30.902577788441	122.75489885879806	13.0	90.93333333333334	93.0
413452470	1441069752	30.902574891927184	122.75496768544593	13.0	91.06666666666668	93.0
413452470	1441069753	30.90257182920543	122.7550363942176	13.0	91.2	93.0
413452470	1441069754	30.90256863589649	122.7551050037855	13.0	91.33333333333334	93.0
413452470	1441069755	30.902565347621124	122.75517353282208	13.0	91.46666666666667	93.0
413452470	1441069756	30.902561999999996	122.75524199999998	13.0	91.60000000000001	93.0
413452470	1441069757	30.902558623098663	122.75531041785324	12.96	91.71000000000001	93.0
413452470	1441069758	30.90255522476214	122.75537877436126	12.92	91.82000000000001	93.0
413452470	1441069759	30.90255180728038	122.75544705136487	12.879999999999999	91.93	93.0
413452470	1441069760	30.90254837294334	122.75551523070479	12.84	92.04	93.0
413452470	1441069761	30.902544924041038	122.75558329422185	12.8	92.15	93.0
413452470	1441069762	30.902541462863542	122.75565122375686	12.76	92.26	93.0
413452470	1441069763	30.902537991700935	122.7557190011506	12.719999999999999	92.37	93.0
413452470	1441069764	30.902534512843342	122.75578660824391	12.68	92.48	93.0
413452470	1441069765	30.902531028580903	122.75585402687759	12.64	92.59	93.0
413452470	1441069766	30.902527541203874	122.75592123889253	12.6	92.7	93.0
413452470	1441069767	30.902524053002452	122.75598822612953	12.559999999999999	92.81	93.0
413452470	1441069768	30.902520566266944	122.75605497042946	12.52	92.92000000000002	93.0
413452470	1441069769	30.902517083287634	122.7561214536332	12.48	93.03	93.0
413452470	1441069770	30.902513606354887	122.75618765758159	12.44	93.14000000000001	93.0
413452470	1441069771	30.90251013775908	122.75625356411555	12.399999999999999	93.25	93.0
413452470	1441069772	30.902506679790623	122.75631915507596	12.36	93.36000000000001	93.0
413452470	1441069773	30.902503234739985	122.75638441230367	12.32	93.47	93.0
413452470	1441069774	30.902499804897655	122.75644931763966	12.28	93.58000000000001	93.0
413452470	1441069775	30.902496392554138	122.7565138529248	12.239999999999998	93.69	93.0
413452470	1441069776	30.902493000000003	122.756578	12.2	93.80000000000001	93.0
413452470	1441069777	30.902489629042663	122.75664174761647	12.145454545454545	93.75454545454546	93.0
413452470	1441069778	30.90248627955691	122.75670511216627	12.09090909090909	93.7090909090909	93.0
413452470	1441069779	30.902482950934296	122.75676811695182	12.036363636363635	93.66363636363637	93.0
413452470	1441069780	30.902479642566366	122.75683078527534	11.98181818181818	93.61818181818182	93.0
413452470	1441069781	30.902476353844587	122.75689314043925	11.927272727272726	93.57272727272728	93.0
413452470	1441069782	30.90247308416039	122.75695520574583	11.872727272727273	93.52727272727273	93.0
413452470	1441069783	30.902469832905183	122.75701700449741	11.818181818181818	93.48181818181817	93.0
413452470	1441069784	30.90246659947026	122.75707855999632	11.763636363636364	93.43636363636364	93.0
413452470	1441069785	30.90246338324693	122.75713989554484	11.709090909090909	93.39090909090909	93.0
413452470	1441069786	30.90246018362644	122.7572010344453	11.654545454545454	93.34545454545454	93.0
413452470	1441069787	30.902457000000005	122.75726200000001	11.6	93.3	93.0
413452470	1441069788	30.9024538372915	122.75732281038871	11.555555555555555	93.26666666666667	92.77777777777779
413452470	1441069789	30.902450722555734	122.757383463301	11.511111111111111	93.23333333333332	92.55555555555557
413452470	1441069790	30.902447688380306	122.7574439513041	11.466666666666667	93.2	92.33333333333333
413452470	1441069791	30.902444767352787	122.75750426696517	11.422222222222222	93.16666666666667	92.11111111111111
413452470	1441069792	30.90244199206074	122.75756440285161	11.377777777777776	93.13333333333334	91.88888888888889
413452470	1441069793	30.902439395091836	122.7576243515308	11.333333333333332	93.1	91.66666666666667
413452470	1441069794	30.902437009033633	122.75768410557019	11.288888888888888	93.06666666666668	91.44444444444444
413452470	1441069795	30.902434866473815	122.75774365753738	11.244444444444444	93.03333333333335	91.22222222222221
413452470	1441069796	30.902432999999995	122.75780299999998	11.2	93.0	91.0
413452470	1441069797	30.902431432424862	122.75786212942198	11.163636363636362	92.8	91.0
413452470	1441069798	30.902430147461082	122.75792105785217	11.127272727272727	92.60000000000001	91.0
413452470	1441069799	30.902429119046296	122.7579798012356	11.09090909090909	92.4	91.0
413452470	1441069800	30.902428321118133	122.75803837551726	11.054545454545455	92.2	91.0
413452470	1441069801	30.90242772761418	122.75809679664195	11.018181818181818	92.0	91.0
413452470	1441069802	30.902427312471982	122.75815508055454	10.981818181818182	91.8	91.0
413452470	1441069803	30.902427049629086	122.75821324319978	10.945454545454545	91.60000000000001	91.0
413452470	1441069804	30.90242691302299	122.75827130052235	10.90909090909091	91.4	91.0
413452470	1441069805	30.902426876591147	122.75832926846688	10.872727272727273	91.2	91.0
413452470	1441069806	30.902426914271015	122.75838716297794	10.836363636363638	91.0	91.0
413452470	1441069807	30.902426999999996	122.75844500000001	10.8	90.8	91.0
413452470	1441069808	30.902427109590054	122.75850279057079	10.777777777777779	90.72222222222223	91.0
413452470	1441069809	30.902427226351364	122.758560526101	10.755555555555556	90.64444444444445	91.0
413452470	1441069810	30.9024273354687	122.7586181930945	10.733333333333334	90.56666666666666	91.0
413452470	1441069811	30.902427422126884	122.75867577805522	10.711111111111112	90.4888888888889	91.0
413452470	1441069812	30.902427471510734	122.75873326748699	10.688888888888888	90.4111111111111	91.0
413452470	1441069813	30.90242746880508	122.75879064789359	10.666666666666666	90.33333333333333	91.0
413452470	1441069814	30.902427399194806	122.7588479057788	10.644444444444444	90.25555555555556	91.0
413452470	1441069815	30.902427247864807	122.75890502764636	10.622222222222222	90.17777777777776	91.0
413452470	1441069816	30.902426999999996	122.758962	10.6	90.1	91.0
413452470	1441069817	30.902426642809093	122.75901881258494	10.585714285714285	90.22857142857141	91.19047619047619
413452470	1441069818	30.90242617159597	122.75907546811277	10.571428571428571	90.35714285714285	91.3809523809524
413452470	1441069819	30.90242558368821	122.75913197253672	10.557142857142857	90.48571428571428	91.57142857142857
413452470	1441069820	30.90242487641347	122.75918833180997	10.542857142857143	90.61428571428571	91.76190476190476
413452470	1441069821	30.902424047099338	122.75924455188563	10.528571428571428	90.74285714285713	91.95238095238096
413452470	1441069822	30.902423093073413	122.75930063871694	10.514285714285714	90.87142857142857	92.14285714285715
413452470	1441069823	30.90242201166328	122.75935659825704	10.5	91.0	92.33333333333333
413452470	1441069824	30.902420800196502	122.75941243645909	10.485714285714286	91.12857142857143	92.52380952380953
413452470	1441069825	30.902419456000633	122.75946815927622	10.471428571428572	91.25714285714285	92.71428571428572
413452470	1441069826	30.902417976403253	122.75952377266161	10.457142857142857	91.38571428571429	92.90476190476191
413452470	1441069827	30.902416358731873	122.75957928256841	10.442857142857143	91.51428571428572	93.09523809523809
413452470	1441069828	30.902414600314025	122.75963469494972	10.428571428571429	91.64285714285714	93.28571428571429
413452470	1441069829	30.902412698477256	122.75969001575868	10.414285714285715	91.77142857142857	93.47619047619048
413452470	1441069830	30.902410650549044	122.75974525094844	10.4	91.89999999999999	93.66666666666667
413452470	1441069831	30.90240845385689	122.75980040647211	10.385714285714286	92.02857142857144	93.85714285714286
413452470	1441069832	30.9024061057283	122.75985548828278	10.371428571428572	92.15714285714286	94.04761904761905
413452470	1441069833	30.902403603490733	122.75991050233357	10.357142857142858	92.28571428571429	94.23809523809524
413452470	1441069834	30.902400944471676	122.75996545457761	10.342857142857143	92.41428571428571	94.42857142857144
413452470	1441069835	30.90239812599858	122.76002035096798	10.32857142857143	92.54285714285714	94.61904761904763
413452470	1441069836	30.90239514539887	122.76007519745772	10.314285714285715	92.67142857142858	94.80952380952381
413452470	1441069837	30.902392	122.76013	10.3	92.8	95.0
413452470	1441069838	30.902388688235312	122.76018476462986	10.290000000000001	92.97	95.0
413452470	1441069839	30.9023852129618	122.76023949771043	10.280000000000001	93.14000000000001	95.0
413452470	1441069840	30.902381578142318	122.76029420568685	10.27	93.31	95.0
413452470	1441069841	30.9023777877398	122.76034889500427	10.26	93.48	95.0
413452470	1441069842	30.902373845717065	122.7604035721079	10.25	93.65	95.0
413452470	1441069843	30.902369756036986	122.76045824344287	10.24	93.82000000000001	95.0
413452470	1441069844	30.902365522662414	122.76051291545438	10.23	93.99000000000001	95.0
413452470	1441069845	30.902361149556178	122.7605675945876	10.219999999999999	94.16	95.0
413452470	1441069846	30.902356640681095	122.76062228728773	10.209999999999999	94.33	95.0
413452470	1441069847	30.902352000000004	122.760677	10.2	94.5	95.0
413452470	1441069848	30.902347238394103	122.76073173727872	10.2	94.63333333333333	94.8888888888889
413452470	1441069849	30.902342394418383	122.76078649611483	10.2	94.76666666666667	94.77777777777779
413452470	1441069850	30.902337513546236	122.76084127160847	10.2	94.9	94.66666666666667
413452470	1441069851	30.90233264125107	122.76089605885991	10.2	95.03333333333333	94.55555555555557
413452470	1441069852	30.90232782300631	122.76095085296946	10.2	95.16666666666667	94.44444444444444
413452470	1441069853	30.902323104285376	122.76100564903766	10.2	95.3	94.33333333333333
413452470	1441069854	30.902318530561708	122.761060442165	10.2	95.43333333333332	94.22222222222223
413452470	1441069855	30.902314147308765	122.76111522745221	10.2	95.56666666666668	94.11111111111111
413452470	1441069856	30.90231	122.76117000000002	10.2	95.7	94.0
413452470	1441069857	30.902306122119878	122.76122475621958	10.2	95.53636363636365	93.9090909090909
413452470	1441069858	30.902302499197013	122.76127949776306	10.2	95.37272727272727	93.81818181818183
413452470	1441069859	30.90229910477099	122.76133422759281	10.2	95.20909090909092	93.72727272727273
413452470	1441069860	30.902295912381398	122.76138894867114	10.2	95.04545454545455	93.63636363636364
413452470	1441069861	30.902292895567868	122.76144366396028	10.2	94.88181818181819	93.54545454545455
413452470	1441069862	30.90229002786997	122.76149837642241	10.2	94.71818181818182	93.45454545454545
413452470	1441069863	30.90228728282726	122.76155308901966	10.2	94.55454545454546	93.36363636363637
413452470	1441069864	30.902284633979352	122.76160780471406	10.2	94.39090909090909	93.27272727272728
413452470	1441069865	30.902282054865786	122.76166252646766	10.2	94.22727272727273	93.18181818181819
413452470	1441069866	30.902279519026152	122.76171725724234	10.2	94.06363636363636	93.0909090909091
413452470	1441069867	30.902276999999994	122.76177200000001	10.2	93.9	93.0
413452470	1441069868	30.902274475919338	122.76182675708968	10.2	93.89333333333335	93.0
413452470	1441069869	30.902271943285996	122.76188152840919	10.2	93.88666666666667	93.0
413452470	1441069870	30.902269403194275	122.76193631324361	10.2	93.88000000000001	93.0
413452470	1441069871	30.902266856738454	122.76199111087793	10.2	93.87333333333333	93.0
413452470	1441069872	30.902264305012817	122.76204592059722	10.2	93.86666666666667	93.0
413452470	1441069873	30.902261749111645	122.76210074168651	10.2	93.86000000000001	93.0
413452470	1441069874	30.902259190129246	122.76215557343087	10.2	93.85333333333334	93.0
413452470	1441069875	30.902256629159893	122.76221041511535	10.2	93.84666666666668	93.0
413452470	1441069876	30.902254067297903	122.76226526602497	10.2	93.84	93.0
413452470	1441069877	30.90225150563754	122.76232012544486	10.2	93.83333333333334	93.0
413452470	1441069878	30.902248945273143	122.76237499265999	10.2	93.82666666666668	93.0
413452470	1441069879	30.902246387298963	122.7624298669555	10.2	93.82000000000001	93.0
413452470	1441069880	30.902243832809326	122.7624847476164	10.2	93.81333333333335	93.0
413452470	1441069881	30.90224128289852	122.76253963392779	10.2	93.80666666666667	93.0
413452470	1441069882	30.902238738660856	122.76259452517475	10.2	93.80000000000001	93.0
413452470	1441069883	30.90223620119062	122.76264942064229	10.2	93.79333333333334	93.0
413452470	1441069884	30.902233671582124	122.76270431961555	10.2	93.78666666666666	93.0
413452470	1441069885	30.902231150929676	122.76275922137957	10.2	93.78	93.0
413452470	1441069886	30.902228640327554	122.76281412521946	10.2	93.77333333333333	93.0
413452470	1441069887	30.902226140870116	122.76286903042026	10.2	93.76666666666667	93.0
413452470	1441069888	30.902223653651628	122.76292393626711	10.2	93.76	93.0
413452470	1441069889	30.90222117976641	122.76297884204507	10.2	93.75333333333333	93.0
413452470	1441069890	30.902218720308777	122.76303374703923	10.2	93.74666666666667	93.0
413452470	1441069891	30.902216276373046	122.76308865053467	10.2	93.74	93.0
413452470	1441069892	30.902213849053513	122.7631435518165	10.2	93.73333333333333	93.0
413452470	1441069893	30.902211439444514	122.76319845016981	10.2	93.72666666666667	93.0
413452470	1441069894	30.90220904864033	122.76325334487971	10.2	93.72	93.0
413452470	1441069895	30.902206677735325	122.7633082352313	10.2	93.71333333333334	93.0
413452470	1441069896	30.902204327823757	122.76336312050971	10.2	93.70666666666666	93.0
413452470	1441069897	30.902202	122.763418	10.2	93.7	93.0
413452470	1441069898	30.902199692181014	122.76347287866804	10.209999999999999	93.69	93.0
413452470	1441069899	30.902197389574543	122.76352778420262	10.219999999999999	93.67999999999999	93.0
413452470	1441069900	30.902195074210884	122.76358274997315	10.23	93.67	93.0
413452470	1441069901	30.902192728120326	122.7636378093491	10.24	93.66	93.0
413452470	1441069902	30.902190333333067	122.76369299569983	10.25	93.65	93.0
413452470	1441069903	30.90218787187928	122.76374834239466	10.26	93.63999999999999	93.0
413452470	1441069904	30.902185325789063	122.76380388280288	10.27	93.63	93.0
413452470	1441069905	30.902182677092473	122.76385965029371	10.280000000000001	93.61999999999999	93.0
413452470	1441069906	30.902179907819473	122.76391567823637	10.290000000000001	93.60999999999999	93.0
413452470	1441069907	30.902177000000002	122.76397200000001	10.3	93.6	93.0
413452470	1441069908	30.90217394622365	122.76402860568032	10.287500000000001	93.57499999999999	92.875
413452470	1441069909	30.902170781319125	122.76408531227949	10.275	93.55	92.75
413452470	1441069910	30.90216755067522	122.7641418935265	10.2625	93.52499999999999	92.625
413452470	1441069911	30.902164299681118	122.76419812315032	10.25	93.5	92.5
413452470	1441069912	30.90216107372638	122.76425377488022	10.2375	93.475	92.375
413452470	1441069913	30.90215791820101	122.76430862244545	10.225	93.45	92.25
413452470	1441069914	30.902154878495313	122.76436243957552	10.212499999999999	93.425	92.12500000000001
413452470	1441069915	30.902152000000005	122.764415	10.2	93.4	92.0
413452470	1441069916	30.902149319683364	122.76446616695108	10.2	93.30833333333334	91.91666666666667
413452470	1441069917	30.902146840822834	122.76451616167107	10.2	93.21666666666667	91.83333333333334
413452470	1441069918	30.902144558272646	122.7645652949048	10.2	93.12500000000001	91.75
413452470	1441069919	30.902142466886588	122.76461387739703	10.2	93.03333333333335	91.66666666666667
413452470	1441069920	30.90214056151791	122.76466221989244	10.2	92.94166666666666	91.58333333333334
413452470	1441069921	30.902138837019425	122.76471063313573	10.2	92.85	91.50000000000001
413452470	1441069922	30.902137288243477	122.76475942787158	10.2	92.75833333333333	91.41666666666666
413452470	1441069923	30.902135910041952	122.76480891484458	10.2	92.66666666666666	91.33333333333333
413452470	1441069924	30.902134697266217	122.76485940479932	10.2	92.57499999999999	91.25
413452470	1441069925	30.90213364476719	122.76491120848043	10.2	92.48333333333333	91.16666666666667
413452470	1441069926	30.902132747395175	122.76496463663246	10.2	92.39166666666667	91.08333333333333
413452470	1441069927	30.902131999999995	122.76502	10.2	92.3	91.0
413452470	1441069928	30.902131393078815	122.7650774946118	10.2	92.12222222222222	91.11111111111111
413452470	1441069929	30.90213089972052	122.76513685763321	10.2	91.94444444444444	91.22222222222221
413452470	1441069930	30.902130488662507	122.76519771151376	10.2	91.76666666666667	91.33333333333333
413452470	1441069931	30.902130128642824	122.76525967870279	10.2	91.58888888888889	91.44444444444444
413452470	1441069932	30.902129788400188	122.76532238164971	10.2	91.41111111111111	91.55555555555556
413452470	1441069933	30.90212943667406	122.76538544280376	10.2	91.23333333333333	91.66666666666667
413452470	1441069934	30.90212904220458	122.76544848461411	10.2	91.05555555555556	91.77777777777779
413452470	1441069935	30.902128573732686	122.76551112952983	10.2	90.8777777777778	91.88888888888889
413452470	1441069936	30.902127999999998	122.765573	10.2	90.7	92.0
413452470	1441069937	30.902127296413504	122.76563379430334	10.2	90.76666666666668	91.95238095238096
413452470	1441069938	30.902126465039228	122.76569351403782	10.2	90.83333333333334	91.90476190476191
413452470	1441069939	30.90212551460772	122.76575223663123	10.2	90.9	91.85714285714285
413452470	1441069940	30.902124453849385	122.76581003951136	10.2	90.96666666666667	91.80952380952381
413452470	1441069941	30.902123291494455	122.76586700010607	10.2	91.03333333333333	91.76190476190476
413452470	1441069942	30.902122036273017	122.76592319584324	10.2	91.10000000000001	91.71428571428572
413452470	1441069943	30.902120696915002	122.76597870415073	10.2	91.16666666666667	91.66666666666667
413452470	1441069944	30.902119282150213	122.76603360245647	10.2	91.23333333333333	91.61904761904762
413452470	1441069945	30.902117800708265	122.76608796818837	10.2	91.30000000000001	91.57142857142857
413452470	1441069946	30.902116261318707	122.76614187877436	10.2	91.36666666666666	91.52380952380952
413452470	1441069947	30.90211467271091	122.76619541164244	10.2	91.43333333333334	91.47619047619048
413452470	1441069948	30.9021130436141	122.76624864422058	10.2	91.5	91.42857142857143
413452470	1441069949	30.90211138275743	122.76630165393675	10.2	91.56666666666666	91.3809523809524
413452470	1441069950	30.90210969886983	122.76635451821898	10.2	91.63333333333334	91.33333333333333
413452470	1441069951	30.902108000680215	122.76640731449527	10.2	91.69999999999999	91.28571428571429
413452470	1441069952	30.902106296917296	122.76646012019368	10.2	91.76666666666667	91.23809523809524
413452470	1441069953	30.902104596309687	122.7665130127423	10.2	91.83333333333334	91.19047619047619
413452470	1441069954	30.90210290758586	122.76656606956914	10.2	91.89999999999999	91.14285714285715
413452470	1441069955	30.902101239474163	122.7666193681023	10.2	91.96666666666667	91.09523809523809
413452470	1441069956	30.902099600702854	122.76667298576989	10.2	92.03333333333333	91.04761904761905
413452470	1441069957	30.90209799999999	122.766727	10.2	92.1	91.0
413452470	1441069958	30.902096445086617	122.76678145923336	10.2	91.99000000000001	91.0
413452470	1441069959	30.90209493965601	122.76683629596093	10.2	91.88	91.0
413452470	1441069960	30.902093486394598	122.76689141368621	10.2	91.77	91.0
413452470	1441069961	30.902092087989036	122.7669467159128	10.2	91.66	91.0
413452470	1441069962	30.902090747126092	122.76700210614425	10.2	91.55000000000001	91.0
413452470	1441069963	30.902089466492733	122.76705748788414	10.2	91.44	91.0
413452470	1441069964	30.902088248776085	122.76711276463608	10.2	91.33	91.0
413452470	1441069965	30.90208709666342	122.76716783990362	10.2	91.22	91.0
413452470	1441069966	30.902086012842194	122.76722261719041	10.2	91.11000000000001	91.0
413452470	1441069967	30.902084999999992	122.76727700000002	10.2	91.0	91.0
413452470	1441069968	30.902084057365236	122.76733094564695	10.2	91.07777777777777	91.0
413452470	1441069969	30.90208317032884	122.76738462668895	10.2	91.15555555555557	91.0
413452470	1441069970	30.902082320821965	122.76743826949462	10.2	91.23333333333333	91.0
413452470	1441069971	30.902081490775448	122.76749210043248	10.2	91.31111111111112	91.0
413452470	1441069972	30.902080662119737	122.76754634587104	10.2	91.3888888888889	91.0
413452470	1441069973	30.902079816784845	122.76760123217869	10.2	91.46666666666667	91.0
413452470	1441069974	30.902078936700505	122.76765698572383	10.2	91.54444444444445	91.0
413452470	1441069975	30.90207800379594	122.76771383287485	10.2	91.62222222222223	91.0
413452470	1441069976	30.90207699999999	122.767772	10.2	91.7	91.0
413452470	1441069977	30.90207591615358	122.76783161039663	10.2	91.61	90.89999999999999
413452470	1441069978	30.902074778747657	122.76789237507865	10.2	91.52000000000001	90.8
413452470	1441069979	30.902073623186272	122.76795390198915	10.2	91.43	90.7
413452470	1441069980	30.90207248487421	122.76801579907126	10.2	91.34	90.6
413452470	1441069981	30.902071399217046	122.76807767426833	10.2	91.25	90.5
413452470	1441069982	30.902070401621042	122.76813913552373	10.2	91.16000000000001	90.4
413452470	1441069983	30.90206952749325	122.76819979078098	10.2	91.07000000000001	90.30000000000001
413452470	1441069984	30.9020688122414	122.76825924798364	10.2	90.98	90.2
413452470	1441069985	30.902068291273945	122.7683171150754	10.2	90.89	90.1
413452470	1441069986	30.902067999999996	122.768373	10.2	90.8	90.0
413452470	1441069987	30.902067960318906	122.76842664212359	10.2	90.7	90.1
413452470	1441069988	30.902068140088772	122.76847830650172	10.2	90.6	90.2
413452470	1441069989	30.902068493656692	122.7685283896121	10.2	90.5	90.30000000000001
413452470	1441069990	30.902068975369104	122.76857728793237	10.2	90.4	90.4
413452470	1441069991	30.902069539571777	122.76862539794017	10.2	90.30000000000001	90.5
413452470	1441069992	30.902070140609922	122.76867311611288	10.2	90.2	90.6
413452470	1441069993	30.902070732828115	122.76872083892793	10.2	90.1	90.7
413452470	1441069994	30.902071270570353	122.7687689628627	10.2	90.0	90.8
413452470	1441069995	30.902071708180042	122.7688178843943	10.2	89.9	90.89999999999999
413452470	1441069996	30.902071999999993	122.768868	10.2	89.8	91.0
413452470	1441069997	30.902072111517267	122.76891960610172	10.2	89.82	91.0
413452470	1441069998	30.90207205279833	122.76897259890104	10.2	89.84	91.0
413452470	1441069999	30.90207184505476	122.76902677454451	10.2	89.86	91.0
413452470	1441070000	30.902071509498423	122.76908192917864	10.2	89.88	91.0
413452470	1441070001	30.902071067341527	122.76913785895003	10.2	89.9	91.0
413452470	1441070002	30.902070539796625	122.76919436000534	10.2	89.92	91.0
413452470	1441070003	30.9020699480766	122.76925122849124	10.2	89.94	91.0
413452470	1441070004	30.90206931339469	122.76930826055444	10.2	89.96000000000001	91.0
413452470	1441070005	30.902068656964513	122.76936525234176	10.2	89.98	91.0
413452470	1441070006	30.902067999999996	122.769422	10.2	90.0	91.0
413452470	1441070007	30.90206736085643	122.76947834339529	10.209090909090909	90.0	90.9090909090909
413452470	1441070008	30.90206674645296	122.76953429727055	10.218181818181817	90.0	90.81818181818183
413452470	1441070009	30.90206616084964	122.76958992008788	10.227272727272727	90.0	90.72727272727273
413452470	1441070010	30.902065608106415	122.76964527030945	10.236363636363636	90.0	90.63636363636363
413452470	1441070011	30.90206509228311	122.76970040639739	10.245454545454546	90.0	90.54545454545455
413452470	1441070012	30.902064617439464	122.76975538681384	10.254545454545454	90.0	90.45454545454545
413452470	1441070013	30.90206418763513	122.76981027002098	10.263636363636364	90.0	90.36363636363637
413452470	1441070014	30.902063806929625	122.76986511448098	10.272727272727273	90.0	90.27272727272728
413452470	1441070015	30.902063479382395	122.76991997865605	10.281818181818183	90.0	90.18181818181817
413452470	1441070016	30.90206320905277	122.7699749210083	10.290909090909091	90.0	90.0909090909091
413452470	1441070017	30.902062999999995	122.77003000000002	10.3	90.0	90.0
413452470	1441070018	30.902062856110497	122.77008525992659	10.3	90.05	89.9
413452470	1441070019	30.902062780579804	122.77014068841632	10.3	90.10000000000001	89.8
413452470	1441070020	30.90206277643073	122.77019625893087	10.3	90.15	89.69999999999999
413452470	1441070021	30.902062846686146	122.77025194493174	10.3	90.2	89.6
413452470	1441070022	30.902062994368983	122.77030771988058	10.3	90.25000000000001	89.5
413452470	1441070023	30.902063222502218	122.77036355723897	10.3	90.30000000000001	89.4
413452470	1441070024	30.90206353410885	122.77041943046848	10.3	90.35000000000001	89.3
413452470	1441070025	30.902063932211952	122.77047531303074	10.3	90.4	89.2
413452470	1441070026	30.902064419834616	122.77053117838737	10.3	90.45	89.10000000000001
413452470	1441070027	30.902065000000004	122.770587	10.3	90.5	89.0
413452470	1441070028	30.902065672769677	122.77064275678316	10.3	90.44500000000001	89.10000000000001
413452470	1441070029	30.90206642635876	122.770698449463	10.3	90.39	89.2
413452470	1441070030	30.902067246020724	122.77075408421862	10.3	90.33500000000001	89.3
413452470	1441070031	30.90206811700908	122.77080966722902	10.3	90.28	89.4
413452470	1441070032	30.902069024577244	122.7708652046732	10.3	90.22500000000001	89.5
413452470	1441070033	30.90206995397869	122.77092070273012	10.3	90.17000000000002	89.6
413452470	1441070034	30.90207089046685	122.77097616757868	10.3	90.11500000000001	89.69999999999999
413452470	1441070035	30.902071819295156	122.77103160539782	10.3	90.06	89.8
413452470	1441070036	30.902072725717034	122.77108702236634	10.3	90.00500000000001	89.9
413452470	1441070037	30.902073594985865	122.77114242466311	10.3	89.95	90.0
413452470	1441070038	30.9020744123551	122.77119781846689	10.3	89.89500000000001	90.1
413452470	1441070039	30.902075163078074	122.77125320995644	10.3	89.84	90.2
413452470	1441070040	30.90207583240818	122.77130860531048	10.3	89.78500000000001	90.30000000000001
413452470	1441070041	30.902076405598795	122.7713640107077	10.3	89.73000000000002	90.4
413452470	1441070042	30.90207686790325	122.77141943232675	10.3	89.67500000000001	90.5
413452470	1441070043	30.902077204574898	122.77147487634625	10.3	89.62	90.6
413452470	1441070044	30.902077400867093	122.77153034894481	10.3	89.56500000000001	90.7
413452470	1441070045	30.902077442033125	122.77158585630094	10.3	89.51	90.8
413452470	1441070046	30.902077313326338	122.77164140459317	10.3	89.45500000000001	90.89999999999999
413452470	1441070047	30.902077	122.77169700000002	10.3	89.4	91.0
413452470	1441070048	30.902076492649883	122.77175264600531	10.3	89.5	91.0
413452470	1441070049	30.902075803241583	122.77180833531473	10.3	89.60000000000001	91.0
413452470	1441070050	30.90207494908319	122.77186405793931	10.3	89.7	91.0
413452470	1441070051	30.9020739474828	122.77191980389021	10.3	89.80000000000001	91.0
413452470	1441070052	30.902072815748543	122.77197556317857	10.3	89.9	91.0
413452470	1441070053	30.90207157118854	122.7720313258156	10.3	90.00000000000001	91.0
413452470	1441070054	30.90207023111097	122.77208708181257	10.3	90.10000000000001	91.0
413452470	1441070055	30.902068812823973	122.77214282118076	10.3	90.2	91.0
413452470	1441070056	30.90206733363575	122.77219853393149	10.3	90.30000000000001	91.0
413452470	1441070057	30.902065810854513	122.77225421007613	10.3	90.4	91.0
413452470	1441070058	30.90206426178847	122.7723098396261	10.3	90.5	91.0
413452470	1441070059	30.902062703745887	122.77236541259283	10.3	90.6	91.0
413452470	1441070060	30.902061154034996	122.77242091898783	10.3	90.69999999999999	91.0
413452470	1441070061	30.902059629964075	122.77247634882262	10.3	90.8	91.0
413452470	1441070062	30.902058148841437	122.7725316921088	10.3	90.89999999999999	91.0
413452470	1441070063	30.90205672797536	122.77258693885796	10.3	91.0	91.0
413452470	1441070064	30.90205538467421	122.77264207908173	10.3	91.1	91.0
413452470	1441070065	30.90205413624629	122.77269710279184	10.3	91.2	91.0
413452470	1441070066	30.902053000000006	122.77275199999998	10.3	91.3	91.0
413452470	1441070067	30.902051985839147	122.77280677073789	10.3	91.29090909090908	91.0
413452470	1441070068	30.90205107404948	122.77286145511685	10.3	91.28181818181817	91.0
413452470	1441070069	30.902050237512093	122.77291610326806	10.3	91.27272727272728	91.0
413452470	1441070070	30.902049449108006	122.77297076532264	10.3	91.26363636363637	91.0
413452470	1441070071	30.902048681718163	122.77302549141164	10.3	91.25454545454545	91.0
413452470	1441070072	30.902047908223416	122.7730803316661	10.3	91.24545454545455	91.0
413452470	1441070073	30.902047101504536	122.77313533621687	10.3	91.23636363636363	91.0
413452470	1441070074	30.9020462344422	122.77319055519489	10.3	91.22727272727272	91.0
413452470	1441070075	30.90204527991702	122.77324603873092	10.3	91.21818181818182	91.0
413452470	1441070076	30.902044210809475	122.77330183695574	10.3	91.20909090909092	91.0
413452470	1441070077	30.902043000000006	122.77335799999999	10.3	91.2	91.0
413452470	1441070078	30.902041631236848	122.77341454027002	10.3	91.23	91.0
413452470	1441070079	30.902040131740012	122.77347131927505	10.3	91.25999999999999	91.0
413452470	1441070080	30.902038539597683	122.7735281608001	10.3	91.28999999999999	91.0
413452470	1441070081	30.90203689289836	122.77358488863034	10.3	91.32	91.0
413452470	1441070082	30.902035229730835	122.77364132655094	10.3	91.35	91.0
413452470	1441070083	30.902033588184256	122.77369729834729	10.3	91.38000000000001	91.0
413452470	1441070084	30.90203200634803	122.7737526278048	10.3	91.41	91.0
413452470	1441070085	30.90203052231188	122.77380713870899	10.3	91.44	91.0
413452470	1441070086	30.902029174165776	122.77386065484549	10.3	91.47	91.0
413452470	1441070087	30.902028	122.773913	10.3	91.5	91.0
413452470	1441070088	30.90202702618153	122.77396407431378	10.3	91.4	91.0
413452470	1441070089	30.902026232183132	122.77401408335017	10.3	91.3	91.0
413452470	1441070090	30.90202558575358	122.77406330902784	10.3	91.2	91.0
413452470	1441070091	30.902025054641246	122.77411203326544	10.3	91.1	91.0
413452470	1441070092	30.90202460659404	122.77416053798154	10.3	91.0	91.0
413452470	1441070093	30.902024209359464	122.77420910509468	10.3	90.89999999999999	91.0
413452470	1441070094	30.90202383068457	122.77425801652322	10.3	90.8	91.0
413452470	1441070095	30.902023438316014	122.77430755418558	10.3	90.69999999999999	91.0
413452470	1441070096	30.902022999999996	122.774358	10.3	90.6	91.0
413452470	1441070097	30.902022488049294	122.77440957317206	10.3	90.66363636363636	91.0909090909091
413452470	1441070098	30.902021893044548	122.77446224205647	10.3	90.72727272727273	91.18181818181817
413452470	1441070099	30.902021210133586	122.77451591229523	10.3	90.7909090909091	91.27272727272728
413452470	1441070100	30.902020434464248	122.77457048953036	10.3	90.85454545454546	91.36363636363637
413452470	1441070101	30.902019561184623	122.77462587940387	10.3	90.91818181818182	91.45454545454545
413452470	1441070102	30.90201858544288	122.77468198755771	10.3	90.98181818181818	91.54545454545455
413452470	1441070103	30.90201750238738	122.7747387196338	10.3	91.04545454545455	91.63636363636363
413452470	1441070104	30.902016307166605	122.77479598127417	10.3	91.10909090909091	91.72727272727273
413452470	1441070105	30.90201499492921	122.77485367812072	10.3	91.17272727272727	91.81818181818183
413452470	1441070106	30.90201356082402	122.77491171581536	10.3	91.23636363636363	91.9090909090909
413452470	1441070107	30.902011999999996	122.77497000000001	10.3	91.3	92.0
413452470	1441070108	30.902010308799426	122.77502844816433	10.3	91.40526315789472	92.15789473684211
413452470	1441070109	30.902008488337092	122.77508702518888	10.3	91.51052631578946	92.31578947368422
413452470	1441070110	30.902006540920954	122.77514570780203	10.3	91.61578947368422	92.47368421052632
413452470	1441070111	30.90200446885901	122.77520447273209	10.3	91.72105263157894	92.63157894736842
413452470	1441070112	30.90200227445929	122.77526329670738	10.3	91.82631578947368	92.78947368421053
413452470	1441070113	30.901999960029872	122.77532215645624	10.3	91.93157894736841	92.94736842105263
413452470	1441070114	30.901997527878912	122.77538102870706	10.3	92.03684210526315	93.10526315789474
413452470	1441070115	30.90199498031454	122.77543989018818	10.3	92.1421052631579	93.26315789473685
413452470	1441070116	30.901992319644982	122.77549871762797	10.3	92.24736842105263	93.42105263157896
413452470	1441070117	30.90198954817849	122.77555748775481	10.3	92.35263157894737	93.57894736842105
413452470	1441070118	30.90198666822335	122.77561617729708	10.3	92.45789473684209	93.73684210526315
413452470	1441070119	30.901983682087906	122.7756747629832	10.3	92.56315789473685	93.89473684210527
413452470	1441070120	30.901980592080516	122.77573322154153	10.3	92.66842105263157	94.05263157894737
413452470	1441070121	30.90197740050961	122.77579152970048	10.3	92.77368421052631	94.21052631578948
413452470	1441070122	30.901974109683668	122.77584966418851	10.3	92.87894736842105	94.36842105263159
413452470	1441070123	30.901970721911173	122.77590760173405	10.3	92.98421052631578	94.52631578947368
413452470	1441070124	30.901967239500664	122.77596531906548	10.3	93.08947368421053	94.6842105263158
413452470	1441070125	30.901963664760732	122.7760227929113	10.3	93.19473684210526	94.8421052631579
413452470	1441070126	30.901959999999995	122.77608	10.3	93.3	95.0
413452470	1441070127	30.90195624883647	122.77613692321758	10.296666666666667	93.29333333333334	94.86666666666667
413452470	1441070128	30.901952420125525	122.77619357008064	10.293333333333335	93.28666666666666	94.73333333333333
413452470	1441070129	30.90194852403187	122.77624995426329	10.290000000000001	93.28	94.60000000000001
413452470	1441070130	30.901944570720183	122.77630608943976	10.286666666666667	93.27333333333334	94.46666666666668
413452470	1441070131	30.901940570355116	122.77636198928424	10.283333333333333	93.26666666666667	94.33333333333333
413452470	1441070132	30.901936533101296	122.77641766747098	10.280000000000001	93.26	94.2
413452470	1441070133	30.901932469123334	122.7764731376742	10.276666666666667	93.25333333333333	94.06666666666668
413452470	1441070134	30.9019283885858	122.7765284135682	10.273333333333333	93.24666666666667	93.93333333333334
413452470	1441070135	30.90192430165325	122.77658350882724	10.27	93.24	93.80000000000001
413452470	1441070136	30.901920218490236	122.7766384371257	10.266666666666667	93.23333333333332	93.66666666666667
413452470	1441070137	30.901916149261222	122.77669321213789	10.263333333333334	93.22666666666666	93.53333333333333
413452470	1441070138	30.901912104130727	122.77674784753813	10.26	93.22	93.4
413452470	1441070139	30.901908093263206	122.77680235700088	10.256666666666666	93.21333333333332	93.26666666666668
413452470	1441070140	30.901904126823094	122.77685675420048	10.253333333333334	93.20666666666666	93.13333333333334
413452470	1441070141	30.9019002149748	122.77691105281137	10.25	93.2	93.0
413452470	1441070142	30.901896367882696	122.77696526650801	10.246666666666666	93.19333333333333	92.86666666666667
413452470	1441070143	30.901892595711193	122.77701940896485	10.243333333333334	93.18666666666667	92.73333333333333
413452470	1441070144	30.9018889086246	122.77707349385634	10.24	93.17999999999999	92.60000000000001
413452470	1441070145	30.901885316787265	122.77712753485702	10.236666666666666	93.17333333333333	92.46666666666667
413452470	1441070146	30.901881830363454	122.77718154564143	10.233333333333333	93.16666666666667	92.33333333333333
413452470	1441070147	30.901878459517484	122.77723553988407	10.23	93.16	92.2
413452470	1441070148	30.90187521441358	122.77728953125957	10.226666666666667	93.15333333333334	92.06666666666668
413452470	1441070149	30.901872105215983	122.77734353344245	10.223333333333333	93.14666666666668	91.93333333333334
413452470	1441070150	30.901869142088906	122.77739756010735	10.219999999999999	93.14	91.8
413452470	1441070151	30.901866335196527	122.77745162492889	10.216666666666667	93.13333333333334	91.66666666666667
413452470	1441070152	30.90186369470301	122.77750574158175	10.213333333333333	93.12666666666667	91.53333333333333
413452470	1441070153	30.901861230772482	122.7775599237406	10.209999999999999	93.11999999999999	91.4
413452470	1441070154	30.90185895356909	122.7776141850801	10.206666666666665	93.11333333333333	91.26666666666667
413452470	1441070155	30.90185687325689	122.77766853927497	10.203333333333333	93.10666666666665	91.13333333333333
413452470	1441070156	30.901854999999994	122.777723	10.2	93.1	91.0
413452470	1441070157	30.90185333607086	122.7777775764551	10.2	92.88	90.89999999999999
413452470	1441070158	30.901851852175675	122.77783225994088	10.2	92.66	90.8
413452470	1441070159	30.90185051112913	122.77788703728307	10.2	92.44	90.7
413452470	1441070160	30.901849275745874	122.77794189530728	10.2	92.22	90.6
413452470	1441070161	30.9018481088406	122.77799682083906	10.2	92.0	90.5
413452470	1441070162	30.901846973228043	122.7780518007039	10.2	91.78	90.4
413452470	1441070163	30.90184583172294	122.77810682172718	10.2	91.56	90.30000000000001
413452470	1441070164	30.901844647140024	122.77816187073415	10.2	91.34	90.2
413452470	1441070165	30.901843382294114	122.77821693455006	10.2	91.12	90.1
413452470	1441070166	30.901842000000006	122.778272	10.2	90.9	90.0
413452470	1441070167	30.901840479535828	122.77832705406314	10.2	90.87	89.9
413452470	1441070168	30.901838866033046	122.77838208433484	10.2	90.84000000000002	89.8
413452470	1441070169	30.90183722108646	122.77843707856474	10.2	90.81	89.69999999999999
413452470	1441070170	30.90183560629084	122.77849202450255	10.2	90.78	89.6
413452470	1441070171	30.901834083241063	122.77854690989822	10.2	90.75	89.5
413452470	1441070172	30.901832713531956	122.77860172250173	10.2	90.72	89.4
413452470	1441070173	30.901831558758378	122.7786564500633	10.2	90.69000000000001	89.3
413452470	1441070174	30.901830680515246	122.7787110803332	10.2	90.66	89.2
413452470	1441070175	30.90183014039748	122.77876560106188	10.2	90.63	89.10000000000001
413452470	1441070176	30.901830000000004	122.77881999999998	10.2	90.6	89.0
413452470	1441070177	30.901830296786287	122.7788742783022	10.2	90.52000000000001	89.10000000000001
413452470	1441070178	30.901830971693816	122.77892849073923	10.2	90.44	89.2
413452470	1441070179	30.90183194152845	122.77898270548569	10.2	90.36	89.3
413452470	1441070180	30.90183312309598	122.77903699071597	10.2	90.28	89.4
413452470	1441070181	30.901834433202044	122.77909141460425	10.2	90.2	89.5
413452470	1441070182	30.901835788652185	122.77914604532457	10.2	90.12	89.6
413452470	1441070183	30.9018371062518	122.77920095105073	10.2	90.03999999999999	89.69999999999999
413452470	1441070184	30.90183830280622	122.77925619995642	10.2	89.96000000000001	89.8
413452470	1441070185	30.901839295120595	122.7793118602151	10.2	89.88	89.9
413452470	1441070186	30.901840000000004	122.77936800000002	10.2	89.8	90.0
413452470	1441070187	30.90184035679683	122.77942464264287	10.209090909090909	89.82727272727273	90.0
413452470	1441070188	30.901840395053235	122.77948163210962	10.218181818181817	89.85454545454544	90.0
413452470	1441070189	30.9018401668592	122.779538767525	10.227272727272727	89.88181818181819	90.0
413452470	1441070190	30.901839724305002	122.77959584801376	10.236363636363636	89.9090909090909	90.0
413452470	1441070191	30.90183911948131	122.77965267270085	10.245454545454546	89.93636363636364	90.0
413452470	1441070192	30.901838404479143	122.7797090407113	10.254545454545454	89.96363636363635	90.0
413452470	1441070193	30.901837631389835	122.77976475117033	10.263636363636364	89.99090909090908	90.0
413452470	1441070194	30.901836852305088	122.77981960320321	10.272727272727273	90.0181818181818	90.0
413452470	1441070195	30.901836119316933	122.7798733959354	10.281818181818183	90.04545454545455	90.0
413452470	1441070196	30.901835484517687	122.77992592849243	10.290909090909091	90.07272727272726	90.0
413452470	1441070197	30.901834999999995	122.779977	10.3	90.1	90.0
413452470	1441070198	30.90183470551491	122.78002652240677	10.3	90.0	89.88888888888889
413452470	1441070199	30.901834591446228	122.78007485895317	10.3	89.89999999999999	89.77777777777779
413452470	1441070200	30.901834635835176	122.7801224857025	10.3	89.8	89.66666666666667
413452470	1441070201	30.901834816722296	122.78016987871803	10.3	89.69999999999999	89.55555555555556
413452470	1441070202	30.901835112147435	122.78021751406294	10.3	89.6	89.44444444444444
413452470	1441070203	30.901835500149744	122.78026586780045	10.3	89.49999999999999	89.33333333333333
413452470	1441070204	30.901835958767634	122.78031541599373	10.3	89.4	89.22222222222221
413452470	1441070205	30.901836466038766	122.78036663470586	10.3	89.3	89.11111111111111
413452470	1441070206	30.901836999999997	122.78042	10.3	89.2	89.0
413452470	1441070207	30.901837544711665	122.78047583649035	10.290000000000001	89.2	88.89999999999999
413452470	1441070208	30.901838108331145	122.78053386299585	10.280000000000001	89.2	88.8
413452470	1441070209	30.90183870504071	122.78059364688656	10.27	89.2	88.7
413452470	1441070210	30.90183934902332	122.78065475553258	10.26	89.2	88.6
413452470	1441070211	30.901840054462753	122.7807167563041	10.25	89.2	88.49999999999999
413452470	1441070212	30.901840835543517	122.78077921657128	10.24	89.2	88.39999999999999
413452470	1441070213	30.901841706451002	122.78084170370423	10.23	89.2	88.3
413452470	1441070214	30.901842681371424	122.78090378507319	10.219999999999999	89.2	88.2
413452470	1441070215	30.901843774491816	122.78096502804839	10.209999999999999	89.2	88.1
413452470	1441070216	30.901845000000005	122.781025	10.2	89.2	88.0
413452470	1441070217	30.90184636442676	122.78108337566364	10.19	89.11	88.2
413452470	1441070218	30.901847843671856	122.78114025923625	10.18	89.02	88.39999999999999
413452470	1441070219	30.901849405976858	122.78119586228009	10.17	88.93	88.6
413452470	1441070220	30.901851019582924	122.78125039635742	10.16	88.83999999999999	88.8
413452470	1441070221	30.901852652730835	122.78130407303031	10.149999999999999	88.75	89.0
413452470	1441070222	30.90185427366101	122.7813571038609	10.139999999999999	88.66000000000001	89.2
413452470	1441070223	30.90185585061348	122.78140970041122	10.129999999999999	88.57	89.4
413452470	1441070224	30.901857351827953	122.78146207424324	10.12	88.48	89.6
413452470	1441070225	30.901858745543795	122.78151443691885	10.11	88.39	89.8
413452470	1441070226	30.901859999999992	122.78156700000001	10.1	88.3	90.0
413452470	1441070227	30.901861088300656	122.78161993227815	10.09090909090909	88.41818181818182	90.0909090909091
413452470	1441070228	30.90186200301133	122.78167323146333	10.081818181818182	88.53636363636363	90.18181818181817
413452470	1441070229	30.90186274156302	122.78172685249532	10.072727272727272	88.65454545454546	90.27272727272728
413452470	1441070230	30.901863301386847	122.78178075031383	10.063636363636363	88.77272727272728	90.36363636363637
413452470	1441070231	30.901863679913962	122.78183487985854	10.054545454545455	88.89090909090909	90.45454545454545
413452470	1441070232	30.901863874575586	122.78188919606917	10.045454545454545	89.00909090909092	90.54545454545455
413452470	1441070233	30.90186388280303	122.78194365388542	10.036363636363637	89.12727272727273	90.63636363636363
413452470	1441070234	30.9018637020277	122.78199820824695	10.027272727272727	89.24545454545454	90.72727272727273
413452470	1441070235	30.90186332968105	122.78205281409348	10.018181818181818	89.36363636363637	90.81818181818183
413452470	1441070236	30.901862763194604	122.78210742636459	10.00909090909091	89.48181818181818	90.9090909090909
413452470	1441070237	30.90186200000001	122.782162	10.0	89.6	91.0
413452470	1441070238	30.90186104121619	122.78221649844959	10.0	89.73157894736842	91.0
413452470	1441070239	30.901859902711344	122.78227091920427	10.0	89.86315789473683	91.0
413452470	1441070240	30.901858604040918	122.78232526826514	10.0	89.99473684210525	91.0
413452470	1441070241	30.901857164760337	122.78237955163344	10.0	90.12631578947368	91.0
413452470	1441070242	30.901855604425023	122.78243377531041	10.0	90.2578947368421	91.0
413452470	1441070243	30.901853942590424	122.78248794529732	10.0	90.38947368421051	91.0
413452470	1441070244	30.901852198811895	122.78254206759551	10.0	90.52105263157894	91.0
413452470	1441070245	30.90185039264488	122.7825961482064	10.0	90.65263157894736	91.0
413452470	1441070246	30.901848543644753	122.78265019313136	10.0	90.78421052631579	91.0
413452470	1441070247	30.901846671366865	122.78270420837188	10.0	90.9157894736842	91.0
413452470	1441070248	30.901844795366614	122.78275819992948	10.0	91.04736842105262	91.0
413452470	1441070249	30.90184293519935	122.78281217380568	10.0	91.17894736842105	91.0
413452470	1441070250	30.901841110420417	122.7828661360021	10.0	91.31052631578947	91.0
413452470	1441070251	30.901839340585145	122.78292009252038	10.0	91.44210526315788	91.0
413452470	1441070252	30.90183764524888	122.78297404936218	10.0	91.57368421052631	91.0
413452470	1441070253	30.90183604396693	122.78302801252929	10.0	91.70526315789473	91.0
413452470	1441070254	30.9018345562946	122.78308198802337	10.0	91.83684210526316	91.0
413452470	1441070255	30.901833201787202	122.78313598184634	10.0	91.96842105263157	91.0
413452470	1441070256	30.901832000000002	122.78319000000002	10.0	92.1	91.0
413452470	1441070257	30.90183096280441	122.78324404864618	10.0	92.03	90.89999999999999
413452470	1441070258	30.9018300713362	122.78329813458608	10.0	91.96	90.8
413452470	1441070259	30.901829299047236	122.78335226478085	10.0	91.89	90.7
413452470	1441070260	30.901828619389445	122.78340644619149	10.0	91.82000000000001	90.6
413452470	1441070261	30.901828005814657	122.78346068577902	10.0	91.74999999999999	90.5
413452470	1441070262	30.901827431774723	122.78351499050437	10.0	91.67999999999999	90.4
413452470	1441070263	30.90182687072146	122.78356936732835	10.0	91.61	90.30000000000001
413452470	1441070264	30.90182629610672	122.78362382321183	10.0	91.54	90.2
413452470	1441070265	30.90182568138231	122.78367836511548	10.0	91.47	90.1
413452470	1441070266	30.901825000000002	122.783733	10.0	91.4	90.0
413452470	1441070267	30.901824234732235	122.78378773083189	10.02	91.35000000000001	90.0
413452470	1441070268	30.90182340563377	122.78384254460099	10.04	91.30000000000001	90.0
413452470	1441070269	30.901822542080065	122.78389742430305	10.06	91.25	90.0
413452470	1441070270	30.901821673446587	122.78395235293394	10.08	91.2	90.0
413452470	1441070271	30.90182082910883	122.78400731348955	10.1	91.15	90.0
413452470	1441070272	30.901820038442292	122.78406228896588	10.12	91.10000000000001	90.0
413452470	1441070273	30.901819330822548	122.78411726235896	10.139999999999999	91.05000000000001	90.0
413452470	1441070274	30.901818735625174	122.78417221666486	10.16	91.0	90.0
413452470	1441070275	30.901818282225783	122.78422713487981	10.18	90.95	90.0
413452470	1441070276	30.901818000000006	122.784282	10.2	90.9	90.0
413452470	1441070277	30.901817912268577	122.7843367990316	10.2	90.79	89.9
413452470	1441070278	30.901818018132495	122.78439153502003	10.2	90.68	89.8
413452470	1441070279	30.901818310637815	122.78444621502055	10.2	90.57000000000001	89.69999999999999
413452470	1441070280	30.901818782830567	122.78450084608839	10.2	90.46000000000001	89.6
413452470	1441070281	30.901819427756784	122.78455543527878	10.2	90.35000000000001	89.5
413452470	1441070282	30.901820238462484	122.78460998964687	10.2	90.24	89.4
413452470	1441070283	30.901821207993677	122.78466451624789	10.2	90.13000000000001	89.3
413452470	1441070284	30.901822329396342	122.78471902213697	10.2	90.02	89.2
413452470	1441070285	30.901823595716454	122.78477351436929	10.2	89.91000000000001	89.10000000000001
413452470	1441070286	30.901824999999995	122.784828	10.2	89.8	89.0
413452470	1441070287	30.901826531864046	122.78488249064922	10.2	89.63636363636363	88.9090909090909
413452470	1441070288	30.90182816721025	122.78493701619715	10.2	89.47272727272727	88.81818181818181
413452470	1441070289	30.9018298785113	122.78499161108891	10.2	89.3090909090909	88.72727272727272
413452470	1441070290	30.90183163823986	122.78504630976961	10.2	89.14545454545454	88.63636363636363
413452470	1441070291	30.9018334188685	122.78510114668433	10.2	88.98181818181817	88.54545454545455
413452470	1441070292	30.901835192869775	122.78515615627794	10.2	88.81818181818181	88.45454545454545
413452470	1441070293	30.901836932716158	122.78521137299542	10.2	88.65454545454546	88.36363636363636
413452470	1441070294	30.901838610880038	122.7852668312816	10.2	88.4909090909091	88.27272727272727
413452470	1441070295	30.901840199833785	122.7853225655813	10.2	88.32727272727273	88.18181818181817
413452470	1441070296	30.901841672049706	122.78537861033922	10.2	88.16363636363637	88.0909090909091
413452470	1441070297	30.901842999999996	122.785435	10.2	88.0	88.0
413452470	1441070298	30.90184416861558	122.78549172550903	10.21111111111111	88.07777777777777	88.1111111111111
413452470	1441070299	30.901845212662234	122.78554860381465	10.222222222222221	88.15555555555555	88.22222222222221
413452470	1441070300	30.901846179364888	122.78560540836597	10.233333333333333	88.23333333333333	88.33333333333333
413452470	1441070301	30.901847115948804	122.7856619126123	10.244444444444444	88.3111111111111	88.44444444444444
413452470	1441070302	30.901848069639698	122.78571789000297	10.255555555555556	88.3888888888889	88.55555555555556
413452470	1441070303	30.901849087663624	122.78577311398749	10.266666666666667	88.46666666666667	88.66666666666667
413452470	1441070304	30.901850217247066	122.78582735801538	10.277777777777779	88.54444444444444	88.77777777777777
413452470	1441070305	30.9018515056168	122.78588039553631	10.28888888888889	88.62222222222223	88.88888888888889
413452470	1441070306	30.901853	122.78593200000002	10.3	88.7	89.0
413452470	1441070307	30.901854729959716	122.78598205047084	10.3	88.69	89.10000000000001
413452470	1441070308	30.90185665440133	122.78603084847153	10.3	88.68	89.2
413452470	1441070309	30.901858714565243	122.78607880113927	10.3	88.67	89.3
413452470	1441070310	30.901860851691204	122.78612631561121	10.3	88.66000000000001	89.4
413452470	1441070311	30.901863007018356	122.78617379902443	10.3	88.65	89.5
413452470	1441070312	30.901865121785278	122.7862216585158	10.3	88.64	89.6
413452470	1441070313	30.901867137229914	122.7862703012223	10.3	88.63	89.69999999999999
413452470	1441070314	30.901868994589574	122.78632013428073	10.3	88.61999999999999	89.8
413452470	1441070315	30.90187063510094	122.78637156482776	10.3	88.61	89.9
413452470	1441070316	30.90187199999999	122.78642500000001	10.3	88.6	90.0
413452470	1441070317	30.901873044959757	122.78648072075784	10.3	88.69	90.1
413452470	1441070318	30.90187378340423	122.78653850335697	10.3	88.78	90.2
413452470	1441070319	30.901874243195596	122.78659799787702	10.3	88.86999999999999	90.30000000000001
413452470	1441070320	30.9018744521966	122.78665885439766	10.3	88.96	90.4
413452470	1441070321	30.901874438270642	122.78672072299855	10.3	89.05000000000001	90.5
413452470	1441070322	30.901874229281713	122.78678325375945	10.3	89.14	90.6
413452470	1441070323	30.901873853094497	122.78684609676014	10.3	89.22999999999999	90.7
413452470	1441070324	30.901873337574337	122.78690890208048	10.3	89.32000000000001	90.8
413452470	1441070325	30.901872710587277	122.78697131980043	10.3	89.41000000000001	90.89999999999999
413452470	1441070326	30.901871999999997	122.787033	10.3	89.5	91.0
413452470	1441070327	30.901871229286396	122.78709366340325	10.295	89.585	91.05
413452470	1441070328	30.901870404346973	122.78715331331027	10.290000000000001	89.67	91.10000000000001
413452470	1441070329	30.901869526688582	122.78721202366509	10.285	89.755	91.15
413452470	1441070330	30.901868597817995	122.78726986841174	10.280000000000001	89.84	91.2
413452470	1441070331	30.901867619241823	122.78732692149426	10.275	89.92500000000001	91.25
413452470	1441070332	30.901866592466522	122.78738325685671	10.27	90.01	91.3
413452470	1441070333	30.901865518998402	122.78743894844318	10.265	90.09500000000001	91.35000000000001
413452470	1441070334	30.90186440034364	122.7874940701977	10.26	90.18	91.4
413452470	1441070335	30.90186323800826	122.7875486960643	10.255	90.26500000000001	91.45
413452470	1441070336	30.9018620334982	122.78760289998714	10.25	90.35000000000001	91.50000000000001
413452470	1441070337	30.90186078831922	122.78765675591018	10.245	90.435	91.55000000000001
413452470	1441070338	30.901859503976997	122.78771033777755	10.24	90.52000000000001	91.60000000000001
413452470	1441070339	30.901858181977037	122.7877637195333	10.235	90.605	91.65
413452470	1441070340	30.90185682382477	122.78781697512149	10.23	90.69000000000001	91.69999999999999
413452470	1441070341	30.901855431025474	122.78787017848622	10.225	90.775	91.75
413452470	1441070342	30.901854005084317	122.78792340357153	10.219999999999999	90.86	91.8
413452470	1441070343	30.90185254750632	122.7879767243215	10.215	90.94500000000001	91.85
413452470	1441070344	30.901851059796435	122.78803021468018	10.209999999999999	91.03	91.9
413452470	1441070345	30.901849543459434	122.78808394859168	10.205	91.11500000000001	91.95
413452470	1441070346	30.901848000000005	122.78813800000002	10.2	91.2	92.0
413452470	1441070347	30.90184643343043	122.78819242206167	10.209090909090909	91.24545454545455	91.9090909090909
413452470	1441070348	30.901844857793932	122.78824718478268	10.218181818181817	91.2909090909091	91.81818181818183
413452470	1441070349	30.90184328964151	122.78830223738146	10.227272727272727	91.33636363636364	91.72727272727273
413452470	1441070350	30.90184174552427	122.78835752907654	10.236363636363636	91.38181818181818	91.63636363636363
413452470	1441070351	30.901840241993437	122.78841300908644	10.245454545454546	91.42727272727274	91.54545454545455
413452470	1441070352	30.90183879560026	122.78846862662972	10.254545454545454	91.47272727272727	91.45454545454545
413452470	1441070353	30.901837422896097	122.78852433092503	10.263636363636364	91.51818181818183	91.36363636363637
413452470	1441070354	30.90183614043242	122.78858007119096	10.272727272727273	91.56363636363638	91.27272727272728
413452470	1441070355	30.90183496476074	122.7886357966463	10.281818181818183	91.60909090909091	91.18181818181817
413452470	1441070356	30.901833912432693	122.78869145650971	10.290909090909091	91.65454545454547	91.0909090909091
413452470	1441070357	30.901833	122.788747	10.3	91.7	91.0
413452470	1441070358	30.901832231923322	122.78880238967521	10.3	91.62222222222223	91.0
413452470	1441070359	30.901831564298814	122.78885764145035	10.3	91.54444444444445	91.0
413452470	1441070360	30.901830941131443	122.78891278457945	10.3	91.46666666666667	91.0
413452470	1441070361	30.90183030642618	122.78896784831646	10.3	91.3888888888889	91.0
413452470	1441070362	30.901829604187846	122.78902286191526	10.3	91.31111111111112	91.0
413452470	1441070363	30.901828778421326	122.78907785462951	10.3	91.23333333333333	91.0
413452470	1441070364	30.90182777313136	122.78913285571277	10.3	91.15555555555557	91.0
413452470	1441070365	30.901826532322694	122.7891878944185	10.3	91.07777777777777	91.0
413452470	1441070366	30.90182500000001	122.789243	10.3	91.0	91.0
413452470	1441070367	30.9018231418434	122.78929819454073	10.290000000000001	91.03999999999999	91.0
413452470	1441070368	30.901821010234865	122.78935347144518	10.280000000000001	91.08	91.0
413452470	1441070369	30.901818679231866	122.78940881694827	10.27	91.12	91.0
413452470	1441070370	30.90181622289194	122.78946421728507	10.26	91.16000000000001	91.0
413452470	1441070371	30.90181371527259	122.78951965869084	10.25	91.2	91.0
413452470	1441070372	30.901811230431388	122.78957512740098	10.24	91.24	91.0
413452470	1441070373	30.901808842425922	122.78963060965113	10.23	91.28	91.0
413452470	1441070374	30.90180662531377	122.78968609167703	10.219999999999999	91.32000000000001	91.0
413452470	1441070375	30.901804653152578	122.78974155971461	10.209999999999999	91.36	91.0
413452470	1441070376	30.901803000000005	122.78979700000001	10.2	91.4	91.0
413452470	1441070377	30.901801719607075	122.78985239992106	10.2	91.27	91.0
413452470	1441070378	30.901800784498274	122.7899077514719	10.2	91.14	91.0
413452470	1441070379	30.901800146891443	122.78996304779811	10.2	91.01	91.0
413452470	1441070380	30.901799759004433	122.79001828204522	10.2	90.88	91.0
413452470	1441070381	30.90179957305511	122.79007344735858	10.2	90.75	91.0
413452470	1441070382	30.901799541261358	122.79012853688347	10.2	90.62	91.0
413452470	1441070383	30.901799615841064	122.79018354376507	10.2	90.49	91.0
413452470	1441070384	30.901799749012135	122.79023846114842	10.2	90.35999999999999	91.0
413452470	1441070385	30.90179989299246	122.79029328217844	10.2	90.23	91.0
413452470	1441070386	30.901799999999998	122.790348	10.2	90.1	91.0
413452470	1441070387	30.901800031153734	122.79040261236712	10.2	90.115	90.95
413452470	1441070388	30.90179998317709	122.79045713547099	10.2	90.13	90.89999999999999
413452470	1441070389	30.90179986169449	122.79051159011219	10.2	90.145	90.85
413452470	1441070390	30.90179967233034	122.79056599709124	10.2	90.16	90.8
413452470	1441070391	30.901799420709054	122.79062037720867	10.2	90.175	90.75
413452470	1441070392	30.901799112454935	122.79067475126514	10.2	90.19	90.7
413452470	1441070393	30.90179875319231	122.79072914006117	10.2	90.205	90.64999999999999
413452470	1441070394	30.90179834854545	122.79078356439737	10.2	90.22	90.6
413452470	1441070395	30.901797904138586	122.79083804507434	10.2	90.235	90.55
413452470	1441070396	30.901797425595948	122.79089260289275	10.2	90.25000000000001	90.5
413452470	1441070397	30.901796918541663	122.79094725865316	10.2	90.26500000000001	90.45
413452470	1441070398	30.901796388599898	122.7910020331563	10.2	90.28	90.4
413452470	1441070399	30.901795841394733	122.79105694720278	10.2	90.295	90.35000000000001
413452470	1441070400	30.90179528255023	122.79111202159326	10.2	90.31	90.30000000000001
413452470	1441070401	30.901794717690414	122.79116727712848	10.2	90.325	90.25
413452470	1441070402	30.901794152439273	122.7912227346091	10.2	90.34	90.2
413452470	1441070403	30.901793592420766	122.79127841483582	10.2	90.35500000000002	90.15
413452470	1441070404	30.901793043258795	122.79133433860939	10.2	90.37000000000002	90.1
413452470	1441070405	30.901792510577266	122.79139052673054	10.2	90.38500000000002	90.05
413452470	1441070406	30.901791999999997	122.79144700000002	10.2	90.40000000000002	90.0
413452470	1441070407	30.901791517563197	122.79150374693099	10.19090909090909	90.3909090909091	90.0
413452470	1441070408	30.901791070952726	122.7915606268863	10.181818181818182	90.38181818181819	90.0
413452470	1441070409	30.90179066826712	122.79161746694113	10.172727272727272	90.37272727272727	90.0
413452470	1441070410	30.90179031760521	122.79167409417083	10.163636363636362	90.36363636363637	90.0
413452470	1441070411	30.90179002706615	122.79173033565061	10.154545454545454	90.35454545454546	90.0
413452470	1441070412	30.901789804749384	122.79178601845585	10.145454545454545	90.34545454545454	90.0
413452470	1441070413	30.90178965875462	122.7918409696618	10.136363636363637	90.33636363636364	90.0
413452470	1441070414	30.901789597181875	122.79189501634386	10.127272727272727	90.32727272727273	90.0
413452470	1441070415	30.90178962813147	122.79194798557734	10.118181818181817	90.31818181818181	90.0
413452470	1441070416	30.901789759703906	122.79199970443759	10.10909090909091	90.3090909090909	90.0
413452470	1441070417	30.90178999999999	122.79205	10.1	90.3	90.0
413452470	1441070418	30.901790356583376	122.79209880622733	10.1	90.16666666666667	90.0
413452470	1441070419	30.90179083486812	122.79214648463184	10.1	90.03333333333332	90.0
413452470	1441070420	30.90179143973027	122.79219350361319	10.1	89.89999999999999	90.0
413452470	1441070421	30.90179217604517	122.7922403315711	10.1	89.76666666666667	90.0
413452470	1441070422	30.901793048687495	122.79228743690524	10.1	89.63333333333333	90.0
413452470	1441070423	30.90179406253123	122.7923352880154	10.1	89.49999999999999	90.0
413452470	1441070424	30.90179522244967	122.79238435330136	10.1	89.36666666666666	90.0
413452470	1441070425	30.901796533315334	122.79243510116292	10.1	89.23333333333332	90.0
413452470	1441070426	30.90179800000001	122.792488	10.1	89.1	90.0
413452470	1441070427	30.901799617065922	122.7925433698726	10.1	88.98999999999998	90.0
413452470	1441070428	30.901801337840396	122.79260093748083	10.1	88.88	90.0
413452470	1441070429	30.901803105342626	122.79266028118478	10.1	88.77	90.0
413452470	1441070430	30.90180486259246	122.7927209793443	10.1	88.66	90.0
413452470	1441070431	30.901806552610502	122.79278261031914	10.1	88.54999999999998	90.0
413452470	1441070432	30.901808118418124	122.7928447524688	10.1	88.44	90.0
413452470	1441070433	30.901809503037505	122.79290698415264	10.1	88.33	90.0
413452470	1441070434	30.90181064949162	122.79296888372981	10.1	88.22	90.0
413452470	1441070435	30.901811500804254	122.79303002955933	10.1	88.10999999999999	90.0
413452470	1441070436	30.901811999999996	122.79309	10.1	88.0	90.0
413452470	1441070437	30.901812112013125	122.79314847911357	10.11	88.22	90.0
413452470	1441070438	30.901811889414144	122.79320557377375	10.12	88.44	90.0
413452470	1441070439	30.90181140668215	122.79326149655745	10.129999999999999	88.66	90.0
413452470	1441070440	30.901810738295897	122.79331646004174	10.139999999999999	88.88	90.0
413452470	1441070441	30.901809958733697	122.79337067680396	10.149999999999999	89.10000000000001	90.0
413452470	1441070442	30.901809142473528	122.79342435942151	10.16	89.32000000000001	90.0
413452470	1441070443	30.901808363993005	122.79347772047205	10.17	89.54	90.0
[truncated: 6,043 more rows]
