# Supplementary material for: Maritime traffic congestion identification and ship trajectory prediction using temporal graph convolutional networks
Source: PLoS One. 2026 Mar 9;21(3):e0342781. doi: 10.1371/journal.pone.0342781 (PMC12970927; doi:10.1371/journal.pone.0342781)
Supplement: S1 File — (ZIP) [file pone.0342781.s001.zip › data/interpolation/shipid_413454030_processed.csv]

shipid	lasttime	lat	lon	sog	cog	hdg
413454030	1441065607	31.055102000000012	122.600283	0.3	308.3	355.0
413454030	1441065608	31.0551030453153	122.60028261300533	0.3181818181818182	308.6090909090909	355.0
413454030	1441065609	31.05510416424241	122.6002819700573	0.33636363636363636	308.91818181818184	355.0
413454030	1441065610	31.055105353465464	122.60028109136425	0.35454545454545455	309.2272727272727	355.0
413454030	1441065611	31.055106609668613	122.60027999713455	0.37272727272727274	309.5363636363636	355.0
413454030	1441065612	31.055107929535964	122.60027870757649	0.39090909090909093	309.8454545454546	355.0
413454030	1441065613	31.055109309751675	122.60027724289843	0.40909090909090906	310.1545454545455	355.0
413454030	1441065614	31.055110746999866	122.60027562330872	0.42727272727272725	310.4636363636364	355.0
413454030	1441065615	31.055112237964654	122.60027386901567	0.44545454545454544	310.7727272727273	355.0
413454030	1441065616	31.055113779330178	122.60027200022763	0.4636363636363636	311.08181818181816	355.0
413454030	1441065617	31.05511536778059	122.60027003715298	0.4818181818181818	311.3909090909091	355.0
413454030	1441065618	31.055117	122.600268	0.5	311.7	355.0
413454030	1441065619	31.055118672672563	122.60026590897706	0.47	311.72	355.0
413454030	1441065620	31.055120382482386	122.60026378429252	0.44	311.74	355.0
413454030	1441065621	31.055122126113652	122.60026164615469	0.41000000000000003	311.76	355.0
413454030	1441065622	31.055123900250468	122.60025951477198	0.38	311.78	355.0
413454030	1441065623	31.05512570157697	122.60025741035268	0.35	311.8	355.0
413454030	1441065624	31.05512752677733	122.60025535310515	0.32	311.82	355.0
413454030	1441065625	31.055129372535646	122.60025336323775	0.29000000000000004	311.84	355.0
413454030	1441065626	31.055131235536123	122.60025146095887	0.26	311.86	355.0
413454030	1441065627	31.055133112462844	122.60024966647684	0.22999999999999998	311.88	355.0
413454030	1441065628	31.05513499999999	122.600248	0.2	311.9	355.0
413454030	1441065629	31.05513689220045	122.60024647611762	0.2	312.0444444444444	355.0
413454030	1441065630	31.055138772592077	122.6002450869426	0.2	312.1888888888889	355.0
413454030	1441065631	31.055140622071455	122.6002438189687	0.2	312.3333333333333	355.0
413454030	1441065632	31.0551424215352	122.60024265868972	0.2	312.47777777777776	355.0
413454030	1441065633	31.055144151879876	122.60024159259936	0.2	312.6222222222222	355.0
413454030	1441065634	31.0551457940021	122.60024060719144	0.2	312.7666666666667	355.0
413454030	1441065635	31.055147328798476	122.60023968895973	0.2	312.9111111111111	355.0
413454030	1441065636	31.055148737165577	122.600238824398	0.2	313.05555555555554	355.0
413454030	1441065637	31.055149999999998	122.600238	0.2	313.2	355.0
413454030	1441065638	31.055151105093568	122.60023720247017	0.2363636363636364	313.1	355.0
413454030	1441065639	31.05515206781903	122.6002364193554	0.2727272727272727	313.0	355.0
413454030	1441065640	31.05515291044438	122.6002356384133	0.3090909090909091	312.90000000000003	355.0
413454030	1441065641	31.05515365523756	122.60023484740141	0.34545454545454546	312.8	355.0
413454030	1441065642	31.05515432446659	122.60023403407732	0.38181818181818183	312.70000000000005	355.0
413454030	1441065643	31.05515494039943	122.6002331861986	0.4181818181818182	312.6	355.0
413454030	1441065644	31.055155525304066	122.60023229152279	0.45454545454545453	312.5	355.0
413454030	1441065645	31.05515610144845	122.60023133780746	0.4909090909090909	312.40000000000003	355.0
413454030	1441065646	31.055156691100585	122.60023031281017	0.5272727272727273	312.3	355.0
413454030	1441065647	31.05515731652844	122.6002292042885	0.5636363636363637	312.20000000000005	355.0
413454030	1441065648	31.055158	122.60022799999999	0.6	312.1	355.0
413454030	1441065649	31.05515875885715	122.60022669170561	0.57	312.12	355.0
413454030	1441065650	31.05515959073752	122.60022528717992	0.54	312.14000000000004	355.0
413454030	1441065651	31.05516048835262	122.60022379820083	0.51	312.16	355.0
413454030	1441065652	31.055161444413997	122.60022223654629	0.48	312.18	355.0
413454030	1441065653	31.05516245163318	122.60022061399428	0.44999999999999996	312.20000000000005	355.0
413454030	1441065654	31.055163502721715	122.60021894232274	0.42	312.22	355.0
413454030	1441065655	31.055164590391126	122.60021723330956	0.39	312.24	355.0
413454030	1441065656	31.05516570735295	122.60021549873277	0.36	312.26	355.0
413454030	1441065657	31.055166846318734	122.60021375037026	0.32999999999999996	312.28000000000003	355.0
413454030	1441065658	31.055168000000005	122.600212	0.3	312.3	355.0
413454030	1441065659	31.055169159952293	122.60021025514799	0.3222222222222222	312.02222222222224	355.0
413454030	1441065660	31.055170313107098	122.60020850633236	0.34444444444444444	311.74444444444447	355.0
413454030	1441065661	31.05517144523985	122.60020673981927	0.36666666666666664	311.46666666666664	355.0
413454030	1441065662	31.055172542126048	122.6002049418749	0.3888888888888889	311.1888888888889	355.0
413454030	1441065663	31.055173589541166	122.60020309876543	0.4111111111111111	310.9111111111111	355.0
413454030	1441065664	31.05517457326064	122.60020119675704	0.43333333333333335	310.6333333333334	355.0
413454030	1441065665	31.05517547905997	122.60019922211588	0.45555555555555555	310.35555555555555	355.0
413454030	1441065666	31.055176292714602	122.60019716110811	0.47777777777777775	310.07777777777784	355.0
413454030	1441065667	31.055176999999997	122.60019499999999	0.5	309.8	355.0
413454030	1441065668	31.055177592933884	122.60019273054726	0.4818181818181818	309.7818181818182	355.0909090909091
413454030	1441065669	31.05517808850303	122.60019036646422	0.4636363636363636	309.76363636363635	355.1818181818182
413454030	1441065670	31.055178509936443	122.60018792695479	0.44545454545454544	309.74545454545455	355.27272727272725
413454030	1441065671	31.05517888046314	122.60018543122291	0.42727272727272725	309.72727272727275	355.3636363636364
413454030	1441065672	31.055179223312148	122.60018289847251	0.40909090909090906	309.7090909090909	355.45454545454544
413454030	1441065673	31.055179561712492	122.60018034790747	0.3909090909090909	309.69090909090914	355.54545454545456
413454030	1441065674	31.055179918893177	122.60017779873175	0.3727272727272727	309.67272727272734	355.6363636363636
413454030	1441065675	31.055180318083234	122.60017527014922	0.3545454545454545	309.6545454545455	355.7272727272727
413454030	1441065676	31.05518078251173	122.60017278136381	0.3363636363636363	309.6363636363637	355.8181818181818
413454030	1441065677	31.055181335407624	122.60017035157945	0.3181818181818181	309.6181818181818	355.9090909090909
413454030	1441065678	31.05518199999999	122.60016800000001	0.29999999999999993	309.6	356.0
413454030	1441065679	31.05518279175979	122.6001657384767	0.3181818181818182	309.70909090909095	356.0
413454030	1441065680	31.055183695125702	122.60016354944982	0.33636363636363636	309.8181818181818	356.0
413454030	1441065681	31.055184686778393	122.60016140800695	0.35454545454545455	309.9272727272728	356.0
413454030	1441065682	31.05518574339851	122.6001592892357	0.37272727272727274	310.03636363636366	356.0
413454030	1441065683	31.055186841666647	122.60015716822367	0.39090909090909093	310.1454545454546	356.0
413454030	1441065684	31.055187958263495	122.60015502005842	0.40909090909090906	310.25454545454545	356.0
413454030	1441065685	31.055189069869648	122.60015281982756	0.42727272727272725	310.3636363636364	356.0
413454030	1441065686	31.055190153165746	122.60015054261869	0.44545454545454544	310.47272727272724	356.0
413454030	1441065687	31.05519118483242	122.60014816351942	0.4636363636363636	310.5818181818182	356.0
413454030	1441065688	31.055192141550293	122.60014565761733	0.4818181818181818	310.6909090909091	356.0
413454030	1441065689	31.05519300000001	122.60014300000002	0.5	310.8	356.0
413454030	1441065690	31.055193747652787	122.60014018016903	0.4857142857142857	310.72857142857146	356.0
413454030	1441065691	31.055194415142466	122.60013724528183	0.4714285714285714	310.65714285714284	356.0
413454030	1441065692	31.05519504389349	122.60013425690974	0.4571428571428572	310.5857142857143	356.0
413454030	1441065693	31.05519567533029	122.60013127662415	0.4428571428571429	310.51428571428573	356.0
413454030	1441065694	31.055196350877324	122.60012836599643	0.4285714285714286	310.4428571428572	356.0
413454030	1441065695	31.055197111959085	122.60012558659794	0.4142857142857143	310.3714285714286	356.0
413454030	1441065696	31.055198000000008	122.60012300000001	0.4	310.3	356.0
413454030	1441065697	31.055199046661116	122.60012065283664	0.38181818181818183	310.4363636363637	356.0
413454030	1441065698	31.055200244549628	122.60011853199218	0.36363636363636365	310.5727272727273	356.0
413454030	1441065699	31.055201576509297	122.60011660941367	0.34545454545454546	310.70909090909095	356.0
413454030	1441065700	31.055203025383914	122.6001148570481	0.32727272727272727	310.8454545454546	356.0
413454030	1441065701	31.055204574017235	122.60011324684248	0.3090909090909091	310.9818181818182	356.0
413454030	1441065702	31.055206205252997	122.60011175074382	0.2909090909090909	311.1181818181818	356.0
413454030	1441065703	31.055207901934967	122.60011034069912	0.2727272727272727	311.25454545454545	356.0
413454030	1441065704	31.055209646906892	122.60010898865538	0.2545454545454545	311.3909090909091	356.0
413454030	1441065705	31.05521142301253	122.60010766655961	0.23636363636363636	311.5272727272727	356.0
413454030	1441065706	31.055213213095655	122.60010634635881	0.21818181818181817	311.6636363636364	356.0
413454030	1441065707	31.055214999999993	122.60010499999999	0.19999999999999998	311.8	356.0
413454030	1441065708	31.05521676916926	122.60010360510972	0.2090909090909091	311.6545454545455	356.0909090909091
413454030	1441065709	31.055218516446967	122.60010216203298	0.2181818181818182	311.5090909090909	356.1818181818182
413454030	1441065710	31.055220240276594	122.6001006767943	0.2272727272727273	311.3636363636364	356.27272727272725
413454030	1441065711	31.05522193910161	122.60009915541823	0.23636363636363636	311.2181818181818	356.3636363636364
413454030	1441065712	31.055223611365513	122.60009760392929	0.24545454545454545	311.07272727272726	356.45454545454544
413454030	1441065713	31.055225255511775	122.600096028352	0.2545454545454545	310.9272727272727	356.54545454545456
413454030	1441065714	31.05522686998385	122.60009443471098	0.2636363636363636	310.7818181818182	356.6363636363636
413454030	1441065715	31.055228453225233	122.60009282903073	0.2727272727272727	310.6363636363636	356.7272727272727
413454030	1441065716	31.0552300036794	122.60009121733576	0.2818181818181818	310.4909090909091	356.8181818181818
413454030	1441065717	31.055231519789825	122.6000896056507	0.2909090909090909	310.3454545454545	356.9090909090909
413454030	1441065718	31.055233	122.600088	0.3	310.2	357.0
413454030	1441065719	31.05523444350845	122.6000864066624	0.3111111111111111	310.0444444444444	357.0
413454030	1441065720	31.05523585253402	122.60008483293304	0.32222222222222224	309.8888888888889	357.0
413454030	1441065721	31.0552372300506	122.60008328636124	0.3333333333333333	309.73333333333335	357.0
413454030	1441065722	31.055238579032117	122.6000817744963	0.34444444444444444	309.5777777777778	357.0
413454030	1441065723	31.055239902452435	122.60008030488753	0.35555555555555557	309.4222222222222	357.0
413454030	1441065724	31.055241203285483	122.6000788850842	0.3666666666666667	309.2666666666667	357.0
413454030	1441065725	31.05524248450518	122.60007752263562	0.37777777777777777	309.11111111111114	357.0
413454030	1441065726	31.055243749085367	122.60007622509114	0.3888888888888889	308.9555555555556	357.0
413454030	1441065727	31.055245000000003	122.600075	0.4	308.8	357.0
413454030	1441065728	31.05524623893923	122.6000738508056	0.4	308.6454545454546	357.0
413454030	1441065729	31.055247462458183	122.60007276452745	0.4	308.4909090909091	357.0
413454030	1441065730	31.055248665828298	122.60007172407916	0.4	308.33636363636367	357.0
413454030	1441065731	31.055249844320986	122.60007071237436	0.4	308.1818181818182	357.0
413454030	1441065732	31.05525099320764	122.60006971232661	0.4	308.02727272727276	357.0
413454030	1441065733	31.055252107759678	122.60006870684953	0.4	307.87272727272733	357.0
413454030	1441065734	31.05525318324854	122.60006767885672	0.4	307.71818181818185	357.0
413454030	1441065735	31.055254214945577	122.60006661126177	0.4	307.5636363636364	357.0
413454030	1441065736	31.05525519812222	122.60006548697825	0.4	307.40909090909093	357.0
413454030	1441065737	31.055256128049905	122.60006428891981	0.4	307.2545454545455	357.0
413454030	1441065738	31.055256999999994	122.600063	0.4	307.1	357.0
413454030	1441065739	31.055257814193165	122.60006160618404	0.4	307.1	357.09090909090907
413454030	1441065740	31.05525859064705	122.60006010564351	0.4	307.1	357.18181818181813
413454030	1441065741	31.055259354328534	122.60005849960164	0.4	307.1	357.27272727272725
413454030	1441065742	31.05526013020449	122.60005678928157	0.4	307.1	357.3636363636364
413454030	1441065743	31.055260943241834	122.60005497590653	0.4	307.1	357.4545454545455
413454030	1441065744	31.05526181840741	122.60005306069968	0.4	307.1	357.5454545454545
413454030	1441065745	31.055262780668134	122.60005104488422	0.4	307.1	357.6363636363636
413454030	1441065746	31.055263854990876	122.60004892968335	0.4	307.1	357.72727272727275
413454030	1441065747	31.055265066342496	122.60004671632024	0.4	307.1	357.81818181818187
413454030	1441065748	31.05526643968991	122.60004440601806	0.4	307.1	357.90909090909093
413454030	1441065749	31.055267999999998	122.600042	0.4	307.1	358.0
413454030	1441065750	31.055269763291562	122.60003950273655	0.4	307.26842105263165	358.0
413454030	1441065751	31.055271709791192	122.60003693168761	0.4	307.43684210526317	358.0
413454030	1441065752	31.055273810777376	122.60003430756042	0.4	307.60526315789474	358.0
413454030	1441065753	31.05527603752866	122.6000316510622	0.4	307.77368421052637	358.0
413454030	1441065754	31.055278361323513	122.60002898290018	0.4	307.9421052631579	358.0
413454030	1441065755	31.055280753440496	122.60002632378165	0.4	308.1105263157895	358.0
413454030	1441065756	31.05528318515808	122.6000236944138	0.4	308.2789473684211	358.0
413454030	1441065757	31.055285627754813	122.60002111550392	0.4	308.44736842105266	358.0
413454030	1441065758	31.055288052509216	122.60001860775924	0.4	308.61578947368423	358.0
413454030	1441065759	31.05529043069981	122.60001619188708	0.4	308.78421052631586	358.0
413454030	1441065760	31.0552927336051	122.60001388859465	0.4	308.95263157894743	358.0
413454030	1441065761	31.055294932503614	122.60001171858926	0.4	309.12105263157895	358.0
413454030	1441065762	31.055296998673892	122.60000970257819	0.4	309.2894736842106	358.0
413454030	1441065763	31.05529890339446	122.6000078612687	0.4	309.45789473684215	358.0
413454030	1441065764	31.055300617943836	122.60000621536805	0.4	309.6263157894737	358.0
413454030	1441065765	31.055302113600547	122.6000047855836	0.4	309.7947368421053	358.0
413454030	1441065766	31.05530336164313	122.6000035926226	0.4	309.9631578947369	358.0
413454030	1441065767	31.055304333350122	122.6000026571923	0.4	310.13157894736844	358.0
413454030	1441065768	31.055305	122.60000200000002	0.4	310.3	358.0
413454030	1441065769	31.055305347301704	122.60000162646625	0.4	310.26000000000005	358.1
413454030	1441065770	31.055305418685585	122.60000148086444	0.4	310.22	358.2
413454030	1441065771	31.05530527201231	122.60000149218125	0.4	310.18	358.3
413454030	1441065772	31.055304965142646	122.60000158940336	0.4	310.14	358.4
413454030	1441065773	31.055304555937276	122.6000017015174	0.4	310.1	358.5
413454030	1441065774	31.055304102256926	122.60000175751004	0.4	310.06	358.6
413454030	1441065775	31.055303661962316	122.60000168636796	0.4	310.02	358.70000000000005
413454030	1441065776	31.055303292914147	122.60000141707782	0.4	309.97999999999996	358.8
413454030	1441065777	31.05530305297314	122.60000087862628	0.4	309.93999999999994	358.90000000000003
413454030	1441065778	31.05530299999999	122.60000000000001	0.4	309.9	359.0
413454030	1441065779	31.055303180217834	122.59999873066947	0.4	309.9444444444444	359.0
413454030	1441065780	31.05530359329932	122.5999971020404	0.4	309.9888888888889	359.0
413454030	1441065781	31.05530422727957	122.59999516600237	0.4	310.0333333333333	359.0
413454030	1441065782	31.055305070193665	122.59999297444489	0.4	310.0777777777778	359.0
413454030	1441065783	31.05530611007667	122.59999057925752	0.4	310.1222222222222	359.0
413454030	1441065784	31.055307334963725	122.59998803232979	0.4	310.1666666666667	359.0
413454030	1441065785	31.055308732889895	122.59998538555126	0.4	310.2111111111111	359.0
413454030	1441065786	31.05531029189028	122.59998269081147	0.4	310.2555555555556	359.0
413454030	1441065787	31.05531199999999	122.59998	0.4	310.3	359.0
413454030	1441065788	31.05531384209227	122.59997735561437	0.39090909090909093	310.3	359.0
413454030	1441065789	31.0553157903928	122.59997476258413	0.38181818181818183	310.3	359.0
413454030	1441065790	31.055317813965427	122.59997221644682	0.37272727272727274	310.3	359.0
413454030	1441065791	31.055319881873938	122.59996971274	0.36363636363636365	310.3	359.0
413454030	1441065792	31.0553219631822	122.59996724700119	0.35454545454545455	310.3	359.0
413454030	1441065793	31.055324026953997	122.59996481476797	0.34545454545454546	310.3	359.0
413454030	1441065794	31.055326042253167	122.59996241157788	0.33636363636363636	310.3	359.0
413454030	1441065795	31.055327978143527	122.59996003296848	0.32727272727272727	310.3	359.0
413454030	1441065796	31.0553298036889	122.59995767447732	0.3181818181818182	310.3	359.0
413454030	1441065797	31.05533148795312	122.59995533164197	0.3090909090909091	310.3	359.0
413454030	1441065798	31.055332999999997	122.599953	0.3	310.3	359.0
413454030	1441065799	31.05533431671416	122.59995067573325	0.3	310.40500000000003	359.05
413454030	1441065800	31.05533544626342	122.59994835760081	0.3	310.51000000000005	359.1
413454030	1441065801	31.055336404636435	122.59994604500602	0.3	310.61500000000007	359.15
413454030	1441065802	31.055337207821832	122.59994373735222	0.3	310.72	359.2
413454030	1441065803	31.055337871808256	122.59994143404282	0.3	310.82500000000005	359.25
413454030	1441065804	31.055338412584337	122.5999391344811	0.3	310.93000000000006	359.3
413454030	1441065805	31.05533884613871	122.59993683807045	0.3	311.035	359.34999999999997
413454030	1441065806	31.055339188460028	122.59993454421421	0.3	311.14000000000004	359.4
413454030	1441065807	31.05533945553691	122.59993225231571	0.3	311.245	359.45
413454030	1441065808	31.055339663357998	122.59992996177834	0.3	311.35	359.50000000000006
413454030	1441065809	31.055339827911915	122.5999276720054	0.3	311.45500000000004	359.55
413454030	1441065810	31.05533996518732	122.59992538240027	0.3	311.56	359.6
413454030	1441065811	31.055340091172837	122.59992309236624	0.3	311.665	359.65000000000003
413454030	1441065812	31.055340221857097	122.59992080130668	0.3	311.77	359.70000000000005
413454030	1441065813	31.055340373228745	122.59991850862492	0.3	311.875	359.75
413454030	1441065814	31.055340561276406	122.59991621372433	0.3	311.98	359.8
413454030	1441065815	31.055340801988738	122.59991391600822	0.3	312.085	359.85
413454030	1441065816	31.05534111135436	122.59991161487989	0.3	312.19	359.9
413454030	1441065817	31.0553415053619	122.5999093097427	0.3	312.295	359.95
413454030	1441065818	31.055342	122.599907	0.3	312.40000000000003	0.0
413454030	1441065819	31.055342607258744	122.59990468653709	0.29	312.34000000000003	0.0
413454030	1441065820	31.055343323133933	122.59990237616728	0.27999999999999997	312.28000000000003	0.0
413454030	1441065821	31.055344139622864	122.59990007718592	0.27	312.22	0.0
413454030	1441065822	31.05534504872278	122.59989779788833	0.26	312.16	0.0
413454030	1441065823	31.055346042430955	122.59989554656983	0.25	312.1	0.0
413454030	1441065824	31.055347112744666	122.59989333152575	0.24	312.03999999999996	0.0
413454030	1441065825	31.055348251661144	122.59989116105139	0.22999999999999998	311.97999999999996	0.0
413454030	1441065826	31.055349451177687	122.59988904344208	0.22	311.91999999999996	0.0
413454030	1441065827	31.05535070329156	122.59988698699318	0.21000000000000002	311.86	0.0
413454030	1441065828	31.055352	122.59988500000001	0.2	311.8	0.0
413454030	1441065829	31.05535333185909	122.59988308692647	0.2272727272727273	311.8181818181818	0.09090909090912191
413454030	1441065830	31.055354683660052	122.59988123691082	0.2545454545454546	311.8363636363636	0.18181818181818699
413454030	1441065831	31.055356038752844	122.59987943525984	0.28181818181818186	311.8545454545455	0.27272727272725206
413454030	1441065832	31.05535738048746	122.5998776672804	0.3090909090909091	311.8727272727273	0.36363636363637397
413454030	1441065833	31.055358692213915	122.59987591827928	0.33636363636363636	311.8909090909091	0.45454545454543904
413454030	1441065834	31.05535995728215	122.59987417356336	0.36363636363636365	311.9090909090909	0.545454545454561
413454030	1441065835	31.055361159042192	122.5998724184394	0.3909090909090909	311.9272727272727	0.636363636363626
413454030	1441065836	31.05536228084401	122.59987063821428	0.4181818181818182	311.94545454545454	0.7272727272726911
413454030	1441065837	31.055363306037595	122.59986881819478	0.44545454545454544	311.96363636363634	0.818181818181813
413454030	1441065838	31.055364217972926	122.59986694368776	0.4727272727272727	311.98181818181814	0.9090909090908781
413454030	1441065839	31.055364999999995	122.59986500000001	0.5	312.0	1.0
413454030	1441065840	31.055365646051754	122.59986298181961	0.4875	311.9	1.0
413454030	1441065841	31.055366192393063	122.59986092135954	0.475	311.8	1.0
413454030	1441065842	31.055366685871757	122.59985886021394	0.4625	311.7	1.0
413454030	1441065843	31.05536717333564	122.59985683997704	0.45	311.59999999999997	1.0
413454030	1441065844	31.055367701632566	122.59985490224302	0.4375	311.49999999999994	1.0
413454030	1441065845	31.05536831761037	122.59985308860607	0.42500000000000004	311.4	1.0
413454030	1441065846	31.05536906811692	122.59985144066033	0.41250000000000003	311.29999999999995	1.0
413454030	1441065847	31.055370000000003	122.59985	0.4	311.2	1.0
413454030	1441065848	31.055371146117984	122.59984879565015	0.4090909090909091	311.47272727272724	1.0
413454030	1441065849	31.055372483371098	122.59984780635929	0.4181818181818182	311.74545454545455	1.0
413454030	1441065850	31.055373974670076	122.59984699830684	0.4272727272727273	312.0181818181818	1.0
413454030	1441065851	31.05537558292564	122.59984633767225	0.4363636363636364	312.29090909090905	1.0
413454030	1441065852	31.05537727104852	122.59984579063489	0.44545454545454544	312.56363636363636	1.0
413454030	1441065853	31.055379001949436	122.59984532337417	0.4545454545454546	312.8363636363636	1.0
413454030	1441065854	31.05538073853913	122.59984490206956	0.4636363636363636	313.1090909090909	1.0
413454030	1441065855	31.055382443728305	122.5998444929004	0.4727272727272727	313.3818181818182	1.0
413454030	1441065856	31.055384080427686	122.59984406204616	0.4818181818181818	313.6545454545454	1.0
413454030	1441065857	31.05538561154801	122.59984357568622	0.4909090909090909	313.92727272727274	1.0
413454030	1441065858	31.055386999999985	122.59984299999999	0.5	314.2	1.0
413454030	1441065859	31.05538821881623	122.59984230627722	0.49	314.01	1.099999999999966
413454030	1441065860	31.055389281516856	122.59984148624899	0.48	313.82	1.1999999999999886
413454030	1441065861	31.055390211743855	122.59984053675679	0.47000000000000003	313.63	1.2999999999999545
413454030	1441065862	31.05539103313925	122.59983945464198	0.46	313.44	1.3999999999999773
413454030	1441065863	31.055391769345043	122.59983823674607	0.45	313.25	1.5
413454030	1441065864	31.055392444003225	122.59983687991047	0.44	313.06	1.6000000000000227
413454030	1441065865	31.055393080755827	122.59983538097663	0.43	312.87	1.6999999999999886
413454030	1441065866	31.05539370324481	122.59983373678598	0.42000000000000004	312.68	1.8000000000000114
413454030	1441065867	31.055394335112194	122.59983194417995	0.41000000000000003	312.49	1.8999999999999773
413454030	1441065868	31.055395	122.59983	0.4	312.3	2.0
413454030	1441065869	31.05539571788395	122.59982790456078	0.39	312.14000000000004	2.0
413454030	1441065870	31.055396494074856	122.59982567207001	0.38	311.98	2.0
413454030	1441065871	31.055397330217286	122.5998233202086	0.37	311.82	2.0
413454030	1441065872	31.0553982279558	122.5998208666575	0.36	311.66	2.0
413454030	1441065873	31.055399188934942	122.59981832909764	0.35	311.5	2.0
413454030	1441065874	31.055400214799295	122.59981572521	0.33999999999999997	311.34000000000003	2.0
413454030	1441065875	31.055401307193407	122.59981307267545	0.33	311.18	2.0
413454030	1441065876	31.05540246776185	122.59981038917498	0.32	311.02	2.0
413454030	1441065877	31.05540369814919	122.5998076923895	0.31	310.86	2.0
413454030	1441065878	31.055405000000007	122.599805	0.3	310.7	2.0
413454030	1441065879	31.055406375648033	122.59980233247968	0.31	310.66	2.099999999999966
413454030	1441065880	31.055407830183857	122.59979972147104	0.32	310.62	2.1999999999999886
413454030	1441065881	31.055409369387196	122.59979720140892	0.33	310.58000000000004	2.3000000000000114
413454030	1441065882	31.055410999037786	122.59979480672808	0.34	310.54	2.3999999999999773
413454030	1441065883	31.055412724915403	122.59979257186338	0.35	310.5	2.5
413454030	1441065884	31.05541455279978	122.59979053124957	0.36	310.46000000000004	2.599999999999966
413454030	1441065885	31.055416488470676	122.59978871932151	0.37	310.42	2.6999999999999886
413454030	1441065886	31.055418537707844	122.59978717051402	0.38	310.38000000000005	2.8000000000000114
413454030	1441065887	31.05542070629103	122.5997859192619	0.39	310.34000000000003	2.900000000000034
413454030	1441065888	31.05542299999999	122.599785	0.4	310.3	3.0
413454030	1441065889	31.05542541752395	122.59978443352064	0.39	310.29	3.0
413454030	1441065890	31.05542792918985	122.59978418604611	0.38	310.28000000000003	3.0
413454030	1441065891	31.05543049823415	122.59978421015626	0.37	310.27000000000004	3.0
413454030	1441065892	31.055433087893302	122.59978445843085	0.36	310.26000000000005	3.0
413454030	1441065893	31.05543566140371	122.59978488344969	0.35	310.25	3.0
413454030	1441065894	31.055438182001826	122.59978543779256	0.33999999999999997	310.24	3.0
413454030	1441065895	31.05544061292408	122.59978607403927	0.33	310.23	3.0
413454030	1441065896	31.055442917406904	122.59978674476955	0.32	310.21999999999997	3.0
413454030	1441065897	31.055445058686736	122.59978740256322	0.31	310.21	3.0
413454030	1441065898	31.055447000000008	122.599788	0.3	310.2	3.0
413454030	1441065899	31.055448715256144	122.59978849643743	0.31	310.37	3.1000000000000227
413454030	1441065900	31.0554502210567	122.59978887834374	0.32	310.53999999999996	3.1999999999999886
413454030	1441065901	31.05545154467614	122.59978913896504	0.33	310.71000000000004	3.3000000000000114
413454030	1441065902	31.055452713388984	122.59978927154732	0.34	310.88	3.3999999999999773
413454030	1441065903	31.055453754469745	122.59978926933664	0.35	311.05	3.5
413454030	1441065904	31.055454695192918	122.59978912557902	0.36	311.21999999999997	3.6000000000000227
413454030	1441065905	31.055455562833032	122.59978883352052	0.37	311.39	3.7000000000000455
413454030	1441065906	31.055456384664577	122.59978838640716	0.38	311.56	3.8000000000000114
413454030	1441065907	31.055457187962055	122.59978777748496	0.39	311.73	3.900000000000034
413454030	1441065908	31.055458	122.599787	0.4	311.9	4.0
413454030	1441065909	31.055458843451397	122.59978604872997	0.39	311.9	4.0
413454030	1441065910	31.055459722583276	122.59978492457927	0.38	311.9	4.0
413454030	1441065911	31.0554606370612	122.59978362998397	0.37	311.9	4.0
413454030	1441065912	31.05546158655066	122.59978216738024	0.36	311.9	4.0
413454030	1441065913	31.055462570717214	122.59978053920405	0.35	311.9	4.0
413454030	1441065914	31.055463589226406	122.59977874789155	0.33999999999999997	311.9	4.0
413454030	1441065915	31.055464641743736	122.59977679587881	0.33	311.9	4.0
413454030	1441065916	31.055465727934767	122.59977468560193	0.32	311.9	4.0
413454030	1441065917	31.05546684746501	122.59977241949697	0.31	311.9	4.0
413454030	1441065918	31.055467999999994	122.59977000000002	0.3	311.9	4.0
413454030	1441065919	31.055469183938243	122.59976743364275	0.3	311.76	4.100000000000023
413454030	1441065920	31.055470392610122	122.59976474333921	0.3	311.62	4.199999999999989
413454030	1441065921	31.05547161807901	122.59976195609899	0.3	311.48	4.300000000000011
413454030	1441065922	31.055472852408244	122.59975909893176	0.3	311.34000000000003	4.399999999999977
413454030	1441065923	31.055474087661228	122.59975619884712	0.3	311.2	4.5
413454030	1441065924	31.055475315901294	122.59975328285472	0.3	311.06	4.600000000000023
413454030	1441065925	31.055476529191846	122.59975037796416	0.3	310.92	4.699999999999989
413454030	1441065926	31.055477719596222	122.59974751118509	0.3	310.78000000000003	4.800000000000011
413454030	1441065927	31.055478879177816	122.59974470952716	0.3	310.64000000000004	4.899999999999977
413454030	1441065928	31.055479999999992	122.599742	0.3	310.5	5.0
413454030	1441065929	31.055481075994326	122.59973940314428	0.315	310.595	5.0
413454030	1441065930	31.055482108565084	122.59973691362482	0.32999999999999996	310.69	5.0
413454030	1441065931	31.055483100984727	122.5997345196374	0.345	310.785	5.0
413454030	1441065932	31.055484056525703	122.59973220937783	0.36	310.88	5.0
413454030	1441065933	31.055484978460463	122.59972997104195	0.375	310.975	5.0
413454030	1441065934	31.055485870061442	122.59972779282559	0.39	311.07000000000005	5.0
413454030	1441065935	31.055486734601104	122.59972566292456	0.40499999999999997	311.165	5.0
413454030	1441065936	31.055487575351915	122.59972356953466	0.42	311.26000000000005	5.0
413454030	1441065937	31.055488395586302	122.59972150085169	0.435	311.355	5.0
413454030	1441065938	31.055489198576694	122.5997194450715	0.44999999999999996	311.45	5.0
413454030	1441065939	31.055489987595575	122.59971739038988	0.46499999999999997	311.545	5.0
413454030	1441065940	31.055490765915376	122.59971532500266	0.48	311.64	5.0
413454030	1441065941	31.05549153680854	122.59971323710563	0.495	311.735	5.0
413454030	1441065942	31.055492303547503	122.59971111489459	0.51	311.83	5.0
413454030	1441065943	31.055493069404722	122.59970894656541	0.5249999999999999	311.925	5.0
413454030	1441065944	31.055493837652627	122.59970672031385	0.54	312.02000000000004	5.0
413454030	1441065945	31.055494611563667	122.5997044243357	0.5549999999999999	312.115	5.0
413454030	1441065946	31.055495394410286	122.59970204682682	0.5700000000000001	312.21000000000004	5.0
413454030	1441065947	31.05549618946492	122.59969957598297	0.585	312.305	5.0
413454030	1441065948	31.055497000000003	122.599697	0.6	312.40000000000003	5.0
413454030	1441065949	31.05549782761125	122.5996943142131	0.5499999999999999	312.43	5.099999999999966
413454030	1441065950	31.055498667187564	122.5996915425151	0.5	312.46	5.199999999999989
413454030	1441065951	31.055499511941086	122.59968871593823	0.44999999999999996	312.49	5.2999999999999545
413454030	1441065952	31.055500355083982	122.59968586551472	0.39999999999999997	312.52	5.399999999999977
413454030	1441065953	31.055501189828433	122.59968302227684	0.35	312.55	5.499999999999943
413454030	1441065954	31.055502009386597	122.59968021725679	0.29999999999999993	312.58	5.600000000000023
413454030	1441065955	31.055502806970672	122.59967748148685	0.24999999999999994	312.61	5.699999999999989
413454030	1441065956	31.055503575792805	122.59967484599922	0.19999999999999996	312.64	5.800000000000011
413454030	1441065957	31.05550430906519	122.5996723418262	0.14999999999999997	312.67	5.899999999999977
413454030	1441065958	31.055505	122.59967	0.09999999999999998	312.7	6.0
413454030	1441065959	31.055505644000124	122.59966784429713	0.12000000000000001	312.49	6.0499999999999545
413454030	1441065960	31.055506245231115	122.59966586947111	0.14	312.28000000000003	6.099999999999966
413454030	1441065961	31.055506810049245	122.59966406301972	0.16	312.07	6.149999999999977
413454030	1441065962	31.05550734481076	122.59966241244071	0.18	311.86	6.199999999999989
413454030	1441065963	31.05550785587193	122.59966090523187	0.2	311.65	6.249999999999943
413454030	1441065964	31.055508349589008	122.59965952889098	0.22	311.43999999999994	6.300000000000011
413454030	1441065965	31.05550883231825	122.59965827091578	0.24000000000000002	311.22999999999996	6.350000000000023
413454030	1441065966	31.055509310415907	122.59965711880402	0.26	311.02	6.400000000000034
413454030	1441065967	31.05550979023824	122.59965606005352	0.28	310.81	6.449999999999989
413454030	1441065968	31.055510278141494	122.59965508216202	0.30000000000000004	310.6	6.5
413454030	1441065969	31.055510780481924	122.59965417262727	0.32	310.39	6.550000000000011
413454030	1441065970	31.05551130361577	122.59965331894705	0.33999999999999997	310.18	6.600000000000023
413454030	1441065971	31.055511853899297	122.59965250861912	0.36	309.97	6.649999999999977
413454030	1441065972	31.055512437688748	122.59965172914127	0.38	309.76	6.699999999999989
413454030	1441065973	31.05551306134038	122.59965096801123	0.4	309.54999999999995	6.750000000000057
413454030	1441065974	31.055513731210464	122.59965021272677	0.42000000000000004	309.34	6.800000000000011
413454030	1441065975	31.055514453655196	122.59964945078566	0.44000000000000006	309.13	6.850000000000023
413454030	1441065976	31.05551523503087	122.59964866968565	0.45999999999999996	308.92	6.900000000000034
413454030	1441065977	31.055516081693725	122.59964785692452	0.48	308.71	6.9500000000000455
413454030	1441065978	31.05551699999999	122.599647	0.5	308.5	7.0
413454030	1441065979	31.055517992784125	122.59964609015863	0.46	308.82	7.0
413454030	1441065980	31.05551904879322	122.59964513364172	0.42	309.14	7.0
413454030	1441065981	31.055520153252584	122.59964414043942	0.38	309.46	7.0
413454030	1441065982	31.055521291387485	122.5996431205418	0.33999999999999997	309.78000000000003	7.0
413454030	1441065983	31.055522448423236	122.59964208393895	0.3	310.1	7.0
413454030	1441065984	31.055523609585133	122.599641040621	0.26	310.41999999999996	7.0
413454030	1441065985	31.055524760098468	122.599640000578	0.21999999999999997	310.74	7.0
413454030	1441065986	31.055525885188523	122.5996389738001	0.18	311.06	7.0
413454030	1441065987	31.055526970080592	122.59963797027741	0.14	311.38	7.0
413454030	1441065988	31.055527999999992	122.599637	0.09999999999999998	311.7	7.0
413454030	1441065989	31.05552896463437	122.5996360694629	0.125	311.525	7.050000000000011
413454030	1441065990	31.055529871520843	122.59963517118078	0.15000000000000002	311.35	7.100000000000023
413454030	1441065991	31.055530732658898	122.59963429417317	0.17500000000000002	311.175	7.150000000000034
413454030	1441065992	31.05553156004803	122.59963342745966	0.2	311.0	7.199999999999989
413454030	1441065993	31.055532365687743	122.5996325600598	0.225	310.82500000000005	7.25
413454030	1441065994	31.05553316157747	122.59963168099317	0.25	310.65000000000003	7.300000000000011
413454030	1441065995	31.055533959716744	122.5996307792793	0.275	310.475	7.350000000000023
413454030	1441065996	31.055534772105045	122.59962984393779	0.30000000000000004	310.3	7.399999999999977
413454030	1441065997	31.055535610741828	122.59962886398814	0.325	310.125	7.449999999999989
413454030	1441065998	31.055536487626604	122.59962782844998	0.35	309.95	7.500000000000057
413454030	1441065999	31.05553741475886	122.59962672634282	0.375	309.775	7.550000000000011
413454030	1441066000	31.055538404138076	122.59962554668621	0.4	309.6	7.600000000000023
413454030	1441066001	31.055539467763715	122.59962427849972	0.42500000000000004	309.425	7.650000000000034
413454030	1441066002	31.05554061763529	122.59962291080294	0.45000000000000007	309.25	7.7000000000000455
413454030	1441066003	31.055541865752254	122.59962143261534	0.475	309.075	7.75
413454030	1441066004	31.05554322411413	122.59961983295656	0.5	308.90000000000003	7.800000000000011
413454030	1441066005	31.05554470472035	122.59961810084607	0.525	308.725	7.850000000000023
413454030	1441066006	31.055546319570414	122.59961622530346	0.55	308.55	7.900000000000034
413454030	1441066007	31.055548080663808	122.59961419534825	0.5750000000000001	308.37500000000006	7.949999999999989
413454030	1441066008	31.05555	122.599612	0.6	308.2	8.0
413454030	1441066009	31.05555207904185	122.59960963774402	0.5499999999999999	308.11	8.100000000000023
413454030	1441066010	31.055554277105877	122.59960714492888	0.5	308.02000000000004	8.199999999999989
413454030	1441066011	31.05555654297189	122.59960456736886	0.44999999999999996	307.93	8.300000000000011
413454030	1441066012	31.055558825419784	122.59960195087838	0.39999999999999997	307.84000000000003	8.399999999999977
413454030	1441066013	31.05556107322944	122.59959934127176	0.35	307.75000000000006	8.5
413454030	1441066014	31.05556323518073	122.59959678436337	0.29999999999999993	307.66	8.600000000000023
413454030	1441066015	31.055565260053548	122.59959432596763	0.24999999999999994	307.57	8.700000000000045
413454030	1441066016	31.05556709662777	122.59959201189888	0.19999999999999996	307.48	8.800000000000011
413454030	1441066017	31.055568693683277	122.59958988797155	0.14999999999999997	307.39	8.899999999999977
413454030	1441066018	31.05557	122.59958800000001	0.09999999999999998	307.3	9.0
413454030	1441066019	31.05557097901635	122.59958638200494	0.1105263157894737	307.1105263157895	9.052631578947341
413454030	1441066020	31.055571652805078	122.59958502083204	0.12105263157894737	306.92105263157896	9.10526315789474
413454030	1441066021	31.055572058097475	122.59958389153323	0.13157894736842107	306.73157894736846	9.157894736842138
413454030	1441066022	31.055572231624815	122.59958296916047	0.14210526315789473	306.5421052631579	9.21052631578948
413454030	1441066023	31.055572210118388	122.59958222876566	0.15263157894736842	306.3526315789474	9.263157894736821
413454030	1441066024	31.055572030309484	122.5995816454007	0.1631578947368421	306.16315789473686	9.31578947368422
413454030	1441066025	31.055571728929365	122.59958119411758	0.17368421052631577	305.9736842105263	9.368421052631561
413454030	1441066026	31.055571342709328	122.5995808499682	0.1842105263157895	305.7842105263158	9.42105263157896
413454030	1441066027	31.055570908380652	122.59958058800444	0.19473684210526315	305.59473684210525	9.4736842105263
413454030	1441066028	31.05557046267462	122.59958038327827	0.20526315789473684	305.40526315789475	9.5263157894737
413454030	1441066029	31.055570042322493	122.5995802108416	0.21578947368421053	305.2157894736842	9.57894736842104
413454030	1441066030	31.05556968405556	122.5995800457463	0.22631578947368422	305.0263157894737	9.631578947368382
413454030	1441066031	31.055569424605117	122.59957986304435	0.2368421052631579	304.8368421052632	9.68421052631578
413454030	1441066032	31.05556930070242	122.59957963778764	0.24736842105263157	304.64736842105265	9.736842105263179
413454030	1441066033	31.055569349078752	122.59957934502812	0.2578947368421053	304.4578947368421	9.78947368421052
413454030	1441066034	31.055569606465404	122.59957895981766	0.26842105263157895	304.26842105263154	9.842105263157862
413454030	1441066035	31.055570109593642	122.59957845720821	0.2789473684210526	304.07894736842104	9.894736842105203
413454030	1441066036	31.05557089519476	122.5995778122517	0.2894736842105263	303.8894736842105	9.947368421052659
413454030	1441066037	31.055571999999998	122.59957699999998	0.3	303.7	10.0
413454030	1441066038	31.055573443666677	122.59957600685843	0.2818181818181818	303.6909090909091	10.0
413454030	1441066039	31.05557517755613	122.59957486464606	0.2636363636363636	303.6818181818182	10.0
413454030	1441066040	31.055577135955712	122.59957361653525	0.24545454545454545	303.6727272727273	10.0
413454030	1441066041	31.05557925315278	122.59957230569847	0.22727272727272727	303.6636363636364	10.0
413454030	1441066042	31.05558146343468	122.59957097530817	0.20909090909090908	303.6545454545455	10.0
413454030	1441066043	31.055583701088775	122.5995696685368	0.19090909090909092	303.6454545454546	10.0
413454030	1441066044	31.055585900402434	122.5995684285568	0.17272727272727273	303.6363636363636	10.0
413454030	1441066045	31.055587995663032	122.59956729854065	0.15454545454545454	303.6272727272727	10.0
413454030	1441066046	31.05558992115791	122.59956632166082	0.13636363636363635	303.6181818181819	10.0
413454030	1441066047	31.055591611174446	122.59956554108977	0.11818181818181817	303.6090909090909	10.0
413454030	1441066048	31.055593000000005	122.599565	0.1	303.6	10.0
413454030	1441066049	31.055594043728163	122.59956472094626	0.1	303.5444444444445	10.111111111111086
413454030	1441066050	31.055594785677535	122.59956464401255	0.1	303.48888888888894	10.222222222222229
413454030	1441066051	31.055595290972906	122.59956468866504	0.1	303.43333333333334	10.333333333333314
413454030	1441066052	31.055595624739073	122.59956477437002	0.1	303.37777777777785	10.4444444444444
413454030	1441066053	31.05559585210084	122.59956482059371	0.1	303.32222222222225	10.555555555555543
413454030	1441066054	31.055596038183015	122.59956474680229	0.1	303.2666666666667	10.666666666666629
413454030	1441066055	31.055596248110387	122.59956447246208	0.1	303.2111111111111	10.777777777777771
413454030	1441066056	31.055596547007784	122.59956391703923	0.1	303.1555555555556	10.888888888888857
413454030	1441066057	31.055597000000002	122.599563	0.1	303.1	11.0
413454030	1441066058	31.055597650589817	122.5995616663454	0.1181818181818182	302.90000000000003	11.0
413454030	1441066059	31.05559845579212	122.59955996321541	0.13636363636363635	302.7	11.0
413454030	1441066060	31.055599350999785	122.5995579632849	0.15454545454545454	302.5	11.0
413454030	1441066061	31.055600271605662	122.59955573922859	0.17272727272727273	302.3	11.0
413454030	1441066062	31.055601153002662	122.59955336372141	0.19090909090909092	302.09999999999997	11.0
413454030	1441066063	31.055601930583673	122.59955090943812	0.2090909090909091	301.9	11.0
413454030	1441066064	31.055602539741557	122.59954844905359	0.22727272727272727	301.7	11.0
413454030	1441066065	31.055602915869233	122.59954605524267	0.24545454545454545	301.5	11.0
413454030	1441066066	31.055602994359607	122.59954380068017	0.26363636363636367	301.3	11.0
413454030	1441066067	31.055602710605555	122.59954175804101	0.28181818181818186	301.09999999999997	11.0
413454030	1441066068	31.055602000000004	122.59953999999999	0.3	300.9	11.0
413454030	1441066069	31.05560082373233	122.59953857717107	0.29	300.86999999999995	11.099999999999966
413454030	1441066070	31.05559924617766	122.59953745192426	0.27999999999999997	300.84	11.199999999999989
413454030	1441066071	31.05559735750761	122.59953656456874	0.27	300.80999999999995	11.300000000000011
413454030	1441066072	31.055595247893777	122.59953585541354	0.26	300.78	11.399999999999977
413454030	1441066073	31.055593007507717	122.59953526476782	0.25	300.74999999999994	11.5
413454030	1441066074	31.05559072652106	122.59953473294068	0.24	300.72	11.599999999999966
413454030	1441066075	31.05558849510537	122.59953420024121	0.22999999999999998	300.69	11.699999999999989
413454030	1441066076	31.055586403432233	122.59953360697853	0.22	300.66	11.800000000000011
413454030	1441066077	31.055584541673248	122.59953289346174	0.21000000000000002	300.63000000000005	11.900000000000034
413454030	1441066078	31.05558299999999	122.59953199999998	0.2	300.6	12.0
413454030	1441066079	31.055581848544303	122.59953087981303	0.18947368421052632	300.4947368421053	12.052631578947341
413454030	1441066080	31.055581077278944	122.59952953776327	0.17894736842105263	300.38947368421054	12.105263157894797
413454030	1441066081	31.05558065613698	122.59952799162379	0.16842105263157897	300.2842105263158	12.157894736842138
413454030	1441066082	31.055580555051414	122.59952625916759	0.15789473684210528	300.1789473684211	12.21052631578948
413454030	1441066083	31.05558074395529	122.59952435816777	0.1473684210526316	300.0736842105263	12.263157894736821
413454030	1441066084	31.05558119278164	122.59952230639736	0.1368421052631579	299.96842105263164	12.31578947368422
413454030	1441066085	31.055581871463488	122.5995201216294	0.12631578947368421	299.86315789473684	12.368421052631618
413454030	1441066086	31.055582749933887	122.59951782163697	0.11578947368421054	299.75789473684216	12.42105263157896
413454030	1441066087	31.055583798125834	122.5995154241931	0.10526315789473685	299.6526315789474	12.4736842105263
413454030	1441066088	31.05558498597239	122.59951294707085	0.09473684210526317	299.5473684210527	12.5263157894737
413454030	1441066089	31.055586283406587	122.59951040804329	0.08421052631578949	299.44210526315794	12.57894736842104
413454030	1441066090	31.055587660361464	122.59950782488349	0.0736842105263158	299.3368421052632	12.631578947368439
413454030	1441066091	31.055589086770052	122.5995052153645	0.06315789473684211	299.23157894736846	12.68421052631578
413454030	1441066092	31.05559053256541	122.59950259725939	0.052631578947368446	299.1263157894737	12.736842105263179
413454030	1441066093	31.055591967680552	122.59949998834125	0.04210526315789476	299.021052631579	12.78947368421052
413454030	1441066094	31.055593362048537	122.59949740638316	0.03157894736842107	298.9157894736843	12.842105263157862
413454030	1441066095	31.05559468560241	122.59949486915818	0.02105263157894738	298.8105263157895	12.89473684210526
413454030	1441066096	31.05559590827521	122.59949239443945	0.01052631578947369	298.7052631578948	12.947368421052659
413454030	1441066097	31.055596999999995	122.59949	2.7755575615628914e-17	298.6000000000001	13.0
413454030	1441066098	31.055597936895182	122.59948770207825	0.02727272727272727	298.3545454545455	13.0
413454030	1441066099	31.055598719820757	122.5994855107737	0.05454545454545454	298.109090909091	13.0
413454030	1441066100	31.05559935582204	122.59948343465119	0.08181818181818182	297.8636363636364	13.0
413454030	1441066101	31.0555998519444	122.59948148227551	0.10909090909090909	297.6181818181818	13.0
413454030	1441066102	31.05560021523317	122.59947966221144	0.13636363636363635	297.3727272727273	13.0
413454030	1441066103	31.05560045273371	122.5994779830238	0.16363636363636364	297.1272727272727	13.0
413454030	1441066104	31.055600571491354	122.59947645327739	0.1909090909090909	296.8818181818182	13.0
413454030	1441066105	31.055600578551456	122.59947508153702	0.21818181818181817	296.6363636363636	13.0
413454030	1441066106	31.055600480959377	122.59947387636745	0.24545454545454545	296.3909090909091	13.0
413454030	1441066107	31.05560028576043	122.59947284633353	0.2727272727272727	296.1454545454545	13.0
413454030	1441066108	31.055600000000002	122.599472	0.3	295.9	13.0
413454030	1441066109	31.055599632305267	122.59947134272802	0.2909090909090909	295.6181818181818	13.0
413454030	1441066110	31.055599197630876	122.59947086706401	0.2818181818181818	295.3363636363636	13.0
413454030	1441066111	31.055598712513355	122.59947056235069	0.2727272727272727	295.05454545454546	13.0
413454030	1441066112	31.05559819348918	122.59947041793086	0.2636363636363636	294.77272727272725	13.0
413454030	1441066113	31.055597657094864	122.59947042314722	0.2545454545454545	294.49090909090904	13.0
413454030	1441066114	31.05559711986689	122.59947056734256	0.24545454545454545	294.2090909090909	13.0
413454030	1441066115	31.05559659834181	122.5994708398596	0.2363636363636364	293.9272727272727	13.0
413454030	1441066116	31.055596109056065	122.59947123004113	0.2272727272727273	293.6454545454545	13.0
413454030	1441066117	31.055595668546175	122.59947172722985	0.2181818181818182	293.3636363636364	13.0
413454030	1441066118	31.05559529334866	122.59947232076857	0.2090909090909091	293.08181818181816	13.0
413454030	1441066119	31.055594999999993	122.599473	0.2	292.8	13.0
413454030	1441066120	31.055594803978288	122.59947374986251	0.1888888888888889	292.4777777777778	13.111111111111086
413454030	1441066121	31.055594716527956	122.59947453767685	0.17777777777777778	292.15555555555557	13.222222222222229
413454030	1441066122	31.05559474783501	122.59947532635933	0.16666666666666669	291.8333333333333	13.333333333333314
413454030	1441066123	31.055594908085503	122.5994760788263	0.15555555555555556	291.5111111111111	13.444444444444457
413454030	1441066124	31.055595207465434	122.59947675799407	0.14444444444444446	291.18888888888887	13.555555555555543
413454030	1441066125	31.05559565616082	122.599477326779	0.13333333333333336	290.8666666666667	13.666666666666686
413454030	1441066126	31.055596264357685	122.5994777480974	0.12222222222222223	290.5444444444444	13.777777777777771
413454030	1441066127	31.055597042242077	122.59947798486563	0.11111111111111112	290.2222222222222	13.888888888888857
413454030	1441066128	31.055597999999993	122.599478	0.1	289.9	14.0
413454030	1441066129	31.055599141105915	122.59947776361375	0.11	289.52	14.0
413454030	1441066130	31.055600442188137	122.59947727460786	0.12000000000000001	289.14	14.0
413454030	1441066131	31.055601873163358	122.59947653908023	0.13	288.76	14.0
413454030	1441066132	31.05560340394834	122.5994755631287	0.14	288.38	14.0
413454030	1441066133	31.055605004459807	122.5994743528512	0.15000000000000002	288.0	14.0
413454030	1441066134	31.055606644614507	122.59947291434558	0.16	287.62	14.0
413454030	1441066135	31.05560829432913	122.59947125370977	0.17	287.24	14.0
413454030	1441066136	31.05560992352045	122.59946937704164	0.18	286.86	14.0
413454030	1441066137	31.055611502105155	122.59946729043908	0.19	286.48	14.0
413454030	1441066138	31.055613	122.59946500000001	0.2	286.1	14.0
413454030	1441066139	31.055614394136423	122.59946252386679	0.2	285.8777777777778	14.111111111111086
413454030	1441066140	31.05561568950473	122.59945992835988	0.2	285.65555555555557	14.222222222222229
413454030	1441066141	31.05561689810997	122.59945729184413	0.2	285.43333333333334	14.333333333333314
413454030	1441066142	31.055618031957184	122.59945469268452	0.2	285.2111111111111	14.444444444444457
413454030	1441066143	31.05561910305145	122.5994522092459	0.2	284.98888888888894	14.555555555555543
413454030	1441066144	31.055620123397784	122.59944991989322	0.2	284.7666666666667	14.666666666666629
413454030	1441066145	31.055621105001283	122.59944790299139	0.2	284.5444444444445	14.777777777777771
413454030	1441066146	31.055622059867	122.59944623690535	0.2	284.32222222222225	14.888888888888857
413454030	1441066147	31.055623000000004	122.599445	0.2	284.1	15.0
413454030	1441066148	31.05562393529976	122.59944424499614	0.2090909090909091	283.55454545454546	15.0
413454030	1441066149	31.05562486724335	122.59944392203806	0.2181818181818182	283.00909090909096	15.0
413454030	1441066150	31.05562579520225	122.59944395562592	0.2272727272727273	282.4636363636364	15.0
413454030	1441066151	31.055626718547888	122.59944427025985	0.23636363636363636	281.91818181818184	15.0
413454030	1441066152	31.055627636651785	122.59944479044002	0.24545454545454545	281.3727272727273	15.0
413454030	1441066153	31.055628548885363	122.59944544066657	0.2545454545454545	280.82727272727277	15.0
413454030	1441066154	31.0556294546201	122.59944614543964	0.2636363636363636	280.2818181818182	15.0
413454030	1441066155	31.055630353227468	122.59944682925939	0.2727272727272727	279.73636363636365	15.0
413454030	1441066156	31.055631244078917	122.59944741662594	0.2818181818181818	279.1909090909091	15.0
413454030	1441066157	31.055632126545945	122.59944783203943	0.2909090909090909	278.6454545454545	15.0
413454030	1441066158	31.055632999999993	122.59944799999998	0.3	278.1	15.0
413454030	1441066159	31.055633860712	122.59944786254802	0.27999999999999997	277.89000000000004	15.099999999999966
413454030	1441066160	31.055634692550676	122.59944743188507	0.26	277.68	15.199999999999989
413454030	1441066161	31.055635476284184	122.59944673775287	0.24	277.46999999999997	15.300000000000011
413454030	1441066162	31.055636192680698	122.59944580989324	0.22	277.26	15.400000000000034
413454030	1441066163	31.055636822508365	122.59944467804797	0.2	277.05	15.5
413454030	1441066164	31.055637346535377	122.59944337195887	0.18	276.84	15.600000000000023
413454030	1441066165	31.055637745529882	122.5994419213677	0.16	276.63	15.699999999999989
413454030	1441066166	31.055638000260043	122.59944035601632	0.14	276.42	15.800000000000011
413454030	1441066167	31.055638091494018	122.59943870564646	0.12000000000000002	276.21	15.900000000000034
413454030	1441066168	31.055638	122.599437	0.10000000000000003	276.0	16.0
413454030	1441066169	31.055637712231178	122.59943526423883	0.1	275.6909090909091	16.0
413454030	1441066170	31.055637237380925	122.59943350520554	0.1	275.3818181818182	16.0
413454030	1441066171	31.055636590327637	122.59943172516275	0.1	275.07272727272726	16.0
413454030	1441066172	31.05563578594972	122.59942992637318	0.1	274.76363636363635	16.0
413454030	1441066173	31.055634839125528	122.59942811109946	0.1	274.45454545454544	16.0
413454030	1441066174	31.055633764733532	122.59942628160431	0.1	274.1454545454546	16.0
413454030	1441066175	31.055632577652087	122.59942444015034	0.1	273.83636363636367	16.0
413454030	1441066176	31.055631292759628	122.59942258900027	0.1	273.52727272727276	16.0
413454030	1441066177	31.055629924934514	122.59942073041672	0.1	273.21818181818185	16.0
413454030	1441066178	31.05562848905517	122.59941886666242	0.1	272.90909090909093	16.0
413454030	1441066179	31.055626999999987	122.59941699999999	0.1	272.6	16.0
413454030	1441066180	31.05562547174131	122.59941513620032	0.1	271.9333333333334	16.111111111111143
413454030	1441066181	31.055623914627144	122.59941329506714	0.1	271.2666666666667	16.22222222222223
413454030	1441066182	31.05562233809949	122.5994114999124	0.1	270.6	16.33333333333337
413454030	1441066183	31.055620751600276	122.59940977404804	0.1	269.93333333333334	16.444444444444457
413454030	1441066184	31.055619164571493	122.59940814078604	0.1	269.2666666666667	16.555555555555543
413454030	1441066185	31.055617586455117	122.59940662343828	0.1	268.6	16.666666666666686
413454030	1441066186	31.055616026693087	122.59940524531672	0.1	267.93333333333334	16.77777777777777
413454030	1441066187	31.0556144947274	122.59940402973332	0.1	267.26666666666665	16.888888888888914
413454030	1441066188	31.055613	122.59940299999998	0.1	266.6	17.0
413454030	1441066189	31.05561155177481	122.59940216837562	0.12	266.02	17.0
413454030	1441066190	31.05561015860347	122.59940150290691	0.14	265.44000000000005	17.0
413454030	1441066191	31.055608828859544	122.59940096058754	0.16	264.86	17.0
413454030	1441066192	31.055607570916603	122.59940049841111	0.18	264.28	17.0
413454030	1441066193	31.055606393148242	122.59940007337133	0.19999999999999998	263.7	17.0
413454030	1441066194	31.055605303928033	122.59939964246182	0.21999999999999997	263.12	17.0
413454030	1441066195	31.055604311629526	122.59939916267626	0.24	262.54	17.0
413454030	1441066196	31.0556034246263	122.59939859100835	0.26	261.96	17.0
413454030	1441066197	31.055602651291924	122.59939788445169	0.27999999999999997	261.38000000000005	17.0
413454030	1441066198	31.055602000000004	122.599397	0.29999999999999993	260.8	17.0
413454030	1441066199	31.05560147773596	122.59939590982027	0.28888888888888886	260.3666666666667	17.111111111111143
413454030	1441066200	31.055601085932913	122.59939464677308	0.2777777777777778	259.93333333333334	17.22222222222223
413454030	1441066201	31.055600824635874	122.59939325889226	0.26666666666666666	259.5	17.333333333333314
413454030	1441066202	31.055600693889822	122.59939179421177	0.25555555555555554	259.06666666666666	17.444444444444457
413454030	1441066203	31.0556006937398	122.59939030076545	0.24444444444444446	258.6333333333333	17.555555555555543
413454030	1441066204	31.055600824230794	122.59938882658723	0.23333333333333334	258.20000000000005	17.666666666666686
413454030	1441066205	31.055601085407808	122.59938741971098	0.22222222222222224	257.76666666666665	17.77777777777777
413454030	1441066206	31.055601477315886	122.5993861281706	0.21111111111111114	257.3333333333333	17.888888888888914
413454030	1441066207	31.055602000000004	122.599385	0.2	256.9	18.0
413454030	1441066208	31.05560264870158	122.5993840718805	0.19090909090909092	256.1545454545455	18.0
413454030	1441066209	31.05560339944751	122.59938333508337	0.18181818181818182	255.40909090909093	18.0
413454030	1441066210	31.055604223461103	122.5993827695273	0.17272727272727273	254.66363636363633	18.0
413454030	1441066211	31.05560509196566	122.59938235513097	0.16363636363636364	253.9181818181818	18.0
413454030	1441066212	31.055605976184427	122.59938207181308	0.15454545454545454	253.17272727272726	18.0
413454030	1441066213	31.055606847340712	122.59938189949234	0.14545454545454545	252.42727272727274	18.0
413454030	1441066214	31.055607676657814	122.59938181808742	0.13636363636363635	251.6818181818182	18.0
413454030	1441066215	31.055608435358995	122.59938180751703	0.12727272727272726	250.93636363636367	18.0
413454030	1441066216	31.055609094667567	122.59938184769989	0.11818181818181818	250.19090909090906	18.0
413454030	1441066217	31.05560962580681	122.59938191855463	0.10909090909090909	249.44545454545454	18.0
413454030	1441066218	31.05561	122.599382	0.09999999999999999	248.7	18.0
413454030	1441066219	31.0556101976914	122.59938207497562	0.11	248.47000000000003	18.0
413454030	1441066220	31.05561023620919	122.59938213850495	0.12000000000000001	248.23999999999998	18.0
413454030	1441066221	31.055610142102548	122.59938218863238	0.13	248.01	18.0
413454030	1441066222	31.055609941920576	122.59938222340227	0.14	247.78	18.0
413454030	1441066223	31.055609662212476	122.59938224085903	0.15000000000000002	247.55	18.0
413454030	1441066224	31.05560932952736	122.59938223904709	0.16	247.32	18.0
413454030	1441066225	31.05560897041441	122.59938221601084	0.17	247.09	18.0
413454030	1441066226	31.055608611422766	122.59938216979464	0.18	246.86	18.0
413454030	1441066227	31.05560827910157	122.59938209844289	0.19	246.62999999999997	18.0
413454030	1441066228	31.055607999999996	122.599382	0.2	246.39999999999998	18.0
413454030	1441066229	31.05560779463006	122.59938187358489	0.2	245.7	18.090909090909122
413454030	1441066230	31.055607659355164	122.5993817226146	0.2	244.99999999999997	18.181818181818187
413454030	1441066231	31.055607584501658	122.5993815515806	0.2	244.3	18.272727272727252
413454030	1441066232	31.055607560395853	122.59938136497445	0.2	243.60000000000002	18.363636363636374
413454030	1441066233	31.055607577364015	122.59938116728769	0.2	242.9	18.45454545454544
413454030	1441066234	31.055607625732492	122.59938096301182	0.2	242.2	18.54545454545456
413454030	1441066235	31.055607695827558	122.59938075663844	0.2	241.5	18.636363636363626
413454030	1441066236	31.055607777975542	122.59938055265903	0.2	240.79999999999998	18.72727272727269
413454030	1441066237	31.055607862502747	122.59938035556512	0.2	240.10000000000002	18.818181818181813
413454030	1441066238	31.055607939735463	122.59938016984826	0.2	239.4	18.909090909090878
413454030	1441066239	31.055608000000003	122.59938	0.2	238.70000000000002	19.0
413454030	1441066240	31.0556080350815	122.5993798473494	0.19	238.26000000000005	19.0
413454030	1441066241	31.055608042600337	122.59937970057591	0.18000000000000002	237.82000000000002	19.0
413454030	1441066242	31.055608021635724	122.59937954519648	0.17	237.38	19.0
413454030	1441066243	31.05560797126686	122.59937936672807	0.16	236.94000000000003	19.0
413454030	1441066244	31.05560789057296	122.59937915068771	0.15000000000000002	236.50000000000006	19.0
413454030	1441066245	31.055607778633217	122.59937888259229	0.14	236.06000000000003	19.0
413454030	1441066246	31.055607634526847	122.59937854795885	0.13	235.62	19.0
413454030	1441066247	31.055607457333043	122.59937813230435	0.12000000000000001	235.18000000000004	19.0
413454030	1441066248	31.055607246131032	122.59937762114572	0.11000000000000001	234.74000000000007	19.0
413454030	1441066249	31.055607	122.59937700000002	0.1	234.30000000000004	19.0
413454030	1441066250	31.055606717935348	122.59937625840257	0.1	233.5444444444445	19.0
413454030	1441066251	31.055606398597362	122.5993754019625	0.1	232.78888888888892	19.0
413454030	1441066252	31.055606040562466	122.59937444030734	0.1	232.03333333333336	19.0
413454030	1441066253	31.05560564240714	122.59937338306457	0.1	231.27777777777777	19.0
413454030	1441066254	31.05560520270784	122.59937223986175	0.1	230.52222222222224	19.0
413454030	1441066255	31.055604720041003	122.59937102032636	0.1	229.76666666666665	19.0
413454030	1441066256	31.055604192983125	122.59936973408593	0.1	229.01111111111112	19.0
413454030	1441066257	31.055603620110627	122.59936839076796	0.1	228.25555555555556	19.0
413454030	1441066258	31.055603	122.599367	0.1	227.5	19.0
413454030	1441066259	31.05560233114757	122.59936557286858	0.1	227.14444444444445	19.0
413454030	1441066260	31.055601611729237	122.59936412629625	0.1	226.7888888888889	19.0
413454030	1441066261	31.05560083984074	122.59936267866465	0.1	226.43333333333334	19.0
413454030	1441066262	31.055600013577884	122.59936124835536	0.1	226.07777777777778	19.0
413454030	1441066263	31.05559913103642	122.59935985375004	0.1	225.72222222222223	19.0
413454030	1441066264	31.055598190312136	122.59935851323021	0.1	225.36666666666667	19.0
413454030	1441066265	31.05559718950077	122.59935724517754	0.1	225.01111111111112	19.0
413454030	1441066266	31.055596126698138	122.5993560679736	0.1	224.65555555555557	19.0
413454030	1441066267	31.055595	122.599355	0.1	224.3	19.0
413454030	1441066268	31.055593811375445	122.59935405684448	0.1090909090909091	223.8818181818182	19.090909090909122
413454030	1441066269	31.05559257828686	122.59935324291928	0.1181818181818182	223.46363636363637	19.18181818181813
413454030	1441066270	31.05559132206995	122.59935255984293	0.1272727272727273	223.04545454545456	19.272727272727252
413454030	1441066271	31.055590064060436	122.59935200923377	0.13636363636363638	222.62727272727273	19.363636363636374
413454030	1441066272	31.055588825594008	122.59935159271026	0.14545454545454548	222.20909090909092	19.45454545454544
413454030	1441066273	31.055587628006393	122.59935131189086	0.15454545454545454	221.7909090909091	19.54545454545456
413454030	1441066274	31.055586492633257	122.59935116839394	0.16363636363636364	221.37272727272727	19.63636363636357
413454030	1441066275	31.05558544081037	122.59935116383797	0.17272727272727273	220.95454545454547	19.72727272727269
413454030	1441066276	31.05558449387338	122.59935129984139	0.18181818181818182	220.53636363636363	19.818181818181813
413454030	1441066277	31.05558367315803	122.59935157802256	0.19090909090909092	220.11818181818182	19.909090909090878
413454030	1441066278	31.05558299999999	122.599352	0.2	219.7	20.0
413454030	1441066279	31.055582485992815	122.59935255705508	0.2	218.8777777777778	20.0
413454030	1441066280	31.055582103761292	122.5993531991213	0.2	218.05555555555554	20.0
413454030	1441066281	31.055581816188063	122.59935386579512	0.2	217.23333333333335	20.0
413454030	1441066282	31.055581586155743	122.59935449667303	0.2	216.41111111111113	20.0
413454030	1441066283	31.05558137654697	122.59935503135144	0.2	215.5888888888889	20.0
413454030	1441066284	31.055581150244386	122.5993554094269	0.2	214.76666666666668	20.0
413454030	1441066285	31.05558087013061	122.59935557049582	0.2	213.94444444444446	20.0
413454030	1441066286	31.055580499088265	122.59935545415472	0.2	213.12222222222223	20.0
413454030	1441066287	31.05558	122.599355	0.2	212.30000000000004	20.0
413454030	1441066288	31.055579344431052	122.59935416984217	0.2	212.2818181818182	20.0
413454030	1441066289	31.05557853867716	122.5993530143476	0.2	212.26363636363638	20.0
413454030	1441066290	31.05557759771669	122.59935160639665	0.2	212.24545454545455	20.0
413454030	1441066291	31.055576536528008	122.59935001886963	0.2	212.22727272727275	20.0
413454030	1441066292	31.055575370089457	122.59934832464693	0.2	212.20909090909092	20.0
413454030	1441066293	31.055574113379414	122.59934659660887	0.2	212.1909090909091	20.0
413454030	1441066294	31.055572781376263	122.59934490763578	0.2	212.1727272727273	20.0
413454030	1441066295	31.055571389058365	122.59934333060805	0.2	212.15454545454546	20.0
413454030	1441066296	31.055569951404106	122.59934193840597	0.2	212.13636363636363	20.0
413454030	1441066297	31.055568483391855	122.59934080390983	0.2	212.1181818181818	20.0
413454030	1441066298	31.055567	122.59934	0.2	212.1	20.0
413454030	1441066299	31.055565511735516	122.59933957189376	0.2	211.55454545454543	20.0
413454030	1441066300	31.055564011219705	122.59933945415641	0.2	211.0090909090909	20.0
413454030	1441066301	31.055562486602454	122.59933955369023	0.2	210.46363636363637	20.0
413454030	1441066302	31.05556092603368	122.59933977739755	0.2	209.9181818181818	20.0
413454030	1441066303	31.055559317663253	122.59934003218062	0.2	209.37272727272727	20.0
413454030	1441066304	31.055557649641063	122.59934022494177	0.2	208.8272727272727	20.0
413454030	1441066305	31.055555910117015	122.59934026258333	0.2	208.28181818181818	20.0
413454030	1441066306	31.055554087240996	122.5993400520076	0.2	207.73636363636362	20.0
413454030	1441066307	31.055552169162887	122.5993395001169	0.2	207.1909090909091	20.0
413454030	1441066308	31.055550144032598	122.59933851381358	0.2	206.64545454545456	20.0
413454030	1441066309	31.055547999999998	122.599337	0.2	206.1	20.0
413454030	1441066310	31.0555457346969	122.59933490907967	0.2	206.425	20.125
413454030	1441066311	31.055543383682945	122.59933236546081	0.2	206.75000000000003	20.25
413454030	1441066312	31.05554099199968	122.59932953705274	0.2	207.075	20.375
413454030	1441066313	31.055538604688714	122.59932659176478	0.2	207.4	20.5
413454030	1441066314	31.05553626679164	122.59932369750628	0.2	207.725	20.625
413454030	1441066315	31.05553402335008	122.59932102218647	0.2	208.04999999999998	20.75
413454030	1441066316	31.05553191940564	122.59931873371464	0.2	208.375	20.875
413454030	1441066317	31.055529999999997	122.599317	0.2	208.7	21.0
413454030	1441066318	31.055528299310026	122.59931594383728	0.2	208.59	21.0
413454030	1441066319	31.055526808053717	122.59931550756303	0.2	208.48	21.0
413454030	1441066320	31.055525506084248	122.5993155883993	0.2	208.36999999999998	21.0
413454030	1441066321	31.055524373254887	122.59931608356811	0.2	208.26	21.0
413454030	1441066322	31.05552338941879	122.59931689029153	0.2	208.14999999999998	21.0
413454030	1441066323	31.055522534429187	122.59931790579162	0.2	208.04	21.0
413454030	1441066324	31.055521788139302	122.59931902729042	0.2	207.92999999999998	21.0
413454030	1441066325	31.05552113040233	122.59932015201005	0.2	207.82	21.0
413454030	1441066326	31.055520541071473	122.59932117717254	0.2	207.70999999999998	21.0
413454030	1441066327	31.055520000000005	122.599322	0.2	207.6	21.0
413454030	1441066328	31.055519488189585	122.59932253927533	0.2090909090909091	207.23636363636362	21.0
413454030	1441066329	31.055518991235942	122.5993228000249	0.2181818181818182	206.87272727272727	21.0
413454030	1441066330	31.055518495883277	122.59932280883592	0.2272727272727273	206.5090909090909	21.0
413454030	1441066331	31.055517988875764	122.59932259229556	0.23636363636363636	206.14545454545453	21.0
413454030	1441066332	31.05551745695763	122.59932217699105	0.24545454545454545	205.78181818181818	21.0
413454030	1441066333	31.05551688687302	122.59932158950957	0.2545454545454545	205.4181818181818	21.0
413454030	1441066334	31.05551626536616	122.59932085643835	0.2636363636363636	205.05454545454546	21.0
413454030	1441066335	31.055515579181243	122.59932000436457	0.2727272727272727	204.69090909090912	21.0
413454030	1441066336	31.055514815062445	122.59931905987546	0.2818181818181818	204.3272727272727	21.0
413454030	1441066337	31.05551395975396	122.59931804955822	0.2909090909090909	203.96363636363637	21.0
413454030	1441066338	31.05551300000001	122.599317	0.3	203.6	21.0
413454030	1441066339	31.055511930123664	122.5993159416632	0.3	203.92222222222222	21.111111111111143
413454030	1441066340	31.055510774763835	122.59931492051074	0.3	204.24444444444447	21.22222222222223
413454030	1441066341	31.055509566138248	122.59931398638061	0.3	204.56666666666666	21.33333333333337
413454030	1441066342	31.055508336464722	122.59931318911092	0.3	204.88888888888889	21.444444444444457
413454030	1441066343	31.055507117961014	122.59931257853968	0.3	205.21111111111114	21.555555555555543
413454030	1441066344	31.05550594284491	122.59931220450491	0.3	205.53333333333333	21.666666666666686
413454030	1441066345	31.055504843334173	122.59931211684469	0.3	205.85555555555555	21.77777777777777
413454030	1441066346	31.055503851646623	122.59931236539704	0.3	206.17777777777778	21.888888888888914
413454030	1441066347	31.055503	122.599313	0.3	206.5	22.0
413454030	1441066348	31.055502309946164	122.59931404626228	0.3	206.41666666666669	22.0
413454030	1441066349	31.055501760373318	122.59931543287544	0.3	206.33333333333334	22.0
413454030	1441066350	31.05550131950372	122.59931706430173	0.3	206.25	22.0
413454030	1441066351	31.055500955559648	122.59931884500341	0.3	206.16666666666669	22.0
413454030	1441066352	31.05550063676337	122.59932067944273	0.3	206.08333333333334	22.0
413454030	1441066353	31.05550033133717	122.5993224720819	0.3	206.0	22.0
413454030	1441066354	31.055500007503344	122.59932412738318	0.3	205.91666666666666	22.0
413454030	1441066355	31.05549963348418	122.59932554980884	0.3	205.83333333333334	22.0
413454030	1441066356	31.055499177501964	122.5993266438211	0.3	205.75000000000003	22.0
413454030	1441066357	31.055498607779	122.59932731388218	0.3	205.66666666666669	22.0
413454030	1441066358	31.05549789253758	122.5993274644544	0.3	205.58333333333334	22.0
413454030	1441066359	31.05549700000001	122.59932699999999	0.3	205.50000000000003	22.0
413454030	1441066360	31.055495909056297	122.5993258574705	0.31	205.92000000000002	22.100000000000023
413454030	1441066361	31.055494641267565	122.59932410377479	0.32	206.34	22.19999999999999
413454030	1441066362	31.055493228862662	122.59932183831098	0.33	206.76000000000002	22.30000000000001
413454030	1441066363	31.055491704070448	122.59931916047721	0.34	207.18	22.399999999999977
413454030	1441066364	31.055490099119773	122.59931616967162	0.35	207.60000000000002	22.5
413454030	1441066365	31.05548844623949	122.59931296529233	0.36	208.01999999999998	22.600000000000023
413454030	1441066366	31.05548677765849	122.59930964673742	0.37	208.44	22.69999999999999
413454030	1441066367	31.05548512560564	122.599306313405	0.38	208.85999999999999	22.80000000000001
413454030	1441066368	31.055483522309835	122.59930306469317	0.39	209.27999999999997	22.899999999999977
413454030	1441066369	31.055482	122.59930000000001	0.4	209.7	23.0
413454030	1441066370	31.055480583687803	122.59929719938299	0.3777777777777778	209.5111111111111	23.0
413454030	1441066371	31.05547926951608	122.59929466553729	0.35555555555555557	209.32222222222222	23.0
413454030	1441066372	31.05547804641047	122.59929238181748	0.33333333333333337	209.13333333333333	23.0
413454030	1441066373	31.055476903296622	122.59929033157817	0.3111111111111111	208.94444444444446	23.0
413454030	1441066374	31.05547582910011	122.59928849817396	0.2888888888888889	208.75555555555556	23.0
413454030	1441066375	31.05547481274659	122.59928686495944	0.2666666666666667	208.5666666666667	23.0
413454030	1441066376	31.055473843161646	122.5992854152892	0.24444444444444446	208.3777777777778	23.0
413454030	1441066377	31.05547290927092	122.59928413251784	0.22222222222222224	208.1888888888889	23.0
413454030	1441066378	31.055472000000005	122.599283	0.2	208.0	23.0
413454030	1441066379	31.05547110688471	122.59928200133407	0.2111111111111111	207.6777777777778	23.111111111111086
413454030	1441066380	31.05547023190154	122.59928112109375	0.22222222222222224	207.35555555555555	23.22222222222223
413454030	1441066381	31.055469379637156	122.59928034409656	0.23333333333333334	207.03333333333336	23.333333333333314
413454030	1441066382	31.055468554678285	122.59927965516002	0.24444444444444444	206.7111111111111	23.444444444444457
413454030	1441066383	31.055467761611556	122.59927903910165	0.25555555555555554	206.38888888888889	23.555555555555543
413454030	1441066384	31.055467005023683	122.59927848073893	0.26666666666666666	206.06666666666666	23.66666666666663
413454030	1441066385	31.055466289501346	122.59927796488942	0.2777777777777778	205.74444444444444	23.77777777777777
413454030	1441066386	31.05546561963123	122.5992774763706	0.28888888888888886	205.42222222222222	23.888888888888857
413454030	1441066387	31.055465	122.599277	0.3	205.1	24.0
413454030	1441066388	31.055464434584565	122.59927652418678	0.2909090909090909	205.18181818181816	24.0
413454030	1441066389	31.05546392492272	122.59927605170672	0.2818181818181818	205.26363636363635	24.0
413454030	1441066390	31.055463471942478	122.59927558892721	0.2727272727272727	205.34545454545454	24.0
413454030	1441066391	31.055463076571847	122.59927514221567	0.2636363636363636	205.42727272727274	24.0
413454030	1441066392	31.055462739738868	122.59927471793947	0.2545454545454545	205.5090909090909	24.0
413454030	1441066393	31.05546246237152	122.59927432246607	0.24545454545454545	205.5909090909091	24.0
413454030	1441066394	31.055462245397838	122.59927396216285	0.2363636363636364	205.67272727272726	24.0
413454030	1441066395	31.055462089745834	122.59927364339724	0.2272727272727273	205.75454545454548	24.0
413454030	1441066396	31.055461996343517	122.59927337253663	0.2181818181818182	205.83636363636364	24.0
413454030	1441066397	31.05546196611889	122.59927315594841	0.2090909090909091	205.91818181818184	24.0
413454030	1441066398	31.055462	122.59927300000001	0.2	206.0	24.0
413454030	1441066399	31.05546209158587	122.59927290779974	0.2	205.78888888888892	24.111111111111086
413454030	1441066400	31.055462205159756	122.59927286941956	0.2	205.57777777777778	24.22222222222223
413454030	1441066401	31.055462297675916	122.59927287167231	0.2	205.36666666666667	24.333333333333314
413454030	1441066402	31.055462326088644	122.59927290137085	0.2	205.15555555555557	24.4444444444444
413454030	1441066403	31.055462247352178	122.599272945328	0.2	204.94444444444443	24.5555555555556
413454030	1441066404	31.0554620184208	122.59927299035667	0.2	204.73333333333335	24.666666666666686
413454030	1441066405	31.0554615962488	122.59927302326963	0.2	204.52222222222224	24.77777777777783
413454030	1441066406	31.05546093779045	122.59927303087981	0.2	204.3111111111111	24.888888888888914
413454030	1441066407	31.05546	122.59927300000001	0.2	204.1	25.0
413454030	1441066408	31.055458752042973	122.59927291977	0.2	203.97	25.0
413454030	1441066409	31.055457211929774	122.5992727886373	0.2	203.84	25.0
413454030	1441066410	31.05545540988208	122.59927260737615	0.2	203.71	25.0
413454030	1441066411	31.055453376121495	122.59927237676101	0.2	203.58	25.0
413454030	1441066412	31.055451140869685	122.59927209756621	0.2	203.45000000000002	25.0
413454030	1441066413	31.055448734348307	122.59927177056612	0.2	203.32	25.0
413454030	1441066414	31.055446186779005	122.59927139653507	0.2	203.19	25.0
413454030	1441066415	31.05544352838341	122.59927097624747	0.2	203.06	25.0
413454030	1441066416	31.055440789383194	122.59927051047765	0.2	202.93	25.0
413454030	1441066417	31.05543799999999	122.59926999999999	0.2	202.8	25.0
413454030	1441066418	31.055435189530574	122.59926944635916	0.2	202.61666666666667	25.08333333333337
413454030	1441066419	31.055432383572114	122.599268854181	0.2	202.43333333333334	25.166666666666686
413454030	1441066420	31.055429606796945	122.59926822886166	0.2	202.25	25.25
413454030	1441066421	31.055426883877395	122.59926757579733	0.2	202.06666666666666	25.33333333333337
413454030	1441066422	31.05542423948575	122.59926690038412	0.2	201.88333333333333	25.416666666666686
413454030	1441066423	31.055421698294317	122.59926620801818	0.2	201.7	25.500000000000057
413454030	1441066424	31.05541928497542	122.59926550409571	0.2	201.51666666666665	25.583333333333314
413454030	1441066425	31.055417024201386	122.5992647940128	0.2	201.33333333333331	25.666666666666686
413454030	1441066426	31.055414940644514	122.59926408316565	0.2	201.15	25.75
413454030	1441066427	31.05541305897712	122.59926337695035	0.2	200.96666666666667	25.833333333333314
413454030	1441066428	31.055411403871503	122.59926268076309	0.2	200.78333333333333	25.916666666666686
413454030	1441066429	31.055410000000002	122.599262	0.2	200.6	26.0
413454030	1441066430	31.055408861415398	122.59926134080125	0.1888888888888889	200.0	26.0
413454030	1441066431	31.055407959692467	122.59926071228332	0.17777777777777778	199.39999999999998	26.0
413454030	1441066432	31.055407255786456	122.59926012430662	0.16666666666666669	198.8	26.0
413454030	1441066433	31.055406710652626	122.59925958673168	0.15555555555555556	198.2	26.0
413454030	1441066434	31.055406285246224	122.59925910941897	0.14444444444444446	197.6	26.0
413454030	1441066435	31.05540594052252	122.59925870222897	0.13333333333333336	196.99999999999997	26.0
413454030	1441066436	31.05540563743674	122.59925837502216	0.12222222222222223	196.4	26.0
413454030	1441066437	31.055405336944155	122.59925813765899	0.11111111111111112	195.79999999999998	26.0
413454030	1441066438	31.055405000000015	122.599258	0.1	195.2	26.0
413454030	1441066439	31.055404594523687	122.59925796962919	0.11	194.42999999999998	26.100000000000023
413454030	1441066440	31.055404116291044	122.59925804502485	0.12000000000000001	193.66	26.19999999999999
413454030	1441066441	31.055403568042067	122.59925822238876	0.13	192.89	26.30000000000001
413454030	1441066442	31.055402952516715	122.59925849792273	0.14	192.11999999999998	26.399999999999977
413454030	1441066443	31.055402272455005	122.59925886782862	0.15000000000000002	191.35	26.5
413454030	1441066444	31.055401530596885	122.59925932830824	0.16	190.58	26.600000000000023
413454030	1441066445	31.055400729682347	122.59925987556335	0.17	189.81	26.69999999999999
413454030	1441066446	31.05539987245136	122.59926050579581	0.18	189.04	26.80000000000001
413454030	1441066447	31.055398961643924	122.5992612152074	0.19	188.26999999999998	26.899999999999977
413454030	1441066448	31.055397999999997	122.599262	0.2	187.5	27.0
413454030	1441066449	31.05539699146761	122.59926285430771	0.20526315789473684	186.80526315789473	27.05263157894734
413454030	1441066450	31.055395944826977	122.59926376399427	0.2105263157894737	186.11052631578946	27.10526315789474
413454030	1441066451	31.055394870066383	122.59926471285569	0.21578947368421053	185.4157894736842	27.157894736842138
413454030	1441066452	31.055393777174043	122.59926568468804	0.2210526315789474	184.72105263157894	27.21052631578948
413454030	1441066453	31.055392676138244	122.59926666328735	0.22631578947368422	184.02631578947367	27.26315789473682
413454030	1441066454	31.055391576947233	122.5992676324497	0.23157894736842105	183.33157894736843	27.31578947368422
413454030	1441066455	31.055390489589282	122.59926857597111	0.2368421052631579	182.63684210526316	27.36842105263156
413454030	1441066456	31.055389424052656	122.59926947764765	0.24210526315789474	181.9421052631579	27.42105263157896
413454030	1441066457	31.055388390325607	122.59927032127538	0.24736842105263157	181.24736842105264	27.4736842105263
413454030	1441066458	31.055387398396405	122.59927109065033	0.25263157894736843	180.55263157894737	27.5263157894737
413454030	1441066459	31.05538645825332	122.59927176956859	0.2578947368421053	179.8578947368421	27.57894736842104
413454030	1441066460	31.055385579884604	122.5992723418262	0.2631578947368421	179.16315789473683	27.631578947368382
413454030	1441066461	31.055384773278515	122.5992727912192	0.26842105263157895	178.4684210526316	27.68421052631578
413454030	1441066462	31.055384048423317	122.59927310154367	0.27368421052631575	177.77368421052634	27.73684210526318
413454030	1441066463	31.055383415307286	122.59927325659568	0.2789473684210526	177.07894736842107	27.78947368421052
413454030	1441066464	31.055382883918682	122.59927324017124	0.28421052631578947	176.3842105263158	27.842105263157862
413454030	1441066465	31.05538246424575	122.59927303606645	0.2894736842105263	175.68947368421055	27.894736842105203
413454030	1441066466	31.055382166276775	122.59927262807737	0.2947368421052632	174.99473684210528	27.94736842105266
413454030	1441066467	31.055381999999998	122.599272	0.3	174.3	28.0
413454030	1441066468	31.055381967625973	122.59927114758095	0.29	173.67000000000002	28.099999999999966
413454030	1441066469	31.05538204025432	122.5992701143687	0.27999999999999997	173.04000000000002	28.19999999999999
413454030	1441066470	31.055382181207026	122.59926895586231	0.27	172.41000000000003	28.30000000000001
413454030	1441066471	31.055382353805978	122.5992677275608	0.26	171.78000000000003	28.400000000000034
413454030	1441066472	31.055382521373144	122.5992664849632	0.25	171.15	28.5
413454030	1441066473	31.055382647230466	122.59926528356854	0.24	170.52	28.600000000000023
413454030	1441066474	31.055382694699855	122.59926417887584	0.22999999999999998	169.89000000000001	28.69999999999999
413454030	1441066475	31.055382627103292	122.59926322638417	0.22	169.26000000000002	28.80000000000001
413454030	1441066476	31.055382407762682	122.59926248159253	0.21000000000000002	168.63000000000002	28.900000000000034
413454030	1441066477	31.055381999999998	122.599262	0.2	168.0	29.0
413454030	1441066478	31.055381377519655	122.5992618232444	0.19166666666666668	166.51666666666668	29.0
413454030	1441066479	31.05538055555586	122.59926193751909	0.18333333333333335	165.03333333333333	29.0
413454030	1441066480	31.05537955972531	122.59926231515614	0.17500000000000002	163.55	29.0
413454030	1441066481	31.05537841564469	122.59926292848775	0.16666666666666669	162.06666666666666	29.0
413454030	1441066482	31.055377148930706	122.59926374984602	0.15833333333333335	160.58333333333334	29.0
413454030	1441066483	31.05537578520003	122.59926475156306	0.15000000000000002	159.1	29.0
413454030	1441066484	31.055374350069346	122.59926590597105	0.14166666666666666	157.61666666666667	29.0
413454030	1441066485	31.055372869155352	122.59926718540213	0.13333333333333336	156.13333333333333	29.0
413454030	1441066486	31.05537136807472	122.5992685621884	0.125	154.65	29.0
413454030	1441066487	31.05536987244416	122.59927000866205	0.11666666666666668	153.16666666666666	29.0
413454030	1441066488	31.055368407880362	122.5992714971552	0.10833333333333335	151.68333333333334	29.0
413454030	1441066489	31.055366999999997	122.59927300000001	0.1	150.2	29.0
413454030	1441066490	31.055365672901825	122.59927449967098	0.08888888888888889	150.15555555555557	29.0
413454030	1441066491	31.05536444461279	122.59927601921197	0.07777777777777778	150.11111111111111	29.0
413454030	1441066492	31.055363331641857	122.59927759180917	0.06666666666666668	150.0666666666667	29.0
413454030	1441066493	31.055362350498058	122.59927925064876	0.05555555555555556	150.02222222222224	29.0
413454030	1441066494	31.055361517690322	122.59928102891698	0.044444444444444446	149.9777777777778	29.0
413454030	1441066495	31.05536084972767	122.5992829598	0.03333333333333334	149.93333333333334	29.0
413454030	1441066496	31.05536036311909	122.59928507648405	0.022222222222222227	149.88888888888889	29.0
413454030	1441066497	31.055360074373546	122.59928741215532	0.011111111111111113	149.84444444444446	29.0
413454030	1441066498	31.055360000000007	122.59929	0.0	149.8	29.0
413454030	1441066499	31.055360144828757	122.59929285615539	0.03	148.42000000000002	29.0
413454030	1441066500	31.05536046697524	122.59929592856291	0.06	147.04000000000002	29.0
413454030	1441066501	31.05536091287626	122.59929914811511	0.09	145.66000000000003	29.0
413454030	1441066502	31.055361428968585	122.59930244570445	0.12	144.28	29.0
413454030	1441066503	31.05536196168898	122.59930575222346	0.15	142.9	29.0
413454030	1441066504	31.05536245747423	122.5993089985646	0.18	141.52000000000004	29.0
413454030	1441066505	31.055362862761157	122.59931211562038	0.21	140.14000000000001	29.0
413454030	1441066506	31.055363123986545	122.59931503428322	0.24	138.76000000000002	29.0
413454030	1441066507	31.055363187587233	122.59931768544561	0.27	137.38	29.0
413454030	1441066508	31.055363	122.59932000000002	0.3	136.0	29.0
413454030	1441066509	31.055362525136776	122.59932192641044	0.29	134.89000000000001	29.100000000000023
413454030	1441066510	31.05536179680993	122.59932348342709	0.27999999999999997	133.78000000000003	29.19999999999999
413454030	1441066511	31.055360866306927	122.59932470737175	0.27	132.67000000000002	29.30000000000001
413454030	1441066512	31.05535978491524	122.59932563456627	0.26	131.56	29.399999999999977
413454030	1441066513	31.05535860392231	122.59932630133238	0.25	130.45000000000002	29.5
413454030	1441066514	31.055357374615586	122.59932674399191	0.24	129.34000000000003	29.600000000000023
413454030	1441066515	31.055356148282545	122.59932699886662	0.22999999999999998	128.23000000000002	29.700000000000045
413454030	1441066516	31.055354976210634	122.59932710227837	0.22	127.12	29.80000000000001
413454030	1441066517	31.055353909687295	122.59932709054888	0.21000000000000002	126.01000000000002	29.900000000000034
413454030	1441066518	31.055353000000004	122.59932699999999	0.2	124.90000000000002	30.0
413454030	1441066519	31.055352284262145	122.59932686883101	0.2	124.53333333333335	30.0
413454030	1441066520	31.05535174289109	122.59932674275139	0.2	124.16666666666669	30.0
413454030	1441066521	31.05535134213008	122.59932666934803	0.2	123.80000000000001	30.0
413454030	1441066522	31.055351048222448	122.59932669620797	0.2	123.43333333333334	30.0
413454030	1441066523	31.055350827411473	122.59932687091809	0.2	123.06666666666668	30.0
413454030	1441066524	31.055350645940447	122.5993272410654	0.2	122.7	30.0
413454030	1441066525	31.05535047005267	122.59932785423686	0.2	122.33333333333333	30.0
413454030	1441066526	31.05535026599143	122.59932875801941	0.2	121.96666666666667	30.0
413454030	1441066527	31.055349999999994	122.59933000000001	0.2	121.6	30.0
413454030	1441066528	31.055349643814218	122.59933160827578	0.21000000000000002	121.38999999999999	30.0
413454030	1441066529	31.055349191140134	122.59933353298455	0.22	121.17999999999999	30.0
413454030	1441066530	31.055348641176323	122.59933570477425	0.23	120.97000000000001	30.0
413454030	1441066531	31.055347993121398	122.59933805429294	0.24	120.75999999999999	30.0
413454030	1441066532	31.055347246173934	122.59934051218853	0.25	120.54999999999998	30.0
413454030	1441066533	31.055346399532553	122.59934300910906	0.26	120.33999999999999	30.0
413454030	1441066534	31.055345452395844	122.59934547570248	0.27	120.13000000000001	30.0
413454030	1441066535	31.05534440396244	122.59934784261677	0.28	119.92	30.0
413454030	1441066536	31.05534325343095	122.59935004049994	0.29	119.70999999999998	30.0
413454030	1441066537	31.055341999999985	122.599352	0.3	119.5	30.0
413454030	1441066538	31.05534064723827	122.59935367153841	0.29	119.42	30.0
413454030	1441066539	31.05533921619486	122.5993550846308	0.27999999999999997	119.34	30.0
413454030	1441066540	31.05533773228884	122.59935628856618	0.27	119.25999999999999	30.0
413454030	1441066541	31.055336220939363	122.59935733263364	0.26	119.17999999999999	30.0
413454030	1441066542	31.055334707565514	122.59935826612227	0.25	119.1	30.0
413454030	1441066543	31.055333217586437	122.59935913832112	0.24	119.02	30.0
413454030	1441066544	31.055331776421227	122.59935999851926	0.22999999999999998	118.94000000000001	30.0
413454030	1441066545	31.055330409489013	122.59936089600573	0.22	118.85999999999999	30.0
413454030	1441066546	31.0553291422089	122.59936188006964	0.21000000000000002	118.77999999999999	30.0
413454030	1441066547	31.05532799999999	122.59936300000001	0.2	118.69999999999999	30.0
413454030	1441066548	31.055326998544164	122.59936429127443	0.2181818181818182	118.69999999999999	30.0
413454030	1441066549	31.0553261145743	122.5993657341245	0.2363636363636364	118.69999999999999	30.0
413454030	1441066550	31.055325315086098	122.59936729497034	0.2545454545454546	118.69999999999999	30.0
413454030	1441066551	31.055324567075214	122.5993689402321	0.27272727272727276	118.69999999999999	30.0
413454030	1441066552	31.055323837537298	122.5993706363299	0.29090909090909095	118.69999999999999	30.0
413454030	1441066553	31.055323093468036	122.59937234968383	0.3090909090909091	118.69999999999999	30.0
413454030	1441066554	31.055322301863097	122.59937404671403	0.32727272727272727	118.69999999999999	30.0
413454030	1441066555	31.055321429718134	122.59937569384066	0.34545454545454546	118.69999999999999	30.0
413454030	1441066556	31.055320444028858	122.59937725748375	0.36363636363636365	118.69999999999999	30.0
413454030	1441066557	31.055319311790917	122.5993787040635	0.38181818181818183	118.69999999999999	30.0
413454030	1441066558	31.055317999999993	122.59938	0.4	118.69999999999999	30.0
413454030	1441066559	31.05531648790605	122.59938112242696	0.39	118.79999999999998	29.900000000000034
413454030	1441066560	31.055314803776124	122.5993820913324	0.38	118.9	29.80000000000001
413454030	1441066561	31.055312988131544	122.59938293741804	0.37	119.0	29.700000000000045
413454030	1441066562	31.055311081493628	122.59938369138546	0.36	119.1	29.600000000000023
413454030	1441066563	31.055309124383704	122.59938438393635	0.35	119.20000000000002	29.5
413454030	1441066564	31.055307157323078	122.59938504577232	0.33999999999999997	119.30000000000001	29.399999999999977
413454030	1441066565	31.055305220833066	122.59938570759502	0.33	119.4	29.30000000000001
413454030	1441066566	31.05530335543501	122.59938640010611	0.32	119.5	29.19999999999999
413454030	1441066567	31.055301601650214	122.59938715400722	0.31	119.60000000000002	29.100000000000023
413454030	1441066568	31.055300000000006	122.599388	0.3	119.7	29.0
413454030	1441066569	31.055298581740082	122.59938896050676	0.3	119.75	29.0
413454030	1441066570	31.05529734106384	122.59939002483246	0.3	119.8	29.0
413454030	1441066571	31.055296262899056	122.59939117400279	0.3	119.85	29.0
413454030	1441066572	31.055295332173515	122.5993923890434	0.3	119.89999999999999	29.0
413454030	1441066573	31.05529453381496	122.59939365097995	0.3	119.95000000000002	29.0
413454030	1441066574	31.05529385275124	122.5993949408381	0.3	120.00000000000001	29.0
413454030	1441066575	31.055293273910085	122.59939623964354	0.3	120.05000000000001	29.0
413454030	1441066576	31.055292782219308	122.59939752842187	0.3	120.10000000000001	29.0
413454030	1441066577	31.055292362606675	122.59939878819883	0.3	120.15	29.0
413454030	1441066578	31.055291999999987	122.5994	0.3	120.2	29.0
413454030	1441066579	31.055291681233072	122.59940115030808	0.3	120.31818181818181	29.0
413454030	1441066580	31.055291400763867	122.59940224743363	0.3	120.43636363636364	29.0
413454030	1441066581	31.055291154956404	122.59940330514426	0.3	120.55454545454545	29.0
413454030	1441066582	31.05529094017469	122.59940433720752	0.3	120.67272727272727	29.0
413454030	1441066583	31.055290752782724	122.59940535739096	0.3	120.79090909090908	29.0
413454030	1441066584	31.055290589144516	122.59940637946218	0.3	120.90909090909092	29.0
413454030	1441066585	31.055290445624074	122.59940741718876	0.3	121.02727272727273	29.0
413454030	1441066586	31.055290318585396	122.59940848433826	0.3	121.14545454545456	29.0
413454030	1441066587	31.05529020439249	122.59940959467825	0.3	121.26363636363637	29.0
413454030	1441066588	31.05529009940936	122.59941076197629	0.3	121.38181818181819	29.0
413454030	1441066589	31.055289999999996	122.599412	0.3	121.5	29.0
413454030	1441066590	31.055289904541983	122.59941331645749	0.3125	121.61250000000001	29.0
413454030	1441066591	31.055289819467053	122.59941469481927	0.325	121.72500000000001	29.0
413454030	1441066592	31.05528975322053	122.59941611249639	0.3375	121.83750000000002	29.0
413454030	1441066593	31.055289714247717	122.59941754689996	0.35	121.95	29.0
413454030	1441066594	31.05528971099394	122.59941897544103	0.36250000000000004	122.0625	29.0
413454030	1441066595	31.055289751904517	122.59942037553067	0.375	122.17500000000001	29.0
413454030	1441066596	31.055289845424777	122.59942172457998	0.3875	122.28750000000001	29.0
413454030	1441066597	31.055289999999996	122.59942300000002	0.4	122.40000000000002	29.0
413454030	1441066598	31.05529021931379	122.59942418546684	0.38	122.45000000000002	28.900000000000034
413454030	1441066599	31.055290488002726	122.59942528971636	0.36000000000000004	122.50000000000001	28.80000000000001
413454030	1441066600	31.055290785941644	122.59942632774954	0.34	122.55000000000001	28.69999999999999
413454030	1441066601	31.055291093005373	122.59942731456727	0.32	122.60000000000001	28.600000000000023
413454030	1441066602	31.05529138906877	122.59942826517046	0.30000000000000004	122.65	28.5
413454030	1441066603	31.055291654006684	122.59942919455999	0.28	122.70000000000003	28.400000000000034
413454030	1441066604	31.05529186769391	122.59943011773683	0.26	122.75000000000003	28.30000000000001
413454030	1441066605	31.055292010005317	122.5994310497018	0.24000000000000002	122.80000000000003	28.19999999999999
413454030	1441066606	31.05529206081575	122.59943200545592	0.22000000000000003	122.85000000000002	28.099999999999966
413454030	1441066607	31.055291999999998	122.599433	0.2	122.90000000000002	28.0
413454030	1441066608	31.055291812535945	122.59943404548723	0.2090909090909091	122.97272727272727	28.0
413454030	1441066609	31.055291503813425	122.59943514267964	0.2181818181818182	123.04545454545456	28.0
413454030	1441066610	31.055291084325283	122.59943628949148	0.2272727272727273	123.11818181818182	28.0
413454030	1441066611	31.05529056456438	122.5994374838371	0.23636363636363636	123.19090909090912	28.0
413454030	1441066612	31.05528995502355	122.5994387236307	0.24545454545454545	123.26363636363637	28.0
413454030	1441066613	31.055289266195665	122.59944000678658	0.2545454545454545	123.33636363636366	28.0
413454030	1441066614	31.055288508573565	122.59944133121903	0.2636363636363636	123.40909090909092	28.0
413454030	1441066615	31.055287692650097	122.59944269484231	0.2727272727272727	123.48181818181821	28.0
413454030	1441066616	31.055286828918103	122.59944409557073	0.2818181818181818	123.55454545454546	28.0
413454030	1441066617	31.05528592787046	122.59944553131854	0.2909090909090909	123.62727272727275	28.0
413454030	1441066618	31.05528500000001	122.59944700000001	0.3	123.70000000000002	28.0
413454030	1441066619	31.05528405424511	122.59944849949015	0.3	123.76	28.0
413454030	1441066620	31.055283093326313	122.59945002750665	0.3	123.82000000000001	28.0
413454030	1441066621	31.055282118409632	122.59945158172798	0.3	123.88000000000001	28.0
413454030	1441066622	31.05528113066113	122.59945315983252	0.3	123.94	28.0
413454030	1441066623	31.055280131246818	122.59945475949876	0.3	124.00000000000003	28.0
413454030	1441066624	31.055279121332777	122.59945637840511	0.3	124.06000000000002	28.0
413454030	1441066625	31.055278102085037	122.59945801422995	0.3	124.12000000000002	28.0
413454030	1441066626	31.055277074669625	122.59945966465179	0.3	124.18	28.0
413454030	1441066627	31.055276040252597	122.59946132734899	0.3	124.24000000000001	28.0
413454030	1441066628	31.05527500000001	122.599463	0.3	124.3	28.0
413454030	1441066629	31.05527395487577	122.59946467906163	0.2857142857142857	124.55714285714285	27.952380952380963
413454030	1441066630	31.055272905035398	122.59946635610417	0.2714285714285714	124.8142857142857	27.90476190476187
413454030	1441066631	31.05527185043225	122.59946802147627	0.2571428571428571	125.07142857142858	27.857142857142833
413454030	1441066632	31.055270791019733	122.59946966552656	0.24285714285714285	125.32857142857144	27.809523809523796
413454030	1441066633	31.055269726751202	122.59947127860374	0.22857142857142856	125.58571428571429	27.76190476190476
413454030	1441066634	31.055268657580054	122.59947285105646	0.21428571428571427	125.84285714285714	27.714285714285666
413454030	1441066635	31.055267583459674	122.59947437323338	0.2	126.1	27.666666666666686
413454030	1441066636	31.055266504343447	122.59947583548313	0.18571428571428572	126.35714285714288	27.61904761904765
413454030	1441066637	31.05526542018474	122.5994772281544	0.17142857142857143	126.61428571428573	27.571428571428555
413454030	1441066638	31.05526433093696	122.59947854159583	0.15714285714285714	126.87142857142858	27.52380952380952
413454030	1441066639	31.055263236553486	122.5994797661561	0.14285714285714285	127.12857142857143	27.47619047619048
413454030	1441066640	31.055262136987693	122.59948089218385	0.12857142857142856	127.38571428571427	27.428571428571445
413454030	1441066641	31.055261032192973	122.59948191002775	0.11428571428571427	127.64285714285712	27.38095238095235
413454030	1441066642	31.055259922122712	122.59948281003646	0.1	127.9	27.333333333333314
413454030	1441066643	31.05525880673029	122.59948358255866	0.08571428571428572	128.15714285714287	27.285714285714278
413454030	1441066644	31.05525768596911	122.59948421794302	0.07142857142857142	128.4142857142857	27.238095238095184
413454030	1441066645	31.055256559792518	122.59948470653814	0.057142857142857134	128.67142857142858	27.190476190476204
413454030	1441066646	31.05525542815394	122.59948503869275	0.04285714285714287	128.92857142857142	27.142857142857167
413454030	1441066647	31.05525429100673	122.5994852047555	0.02857142857142858	129.18571428571428	27.09523809523813
413454030	1441066648	31.05525314830429	122.599485195075	0.01428571428571429	129.44285714285715	27.047619047619037
413454030	1441066649	31.055251999999992	122.599485	0.0	129.7	27.0
413454030	1441066650	31.055250844863036	122.5994846223654	0.025	129.525	27.0
413454030	1441066651	31.055249676925865	122.5994841149511	0.05	129.35	27.0
413454030	1441066652	31.055248489036703	122.59948354302338	0.07500000000000001	129.175	27.0
413454030	1441066653	31.05524727404382	122.59948297184837	0.1	129.00000000000003	27.0
413454030	1441066654	31.05524602479546	122.59948246669235	0.125	128.825	27.0
413454030	1441066655	31.055244734139855	122.59948209282148	0.15000000000000002	128.65	27.0
413454030	1441066656	31.055243394925306	122.59948191550197	0.17500000000000002	128.475	27.0
413454030	1441066657	31.055242	122.599482	0.2	128.3	27.0
413454030	1441066658	31.055240545798956	122.59948239197824	0.2	128.13000000000002	26.899999999999977
413454030	1441066659	31.05523904310406	122.59948305868535	0.2	127.96000000000001	26.80000000000001
413454030	1441066660	31.05523750628391	122.59948394776649	0.2	127.78999999999999	26.69999999999999
413454030	1441066661	31.055235949707136	122.5994850068668	0.2	127.62	26.600000000000023
413454030	1441066662	31.055234387742367	122.59948618363144	0.2	127.45000000000002	26.5
413454030	1441066663	31.055232834758183	122.59948742570555	0.2	127.28	26.399999999999977
413454030	1441066664	31.055231305123236	122.5994886807343	0.2	127.10999999999999	26.30000000000001
413454030	1441066665	31.05522981320614	122.59948989636283	0.2	126.94	26.19999999999999
413454030	1441066666	31.055228373375524	122.59949102023634	0.2	126.77	26.100000000000023
413454030	1441066667	31.055226999999984	122.59949200000001	0.2	126.6	26.0
413454030	1441066668	31.05522570490248	122.5994927981054	0.2	126.58181818181816	26.0
413454030	1441066669	31.055224489723106	122.59949343622975	0.2	126.56363636363635	26.0
413454030	1441066670	31.055223353556265	122.59949395085665	0.2	126.54545454545455	26.0
413454030	1441066671	31.055222295496343	122.59949437846979	0.2	126.52727272727273	26.0
413454030	1441066672	31.055221314637723	122.59949475555277	0.2	126.5090909090909	26.0
413454030	1441066673	31.05522041007484	122.59949511858922	0.2	126.49090909090908	26.0
413454030	1441066674	31.05521958090206	122.59949550406273	0.2	126.47272727272725	26.0
413454030	1441066675	31.055218826213796	122.59949594845692	0.2	126.45454545454544	26.0
413454030	1441066676	31.055218145104433	122.59949648825547	0.2	126.43636363636364	26.0
413454030	1441066677	31.05521753666837	122.59949715994196	0.2	126.41818181818182	26.0
413454030	1441066678	31.055217000000003	122.59949800000001	0.2	126.4	26.0
413454030	1441066679	31.05521653332581	122.59949903662023	0.2	126.32000000000001	25.94999999999999
413454030	1441066680	31.055216131400684	122.59950026482129	0.2	126.24000000000001	25.900000000000034
413454030	1441066681	31.05521578811161	122.59950167132882	0.2	126.16	25.850000000000023
413454030	1441066682	31.055215497345575	122.59950324286851	0.2	126.08	25.80000000000001
413454030	1441066683	31.055215252989537	122.59950496616592	0.2	126.0	25.75
413454030	1441066684	31.055215048930492	122.59950682794677	0.2	125.92	25.700000000000045
413454030	1441066685	31.055214879055452	122.5995088149367	0.2	125.84	25.650000000000034
413454030	1441066686	31.055214737251355	122.59951091386132	0.2	125.75999999999999	25.600000000000023
413454030	1441066687	31.0552146174052	122.59951311144633	0.2	125.67999999999999	25.55000000000001
413454030	1441066688	31.055214513403975	122.59951539441732	0.2	125.6	25.500000000000057
413454030	1441066689	31.055214419134668	122.59951774949998	0.2	125.52000000000001	25.44999999999999
413454030	1441066690	31.05521432848426	122.59952016341994	0.2	125.44000000000001	25.399999999999977
413454030	1441066691	31.055214235339744	122.59952262290285	0.2	125.35999999999999	25.350000000000023
413454030	1441066692	31.055214133588088	122.59952511467438	0.2	125.27999999999999	25.30000000000001
413454030	1441066693	31.055214017116302	122.59952762546011	0.2	125.2	25.25
413454030	1441066694	31.055213879811376	122.59953014198577	0.2	125.12	25.19999999999999
413454030	1441066695	31.05521371556029	122.59953265097691	0.2	125.04	25.150000000000034
413454030	1441066696	31.055213518250028	122.59953513915924	0.2	124.96	25.100000000000023
413454030	1441066697	31.055213281767603	122.59953759325839	0.2	124.88	25.05000000000001
413454030	1441066698	31.055213	122.59953999999999	0.2	124.8	25.0
413454030	1441066699	31.055212668965368	122.59954234870017	0.19090909090909092	124.85454545454546	25.0
413454030	1441066700	31.05521229320656	122.59954463903682	0.18181818181818182	124.9090909090909	25.0
413454030	1441066701	31.05521187939759	122.59954687327846	0.17272727272727273	124.96363636363637	25.0
413454030	1441066702	31.05521143421244	122.59954905369342	0.16363636363636364	125.01818181818183	25.0
413454030	1441066703	31.055210964325127	122.59955118255019	0.15454545454545454	125.07272727272728	25.0
413454030	1441066704	31.055210476409655	122.59955326211717	0.14545454545454545	125.12727272727274	25.0
413454030	1441066705	31.055209977140024	122.59955529466278	0.13636363636363635	125.18181818181817	25.0
413454030	1441066706	31.055209473190242	122.59955728245544	0.12727272727272726	125.23636363636365	25.0
413454030	1441066707	31.055208971234297	122.59955922776356	0.11818181818181818	125.29090909090911	25.0
413454030	1441066708	31.055208477946223	122.59956113285561	0.10909090909090909	125.34545454545454	25.0
413454030	1441066709	31.055208000000004	122.599563	0.09999999999999999	125.4	25.0
413454030	1441066710	31.055207543397366	122.59956483081913	0.13333333333333336	125.43333333333334	25.0
413454030	1441066711	31.055207111451036	122.59956662435138	0.16666666666666669	125.46666666666668	25.0
413454030	1441066712	31.055206706801446	122.59956837898905	0.2	125.5	25.0
413454030	1441066713	31.05520633208904	122.59957009312447	0.23333333333333336	125.53333333333333	25.0
413454030	1441066714	31.05520598995424	122.59957176515003	0.2666666666666667	125.56666666666668	25.0
413454030	1441066715	31.0552056830375	122.599573393458	0.30000000000000004	125.6	25.0
413454030	1441066716	31.055205413979248	122.59957497644078	0.33333333333333337	125.63333333333333	25.0
413454030	1441066717	31.055205185419943	122.59957651249064	0.3666666666666667	125.66666666666667	25.0
413454030	1441066718	31.055204999999997	122.599578	0.4	125.69999999999999	25.0
413454030	1441066719	31.055204859152685	122.59957943839521	0.39	125.51	24.966666666666697
413454030	1441066720	31.055204759482578	122.59958083123901	0.38	125.32	24.933333333333394
413454030	1441066721	31.05520469638703	122.5995821831282	0.37	125.13000000000001	24.900000000000034
413454030	1441066722	31.055204665263417	122.59958349865961	0.36	124.93999999999998	24.866666666666674
413454030	1441066723	31.05520466150913	122.59958478243	0.35000000000000003	124.75	24.833333333333314
413454030	1441066724	31.055204680521538	122.5995860390362	0.34	124.55999999999999	24.80000000000001
413454030	1441066725	31.055204717698004	122.59958727307497	0.33	124.37	24.76666666666671
413454030	1441066726	31.055204768435924	122.59958848914316	0.32	124.17999999999998	24.73333333333335
413454030	1441066727	31.055204828132652	122.59958969183755	0.31	123.99	24.69999999999999
413454030	1441066728	31.055204892185575	122.5995908857549	0.3	123.79999999999998	24.666666666666686
413454030	1441066729	31.055204955992075	122.5995920754921	0.29000000000000004	123.61	24.633333333333326
413454030	1441066730	31.055205014949504	122.59959326564584	0.28	123.41999999999999	24.600000000000023
413454030	1441066731	31.055205064455237	122.599594460813	0.27	123.22999999999999	24.566666666666663
413454030	1441066732	31.05520509990669	122.59959566559034	0.26	123.03999999999998	24.53333333333336
413454030	1441066733	31.05520511670119	122.59959688457468	0.25	122.85	24.5
413454030	1441066734	31.055205110236134	122.5995981223628	0.24	122.66	24.46666666666664
413454030	1441066735	31.05520507590889	122.59959938355148	0.22999999999999998	122.46999999999998	24.433333333333337
413454030	1441066736	31.05520500911682	122.59960067273757	0.21999999999999997	122.28	24.400000000000034
413454030	1441066737	31.055204905257316	122.59960199451783	0.21	122.08999999999999	24.366666666666674
413454030	1441066738	31.05520475972773	122.59960335348907	0.19999999999999998	121.9	24.333333333333314
413454030	1441066739	31.05520456792547	122.59960475424808	0.18999999999999997	121.70999999999998	24.30000000000001
413454030	1441066740	31.05520432524786	122.59960620139165	0.18	121.52	24.26666666666665
413454030	1441066741	31.055204027092323	122.5996076995166	0.16999999999999998	121.32999999999998	24.23333333333329
413454030	1441066742	31.05520366885618	122.5996092532197	0.15999999999999998	121.14	24.19999999999999
413454030	1441066743	31.055203245936852	122.59961086709775	0.14999999999999997	120.94999999999999	24.166666666666686
413454030	1441066744	31.055202753731677	122.59961254574753	0.13999999999999996	120.75999999999999	24.133333333333326
413454030	1441066745	31.05520218763803	122.59961429376585	0.12999999999999995	120.56999999999998	24.099999999999966
413454030	1441066746	31.05520154305329	122.59961611574954	0.12	120.38	24.066666666666606
413454030	1441066747	31.055200815374814	122.59961801629531	0.10999999999999999	120.18999999999998	24.033333333333303
413454030	1441066748	31.0552	122.59962	0.09999999999999998	119.99999999999999	24.0
413454030	1441066749	31.055199097873707	122.59962206548789	0.11111111111111112	119.28888888888889	24.0
413454030	1441066750	31.055198132130926	122.59962418749316	0.12222222222222223	118.57777777777777	24.0
413454030	1441066751	31.055197131454154	122.59962633477753	0.13333333333333333	117.86666666666665	24.0
413454030	1441066752	31.05519612452591	122.5996284761027	0.14444444444444446	117.15555555555555	24.0
413454030	1441066753	31.05519514002867	122.59963058023034	0.15555555555555556	116.44444444444446	24.0
413454030	1441066754	31.055194206644945	122.59963261592218	0.16666666666666669	115.73333333333332	24.0
413454030	1441066755	31.05519335305726	122.59963455193993	0.17777777777777778	115.0222222222222	24.0
413454030	1441066756	31.0551926079481	122.5996363570453	0.18888888888888888	114.3111111111111	24.0
413454030	1441066757	31.055191999999998	122.599638	0.2	113.6	24.0
413454030	1441066758	31.055191546990578	122.59963945726427	0.2	113.6	23.91666666666663
413454030	1441066759	31.055191223078005	122.5996407360924	0.2	113.6	23.833333333333314
413454030	1441066760	31.055190991515552	122.59964185143717	0.2	113.6	23.75
413454030	1441066761	31.05519081555651	122.5996428182514	0.2	113.6	23.66666666666663
413454030	1441066762	31.055190658454144	122.59964365148784	0.2	113.6	23.583333333333314
413454030	1441066763	31.055190483461736	122.59964436609933	0.2	113.6	23.499999999999943
413454030	1441066764	31.055190253832578	122.59964497703864	0.2	113.6	23.416666666666686
413454030	1441066765	31.05518993281992	122.59964549925854	0.2	113.6	23.333333333333314
413454030	1441066766	31.05518948367707	122.59964594771183	0.2	113.6	23.25
413454030	1441066767	31.055188869657275	122.59964633735134	0.2	113.6	23.166666666666686
413454030	1441066768	31.055188054013822	122.59964668312979	0.2	113.6	23.083333333333314
413454030	1441066769	31.05518699999999	122.599647	0.2	113.6	23.0
413454030	1441066770	31.055185690452053	122.59964729877463	0.2111111111111111	113.3	23.0
413454030	1441066771	31.055184186538227	122.59964757370564	0.22222222222222224	113.0	23.0
413454030	1441066772	31.05518256900974	122.59964781490494	0.23333333333333334	112.7	23.0
413454030	1441066773	31.05518091861785	122.59964801248444	0.24444444444444444	112.4	23.0
413454030	1441066774	31.05517931611377	122.59964815655594	0.25555555555555554	112.1	23.0
413454030	1441066775	31.0551778422487	122.59964823723138	0.26666666666666666	111.80000000000001	23.0
413454030	1441066776	31.055176577773896	122.59964824462263	0.2777777777777778	111.50000000000001	23.0
413454030	1441066777	31.055175603440585	122.59964816884154	0.28888888888888886	111.2	23.0
413454030	1441066778	31.055174999999995	122.59964800000002	0.3	110.9	23.0
413454030	1441066779	31.05517482107338	122.59964773219204	0.27999999999999997	109.42000000000002	23.0
413454030	1441066780	31.055175011762145	122.59964737544014	0.26	107.94	23.0
413454030	1441066781	31.05517549003776	122.59964694374895	0.24	106.46000000000001	23.0
413454030	1441066782	31.055176173871654	122.59964645112309	0.22	104.98	23.0
413454030	1441066783	31.055176981235284	122.59964591156722	0.2	103.5	23.0
413454030	1441066784	31.05517783010008	122.59964533908597	0.18	102.02	23.0
413454030	1441066785	31.055178638437518	122.59964474768398	0.16	100.54	23.0
413454030	1441066786	31.055179324218997	122.59964415136588	0.14	99.06	23.0
413454030	1441066787	31.055179805416024	122.59964356413633	0.12000000000000002	97.58	23.0
413454030	1441066788	31.055179999999996	122.599643	0.10000000000000003	96.10000000000001	23.0
413454030	1441066789	31.05517985080655	122.59964247325172	0.12	95.73	22.899999999999977
413454030	1441066790	31.055179400127916	122.59964199934724	0.14	95.36	22.80000000000001
413454030	1441066791	31.055178715120483	122.59964159403249	0.16	94.99000000000001	22.69999999999999
413454030	1441066792	31.055177862940667	122.59964127305341	0.18	94.62	22.600000000000023
413454030	1441066793	31.05517691074488	122.59964105215592	0.19999999999999998	94.25	22.5
413454030	1441066794	31.05517592568948	122.59964094708594	0.21999999999999997	93.88	22.399999999999977
413454030	1441066795	31.0551749749309	122.59964097358944	0.24	93.50999999999999	22.30000000000001
413454030	1441066796	31.055174125625513	122.59964114741234	0.26	93.14000000000001	22.19999999999999
413454030	1441066797	31.05517344492976	122.59964148430055	0.27999999999999997	92.77000000000001	22.100000000000023
413454030	1441066798	31.055173	122.59964200000002	0.29999999999999993	92.4	22.0
413454030	1441066799	31.055172839700376	122.59964270180096	0.29	91.91000000000001	22.0
413454030	1441066800	31.055172939726127	122.59964356317069	0.27999999999999997	91.42	22.0
413454030	1441066801	31.055173257480188	122.59964454912085	0.27	90.93	22.0
413454030	1441066802	31.05517375036552	122.59964562466308	0.26	90.44	22.0
413454030	1441066803	31.055174375785104	122.59964675480896	0.25	89.95	22.0
413454030	1441066804	31.055175091141848	122.59964790457015	0.24	89.46000000000001	22.0
413454030	1441066805	31.055175853838747	122.59964903895822	0.22999999999999998	88.97	22.0
413454030	1441066806	31.05517662127877	122.59965012298483	0.22	88.48	22.0
413454030	1441066807	31.055177350864863	122.59965112166157	0.21000000000000002	87.99	22.0
413454030	1441066808	31.055177999999994	122.599652	0.2	87.5	22.0
413454030	1441066809	31.055178535424016	122.59965273437427	0.1888888888888889	87.32222222222222	22.0
413454030	1441066810	31.055178961224303	122.59965334660852	0.17777777777777778	87.14444444444446	22.0
413454030	1441066811	31.055179290825127	122.59965386988922	0.16666666666666669	86.96666666666667	22.0
413454030	1441066812	31.05517953765075	122.59965433740308	0.15555555555555556	86.78888888888889	22.0
413454030	1441066813	31.05517971512543	122.59965478233664	0.14444444444444446	86.61111111111113	22.0
413454030	1441066814	31.055179836673435	122.59965523787653	0.13333333333333336	86.43333333333334	22.0
413454030	1441066815	31.055179915719016	122.59965573720932	0.12222222222222223	86.25555555555556	22.0
413454030	1441066816	31.05517996568646	122.59965631352159	0.11111111111111112	86.0777777777778	22.0
413454030	1441066817	31.05518	122.599657	0.1	85.90000000000002	22.0
413454030	1441066818	31.055180030881825	122.59965782351708	0.09166666666666667	85.69166666666668	21.916666666666686
413454030	1441066819	31.055180065745805	122.5996587856894	0.08333333333333334	85.48333333333335	21.83333333333337
413454030	1441066820	31.055180110803764	122.5996598818194	0.07500000000000001	85.27500000000002	21.75
413454030	1441066821	31.055180172267473	122.59966110720961	0.06666666666666668	85.06666666666668	21.666666666666686
413454030	1441066822	31.055180256348738	122.5996624571626	0.05833333333333334	84.85833333333333	21.583333333333314
413454030	1441066823	31.055180369259354	122.59966392698075	0.05	84.65	21.5
413454030	1441066824	31.055180517211117	122.59966551196666	0.04166666666666667	84.44166666666668	21.416666666666686
413454030	1441066825	31.055180706415822	122.59966720742284	0.03333333333333334	84.23333333333333	21.33333333333337
413454030	1441066826	31.055180943085258	122.59966900865174	0.02500000000000001	84.025	21.25
413454030	1441066827	31.055181233431245	122.5996709109559	0.016666666666666677	83.81666666666668	21.166666666666686
413454030	1441066828	31.055181583665547	122.5996729096378	0.008333333333333345	83.60833333333333	21.08333333333337
413454030	1441066829	31.05518199999999	122.59967499999999	0.0	83.4	21.0
413454030	1441066830	31.055182486250665	122.59967717026159	0.0	82.65555555555555	21.0
413454030	1441066831	31.055183036650867	122.59967938030817	0.0	81.91111111111111	21.0
413454030	1441066832	31.05518364303823	122.59968158294198	0.0	81.16666666666667	21.0
413454030	1441066833	31.05518429725039	122.59968373096521	0.0	80.42222222222222	21.0
413454030	1441066834	31.05518499112497	122.59968577718007	0.0	79.67777777777779	21.0
413454030	1441066835	31.05518571649958	122.59968767438878	0.0	78.93333333333334	21.0
413454030	1441066836	31.055186465211875	122.59968937539354	0.0	78.1888888888889	21.0
413454030	1441066837	31.055187229099467	122.59969083299653	0.0	77.44444444444444	21.0
413454030	1441066838	31.05518800000001	122.599692	0.0	76.7	21.0
413454030	1441066839	31.055188767452126	122.59969284390259	0.01	76.62	21.0
413454030	1441066840	31.055189511798492	122.59969339098873	0.02	76.53999999999999	21.0
413454030	1441066841	31.055190211082735	122.59969368223943	0.03	76.46000000000001	21.0
413454030	1441066842	31.055190843348523	122.59969375863558	0.04	76.38000000000001	21.0
413454030	1441066843	31.055191386639493	122.59969366115813	0.05	76.30000000000001	21.0
413454030	1441066844	31.05519181899932	122.59969343078804	0.06	76.22	21.0
413454030	1441066845	31.05519211847162	122.59969310850622	0.07	76.14000000000001	21.0
413454030	1441066846	31.055192263100086	122.59969273529364	0.08	76.06000000000002	21.0
413454030	1441066847	31.055192230928306	122.59969235213126	0.09	75.98	21.0
413454030	1441066848	31.05519199999999	122.599692	0.1	75.9	21.0
413454030	1441066849	31.05519155582508	122.59969171094382	0.09090909090909091	75.82727272727274	21.0
413454030	1441066850	31.05519091377877	122.59969148125859	0.08181818181818182	75.75454545454546	21.0
413454030	1441066851	31.055190096702606	122.59969129830321	0.07272727272727272	75.68181818181819	21.0
413454030	1441066852	31.055189127438084	122.59969114943657	0.06363636363636363	75.60909090909091	21.0
413454030	1441066853	31.055188028826716	122.59969102201748	0.05454545454545454	75.53636363636365	21.0
413454030	1441066854	31.055186823710045	122.5996909034049	0.045454545454545456	75.46363636363637	21.0
413454030	1441066855	31.05518553492956	122.59969078095767	0.03636363636363636	75.39090909090909	21.0
413454030	1441066856	31.055184185326798	122.59969064203469	0.027272727272727268	75.31818181818181	21.0
413454030	1441066857	31.055182797743267	122.59969047399484	0.018181818181818174	75.24545454545455	21.0
413454030	1441066858	31.055181395020494	122.59969026419698	0.00909090909090908	75.17272727272727	21.0
413454030	1441066859	31.055179999999996	122.59969000000001	-1.3877787807814457e-17	75.1	21.0
413454030	1441066860	31.055178632051735	122.59968967278692	0.005555555555555556	76.05	20.944444444444457
413454030	1441066861	31.05517729665951	122.59968929003722	0.011111111111111112	77.0	20.888888888888914
413454030	1441066862	31.055175995835572	122.5996888632545	0.016666666666666666	77.95	20.833333333333314
413454030	1441066863	31.055174731592157	122.59968840394235	0.022222222222222223	78.9	20.77777777777777
413454030	1441066864	31.05517350594154	122.59968792360439	0.02777777777777778	79.85	20.72222222222223
413454030	1441066865	31.05517232089594	122.59968743374422	0.03333333333333333	80.8	20.666666666666686
413454030	1441066866	31.055171178467624	122.59968694586544	0.03888888888888889	81.75	20.611111111111086
413454030	1441066867	31.05517008066884	122.59968647147164	0.044444444444444446	82.69999999999999	20.5555555555556
413454030	1441066868	31.055169029511834	122.59968602206645	0.05	83.65	20.5
413454030	1441066869	31.05516802700886	122.59968560915343	0.05555555555555556	84.60000000000001	20.4444444444444
413454030	1441066870	31.055167075172157	122.5996852442362	0.061111111111111116	85.55	20.388888888888857
413454030	1441066871	31.05516617601398	122.59968493881837	0.06666666666666667	86.5	20.333333333333314
413454030	1441066872	31.05516533154659	122.59968470440353	0.07222222222222223	87.45	20.27777777777777
413454030	1441066873	31.055164543782215	122.59968455249525	0.07777777777777778	88.39999999999999	20.22222222222217
413454030	1441066874	31.05516381473313	122.59968449459717	0.08333333333333334	89.35000000000001	20.166666666666686
413454030	1441066875	31.05516314641156	122.59968454221287	0.08888888888888889	90.30000000000001	20.111111111111086
413454030	1441066876	31.055162540829777	122.59968470684595	0.09444444444444444	91.25	20.055555555555543
413454030	1441066877	31.055162	122.59968500000001	0.1	92.2	20.0
413454030	1441066878	31.055161525186154	122.59968542754798	0.10833333333333334	92.19166666666666	20.0
413454030	1441066879	31.055161114658688	122.5996859728401	0.11666666666666667	92.18333333333334	20.0
413454030	1441066880	31.05516076593972	122.59968661359598	0.125	92.17500000000001	20.0
413454030	1441066881	31.05516047655136	122.5996873275352	0.13333333333333333	92.16666666666667	20.0
413454030	1441066882	31.055160244015717	122.59968809237735	0.14166666666666666	92.15833333333333	20.0
413454030	1441066883	31.05516006585491	122.59968888584203	0.15000000000000002	92.14999999999999	20.0
413454030	1441066884	31.055159939591057	122.59968968564881	0.15833333333333333	92.14166666666667	20.0
413454030	1441066885	31.055159862746258	122.59969046951727	0.16666666666666669	92.13333333333333	20.0
413454030	1441066886	31.055159832842644	122.59969121516706	0.175	92.125	20.0
413454030	1441066887	31.055159847402315	122.59969190031771	0.18333333333333335	92.11666666666667	20.0
413454030	1441066888	31.0551599039474	122.59969250268884	0.19166666666666665	92.10833333333333	20.0
413454030	1441066889	31.055159999999997	122.59969300000002	0.2	92.1	20.0
413454030	1441066890	31.055160132761994	122.59969337810276	0.17777777777777778	91.62222222222222	19.888888888888857
413454030	1441066891	31.05516029815426	122.59969365537621	0.15555555555555556	91.14444444444445	19.77777777777777
413454030	1441066892	31.055160491777407	122.59969385833145	0.13333333333333336	90.66666666666666	19.66666666666663
413454030	1441066893	31.055160709232073	122.59969401347952	0.11111111111111112	90.18888888888888	19.555555555555543
413454030	1441066894	31.05516094611889	122.59969414733153	0.08888888888888889	89.71111111111111	19.4444444444444
413454030	1441066895	31.055161198038462	122.59969428639852	0.06666666666666668	89.23333333333333	19.333333333333314
413454030	1441066896	31.0551614605914	122.59969445719152	0.04444444444444445	88.75555555555555	19.22222222222223
413454030	1441066897	31.055161729378383	122.59969468622167	0.022222222222222227	88.27777777777777	19.111111111111086
413454030	1441066898	31.055161999999992	122.599695	0.0	87.8	19.0
413454030	1441066899	31.055162269217607	122.5996954164062	0.01	87.34	19.0
413454030	1441066900	31.05516253843556	122.59969591879454	0.02	86.88000000000001	19.0
413454030	1441066901	31.055162810218906	122.59969648188783	0.03	86.41999999999999	19.0
413454030	1441066902	31.055163087132737	122.59969708040893	0.04	85.96	19.0
413454030	1441066903	31.055163371742136	122.59969768908074	0.05	85.5	19.0
413454030	1441066904	31.055163666612156	122.59969828262608	0.06	85.04	19.0
413454030	1441066905	31.05516397430787	122.5996988357678	0.07	84.58000000000001	19.0
413454030	1441066906	31.055164297394377	122.59969932322879	0.08	84.11999999999999	19.0
413454030	1441066907	31.05516463843671	122.5996997197319	0.09	83.66	19.0
413454030	1441066908	31.05516499999999	122.5997	0.1	83.2	19.0
413454030	1441066909	31.05516538234636	122.59970014988875	0.1	81.92727272727272	19.0
413454030	1441066910	31.055165776526263	122.59970019978529	0.1	80.65454545454547	19.0
413454030	1441066911	31.055166171287254	122.59970019120959	0.1	79.38181818181819	19.0
413454030	1441066912	31.055166555376903	122.59970016568165	0.1	78.10909090909091	19.0
413454030	1441066913	31.055166917542728	122.59970016472138	0.1	76.83636363636364	19.0
413454030	1441066914	31.055167246532275	122.5997002298488	0.1	75.56363636363638	19.0
413454030	1441066915	31.055167531093094	122.59970040258386	0.1	74.2909090909091	19.0
413454030	1441066916	31.055167759972736	122.59970072444656	0.1	73.01818181818182	19.0
413454030	1441066917	31.05516792191874	122.59970123695682	0.1	71.74545454545455	19.0
413454030	1441066918	31.055168005678656	122.59970198163464	0.1	70.47272727272728	19.0
413454030	1441066919	31.055168	122.599703	0.1	69.2	19.0
413454030	1441066920	31.055167901768193	122.59970431802824	0.08888888888888889	70.11111111111111	18.888888888888857
413454030	1441066921	31.055167740420046	122.59970589951627	0.07777777777777778	71.02222222222223	18.77777777777777
413454030	1441066922	31.05516755353027	122.59970769271641	0.06666666666666668	71.93333333333334	18.666666666666686
413454030	1441066923	31.055167378673552	122.59970964588092	0.05555555555555556	72.84444444444445	18.555555555555543
413454030	1441066924	31.055167253424557	122.59971170726212	0.044444444444444446	73.75555555555556	18.444444444444457
413454030	1441066925	31.055167215357997	122.59971382511232	0.03333333333333334	74.66666666666667	18.333333333333314
413454030	1441066926	31.055167302048602	122.5997159476838	0.022222222222222227	75.57777777777778	18.22222222222223
413454030	1441066927	31.055167551071023	122.59971802322893	0.011111111111111113	76.4888888888889	18.111111111111086
413454030	1441066928	31.055168000000005	122.59971999999999	0.0	77.4	18.0
413454030	1441066929	31.05516867675116	122.59972183570468	0.0033333333333333335	76.40333333333335	17.96666666666664
413454030	1441066930	31.05516957060386	122.59972352587225	0.006666666666666667	75.40666666666668	17.933333333333337
413454030	1441066931	31.05517066117837	122.59972507548733	0.01	74.41	17.899999999999977
413454030	1441066932	31.055171928094932	122.59972648953448	0.013333333333333334	73.41333333333334	17.866666666666674
413454030	1441066933	31.055173350973853	122.59972777299836	0.016666666666666666	72.41666666666667	17.833333333333314
413454030	1441066934	31.05517490943541	122.59972893086358	0.02	71.42000000000002	17.80000000000001
413454030	1441066935	31.055176583099847	122.59972996811472	0.023333333333333334	70.42333333333335	17.76666666666665
413454030	1441066936	31.055178351587465	122.59973088973639	0.02666666666666667	69.42666666666668	17.73333333333329
413454030	1441066937	31.05518019451851	122.5997317007132	0.030000000000000002	68.43	17.69999999999999
413454030	1441066938	31.055182091513263	122.59973240602977	0.03333333333333333	67.43333333333334	17.666666666666686
413454030	1441066939	31.05518402219198	122.5997330106707	0.03666666666666667	66.43666666666668	17.633333333333326
413454030	1441066940	31.05518596617494	122.5997335196206	0.04	65.44	17.600000000000023
413454030	1441066941	31.05518790308243	122.59973393786404	0.043333333333333335	64.44333333333334	17.566666666666663
413454030	1441066942	31.05518981253469	122.59973427038564	0.04666666666666667	63.44666666666667	17.533333333333303
413454030	1441066943	31.055191674152	122.59973452217001	0.05	62.45000000000001	17.500000000000057
413454030	1441066944	31.05519346755463	122.59973469820174	0.05333333333333334	61.45333333333335	17.466666666666697
413454030	1441066945	31.05519517236285	122.5997348034655	0.05666666666666667	60.45666666666667	17.433333333333337
413454030	1441066946	31.055196768196932	122.59973484294576	0.060000000000000005	59.46	17.399999999999977
413454030	1441066947	31.05519823467713	122.59973482162727	0.06333333333333334	58.46333333333334	17.366666666666674
413454030	1441066948	31.0551995514237	122.59973474449454	0.06666666666666667	57.46666666666666	17.333333333333314
413454030	1441066949	31.055200698056957	122.5997346165322	0.07	56.470000000000006	17.30000000000001
413454030	1441066950	31.055201654197123	122.5997344427249	0.07333333333333333	55.473333333333336	17.26666666666671
413454030	1441066951	31.05520239946448	122.59973422805722	0.07666666666666667	54.476666666666674	17.23333333333335
413454030	1441066952	31.05520291347931	122.59973397751374	0.08	53.480000000000004	17.19999999999999
413454030	1441066953	31.055203175861866	122.59973369607911	0.08333333333333334	52.483333333333334	17.166666666666686
413454030	1441066954	31.05520316623243	122.59973338873795	0.08666666666666667	51.486666666666665	17.133333333333326
413454030	1441066955	31.055202864211246	122.59973306047483	0.09000000000000001	50.49	17.100000000000023
413454030	1441066956	31.055202249418603	122.59973271627439	0.09333333333333334	49.49333333333334	17.066666666666663
413454030	1441066957	31.055201301474774	122.59973236112127	0.09666666666666668	48.49666666666667	17.03333333333336
413454030	1441066958	31.055200000000003	122.59973200000002	0.1	47.5	17.0
413454030	1441066959	31.05519833955706	122.59973163873813	0.1	46.96000000000001	17.0
413454030	1441066960	31.055196374478648	122.59973128653445	0.1	46.42	17.0
413454030	1441066961	31.055194174039997	122.59973095343064	0.1	45.88	17.0
413454030	1441066962	31.055191807516316	122.59973064946836	0.1	45.34	17.0
413454030	1441066963	31.05518934418279	122.59973038468927	0.1	44.8	17.0
413454030	1441066964	31.05518685331465	122.59973016913504	0.1	44.26	17.0
413454030	1441066965	31.05518440418708	122.59973001284733	0.1	43.720000000000006	17.0
413454030	1441066966	31.05518206607532	122.59972992586782	0.1	43.18000000000001	17.0
413454030	1441066967	31.055179908254548	122.59972991823815	0.1	42.64	17.0
413454030	1441066968	31.055178	122.59973000000001	0.1	42.1	17.0
413454030	1441066969	31.05517639308627	122.59973017543159	0.09090909090909091	38.27272727272728	17.0
413454030	1441066970	31.05517506928565	122.59973042575737	0.08181818181818182	34.445454545454545	17.0
413454030	1441066971	31.055173992869847	122.59973072643842	0.07272727272727272	30.61818181818182	17.0
413454030	1441066972	31.055173128110553	122.59973105293574	0.06363636363636363	26.790909090909093	17.0
413454030	1441066973	31.055172439279456	122.59973138071037	0.05454545454545454	22.963636363636365	17.0
413454030	1441066974	31.055171890648225	122.59973168522335	0.045454545454545456	19.13636363636364	17.0
413454030	1441066975	31.055171446488618	122.59973194193573	0.03636363636363636	15.30909090909091	17.0
413454030	1441066976	31.055171071072284	122.59973212630857	0.027272727272727268	11.481818181818182	17.0
413454030	1441066977	31.05517072867094	122.59973221380285	0.018181818181818174	7.654545454545457	17.0
413454030	1441066978	31.05517038355628	122.59973217987967	0.00909090909090908	3.827272727272725	17.0
413454030	1441066979	31.05517	122.59973200000002	-1.3877787807814457e-17	0.0	17.0
413454030	1441066980	31.055169550609925	122.59973165680725	0.0	2.5444444444444443	16.888888888888914
413454030	1441066981	31.05516904133849	122.59973116167382	0.0	5.088888888888889	16.77777777777777
413454030	1441066982	31.05516848647429	122.59973053315449	0.0	7.633333333333334	16.666666666666686
413454030	1441066983	31.055167900305825	122.59972978980397	0.0	10.177777777777777	16.555555555555543
413454030	1441066984	31.055167297121713	122.59972895017702	0.0	12.722222222222221	16.444444444444457
413454030	1441066985	31.055166691210513	122.59972803282841	0.0	15.266666666666667	16.33333333333337
413454030	1441066986	31.05516609686078	122.59972705631289	0.0	17.81111111111111	16.22222222222223
413454030	1441066987	31.055165528361083	122.59972603918517	0.0	20.355555555555554	16.111111111111143
413454030	1441066988	31.055165	122.59972500000002	0.0	22.900000000000002	16.0
413454030	1441066989	31.055164523355	122.59972395470282	0.0	21.950000000000003	16.0
413454030	1441066990	31.05516409915924	122.5997229088018	0.0	21.0	16.0
413454030	1441066991	31.055163725434756	122.59972186519573	0.0	20.050000000000004	16.0
413454030	1441066992	31.055163400203607	122.59972082678345	0.0	19.100000000000005	16.0
413454030	1441066993	31.05516312148788	122.59971979646383	0.0	18.150000000000002	16.0
413454030	1441066994	31.055162887309567	122.59971877713568	0.0	17.200000000000006	16.0
413454030	1441066995	31.055162695690772	122.59971777169781	0.0	16.250000000000007	16.0
413454030	1441066996	31.055162544653534	122.5997167830491	0.0	15.30000000000001	16.0
413454030	1441066997	31.055162432219888	122.59971581408837	0.0	14.350000000000007	16.0
413454030	1441066998	31.055162356411934	122.59971486771443	0.0	13.40000000000001	16.0
413454030	1441066999	31.055162315251696	122.59971394682613	0.0	12.45000000000001	16.0
413454030	1441067000	31.05516230676123	122.59971305432234	0.0	11.50000000000001	16.0
413454030	1441067001	31.05516232896258	122.59971219310185	0.0	10.550000000000011	16.0
413454030	1441067002	31.05516237987784	122.59971136606349	0.0	9.600000000000012	16.0
413454030	1441067003	31.05516245752902	122.59971057610612	0.0	8.650000000000015	16.0
413454030	1441067004	31.055162559938196	122.59970982612857	0.0	7.700000000000014	16.0
413454030	1441067005	31.05516268512743	122.59970911902967	0.0	6.750000000000016	16.0
413454030	1441067006	31.055162831118764	122.59970845770826	0.0	5.800000000000015	16.0
413454030	1441067007	31.055162995934264	122.59970784506316	0.0	4.8500000000000165	16.0
413454030	1441067008	31.055163177595976	122.59970728399325	0.0	3.900000000000018	16.0
413454030	1441067009	31.055163374125947	122.59970677739734	0.0	2.950000000000017	16.0
413454030	1441067010	31.055163583546257	122.59970632817425	0.0	2.0000000000000187	16.0
413454030	1441067011	31.055163803878933	122.59970593922282	0.0	1.0500000000000205	16.0
413454030	1441067012	31.055164033146056	122.59970561344191	0.0	0.10000000000001923	16.0
413454030	1441067013	31.055164269369676	122.59970535373034	0.0	359.15000000000003	16.0
413454030	1441067014	31.05516451057183	122.59970516298692	0.0	358.20000000000005	16.0
413454030	1441067015	31.055164754774594	122.59970504411054	0.0	357.25	16.0
413454030	1441067016	31.055165	122.59970500000001	0.0	356.3	16.0
413454030	1441067017	31.05516524698858	122.59970503161111	0.008333333333333333	355.7583333333334	15.916666666666686
413454030	1441067018	31.055165507354683	122.59970513212745	0.016666666666666666	355.2166666666667	15.833333333333314
413454030	1441067019	31.05516579543114	122.59970529278958	0.025	354.675	15.75
413454030	1441067020	31.055166125550752	122.59970550483806	0.03333333333333333	354.1333333333334	15.666666666666686
413454030	1441067021	31.055166512046377	122.59970575951341	0.041666666666666664	353.5916666666667	15.583333333333371
413454030	1441067022	31.05516696925078	122.5997060480562	0.05	353.05	15.5
413454030	1441067023	31.055167511496805	122.59970636170699	0.058333333333333334	352.5083333333334	15.416666666666629
413454030	1441067024	31.05516815311729	122.59970669170632	0.06666666666666667	351.9666666666667	15.333333333333314
413454030	1441067025	31.05516890844502	122.59970702929473	0.075	351.425	15.25
413454030	1441067026	31.05516979181285	122.59970736571276	0.08333333333333333	350.8833333333334	15.166666666666686
413454030	1441067027	31.05517081755356	122.59970769220104	0.09166666666666666	350.3416666666667	15.083333333333314
413454030	1441067028	31.055171999999995	122.59970799999999	0.1	349.8	15.0
413454030	1441067029	31.055173347888676	122.59970828211804	0.1	349.1909090909091	15.0
413454030	1441067030	31.055174847570914	122.59970853863457	0.1	348.5818181818182	15.0
413454030	1441067031	31.055176479801734	122.59970877139675	0.1	347.9727272727273	15.0
413454030	1441067032	31.055178225336167	122.59970898225177	0.1	347.3636363636364	15.0
413454030	1441067033	31.055180064929225	122.5997091730468	0.1	346.7545454545455	15.0
413454030	1441067034	31.055181979335934	122.59970934562907	0.1	346.1454545454546	15.0
413454030	1441067035	31.0551839493113	122.59970950184574	0.1	345.53636363636366	15.0
413454030	1441067036	31.055185955610384	122.59970964354397	0.1	344.92727272727274	15.0
413454030	1441067037	31.055187978988187	122.59970977257099	0.1	344.31818181818187	15.0
413454030	1441067038	31.05519000019971	122.59970989077394	0.1	343.70909090909095	15.0
413454030	1441067039	31.055192000000005	122.59971	0.1	343.1	15.0
413454030	1441067040	31.05519396191527	122.59971010132594	0.1	342.6107142857143	15.0
413454030	1441067041	31.055195880556482	122.59971019274656	0.1	342.1214285714286	15.0
413454030	1441067042	31.055197753305812	122.59971027148627	0.1	341.63214285714287	15.0
413454030	1441067043	31.055199577545416	122.59971033476944	0.1	341.14285714285717	15.0
413454030	1441067044	31.05520135065744	122.59971037982046	0.1	340.65357142857147	15.0
413454030	1441067045	31.055203070024074	122.59971040386374	0.1	340.1642857142857	15.0
413454030	1441067046	31.05520473302747	122.5997104041236	0.1	339.675	15.0
413454030	1441067047	31.055206337049782	122.59971037782445	0.1	339.1857142857143	15.0
413454030	1441067048	31.055207879473176	122.5997103221907	0.1	338.69642857142856	15.0
413454030	1441067049	31.055209357679818	122.5997102344467	0.1	338.20714285714286	15.0
413454030	1441067050	31.055210769051882	122.59971011181686	0.1	337.71785714285716	15.0
413454030	1441067051	31.055212110971514	122.59970995152553	0.1	337.22857142857146	15.0
413454030	1441067052	31.05521338082088	122.59970975079709	0.1	336.7392857142857	15.0
413454030	1441067053	31.055214575982152	122.59970950685597	0.1	336.25	15.0
413454030	1441067054	31.055215693837468	122.5997092169265	0.1	335.7607142857143	15.0
413454030	1441067055	31.055216731769036	122.59970887823307	0.1	335.27142857142854	15.0
413454030	1441067056	31.05521768715896	122.5997084880001	0.1	334.78214285714284	15.0
413454030	1441067057	31.055218557389445	122.59970804345197	0.1	334.29285714285714	15.0
413454030	1441067058	31.055219339842633	122.599707541813	0.1	333.80357142857144	15.0
413454030	1441067059	31.055220031900703	122.59970698030766	0.1	333.3142857142857	15.0
413454030	1441067060	31.055220630945804	122.59970635616025	0.1	332.825	15.0
413454030	1441067061	31.0552211343601	122.59970566659521	0.1	332.3357142857143	15.0
413454030	1441067062	31.055221539525757	122.59970490883691	0.1	331.84642857142853	15.0
413454030	1441067063	31.055221843824913	122.59970408010976	0.1	331.35714285714283	15.0
413454030	1441067064	31.055222044639773	122.59970317763808	0.1	330.86785714285713	15.0
413454030	1441067065	31.055222139352455	122.5997021986463	0.1	330.3785714285714	15.0
413454030	1441067066	31.05522212534514	122.59970114035882	0.1	329.8892857142857	15.0
413454030	1441067067	31.055221999999997	122.5997	0.1	329.4	15.0
413454030	1441067068	31.055221764652124	122.59969877832238	0.1	329.4	15.0
413454030	1441067069	31.055221436448477	122.59969749019106	0.1	329.4	15.0
413454030	1441067070	31.05522103648895	122.59969615399936	0.1	329.4	15.0
413454030	1441067071	31.055220585873478	122.5996947881405	0.1	329.4	15.0
413454030	1441067072	31.055220105701924	122.59969341100778	0.1	329.4	15.0
413454030	1441067073	31.055219617074226	122.59969204099444	0.1	329.4	15.0
413454030	1441067074	31.055219141090266	122.59969069649372	0.1	329.4	15.0
413454030	1441067075	31.055218698849977	122.5996893958989	0.1	329.4	15.0
413454030	1441067076	31.05521831145324	122.59968815760325	0.1	329.4	15.0
413454030	1441067077	31.055217999999993	122.59968700000002	0.1	329.4	15.0
413454030	1441067078	31.055217779864464	122.59968593783668	0.1181818181818182	329.29999999999995	15.0
413454030	1441067079	31.05521764351825	122.59968497127757	0.13636363636363635	329.2	15.0
413454030	1441067080	31.05521757770727	122.59968409684126	0.15454545454545454	329.09999999999997	15.0
413454030	1441067081	31.055217569177493	122.59968331104632	0.17272727272727273	329.0	15.0
413454030	1441067082	31.055217604674812	122.5996826104113	0.19090909090909092	328.9	15.0
413454030	1441067083	31.055217670945154	122.59968199145484	0.2090909090909091	328.8	15.0
413454030	1441067084	31.055217754734475	122.59968145069543	0.22727272727272727	328.7	15.0
413454030	1441067085	31.055217842788686	122.59968098465168	0.24545454545454545	328.6	15.0
413454030	1441067086	31.055217921853725	122.59968058984215	0.26363636363636367	328.5	15.0
413454030	1441067087	31.05521797867552	122.59968026278541	0.28181818181818186	328.40000000000003	15.0
413454030	1441067088	31.055218	122.59968000000002	0.3	328.30000000000007	15.0
413454030	1441067089	31.055217980010276	122.59967979548345	0.2818181818181818	328.30000000000007	15.0
413454030	1441067090	31.055217942638333	122.59967963314884	0.2636363636363636	328.30000000000007	15.0
413454030	1441067091	31.055217919253305	122.59967949438807	0.24545454545454545	328.30000000000007	15.0
413454030	1441067092	31.055217941224335	122.59967936059323	0.22727272727272727	328.30000000000007	15.0
413454030	1441067093	31.05521803992057	122.59967921315621	0.20909090909090908	328.30000000000007	15.0
413454030	1441067094	31.055218246711192	122.59967903346904	0.19090909090909092	328.30000000000007	15.0
413454030	1441067095	31.05521859296531	122.59967880292368	0.17272727272727273	328.30000000000007	15.0
413454030	1441067096	31.055219110052118	122.59967850291214	0.15454545454545454	328.30000000000007	15.0
413454030	1441067097	31.05521982934073	122.59967811482635	0.13636363636363635	328.30000000000007	15.0
413454030	1441067098	31.055220782200294	122.59967762005833	0.11818181818181817	328.30000000000007	15.0
413454030	1441067099	31.055222	122.599677	0.1	328.30000000000007	15.0
413454030	1441067100	31.055223500311417	122.59967624329842	0.12222222222222223	328.21111111111117	15.0
413454030	1441067101	31.05522524551595	122.59967536762062	0.14444444444444443	328.12222222222226	15.0
413454030	1441067102	31.05522718419748	122.59967439788873	0.16666666666666666	328.03333333333336	15.0
413454030	1441067103	31.055229264939864	122.59967335902485	0.18888888888888888	327.94444444444446	15.0
413454030	1441067104	31.05523143632698	122.59967227595112	0.2111111111111111	327.85555555555555	15.0
413454030	1441067105	31.05523364694267	122.59967117358964	0.2333333333333333	327.76666666666665	15.0
413454030	1441067106	31.055235845370845	122.59967007686254	0.25555555555555554	327.67777777777775	15.0
413454030	1441067107	31.055237980195322	122.59966901069195	0.2777777777777778	327.5888888888889	15.0
413454030	1441067108	31.055239999999998	122.599668	0.3	327.5	15.0
413454030	1441067109	31.05524186340825	122.59966706453542	0.2894736842105263	327.4736842105263	15.0
413454030	1441067110	31.05524356920142	122.59966620335351	0.2789473684210526	327.4473684210526	15.0
413454030	1441067111	31.055245126200386	122.59966541033603	0.26842105263157895	327.42105263157896	15.0
413454030	1441067112	31.055246543226033	122.59966467936485	0.25789473684210523	327.39473684210526	15.0
413454030	1441067113	31.0552478290992	122.59966400432181	0.24736842105263157	327.36842105263156	15.0
413454030	1441067114	31.05524899264078	122.59966337908874	0.23684210526315788	327.3421052631579	15.0
413454030	1441067115	31.055250042671638	122.5996627975475	0.2263157894736842	327.3157894736842	15.0
413454030	1441067116	31.055250988012613	122.59966225357984	0.21578947368421053	327.2894736842105	15.0
413454030	1441067117	31.05525183748459	122.5996617410677	0.20526315789473681	327.2631578947368	15.0
413454030	1441067118	31.05525259990844	122.59966125389283	0.19473684210526315	327.2368421052632	15.0
413454030	1441067119	31.055253284105024	122.59966078593713	0.18421052631578946	327.2105263157895	15.0
413454030	1441067120	31.055253898895206	122.59966033108238	0.17368421052631577	327.1842105263158	15.0
413454030	1441067121	31.055254453099856	122.59965988321042	0.16315789473684209	327.1578947368421	15.0
413454030	1441067122	31.055254955539834	122.59965943620311	0.15263157894736842	327.13157894736844	15.0
413454030	1441067123	31.055255415036005	122.59965898394225	0.14210526315789473	327.10526315789474	15.0
413454030	1441067124	31.055255840409252	122.59965852030966	0.13157894736842105	327.07894736842104	15.0
413454030	1441067125	31.055256240480418	122.5996580391872	0.12105263157894736	327.0526315789474	15.0
413454030	1441067126	31.05525662407037	122.59965753445672	0.11052631578947367	327.0263157894737	15.0
413454030	1441067127	31.055257000000008	122.599657	0.1	327.0	15.0
413454030	1441067128	31.055257377811557	122.59965643102439	0.1	326.79	15.0
413454030	1441067129	31.055257769933124	122.59965582803926	0.1	326.58000000000004	15.0
413454030	1441067130	31.05525818951413	122.5996551928795	0.1	326.37	15.0
413454030	1441067131	31.055258649704033	122.59965452737995	0.1	326.16	15.0
413454030	1441067132	31.055259163652295	122.59965383337548	0.1	325.95	15.0
413454030	1441067133	31.055259744508366	122.59965311270098	0.1	325.74	15.0
413454030	1441067134	31.055260405421723	122.59965236719133	0.1	325.53	15.0
413454030	1441067135	31.055261159541793	122.59965159868136	0.1	325.32	15.0
413454030	1441067136	31.05526202001807	122.59965080900596	0.1	325.11	15.0
413454030	1441067137	31.055263	122.59965	0.1	324.9	15.0
413454030	1441067138	31.055264106305003	122.59964917323546	0.1181818181818182	324.6454545454545	14.909090909090878
413454030	1441067139	31.055265320422464	122.59964832923285	0.13636363636363635	324.3909090909091	14.818181818181813
413454030	1441067140	31.055266617509695	122.59964746824971	0.15454545454545454	324.1363636363636	14.727272727272691
413454030	1441067141	31.05526797272406	122.59964659054373	0.17272727272727273	323.8818181818182	14.636363636363626
413454030	1441067142	31.055269361222862	122.59964569637245	0.19090909090909092	323.6272727272727	14.545454545454561
413454030	1441067143	31.055270758163456	122.5996447859935	0.2090909090909091	323.3727272727273	14.454545454545439
413454030	1441067144	31.055272138703184	122.59964385966448	0.22727272727272727	323.1181818181818	14.363636363636374
413454030	1441067145	31.055273477999354	122.59964291764302	0.24545454545454545	322.8636363636364	14.272727272727252
413454030	1441067146	31.055274751209332	122.5996419601867	0.26363636363636367	322.6090909090909	14.181818181818187
413454030	1441067147	31.055275933490442	122.59964098755316	0.28181818181818186	322.3545454545455	14.090909090909122
413454030	1441067148	31.055276999999997	122.59963999999998	0.3	322.1	14.0
413454030	1441067149	31.055277931916645	122.59963899761507	0.2909090909090909	322.43636363636364	14.0
413454030	1441067150	31.055278734504093	122.59963797980745	0.2818181818181818	322.7727272727273	14.0
413454030	1441067151	31.055279419047313	122.59963694581643	0.2727272727272727	323.1090909090909	14.0
413454030	1441067152	31.055279996831306	122.59963589488123	0.2636363636363636	323.4454545454546	14.0
413454030	1441067153	31.05528047914105	122.59963482624124	0.2545454545454545	323.7818181818182	14.0
413454030	1441067154	31.055280877261563	122.59963373913567	0.24545454545454545	324.1181818181818	14.0
413454030	1441067155	31.055281202477808	122.59963263280387	0.2363636363636364	324.4545454545455	14.0
413454030	1441067156	31.05528146607478	122.59963150648511	0.2272727272727273	324.7909090909091	14.0
413454030	1441067157	31.055281679337472	122.59963035941868	0.2181818181818182	325.1272727272728	14.0
413454030	1441067158	31.05528185355089	122.59962919084388	0.2090909090909091	325.4636363636364	14.0
413454030	1441067159	31.055282	122.59962799999998	0.2	325.80000000000007	14.0
413454030	1441067160	31.05528212869314	122.5996267872857	0.2111111111111111	325.41111111111115	14.0
413454030	1441067161	31.055282244532115	122.59962555773748	0.22222222222222224	325.02222222222224	14.0
413454030	1441067162	31.05528235114207	122.59962431755116	0.23333333333333334	324.6333333333334	14.0
413454030	1441067163	31.05528245214811	122.59962307292255	0.24444444444444444	324.24444444444447	14.0
413454030	1441067164	31.055282551175438	122.59962183004754	0.25555555555555554	323.85555555555555	14.0
413454030	1441067165	31.055282651849126	122.59962059512192	0.26666666666666666	323.4666666666667	14.0
413454030	1441067166	31.055282757794355	122.59961937434157	0.2777777777777778	323.0777777777778	14.0
413454030	1441067167	31.055282872636273	122.59961817390231	0.28888888888888886	322.68888888888887	14.0
413454030	1441067168	31.055282999999996	122.599617	0.3	322.3	14.0
413454030	1441067169	31.055283143040736	122.59961585750091	0.295	322.245	14.0
413454030	1441067170	31.055283303033896	122.59961474595326	0.29	322.19	14.0
413454030	1441067171	31.05528348078493	122.5996136635756	0.285	322.135	14.0
413454030	1441067172	31.05528367709931	122.59961260858651	0.27999999999999997	322.08	14.0
413454030	1441067173	31.05528389278251	122.5996115792047	0.275	322.025	14.0
413454030	1441067174	31.055284128639965	122.5996105736487	0.27	321.96999999999997	14.0
413454030	1441067175	31.055284385477133	122.59960959013718	0.265	321.91499999999996	14.0
413454030	1441067176	31.055284664099492	122.59960862688868	0.26	321.86	14.0
413454030	1441067177	31.0552849653125	122.59960768212188	0.255	321.805	14.0
413454030	1441067178	31.05528528992162	122.59960675405537	0.25	321.75	14.0
413454030	1441067179	31.05528563873232	122.59960584090771	0.245	321.695	14.0
413454030	1441067180	31.055286012550024	122.5996049408976	0.24	321.64	14.0
413454030	1441067181	31.05528641218022	122.59960405224358	0.235	321.585	14.0
413454030	1441067182	31.05528683842837	122.5996031731643	0.22999999999999998	321.53	14.0
413454030	1441067183	31.055287292099944	122.59960230187833	0.225	321.47499999999997	14.0
413454030	1441067184	31.055287774000373	122.59960143660435	0.22	321.41999999999996	14.0
413454030	1441067185	31.055288284935134	122.59960057556088	0.215	321.36499999999995	14.0
413454030	1441067186	31.055288825709688	122.59959971696661	0.21000000000000002	321.30999999999995	14.0
413454030	1441067187	31.055289397129485	122.5995988590401	0.20500000000000002	321.255	14.0
413454030	1441067188	31.055289999999996	122.599598	0.2	321.2	14.0
413454030	1441067189	31.055290635162326	122.59959713816832	0.2	320.9333333333333	14.0
413454030	1441067190	31.055291303600114	122.59959627228083	0.2	320.66666666666663	14.0
413454030	1441067191	31.055292006332714	122.5995954011768	0.2	320.4	14.0
413454030	1441067192	31.055292744379397	122.59959452369539	0.2	320.1333333333333	14.0
413454030	1441067193	31.055293518759495	122.59959363867578	0.2	319.8666666666667	14.0
413454030	1441067194	31.05529433049227	122.59959274495725	0.2	319.6	14.0
413454030	1441067195	31.055295180597096	122.59959184137897	0.2	319.33333333333337	14.0
413454030	1441067196	31.05529607009322	122.59959092678017	0.2	319.06666666666666	14.0
413454030	1441067197	31.055297	122.59959000000002	0.2	318.8	14.0
413454030	1441067198	31.055297969590804	122.59958906007091	0.2	318.67	14.0
413454030	1441067199	31.055298971155462	122.5995881067978	0.2	318.54	14.0
413454030	1441067200	31.055299995237856	122.59958714017876	0.2	318.41	14.0
413454030	1441067201	31.05530103238193	122.59958616021187	0.2	318.28000000000003	14.0
413454030	1441067202	31.055302073131557	122.59958516689528	0.2	318.15	14.0
413454030	1441067203	31.05530310803068	122.59958416022707	0.2	318.02	14.0
413454030	1441067204	31.055304127623167	122.59958314020535	0.2	317.89	14.0
413454030	1441067205	31.055305122452932	122.59958210682818	0.2	317.76	14.0
413454030	1441067206	31.055306083063922	122.59958106009371	0.2	317.63	14.0
413454030	1441067207	31.055306999999996	122.59958	0.2	317.5	14.0
413454030	1441067208	31.05530786911817	122.59957892588129	0.2	317.49	14.0
413454030	1441067209	31.055308707527868	122.59957783441625	0.2	317.48	14.0
413454030	1441067210	31.05530953765159	122.5995767216196	0.2	317.47	14.0
413454030	1441067211	31.055310381911813	122.5995755835062	0.2	317.46	14.0
413454030	1441067212	31.055311262731042	122.59957441609073	0.2	317.45	14.0
413454030	1441067213	31.055312202531795	122.59957321538802	0.2	317.44	14.0
413454030	1441067214	31.055313223736583	122.59957197741284	0.2	317.43	14.0
413454030	1441067215	31.055314348767862	122.59957069817993	0.2	317.42	14.0
413454030	1441067216	31.05531560004816	122.59956937370406	0.2	317.41	14.0
413454030	1441067217	31.055316999999995	122.599568	0.2	317.4	14.0
413454030	1441067218	31.055318563063405	122.59956657796576	0.2272727272727273	317.27272727272725	14.0
413454030	1441067219	31.0553202717487	122.59956512803222	0.2545454545454546	317.1454545454545	14.0
413454030	1441067220	31.055322100583755	122.5995636755136	0.28181818181818186	317.0181818181818	14.0
413454030	1441067221	31.05532402409642	122.59956224572399	0.3090909090909091	316.8909090909091	14.0
413454030	1441067222	31.055326016814586	122.5995608639776	0.33636363636363636	316.76363636363635	14.0
413454030	1441067223	31.055328053266145	122.59955955558857	0.36363636363636365	316.6363636363636	14.0
413454030	1441067224	31.055330107978925	122.59955834587106	0.3909090909090909	316.5090909090909	14.0
413454030	1441067225	31.055332155480823	122.59955726013928	0.4181818181818182	316.3818181818182	14.0
413454030	1441067226	31.055334170299723	122.5995563237074	0.44545454545454544	316.25454545454545	14.0
413454030	1441067227	31.055336126963496	122.59955556188957	0.4727272727272727	316.1272727272727	14.0
413454030	1441067228	31.05533800000001	122.59955500000001	0.5	316.0	14.0
413454030	1441067229	31.055339769728143	122.5995546542615	0.485	316.04499999999996	14.050000000000011
413454030	1441067230	31.05534143963082	122.59955450453138	0.47	316.09	14.099999999999966
413454030	1441067231	31.055343018981986	122.5995545215756	0.455	316.135	14.149999999999977
413454030	1441067232	31.055344517055524	122.59955467616012	0.44	316.18	14.199999999999989
413454030	1441067233	31.055345943125392	122.59955493905088	0.425	316.22499999999997	14.25
413454030	1441067234	31.055347306465496	122.59955528101382	0.41000000000000003	316.27	14.299999999999955
413454030	1441067235	31.05534861634978	122.5995556728149	0.395	316.315	14.349999999999966
413454030	1441067236	31.055349882052123	122.59955608522004	0.38	316.36	14.399999999999977
413454030	1441067237	31.055351112846516	122.5995564889952	0.365	316.405	14.449999999999989
413454030	1441067238	31.05535231800682	122.59955685490628	0.35	316.45	14.5
413454030	1441067239	31.055353506807	122.5995571537193	0.335	316.495	14.550000000000011
413454030	1441067240	31.05535468852097	122.5995573562001	0.32	316.53999999999996	14.600000000000023
413454030	1441067241	31.055355872422652	122.59955743311467	0.305	316.585	14.649999999999977
413454030	1441067242	31.055357067785973	122.59955735522894	0.29000000000000004	316.63	14.699999999999989
413454030	1441067243	31.055358283884868	122.5995570933088	0.275	316.67499999999995	14.75
413454030	1441067244	31.055359529993233	122.59955661812025	0.26	316.71999999999997	14.800000000000011
413454030	1441067245	31.055360815385026	122.59955590042915	0.245	316.765	14.849999999999966
413454030	1441067246	31.055362149334126	122.59955491100146	0.22999999999999998	316.81	14.899999999999977
413454030	1441067247	31.055363541114485	122.59955362060313	0.21500000000000002	316.855	14.949999999999989
413454030	1441067248	31.055364999999995	122.59955200000002	0.2	316.9	15.0
413454030	1441067249	31.055366527473225	122.59955003678697	0.22222222222222224	316.84444444444443	15.0
413454030	1441067250	31.055368093851325	122.59954778587438	0.24444444444444446	316.7888888888889	15.0
413454030	1441067251	31.055369661660023	122.5995453190015	0.26666666666666666	316.7333333333333	15.0
413454030	1441067252	31.055371193425167	122.59954270790769	0.2888888888888889	316.67777777777775	15.0
413454030	1441067253	31.055372651672503	122.59954002433219	0.3111111111111111	316.6222222222222	15.0
413454030	1441067254	31.055373998927852	122.59953734001434	0.33333333333333337	316.5666666666666	15.0
413454030	1441067255	31.05537519771701	122.59953472669349	0.35555555555555557	316.51111111111106	15.0
413454030	1441067256	31.055376210565786	122.59953225610892	0.37777777777777777	316.4555555555555	15.0
413454030	1441067257	31.055376999999996	122.59953	0.4	316.4	15.0
413454030	1441067258	31.05537754218322	122.59952801008833	0.38	316.26	15.0
413454030	1441067259	31.055377867830202	122.59952625802468	0.36000000000000004	316.11999999999995	15.0
413454030	1441067260	31.055378021293432	122.59952469544196	0.34	315.97999999999996	15.0
413454030	1441067261	31.055378046925398	122.59952327397316	0.32	315.84	15.0
413454030	1441067262	31.055377989078593	122.59952194525133	0.30000000000000004	315.7	15.0
413454030	1441067263	31.055377892105504	122.59952066090938	0.28	315.56	15.0
413454030	1441067264	31.05537780035862	122.59951937258029	0.26	315.41999999999996	15.0
413454030	1441067265	31.05537775819042	122.59951803189708	0.24000000000000002	315.28	15.0
413454030	1441067266	31.055377809953388	122.59951659049266	0.22000000000000003	315.14	15.0
413454030	1441067267	31.055378000000008	122.599515	0.2	315.0	15.0
413454030	1441067268	31.055378361486632	122.5995132241995	0.2	315.03636363636366	15.0
413454030	1441067269	31.055378882785078	122.59951127546124	0.2	315.07272727272726	15.0
413454030	1441067270	31.055379541071133	122.59950917830264	0.2	315.1090909090909	15.0
413454030	1441067271	31.055380313520484	122.5995069572412	0.2	315.1454545454545	15.0
413454030	1441067272	31.055381177308877	122.59950463679438	0.2	315.1818181818182	15.0
413454030	1441067273	31.055382109612022	122.5995022414797	0.2	315.2181818181818	15.0
413454030	1441067274	31.055383087605684	122.59949979581461	0.2	315.25454545454545	15.0
413454030	1441067275	31.05538408846556	122.59949732431662	0.2	315.29090909090905	15.0
413454030	1441067276	31.055385089367412	122.59949485150318	0.2	315.3272727272727	15.0
413454030	1441067277	31.05538606748697	122.59949240189182	0.2	315.3636363636363	15.0
413454030	1441067278	31.055386999999985	122.59949	0.2	315.4	15.0
413454030	1441067279	31.05538786861699	122.59948766602157	0.20333333333333334	315.3566666666666	15.033333333333303
413454030	1441067280	31.055388673187824	122.59948540285555	0.20666666666666667	315.31333333333333	15.066666666666606
413454030	1441067281	31.055389418097093	122.59948320907729	0.21000000000000002	315.27	15.099999999999966
413454030	1441067282	31.055390107729437	122.5994810832622	0.21333333333333335	315.22666666666663	15.133333333333326
413454030	1441067283	31.055390746469463	122.59947902398561	0.21666666666666667	315.18333333333334	15.166666666666686
413454030	1441067284	31.05539133870183	122.59947702982286	0.22	315.14	15.199999999999989
413454030	1441067285	31.055391888811137	122.59947509934935	0.22333333333333333	315.09666666666664	15.233333333333292
413454030	1441067286	31.055392401182026	122.59947323114041	0.22666666666666668	315.0533333333333	15.266666666666652
413454030	1441067287	31.0553928801991	122.59947142377138	0.23	315.01	15.300000000000011
413454030	1441067288	31.055393330247004	122.59946967581766	0.23333333333333334	314.96666666666664	15.333333333333314
413454030	1441067289	31.055393755710355	122.59946798585459	0.23666666666666666	314.9233333333333	15.366666666666674
413454030	1441067290	31.05539416097379	122.59946635245753	0.24	314.88	15.400000000000034
413454030	1441067291	31.05539455042191	122.59946477420179	0.24333333333333335	314.83666666666664	15.433333333333337
413454030	1441067292	31.055394928439362	122.59946324966278	0.24666666666666667	314.7933333333333	15.46666666666664
413454030	1441067293	31.055395299410762	122.59946177741584	0.25	314.75	15.5
413454030	1441067294	31.055395667720738	122.59946035603632	0.25333333333333335	314.70666666666665	15.53333333333336
413454030	1441067295	31.05539603775392	122.59945898409957	0.25666666666666665	314.6633333333333	15.566666666666663
413454030	1441067296	31.055396413894904	122.59945766018095	0.26	314.62	15.600000000000023
413454030	1441067297	31.055396800528346	122.5994563828558	0.2633333333333333	314.57666666666665	15.633333333333326
413454030	1441067298	31.055397202038854	122.5994551506995	0.26666666666666666	314.5333333333333	15.666666666666686
413454030	1441067299	31.055397622811054	122.59945396228738	0.27	314.49	15.699999999999989
413454030	1441067300	31.05539806722958	122.59945281619481	0.2733333333333333	314.44666666666666	15.733333333333348
413454030	1441067301	31.055398539679043	122.59945171099714	0.27666666666666667	314.4033333333333	15.766666666666708
413454030	1441067302	31.055399044544064	122.59945064526971	0.28	314.36	15.800000000000011
413454030	1441067303	31.05539958620927	122.59944961758787	0.2833333333333333	314.31666666666666	15.833333333333314
413454030	1441067304	31.05540016905931	122.59944862652699	0.2866666666666667	314.2733333333333	15.866666666666674
413454030	1441067305	31.055400797478768	122.5994476706624	0.29	314.23	15.900000000000034
413454030	1441067306	31.055401475852292	122.59944674856948	0.29333333333333333	314.18666666666667	15.933333333333394
413454030	1441067307	31.05540220856448	122.59944585882356	0.29666666666666663	314.1433333333333	15.966666666666697
413454030	1441067308	31.055403	122.599445	0.3	314.1	16.0
413454030	1441067309	31.05540385387275	122.59944416871664	0.3	314.0111111111111	16.111111111111143
413454030	1441067310	31.05540477121391	122.59944335376126	0.3	313.9222222222222	16.22222222222223
413454030	1441067311	31.05540575238402	122.59944254196414	0.3	313.83333333333337	16.33333333333337
413454030	1441067312	31.055406797743554	122.59944172015555	0.3	313.74444444444447	16.444444444444457
413454030	1441067313	31.055407907652995	122.59944087516575	0.3	313.65555555555557	16.555555555555543
413454030	1441067314	31.055409082472874	122.59943999382503	0.3	313.56666666666666	16.666666666666686
413454030	1441067315	31.055410322563663	122.59943906296367	0.3	313.47777777777776	16.77777777777777
413454030	1441067316	31.055411628285874	122.59943806941189	0.3	313.3888888888889	16.888888888888914
413454030	1441067317	31.055413000000005	122.599437	0.3	313.3	17.0
413454030	1441067318	31.055414437640533	122.59943584432202	0.3	313.32	17.0
413454030	1441067319	31.055415939437932	122.59943460302705	0.3	313.34000000000003	17.0
413454030	1441067320	31.055417503196672	122.59943327952796	0.3	313.36	17.0
413454030	1441067321	31.055419126721212	122.59943187723763	0.3	313.38	17.0
413454030	1441067322	31.055420807816006	122.59943039956893	0.3	313.4	17.0
413454030	1441067323	31.05542254428551	122.5994288499347	0.3	313.42	17.0
413454030	1441067324	31.055424333934194	122.59942723174781	0.3	313.44	17.0
413454030	1441067325	31.055426174566545	122.59942554842115	0.3	313.46	17.0
413454030	1441067326	31.05542806398698	122.59942380336761	0.3	313.48	17.0
413454030	1441067327	31.055430000000005	122.59942200000002	0.3	313.5	17.0
413454030	1441067328	31.05543197985158	122.59942014451838	0.3181818181818182	313.73636363636365	17.0
413454030	1441067329	31.055433998553777	122.59941825427133	0.33636363636363636	313.9727272727273	17.0
413454030	1441067330	31.055436050560264	122.59941634939456	0.35454545454545455	314.2090909090909	17.0
413454030	1441067331	31.055438130324617	122.59941445002384	0.37272727272727274	314.44545454545454	17.0
413454030	1441067332	31.05544023230048	122.59941257629488	0.39090909090909093	314.6818181818182	17.0
413454030	1441067333	31.055442350941462	122.59941074834344	0.40909090909090906	314.91818181818184	17.0
413454030	1441067334	31.05544448070118	122.59940898630525	0.42727272727272725	315.1545454545455	17.0
413454030	1441067335	31.055446616033276	122.59940731031607	0.44545454545454544	315.39090909090913	17.0
413454030	1441067336	31.055448751391367	122.59940574051163	0.4636363636363636	315.6272727272727	17.0
413454030	1441067337	31.05545088122906	122.59940429702766	0.4818181818181818	315.8636363636364	17.0
413454030	1441067338	31.055453	122.59940299999998	0.5	316.1	17.0
413454030	1441067339	31.05545510335663	122.59940186330046	0.4842105263157895	316.0842105263158	17.05263157894734
413454030	1441067340	31.055457191746687	122.59940087574563	0.46842105263157896	316.0684210526316	17.105263157894797
413454030	1441067341	31.055459266816705	122.59940001988817	0.45263157894736844	316.0526315789474	17.157894736842138
413454030	1441067342	31.05546133021326	122.59939927828077	0.4368421052631579	316.0368421052632	17.21052631578948
413454030	1441067343	31.055463383582897	122.59939863347616	0.42105263157894735	316.021052631579	17.26315789473682
413454030	1441067344	31.05546542857217	122.59939806802694	0.4052631578947368	316.0052631578948	17.31578947368422
413454030	1441067345	31.05546746682763	122.59939756448588	0.3894736842105263	315.98947368421057	17.368421052631618
413454030	1441067346	31.055469499995816	122.59939710540559	0.3736842105263158	315.97368421052636	17.42105263157896
413454030	1441067347	31.05547152972331	122.59939667333877	0.35789473684210527	315.95789473684215	17.4736842105263
413454030	1441067348	31.055473557656637	122.59939625083813	0.34210526315789475	315.94210526315794	17.5263157894737
413454030	1441067349	31.055475585442352	122.5993958204563	0.3263157894736842	315.9263157894737	17.57894736842104
413454030	1441067350	31.05547761472701	122.59939536474597	0.31052631578947365	315.91052631578947	17.63157894736844
413454030	1441067351	31.055479647157135	122.59939486625981	0.2947368421052632	315.89473684210526	17.68421052631578
413454030	1441067352	31.055481684379323	122.59939430755051	0.2789473684210526	315.87894736842105	17.73684210526318
413454030	1441067353	31.055483728040095	122.5993936711707	0.2631578947368421	315.86315789473684	17.78947368421052
413454030	1441067354	31.055485779785993	122.5993929396731	0.24736842105263157	315.84736842105264	17.842105263157862
413454030	1441067355	31.055487841263577	122.59939209561034	0.23157894736842105	315.8315789473684	17.89473684210526
413454030	1441067356	31.055489914119406	122.59939112153509	0.21578947368421053	315.8157894736842	17.94736842105266
413454030	1441067357	31.055492	122.59939000000001	0.2	315.8	18.0
413454030	1441067358	31.055494097339874	122.59938872111539	0.2272727272727273	315.7909090909091	18.090909090909122
413454030	1441067359	31.055496191725343	122.59938730522188	0.2545454545454546	315.7818181818182	18.181818181818187
413454030	1441067360	31.055498265530655	122.59938578021776	0.28181818181818186	315.77272727272725	18.272727272727252
413454030	1441067361	31.055500301130078	122.59938417400139	0.3090909090909091	315.76363636363635	18.363636363636374
413454030	1441067362	31.0555022808979	122.59938251447102	0.33636363636363636	315.75454545454545	18.45454545454544
413454030	1441067363	31.055504187208367	122.59938082952495	0.36363636363636365	315.74545454545455	18.54545454545456
413454030	1441067364	31.055506002435756	122.59937914706148	0.3909090909090909	315.73636363636365	18.636363636363626
413454030	1441067365	31.05550770895435	122.59937749497895	0.4181818181818182	315.72727272727275	18.72727272727269
413454030	1441067366	31.05550928913841	122.59937590117565	0.44545454545454544	315.71818181818185	18.818181818181813
413454030	1441067367	31.05551072536219	122.59937439354988	0.4727272727272727	315.70909090909095	18.909090909090878
413454030	1441067368	31.055511999999997	122.599373	0.5	315.7	19.0
413454030	1441067369	31.055513101884085	122.59937173443981	0.4888888888888889	315.64444444444445	19.0
413454030	1441067370	31.055514045678674	122.59937055484522	0.4777777777777778	315.5888888888889	19.0
413454030	1441067371	31.055514852505958	122.59936940520768	0.4666666666666667	315.53333333333336	19.0
413454030	1441067372	31.055515543488166	122.59936822951862	0.45555555555555555	315.47777777777776	19.0
413454030	1441067373	31.055516139747503	122.59936697176944	0.4444444444444445	315.4222222222222	19.0
413454030	1441067374	31.055516662406152	122.59936557595158	0.43333333333333335	315.3666666666667	19.0
413454030	1441067375	31.055517132586317	122.59936398605643	0.4222222222222223	315.31111111111113	19.0
413454030	1441067376	31.05551757141021	122.59936214607542	0.41111111111111115	315.25555555555553	19.0
413454030	1441067377	31.055517999999996	122.59935999999999	0.4	315.2	19.0
413454030	1441067378	31.055518435107974	122.59935751243938	0.39	315.23	19.099999999999966
413454030	1441067379	31.0555188760068	122.59935473047415	0.38	315.26	19.19999999999999
413454030	1441067380	31.055519317599217	122.59935172180278	0.37	315.28999999999996	19.299999999999955
413454030	1441067381	31.055519754788016	122.59934855412367	0.36	315.32	19.399999999999977
413454030	1441067382	31.055520182475938	122.59934529513531	0.35	315.35	19.5
413454030	1441067383	31.055520595565774	122.59934201253611	0.33999999999999997	315.38	19.600000000000023
413454030	1441067384	31.05552098896032	122.59933877402456	0.33	315.41	19.69999999999999
413454030	1441067385	31.055521357562327	122.59933564729903	0.32	315.44	19.80000000000001
413454030	1441067386	31.055521696274635	122.59933270005804	0.31	315.47	19.899999999999977
413454030	1441067387	31.055522	122.59933000000001	0.3	315.5	20.0
413454030	1441067388	31.055522267717866	122.59932759681047	0.3181818181818182	315.5818181818182	20.0
413454030	1441067389	31.055522514714024	122.59932546812328	0.33636363636363636	315.6636363636364	20.0
413454030	1441067390	31.055522760350893	122.5993235735594	0.35454545454545455	315.74545454545455	20.0
413454030	1441067391	31.055523023990894	122.59932187273976	0.37272727272727274	315.8272727272727	20.0
413454030	1441067392	31.0555233249964	122.59932032528535	0.39090909090909093	315.9090909090909	20.0
413454030	1441067393	31.055523682729863	122.59931889081702	0.40909090909090906	315.9909090909091	20.0
413454030	1441067394	31.055524116553645	122.59931752895577	0.42727272727272725	316.07272727272726	20.0
413454030	1441067395	31.055524645830147	122.59931619932249	0.44545454545454544	316.1545454545454	20.0
413454030	1441067396	31.055525289921786	122.59931486153816	0.4636363636363636	316.2363636363636	20.0
413454030	1441067397	31.055526068190943	122.59931347522368	0.4818181818181818	316.31818181818176	20.0
413454030	1441067398	31.055526999999994	122.59931200000001	0.5	316.4	20.0
413454030	1441067399	31.055528099371084	122.59931040476437	0.4789473684210526	316.56315789473683	20.05263157894734
413454030	1441067400	31.055529358965234	122.59930869551916	0.45789473684210524	316.72631578947363	20.10526315789474
413454030	1441067401	31.055530766103175	122.59930688754318	0.4368421052631579	316.8894736842105	20.15789473684208
413454030	1441067402	31.05553230810566	122.59930499611512	0.41578947368421054	317.05263157894734	20.210526315789423
413454030	1441067403	31.055533972293457	122.59930303651379	0.39473684210526316	317.2157894736842	20.263157894736878
413454030	1441067404	31.05553574598729	122.59930102401789	0.3736842105263158	317.37894736842105	20.31578947368422
413454030	1441067405	31.055537616507912	122.59929897390617	0.3526315789473684	317.5421052631579	20.36842105263156
413454030	1441067406	31.05553957117608	122.59929690145738	0.3315789473684211	317.7052631578947	20.42105263157896
413454030	1441067407	31.055541597312562	122.59929482195031	0.31052631578947365	317.86842105263156	20.4736842105263
413454030	1441067408	31.05554368223809	122.59929275066368	0.2894736842105263	318.0315789473684	20.5263157894737
413454030	1441067409	31.05554581327342	122.59929070287625	0.26842105263157895	318.19473684210527	20.57894736842104
413454030	1441067410	31.055547977739316	122.5992886938668	0.24736842105263157	318.3578947368421	20.63157894736844
413454030	1441067411	31.055550162956536	122.59928673891406	0.2263157894736842	318.521052631579	20.68421052631578
413454030	1441067412	31.055552356245823	122.59928485329682	0.20526315789473687	318.6842105263158	20.736842105263122
413454030	1441067413	31.055554544927954	122.59928305229386	0.1842105263157895	318.84736842105264	20.78947368421052
413454030	1441067414	31.05555671632367	122.5992813511839	0.1631578947368421	319.0105263157895	20.84210526315792
413454030	1441067415	31.055558857753738	122.59927976524577	0.14210526315789473	319.17368421052635	20.89473684210526
413454030	1441067416	31.055560956538937	122.59927830975822	0.12105263157894736	319.3368421052632	20.94736842105266
413454030	1441067417	31.055562999999996	122.599277	0.10000000000000003	319.5	21.0
413454030	1441067418	31.05556497680975	122.59927584855981	0.13636363636363638	319.40909090909093	21.090909090909122
413454030	1441067419	31.05556688104922	122.59927485726594	0.17272727272727273	319.3181818181818	21.181818181818187
413454030	1441067420	31.055568708151487	122.59927402525649	0.2090909090909091	319.22727272727275	21.27272727272731
413454030	1441067421	31.055570453549645	122.59927335166967	0.24545454545454548	319.1363636363636	21.363636363636374
413454030	1441067422	31.055572112676753	122.5992728356436	0.28181818181818186	319.04545454545456	21.45454545454544
413454030	1441067423	31.055573680965903	122.59927247631646	0.31818181818181823	318.95454545454544	21.54545454545456
413454030	1441067424	31.055575153850164	122.59927227282638	0.3545454545454546	318.8636363636364	21.636363636363626
413454030	1441067425	31.05557652676263	122.59927222431158	0.390909090909091	318.77272727272725	21.727272727272748
413454030	1441067426	31.05557779513638	122.59927232991011	0.42727272727272736	318.6818181818182	21.818181818181813
413454030	1441067427	31.055578954404474	122.59927258876021	0.46363636363636374	318.59090909090907	21.909090909090878
413454030	1441067428	31.05558	122.59927300000001	0.5000000000000001	318.5	22.0
413454030	1441067429	31.055580932845892	122.59927355725685	0.4909090909090909	318.4090909090909	22.0
413454030	1441067430	31.0555817758244	122.59927423211491	0.4818181818181818	318.3181818181818	22.0
413454030	1441067431	31.055582557307655	122.59927499064759	0.4727272727272727	318.22727272727275	22.0
413454030	1441067432	31.055583305667803	122.59927579892823	0.4636363636363636	318.1363636363636	22.0
413454030	1441067433	31.05558404927694	122.59927662303022	0.4545454545454546	318.04545454545456	22.0
413454030	1441067434	31.055584816507228	122.59927742902698	0.44545454545454544	317.95454545454544	22.0
413454030	1441067435	31.055585635730758	122.59927818299184	0.4363636363636364	317.8636363636364	22.0
413454030	1441067436	31.055586535319676	122.59927885099819	0.4272727272727273	317.77272727272725	22.0
413454030	1441067437	31.055587543646105	122.59927939911941	0.4181818181818182	317.6818181818182	22.0
413454030	1441067438	31.055588689082164	122.59927979342889	0.4090909090909091	317.59090909090907	22.0
413454030	1441067439	31.05559	122.59927999999998	0.4	317.5	22.0
413454030	1441067440	31.05559149530037	122.59927998915845	0.3875	317.5	22.0
413454030	1441067441	31.055593155998515	122.59927974823941	0.375	317.5	22.0
413454030	1441067442	31.055594953638398	122.59927926883044	0.3625	317.5	22.0
413454030	1441067443	31.055596859763877	122.59927854251904	0.35	317.5	22.0
413454030	1441067444	31.055598845918865	122.5992775608928	0.3375	317.5	22.0
413454030	1441067445	31.055600883647312	122.59927631553919	0.325	317.5	22.0
413454030	1441067446	31.055602944493042	122.59927479804574	0.3125	317.5	22.0
413454030	1441067447	31.05560500000001	122.59927300000001	0.3	317.5	22.0
413454030	1441067448	31.05560702462735	122.59927092027795	0.3	317.41818181818184	22.090909090909122
413454030	1441067449	31.055609004495338	122.59926858690932	0.3	317.33636363636367	22.181818181818187
413454030	1441067450	31.0556109286395	122.59926603521231	0.3	317.25454545454545	22.272727272727252
413454030	1441067451	31.05561278609539	122.59926330050513	0.3	317.1727272727273	22.363636363636374
413454030	1441067452	31.055614565898512	122.59926041810598	0.3	317.0909090909091	22.45454545454544
413454030	1441067453	31.055616257084427	122.59925742333307	0.3	317.00909090909096	22.54545454545456
413454030	1441067454	31.055617848688694	122.59925435150463	0.3	316.92727272727274	22.636363636363626
413454030	1441067455	31.05561932974681	122.5992512379389	0.3	316.8454545454546	22.72727272727269
413454030	1441067456	31.055620689294376	122.59924811795406	0.3	316.7636363636364	22.818181818181813
413454030	1441067457	31.055621916366928	122.59924502686836	0.3	316.68181818181824	22.909090909090878
413454030	1441067458	31.055622999999997	122.59924200000002	0.3	316.6	23.0
413454030	1441067459	31.055623933091002	122.59923906653555	0.3111111111111111	316.61111111111114	23.055555555555543
413454030	1441067460	31.055624723984675	122.59923623113446	0.3222222222222222	316.62222222222226	23.111111111111086
413454030	1441067461	31.055625384887566	122.59923349232453	0.3333333333333333	316.6333333333334	23.166666666666686
413454030	1441067462	31.055625928006233	122.59923084863355	0.34444444444444444	316.6444444444445	23.22222222222223
413454030	1441067463	31.055626365547266	122.59922829858928	0.35555555555555557	316.6555555555556	23.277777777777715
413454030	1441067464	31.055626709717206	122.59922584071953	0.36666666666666664	316.66666666666674	23.333333333333314
413454030	1441067465	31.05562697272262	122.59922347355202	0.37777777777777777	316.6777777777778	23.388888888888914
413454030	1441067466	31.05562716677007	122.59922119561453	0.3888888888888889	316.6888888888889	23.444444444444457
413454030	1441067467	31.055627304066117	122.59921900543485	0.4	316.70000000000005	23.499999999999943
413454030	1441067468	31.055627396817325	122.59921690154076	0.4111111111111111	316.71111111111117	23.555555555555543
413454030	1441067469	31.055627457230244	122.59921488245999	0.4222222222222222	316.7222222222223	23.611111111111143
413454030	1441067470	31.055627497511455	122.59921294672031	0.43333333333333335	316.73333333333335	23.66666666666663
413454030	1441067471	31.055627529867515	122.59921109284949	0.4444444444444444	316.74444444444447	23.72222222222217
413454030	1441067472	31.055627566504963	122.5992093193753	0.45555555555555555	316.7555555555556	23.77777777777777
413454030	1441067473	31.05562761963037	122.59920762482551	0.4666666666666667	316.7666666666667	23.833333333333314
413454030	1441067474	31.055627701450323	122.59920600772786	0.47777777777777775	316.7777777777778	23.888888888888857
413454030	1441067475	31.055627824171335	122.5992044666101	0.4888888888888889	316.78888888888895	23.9444444444444
413454030	1441067476	31.055628	122.59920300000002	0.5	316.80000000000007	24.0
413454030	1441067477	31.055628238942077	122.59920160507366	0.49130434782608695	316.8347826086957	24.043478260869563
413454030	1441067478	31.055628542200267	122.5992002736004	0.4826086956521739	316.86956521739137	24.086956521739125
413454030	1441067479	31.055628908776438	122.59919899599787	0.47391304347826085	316.904347826087	24.13043478260869
413454030	1441067480	31.055629337672528	122.59919776268374	0.4652173913043478	316.93913043478267	24.17391304347825
413454030	1441067481	31.05562982789039	122.59919656407571	0.4565217391304348	316.9739130434783	24.217391304347814
413454030	1441067482	31.055630378431957	122.59919539059138	0.4478260869565217	317.00869565217397	24.260869565217433
413454030	1441067483	31.05563098829911	122.59919423264844	0.4391304347826087	317.0434782608696	24.304347826086996
413454030	1441067484	31.055631656493734	122.59919308066453	0.43043478260869567	317.07826086956527	24.34782608695656
413454030	1441067485	31.055632382017752	122.59919192505734	0.4217391304347826	317.1130434782609	24.39130434782612
413454030	1441067486	31.05563316387304	122.59919075624454	0.41304347826086957	317.14782608695657	24.434782608695684
413454030	1441067487	31.055634001061513	122.59918956464375	0.4043478260869565	317.1826086956522	24.478260869565247
413454030	1441067488	31.055634892585047	122.59918834067265	0.39565217391304347	317.21739130434787	24.52173913043481
413454030	1441067489	31.055635837445532	122.59918707474888	0.3869565217391304	317.2521739130435	24.565217391304373
413454030	1441067490	31.055636834644886	122.59918575729014	0.3782608695652174	317.28695652173917	24.608695652173935
413454030	1441067491	31.055637883185	122.59918437871406	0.3695652173913043	317.3217391304348	24.652173913043498
413454030	1441067492	31.055638982067762	122.59918292943829	0.36086956521739133	317.35652173913047	24.69565217391306
413454030	1441067493	31.05564013029505	122.59918139988051	0.3521739130434782	317.3913043478261	24.739130434782567
413454030	1441067494	31.055641326868766	122.59917978045834	0.34347826086956523	317.4260869565218	24.782608695652186
413454030	1441067495	31.055642570790805	122.59917806158947	0.3347826086956522	317.4608695652174	24.82608695652175
413454030	1441067496	31.055643861063064	122.59917623369157	0.32608695652173914	317.4956521739131	24.86956521739131
413454030	1441067497	31.055645196687426	122.59917428718222	0.3173913043478261	317.5304347826087	24.913043478260875
413454030	1441067498	31.055646576665776	122.59917221247916	0.30869565217391304	317.5652173913044	24.956521739130437
413454030	1441067499	31.055648	122.59917	0.3	317.6	25.0
413454030	1441067500	31.055649464075373	122.59916765346252	0.2875	317.51250000000005	25.0
413454030	1441067501	31.055650959810652	122.59916522978486	0.275	317.425	25.0
413454030	1441067502	31.05565247650795	122.59916279918534	0.2625	317.33750000000003	25.0
413454030	1441067503	31.055654003469424	122.5991604318822	0.25	317.25	25.0
413454030	1441067504	31.05565552999722	122.59915819809382	0.2375	317.1625	25.0
413454030	1441067505	31.055657045393474	122.59915616803843	0.225	317.075	25.0
413454030	1441067506	31.055658538960355	122.59915441193439	0.21250000000000002	316.9875	25.0
413454030	1441067507	31.055659999999996	122.59915299999999	0.2	316.9	25.0
413454030	1441067508	31.05566142092122	122.59915198121662	0.2090909090909091	316.8909090909091	25.090909090909122
413454030	1441067509	31.055662806559404	122.59915131961795	0.2181818181818182	316.8818181818182	25.181818181818187
413454030	1441067510	31.055664164856573	122.59915095800068	0.2272727272727273	316.8727272727273	25.27272727272731
413454030	1441067511	31.055665503754753	122.59915083916157	0.23636363636363636	316.8636363636364	25.36363636363643
413454030	1441067512	31.055666831195953	122.59915090589732	0.24545454545454545	316.8545454545455	25.45454545454544
413454030	1441067513	31.05566815512222	122.59915110100465	0.2545454545454545	316.8454545454546	25.54545454545456
413454030	1441067514	31.05566948347554	122.59915136728031	0.2636363636363636	316.83636363636367	25.636363636363626
413454030	1441067515	31.05567082419797	122.59915164752094	0.2727272727272727	316.82727272727277	25.727272727272748
413454030	1441067516	31.055672185231504	122.59915188452331	0.2818181818181818	316.81818181818187	25.81818181818187
413454030	1441067517	31.055673574518178	122.59915202108411	0.2909090909090909	316.80909090909097	25.909090909090878
413454030	1441067518	31.055674999999994	122.59915200000002	0.3	316.80000000000007	26.0
413454030	1441067519	31.055676467701325	122.59915177614528	0.31	316.67500000000007	26.05000000000001
413454030	1441067520	31.055677975975858	122.59915135270418	0.32	316.55000000000007	26.100000000000023
413454030	1441067521	31.05567952125961	122.59915074493861	0.32999999999999996	316.42500000000007	26.149999999999977
413454030	1441067522	31.055681099988604	122.59914996811034	0.33999999999999997	316.30000000000007	26.19999999999999
413454030	1441067523	31.05568270859886	122.59914903748125	0.35	316.17500000000007	26.25
413454030	1441067524	31.0556843435264	122.5991479683132	0.36	316.05000000000007	26.30000000000001
413454030	1441067525	31.05568600120725	122.59914677586801	0.37	315.92500000000007	26.349999999999966
413454030	1441067526	31.055687678077447	122.5991454754075	0.38	315.80000000000007	26.399999999999977
413454030	1441067527	31.05568937057297	122.59914408219353	0.39	315.67500000000007	26.44999999999999
413454030	1441067528	31.05569107512988	122.59914261148795	0.4	315.55000000000007	26.5
413454030	1441067529	31.05569278818418	122.59914107855259	0.41	315.42500000000007	26.55000000000001
413454030	1441067530	31.055694506171925	122.59913949864934	0.42	315.30000000000007	26.600000000000023
413454030	1441067531	31.05569622552908	122.59913788703999	0.43	315.17500000000007	26.650000000000034
413454030	1441067532	31.055697942691737	122.5991362589864	0.44	315.05000000000007	26.69999999999999
413454030	1441067533	31.05569965409588	122.59913462975045	0.44999999999999996	314.92500000000007	26.75
413454030	1441067534	31.055701356177547	122.599133014594	0.45999999999999996	314.80000000000007	26.80000000000001
413454030	1441067535	31.05570304537276	122.59913142877885	0.47	314.67500000000007	26.850000000000023
413454030	1441067536	31.05570471811755	122.59912988756692	0.48	314.55000000000007	26.899999999999977
413454030	1441067537	31.055706370847968	122.59912840622	0.49	314.42500000000007	26.94999999999999
413454030	1441067538	31.055708000000003	122.599127	0.5	314.30000000000007	27.0
413454030	1441067539	31.05570960196072	122.59912567986548	0.49047619047619045	314.1761904761905	27.047619047619037
413454030	1441067540	31.055711172921125	122.59912443956208	0.48095238095238096	314.052380952381	27.09523809523813
413454030	1441067541	31.055712709023243	122.59912326853207	0.4714285714285714	313.92857142857144	27.142857142857167
413454030	1441067542	31.055714206409107	122.59912215621783	0.46190476190476193	313.80476190476196	27.190476190476204
413454030	1441067543	31.055715661220734	122.59912109206165	0.4523809523809524	313.6809523809524	27.238095238095184
413454030	1441067544	31.05571706960016	122.59912006550587	0.44285714285714284	313.5571428571429	27.285714285714278
413454030	1441067545	31.055718427689364	122.59911906599285	0.43333333333333335	313.4333333333334	27.333333333333314
413454030	1441067546	31.05571973163042	122.59911808296488	0.4238095238095238	313.30952380952385	27.38095238095235
413454030	1441067547	31.055720977565333	122.59911710586428	0.41428571428571426	313.1857142857143	27.428571428571445
413454030	1441067548	31.05572216163611	122.5991161241334	0.40476190476190477	313.06190476190477	27.47619047619048
413454030	1441067549	31.055723279984775	122.59911512721457	0.3952380952380952	312.9380952380953	27.52380952380952
413454030	1441067550	31.055724328753367	122.59911410455011	0.3857142857142857	312.81428571428575	27.571428571428555
413454030	1441067551	31.055725304083875	122.59911304558233	0.3761904761904762	312.6904761904762	27.61904761904765
413454030	1441067552	31.055726202118358	122.59911193975356	0.36666666666666664	312.56666666666666	27.666666666666686
413454030	1441067553	31.05572701899881	122.59911077650614	0.3571428571428571	312.4428571428572	27.714285714285666
413454030	1441067554	31.05572775086726	122.59910954528239	0.3476190476190476	312.31904761904764	27.76190476190476
413454030	1441067555	31.055728393865706	122.59910823552462	0.3380952380952381	312.1952380952381	27.809523809523796
413454030	1441067556	31.055728944136188	122.59910683667518	0.32857142857142857	312.07142857142856	27.857142857142833
413454030	1441067557	31.055729397820734	122.59910533817637	0.319047619047619	311.94761904761907	27.90476190476187
413454030	1441067558	31.055729751061318	122.59910372947051	0.30952380952380953	311.82380952380953	27.952380952380963
413454030	1441067559	31.055729999999993	122.59910199999999	0.3	311.7	28.0
413454030	1441067560	31.055730145127036	122.59910014399266	0.2625	311.6625	28.125
413454030	1441067561	31.05573020432586	122.59909817481874	0.22499999999999998	311.625	28.25
413454030	1441067562	31.055730199828133	122.599096110634	0.1875	311.5875	28.375
413454030	1441067563	31.05573015386552	122.5990939695942	0.15	311.54999999999995	28.5
413454030	1441067564	31.055730088669737	122.59909176985512	0.11249999999999999	311.5125	28.625
413454030	1441067565	31.055730026472432	122.59908952957258	0.07500000000000001	311.47499999999997	28.75
413454030	1441067566	31.055729989505284	122.59908726690226	0.03749999999999998	311.4375	28.875
413454030	1441067567	31.055729999999993	122.599085	0.0	311.4	29.0
413454030	1441067568	31.055730074473605	122.59908274478462	0.018181818181818184	311.2363636363636	29.0
413454030	1441067569	31.05573020658461	122.59908050822743	0.03636363636363637	311.07272727272726	29.0
413454030	1441067570	31.055730384276817	122.59907829506275	0.05454545454545455	310.9090909090909	29.0
413454030	1441067571	31.055730595494108	122.59907611002495	0.07272727272727274	310.74545454545455	29.0
413454030	1441067572	31.0557308281803	122.5990739578484	0.09090909090909093	310.58181818181816	29.0
413454030	1441067573	31.055731070279265	122.59907184326748	0.1090909090909091	310.41818181818184	29.0
413454030	1441067574	31.055731309734824	122.59906977101654	0.1272727272727273	310.25454545454545	29.0
413454030	1441067575	31.055731534490825	122.59906774582996	0.14545454545454548	310.0909090909091	29.0
413454030	1441067576	31.05573173249113	122.59906577244207	0.16363636363636366	309.92727272727274	29.0
413454030	1441067577	31.05573189167957	122.59906385558732	0.18181818181818185	309.7636363636364	29.0
413454030	1441067578	31.055731999999995	122.59906200000002	0.20000000000000004	309.6	29.0
413454030	1441067579	31.055732049763144	122.59906020755916	0.19	309.39000000000004	29.100000000000023
413454030	1441067580	31.05573205074731	122.5990584687221	0.18000000000000002	309.18	29.19999999999999
413454030	1441067581	31.05573201709769	122.59905677109084	0.17	308.97	29.30000000000001
413454030	1441067582	31.055731962959477	122.59905510226736	0.16	308.76	29.399999999999977
413454030	1441067583	31.05573190247785	122.59905344985361	0.15000000000000002	308.55	29.5
413454030	1441067584	31.055731849797983	122.59905180145158	0.14	308.34000000000003	29.600000000000023
413454030	1441067585	31.055731819065077	122.59905014466322	0.13	308.13	29.700000000000045
413454030	1441067586	31.055731824424324	122.59904846709054	0.12000000000000001	307.92	29.80000000000001
413454030	1441067587	31.05573188002091	122.59904675633547	0.11000000000000001	307.71000000000004	29.900000000000034
413454030	1441067588	31.055731999999995	122.599045	0.1	307.5	30.0
413454030	1441067589	31.05573219670847	122.59904319241286	0.11111111111111112	307.26666666666665	30.0
413454030	1441067590	31.055732475299855	122.59904135480984	0.12222222222222223	307.03333333333336	30.0
413454030	1441067591	31.055732839129377	122.59903951515352	0.13333333333333333	306.8	30.0
413454030	1441067592	31.05573329155227	122.59903770140647	0.14444444444444446	306.56666666666666	30.0
413454030	1441067593	31.055733835923736	122.59903594153124	0.15555555555555556	306.3333333333333	30.0
413454030	1441067594	31.055734475599024	122.59903426349041	0.16666666666666669	306.1	30.0
413454030	1441067595	31.055735213933346	122.59903269524655	0.17777777777777778	305.8666666666667	30.0
413454030	1441067596	31.055736054281926	122.59903126476222	0.18888888888888888	305.6333333333333	30.0
413454030	1441067597	31.055737000000004	122.59902999999998	0.2	305.4	30.0
413454030	1441067598	31.05573805197707	122.5990289218132	0.20454545454545456	305.2	30.04545454545456
413454030	1441067599	31.055739201239597	122.59902802261823	0.2090909090909091	305.0	30.090909090909122
413454030	1441067600	31.055740436348366	122.59902728772224	0.21363636363636365	304.8	30.136363636363626
413454030	1441067601	31.05574174586412	122.59902670243234	0.2181818181818182	304.6	30.181818181818187
413454030	1441067602	31.055743118347607	122.5990262520557	0.22272727272727272	304.4	30.227272727272748
413454030	1441067603	31.05574454235961	122.59902592189944	0.2272727272727273	304.2	30.27272727272731
413454030	1441067604	31.05574600646084	122.59902569727073	0.2318181818181818	304.0	30.318181818181813
413454030	1441067605	31.05574749921208	122.5990255634767	0.23636363636363636	303.8	30.363636363636374
[truncated: 8,842 more rows]
