# Supplementary material for: Maritime traffic congestion identification and ship trajectory prediction using temporal graph convolutional networks
Source: PLoS One. 2026 Mar 9;21(3):e0342781. doi: 10.1371/journal.pone.0342781 (PMC12970927; doi:10.1371/journal.pone.0342781)
Supplement: S1 File — (ZIP) [file pone.0342781.s001.zip › data/interpolation/shipid_413485050_processed.csv]

shipid	lasttime	lat	lon	sog	cog	hdg
413485050	1441070140	30.90017800000001	122.930338	10.9	0.7	10.0
413485050	1441070141	30.900223211937288	122.93033803386298	10.9	0.7272727272727273	10.0
413485050	1441070142	30.900268824950356	122.93033815604373	10.9	0.7545454545454546	10.0
413485050	1441070143	30.900314824551447	122.93033836514849	10.9	0.7818181818181819	10.0
413485050	1441070144	30.900361196252813	122.93033865978347	10.9	0.8090909090909091	10.0
413485050	1441070145	30.90040792556673	122.93033903855496	10.9	0.8363636363636363	10.0
413485050	1441070146	30.900454998005454	122.93033950006921	10.9	0.8636363636363636	10.0
413485050	1441070147	30.90050239908122	122.93034004293243	10.9	0.8909090909090909	10.0
413485050	1441070148	30.900550114306295	122.93034066575086	10.9	0.9181818181818182	10.0
413485050	1441070149	30.90059812919295	122.93034136713078	10.9	0.9454545454545455	10.0
413485050	1441070150	30.90064642925343	122.93034214567842	10.9	0.9727272727272729	10.0
413485050	1441070151	30.900695	122.930343	10.9	1.0	10.0
413485050	1441070152	30.900743826944904	122.93034392870176	10.9	0.990909090909091	10.0
413485050	1441070153	30.90079289560043	122.93034493038995	10.9	0.9818181818181819	10.0
413485050	1441070154	30.900842191478795	122.93034600367078	10.9	0.9727272727272727	10.0
413485050	1441070155	30.900891700092295	122.93034714715051	10.9	0.9636363636363636	10.0
413485050	1441070156	30.900941406953184	122.93034835943534	10.9	0.9545454545454546	10.0
413485050	1441070157	30.900991297573693	122.93034963913149	10.9	0.9454545454545455	10.0
413485050	1441070158	30.90104135746611	122.93035098484522	10.9	0.9363636363636365	10.0
413485050	1441070159	30.901091572142686	122.93035239518272	10.9	0.9272727272727275	10.0
413485050	1441070160	30.901141927115685	122.9303538687502	10.9	0.9181818181818182	10.0
413485050	1441070161	30.901192407897366	122.93035540415389	10.9	0.9090909090909092	10.0
413485050	1441070162	30.901243000000004	122.930357	10.9	0.9	10.0
413485050	1441070163	30.901293690379067	122.93035865372526	10.911111111111111	0.9	10.0
413485050	1441070164	30.901344471762933	122.9303603580885	10.922222222222222	0.9	10.0
413485050	1441070165	30.901395338323233	122.93036210467912	10.933333333333334	0.9	10.0
413485050	1441070166	30.901446284231564	122.93036388508648	10.944444444444445	0.9	10.0
413485050	1441070167	30.901497303659536	122.93036569089989	10.955555555555556	0.9	10.0
413485050	1441070168	30.90154839077875	122.93036751370865	10.966666666666667	0.9	10.0
413485050	1441070169	30.901599539760834	122.9303693451021	10.977777777777778	0.9	10.0
413485050	1441070170	30.901650744777378	122.93037117666944	10.988888888888889	0.9	10.0
413485050	1441070171	30.901701999999993	122.93037300000002	11.0	0.9	10.0
413485050	1441070172	30.90175329775649	122.93037480660225	11.0	0.9454545454545455	9.909090909090908
413485050	1441070173	30.901804622999336	122.93037658766144	11.0	0.990909090909091	9.818181818181818
413485050	1441070174	30.901855958837174	122.93037833428221	11.0	1.0363636363636364	9.727272727272727
413485050	1441070175	30.901907288378705	122.93038003756895	11.0	1.0818181818181818	9.636363636363637
413485050	1441070176	30.90195859473257	122.93038168862627	11.0	1.1272727272727272	9.545454545454545
413485050	1441070177	30.902009861007432	122.93038327855855	11.0	1.1727272727272728	9.454545454545455
413485050	1441070178	30.902061070311948	122.9303847984703	11.0	1.2181818181818183	9.363636363636363
413485050	1441070179	30.902112205754808	122.93038623946589	11.0	1.2636363636363637	9.272727272727273
413485050	1441070180	30.90216325044466	122.9303875926498	11.0	1.309090909090909	9.181818181818182
413485050	1441070181	30.902214187490163	122.93038884912637	11.0	1.3545454545454545	9.090909090909092
413485050	1441070182	30.902265000000003	122.93039	11.0	1.4	9.0
413485050	1441070183	30.902315695881992	122.93039104030105	11.0	1.3666666666666667	9.0
413485050	1441070184	30.902366382240597	122.93039198076373	11.0	1.3333333333333333	9.0
413485050	1441070185	30.90241719097946	122.93039283604845	11.0	1.3	9.0
413485050	1441070186	30.902468254002176	122.93039362081548	11.0	1.2666666666666668	9.0
413485050	1441070187	30.90251970321238	122.93039434972523	11.0	1.2333333333333334	9.0
413485050	1441070188	30.902571670513648	122.9303950374381	11.0	1.2000000000000002	9.0
413485050	1441070189	30.90262428780962	122.93039569861453	11.0	1.1666666666666667	9.0
413485050	1441070190	30.90267768700387	122.93039634791499	11.0	1.1333333333333335	9.0
413485050	1441070191	30.902732	122.930397	11.0	1.1	9.0
413485050	1441070192	30.90278730835572	122.93039766622	11.0	1.0444444444444447	9.0
413485050	1441070193	30.902843492245243	122.93039834468512	11.0	0.9888888888888889	9.0
413485050	1441070194	30.902900381496902	122.9303990301953	11.0	0.9333333333333333	9.0
413485050	1441070195	30.90295780593908	122.93039971755053	11.0	0.8777777777777779	9.0
413485050	1441070196	30.903015595400095	122.93040040155074	11.0	0.8222222222222223	9.0
413485050	1441070197	30.903073579708334	122.93040107699588	11.0	0.7666666666666666	9.0
413485050	1441070198	30.903131588692148	122.93040173868589	11.0	0.7111111111111111	9.0
413485050	1441070199	30.903189452179912	122.93040238142062	11.0	0.6555555555555556	9.0
413485050	1441070200	30.90324699999999	122.930403	11.0	0.6	9.0
413485050	1441070201	30.90330409238398	122.93040359036449	11.0	0.6146341463414634	9.02439024390244
413485050	1441070202	30.90336071117612	122.93040415301685	11.0	0.6292682926829268	9.048780487804878
413485050	1441070203	30.90341686862383	122.93040468960052	11.0	0.6439024390243901	9.073170731707316
413485050	1441070204	30.903472576974558	122.93040520175887	11.0	0.6585365853658536	9.097560975609756
413485050	1441070205	30.903527848475722	122.9304056911353	11.0	0.673170731707317	9.121951219512194
413485050	1441070206	30.903582695374762	122.93040615937323	11.0	0.6878048780487804	9.146341463414634
413485050	1441070207	30.90363712991911	122.93040660811606	11.0	0.7024390243902439	9.170731707317074
413485050	1441070208	30.903691164356175	122.9304070390072	11.0	0.7170731707317073	9.195121951219512
413485050	1441070209	30.903744810933425	122.9304074536901	11.0	0.7317073170731707	9.21951219512195
413485050	1441070210	30.903798081898245	122.93040785380812	11.0	0.7463414634146341	9.24390243902439
413485050	1441070211	30.903850989498086	122.93040824100474	11.0	0.7609756097560976	9.268292682926829
413485050	1441070212	30.903903545980363	122.93040861692342	11.0	0.7756097560975609	9.292682926829269
413485050	1441070213	30.90395576359253	122.93040898320751	11.0	0.7902439024390242	9.317073170731707
413485050	1441070214	30.904007654581992	122.9304093415005	11.0	0.8048780487804876	9.341463414634147
413485050	1441070215	30.90405923119618	122.93040969344582	11.0	0.8195121951219511	9.365853658536585
413485050	1441070216	30.9041105056825	122.93041004068697	11.0	0.8341463414634145	9.390243902439025
413485050	1441070217	30.90416149028841	122.9304103848673	11.0	0.8487804878048779	9.414634146341463
413485050	1441070218	30.9042121972613	122.93041072763036	11.0	0.8634146341463413	9.439024390243903
413485050	1441070219	30.904262638848632	122.93041107061954	11.0	0.8780487804878048	9.463414634146341
413485050	1441070220	30.904312827297808	122.93041141547833	11.0	0.8926829268292682	9.487804878048781
413485050	1441070221	30.90436277485625	122.93041176385022	11.0	0.9073170731707316	9.512195121951219
413485050	1441070222	30.904412493771378	122.93041211737864	11.0	0.921951219512195	9.536585365853657
413485050	1441070223	30.904461996290628	122.93041247770707	11.0	0.9365853658536584	9.560975609756097
413485050	1441070224	30.904511294661408	122.93041284647899	11.0	0.9512195121951218	9.585365853658537
413485050	1441070225	30.904560401131164	122.93041322533789	11.0	0.9658536585365852	9.609756097560975
413485050	1441070226	30.90460932794727	122.93041361592724	11.0	0.9804878048780487	9.634146341463415
413485050	1441070227	30.90465808735722	122.93041401989052	11.0	0.9951219512195121	9.658536585365853
413485050	1441070228	30.904706691608354	122.93041443887122	11.0	1.0097560975609754	9.682926829268292
413485050	1441070229	30.90475515294815	122.93041487451286	11.0	1.0243902439024388	9.707317073170731
413485050	1441070230	30.90480348362399	122.9304153284589	11.0	1.0390243902439023	9.731707317073171
413485050	1441070231	30.904851695883323	122.93041580235288	11.0	1.0536585365853657	9.75609756097561
413485050	1441070232	30.90489980197355	122.93041629783826	11.0	1.068292682926829	9.78048780487805
413485050	1441070233	30.90494781414211	122.93041681655856	11.0	1.0829268292682925	9.804878048780488
413485050	1441070234	30.904995744636377	122.93041736015729	11.0	1.097560975609756	9.829268292682926
413485050	1441070235	30.905043605703824	122.93041793027798	11.0	1.1121951219512194	9.853658536585366
413485050	1441070236	30.90509140959183	122.9304185285641	11.0	1.1268292682926828	9.878048780487806
413485050	1441070237	30.905139168547823	122.93041915665923	11.0	1.1414634146341462	9.902439024390244
413485050	1441070238	30.905186894819227	122.93041981620686	11.0	1.1560975609756097	9.926829268292684
413485050	1441070239	30.905234600653447	122.9304205088505	11.0	1.170731707317073	9.951219512195122
413485050	1441070240	30.905282298297895	122.93042123623371	11.0	1.1853658536585365	9.97560975609756
413485050	1441070241	30.905329999999992	122.93042200000001	11.0	1.2	10.0
413485050	1441070242	30.90537771778877	122.93042280086209	11.0	1.1849999999999998	9.95
413485050	1441070243	30.905425462819647	122.93042363580925	11.0	1.17	9.9
413485050	1441070244	30.905473246029683	122.93042450089992	11.0	1.155	9.85
413485050	1441070245	30.90552107835589	122.93042539219259	11.0	1.14	9.799999999999999
413485050	1441070246	30.905568970735324	122.93042630574564	11.0	1.125	9.75
413485050	1441070247	30.905616934105023	122.93042723761751	11.0	1.1099999999999999	9.7
413485050	1441070248	30.905664979402022	122.93042818386662	11.0	1.095	9.649999999999999
413485050	1441070249	30.90571311756337	122.93042914055138	11.0	1.08	9.6
413485050	1441070250	30.90576135952609	122.93043010373022	11.0	1.065	9.549999999999999
413485050	1441070251	30.905809716227242	122.93043106946146	11.0	1.0499999999999998	9.5
413485050	1441070252	30.90585819860384	122.93043203380356	11.0	1.035	9.450000000000001
413485050	1441070253	30.905906817592935	122.93043299281489	11.0	1.02	9.4
413485050	1441070254	30.905955584131565	122.93043394255379	11.0	1.005	9.35
413485050	1441070255	30.906004509156766	122.93043487907862	11.0	0.99	9.3
413485050	1441070256	30.90605360360558	122.93043579844777	11.0	0.975	9.25
413485050	1441070257	30.906102878415023	122.93043669671957	11.0	0.96	9.200000000000001
413485050	1441070258	30.90615234452216	122.93043756995236	11.0	0.9450000000000001	9.15
413485050	1441070259	30.906202012864	122.93043841420449	11.0	0.93	9.1
413485050	1441070260	30.9062518943776	122.93043922553424	11.0	0.9149999999999999	9.05
413485050	1441070261	30.906302000000007	122.93043999999999	11.0	0.9	9.0
413485050	1441070262	30.906352342109972	122.93044073519361	11.0	0.8545454545454546	9.0
413485050	1441070263	30.906402938853372	122.93044143484141	11.0	0.8090909090909092	9.0
413485050	1441070264	30.90645380981776	122.93044210420332	11.0	0.7636363636363638	9.0
413485050	1441070265	30.906504974590774	122.93044274853925	11.0	0.7181818181818181	9.0
413485050	1441070266	30.90655645275997	122.93044337310914	11.0	0.6727272727272727	9.0
413485050	1441070267	30.906608263912926	122.93044398317296	11.0	0.6272727272727273	9.0
413485050	1441070268	30.906660427637252	122.93044458399069	11.0	0.5818181818181818	9.0
413485050	1441070269	30.906712963520544	122.93044518082226	11.0	0.5363636363636363	9.0
413485050	1441070270	30.906765891150368	122.93044577892765	11.0	0.49090909090909085	9.0
413485050	1441070271	30.906819230114337	122.9304463835669	11.0	0.44545454545454544	9.0
413485050	1441070272	30.906872999999994	122.930447	11.0	0.39999999999999997	9.0
413485050	1441070273	30.906927206870378	122.93044763209654	11.0	0.4	9.0
413485050	1441070274	30.90698180269009	122.93044827816448	11.0	0.4	9.0
413485050	1441070275	30.907036725899186	122.93044893512122	11.0	0.4	9.0
413485050	1441070276	30.907091914937727	122.93044959988433	11.0	0.4	9.0
413485050	1441070277	30.90714730824575	122.9304502693712	11.0	0.4	9.0
413485050	1441070278	30.907202844263306	122.93045094049937	11.0	0.4	9.0
413485050	1441070279	30.907258461430462	122.93045161018622	11.0	0.4	9.0
413485050	1441070280	30.90731409818726	122.93045227534927	11.0	0.4	9.0
413485050	1441070281	30.907369692973774	122.9304529329059	11.0	0.4	9.0
413485050	1441070282	30.90742518423005	122.93045357977354	11.0	0.4	9.0
413485050	1441070283	30.907480510396155	122.93045421286962	11.0	0.4	9.0
413485050	1441070284	30.907535609912163	122.93045482911155	11.0	0.4	9.0
413485050	1441070285	30.90759042121814	122.93045542541672	11.0	0.4	9.0
413485050	1441070286	30.90764488275415	122.93045599870257	11.0	0.4	9.0
413485050	1441070287	30.907698932960265	122.93045654588641	11.0	0.4	9.0
413485050	1441070288	30.907752510276563	122.9304570638857	11.0	0.4	9.0
413485050	1441070289	30.90780555314311	122.93045754961777	11.0	0.4	9.0
413485050	1441070290	30.907858	122.93045799999999	11.0	0.4	9.0
413485050	1441070291	30.90790980703019	122.93045841293957	11.0	0.41904761904761906	9.0
413485050	1441070292	30.907961001388173	122.9304587903032	11.0	0.43809523809523815	9.0
413485050	1441070293	30.908011627971376	122.93045913494737	11.0	0.45714285714285713	9.0
413485050	1441070294	30.908061731677176	122.93045944972862	11.0	0.47619047619047616	9.0
413485050	1441070295	30.908111357402948	122.93045973750353	11.0	0.49523809523809526	9.0
413485050	1441070296	30.908160550046105	122.93046000112861	11.0	0.5142857142857142	9.0
413485050	1441070297	30.90820935450404	122.93046024346044	11.0	0.5333333333333333	9.0
413485050	1441070298	30.908257815674126	122.93046046735556	11.0	0.5523809523809524	9.0
413485050	1441070299	30.908305978453765	122.93046067567057	11.0	0.5714285714285715	9.0
413485050	1441070300	30.908353887740315	122.93046087126201	11.0	0.5904761904761906	9.0
413485050	1441070301	30.90840158843117	122.93046105698649	11.0	0.6095238095238096	9.0
413485050	1441070302	30.908449125423722	122.93046123570058	11.0	0.6285714285714286	9.0
413485050	1441070303	30.908496543615342	122.93046141026088	11.0	0.6476190476190476	9.0
413485050	1441070304	30.908543887903402	122.930461583524	11.0	0.6666666666666666	9.0
413485050	1441070305	30.908591203185296	122.93046175834652	11.0	0.6857142857142857	9.0
413485050	1441070306	30.90863853435839	122.93046193758508	11.0	0.7047619047619048	9.0
413485050	1441070307	30.90868592632007	122.93046212409627	11.0	0.7238095238095238	9.0
413485050	1441070308	30.908733423967693	122.93046232073674	11.0	0.7428571428571429	9.0
413485050	1441070309	30.908781072198643	122.93046253036307	11.0	0.761904761904762	9.0
413485050	1441070310	30.90882891591028	122.93046275583195	11.0	0.780952380952381	9.0
413485050	1441070311	30.908876999999986	122.93046300000002	11.0	0.8	9.0
413485050	1441070312	30.908925362907247	122.93046326491337	11.004761904761905	0.7904761904761906	9.0
413485050	1441070313	30.908974017240006	122.93046354937613	11.00952380952381	0.780952380952381	9.0
413485050	1441070314	30.90902296914835	122.93046385138186	11.014285714285714	0.7714285714285715	9.0
413485050	1441070315	30.909072224782324	122.93046416892416	11.019047619047619	0.761904761904762	9.0
413485050	1441070316	30.909121790292016	122.93046449999662	11.023809523809524	0.7523809523809524	9.0
413485050	1441070317	30.909171671827487	122.93046484259281	11.028571428571428	0.7428571428571429	9.0
413485050	1441070318	30.909221875538808	122.93046519470627	11.033333333333333	0.7333333333333333	9.0
413485050	1441070319	30.909272407576047	122.93046555433062	11.038095238095238	0.7238095238095238	9.0
413485050	1441070320	30.909323274089285	122.93046591945937	11.042857142857143	0.7142857142857143	9.0
413485050	1441070321	30.909374481228575	122.9304662880861	11.047619047619047	0.7047619047619047	9.0
413485050	1441070322	30.909426035143998	122.93046665820434	11.052380952380952	0.6952380952380952	9.0
413485050	1441070323	30.909477941985603	122.9304670278077	11.057142857142857	0.6857142857142856	9.0
413485050	1441070324	30.90953020790348	122.93046739488966	11.061904761904762	0.6761904761904761	9.0
413485050	1441070325	30.90958283904769	122.93046775744381	11.066666666666666	0.6666666666666666	9.0
413485050	1441070326	30.909635841568285	122.93046811346365	11.071428571428571	0.6571428571428571	9.0
413485050	1441070327	30.90968922161536	122.93046846094273	11.076190476190476	0.6476190476190476	9.0
413485050	1441070328	30.90974298533896	122.93046879787457	11.08095238095238	0.638095238095238	9.0
413485050	1441070329	30.909797138889157	122.93046912225272	11.085714285714285	0.6285714285714286	9.0
413485050	1441070330	30.909851688416012	122.93046943207065	11.09047619047619	0.6190476190476191	9.0
413485050	1441070331	30.90990664006961	122.93046972532191	11.095238095238095	0.6095238095238096	9.0
413485050	1441070332	30.909962	122.93047000000001	11.1	0.6	9.0
413485050	1441070333	30.910017759215766	122.93047025538775	11.1	0.6166666666666666	9.0
413485050	1441070334	30.91007384815953	122.93047049592505	11.1	0.6333333333333333	9.0
413485050	1441070335	30.9101301821324	122.93047072734127	11.1	0.6499999999999999	9.0
413485050	1441070336	30.91018667643555	122.93047095536564	11.1	0.6666666666666666	9.0
413485050	1441070337	30.910243246370083	122.93047118572751	11.1	0.6833333333333333	9.0
413485050	1441070338	30.910299807237166	122.93047142415617	11.1	0.7	9.0
413485050	1441070339	30.910356274337936	122.93047167638098	11.1	0.7166666666666667	9.0
413485050	1441070340	30.910412562973548	122.93047194813126	11.1	0.7333333333333333	9.0
413485050	1441070341	30.910468588445145	122.93047224513639	11.1	0.7500000000000001	9.0
413485050	1441070342	30.910524266053873	122.93047257312573	11.1	0.7666666666666666	9.0
413485050	1441070343	30.9105795111009	122.93047293782863	11.1	0.7833333333333333	9.0
413485050	1441070344	30.910634238887372	122.93047334497454	11.1	0.8	9.0
413485050	1441070345	30.91068836471448	122.93047380029284	11.1	0.8166666666666667	9.0
413485050	1441070346	30.910741803883347	122.93047430951293	11.1	0.8333333333333334	9.0
413485050	1441070347	30.910794471695166	122.93047487836428	11.1	0.85	9.0
413485050	1441070348	30.910846283451093	122.93047551257627	11.1	0.8666666666666668	9.0
413485050	1441070349	30.910897154452325	122.93047621787836	11.1	0.8833333333333333	9.0
413485050	1441070350	30.910946999999997	122.930477	11.1	0.9	9.0
413485050	1441070351	30.910995779185345	122.93047786382404	11.1	0.9333333333333333	9.0
413485050	1441070352	30.911043626259723	122.93047881084696	11.1	0.9666666666666667	9.0
413485050	1441070353	30.911090719264493	122.93047984171874	11.1	1.0	9.0
413485050	1441070354	30.911137236241014	122.93048095708923	11.1	1.0333333333333334	9.0
413485050	1441070355	30.91118335523069	122.93048215760838	11.1	1.0666666666666669	9.0
413485050	1441070356	30.91122925427487	122.93048344392611	11.1	1.0999999999999999	9.0
413485050	1441070357	30.911275111414902	122.93048481669234	11.1	1.1333333333333335	9.0
413485050	1441070358	30.911321104692135	122.93048627655706	11.1	1.1666666666666667	9.0
413485050	1441070359	30.911367412147918	122.93048782417021	11.1	1.2000000000000002	9.0
413485050	1441070360	30.91141421182361	122.93048946018175	11.1	1.2333333333333334	9.0
413485050	1441070361	30.911461681760514	122.93049118524168	11.1	1.2666666666666668	9.0
413485050	1441070362	30.911510000000003	122.930493	11.1	1.3	9.0
413485050	1441070363	30.911559290516703	122.93049490033789	11.1	1.2222222222222223	9.0
413485050	1441070364	30.911609461018692	122.93049686306111	11.1	1.1444444444444444	9.0
413485050	1441070365	30.911660365147387	122.93049886020651	11.1	1.0666666666666667	9.0
413485050	1441070366	30.911711856544198	122.93050086381088	11.1	0.9888888888888889	9.0
413485050	1441070367	30.911763788850546	122.93050284591095	11.1	0.9111111111111112	9.0
413485050	1441070368	30.911816015707874	122.93050477854337	11.1	0.8333333333333334	9.0
413485050	1441070369	30.91186839075759	122.93050663374468	11.1	0.7555555555555555	9.0
413485050	1441070370	30.91192076764115	122.93050838355143	11.1	0.6777777777777778	9.0
413485050	1441070371	30.911973	122.93051	11.1	0.6000000000000001	9.0
413485050	1441070372	30.912024972160207	122.93051146340498	11.1	0.609090909090909	9.0
413485050	1441070373	30.912076691186346	122.93051278719369	11.1	0.6181818181818182	9.0
413485050	1441070374	30.91212819482756	122.9305139930718	11.1	0.6272727272727272	9.0
413485050	1441070375	30.91217952083301	122.93051510274485	11.1	0.6363636363636364	9.0
413485050	1441070376	30.912230706951902	122.93051613791859	11.1	0.6454545454545454	9.0
413485050	1441070377	30.912281790933363	122.93051712029875	11.1	0.6545454545454545	9.0
413485050	1441070378	30.912332810526564	122.93051807159111	11.1	0.6636363636363636	9.0
413485050	1441070379	30.91238380348067	122.93051901350151	11.1	0.6727272727272727	9.0
413485050	1441070380	30.912434807544848	122.93051996773582	11.1	0.6818181818181818	9.0
413485050	1441070381	30.912485860468234	122.930520956	11.1	0.6909090909090909	9.0
413485050	1441070382	30.912537000000004	122.930522	11.1	0.7	9.0
413485050	1441070383	30.912588254425696	122.93052311616105	11.1	0.7200000000000001	9.0
413485050	1441070384	30.912639614176502	122.93052429978523	11.1	0.74	9.0
413485050	1441070385	30.912691060220073	122.93052554089384	11.1	0.76	9.0
413485050	1441070386	30.912742573523943	122.93052682950811	11.1	0.78	9.0
413485050	1441070387	30.912794135055755	122.93052815564928	11.1	0.8	9.0
413485050	1441070388	30.912845725783107	122.93052950933854	11.1	0.8200000000000001	9.0
413485050	1441070389	30.912897326673598	122.93053088059712	11.1	0.8400000000000001	9.0
413485050	1441070390	30.912948918694838	122.93053225944612	11.1	0.8600000000000001	9.0
413485050	1441070391	30.913000482814432	122.9305336359067	11.1	0.88	9.0
413485050	1441070392	30.913052	122.93053500000002	11.1	0.9	9.0
413485050	1441070393	30.913103455651857	122.93053634316189	11.1	0.9052631578947369	9.0
413485050	1441070394	30.913154852901208	122.93053766248735	11.1	0.9105263157894737	9.0
413485050	1441070395	30.913206199311983	122.93053895648615	11.1	0.9157894736842105	9.0
413485050	1441070396	30.9132575024481	122.93054022366806	11.1	0.9210526315789475	9.0
413485050	1441070397	30.913308769873503	122.93054146254282	11.1	0.9263157894736842	9.0
413485050	1441070398	30.9133600091521	122.93054267162022	11.1	0.9315789473684212	9.0
413485050	1441070399	30.913411227847806	122.93054384940997	11.1	0.9368421052631579	9.0
413485050	1441070400	30.913462433524582	122.93054499442187	11.1	0.9421052631578947	9.0
413485050	1441070401	30.913513633746298	122.93054610516566	11.1	0.9473684210526316	9.0
413485050	1441070402	30.913564836076933	122.93054718015108	11.1	0.9526315789473684	9.0
413485050	1441070403	30.91361604808037	122.93054821788786	11.1	0.9578947368421054	9.0
413485050	1441070404	30.913667277320545	122.93054921688577	11.1	0.9631578947368421	9.0
413485050	1441070405	30.91371853136139	122.93055017565453	11.1	0.9684210526315788	9.0
413485050	1441070406	30.913769817766813	122.93055109270387	11.1	0.9736842105263158	9.0
413485050	1441070407	30.913821144100748	122.93055196654355	11.1	0.9789473684210526	9.0
413485050	1441070408	30.913872517927118	122.93055279568327	11.1	0.9842105263157895	9.0
413485050	1441070409	30.91392394680982	122.93055357863275	11.1	0.9894736842105263	9.0
413485050	1441070410	30.913975438312818	122.93055431390178	11.1	0.9947368421052633	9.0
413485050	1441070411	30.914026999999987	122.930555	11.1	1.0	9.0
413485050	1441070412	30.914078632692995	122.93055563778456	11.1	1.018181818181818	9.0
413485050	1441070413	30.914130310244243	122.93055623750224	11.1	1.0363636363636364	9.0
413485050	1441070414	30.914181999763883	122.9305568117472	11.1	1.0545454545454545	9.0
413485050	1441070415	30.914233668362066	122.93055737311364	11.1	1.0727272727272725	9.0
413485050	1441070416	30.914285283148903	122.93055793419583	11.1	1.0909090909090908	9.0
413485050	1441070417	30.91433681123456	122.930558507588	11.1	1.109090909090909	9.0
413485050	1441070418	30.91438821972916	122.93055910588448	11.1	1.1272727272727272	9.0
413485050	1441070419	30.914439475742867	122.93055974167959	11.1	1.1454545454545455	9.0
413485050	1441070420	30.914490546385814	122.9305604275676	11.1	1.1636363636363636	9.0
413485050	1441070421	30.914541398768133	122.93056117614296	11.1	1.1818181818181819	9.0
413485050	1441070422	30.91459199999999	122.930562	11.1	1.2	9.0
413485050	1441070423	30.914642353292344	122.93056290915364	11.1	1.1444444444444444	9.0
413485050	1441070424	30.91469260625956	122.93056390330074	11.1	1.0888888888888888	9.0
413485050	1441070425	30.914742942616815	122.93056497955853	11.1	1.0333333333333334	9.0
413485050	1441070426	30.914793546079267	122.93056613504437	11.1	0.9777777777777776	9.0
413485050	1441070427	30.91484460036206	122.93056736687555	11.1	0.9222222222222223	9.0
413485050	1441070428	30.9148962891804	122.93056867216939	11.1	0.8666666666666666	9.0
413485050	1441070429	30.914948796249412	122.93057004804317	11.1	0.811111111111111	9.0
413485050	1441070430	30.915002305284222	122.93057149161427	11.1	0.7555555555555555	9.0
413485050	1441070431	30.915057	122.93057299999998	11.1	0.7	9.0
413485050	1441070432	30.915112979534932	122.9305745693032	11.1	0.66	9.0
413485050	1441070433	30.91517000471941	122.93057619156896	11.1	0.62	9.0
413485050	1441070434	30.915227751806945	122.93057785782774	11.1	0.58	9.0
413485050	1441070435	30.915285897051014	122.93057955911004	11.1	0.54	9.0
413485050	1441070436	30.915344116705132	122.93058128644637	11.1	0.5	9.0
413485050	1441070437	30.915402087022823	122.93058303086703	11.1	0.46	9.0
413485050	1441070438	30.91545948425761	122.93058478340245	11.1	0.42	9.0
413485050	1441070439	30.915515984663024	122.93058653508292	11.1	0.37999999999999995	9.0
413485050	1441070440	30.915571264492634	122.93058827693868	11.1	0.33999999999999997	9.0
413485050	1441070441	30.915625000000002	122.93059000000001	11.1	0.3	9.0
413485050	1441070442	30.91567695641404	122.93059169668858	11.09090909090909	0.3818181818181818	9.0
413485050	1441070443	30.91572725486497	122.93059336499223	11.081818181818182	0.4636363636363636	9.0
413485050	1441070444	30.915776105458377	122.93059500429028	11.072727272727272	0.5454545454545453	9.0
413485050	1441070445	30.915823718299812	122.93059661396211	11.063636363636363	0.6272727272727272	9.0
413485050	1441070446	30.915870303494817	122.93059819338713	11.054545454545455	0.709090909090909	9.0
413485050	1441070447	30.915916071148946	122.93059974194465	11.045454545454545	0.7909090909090909	9.0
413485050	1441070448	30.91596123136773	122.93060125901411	11.036363636363637	0.8727272727272726	9.0
413485050	1441070449	30.9160059942567	122.93060274397497	11.027272727272727	0.9545454545454544	9.0
413485050	1441070450	30.916050569921403	122.9306041962066	11.018181818181818	1.0363636363636362	9.0
413485050	1441070451	30.91609516846733	122.93060561508845	11.00909090909091	1.1181818181818182	9.0
413485050	1441070452	30.916140000000016	122.930607	11.0	1.2	9.0
413485050	1441070453	30.916185239239468	122.93060835077722	11.0	1.19	9.0
413485050	1441070454	30.916230919363773	122.93060966908227	11.0	1.18	9.0
413485050	1441070455	30.916277038165507	122.93061095703389	11.0	1.17	9.0
413485050	1441070456	30.916323593437276	122.9306122167508	11.0	1.16	9.0
413485050	1441070457	30.916370582971656	122.93061345035167	11.0	1.1500000000000001	9.0
413485050	1441070458	30.91641800456124	122.93061465995527	11.0	1.14	9.0
413485050	1441070459	30.916465855998617	122.93061584768031	11.0	1.13	9.0
413485050	1441070460	30.916514135076348	122.93061701564551	11.0	1.1199999999999999	9.0
413485050	1441070461	30.91656283958708	122.93061816596962	11.0	1.1099999999999999	9.0
413485050	1441070462	30.916611967323348	122.93061930077138	11.0	1.0999999999999999	9.0
413485050	1441070463	30.91666151607777	122.9306204221695	11.0	1.09	9.0
413485050	1441070464	30.916711483642914	122.93062153228274	11.0	1.08	9.0
413485050	1441070465	30.916761867811378	122.93062263322985	11.0	1.07	9.0
413485050	1441070466	30.91681266637575	122.93062372712956	11.0	1.06	9.0
413485050	1441070467	30.916863877128623	122.93062481610067	11.0	1.0499999999999998	9.0
413485050	1441070468	30.916915497862554	122.93062590226191	11.0	1.0399999999999998	9.0
413485050	1441070469	30.916967526370154	122.93062698773204	11.0	1.03	9.0
413485050	1441070470	30.917019960444033	122.93062807462987	11.0	1.02	9.0
413485050	1441070471	30.917072797876745	122.9306291650741	11.0	1.01	9.0
413485050	1441070472	30.917126036460875	122.93063026118357	11.0	1.0	9.0
413485050	1441070473	30.91717967398904	122.93063136507703	11.0	0.99	9.0
413485050	1441070474	30.917233708253796	122.93063247887329	11.0	0.9800000000000001	9.0
413485050	1441070475	30.91728813704774	122.93063360469115	11.0	0.9700000000000001	9.0
413485050	1441070476	30.917342958163456	122.93063474464938	11.0	0.96	9.0
413485050	1441070477	30.91739816939355	122.93063590086678	11.0	0.9500000000000002	9.0
413485050	1441070478	30.917453768530592	122.93063707546216	11.0	0.94	9.0
413485050	1441070479	30.917509753367174	122.93063827055435	11.0	0.93	9.0
413485050	1441070480	30.917566121695877	122.93063948826219	11.0	0.92	9.0
413485050	1441070481	30.917622871309295	122.93064073070447	11.0	0.91	9.0
413485050	1441070482	30.917680000000004	122.930642	11.0	0.9	9.0
413485050	1441070483	30.917737481319534	122.93064329753456	11.0	0.8625	9.0
413485050	1441070484	30.917795191855227	122.93064462176156	11.0	0.8250000000000001	9.0
413485050	1441070485	30.91785298395334	122.93064597040124	11.0	0.7875	9.0
413485050	1441070486	30.91791070996013	122.93064734117395	11.0	0.7500000000000001	9.0
413485050	1441070487	30.917968222221912	122.93064873179993	11.0	0.7125	9.0
413485050	1441070488	30.918025373084962	122.93065013999943	11.0	0.6749999999999999	9.0
413485050	1441070489	30.918082014895557	122.9306515634927	11.0	0.6375	9.0
413485050	1441070490	30.918137999999995	122.93065299999999	11.0	0.6	9.0
413485050	1441070491	30.918193206090518	122.93065444648383	11.0	0.609090909090909	9.0
413485050	1441070492	30.918247612242993	122.93065589687598	11.0	0.6181818181818182	9.0
413485050	1441070493	30.918301222879204	122.93065734435052	11.0	0.6272727272727272	9.0
413485050	1441070494	30.91835404242099	122.9306587820816	11.0	0.6363636363636364	9.0
413485050	1441070495	30.918406075290115	122.93066020324319	11.0	0.6454545454545454	9.0
413485050	1441070496	30.91845732590839	122.9306616010094	11.0	0.6545454545454545	9.0
413485050	1441070497	30.918507798697615	122.93066296855423	11.0	0.6636363636363636	9.0
413485050	1441070498	30.918557498079593	122.9306642990517	11.0	0.6727272727272727	9.0
413485050	1441070499	30.918606428476114	122.93066558567584	11.0	0.6818181818181818	9.0
413485050	1441070500	30.918654594308983	122.93066682160061	11.0	0.6909090909090909	9.0
413485050	1441070501	30.918702000000007	122.93066800000001	11.0	0.7	9.0
413485050	1441070502	30.918748676749047	122.93066911592965	11.0	0.71	9.0
413485050	1441070503	30.918794762868444	122.93067017197158	11.0	0.7200000000000001	9.0
413485050	1441070504	30.918840423448533	122.93067117258958	11.0	0.73	9.0
413485050	1441070505	30.918885823579703	122.93067212224734	11.0	0.74	9.0
413485050	1441070506	30.918931128352334	122.93067302540861	11.0	0.7500000000000001	9.0
413485050	1441070507	30.918976502856797	122.93067388653715	11.0	0.76	9.0
413485050	1441070508	30.91902211218345	122.93067471009678	11.0	0.77	9.0
413485050	1441070509	30.91906812142262	122.93067550055125	11.0	0.78	9.0
413485050	1441070510	30.919114695664685	122.9306762623644	11.0	0.79	9.0
413485050	1441070511	30.919161999999993	122.93067700000002	11.0	0.8	9.0
413485050	1441070512	30.919210159813215	122.93067771785321	11.0	0.8	9.0
413485050	1441070513	30.919259141666277	122.93067842004425	11.0	0.8	9.0
413485050	1441070514	30.91930887241547	122.93067911062458	11.0	0.8	9.0
413485050	1441070515	30.919359278917078	122.93067979364574	11.0	0.8	9.0
413485050	1441070516	30.91941028802736	122.93068047315927	11.0	0.8	9.0
413485050	1441070517	30.919461826602618	122.9306811532167	11.0	0.8	9.0
413485050	1441070518	30.91951382149912	122.9306818378695	11.0	0.8	9.0
413485050	1441070519	30.919566199573147	122.93068253116928	11.0	0.8	9.0
413485050	1441070520	30.919618887680993	122.93068323716757	11.0	0.8	9.0
413485050	1441070521	30.919671812678953	122.93068395991592	11.0	0.8	9.0
413485050	1441070522	30.91972490142332	122.9306847034659	11.0	0.8	9.0
413485050	1441070523	30.91977808077039	122.93068547186905	11.0	0.8	9.0
413485050	1441070524	30.91983127757644	122.93068626917699	11.0	0.8	9.0
413485050	1441070525	30.919884418697777	122.93068709944127	11.0	0.8	9.0
413485050	1441070526	30.91993743099073	122.93068796671352	11.0	0.8	9.0
413485050	1441070527	30.919990241311556	122.93068887504528	11.0	0.8	9.0
413485050	1441070528	30.9200427765166	122.93068982848823	11.0	0.8	9.0
413485050	1441070529	30.92009496346214	122.93069083109391	11.0	0.8	9.0
413485050	1441070530	30.920146729004504	122.93069188691395	11.0	0.8	9.0
413485050	1441070531	30.920197999999992	122.930693	11.0	0.8	9.0
413485050	1441070532	30.920248745886667	122.9306941712318	11.0	0.8	9.0
413485050	1441070533	30.920299106429518	122.93069538880184	11.0	0.8	9.0
413485050	1441070534	30.92034926397526	122.93069663773062	11.0	0.8	9.0
413485050	1441070535	30.920399400870608	122.93069790303868	11.0	0.8	9.0
413485050	1441070536	30.92044969946227	122.93069916974659	11.0	0.8	9.0
413485050	1441070537	30.920500342096986	122.93070042287482	11.0	0.8	9.0
413485050	1441070538	30.920551511121403	122.93070164744383	11.0	0.8	9.0
413485050	1441070539	30.920603388882263	122.93070282847408	11.0	0.8	9.0
413485050	1441070540	30.920656157726235	122.93070395098601	11.0	0.8	9.0
413485050	1441070541	30.92071	122.930705	11.0	0.8	9.0
413485050	1441070542	30.920765028129793	122.93070596511517	11.0	0.8	9.0
413485050	1441070543	30.920821074860054	122.93070685424573	11.0	0.8	9.0
413485050	1441070544	30.92087790301473	122.93070767988456	11.0	0.8	9.0
413485050	1441070545	30.920935275417847	122.9307084545247	11.0	0.8	9.0
413485050	1441070546	30.920992954893386	122.9307091906591	11.0	0.8	9.0
413485050	1441070547	30.92105070426535	122.93070990078078	11.0	0.8	9.0
413485050	1441070548	30.921108286357743	122.9307105973828	11.0	0.8	9.0
413485050	1441070549	30.921165463994626	122.93071129295816	11.0	0.8	9.0
413485050	1441070550	30.921221999999997	122.930712	11.0	0.8	9.0
413485050	1441070551	30.921277697230934	122.93071272941819	11.0	0.8	9.0
413485050	1441070552	30.92133251867652	122.93071348578964	11.0	0.8	9.0
413485050	1441070553	30.921386467358932	122.93071427210815	11.0	0.8	9.0
413485050	1441070554	30.92143954630029	122.93071509136745	11.0	0.8	9.0
413485050	1441070555	30.921491758522755	122.93071594656128	11.0	0.8	9.0
413485050	1441070556	30.92154310704843	122.93071684068339	11.0	0.8	9.0
413485050	1441070557	30.92159359489947	122.93071777672756	11.0	0.8	9.0
413485050	1441070558	30.921643225098002	122.93071875768754	11.0	0.8	9.0
413485050	1441070559	30.921692000666187	122.93071978655708	11.0	0.8	9.0
413485050	1441070560	30.921739924626134	122.93072086633	11.0	0.8	9.0
413485050	1441070561	30.921786999999984	122.93072200000002	11.0	0.8	9.0
413485050	1441070562	30.921833258063522	122.93072318860126	11.0	0.8200000000000001	9.0
413485050	1441070563	30.921878843106974	122.93072442532919	11.0	0.8400000000000001	9.0
413485050	1441070564	30.9219239276743	122.93072570141948	11.0	0.86	9.0
413485050	1441070565	30.92196868430936	122.93072700810797	11.0	0.88	9.0
413485050	1441070566	30.92201328555606	122.93072833663028	11.0	0.9	9.0
413485050	1441070567	30.922057903958272	122.93072967822219	11.0	0.92	9.0
413485050	1441070568	30.9221027120599	122.93073102411942	11.0	0.94	9.0
413485050	1441070569	30.92214788240481	122.93073236555767	11.0	0.96	9.0
413485050	1441070570	30.9221935875369	122.93073369377262	11.0	0.9800000000000001	9.0
413485050	1441070571	30.922239999999995	122.930735	11.0	1.0	9.0
413485050	1441070572	30.922287253024702	122.93073627722418	11.0	1.0150000000000001	9.0
413485050	1441070573	30.922335322588427	122.93073752542458	11.0	1.03	9.0
413485050	1441070574	30.922384145355252	122.93073874632924	11.0	1.045	9.0
413485050	1441070575	30.92243365798931	122.93073994166635	11.0	1.06	9.0
413485050	1441070576	30.922483797154715	122.93074111316395	11.0	1.075	9.0
413485050	1441070577	30.92253449951557	122.93074226255015	11.0	1.09	9.0
413485050	1441070578	30.92258570173602	122.93074339155308	11.0	1.105	9.0
413485050	1441070579	30.92263734048015	122.93074450190082	11.0	1.12	9.0
413485050	1441070580	30.922689352412092	122.93074559532147	11.0	1.135	9.0
413485050	1441070581	30.922741674195983	122.93074667354315	11.0	1.1500000000000001	9.0
413485050	1441070582	30.922794242495936	122.93074773829396	11.0	1.165	9.0
413485050	1441070583	30.922846993976076	122.930748791302	11.0	1.1800000000000002	9.0
413485050	1441070584	30.922899865300554	122.9307498342954	11.0	1.195	9.0
413485050	1441070585	30.922952793133454	122.93075086900222	11.0	1.21	9.0
413485050	1441070586	30.92300571413896	122.93075189715061	11.0	1.225	9.0
413485050	1441070587	30.923058564981172	122.93075292046869	11.0	1.24	9.0
413485050	1441070588	30.923111282324243	122.93075394068455	11.0	1.2550000000000001	9.0
413485050	1441070589	30.92316380283231	122.93075495952631	11.0	1.27	9.0
413485050	1441070590	30.92321606316951	122.93075597872209	11.0	1.285	9.0
413485050	1441070591	30.923268	122.930757	11.0	1.3	9.0
413485050	1441070592	30.92331957634636	122.93075802538068	11.0	1.29	9.0
413485050	1441070593	30.923370860665013	122.9307590580548	11.0	1.28	9.0
413485050	1441070594	30.923421947770827	122.93076010150558	11.0	1.27	9.0
413485050	1441070595	30.923472932478653	122.93076115921627	11.0	1.26	9.0
413485050	1441070596	30.923523909603357	122.93076223467007	11.0	1.25	9.0
413485050	1441070597	30.923574973959813	122.93076333135026	11.0	1.24	9.0
413485050	1441070598	30.923626220362852	122.93076445274005	11.0	1.23	9.0
413485050	1441070599	30.923677743627337	122.93076560232277	11.0	1.2199999999999998	9.0
413485050	1441070600	30.92372963856809	122.93076678358165	11.0	1.21	9.0
413485050	1441070601	30.923781999999996	122.930768	11.0	1.2	9.0
413485050	1441070602	30.92383489807109	122.93076925419075	11.0	1.1793103448275861	9.0
413485050	1441070603	30.923888304262366	122.93077054528527	11.0	1.1586206896551723	9.0
413485050	1441070604	30.923942165388024	122.93077187154456	11.0	1.1379310344827585	9.0
413485050	1441070605	30.92399642826227	122.93077323122962	11.0	1.1172413793103448	9.0
413485050	1441070606	30.924051039699286	122.93077462260146	11.0	1.0965517241379308	9.0
413485050	1441070607	30.924105946513343	122.93077604392101	11.0	1.0758620689655172	9.0
413485050	1441070608	30.924161095518595	122.9307774934493	11.0	1.0551724137931033	9.0
413485050	1441070609	30.924216433529285	122.93077896944727	11.0	1.0344827586206897	9.0
413485050	1441070610	30.924271907359614	122.93078047017588	11.0	1.0137931034482757	9.0
413485050	1441070611	30.924327463823808	122.93078199389606	11.0	0.993103448275862	9.0
413485050	1441070612	30.924383049736097	122.93078353886881	11.0	0.9724137931034482	9.0
413485050	1441070613	30.92443861191067	122.93078510335506	11.0	0.9517241379310343	9.0
413485050	1441070614	30.92449409716178	122.9307866856157	11.0	0.9310344827586206	9.0
413485050	1441070615	30.92454945230363	122.93078828391171	11.0	0.9103448275862069	9.0
413485050	1441070616	30.92460462415047	122.93078989650397	11.0	0.889655172413793	9.0
413485050	1441070617	30.92465955951651	122.93079152165339	11.0	0.8689655172413793	9.0
413485050	1441070618	30.924714205215988	122.93079315762093	11.0	0.8482758620689654	9.0
413485050	1441070619	30.92476850806313	122.93079480266742	11.0	0.8275862068965517	9.0
413485050	1441070620	30.92482241487218	122.93079645505377	11.0	0.8068965517241379	9.0
413485050	1441070621	30.924875872457356	122.93079811304086	11.0	0.7862068965517242	9.0
413485050	1441070622	30.92492882763292	122.93079977488959	11.0	0.7655172413793103	9.0
413485050	1441070623	30.9249812272131	122.9308014388608	11.0	0.7448275862068966	9.0
413485050	1441070624	30.925033018012137	122.93080310321534	11.0	0.7241379310344828	9.0
413485050	1441070625	30.925084146844263	122.93080476621408	11.0	0.7034482758620689	9.0
413485050	1441070626	30.925134560523745	122.93080642611785	11.0	0.6827586206896551	9.0
413485050	1441070627	30.9251842058648	122.93080808118751	11.0	0.6620689655172413	9.0
413485050	1441070628	30.925233029681696	122.93080972968387	11.0	0.6413793103448275	9.0
413485050	1441070629	30.925280978788678	122.93081136986775	11.0	0.6206896551724137	9.0
413485050	1441070630	30.925328000000004	122.930813	11.0	0.6	9.0
413485050	1441070631	30.925374093637725	122.93081461851372	11.0	0.6454545454545454	9.0
413485050	1441070632	30.925419474055243	122.93081622453128	11.0	0.6909090909090909	9.0
413485050	1441070633	30.925464409113776	122.9308178173475	11.0	0.7363636363636364	9.0
413485050	1441070634	30.925509166674505	122.93081939625706	11.0	0.7818181818181819	9.0
413485050	1441070635	30.925554014598614	122.93082096055474	11.0	0.8272727272727273	9.0
413485050	1441070636	30.92559922074728	122.93082250953532	11.0	0.8727272727272727	9.0
413485050	1441070637	30.925645052981697	122.9308240424936	11.0	0.9181818181818182	9.0
413485050	1441070638	30.92569177916303	122.93082555872437	11.0	0.9636363636363636	9.0
413485050	1441070639	30.925739667152417	122.93082705752249	11.0	1.009090909090909	9.0
413485050	1441070640	30.92578898481103	122.93082853818275	11.0	1.0545454545454545	9.0
413485050	1441070641	30.925840000000004	122.93083000000001	11.0	1.1	9.0
413485050	1441070642	30.92589288513494	122.93083144184247	11.0	1.11	9.0
413485050	1441070643	30.925947430849448	122.93083286087165	11.0	1.12	9.0
413485050	1441070644	30.926003332331554	122.93083425382237	11.0	1.1300000000000001	9.0
413485050	1441070645	30.926060284769395	122.93083561742938	11.0	1.1400000000000001	9.0
413485050	1441070646	30.926117983351016	122.93083694842753	11.0	1.1500000000000001	9.0
413485050	1441070647	30.926176123264533	122.9308382435515	11.0	1.16	9.0
413485050	1441070648	30.926234399698064	122.93083949953606	11.0	1.17	9.0
413485050	1441070649	30.926292507839722	122.93084071311586	11.0	1.18	9.0
413485050	1441070650	30.926350142877652	122.93084188102563	11.0	1.19	9.0
413485050	1441070651	30.926406999999994	122.93084299999998	11.0	1.2	9.0
413485050	1441070652	30.92646283984867	122.93084406863929	11.0	1.2	9.0
413485050	1441070653	30.92651768488063	122.93084509300654	11.0	1.2	9.0
413485050	1441070654	30.926571623006605	122.93084608103058	11.0	1.2	9.0
413485050	1441070655	30.92662474213729	122.93084704064013	11.0	1.2	9.0
413485050	1441070656	30.92667713018341	122.93084797976407	11.0	1.2	9.0
413485050	1441070657	30.926728875055666	122.93084890633119	11.0	1.2	9.0
413485050	1441070658	30.926780064664747	122.93084982827034	11.0	1.2	9.0
413485050	1441070659	30.926830786921382	122.93085075351041	11.0	1.2	9.0
413485050	1441070660	30.92688112973627	122.93085168998032	11.0	1.2	9.0
413485050	1441070661	30.926931181020073	122.93085264560891	11.0	1.2	9.0
413485050	1441070662	30.926981028683496	122.9308536283252	11.0	1.2	9.0
413485050	1441070663	30.927030760637244	122.93085464605807	11.0	1.2	9.0
413485050	1441070664	30.92708046479197	122.93085570673654	11.0	1.2	9.0
413485050	1441070665	30.927130229058392	122.93085681828956	11.0	1.2	9.0
413485050	1441070666	30.927180141347176	122.93085798864621	11.0	1.2	9.0
413485050	1441070667	30.927230289568975	122.93085922573545	11.0	1.2	9.0
413485050	1441070668	30.92728076163451	122.93086053748634	11.0	1.2	9.0
413485050	1441070669	30.927331645454398	122.930861931828	11.0	1.2	9.0
413485050	1441070670	30.927383028939346	122.93086341668952	11.0	1.2	9.0
413485050	1441070671	30.927435000000003	122.930865	11.0	1.2	9.0
413485050	1441070672	30.92748759500374	122.93086668354154	11.0	1.218181818181818	9.0
413485050	1441070673	30.927540644144766	122.93086844450795	11.0	1.2363636363636363	9.0
413485050	1441070674	30.92759392607403	122.93087025394588	11.0	1.2545454545454544	9.0
413485050	1441070675	30.927647219442473	122.93087208290197	11.0	1.2727272727272727	9.0
413485050	1441070676	30.927700302901073	122.9308739024227	11.0	1.2909090909090908	9.0
413485050	1441070677	30.92775295510075	122.93087568355455	11.0	1.309090909090909	9.0
413485050	1441070678	30.927804954692515	122.93087739734382	11.0	1.3272727272727272	9.0
413485050	1441070679	30.92785608032732	122.9308790148368	11.0	1.3454545454545455	9.0
413485050	1441070680	30.927906110656174	122.93088050707976	11.0	1.3636363636363635	9.0
413485050	1441070681	30.92795482433006	122.93088184511878	11.0	1.3818181818181818	9.0
413485050	1441070682	30.928001999999992	122.930883	11.0	1.4	9.0
413485050	1441070683	30.928047541353653	122.93088395871665	11.011111111111111	1.3555555555555556	9.0
413485050	1441070684	30.928091852225403	122.93088477205107	11.022222222222222	1.3111111111111111	9.0
413485050	1441070685	30.928135461486292	122.93088550673295	11.033333333333333	1.2666666666666668	9.0
413485050	1441070686	30.92817889800737	122.93088622949203	11.044444444444444	1.2222222222222223	9.0
413485050	1441070687	30.92822269065962	122.93088700705837	11.055555555555555	1.1777777777777776	9.0
413485050	1441070688	30.928267368314042	122.930887906162	11.066666666666666	1.1333333333333333	9.0
413485050	1441070689	30.92831345984162	122.93088899353319	11.077777777777778	1.0888888888888888	9.0
413485050	1441070690	30.92836149411328	122.93089033590232	11.088888888888889	1.0444444444444445	9.0
413485050	1441070691	30.92841199999999	122.930892	11.1	1.0	9.0
413485050	1441070692	30.928465318390014	122.93089402859925	11.1	1.0999999999999999	9.11111111111111
413485050	1441070693	30.92852103824091	122.93089636864214	11.1	1.2000000000000002	9.222222222222223
413485050	1441070694	30.928578560527615	122.93089894311274	11.1	1.3	9.333333333333332
413485050	1441070695	30.928637286225115	122.93090167499496	11.1	1.4	9.444444444444445
413485050	1441070696	30.928696616308397	122.9309044872725	11.1	1.5	9.555555555555555
413485050	1441070697	30.928755951752457	122.93090730292873	11.1	1.5999999999999999	9.666666666666668
413485050	1441070698	30.928814693532367	122.93091004494683	11.1	1.7	9.777777777777779
413485050	1441070699	30.92887224262317	122.93091263630969	11.1	1.8	9.888888888888888
413485050	1441070700	30.928928000000006	122.93091499999998	11.1	1.9	10.0
413485050	1441070701	30.92898151461841	122.93091707660928	11.1	1.8833333333333333	9.916666666666666
413485050	1441070702	30.92903292735584	122.93091887716541	11.1	1.8666666666666665	9.833333333333334
413485050	1441070703	30.92908252707014	122.93092043030545	11.1	1.8499999999999999	9.75
413485050	1441070704	30.92913060261917	122.93092176466654	11.1	1.8333333333333333	9.666666666666668
413485050	1441070705	30.92917744286075	122.93092290888593	11.1	1.8166666666666667	9.583333333333334
413485050	1441070706	30.929223336652754	122.930923891601	11.1	1.8	9.5
413485050	1441070707	30.929268572852934	122.93092474144913	11.1	1.7833333333333332	9.416666666666666
413485050	1441070708	30.92931344031915	122.93092548706781	11.1	1.7666666666666666	9.333333333333332
413485050	1441070709	30.929358227909177	122.93092615709458	11.1	1.75	9.25
413485050	1441070710	30.929403224480804	122.9309267801671	11.1	1.7333333333333334	9.166666666666666
413485050	1441070711	30.929448718891827	122.93092738492298	11.1	1.7166666666666666	9.083333333333332
413485050	1441070712	30.929495000000003	122.930928	11.1	1.7	9.0
413485050	1441070713	30.929542302034957	122.93092865301715	11.09	1.65	9.1
413485050	1441070714	30.92959064071382	122.93092936751843	11.08	1.6	9.200000000000001
413485050	1441070715	30.929639977125532	122.93093016602913	11.07	1.55	9.3
413485050	1441070716	30.92969027235905	122.93093107107451	11.06	1.5	9.4
413485050	1441070717	30.929741487503325	122.93093210517996	11.05	1.45	9.5
413485050	1441070718	30.929793583647363	122.93093329087093	11.04	1.4	9.6
413485050	1441070719	30.929846521880073	122.93093465067285	11.03	1.3499999999999999	9.7
413485050	1441070720	30.92990026329045	122.93093620711126	11.02	1.2999999999999998	9.799999999999999
413485050	1441070721	30.92995476896743	122.93093798271178	11.01	1.25	9.9
413485050	1441070722	30.93001	122.93094000000002	11.0	1.2	10.0
413485050	1441070723	30.930065889630743	122.93094227087308	11.0	1.211111111111111	9.888888888888888
413485050	1441070724	30.930122259717017	122.93094476471359	11.0	1.222222222222222	9.777777777777777
413485050	1441070725	30.930178904269805	122.93094744027547	11.0	1.2333333333333332	9.666666666666668
413485050	1441070726	30.930235617300095	122.93095025631253	11.0	1.2444444444444442	9.555555555555555
413485050	1441070727	30.930292192818914	122.93095317157845	11.0	1.2555555555555555	9.444444444444445
413485050	1441070728	30.93034842483726	122.93095614482677	11.0	1.2666666666666668	9.333333333333332
413485050	1441070729	30.93040410736621	122.93095913481095	11.0	1.277777777777778	9.222222222222223
413485050	1441070730	30.930459034416764	122.93096210028429	11.0	1.288888888888889	9.11111111111111
413485050	1441070731	30.93051299999999	122.93096500000001	11.0	1.3	9.0
413485050	1441070732	30.930565848354398	122.93096780012806	11.0	1.295	9.05
413485050	1441070733	30.930617624628198	122.93097049650584	11.0	1.29	9.1
413485050	1441070734	30.93066842419705	122.93097309238765	11.0	1.285	9.15
413485050	1441070735	30.930718342436595	122.93097559102782	11.0	1.28	9.200000000000001
413485050	1441070736	30.930767474722483	122.93097799568066	11.0	1.275	9.25
413485050	1441070737	30.93081591643035	122.93098030960053	11.0	1.27	9.3
413485050	1441070738	30.93086376293584	122.93098253604185	11.0	1.2650000000000001	9.35
413485050	1441070739	30.930911109614584	122.93098467825897	11.0	1.26	9.4
413485050	1441070740	30.930958051842207	122.93098673950634	11.0	1.2550000000000001	9.450000000000001
413485050	1441070741	30.931004684994367	122.93098872303834	11.0	1.25	9.5
413485050	1441070742	30.93105110444665	122.9309906321095	11.0	1.2449999999999999	9.549999999999999
413485050	1441070743	30.931097405574686	122.9309924699742	11.0	1.24	9.6
413485050	1441070744	30.931143683754105	122.93099423988694	11.0	1.2349999999999999	9.649999999999999
413485050	1441070745	30.931190034360526	122.93099594510224	11.0	1.23	9.7
413485050	1441070746	30.93123655276955	122.93099758887455	11.0	1.2249999999999999	9.75
413485050	1441070747	30.9312833343568	122.93099917445844	11.0	1.2199999999999998	9.799999999999999
413485050	1441070748	30.93133047449785	122.93100070510836	11.0	1.2149999999999999	9.85
413485050	1441070749	30.931378068568346	122.9310021840789	11.0	1.21	9.9
413485050	1441070750	30.931426211943876	122.9310036146246	11.0	1.205	9.95
413485050	1441070751	30.931474999999995	122.93100499999998	11.0	1.2	10.0
413485050	1441070752	30.931524496791738	122.93100634437427	11.0	1.24	9.9
413485050	1441070753	30.93157464109152	122.93100765557499	11.0	1.2799999999999998	9.799999999999999
413485050	1441070754	30.931625340351193	122.93100894234439	11.0	1.32	9.7
413485050	1441070755	30.93167650202257	122.93101021342464	11.0	1.3599999999999999	9.6
413485050	1441070756	30.9317280335575	122.93101147755799	11.0	1.4	9.5
413485050	1441070757	30.931779842407835	122.93101274348666	11.0	1.44	9.4
413485050	1441070758	30.931831836025406	122.93101401995294	11.0	1.48	9.3
413485050	1441070759	30.931883921862052	122.93101531569907	11.0	1.52	9.200000000000001
413485050	1441070760	30.931936007369636	122.9310166394673	11.0	1.56	9.1
413485050	1441070761	30.931988000000008	122.931018	11.0	1.6	9.0
413485050	1441070762	30.932039831757763	122.93101940236355	11.0	1.6181818181818182	9.0
413485050	1441070763	30.932091532858625	122.93102083692082	11.0	1.6363636363636365	9.0
413485050	1441070764	30.93214315807102	122.93102229035887	11.0	1.6545454545454545	9.0
413485050	1441070765	30.93219476216342	122.93102374936463	11.0	1.6727272727272728	9.0
413485050	1441070766	30.93224639990427	122.931025200625	11.0	1.690909090909091	9.0
413485050	1441070767	30.932298126062015	122.93102663082693	11.0	1.7090909090909092	9.0
413485050	1441070768	30.932349995405126	122.9310280266573	11.0	1.7272727272727273	9.0
413485050	1441070769	30.932402062702007	122.93102937480299	11.0	1.7454545454545456	9.0
413485050	1441070770	30.93245438272117	122.9310306619508	11.0	1.7636363636363637	9.0
413485050	1441070771	30.93250701023101	122.93103187478754	11.0	1.781818181818182	9.0
413485050	1441070772	30.93256	122.931033	11.0	1.8	9.0
413485050	1441070773	30.932613389523357	122.93103402820789	11.0	1.7842105263157897	9.0
413485050	1441070774	30.932667147203542	122.93103496576266	11.0	1.7684210526315791	9.0
413485050	1441070775	30.932721224169782	122.93103582294884	11.0	1.7526315789473685	9.0
413485050	1441070776	30.932775571551336	122.93103661005088	11.0	1.7368421052631582	9.0
413485050	1441070777	30.932830140477428	122.93103733735329	11.0	1.7210526315789474	9.0
413485050	1441070778	30.932884882077314	122.93103801514059	11.0	1.705263157894737	9.0
413485050	1441070779	30.932939747480244	122.93103865369731	11.0	1.6894736842105265	9.0
413485050	1441070780	30.932994687815455	122.93103926330805	11.0	1.673684210526316	9.0
413485050	1441070781	30.93304965421221	122.93103985425739	11.0	1.6578947368421053	9.0
413485050	1441070782	30.933104597799744	122.93104043682995	11.0	1.642105263157895	9.0
413485050	1441070783	30.93315946970732	122.93104102131036	11.0	1.6263157894736842	9.0
413485050	1441070784	30.933214221064176	122.93104161798328	11.0	1.6105263157894738	9.0
413485050	1441070785	30.93326880299959	122.93104223713338	11.0	1.5947368421052632	9.0
413485050	1441070786	30.933323166642797	122.9310428890454	11.0	1.5789473684210529	9.0
413485050	1441070787	30.93337726312308	122.93104358400403	11.0	1.563157894736842	9.0
413485050	1441070788	30.933431043569676	122.93104433229402	11.0	1.5473684210526317	9.0
413485050	1441070789	30.93348445911185	122.93104514420017	11.0	1.5315789473684212	9.0
413485050	1441070790	30.933537460878874	122.93104603000721	11.0	1.5157894736842106	9.0
413485050	1441070791	30.933590000000006	122.931047	11.0	1.5000000000000002	9.0
413485050	1441070792	30.93364204982939	122.93104806133215	11.00909090909091	1.4636363636363636	9.0
413485050	1441070793	30.93369367262076	122.93104920863244	11.018181818181818	1.4272727272727272	9.0
413485050	1441070794	30.933744952852674	122.93105043339851	11.027272727272727	1.390909090909091	9.0
413485050	1441070795	30.933795975003786	122.9310517271279	11.036363636363637	1.3545454545454547	9.0
413485050	1441070796	30.93384682355266	122.93105308131815	11.045454545454545	1.3181818181818183	9.0
413485050	1441070797	30.93389758297788	122.93105448746685	11.054545454545455	1.281818181818182	9.0
413485050	1441070798	30.933948337758068	122.93105593707152	11.063636363636363	1.2454545454545456	9.0
413485050	1441070799	30.933999172371784	122.93105742162966	11.072727272727272	1.2090909090909094	9.0
413485050	1441070800	30.93405017129762	122.9310589326388	11.081818181818182	1.172727272727273	9.0
413485050	1441070801	30.93410141901416	122.93106046159643	11.09090909090909	1.1363636363636365	9.0
413485050	1441070802	30.934152999999995	122.93106199999998	11.1	1.1	9.0
413485050	1441070803	30.934204954235625	122.9310635361693	11.1	1.0875000000000001	9.0
413485050	1441070804	30.93425714370927	122.93106504571348	11.1	1.0750000000000002	9.0
413485050	1441070805	30.93430938591114	122.9310665010638	11.1	1.0625	9.0
413485050	1441070806	30.93436149833139	122.93106787465155	11.1	1.05	9.0
413485050	1441070807	30.93441329846019	122.93106913890794	11.1	1.0375	9.0
413485050	1441070808	30.93446460378777	122.93107026626413	11.1	1.0250000000000001	9.0
413485050	1441070809	30.9345152318043	122.93107122915113	11.1	1.0125	9.0
413485050	1441070810	30.934565	122.931072	11.1	1.0	9.0
413485050	1441070811	30.934613781083577	122.93107256257143	11.09090909090909	1.0	9.0
413485050	1441070812	30.93466166863773	122.93107294594505	11.081818181818182	1.0	9.0
413485050	1441070813	30.9347088114637	122.9310731905304	11.072727272727272	1.0	9.0
413485050	1441070814	30.934755358362676	122.93107333673701	11.063636363636363	1.0	9.0
413485050	1441070815	30.934801458135848	122.93107342497456	11.054545454545455	1.0	9.0
413485050	1441070816	30.93484725958444	122.93107349565277	11.045454545454545	1.0	9.0
413485050	1441070817	30.934892911509614	122.93107358918145	11.036363636363637	1.0	9.0
413485050	1441070818	30.93493856271258	122.93107374597051	11.027272727272727	1.0	9.0
413485050	1441070819	30.934984361994523	122.93107400642992	11.018181818181818	1.0	9.0
413485050	1441070820	30.935030458156593	122.93107441096971	11.00909090909091	1.0	9.0
413485050	1441070821	30.935076999999996	122.931075	11.0	1.0	9.0
413485050	1441070822	30.935124109329358	122.93107580099867	11.0	1.0363636363636364	9.0
413485050	1441070823	30.935171799963207	122.93107678971398	11.0	1.0727272727272728	9.0
413485050	1441070824	30.935220058723537	122.93107792896188	11.0	1.109090909090909	9.0
413485050	1441070825	30.935268872432346	122.93107918155815	11.0	1.1454545454545455	9.0
413485050	1441070826	30.93531822791166	122.93108051031855	11.0	1.1818181818181819	9.0
413485050	1441070827	30.935368111983465	122.93108187805878	11.0	1.2181818181818183	9.0
413485050	1441070828	30.93541851146976	122.93108324759437	11.0	1.2545454545454546	9.0
413485050	1441070829	30.935469413192543	122.9310845817409	11.0	1.290909090909091	9.0
413485050	1441070830	30.93552080397384	122.9310858433138	11.0	1.3272727272727272	9.0
413485050	1441070831	30.935572670635647	122.93108699512842	11.0	1.3636363636363635	9.0
413485050	1441070832	30.935624999999987	122.93108800000002	11.0	1.4	9.0
413485050	1441070833	30.935677773546296	122.93108883055314	11.005263157894737	1.3684210526315788	9.0
413485050	1441070834	30.935730951383746	122.9310894986496	11.010526315789473	1.3368421052631578	9.0
413485050	1441070835	30.935784488278898	122.93109002596063	11.01578947368421	1.305263157894737	9.0
413485050	1441070836	30.935838338998405	122.93109043415747	11.021052631578947	1.273684210526316	9.0
413485050	1441070837	30.935892458308828	122.93109074491137	11.026315789473685	1.2421052631578948	9.0
413485050	1441070838	30.93594680097678	122.93109097989372	11.031578947368422	1.2105263157894737	9.0
413485050	1441070839	30.936001321768845	122.93109116077592	11.036842105263158	1.1789473684210527	9.0
413485050	1441070840	30.936055975451637	122.93109130922937	11.042105263157895	1.1473684210526316	9.0
413485050	1441070841	30.936110716791763	122.93109144692556	11.047368421052632	1.1157894736842107	9.0
413485050	1441070842	30.936165500555845	122.93109159553602	11.052631578947368	1.0842105263157895	9.0
413485050	1441070843	30.936220281510447	122.93109177673234	11.057894736842105	1.0526315789473686	9.0
413485050	1441070844	30.936275014422208	122.93109201218616	11.063157894736841	1.0210526315789474	9.0
413485050	1441070845	30.936329654057715	122.93109232356916	11.068421052631578	0.9894736842105263	9.0
413485050	1441070846	30.9363841551836	122.93109273255307	11.073684210526315	0.9578947368421054	9.0
413485050	1441070847	30.936438472566472	122.93109326080965	11.078947368421053	0.9263157894736842	9.0
413485050	1441070848	30.936492560972933	122.93109393001073	11.08421052631579	0.8947368421052633	9.0
413485050	1441070849	30.936546375169602	122.9310947618282	11.089473684210526	0.8631578947368422	9.0
413485050	1441070850	30.936599869923082	122.93109577793398	11.094736842105263	0.8315789473684212	9.0
413485050	1441070851	30.936653	122.931097	11.1	0.8	9.0
413485050	1441070852	30.93670573487363	122.93109844050649	11.1	0.8727272727272727	9.0
413485050	1441070853	30.93675810284382	122.93110007516654	11.1	0.9454545454545455	9.0
413485050	1441070854	30.936810146917146	122.93110187050142	11.1	1.0181818181818183	9.0
413485050	1441070855	30.936861910100106	122.9311037930323	11.1	1.0909090909090908	9.0
413485050	1441070856	30.93691343539927	122.93110580928027	11.1	1.1636363636363638	9.0
413485050	1441070857	30.936964765821134	122.93110788576632	11.1	1.2363636363636363	9.0
413485050	1441070858	30.937015944372263	122.93110998901152	11.1	1.309090909090909	9.0
413485050	1441070859	30.937067014059174	122.93111208553667	11.1	1.3818181818181818	9.0
413485050	1441070860	30.93711801788842	122.93111414186265	11.1	1.4545454545454546	9.0
413485050	1441070861	30.9371689988665	122.93111612451018	11.1	1.5272727272727276	9.0
413485050	1441070862	30.937220000000003	122.93111800000001	11.1	1.6	9.0
413485050	1441070863	30.937271055980194	122.9311197421798	11.094444444444445	1.5944444444444446	9.055555555555555
413485050	1441070864	30.93732216823748	122.93112135420564	11.088888888888889	1.588888888888889	9.11111111111111
413485050	1441070865	30.937373329887002	122.93112284656065	11.083333333333332	1.5833333333333333	9.166666666666666
413485050	1441070866	30.937424534043902	122.93112422972806	11.077777777777778	1.577777777777778	9.222222222222223
413485050	1441070867	30.93747577382335	122.931125514191	11.072222222222223	1.5722222222222224	9.277777777777779
413485050	1441070868	30.937527042340474	122.93112671043272	11.066666666666666	1.5666666666666667	9.333333333333332
413485050	1441070869	30.937578332710448	122.93112782893645	11.06111111111111	1.5611111111111111	9.38888888888889
413485050	1441070870	30.9376296380484	122.9311288801855	11.055555555555555	1.5555555555555556	9.444444444444445
413485050	1441070871	30.937680951469492	122.9311298746631	11.05	1.5500000000000003	9.5
413485050	1441070872	30.937732266088865	122.93113082285255	11.044444444444444	1.5444444444444445	9.555555555555555
413485050	1441070873	30.9377835750217	122.93113173523723	11.038888888888888	1.538888888888889	9.61111111111111
413485050	1441070874	30.937834871383092	122.93113262230047	11.033333333333333	1.5333333333333334	9.666666666666668
413485050	1441070875	30.93788614828821	122.93113349452564	11.027777777777779	1.527777777777778	9.722222222222221
413485050	1441070876	30.937937398852213	122.93113436239611	11.022222222222222	1.5222222222222224	9.777777777777779
413485050	1441070877	30.93798861619025	122.93113523639536	11.016666666666666	1.5166666666666666	9.833333333333334
413485050	1441070878	30.93803979341746	122.93113612700675	11.011111111111111	1.5111111111111113	9.888888888888888
413485050	1441070879	30.938090923648982	122.93113704471382	11.005555555555556	1.5055555555555558	9.944444444444445
413485050	1441070880	30.938141999999992	122.931138	11.0	1.5000000000000002	10.0
413485050	1441070881	30.938193017510766	122.93113900128509	10.997619047619047	1.492857142857143	9.976190476190476
413485050	1441070882	30.93824397892221	122.9311400487338	10.995238095238095	1.4857142857142858	9.952380952380953
413485050	1441070883	30.938294888900327	122.93114114044715	10.992857142857144	1.4785714285714286	9.928571428571429
413485050	1441070884	30.938345752111182	122.9311422745262	10.99047619047619	1.4714285714285715	9.904761904761905
413485050	1441070885	30.9383965732208	122.93114344907185	10.988095238095237	1.4642857142857144	9.88095238095238
413485050	1441070886	30.93844735689524	122.93114466218518	10.985714285714286	1.4571428571428573	9.857142857142858
413485050	1441070887	30.938498107800484	122.93114591196715	10.983333333333334	1.45	9.833333333333334
413485050	1441070888	30.93854883060261	122.93114719651874	10.980952380952381	1.442857142857143	9.809523809523808
413485050	1441070889	30.93859952996765	122.93114851394094	10.978571428571428	1.4357142857142857	9.785714285714285
413485050	1441070890	30.938650210561622	122.93114986233473	10.976190476190476	1.4285714285714286	9.761904761904763
413485050	1441070891	30.938700877050575	122.93115123980108	10.973809523809525	1.4214285714285715	9.738095238095237
413485050	1441070892	30.938751534100536	122.93115264444097	10.971428571428572	1.4142857142857144	9.714285714285714
413485050	1441070893	30.93880218637755	122.93115407435536	10.969047619047618	1.4071428571428573	9.69047619047619
413485050	1441070894	30.93885283854765	122.93115552764522	10.966666666666667	1.4	9.666666666666668
413485050	1441070895	30.938903495276858	122.93115700241151	10.964285714285715	1.392857142857143	9.642857142857142
413485050	1441070896	30.938954161231205	122.9311584967552	10.961904761904762	1.385714285714286	9.619047619047619
413485050	1441070897	30.939004841076752	122.9311600087772	10.959523809523809	1.3785714285714286	9.595238095238095
413485050	1441070898	30.939055539479515	122.93116153657853	10.957142857142857	1.3714285714285714	9.571428571428571
413485050	1441070899	30.939106261105522	122.93116307826007	10.954761904761906	1.3642857142857143	9.547619047619047
413485050	1441070900	30.93915701062083	122.9311646319228	10.952380952380953	1.3571428571428572	9.523809523809524
413485050	1441070901	30.93920779269144	122.93116619566764	10.95	1.3499999999999999	9.5
413485050	1441070902	30.93925861198344	122.93116776759553	10.947619047619048	1.3428571428571427	9.476190476190476
413485050	1441070903	30.939309473162805	122.93116934580739	10.945238095238096	1.3357142857142859	9.452380952380953
413485050	1441070904	30.939360380895607	122.93117092840417	10.942857142857143	1.3285714285714285	9.428571428571429
413485050	1441070905	30.939411339847872	122.93117251348677	10.94047619047619	1.3214285714285714	9.404761904761905
413485050	1441070906	30.93946235468561	122.93117409915615	10.938095238095238	1.3142857142857143	9.380952380952381
413485050	1441070907	30.93951343007489	122.93117568351316	10.935714285714287	1.3071428571428572	9.357142857142858
413485050	1441070908	30.93956457068172	122.93117726465877	10.933333333333334	1.3	9.333333333333332
413485050	1441070909	30.939615781172144	122.93117884069387	10.93095238095238	1.2928571428571427	9.30952380952381
413485050	1441070910	30.939667066212206	122.93118040971937	10.928571428571429	1.2857142857142858	9.285714285714286
413485050	1441070911	30.939718430467913	122.93118196983616	10.926190476190477	1.2785714285714285	9.261904761904761
413485050	1441070912	30.939769878605343	122.93118351914514	10.923809523809524	1.2714285714285714	9.238095238095237
413485050	1441070913	30.939821415290485	122.9311850557472	10.92142857142857	1.2642857142857142	9.214285714285715
413485050	1441070914	30.93987304518938	122.93118657774322	10.91904761904762	1.2571428571428571	9.19047619047619
413485050	1441070915	30.939924772968073	122.93118808323413	10.916666666666668	1.25	9.166666666666666
413485050	1441070916	30.939976603292603	122.93118957032077	10.914285714285715	1.2428571428571429	9.142857142857142
413485050	1441070917	30.94002854082899	122.93119103710401	10.911904761904761	1.2357142857142855	9.119047619047619
413485050	1441070918	30.94008059024327	122.93119248168477	10.90952380952381	1.2285714285714284	9.095238095238095
413485050	1441070919	30.940132756201482	122.93119390216387	10.907142857142858	1.2214285714285713	9.071428571428571
413485050	1441070920	30.940185043369652	122.9311952966422	10.904761904761905	1.2142857142857142	9.04761904761905
413485050	1441070921	30.94023745641381	122.93119666322062	10.902380952380952	1.207142857142857	9.023809523809524
413485050	1441070922	30.940290000000005	122.931198	10.9	1.2	9.0
413485050	1441070923	30.94034266997626	122.93119930648695	10.9	1.222222222222222	9.055555555555555
413485050	1441070924	30.940395426918666	122.93120058781133	10.9	1.2444444444444442	9.11111111111111
413485050	1441070925	30.940448222585307	122.93120185050877	10.9	1.2666666666666666	9.166666666666666
413485050	1441070926	30.940501008734287	122.93120310111489	10.9	1.2888888888888888	9.222222222222223
413485050	1441070927	30.940553737123693	122.93120434616536	10.9	1.3111111111111111	9.277777777777779
413485050	1441070928	30.940606359511627	122.93120559219581	10.9	1.3333333333333333	9.333333333333332
413485050	1441070929	30.94065882765617	122.93120684574195	10.9	1.3555555555555556	9.38888888888889
413485050	1441070930	30.940711093315443	122.93120811333948	10.9	1.3777777777777778	9.444444444444445
413485050	1441070931	30.940763108247516	122.9312094015241	10.9	1.4	9.5
413485050	1441070932	30.940814824210527	122.93121071683149	10.9	1.4222222222222223	9.555555555555555
413485050	1441070933	30.940866192962535	122.93121206579738	10.9	1.4444444444444444	9.61111111111111
413485050	1441070934	30.940917166261674	122.93121345495753	10.9	1.4666666666666666	9.666666666666668
413485050	1441070935	30.940967695866043	122.9312148908477	10.9	1.488888888888889	9.722222222222221
413485050	1441070936	30.94101773353374	122.93121638000358	10.9	1.511111111111111	9.777777777777779
413485050	1441070937	30.94106723102288	122.93121792896098	10.9	1.5333333333333334	9.833333333333334
413485050	1441070938	30.94111614009156	122.93121954425565	10.9	1.5555555555555556	9.888888888888888
413485050	1441070939	30.941164412497898	122.93122123242341	10.9	1.577777777777778	9.944444444444445
413485050	1441070940	30.941211999999993	122.93122300000002	10.9	1.6	10.0
413485050	1441070941	30.94125888932091	122.9312248501001	10.9	1.5454545454545456	10.0
413485050	1441070942	30.941305207043467	122.93122677215372	10.9	1.490909090909091	10.0
413485050	1441070943	30.94135111471542	122.93122875216969	10.9	1.4363636363636363	10.0
413485050	1441070944	30.941396773884538	122.93123077615688	10.9	1.3818181818181818	10.0
413485050	1441070945	30.941442346098583	122.93123283012406	10.9	1.3272727272727272	10.0
413485050	1441070946	30.941487992905298	122.93123490008011	10.9	1.2727272727272727	10.0
413485050	1441070947	30.94153387585242	122.93123697203376	10.9	1.2181818181818183	10.0
413485050	1441070948	30.941580156487728	122.93123903199381	10.9	1.1636363636363638	10.0
413485050	1441070949	30.941626996358924	122.93124106596903	10.9	1.1090909090909091	10.0
413485050	1441070950	30.94167455701378	122.93124305996818	10.9	1.0545454545454545	10.0
413485050	1441070951	30.941723000000003	122.931245	10.9	1.0	10.0
413485050	1441070952	30.941772444498717	122.93124687608305	10.9	1.04	9.95
413485050	1441070953	30.941822840224656	122.93124869427545	10.9	1.08	9.9
413485050	1441070954	30.941874094525915	122.93125046464519	10.9	1.12	9.85
413485050	1441070955	30.941926114750608	122.93125219726022	10.9	1.16	9.799999999999999
413485050	1441070956	30.94197880824683	122.93125390218856	10.9	1.2000000000000002	9.75
413485050	1441070957	30.94203208236272	122.93125558949822	10.9	1.24	9.7
413485050	1441070958	30.9420858444464	122.93125726925726	10.9	1.28	9.649999999999999
413485050	1441070959	30.942140001845953	122.93125895153366	10.9	1.3200000000000003	9.6
413485050	1441070960	30.942194461909555	122.93126064639556	10.9	1.36	9.549999999999999
413485050	1441070961	30.942249131985285	122.93126236391099	10.9	1.4	9.5
413485050	1441070962	30.94230391942129	122.93126411414806	10.9	1.4400000000000002	9.450000000000001
413485050	1441070963	30.942358731565708	122.93126590717493	10.9	1.4800000000000002	9.4
413485050	1441070964	30.942413475766646	122.93126775305966	10.9	1.52	9.35
413485050	1441070965	30.94246805937227	122.93126966187045	10.9	1.5600000000000003	9.3
413485050	1441070966	30.9425223897307	122.93127164367542	10.9	1.6000000000000003	9.25
413485050	1441070967	30.942576374190093	122.93127370854276	10.9	1.6400000000000001	9.200000000000001
413485050	1441070968	30.942629920098558	122.93127586654069	10.9	1.6800000000000002	9.15
413485050	1441070969	30.94268293480427	122.93127812773741	10.9	1.7200000000000002	9.1
413485050	1441070970	30.942735325655363	122.93128050220109	10.9	1.7600000000000002	9.05
413485050	1441070971	30.942786999999992	122.931283	10.9	1.8	9.0
413485050	1441070972	30.942837901527454	122.93128562481961	10.9	1.7454545454545456	9.090909090909092
413485050	1441070973	30.94288811929163	122.93128835481458	10.9	1.690909090909091	9.181818181818182
413485050	1441070974	30.942937778687543	122.93129116175673	10.9	1.6363636363636365	9.272727272727273
413485050	1441070975	30.94298700511021	122.93129401741788	10.9	1.5818181818181818	9.363636363636363
413485050	1441070976	30.94303592395467	122.93129689356978	10.9	1.5272727272727273	9.454545454545455
413485050	1441070977	30.94308466061593	122.93129976198415	10.9	1.4727272727272729	9.545454545454545
413485050	1441070978	30.94313334048902	122.93130259443267	10.9	1.418181818181818	9.636363636363637
413485050	1441070979	30.94318208896896	122.93130536268696	10.9	1.3636363636363635	9.727272727272727
413485050	1441070980	30.943231031450747	122.93130803851857	10.9	1.309090909090909	9.818181818181818
413485050	1441070981	30.94328029332943	122.93131059369911	10.9	1.2545454545454544	9.909090909090908
413485050	1441070982	30.943330000000003	122.93131300000002	10.9	1.2	10.0
413485050	1441070983	30.943380242781704	122.93131523542142	10.9	1.1666666666666665	9.944444444444445
413485050	1441070984	30.943430976690802	122.93131730287801	10.9	1.1333333333333333	9.888888888888888
413485050	1441070985	30.94348212266776	122.93131921151321	10.9	1.0999999999999999	9.833333333333334
413485050	1441070986	30.943533601653083	122.93132097047032	10.9	1.0666666666666667	9.777777777777777
413485050	1441070987	30.943585334587233	122.9313225888928	10.9	1.0333333333333334	9.722222222222221
413485050	1441070988	30.943637242410716	122.93132407592402	10.9	0.9999999999999998	9.666666666666668
413485050	1441070989	30.94368924606402	122.93132544070738	10.9	0.9666666666666665	9.61111111111111
413485050	1441070990	30.94374126648763	122.93132669238634	10.9	0.9333333333333332	9.555555555555555
413485050	1441070991	30.943793224622027	122.93132784010433	10.9	0.8999999999999999	9.5
413485050	1441070992	30.943845041407716	122.93132889300482	10.9	0.8666666666666666	9.444444444444445
413485050	1441070993	30.94389663778521	122.93132986023127	10.9	0.8333333333333333	9.38888888888889
413485050	1441070994	30.94394793469498	122.9313307509272	10.9	0.7999999999999999	9.333333333333332
413485050	1441070995	30.943998853077566	122.93133157423613	10.9	0.7666666666666666	9.277777777777779
413485050	1441070996	30.94404931387343	122.93133233930159	10.9	0.7333333333333332	9.222222222222223
413485050	1441070997	30.944099238023103	122.93133305526712	10.9	0.6999999999999998	9.166666666666666
413485050	1441070998	30.944148546467073	122.9313337312763	10.9	0.6666666666666666	9.11111111111111
413485050	1441070999	30.944197160145873	122.93133437647273	10.9	0.6333333333333333	9.055555555555555
413485050	1441071000	30.944244999999995	122.931335	10.9	0.6	9.0
413485050	1441071001	30.94429202862664	122.9313356109689	10.9	0.6181818181818182	9.090909090909092
413485050	1441071002	30.944338375249753	122.9313362183588	10.9	0.6363636363636364	9.181818181818182
413485050	1441071003	30.94438421074997	122.93133683111624	10.9	0.6545454545454545	9.272727272727273
413485050	1441071004	30.944429706007902	122.93133745818778	10.9	0.6727272727272727	9.363636363636363
413485050	1441071005	30.944475031904144	122.93133810852005	10.9	0.6909090909090909	9.454545454545455
413485050	1441071006	30.944520359319323	122.93133879105963	10.9	0.709090909090909	9.545454545454545
413485050	1441071007	30.94456585913402	122.93133951475315	10.9	0.7272727272727273	9.636363636363637
413485050	1441071008	30.94461170222884	122.93134028854726	10.9	0.7454545454545455	9.727272727272727
413485050	1441071009	30.9446580594844	122.93134112138864	10.9	0.7636363636363637	9.818181818181818
413485050	1441071010	30.94470510178125	122.93134202222396	10.9	0.7818181818181819	9.909090909090908
413485050	1441071011	30.94475299999999	122.931343	10.9	0.8	10.0
413485050	1441071012	30.944801883663175	122.93134406022712	10.9	0.855	10.0
413485050	1441071013	30.94485171686135	122.93134519467024	10.9	0.91	10.0
413485050	1441071014	30.944902422327036	122.93134639165793	10.9	0.965	10.0
413485050	1441071015	30.94495392279274	122.9313476395187	10.9	1.02	10.0
413485050	1441071016	30.945006140991005	122.93134892658107	10.9	1.075	10.0
413485050	1441071017	30.94505899965439	122.9313502411735	10.9	1.1300000000000001	10.0
413485050	1441071018	30.945112421515358	122.93135157162446	10.9	1.185	10.0
413485050	1441071019	30.945166329306506	122.93135290626233	10.9	1.24	10.0
413485050	1441071020	30.94522064576035	122.93135423341553	10.9	1.295	10.0
413485050	1441071021	30.94527529360945	122.93135554141242	10.9	1.3499999999999999	10.0
413485050	1441071022	30.945330195586312	122.93135681858129	10.9	1.405	10.0
413485050	1441071023	30.94538527442353	122.93135805325049	10.9	1.4599999999999997	10.0
413485050	1441071024	30.945440452853628	122.93135923374821	10.9	1.515	10.0
413485050	1441071025	30.945495653609154	122.93136034840276	10.9	1.5699999999999998	10.0
413485050	1441071026	30.945550799422694	122.93136138554229	10.9	1.625	10.0
413485050	1441071027	30.94560581302678	122.93136233349497	10.9	1.6800000000000002	10.0
413485050	1441071028	30.94566061715399	122.931363180589	10.9	1.7349999999999999	10.0
413485050	1441071029	30.94571513453689	122.93136391515246	10.9	1.79	10.0
413485050	1441071030	30.94576928790803	122.93136452551342	10.9	1.8450000000000002	10.0
413485050	1441071031	30.945822999999994	122.93136499999999	10.9	1.9	10.0
413485050	1441071032	30.94587620469363	122.93136533723619	10.9	1.88	10.0
413485050	1441071033	30.945928880462834	122.93136557703022	10.9	1.86	10.0
413485050	1441071034	30.945981016929828	122.93136576948635	10.9	1.84	10.0
413485050	1441071035	30.946032603716763	122.93136596470895	10.9	1.82	10.0
413485050	1441071036	30.94608363044585	122.93136621280252	10.9	1.8	10.0
413485050	1441071037	30.946134086739264	122.9313665638717	10.9	1.78	10.0
413485050	1441071038	30.946183962219205	122.93136706802117	10.9	1.76	10.0
413485050	1441071039	30.94623324650786	122.93136777535577	10.9	1.74	10.0
413485050	1441071040	30.946281929227393	122.93136873598039	10.9	1.72	10.0
413485050	1441071041	30.94633	122.93137000000002	10.9	1.7	10.0
413485050	1441071042	30.946377465957273	122.93137160325037	10.9	1.6600000000000001	9.95
413485050	1441071043	30.946424404268406	122.93137352448983	10.9	1.62	9.9
413485050	1441071044	30.946470909612042	122.93137572820723	10.9	1.5799999999999998	9.85
413485050	1441071045	30.946517076666776	122.9313781788915	10.9	1.54	9.799999999999999
413485050	1441071046	30.94656300011123	122.93138084103143	10.9	1.5000000000000002	9.75
413485050	1441071047	30.946608774624004	122.93138367911568	10.9	1.46	9.7
413485050	1441071048	30.94665449488372	122.93138665763296	10.9	1.42	9.649999999999999
413485050	1441071049	30.946700255568995	122.93138974107184	10.9	1.3800000000000001	9.6
413485050	1441071050	30.94674615135843	122.93139289392091	10.9	1.34	9.549999999999999
413485050	1441071051	30.94679227693062	122.93139608066868	10.9	1.3	9.5
413485050	1441071052	30.946838726964213	122.93139926580353	10.9	1.26	9.450000000000001
413485050	1441071053	30.94688559613779	122.93140241381386	10.9	1.22	9.4
413485050	1441071054	30.94693297912999	122.93140548918804	10.9	1.1800000000000002	9.35
413485050	1441071055	30.946980970619407	122.93140845641429	10.9	1.1400000000000001	9.3
413485050	1441071056	30.947029665284667	122.93141127998084	10.9	1.0999999999999999	9.25
413485050	1441071057	30.94707915780439	122.9314139243758	10.9	1.06	9.200000000000001
413485050	1441071058	30.947129542857166	122.93141635408725	10.9	1.0200000000000002	9.15
413485050	1441071059	30.947180915121624	122.93141853360318	10.9	0.9800000000000001	9.1
413485050	1441071060	30.947233369276365	122.9314204274115	10.9	0.94	9.05
413485050	1441071061	30.947286999999992	122.93142200000001	10.9	0.9	9.0
413485050	1441071062	30.947341846766616	122.93142322842313	10.9	0.9	9.0
413485050	1441071063	30.947397728232303	122.93142414000194	10.9	0.9	9.0
413485050	1441071064	30.947454407848646	122.93142477462426	10.9	0.9	9.0
413485050	1441071065	30.947511649067238	122.93142517217798	10.9	0.9	9.0
413485050	1441071066	30.947569215339666	122.93142537255109	10.9	0.9	9.0
413485050	1441071067	30.947626870117542	122.93142541563162	10.9	0.9	9.0
413485050	1441071068	30.94768437685247	122.93142534130776	10.9	0.9	9.0
413485050	1441071069	30.94774149899608	122.93142518946777	10.9	0.9	9.0
413485050	1441071070	30.947798	122.931425	10.9	0.9	9.0
413485050	1441071071	30.947853693082543	122.93142480739695	10.904761904761905	0.9047619047619049	9.047619047619047
413485050	1441071072	30.947908590528822	122.93142462456743	10.90952380952381	0.9095238095238095	9.095238095238095
413485050	1441071073	30.947962754390655	122.93142445902431	10.914285714285715	0.9142857142857144	9.142857142857142
413485050	1441071074	30.94801624671982	122.93142431828049	10.91904761904762	0.919047619047619	9.19047619047619
413485050	1441071075	30.948069129568115	122.93142420984893	10.923809523809524	0.9238095238095239	9.238095238095237
413485050	1441071076	30.948121464987338	122.93142414124247	10.928571428571429	0.9285714285714285	9.285714285714286
413485050	1441071077	30.948173315029283	122.93142411997412	10.933333333333334	0.9333333333333333	9.333333333333332
413485050	1441071078	30.948224741745733	122.93142415355685	10.938095238095238	0.9380952380952382	9.380952380952381
413485050	1441071079	30.948275807188494	122.93142424950356	10.942857142857143	0.9428571428571428	9.428571428571429
413485050	1441071080	30.94832657340933	122.93142441532729	10.947619047619048	0.9476190476190477	9.476190476190476
413485050	1441071081	30.948377102460014	122.93142465854102	10.952380952380953	0.9523809523809523	9.523809523809524
413485050	1441071082	30.948427456392356	122.93142498665777	10.957142857142857	0.9571428571428572	9.571428571428571
413485050	1441071083	30.948477697258102	122.93142540719056	10.961904761904762	0.9619047619047618	9.619047619047619
413485050	1441071084	30.948527887109062	122.93142592765246	10.966666666666667	0.9666666666666667	9.666666666666668
413485050	1441071085	30.948578087996996	122.93142655555653	10.971428571428572	0.9714285714285715	9.714285714285714
413485050	1441071086	30.948628361973658	122.93142729841583	10.976190476190476	0.9761904761904762	9.761904761904763
413485050	1441071087	30.94867877109085	122.93142816374346	10.980952380952381	0.980952380952381	9.809523809523808
413485050	1441071088	30.94872937740031	122.93142915905256	10.985714285714286	0.9857142857142857	9.857142857142858
413485050	1441071089	30.94878024295382	122.93143029185624	10.99047619047619	0.9904761904761905	9.904761904761905
413485050	1441071090	30.94883142980313	122.93143156966764	10.995238095238095	0.9952380952380951	9.952380952380953
413485050	1441071091	30.948883	122.931433	11.0	1.0	10.0
413485050	1441071092	30.94893497415872	122.93143458302164	11.0	1.02	9.9
413485050	1441071093	30.948987207143677	122.93143628952149	11.0	1.0399999999999998	9.799999999999999
413485050	1441071094	30.949039512381795	122.9314380829436	11.0	1.06	9.7
413485050	1441071095	30.949091703300002	122.93143992673188	11.0	1.08	9.6
413485050	1441071096	30.94914359332523	122.93144178433019	11.0	1.0999999999999999	9.5
413485050	1441071097	30.94919499588441	122.93144361918226	11.0	1.1199999999999999	9.4
413485050	1441071098	30.94924572440452	122.93144539473177	11.0	1.14	9.3
413485050	1441071099	30.949295592312506	122.93144707442224	11.0	1.16	9.200000000000001
413485050	1441071100	30.94934441303534	122.93144862169719	11.0	1.18	9.1
413485050	1441071101	30.949392000000003	122.93145	11.0	1.2	9.0
413485050	1441071102	30.949438256288843	122.93145118513014	11.0	1.1636363636363636	9.090909090909092
413485050	1441071103	30.94948344360577	122.93145220231152	11.0	1.1272727272727272	9.181818181818182
413485050	1441071104	30.949527913310074	122.93145308912429	11.0	1.0909090909090908	9.272727272727273
413485050	1441071105	30.949572016761017	122.93145388314865	11.0	1.0545454545454545	9.363636363636363
413485050	1441071106	30.949616105317865	122.93145462196493	11.0	1.018181818181818	9.454545454545455
413485050	1441071107	30.94966053033986	122.93145534315352	11.0	0.9818181818181817	9.545454545454545
413485050	1441071108	30.94970564318626	122.93145608429487	11.0	0.9454545454545455	9.636363636363637
413485050	1441071109	30.949751795216248	122.9314568829695	11.0	0.9090909090909092	9.727272727272727
413485050	1441071110	30.949799337789077	122.9314577767581	11.0	0.8727272727272727	9.818181818181818
413485050	1441071111	30.94984862226392	122.9314588032413	11.0	0.8363636363636363	9.909090909090908
413485050	1441071112	30.9499	122.93146000000002	11.0	0.8	10.0
413485050	1441071113	30.94995367479728	122.93146139414316	11.0	0.8111111111111111	10.0
413485050	1441071114	30.950009260219016	122.93146297089184	11.0	0.8222222222222223	10.0
413485050	1441071115	30.95006622226928	122.93146470499518	11.0	0.8333333333333334	10.0
413485050	1441071116	30.950124026952157	122.93146657120214	11.0	0.8444444444444444	10.0
413485050	1441071117	30.950182140271732	122.93146854426168	11.0	0.8555555555555556	10.0
413485050	1441071118	30.950240028232145	122.93147059892256	11.0	0.8666666666666668	10.0
413485050	1441071119	30.95029715683754	122.93147270993353	11.0	0.8777777777777779	10.0
413485050	1441071120	30.950352992092103	122.93147485204318	11.0	0.888888888888889	10.0
413485050	1441071121	30.950407000000002	122.931477	11.0	0.9	10.0
413485050	1441071122	30.950458789496075	122.93147913171434	11.0	0.9272727272727275	9.909090909090908
413485050	1441071123	30.950508541237802	122.93148123774414	11.0	0.9545454545454546	9.818181818181818
413485050	1441071124	30.950556578813273	122.93148331180932	11.0	0.9818181818181819	9.727272727272727
413485050	1441071125	30.950603225810575	122.93148534762985	11.0	1.009090909090909	9.636363636363637
413485050	1441071126	30.950648805817778	122.93148733892562	11.0	1.0363636363636364	9.545454545454545
413485050	1441071127	30.95069364242295	122.93148927941664	11.0	1.0636363636363635	9.454545454545455
413485050	1441071128	30.950738059214135	122.93149116282288	11.0	1.0909090909090908	9.363636363636363
413485050	1441071129	30.950782379779415	122.93149298286433	11.0	1.1181818181818182	9.272727272727273
413485050	1441071130	30.950826927706796	122.93149473326098	11.0	1.1454545454545455	9.181818181818182
413485050	1441071131	30.950872026584317	122.93149640773287	11.0	1.1727272727272728	9.090909090909092
413485050	1441071132	30.950918	122.931498	11.0	1.2	9.0
413485050	1441071133	30.950965104578025	122.93149950582482	11.0	1.196551724137931	9.034482758620689
413485050	1441071134	30.951013329087132	122.93150092913922	11.0	1.193103448275862	9.06896551724138
413485050	1441071135	30.951062595332246	122.93150227591754	11.0	1.1896551724137931	9.10344827586207
413485050	1441071136	30.951112825118297	122.93150355213409	11.0	1.186206896551724	9.137931034482758
413485050	1441071137	30.9511639402502	122.93150476376317	11.0	1.1827586206896552	9.172413793103448
413485050	1441071138	30.95121586253286	122.93150591677912	11.0	1.1793103448275861	9.206896551724139
413485050	1441071139	30.95126851377123	122.93150701715626	11.0	1.175862068965517	9.241379310344827
413485050	1441071140	30.951321815770207	122.93150807086894	11.0	1.1724137931034482	9.275862068965516
413485050	1441071141	30.95137569033474	122.93150908389148	11.0	1.1689655172413793	9.310344827586208
413485050	1441071142	30.951430059269747	122.9315100621983	11.0	1.1655172413793102	9.344827586206897
413485050	1441071143	30.951484844380165	122.93151101176369	11.0	1.1620689655172414	9.379310344827585
413485050	1441071144	30.951539967470918	122.93151193856205	11.0	1.1586206896551723	9.413793103448276
413485050	1441071145	30.95159535034696	122.93151284856778	11.0	1.1551724137931034	9.448275862068966
413485050	1441071146	30.951650914813204	122.93151374775525	11.0	1.1517241379310346	9.482758620689655
413485050	1441071147	30.95170658267463	122.93151464209888	11.0	1.1482758620689655	9.517241379310345
413485050	1441071148	30.95176227573615	122.93151553757308	11.0	1.1448275862068966	9.551724137931034
413485050	1441071149	30.95181791580273	122.93151644015231	11.0	1.1413793103448278	9.586206896551724
413485050	1441071150	30.95187342467932	122.93151735581097	11.0	1.1379310344827587	9.620689655172413
413485050	1441071151	30.951928724170862	122.93151829052353	11.0	1.1344827586206898	9.655172413793103
413485050	1441071152	30.951983736082298	122.93151925026446	11.0	1.1310344827586207	9.689655172413794
413485050	1441071153	30.952038382218618	122.9315202410082	11.0	1.1275862068965519	9.724137931034482
413485050	1441071154	30.952092584384758	122.93152126872928	11.0	1.124137931034483	9.758620689655173
413485050	1441071155	30.952146264385696	122.93152233940215	11.0	1.120689655172414	9.793103448275861
413485050	1441071156	30.95219934402638	122.93152345900134	11.0	1.117241379310345	9.827586206896552
413485050	1441071157	30.95225174511179	122.93152463350137	11.0	1.113793103448276	9.862068965517242
413485050	1441071158	30.952303389446886	122.93152586887669	11.0	1.110344827586207	9.89655172413793
413485050	1441071159	30.95235419883664	122.9315271711019	11.0	1.106896551724138	9.93103448275862
413485050	1441071160	30.952404095086028	122.93152854615148	11.0	1.103448275862069	9.965517241379311
413485050	1441071161	30.952453000000006	122.93153000000001	11.0	1.1	10.0
413485050	1441071162	30.952500881843278	122.93153153493921	11.0	1.1	10.0
413485050	1441071163	30.952547894719295	122.93153313852976	11.0	1.1	10.0
413485050	1441071164	30.952594239191267	122.93153479464958	11.0	1.1	10.0
413485050	1441071165	30.952640115822323	122.93153648717649	11.0	1.1	10.0
413485050	1441071166	30.952685725175673	122.93153819998831	11.0	1.1	10.0
413485050	1441071167	30.952731267814446	122.93153991696292	11.0	1.1	10.0
413485050	1441071168	30.9527769443018	122.9315416219781	11.0	1.1	10.0
413485050	1441071169	30.952822955200883	122.93154329891163	11.0	1.1	10.0
413485050	1441071170	30.95286950107486	122.9315449316413	11.0	1.1	10.0
413485050	1441071171	30.952916782486856	122.93154650404483	11.0	1.1	10.0
413485050	1441071172	30.952965000000003	122.931548	11.0	1.1	10.0
413485050	1441071173	30.953014304062133	122.9315494079835	11.0	1.1315789473684212	10.0
413485050	1441071174	30.953064644659776	122.93155073486805	11.0	1.1631578947368422	10.0
413485050	1441071175	30.9531159216642	122.93155199212549	11.0	1.1947368421052633	10.0
413485050	1441071176	30.95316803494664	122.9315531912276	11.0	1.2263157894736842	10.0
413485050	1441071177	30.95322088437832	122.93155434364618	11.0	1.2578947368421054	10.0
413485050	1441071178	30.95327436983055	122.93155546085306	11.0	1.2894736842105263	10.0
413485050	1441071179	30.95332839117452	122.93155655432011	11.0	1.3210526315789475	10.0
413485050	1441071180	30.953382848281525	122.93155763551916	11.0	1.3526315789473686	10.0
413485050	1441071181	30.953437641022806	122.93155871592216	11.0	1.3842105263157896	10.0
413485050	1441071182	30.953492669269625	122.931559807001	11.0	1.4157894736842107	10.0
413485050	1441071183	30.95354783289325	122.9315609202276	11.0	1.4473684210526319	10.0
413485050	1441071184	30.953603031764942	122.93156206707394	11.0	1.4789473684210528	10.0
413485050	1441071185	30.953658165755996	122.931563259012	11.0	1.510526315789474	10.0
413485050	1441071186	30.953713134737654	122.93156450751377	11.0	1.5421052631578949	10.0
413485050	1441071187	30.95376783858121	122.93156582405128	11.0	1.5736842105263158	10.0
413485050	1441071188	30.953822177157946	122.9315672200966	11.0	1.6052631578947367	10.0
413485050	1441071189	30.953876050339126	122.93156870712176	11.0	1.6368421052631579	10.0
413485050	1441071190	30.95392935799605	122.93157029659888	11.0	1.668421052631579	10.0
413485050	1441071191	30.95398200000001	122.93157199999999	11.0	1.7	10.0
413485050	1441071192	30.95403390944146	122.93157382297359	10.99	1.6800000000000002	9.9
413485050	1441071193	30.95408515228767	122.93157574787334	10.98	1.6600000000000001	9.799999999999999
413485050	1441071194	30.95413582772507	122.9315777512292	10.97	1.64	9.7
413485050	1441071195	30.954186034940086	122.9315798095711	10.96	1.62	9.6
413485050	1441071196	30.95423587311914	122.93158189942896	10.95	1.6	9.5
413485050	1441071197	30.954285441448675	122.93158399733258	10.94	1.58	9.4
413485050	1441071198	30.954334839115102	122.93158607981174	10.93	1.5600000000000003	9.3
413485050	1441071199	30.954384165304855	122.93158812339621	10.92	1.54	9.200000000000001
413485050	1441071200	30.954433519204336	122.93159010461576	10.91	1.52	9.1
413485050	1441071201	30.954483	122.931592	10.9	1.5000000000000002	9.0
413485050	1441071202	30.954532692269986	122.9315937880092	10.91	1.4600000000000002	9.1
413485050	1441071203	30.95458262215943	122.9315954548259	10.92	1.4200000000000002	9.200000000000001
413485050	1441071204	30.954632801205207	122.93159698856323	10.93	1.3800000000000001	9.3
413485050	1441071205	30.95468324094418	122.93159837733431	10.94	1.34	9.4
413485050	1441071206	30.95473395291323	122.93159960925222	10.95	1.3000000000000003	9.5
413485050	1441071207	30.954784948649223	122.93160067243002	10.96	1.2600000000000002	9.6
413485050	1441071208	30.954836239689016	122.93160155498072	10.97	1.22	9.7
413485050	1441071209	30.95488783756951	122.9316022450173	10.98	1.1800000000000002	9.799999999999999
413485050	1441071210	30.954939753827542	122.93160273065273	10.99	1.1400000000000003	9.9
413485050	1441071211	30.954992	122.931603	11.0	1.1	10.0
413485050	1441071212	30.95504455547861	122.93160305198944	11.0	1.11	10.0
413485050	1441071213	30.95509727107459	122.93160292882152	11.0	1.12	10.0
413485050	1441071214	30.95514996545402	122.93160268351424	11.0	1.1300000000000001	10.0
413485050	1441071215	30.955202457283026	122.93160236908575	11.0	1.1400000000000001	10.0
413485050	1441071216	30.95525456522769	122.93160203855432	11.0	1.1500000000000001	10.0
413485050	1441071217	30.955306107954122	122.9316017449383	11.0	1.16	10.0
413485050	1441071218	30.955356904128447	122.93160154125619	11.0	1.17	10.0
413485050	1441071219	30.955406772416794	122.93160148052662	11.0	1.18	10.0
413485050	1441071220	30.955455531485256	122.93160161576829	11.0	1.19	10.0
413485050	1441071221	30.955502999999993	122.93160200000001	11.0	1.2	10.0
413485050	1441071222	30.955549085946746	122.93160267284976	11.0	1.2363636363636363	10.0
413485050	1441071223	30.955594054589554	122.93160362038202	11.0	1.2727272727272727	10.0
413485050	1441071224	30.95563826051212	122.93160481527025	11.0	1.309090909090909	10.0
413485050	1441071225	30.9556820582981	122.93160623018791	11.0	1.3454545454545455	10.0
413485050	1441071226	30.955725802531095	122.93160783780846	11.0	1.3818181818181818	10.0
413485050	1441071227	30.955769847794784	122.93160961080524	11.0	1.418181818181818	10.0
413485050	1441071228	30.955814548672784	122.93161152185164	11.0	1.4545454545454546	10.0
413485050	1441071229	30.955860259748686	122.931613543621	11.0	1.490909090909091	10.0
413485050	1441071230	30.955907335606145	122.93161564878666	11.0	1.5272727272727273	10.0
413485050	1441071231	30.95595613082871	122.93161781002188	11.0	1.5636363636363637	10.0
413485050	1441071232	30.95600699999999	122.93162000000001	11.0	1.6	10.0
413485050	1441071233	30.956060151398336	122.93162219345972	11.0	1.6111111111111112	9.888888888888888
413485050	1441071234	30.95611520808103	122.93162437340139	11.0	1.6222222222222222	9.777777777777777
413485050	1441071235	30.956171646800197	122.93162652489079	11.0	1.6333333333333333	9.666666666666668
413485050	1441071236	30.95622894430791	122.93162863299352	11.0	1.6444444444444446	9.555555555555555
413485050	1441071237	30.95628657735632	122.9316306827752	11.0	1.6555555555555557	9.444444444444445
413485050	1441071238	30.956344022697557	122.9316326593013	11.0	1.6666666666666667	9.333333333333332
413485050	1441071239	30.956400757083802	122.93163454763726	11.0	1.6777777777777778	9.222222222222223
413485050	1441071240	30.95645625726721	122.9316363328484	11.0	1.6888888888888889	9.11111111111111
413485050	1441071241	30.956509999999998	122.931638	11.0	1.7	9.0
413485050	1441071242	30.956561599127202	122.93163953845827	10.99090909090909	1.6545454545454545	9.0
413485050	1441071243	30.956611216865184	122.93164095479327	10.981818181818182	1.6090909090909091	9.0
413485050	1441071244	30.956659152523084	122.93164225987604	10.972727272727273	1.5636363636363637	9.0
413485050	1441071245	30.95670570541007	122.93164346457769	10.963636363636363	1.5181818181818183	9.0
413485050	1441071246	30.95675117483528	122.9316445797694	10.954545454545455	1.4727272727272729	9.0
413485050	1441071247	30.95679586010785	122.93164561632234	10.945454545454545	1.4272727272727272	9.0
413485050	1441071248	30.956840060536898	122.93164658510774	10.936363636363637	1.3818181818181816	9.0
413485050	1441071249	30.95688407543152	122.93164749699692	10.927272727272728	1.3363636363636362	9.0
413485050	1441071250	30.956928204100855	122.93164836286113	10.918181818181818	1.2909090909090908	9.0
413485050	1441071251	30.956972745853985	122.9316491935717	10.90909090909091	1.2454545454545454	9.0
413485050	1441071252	30.957018000000005	122.93164999999999	10.9	1.2	9.0
413485050	1441071253	30.95706420439531	122.931650791796	10.9	1.1749999999999998	9.0
413485050	1441071254	30.957111351085583	122.93165157372405	10.9	1.15	9.0
413485050	1441071255	30.95715937066386	122.93165234932712	10.9	1.125	9.0
413485050	1441071256	30.957208193723158	122.93165312214815	10.9	1.0999999999999999	9.0
413485050	1441071257	30.95725775085647	122.93165389573011	10.9	1.075	9.0
413485050	1441071258	30.95730797265686	122.93165467361595	10.9	1.0499999999999998	9.0
413485050	1441071259	30.957358789717333	122.93165545934862	10.9	1.025	9.0
413485050	1441071260	30.957410132630887	122.93165625647114	10.9	1.0	9.0
413485050	1441071261	30.95746193199059	122.9316570685265	10.9	0.975	9.0
413485050	1441071262	30.957514118389454	122.93165789905764	10.9	0.95	9.0
413485050	1441071263	30.957566622420515	122.93165875160759	10.9	0.9249999999999999	9.0
413485050	1441071264	30.9576193746768	122.93165962971932	10.9	0.9	9.0
413485050	1441071265	30.957672305751334	122.93166053693588	10.9	0.875	9.0
413485050	1441071266	30.957725346237186	122.93166147680024	10.9	0.85	9.0
413485050	1441071267	30.957778426727376	122.93166245285546	10.9	0.825	9.0
413485050	1441071268	30.957831477814945	122.9316634686445	10.9	0.7999999999999999	9.0
413485050	1441071269	30.957884430092943	122.93166452771045	10.9	0.775	9.0
413485050	1441071270	30.957937214154416	122.93166563359634	10.9	0.75	9.0
413485050	1441071271	30.957989760592422	122.93166678984517	10.9	0.725	9.0
413485050	1441071272	30.958042000000003	122.93166799999999	10.9	0.7	9.0
413485050	1441071273	30.95809388273232	122.93166926375802	10.91	0.68	9.0
413485050	1441071274	30.958145438193093	122.93167056543317	10.92	0.66	9.0
413485050	1441071275	30.958196715548112	122.93167188549334	10.93	0.6399999999999999	9.0
413485050	1441071276	30.95824776396317	122.93167320440658	10.94	0.62	9.0
413485050	1441071277	30.95829863260411	122.93167450264073	10.95	0.6000000000000001	9.0
413485050	1441071278	30.95834937063672	122.93167576066372	10.96	0.58	9.0
413485050	1441071279	30.958400027226812	122.93167695894334	10.97	0.5599999999999999	9.0
413485050	1441071280	30.95845065154017	122.93167807794744	10.98	0.54	9.0
413485050	1441071281	30.95850129274264	122.93167909814376	10.99	0.52	9.0
413485050	1441071282	30.958552	122.93168000000001	11.0	0.5	9.0
413485050	1441071283	30.95860281395599	122.93168077277112	11.0	0.51	9.0
413485050	1441071284	30.95865374116605	122.9316814408609	11.0	0.5199999999999999	9.0
413485050	1441071285	30.95870477966359	122.93168203746046	11.0	0.53	9.0
413485050	1441071286	30.958755927481985	122.93168259576099	11.0	0.54	9.0
413485050	1441071287	30.958807182654624	122.93168314895377	11.0	0.5499999999999999	9.0
413485050	1441071288	30.9588585432149	122.93168373023009	11.0	0.5599999999999999	9.0
413485050	1441071289	30.958910007196195	122.93168437278136	11.0	0.57	9.0
413485050	1441071290	30.958961572631882	122.93168510979906	11.0	0.58	9.0
413485050	1441071291	30.959013237555347	122.93168597447473	11.0	0.59	9.0
413485050	1441071292	30.959064999999995	122.931687	11.0	0.6	9.0
413485050	1441071293	30.95911684744374	122.93168820816236	11.0	0.6499999999999999	9.1
413485050	1441071294	30.95916872514268	122.93168957513294	11.0	0.7	9.200000000000001
413485050	1441071295	30.959220567797473	122.93169106567859	11.0	0.7500000000000001	9.3
413485050	1441071296	30.95927231010877	122.93169264456608	11.0	0.8	9.4
413485050	1441071297	30.95932388677721	122.93169427656213	11.0	0.85	9.5
413485050	1441071298	30.95937523250346	122.93169592643336	11.0	0.9	9.6
413485050	1441071299	30.959426281988215	122.93169755894635	11.0	0.9500000000000002	9.7
413485050	1441071300	30.959476969932105	122.93169913886753	11.0	1.0000000000000002	9.799999999999999
413485050	1441071301	30.95952723103581	122.93170063096332	11.0	1.0500000000000003	9.9
413485050	1441071302	30.959576999999996	122.931702	11.0	1.1	10.0
413485050	1441071303	30.959626261269246	122.93170321957314	11.0	1.0700000000000003	10.0
413485050	1441071304	30.959675198263636	122.93170429859546	11.0	1.04	10.0
413485050	1441071305	30.959724044147183	122.931705254809	11.0	1.0100000000000002	10.0
413485050	1441071306	30.95977303208381	122.93170610595587	11.0	0.9800000000000001	10.0
413485050	1441071307	30.959822395237502	122.93170686977821	11.0	0.9500000000000002	10.0
413485050	1441071308	30.959872366772206	122.93170756401821	11.0	0.92	10.0
413485050	1441071309	30.959923179851884	122.93170820641812	11.0	0.8900000000000001	10.0
413485050	1441071310	30.959975067640443	122.93170881472017	11.0	0.8600000000000001	10.0
413485050	1441071311	30.960028263301847	122.93170940666667	11.0	0.8300000000000001	10.0
413485050	1441071312	30.960082999999997	122.93171000000001	11.0	0.8	10.0
413485050	1441071313	30.960139386826125	122.93171061063826	11.0	0.8	10.0
413485050	1441071314	30.96019703658074	122.93171124720239	11.0	0.8	10.0
413485050	1441071315	30.960255437991652	122.93171191648915	11.0	0.8	10.0
413485050	1441071316	30.96031407978671	122.9317126252952	11.0	0.8	10.0
413485050	1441071317	30.960372450693775	122.93171338041728	11.0	0.8	10.0
413485050	1441071318	30.960430039440734	122.93171418865208	11.0	0.8	10.0
413485050	1441071319	30.96048633475547	122.93171505679634	11.0	0.8	10.0
413485050	1441071320	30.960540825365918	122.93171599164675	11.0	0.8	10.0
413485050	1441071321	30.960592999999992	122.931717	11.0	0.8	10.0
413485050	1441071322	30.96064252030623	122.93171808723514	11.0	0.8636363636363636	10.0
413485050	1441071323	30.960689739615407	122.93171925306042	11.0	0.9272727272727275	10.0
413485050	1441071324	30.960735184178905	122.93172049576644	11.0	0.990909090909091	10.0
413485050	1441071325	30.96077938024805	122.93172181364382	11.0	1.0545454545454545	10.0
413485050	1441071326	30.960822854074184	122.9317232049832	11.0	1.1181818181818182	10.0
413485050	1441071327	30.96086613190861	122.93172466807522	11.0	1.181818181818182	10.0
413485050	1441071328	30.960909740002624	122.93172620121058	11.0	1.2454545454545456	10.0
413485050	1441071329	30.960954204607507	122.93172780267996	11.0	1.309090909090909	10.0
413485050	1441071330	30.961000051974523	122.93172947077416	11.0	1.3727272727272728	10.0
413485050	1441071331	30.96104780835495	122.93173120378387	11.0	1.4363636363636365	10.0
413485050	1441071332	30.961097999999993	122.931733	11.0	1.5000000000000002	10.0
413485050	1441071333	30.96115096229234	122.93173485534268	11.0	1.5111111111111113	10.0
413485050	1441071334	30.961206267140494	122.93173675624952	11.0	1.5222222222222224	10.0
413485050	1441071335	30.96126329558442	122.93173868678741	11.0	1.5333333333333334	10.0
413485050	1441071336	30.961321428664093	122.93174063102309	11.0	1.5444444444444445	10.0
413485050	1441071337	30.96138004741952	122.93174257302329	11.0	1.5555555555555556	10.0
413485050	1441071338	30.961438532890774	122.93174449685459	11.0	1.5666666666666667	10.0
413485050	1441071339	30.961496266117877	122.93174638658351	11.0	1.577777777777778	10.0
413485050	1441071340	30.961552628140925	122.93174822627653	11.0	1.588888888888889	10.0
413485050	1441071341	30.961607	122.93174999999998	11.0	1.6	10.0
413485050	1441071342	30.961658924480474	122.93175169512601	10.99090909090909	1.581818181818182	10.0
413485050	1441071343	30.96170859134861	122.93175331225004	10.981818181818182	1.5636363636363637	10.0
413485050	1441071344	30.961756352115923	122.93175485527331	10.972727272727273	1.5454545454545456	10.0
413485050	1441071345	30.961802558293872	122.93175632809722	10.963636363636363	1.5272727272727273	10.0
413485050	1441071346	30.961847561393952	122.9317577346231	10.954545454545455	1.5090909090909093	10.0
413485050	1441071347	30.96189171292761	122.93175907875239	10.945454545454545	1.490909090909091	10.0
413485050	1441071348	30.9619353644063	122.93176036438643	10.936363636363637	1.4727272727272729	10.0
413485050	1441071349	30.961978867341458	122.93176159542674	10.927272727272728	1.4545454545454546	10.0
413485050	1441071350	30.962022573244514	122.93176277577474	10.918181818181818	1.4363636363636363	10.0
413485050	1441071351	30.962066833626885	122.93176390933199	10.90909090909091	1.418181818181818	10.0
413485050	1441071352	30.962111999999994	122.931765	10.9	1.4	10.0
413485050	1441071353	30.962158356049507	122.93176605427415	10.91	1.39	10.0
413485050	1441071354	30.962205914158186	122.93176708902541	10.92	1.3800000000000001	10.0
413485050	1441071355	30.96225461888303	122.93176812371857	10.93	1.37	10.0
413485050	1441071356	30.962304414781087	122.9317691778186	10.94	1.36	10.0
413485050	1441071357	30.96235524640936	122.9317702707903	10.95	1.3499999999999999	10.0
413485050	1441071358	30.962407058324892	122.93177142209873	10.96	1.3399999999999999	10.0
413485050	1441071359	30.9624597950847	122.93177265120885	10.97	1.33	10.0
413485050	1441071360	30.962513401245804	122.93177397758569	10.98	1.32	10.0
413485050	1441071361	30.96256782136523	122.93177542069436	10.99	1.31	10.0
413485050	1441071362	30.96262300000001	122.931777	11.0	1.3	10.0
413485050	1441071363	30.96267886168959	122.93177872734863	10.988888888888889	1.3222222222222222	10.0
413485050	1441071364	30.9627352509031	122.93178058410973	10.977777777777778	1.3444444444444446	10.0
413485050	1441071365	30.962791992092114	122.93178254403361	10.966666666666667	1.3666666666666667	10.0
413485050	1441071366	30.96284890970819	122.9317845808704	10.955555555555556	1.3888888888888888	10.0
413485050	1441071367	30.96290582820291	122.93178666837026	10.944444444444445	1.4111111111111112	10.0
413485050	1441071368	30.962962572027845	122.93178878028323	10.933333333333334	1.4333333333333336	10.0
413485050	1441071369	30.963018965634607	122.93179089035925	10.922222222222222	1.4555555555555557	10.0
413485050	1441071370	30.96307483347478	122.93179297234823	10.911111111111111	1.4777777777777779	10.0
413485050	1441071371	30.963129999999992	122.93179499999998	10.9	1.5000000000000002	10.0
413485050	1441071372	30.963184320189548	122.93179695055134	10.91	1.5600000000000003	10.0
413485050	1441071373	30.96323777113366	122.93179881518753	10.92	1.62	10.0
413485050	1441071374	30.963290360450227	122.93180058858076	10.93	1.6800000000000002	10.0
413485050	1441071375	30.96334209575718	122.9318022654033	10.94	1.7400000000000002	10.0
413485050	1441071376	30.96339298467243	122.9318038403274	10.95	1.8	10.0
413485050	1441071377	30.963443034813885	122.93180530802535	10.96	1.8600000000000003	10.0
413485050	1441071378	30.96349225379945	122.93180666316931	10.97	1.9200000000000002	10.0
413485050	1441071379	30.963540649247065	122.93180790043161	10.98	1.98	10.0
413485050	1441071380	30.963588228774604	122.93180901448441	10.99	2.0400000000000005	10.0
413485050	1441071381	30.963635	122.93181	11.0	2.1	10.0
413485050	1441071382	30.96368099810368	122.93181085853747	11.0	2.0	10.0
413485050	1441071383	30.963726368516305	122.93181161920369	11.0	1.9000000000000004	10.0
413485050	1441071384	30.963771284230997	122.9318123179925	11.0	1.8	10.0
413485050	1441071385	30.963815918240904	122.93181299089777	11.0	1.7	10.0
413485050	1441071386	30.963860443539186	122.93181367391354	11.0	1.6	10.0
413485050	1441071387	30.96390503311898	122.93181440303381	11.0	1.5000000000000002	10.0
413485050	1441071388	30.96394985997341	122.93181521425274	11.0	1.4	10.0
413485050	1441071389	30.96399509709561	122.9318161435645	11.0	1.3	10.0
413485050	1441071390	30.9640409174787	122.93181722696339	11.0	1.2000000000000002	10.0
413485050	1441071391	30.964087494115784	122.93181850044374	11.0	1.0999999999999999	10.0
413485050	1441071392	30.964134999999995	122.93182	11.0	1.0	10.0
413485050	1441071393	30.96418355189849	122.93182174927819	10.99	1.03	10.0
413485050	1441071394	30.9642330416748	122.93182372253031	10.98	1.06	10.0
413485050	1441071395	30.96428330496651	122.93182588165976	10.97	1.09	10.0
413485050	1441071396	30.964334177411246	122.93182818856991	10.96	1.12	10.0
413485050	1441071397	30.96438549464662	122.93183060516395	10.95	1.1500000000000001	10.0
413485050	1441071398	30.964437092310238	122.93183309334509	10.94	1.1800000000000002	10.0
413485050	1441071399	30.964488806039736	122.93183561501634	10.93	1.21	10.0
413485050	1441071400	30.96454047147277	122.9318381320807	10.92	1.24	10.0
413485050	1441071401	30.96459192424697	122.931840606441	10.91	1.27	10.0
413485050	1441071402	30.964643000000002	122.931843	10.9	1.3	10.0
413485050	1441071403	30.964693582507863	122.93184528255028	10.91	1.32	10.0
413485050	1441071404	30.964743748099988	122.93184745544389	10.92	1.34	10.0
413485050	1441071405	30.964793621244112	122.93184952792286	10.93	1.36	10.0
413485050	1441071406	30.96484332640799	122.93185150922922	10.94	1.3800000000000001	10.0
413485050	1441071407	30.964892988059383	122.93185340860504	10.95	1.4	10.0
413485050	1441071408	30.964942730666042	122.93185523529239	10.96	1.4200000000000002	10.0
413485050	1441071409	30.964992678695697	122.9318569985334	10.97	1.4400000000000002	10.0
413485050	1441071410	30.965042956616077	122.93185870757021	10.98	1.46	10.0
413485050	1441071411	30.96509368889494	122.93186037164503	10.99	1.4800000000000002	10.0
413485050	1441071412	30.965145000000003	122.931862	11.0	1.5000000000000002	10.0
413485050	1441071413	30.965196981532653	122.93186360035469	11.0	1.4894736842105265	10.0
413485050	1441071414	30.965249593629057	122.93186517433789	11.0	1.4789473684210528	10.0
413485050	1441071415	30.965302763559038	122.93186672205569	11.0	1.468421052631579	10.0
413485050	1441071416	30.96535641859245	122.93186824361418	11.0	1.4578947368421054	10.0
413485050	1441071417	30.965410485999104	122.9318697391194	11.0	1.4473684210526319	10.0
413485050	1441071418	30.965464893048882	122.93187120867749	11.0	1.4368421052631581	10.0
413485050	1441071419	30.96551956701158	122.93187265239452	11.0	1.4263157894736844	10.0
413485050	1441071420	30.96557443515708	122.93187407037651	11.0	1.4157894736842107	10.0
413485050	1441071421	30.96562942475521	122.93187546272956	11.0	1.405263157894737	10.0
413485050	1441071422	30.96568446307585	122.93187682955973	11.0	1.3947368421052633	10.0
413485050	1441071423	30.9657394773888	122.93187817097306	11.0	1.3842105263157896	10.0
413485050	1441071424	30.965794394963968	122.93187948707565	11.0	1.3736842105263158	10.0
413485050	1441071425	30.965849143071182	122.93188077797352	11.0	1.3631578947368421	10.0
413485050	1441071426	30.965903648980323	122.93188204377267	11.0	1.3526315789473684	10.0
413485050	1441071427	30.965957839961224	122.93188328457924	11.0	1.3421052631578947	10.0
413485050	1441071428	30.966011643283778	122.93188450049921	11.0	1.3315789473684212	10.0
413485050	1441071429	30.96606498621785	122.93188569163863	11.0	1.3210526315789475	10.0
413485050	1441071430	30.9661177960333	122.93188685810354	11.0	1.3105263157894738	10.0
413485050	1441071431	30.966169999999998	122.931888	11.0	1.3	10.0
413485050	1441071432	30.966221557670462	122.93188912234297	10.99	1.32	10.0
413485050	1441071433	30.9662725577278	122.93189024978321	10.98	1.34	10.0
413485050	1441071434	30.96632312113772	122.93189141188061	10.97	1.36	10.0
413485050	1441071435	30.966373368865966	122.931892638195	10.96	1.3800000000000001	10.0
413485050	1441071436	30.966423421878236	122.93189395828634	10.95	1.4	10.0
413485050	1441071437	30.966473401140263	122.93189540171461	10.94	1.4200000000000002	10.0
413485050	1441071438	30.96652342761775	122.93189699803995	10.93	1.4400000000000002	10.0
413485050	1441071439	30.966573622276407	122.93189877682245	10.92	1.46	10.0
413485050	1441071440	30.966624106081916	122.93190076762238	10.91	1.4800000000000002	10.0
413485050	1441071441	30.966674999999995	122.931903	10.9	1.5000000000000002	10.0
413485050	1441071442	30.966726379888467	122.9319054904019	10.91	1.51	10.0
413485050	1441071443	30.96677814117393	122.9319082028195	10.92	1.52	10.0
413485050	1441071444	30.96683013417511	122.93191108813025	10.93	1.53	10.0
413485050	1441071445	30.966882209210763	122.93191409721162	10.94	1.54	10.0
413485050	1441071446	30.96693421659966	122.93191718094083	10.95	1.5500000000000003	10.0
413485050	1441071447	30.966986006660562	122.931920290195	10.96	1.5600000000000003	10.0
413485050	1441071448	30.967037429712253	122.93192337585117	10.97	1.57	10.0
413485050	1441071449	30.967088336073516	122.93192638878624	10.98	1.58	10.0
413485050	1441071450	30.967138576063167	122.93192927987698	10.99	1.59	10.0
413485050	1441071451	30.967188	122.93193200000002	11.0	1.6	10.0
413485050	1441071452	30.967236510798614	122.93193451161102	11.0	1.6090909090909091	10.0
413485050	1441071453	30.967284221756813	122.9319368234821	11.0	1.6181818181818182	10.0
413485050	1441071454	30.96733129876818	122.93193895596448	11.0	1.6272727272727274	10.0
413485050	1441071455	30.96737790772627	122.9319409294095	11.0	1.6363636363636365	10.0
413485050	1441071456	30.967424214524655	122.9319427641685	11.0	1.6454545454545455	10.0
413485050	1441071457	30.96747038505691	122.93194448059295	11.0	1.6545454545454545	10.0
413485050	1441071458	30.967516585216554	122.93194609903428	11.0	1.6636363636363636	10.0
413485050	1441071459	30.96756298089714	122.93194763984404	11.0	1.6727272727272726	10.0
413485050	1441071460	30.967609737992227	122.93194912337383	11.0	1.6818181818181819	10.0
413485050	1441071461	30.967657022395333	122.93195056997526	11.0	1.690909090909091	10.0
413485050	1441071462	30.967705	122.931952	11.0	1.7	10.0
413485050	1441071463	30.967753792301014	122.93195343093386	11.0	1.69	10.0
413485050	1441071464	30.967803343198394	122.93195486879902	11.0	1.6800000000000002	10.0
413485050	1441071465	30.967853552193393	122.93195631675175	11.0	1.6700000000000002	10.0
413485050	1441071466	30.96790431878731	122.93195777794834	11.0	1.6600000000000001	10.0
413485050	1441071467	30.967955542481413	122.93195925554505	11.0	1.65	10.0
413485050	1441071468	30.968007122777006	122.93196075269815	11.0	1.64	10.0
413485050	1441071469	30.96805895917535	122.93196227256391	11.0	1.63	10.0
413485050	1441071470	30.968110951177774	122.93196381829861	11.0	1.62	10.0
413485050	1441071471	30.968162998285557	122.93196539305856	11.0	1.61	10.0
413485050	1441071472	30.968214999999997	122.931967	11.0	1.6	10.0
413485050	1441071473	30.968266874230682	122.93196864155954	11.0	1.63	10.0
413485050	1441071474	30.968318612520367	122.93197031729493	11.0	1.6600000000000001	10.0
413485050	1441071475	30.968370224820085	122.93197202604424	11.0	1.69	10.0
413485050	1441071476	30.96842172108086	122.93197376664556	11.0	1.7200000000000002	10.0
413485050	1441071477	30.968473111253736	122.93197553793696	11.0	1.75	10.0
413485050	1441071478	30.968524405289727	122.93197733875652	11.0	1.7800000000000002	10.0
413485050	1441071479	30.968575613139905	122.9319791679423	11.0	1.8100000000000003	10.0
413485050	1441071480	30.968626744755248	122.93198102433234	11.0	1.84	10.0
413485050	1441071481	30.968677810086838	122.93198290676476	11.0	1.87	10.0
413485050	1441071482	30.96872881908567	122.93198481407755	11.0	1.9000000000000004	10.0
413485050	1441071483	30.968779781702786	122.93198674510883	11.0	1.93	10.0
413485050	1441071484	30.96883070788925	122.9319886986966	11.0	1.9600000000000002	10.0
413485050	1441071485	30.968881607596032	122.93199067367898	11.0	1.9900000000000002	10.0
413485050	1441071486	30.96893249077422	122.93199266889395	11.0	2.02	10.0
413485050	1441071487	30.968983367374815	122.93199468317964	11.0	2.0500000000000003	10.0
413485050	1441071488	30.969034247348834	122.93199671537404	11.0	2.08	10.0
413485050	1441071489	30.969085140647348	122.93199876431525	11.0	2.1100000000000003	10.0
413485050	1441071490	30.96913605722136	122.93200082884128	11.0	2.1400000000000006	10.0
413485050	1441071491	30.9691870070219	122.93200290779016	11.0	2.1700000000000004	10.0
413485050	1441071492	30.96923800000001	122.932005	11.0	2.2	10.0
413485050	1441071493	30.969289043700268	122.93200710420383	11.0	2.1950000000000003	10.0
413485050	1441071494	30.969340136041577	122.93200921871504	11.0	2.19	10.0
413485050	1441071495	30.969391272536377	122.93201134174195	11.0	2.1850000000000005	10.0
413485050	1441071496	30.969442448697123	122.93201347149294	11.0	2.18	10.0
413485050	1441071497	30.96949366003627	122.93201560617639	11.0	2.1750000000000003	10.0
413485050	1441071498	30.96954490206627	122.93201774400066	11.0	2.1700000000000004	10.0
413485050	1441071499	30.969596170299567	122.93201988317412	11.0	2.165	10.0
413485050	1441071500	30.969647460248638	122.93202202190511	11.0	2.1600000000000006	10.0
413485050	1441071501	30.969698767425914	122.93202415840197	11.0	2.1550000000000002	10.0
413485050	1441071502	30.969750087343858	122.93202629087308	11.0	2.1500000000000004	10.0
413485050	1441071503	30.96980141551493	122.93202841752675	11.0	2.145	10.0
413485050	1441071504	30.969852747451572	122.93203053657136	11.0	2.14	10.0
413485050	1441071505	30.969904078666225	122.93203264621518	11.0	2.1350000000000002	10.0
413485050	1441071506	30.96995540467139	122.9320347446666	11.0	2.1300000000000003	10.0
413485050	1441071507	30.970006720979484	122.93203683013388	11.0	2.125	10.0
413485050	1441071508	30.970058023102972	122.9320389008254	11.0	2.12	10.0
413485050	1441071509	30.970109306554303	122.93204095494947	11.0	2.115	10.0
413485050	1441071510	30.970160566845966	122.93204299071438	11.0	2.1100000000000003	10.0
413485050	1441071511	30.97021179949037	122.93204500632845	11.0	2.1050000000000004	10.0
413485050	1441071512	30.970263	122.93204699999998	11.0	2.1	10.0
413485050	1441071513	30.97031416403661	122.9320489684574	11.0	2.081818181818182	10.0
413485050	1441071514	30.970365287859188	122.93205090250946	11.0	2.0636363636363635	10.0
413485050	1441071515	30.97041636787605	122.93205279148513	11.0	2.0454545454545454	10.0
413485050	1441071516	30.970467400495448	122.93205462471327	11.0	2.0272727272727273	10.0
413485050	1441071517	30.97051838212572	122.93205639152272	11.0	2.0090909090909093	10.0
413485050	1441071518	30.970569309175144	122.93205808124232	11.0	1.9909090909090907	10.0
413485050	1441071519	30.970620178052023	122.93205968320086	11.0	1.9727272727272727	10.0
413485050	1441071520	30.97067098516465	122.93206118672715	11.0	1.9545454545454546	10.0
413485050	1441071521	30.970721726921315	122.93206258114994	11.0	1.9363636363636365	10.0
413485050	1441071522	30.970772399730333	122.93206385579798	11.0	1.918181818181818	10.0
413485050	1441071523	30.970822999999985	122.93206499999998	11.0	1.9	10.0
413485050	1441071524	30.970873529915746	122.93206600816482	11.0	1.84	10.0
413485050	1441071525	30.970924014771594	122.93206689502217	11.0	1.78	10.0
413485050	1441071526	30.970974485638706	122.9320676803818	11.0	1.72	10.0
413485050	1441071527	30.97102497358821	122.93206838405365	11.0	1.66	10.0
413485050	1441071528	30.971075509691275	122.93206902584762	11.0	1.5999999999999999	10.0
413485050	1441071529	30.971126125019023	122.9320696255737	11.0	1.54	10.0
413485050	1441071530	30.97117685064264	122.9320702030419	11.0	1.48	10.0
413485050	1441071531	30.971227717633234	122.93207077806228	11.0	1.42	10.0
413485050	1441071532	30.97127875706197	122.93207137044493	11.0	1.36	10.0
413485050	1441071533	30.97133	122.932072	11.0	1.3	10.0
413485050	1441071534	30.971381464060393	122.93207268483941	11.0	1.31	10.0
413485050	1441071535	30.97143311302412	122.9320734362819	11.0	1.32	10.0
413485050	1441071536	30.971484897214022	122.93207426394802	11.0	1.33	10.0
413485050	1441071537	30.97153676695302	122.93207517745829	11.0	1.3399999999999999	10.0
413485050	1441071538	30.97158867256402	122.93207618643328	11.0	1.3499999999999999	10.0
413485050	1441071539	30.971640564369885	122.9320773004936	11.0	1.36	10.0
413485050	1441071540	30.97169239269352	122.93207852925978	11.0	1.37	10.0
413485050	1441071541	30.97174410785782	122.9320798823525	11.0	1.3800000000000001	10.0
413485050	1441071542	30.971795660185673	122.93208136939234	11.0	1.39	10.0
413485050	1441071543	30.971847000000007	122.932083	11.0	1.4	10.0
413485050	1441071544	30.971898089559897	122.93208477594507	11.0	1.4	10.0
413485050	1441071545	30.971948938869335	122.93208666759297	11.0	1.4	10.0
413485050	1441071546	30.971999569868537	122.93208863745804	11.0	1.4	10.0
413485050	1441071547	30.97205000449768	122.93209064805448	11.0	1.4	10.0
413485050	1441071548	30.97210026469701	122.93209266189645	11.0	1.4	10.0
413485050	1441071549	30.972150372406684	122.93209464149803	11.0	1.4	10.0
413485050	1441071550	30.972200349566943	122.93209654937323	11.0	1.4	10.0
413485050	1441071551	30.972250218117978	122.93209834803592	11.0	1.4	10.0
413485050	1441071552	30.9723	122.93209999999999	11.0	1.4	10.0
413485050	1441071553	30.972349715423718	122.93210147563157	11.0	1.3902439024390243	10.0
413485050	1441071554	30.972399377681807	122.93210277670624	11.0	1.380487804878049	10.0
413485050	1441071555	30.97244899833747	122.93210391285187	11.0	1.370731707317073	10.0
413485050	1441071556	30.972498588953883	122.93210489369646	11.0	1.3609756097560974	10.0
413485050	1441071557	30.972548161094192	122.93210572886797	11.0	1.351219512195122	10.0
413485050	1441071558	30.97259772632161	122.93210642799438	11.0	1.3414634146341464	10.0
413485050	1441071559	30.972647296199305	122.93210700070371	11.0	1.3317073170731706	10.0
413485050	1441071560	30.972696882290453	122.93210745662401	11.0	1.3219512195121952	10.0
413485050	1441071561	30.97274649615823	122.93210780538334	11.0	1.3121951219512196	10.0
413485050	1441071562	30.972796149365802	122.93210805660972	11.0	1.3024390243902437	10.0
413485050	1441071563	30.972845853476343	122.93210821993128	11.0	1.2926829268292683	10.0
413485050	1441071564	30.972895620053038	122.93210830497614	11.0	1.2829268292682927	10.0
413485050	1441071565	30.97294546065905	122.93210832137243	11.0	1.273170731707317	10.0
413485050	1441071566	30.97299538685755	122.93210827874829	11.0	1.2634146341463415	10.0
413485050	1441071567	30.97304541021173	122.9321081867319	11.0	1.2536585365853659	10.0
413485050	1441071568	30.973095542284725	122.93210805495141	11.0	1.2439024390243902	10.0
413485050	1441071569	30.973145794639738	122.93210789303512	11.0	1.2341463414634146	10.0
413485050	1441071570	30.973196178839917	122.93210771061118	11.0	1.224390243902439	10.0
413485050	1441071571	30.973246706448442	122.93210751730788	11.0	1.2146341463414636	10.0
413485050	1441071572	30.9732973890285	122.9321073227535	11.0	1.2048780487804878	10.0
413485050	1441071573	30.97334823814323	122.93210713657629	11.0	1.1951219512195121	10.0
413485050	1441071574	30.973399265355834	122.9321069684046	11.0	1.1853658536585368	10.0
413485050	1441071575	30.97345048222946	122.93210682786672	11.0	1.175609756097561	10.0
413485050	1441071576	30.97350190032726	122.93210672459107	11.0	1.1658536585365853	10.0
413485050	1441071577	30.97355353121245	122.93210666820596	11.0	1.15609756097561	10.0
413485050	1441071578	30.973605386448156	122.93210666833983	11.0	1.1463414634146343	10.0
413485050	1441071579	30.973657477597555	122.93210673462103	11.0	1.1365853658536584	10.0
413485050	1441071580	30.97370981622384	122.93210687667809	11.0	1.126829268292683	10.0
413485050	1441071581	30.97376241389012	122.9321071041394	11.0	1.1170731707317074	10.0
413485050	1441071582	30.97381528215964	122.93210742663346	11.0	1.1073170731707316	10.0
413485050	1441071583	30.97386843259551	122.9321078537888	11.0	1.0975609756097562	10.0
413485050	1441071584	30.97392187676092	122.93210839523393	11.0	1.0878048780487806	10.0
413485050	1441071585	30.973975626218998	122.93210906059738	11.0	1.0780487804878047	10.0
413485050	1441071586	30.974029692532955	122.93210985950779	11.0	1.0682926829268293	10.0
413485050	1441071587	30.974084087265922	122.93211080159368	11.0	1.0585365853658537	10.0
413485050	1441071588	30.97413882198107	122.93211189648375	11.0	1.048780487804878	10.0
413485050	1441071589	30.974193908241556	122.93211315380661	11.0	1.0390243902439025	10.0
413485050	1441071590	30.974249357610535	122.93211458319094	11.0	1.0292682926829269	10.0
413485050	1441071591	30.974305181651168	122.93211619426546	11.0	1.0195121951219512	10.0
413485050	1441071592	30.974361391926603	122.93211799665887	11.0	1.0097560975609756	10.0
413485050	1441071593	30.974418000000004	122.93212	11.0	1.0	10.0
413485050	1441071594	30.974474990985282	122.93212220477979	11.011111111111111	0.9666666666666667	10.0
413485050	1441071595	30.974532244199427	122.93212457493817	11.022222222222222	0.9333333333333333	10.0
413485050	1441071596	30.97458961251022	122.93212706527711	11.033333333333333	0.9	10.0
413485050	1441071597	30.974646948785402	122.93212963059854	11.044444444444444	0.8666666666666667	10.0
413485050	1441071598	30.974704105892776	122.9321322257042	11.055555555555555	0.8333333333333334	10.0
413485050	1441071599	30.97476093670012	122.9321348053957	11.066666666666666	0.7999999999999999	10.0
413485050	1441071600	30.974817294075226	122.93213732447461	11.077777777777778	0.7666666666666666	10.0
413485050	1441071601	30.974873030885917	122.93213973774228	11.088888888888889	0.7333333333333333	10.0
413485050	1441071602	30.974928000000002	122.93214200000001	11.1	0.7	10.0
413485050	1441071603	30.974982078777522	122.93214407730316	11.1	0.7500000000000001	9.875
413485050	1441071604	30.975035242547534	122.93214598072393	11.1	0.8	9.75
413485050	1441071605	30.97508749113127	122.93214773258866	11.1	0.85	9.625
413485050	1441071606	30.975138824350005	122.93214935522383	11.1	0.9	9.5
413485050	1441071607	30.975189242024975	122.93215087095597	11.1	0.9500000000000002	9.375
413485050	1441071608	30.97523874397747	122.93215230211162	11.1	1.0000000000000002	9.25
413485050	1441071609	30.975287330028735	122.9321536710174	11.1	1.05	9.125
413485050	1441071610	30.97533500000001	122.93215500000001	11.1	1.1	9.0
413485050	1441071611	30.975381788380258	122.93215630735207	11.1	1.1272727272727274	9.0
413485050	1441071612	30.975427868329298	122.93215759523007	11.1	1.1545454545454548	9.0
413485050	1441071613	30.97547344767458	122.93215886175642	11.1	1.181818181818182	9.0
413485050	1441071614	30.975518734243625	122.93216010505354	11.1	1.2090909090909092	9.0
413485050	1441071615	30.975563935863903	122.93216132324385	11.1	1.2363636363636366	9.0
413485050	1441071616	30.975609260362916	122.93216251444981	11.1	1.2636363636363637	9.0
413485050	1441071617	30.9756549155681	122.93216367679389	11.1	1.290909090909091	9.0
413485050	1441071618	30.97570110930695	122.93216480839847	11.1	1.3181818181818181	9.0
413485050	1441071619	30.975748049406914	122.93216590738604	11.1	1.3454545454545455	9.0
413485050	1441071620	30.975795943695456	122.93216697187907	11.1	1.3727272727272726	9.0
413485050	1441071621	30.975844999999996	122.932168	11.1	1.4	9.0
413485050	1441071622	30.975895368954344	122.93216899150575	11.1	1.380952380952381	9.047619047619047
413485050	1441071623	30.97594697241761	122.9321699526909	11.1	1.3619047619047617	9.095238095238095
413485050	1441071624	30.975999675055245	122.93217089148449	11.1	1.3428571428571427	9.142857142857142
413485050	1441071625	30.976053341532722	122.93217181581558	11.1	1.3238095238095238	9.19047619047619
413485050	1441071626	30.97610783651552	122.93217273361326	11.1	1.3047619047619048	9.238095238095237
413485050	1441071627	30.97616302466907	122.93217365280658	11.1	1.2857142857142858	9.285714285714286
413485050	1441071628	30.976218770658903	122.93217458132465	11.1	1.2666666666666668	9.333333333333332
413485050	1441071629	30.976274939150453	122.93217552709658	11.1	1.2476190476190476	9.380952380952381
413485050	1441071630	30.976331394809222	122.93217649805148	11.1	1.2285714285714286	9.428571428571429
413485050	1441071631	30.976388002300716	122.93217750211846	11.1	1.2095238095238097	9.476190476190476
413485050	1441071632	30.976444626290395	122.93217854722673	11.1	1.1904761904761905	9.523809523809524
413485050	1441071633	30.976501131443776	122.93217964130542	11.1	1.1714285714285715	9.571428571428571
413485050	1441071634	30.97655738242637	122.9321807922837	11.1	1.1523809523809525	9.619047619047619
413485050	1441071635	30.976613243903664	122.93218200809076	11.1	1.1333333333333335	9.666666666666668
413485050	1441071636	30.976668580541187	122.93218329665582	11.1	1.1142857142857143	9.714285714285714
413485050	1441071637	30.976723257004437	122.93218466590807	11.1	1.0952380952380953	9.761904761904763
413485050	1441071638	30.976777137958944	122.93218612377673	11.1	1.0761904761904761	9.809523809523808
413485050	1441071639	30.976830088070212	122.93218767819103	11.1	1.0571428571428572	9.857142857142858
413485050	1441071640	30.97688197200381	122.93218933708019	11.1	1.0380952380952382	9.904761904761905
413485050	1441071641	30.976932654425212	122.93219110837346	11.1	1.0190476190476192	9.952380952380953
413485050	1441071642	30.976982	122.93219300000001	11.1	1.0	10.0
413485050	1441071643	30.97702995163277	122.93219501461665	11.1	1.0636363636363635	10.0
413485050	1441071644	30.977076765184446	122.93219713379034	11.1	1.1272727272727272	10.0
413485050	1441071645	30.977122774755063	122.9321993338155	11.1	1.190909090909091	10.0
413485050	1441071646	30.9771683144446	122.93220159098661	11.1	1.2545454545454546	10.0
413485050	1441071647	30.977213718353067	122.93220388159806	11.1	1.3181818181818181	10.0
413485050	1441071648	30.977259320580448	122.93220618194428	11.1	1.3818181818181818	10.0
413485050	1441071649	30.97730545522673	122.93220846831964	11.1	1.4454545454545453	10.0
413485050	1441071650	30.977352456391856	122.93221071701858	11.1	1.509090909090909	10.0
413485050	1441071651	30.977400658175817	122.93221290433536	11.1	1.5727272727272728	10.0
413485050	1441071652	30.97745039467855	122.9322150065644	11.1	1.6363636363636365	10.0
413485050	1441071653	30.977502	122.932217	11.1	1.7	10.0
413485050	1441071654	30.9775556879778	122.93221886898337	11.1	1.6555555555555557	10.0
413485050	1441071655	30.9776111914003	122.93222063004349	11.1	1.6111111111111112	10.0
413485050	1441071656	30.97766812279356	122.93222230775639	11.1	1.5666666666666667	10.0
413485050	1441071657	30.97772609468364	122.93222392669806	11.1	1.5222222222222224	10.0
413485050	1441071658	30.977784719596666	122.93222551144453	11.1	1.4777777777777776	10.0
413485050	1441071659	30.977843610058695	122.93222708657181	11.1	1.4333333333333333	10.0
413485050	1441071660	30.97790237859584	122.93222867665605	11.1	1.3888888888888888	10.0
413485050	1441071661	30.977960637734242	122.9322303062734	11.1	1.3444444444444446	10.0
413485050	1441071662	30.978017999999995	122.93223200000001	11.1	1.3	10.0
413485050	1441071663	30.978074155821925	122.93223377107051	11.1	1.3	10.0
413485050	1441071664	30.97812910723936	122.9322355873533	11.1	1.3	10.0
413485050	1441071665	30.978182934194265	122.93223740537516	11.1	1.3	10.0
413485050	1441071666	30.978235716628618	122.93223918166271	11.1	1.3	10.0
413485050	1441071667	30.978287534484398	122.93224087274251	11.1	1.3	10.0
413485050	1441071668	30.97833846770357	122.93224243514109	11.1	1.3	10.0
413485050	1441071669	30.97838859622812	122.9322438253848	11.1	1.3	10.0
413485050	1441071670	30.978438	122.93224500000001	11.1	1.3	10.0
413485050	1441071671	30.97848676536899	122.93224593109834	11.1	1.2727272727272727	10.0
413485050	1441071672	30.978535004316086	122.93224665313298	11.1	1.2454545454545456	10.0
413485050	1441071673	30.978582835230025	122.93224721614266	11.1	1.2181818181818183	10.0
413485050	1441071674	30.97863037649961	122.93224767016616	11.1	1.190909090909091	10.0
413485050	1441071675	30.97867774651358	122.93224806524246	11.1	1.1636363636363638	10.0
413485050	1441071676	30.9787250636607	122.93224845141053	11.1	1.1363636363636365	10.0
413485050	1441071677	30.97877244632975	122.93224887870947	11.1	1.1090909090909091	10.0
413485050	1441071678	30.97882001290945	122.93224939717851	11.1	1.0818181818181818	10.0
413485050	1441071679	30.978867881788563	122.932250056857	11.1	1.0545454545454545	10.0
413485050	1441071680	30.978916171355838	122.93225090778431	11.1	1.0272727272727271	10.0
413485050	1441071681	30.97896499999999	122.932252	11.1	1.0	10.0
413485050	1441071682	30.979014454890144	122.93225336908039	11.1	1.0363636363636364	10.0
413485050	1441071683	30.97906449831681	122.93225499274835	11.1	1.0727272727272728	10.0
413485050	1441071684	30.979115061350896	122.93225683426351	11.1	1.109090909090909	10.0
413485050	1441071685	30.979166075063322	122.93225885688523	11.1	1.1454545454545455	10.0
413485050	1441071686	30.979217470524972	122.93226102387295	11.1	1.1818181818181819	10.0
413485050	1441071687	30.979269178806764	122.93226329848598	11.1	1.2181818181818183	10.0
413485050	1441071688	30.979321130979606	122.93226564398351	11.1	1.2545454545454546	10.0
413485050	1441071689	30.979373258114418	122.93226802362467	11.1	1.290909090909091	10.0
413485050	1441071690	30.979425491282143	122.9322704006685	11.1	1.3272727272727272	10.0
413485050	1441071691	30.979477761553685	122.932272738374	11.1	1.3636363636363635	10.0
413485050	1441071692	30.979529999999993	122.932275	11.1	1.4	10.0
413485050	1441071693	30.979582143094905	122.93227715680781	11.1	1.4545454545454546	10.0
413485050	1441071694	30.979634148923886	122.93227921206879	11.1	1.5090909090909093	10.0
413485050	1441071695	30.979685980975315	122.93228117705675	11.1	1.5636363636363637	10.0
413485050	1441071696	30.979737602737558	122.93228306304552	11.1	1.6181818181818182	10.0
413485050	1441071697	30.979788977699013	122.93228488130904	11.1	1.6727272727272726	10.0
413485050	1441071698	30.97984006934803	122.9322866431212	11.1	1.7272727272727273	10.0
413485050	1441071699	30.979890841173017	122.93228835975593	11.1	1.7818181818181817	10.0
413485050	1441071700	30.979941256662325	122.93229004248718	11.1	1.8363636363636364	10.0
413485050	1441071701	30.97999127930433	122.93229170258894	11.1	1.890909090909091	10.0
413485050	1441071702	30.980040872587427	122.9322933513352	11.1	1.9454545454545458	10.0
413485050	1441071703	30.98009	122.932295	11.1	2.0	10.0
413485050	1441071704	30.98013866241171	122.9322966578949	11.1	1.9600000000000002	10.0
413485050	1441071705	30.980187010217513	122.93229832648164	11.1	1.92	10.0
413485050	1441071706	30.98023523119368	122.93230000525952	11.1	1.88	10.0
413485050	1441071707	30.980283513116426	122.93230169372785	11.1	1.84	10.0
413485050	1441071708	30.980332043761997	122.93230339138596	11.1	1.8	10.0
413485050	1441071709	30.980381010906605	122.93230509773316	11.1	1.76	10.0
413485050	1441071710	30.9804306023265	122.9323068122688	11.1	1.72	10.0
413485050	1441071711	30.98048100579789	122.93230853449224	11.1	1.6800000000000002	10.0
413485050	1441071712	30.980532409096995	122.93231026390285	11.1	1.6400000000000001	10.0
413485050	1441071713	30.980585000000005	122.932312	11.1	1.6	10.0
413485050	1441071714	30.980638893932827	122.9323137424982	11.1	1.5555555555555556	10.0
413485050	1441071715	30.980693916920078	122.93231549197256	11.1	1.5111111111111113	10.0
413485050	1441071716	30.980749822636103	122.93231724921324	11.1	1.4666666666666666	10.0
413485050	1441071717	30.980806364755246	122.93231901501046	11.1	1.4222222222222223	10.0
413485050	1441071718	30.980863296951828	122.93232079015438	11.1	1.3777777777777778	10.0
413485050	1441071719	30.980920372900233	122.93232257543517	11.1	1.3333333333333333	10.0
413485050	1441071720	30.98097734627481	122.93232437164295	11.1	1.288888888888889	10.0
413485050	1441071721	30.981033970749944	122.93232617956785	11.1	1.2444444444444442	10.0
413485050	1441071722	30.98108999999999	122.93232800000001	11.1	1.2	10.0
413485050	1441071723	30.981145226279786	122.93232982765815	11.1	1.2125	10.0
413485050	1441071724	30.981199596165805	122.93233163297576	11.1	1.2249999999999999	10.0
413485050	1441071725	30.981253094814974	122.9323333803149	11.1	1.2375	10.0
413485050	1441071726	30.981305707384205	122.93233503403754	11.1	1.25	10.0
413485050	1441071727	30.98135741903039	122.93233655850557	11.1	1.2625	10.0
413485050	1441071728	30.98140821491048	122.93233791808082	11.1	1.275	10.0
413485050	1441071729	30.98145808018138	122.93233907712506	11.1	1.2875	10.0
413485050	1441071730	30.981506999999997	122.93234	11.1	1.3	10.0
413485050	1441071731	30.98155498922045	122.93234066506281	11.1	1.3181818181818181	9.909090909090908
413485050	1441071732	30.981602181485666	122.93234110665291	11.1	1.3363636363636364	9.818181818181818
413485050	1441071733	30.981648740135718	122.93234137310526	11.1	1.3545454545454545	9.727272727272727
413485050	1441071734	30.981694828510705	122.93234151275499	11.1	1.3727272727272728	9.636363636363637
413485050	1441071735	30.9817406099507	122.93234157393734	11.1	1.3909090909090909	9.545454545454545
413485050	1441071736	30.98178624779579	122.93234160498758	11.1	1.4090909090909092	9.454545454545455
413485050	1441071737	30.981831905386034	122.93234165424117	11.1	1.4272727272727272	9.363636363636363
413485050	1441071738	30.981877746061514	122.93234177003357	11.1	1.4454545454545455	9.272727272727273
413485050	1441071739	30.981923933162303	122.93234200070037	11.1	1.4636363636363636	9.181818181818182
413485050	1441071740	30.981970630028442	122.93234239457726	11.1	1.481818181818182	9.090909090909092
413485050	1441071741	30.982017999999997	122.93234300000002	11.1	1.5000000000000002	9.0
413485050	1441071742	30.9820661682551	122.93234385318327	11.1	1.495	9.05
413485050	1441071743	30.98211510732426	122.93234494185661	11.1	1.4900000000000002	9.1
413485050	1441071744	30.982164751576107	122.93234624162834	11.1	1.485	9.15
413485050	1441071745	30.982215035379223	122.93234772810675	11.1	1.4800000000000002	9.200000000000001
413485050	1441071746	30.982265893102234	122.93234937690002	11.1	1.475	9.25
413485050	1441071747	30.982317259113767	122.9323511636163	11.1	1.47	9.3
413485050	1441071748	30.982369067782415	122.93235306386372	11.1	1.465	9.35
413485050	1441071749	30.982421253476822	122.93235505325033	11.1	1.46	9.4
413485050	1441071750	30.982473750565582	122.93235710738412	11.1	1.455	9.450000000000001
413485050	1441071751	30.982526493417335	122.93235920187307	11.1	1.45	9.5
413485050	1441071752	30.982579416400732	122.93236131232501	11.1	1.445	9.549999999999999
413485050	1441071753	30.982632453884364	122.93236341434782	11.1	1.4400000000000002	9.6
413485050	1441071754	30.982685540236908	122.93236548354922	11.1	1.435	9.649999999999999
413485050	1441071755	30.98273860982697	122.93236749553691	11.1	1.4300000000000002	9.7
413485050	1441071756	30.98279159702323	122.93236942591861	11.1	1.425	9.75
413485050	1441071757	30.98284443619431	122.93237125030184	11.1	1.42	9.799999999999999
413485050	1441071758	30.98289706170888	122.93237294429414	11.1	1.415	9.85
413485050	1441071759	30.98294940793557	122.932374483503	11.1	1.41	9.9
413485050	1441071760	30.983001409243062	122.93237584353584	11.1	1.405	9.95
413485050	1441071761	30.983052999999998	122.932377	11.1	1.4	10.0
413485050	1441071762	30.98310414745912	122.93237793942855	11.108333333333333	1.4	10.0
413485050	1441071763	30.98315495040941	122.93237869205745	11.116666666666667	1.4	10.0
413485050	1441071764	30.983205540523972	122.93237929904848	11.125	1.4	10.0
413485050	1441071765	30.983256049475845	122.93237980156347	11.133333333333333	1.4	10.0
413485050	1441071766	30.983306608938083	122.93238024076439	11.141666666666666	1.4	10.0
413485050	1441071767	30.98335735058373	122.9323806578133	11.149999999999999	1.4	10.0
413485050	1441071768	30.98340840608588	122.93238109387231	11.158333333333333	1.4	10.0
413485050	1441071769	30.98345990711752	122.93238159010365	11.166666666666666	1.4	10.0
413485050	1441071770	30.983511985351726	122.93238218766963	11.174999999999999	1.4	10.0
413485050	1441071771	30.983564772461527	122.93238292773265	11.183333333333334	1.4	10.0
413485050	1441071772	30.983618400119948	122.93238385145524	11.191666666666666	1.4	10.0
413485050	1441071773	30.983673	122.932385	11.2	1.4	10.0
413485050	1441071774	30.98372863947436	122.93238640184688	11.188888888888888	1.3777777777777778	10.0
413485050	1441071775	30.983785128714402	122.93238803474483	11.177777777777777	1.3555555555555556	10.0
413485050	1441071776	30.983842213591124	122.93238986375992	11.166666666666666	1.3333333333333333	10.0
413485050	1441071777	30.983899639975544	122.9323918539582	11.155555555555555	1.3111111111111111	10.0
413485050	1441071778	30.98395715373871	122.93239397040551	11.144444444444444	1.2888888888888888	10.0
413485050	1441071779	30.984014500751677	122.93239617816772	11.133333333333333	1.2666666666666666	10.0
413485050	1441071780	30.984071426885503	122.93239844231049	11.122222222222222	1.2444444444444442	10.0
413485050	1441071781	30.98412767801124	122.93240072789942	11.11111111111111	1.222222222222222	10.0
413485050	1441071782	30.984183	122.932403	11.1	1.2	10.0
413485050	1441071783	30.98423720975506	122.93240523051536	11.112499999999999	1.2249999999999999	10.0
413485050	1441071784	30.984290408308578	122.93240741869961	11.125	1.25	10.0
413485050	1441071785	30.984342767724886	122.93240957064467	11.1375	1.275	10.0
413485050	1441071786	30.98439446006833	122.9324116924424	11.149999999999999	1.2999999999999998	10.0
413485050	1441071787	30.984445657403242	122.9324137901848	11.1625	1.325	10.0
413485050	1441071788	30.984496531793933	122.93241586996389	11.174999999999999	1.3499999999999999	10.0
413485050	1441071789	30.98454725530476	122.93241793787159	11.1875	1.375	10.0
413485050	1441071790	30.984597999999988	122.93242	11.2	1.4	10.0
413485050	1441071791	30.984648906477734	122.93242206079746	11.2	1.46	10.0
413485050	1441071792	30.984699989471043	122.93242411813772	11.2	1.52	10.0
413485050	1441071793	30.984751232246794	122.93242616825074	11.2	1.5799999999999998	10.0
413485050	1441071794	30.984802618071797	122.93242820736661	11.2	1.64	10.0
413485050	1441071795	30.984854130212927	122.93243023171527	11.2	1.7	10.0
413485050	1441071796	30.98490575193703	122.93243223752671	11.2	1.76	10.0
413485050	1441071797	30.984957466510927	122.93243422103093	11.2	1.82	10.0
413485050	1441071798	30.985009257201494	122.93243617845792	11.2	1.88	10.0
413485050	1441071799	30.98506110727556	122.93243810603764	11.2	1.9400000000000002	10.0
413485050	1441071800	30.985113000000002	122.93243999999999	11.2	2.0	10.0
413485050	1441071801	30.98516492100886	122.9324418561718	11.2	1.9545454545454546	10.0
413485050	1441071802	30.985216865405192	122.93244366876725	11.2	1.9090909090909092	10.0
413485050	1441071803	30.98526883065923	122.93244543159734	11.2	1.8636363636363638	10.0
413485050	1441071804	30.985320814241252	122.932447138473	11.2	1.8181818181818183	10.0
413485050	1441071805	30.9853728136215	122.93244878320527	11.2	1.7727272727272727	10.0
413485050	1441071806	30.985424826270215	122.9324503596051	11.2	1.7272727272727273	10.0
413485050	1441071807	30.985476849657676	122.9324518614834	11.2	1.6818181818181819	10.0
413485050	1441071808	30.985528881254123	122.93245328265112	11.2	1.6363636363636365	10.0
413485050	1441071809	30.98558091852983	122.93245461691922	11.2	1.590909090909091	10.0
413485050	1441071810	30.985632958955033	122.93245585809854	11.2	1.5454545454545456	10.0
413485050	1441071811	30.985684999999993	122.93245700000001	11.2	1.5000000000000002	10.0
413485050	1441071812	30.985737039162558	122.93245804083996	11.2	1.4555555555555557	10.0
413485050	1441071813	30.985789074050956	122.93245899645665	11.2	1.4111111111111112	10.0
413485050	1441071814	30.985841102300974	122.93245988709374	11.2	1.366666666666667	10.0
413485050	1441071815	30.985893121548404	122.93246073299508	11.2	1.3222222222222224	10.0
413485050	1441071816	30.985945129429076	122.93246155440441	11.2	1.277777777777778	10.0
413485050	1441071817	30.985997123578766	122.93246237156566	11.2	1.2333333333333334	10.0
413485050	1441071818	30.986049101633284	122.9324632047227	11.2	1.188888888888889	10.0
413485050	1441071819	30.986101061228428	122.93246407411948	11.2	1.1444444444444446	10.0
413485050	1441071820	30.986152999999998	122.932465	11.2	1.1	10.0
413485050	1441071821	30.986204919183084	122.93246599804512	11.2	1.0666666666666669	9.916666666666666
413485050	1441071822	30.986256834409843	122.93246706568318	11.2	1.0333333333333334	9.833333333333334
413485050	1441071823	30.986308764911733	122.93246819577932	11.2	1.0000000000000002	9.75
413485050	1441071824	30.986360729920236	122.93246938119867	11.2	0.9666666666666667	9.666666666666668
413485050	1441071825	30.986412748666783	122.93247061480632	11.2	0.9333333333333333	9.583333333333334
413485050	1441071826	30.986464840382823	122.93247188946742	11.2	0.9	9.5
413485050	1441071827	30.986517024299832	122.93247319804703	11.2	0.8666666666666668	9.416666666666666
413485050	1441071828	30.986569319649234	122.93247453341024	11.2	0.8333333333333335	9.333333333333332
413485050	1441071829	30.9866217456625	122.9324758884221	11.2	0.8	9.25
413485050	1441071830	30.986674321571083	122.93247725594767	11.2	0.7666666666666667	9.166666666666666
413485050	1441071831	30.98672706660644	122.93247862885195	11.2	0.7333333333333333	9.083333333333332
413485050	1441071832	30.986779999999996	122.93248	11.2	0.7	9.0
413485050	1441071833	30.986833137058685	122.93248136321161	11.2	0.7200000000000001	9.0
413485050	1441071834	30.98688647739113	122.93248271612583	11.2	0.74	9.0
413485050	1441071835	30.986940016681487	122.93248405733661	11.2	0.76	9.0
413485050	1441071836	30.986993750613824	122.93248538543777	11.2	0.78	9.0
413485050	1441071837	30.987047674872276	122.93248669902322	11.2	0.8	9.0
413485050	1441071838	30.98710178514094	122.9324879966868	11.2	0.8200000000000001	9.0
413485050	1441071839	30.98715607710395	122.93248927702243	11.2	0.8400000000000001	9.0
413485050	1441071840	30.98721054644538	122.93249053862392	11.2	0.8600000000000001	9.0
413485050	1441071841	30.987265188849364	122.93249178008514	11.2	0.88	9.0
413485050	1441071842	30.98732	122.932493	11.2	0.9	9.0
413485050	1441071843	30.987374934475596	122.93249419341757	11.212499999999999	0.8500000000000001	9.0
413485050	1441071844	30.98742978243115	122.93249534120805	11.225	0.8	9.0
413485050	1441071845	30.987484292915887	122.93249642069684	11.2375	0.7500000000000001	9.0
413485050	1441071846	30.987538214979	122.93249740920923	11.25	0.7	9.0
413485050	1441071847	30.987591297669745	122.93249828407058	11.2625	0.65	9.0
413485050	1441071848	30.98764329003732	122.93249902260602	11.275	0.6000000000000001	9.0
413485050	1441071849	30.987693941131003	122.93249960214081	11.287500000000001	0.5499999999999999	9.0
413485050	1441071850	30.987743000000005	122.9325	11.3	0.5	9.0
413485050	1441071851	30.987790327798162	122.93250020410161	11.290909090909091	0.5454545454545454	9.0
413485050	1441071852	30.987836234097628	122.93250024473514	11.281818181818183	0.5909090909090909	9.0
413485050	1441071853	30.987881140575038	122.93250016278297	11.272727272727273	0.6363636363636364	9.0
413485050	1441071854	30.987925468907118	122.93249999912766	11.263636363636364	0.6818181818181818	9.0
413485050	1441071855	30.987969640770505	122.93249979465182	11.254545454545454	0.7272727272727273	9.0
413485050	1441071856	30.988014077841846	122.9324995902381	11.245454545454546	0.7727272727272728	9.0
413485050	1441071857	30.988059201797796	122.93249942676924	11.236363636363636	0.8181818181818182	9.0
413485050	1441071858	30.988105434314978	122.93249934512806	11.227272727272727	0.8636363636363636	9.0
413485050	1441071859	30.988153197070005	122.93249938619745	11.218181818181817	0.9090909090909092	9.0
413485050	1441071860	30.988202911739485	122.93249959086042	11.209090909090909	0.9545454545454546	9.0
413485050	1441071861	30.988255000000002	122.9325	11.2	1.0	9.0
413485050	1441071862	30.98830971732916	122.93250064216755	11.209999999999999	1.03	9.0
413485050	1441071863	30.988366654408726	122.9325014965868	11.219999999999999	1.06	9.0
413485050	1441071864	30.988425235721472	122.93250253014956	11.23	1.09	9.0
413485050	1441071865	30.988484885750253	122.9325037097476	11.24	1.12	9.0
413485050	1441071866	30.988545028977885	122.93250500227253	11.25	1.1500000000000001	9.0
413485050	1441071867	30.988605089887244	122.93250637461588	11.26	1.1800000000000002	9.0
413485050	1441071868	30.988664492961217	122.93250779366903	11.27	1.21	9.0
413485050	1441071869	30.988722662682704	122.93250922632335	11.280000000000001	1.24	9.0
413485050	1441071870	30.988779023534647	122.93251063946997	11.290000000000001	1.27	9.0
413485050	1441071871	30.988832999999993	122.932512	11.3	1.3	9.0
413485050	1441071872	30.988884208552065	122.932513282377	11.3	1.29	9.0
413485050	1441071873	30.988933033625642	122.93251449135484	11.3	1.28	9.0
413485050	1441071874	30.988980051645864	122.93251563926002	11.3	1.27	9.0
413485050	1441071875	30.989025839037826	122.93251673841914	11.3	1.26	9.0
413485050	1441071876	30.989070972226624	122.93251780115877	11.3	1.25	9.0
413485050	1441071877	30.98911602763732	122.93251883980561	11.3	1.24	9.0
413485050	1441071878	30.989161581694983	122.93251986668639	11.3	1.23	9.0
413485050	1441071879	30.989208210824636	122.93252089412782	11.3	1.2199999999999998	9.0
413485050	1441071880	30.98925649145131	122.93252193445674	11.3	1.21	9.0
413485050	1441071881	30.98930699999999	122.93252300000002	11.3	1.2	9.0
413485050	1441071882	30.9893601344626	122.93252409939512	11.3	1.1454545454545455	9.090909090909092
413485050	1441071883	30.98941557909865	122.93252522652195	11.3	1.0909090909090908	9.181818181818182
413485050	1441071884	30.989472839734624	122.93252637157094	11.3	1.0363636363636362	9.272727272727273
413485050	1441071885	30.989531422196972	122.93252752473249	11.3	0.9818181818181817	9.363636363636363
413485050	1441071886	30.989590832312214	122.93252867619701	11.3	0.9272727272727272	9.454545454545455
413485050	1441071887	30.989650575906822	122.93252981615474	11.3	0.8727272727272727	9.545454545454545
413485050	1441071888	30.989710158807377	122.932530934796	11.3	0.8181818181818181	9.636363636363637
413485050	1441071889	30.989769086840397	122.93253202231101	11.3	0.7636363636363636	9.727272727272727
413485050	1441071890	30.989826865832445	122.93253306888992	11.3	0.709090909090909	9.818181818181818
413485050	1441071891	30.989883001610107	122.9325340647229	11.3	0.6545454545454545	9.909090909090908
413485050	1441071892	30.989936999999998	122.93253500000002	11.3	0.6	10.0
413485050	1441071893	30.98998852010108	122.93253586892529	11.3	0.6333333333333333	10.0
413485050	1441071894	30.990037834101795	122.93253668175838	11.3	0.6666666666666666	10.0
413485050	1441071895	30.990085367462896	122.93253745277292	11.3	0.7	10.0
413485050	1441071896	30.990131545645188	122.93253819624262	11.3	0.7333333333333333	10.0
413485050	1441071897	30.990176794109402	122.93253892644118	11.3	0.7666666666666666	10.0
413485050	1441071898	30.990221538316273	122.93253965764238	11.3	0.8	10.0
413485050	1441071899	30.990266203726513	122.93254040412	11.3	0.8333333333333334	10.0
413485050	1441071900	30.99031121580086	122.93254118014792	11.3	0.8666666666666668	10.0
413485050	1441071901	30.990357	122.93254200000001	11.3	0.9	10.0
413485050	1441071902	30.990403898279673	122.93254287512744	11.305000000000001	0.8850000000000001	9.95
413485050	1441071903	30.990451918575772	122.93254380569041	11.31	0.8700000000000001	9.9
413485050	1441071904	30.990500985319247	122.93254478902645	11.315000000000001	0.8550000000000001	9.85
413485050	1441071905	30.990551022941027	122.93254582247299	11.32	0.8400000000000001	9.799999999999999
413485050	1441071906	30.990601955872084	122.93254690336752	11.325000000000001	0.8250000000000001	9.75
413485050	1441071907	30.99065370854335	122.93254802904751	11.33	0.81	9.7
413485050	1441071908	30.990706205385774	122.9325491968504	11.335	0.795	9.649999999999999
413485050	1441071909	30.99075937083032	122.93255040411364	11.34	0.78	9.6
413485050	1441071910	30.99081312930792	122.93255164817468	11.345	0.765	9.549999999999999
413485050	1441071911	30.990867405249574	122.93255292637093	11.350000000000001	0.7500000000000001	9.5
413485050	1441071912	30.990922123086193	122.93255423603986	11.355	0.735	9.450000000000001
413485050	1441071913	30.990977207248775	122.93255557451884	11.360000000000001	0.7200000000000001	9.4
413485050	1441071914	30.991032582168273	122.93255693914533	11.365	0.705	9.35
413485050	1441071915	30.991088172275635	122.93255832725666	11.370000000000001	0.6900000000000001	9.3
413485050	1441071916	30.991143902001877	122.93255973619024	11.375	0.6749999999999999	9.25
413485050	1441071917	30.99119969577794	122.93256116328351	11.38	0.66	9.200000000000001
413485050	1441071918	30.99125547803479	122.93256260587376	11.385	0.645	9.15
413485050	1441071919	30.991311173203446	122.93256406129835	11.39	0.63	9.1
413485050	1441071920	30.991366705714846	122.93256552689466	11.395	0.6149999999999999	9.05
413485050	1441071921	30.991422	122.932567	11.4	0.6	9.0
413485050	1441071922	30.9914769948389	122.93256847724682	11.4	0.6363636363636364	9.0
413485050	1441071923	30.99153168640759	122.93256995244793	11.4	0.6727272727272726	9.0
413485050	1441071924	30.991586085231116	122.93257141871125	11.4	0.709090909090909	9.0
413485050	1441071925	30.991640201834535	122.93257286914461	11.4	0.7454545454545455	9.0
413485050	1441071926	30.991694046742914	122.93257429685593	11.4	0.7818181818181819	9.0
413485050	1441071927	30.991747630481278	122.93257569495307	11.4	0.8181818181818182	9.0
413485050	1441071928	30.991800963574708	122.93257705654388	11.4	0.8545454545454545	9.0
413485050	1441071929	30.991854056548235	122.93257837473614	11.4	0.8909090909090909	9.0
413485050	1441071930	30.99190691992693	122.93257964263772	11.4	0.9272727272727275	9.0
413485050	1441071931	30.991959564235817	122.93258085335641	11.4	0.9636363636363636	9.0
413485050	1441071932	30.992012	122.932582	11.4	1.0	9.0
413485050	1441071933	30.992064263431732	122.93258307800932	11.4	0.9444444444444445	9.0
413485050	1441071934	30.992116493492308	122.93258409215741	11.4	0.8888888888888888	9.0
413485050	1441071935	30.992168854830275	122.93258504955048	11.4	0.8333333333333334	9.0
413485050	1441071936	30.992221512094154	122.93258595729468	11.4	0.7777777777777778	9.0
413485050	1441071937	30.99227462993244	122.93258682249618	11.4	0.7222222222222222	9.0
413485050	1441071938	30.99232837299366	122.93258765226122	11.4	0.6666666666666666	9.0
413485050	1441071939	30.992382905926345	122.93258845369604	11.4	0.6111111111111112	9.0
413485050	1441071940	30.99243839337895	122.93258923390687	11.4	0.5555555555555556	9.0
413485050	1441071941	30.992495000000005	122.93259	11.4	0.5	9.0
413485050	1441071942	30.992552811078536	122.93259075793397	11.4	0.5	9.0
413485050	1441071943	30.99261159446579	122.9325915090763	11.4	0.5	9.0
413485050	1441071944	30.99267103865364	122.93259225364685	11.4	0.5	9.0
413485050	1441071945	30.99273083213389	122.9325929918654	11.4	0.5	9.0
413485050	1441071946	30.992790663398406	122.93259372395171	11.4	0.5	9.0
413485050	1441071947	30.992850220939033	122.93259445012558	11.4	0.5	9.0
413485050	1441071948	30.992909193247673	122.93259517060676	11.4	0.5	9.0
413485050	1441071949	30.99296726881617	122.93259588561504	11.4	0.5	9.0
413485050	1441071950	30.993024136136466	122.93259659537019	11.4	0.5	9.0
413485050	1441071951	30.993079483700434	122.93259730009193	11.4	0.5	9.0
413485050	1441071952	30.993132999999997	122.932598	11.4	0.5	9.0
413485050	1441071953	30.993184488971583	122.93259869652293	11.4	0.5111111111111111	9.11111111111111
413485050	1441071954	30.993234216329583	122.93259939592416	11.4	0.5222222222222223	9.222222222222223
413485050	1441071955	30.99328256323289	122.932600105676	11.4	0.5333333333333333	9.333333333333332
413485050	1441071956	30.99332991084037	122.93260083325076	11.4	0.5444444444444444	9.444444444444445
413485050	1441071957	30.99337664031088	122.93260158612073	11.4	0.5555555555555556	9.555555555555555
413485050	1441071958	30.993423132803258	122.93260237175824	11.4	0.5666666666666667	9.666666666666668
413485050	1441071959	30.99346976947638	122.9326031976357	11.4	0.5777777777777777	9.777777777777779
413485050	1441071960	30.993516931489	122.93260407122547	11.4	0.5888888888888888	9.888888888888888
413485050	1441071961	30.993565	122.93260500000001	11.4	0.6	10.0
413485050	1441071962	30.993614271520688	122.93260598844002	11.4	0.6	9.916666666666666
413485050	1441071963	30.993664703972584	122.9326070290595	11.4	0.6	9.833333333333334
413485050	1441071964	30.99371617062972	122.93260811138063	11.4	0.6	9.75
413485050	1441071965	30.99376854476616	122.93260922492561	11.4	0.6	9.666666666666668
413485050	1441071966	30.99382169965595	122.93261035921668	11.4	0.6	9.583333333333334
413485050	1441071967	30.993875508573165	122.93261150377593	11.4	0.6	9.5
413485050	1441071968	30.993929844791836	122.93261264812548	11.4	0.6	9.416666666666666
413485050	1441071969	30.993984581586073	122.93261378178742	11.4	0.6	9.333333333333332
413485050	1441071970	30.99403959222992	122.93261489428386	11.4	0.6	9.25
413485050	1441071971	30.994094749997476	122.93261597513674	11.4	0.6	9.166666666666666
413485050	1441071972	30.994149928162813	122.93261701386814	11.4	0.6	9.083333333333332
413485050	1441071973	30.994205000000004	122.932618	11.4	0.6	9.0
413485050	1441071974	30.99425986250684	122.93261892600167	11.4	0.6055555555555555	9.0
413485050	1441071975	30.99431450757589	122.93261979613186	11.4	0.611111111111111	9.0
413485050	1441071976	30.994368950823407	122.93262061759684	11.4	0.6166666666666666	9.0
413485050	1441071977	30.99442320786563	122.93262139760279	11.4	0.6222222222222221	9.0
413485050	1441071978	30.99447729431881	122.93262214335589	11.4	0.6277777777777778	9.0
413485050	1441071979	30.9945312257992	122.93262286206243	11.4	0.6333333333333333	9.0
413485050	1441071980	30.994585017923054	122.93262356092863	11.4	0.6388888888888888	9.0
413485050	1441071981	30.994638686306608	122.93262424716079	11.4	0.6444444444444444	9.0
413485050	1441071982	30.99469224656611	122.93262492796515	11.4	0.6499999999999999	9.0
413485050	1441071983	30.994745714317816	122.93262561054806	11.4	0.6555555555555556	9.0
413485050	1441071984	30.99479910517797	122.93262630211582	11.4	0.6611111111111111	9.0
413485050	1441071985	30.994852434762812	122.93262700987472	11.4	0.6666666666666666	9.0
413485050	1441071986	30.994905718688592	122.9326277410312	11.4	0.6722222222222223	9.0
413485050	1441071987	30.99495897257155	122.93262850279157	11.4	0.6777777777777778	9.0
413485050	1441071988	30.99501221202792	122.93262930236223	11.4	0.6833333333333333	9.0
413485050	1441071989	30.995065452673963	122.93263014694956	11.4	0.6888888888888889	9.0
413485050	1441071990	30.995118710125904	122.93263104376001	11.4	0.6944444444444444	9.0
413485050	1441071991	30.995172000000004	122.93263200000001	11.4	0.7	9.0
413485050	1441071992	30.995225349794953	122.93263301945957	11.4	0.66	9.1
413485050	1441071993	30.995278834539334	122.93263409226294	11.4	0.62	9.200000000000001
413485050	1441071994	30.99533254114421	122.93263520511796	11.4	0.58	9.3
413485050	1441071995	30.99538655652064	122.93263634473242	11.4	0.54	9.4
413485050	1441071996	30.99544096757965	122.93263749781407	11.4	0.5	9.5
413485050	1441071997	30.995495861232307	122.93263865107062	11.4	0.46	9.6
413485050	1441071998	30.995551324389627	122.93263979120984	11.4	0.42	9.7
413485050	1441071999	30.99560744396267	122.93264090493938	11.4	0.37999999999999995	9.799999999999999
413485050	1441072000	30.995664306862434	122.93264197896688	11.4	0.33999999999999997	9.9
413485050	1441072001	30.995721999999997	122.932643	11.4	0.3	10.0
413485050	1441072002	30.995780558237712	122.9326439585539	11.40909090909091	0.3	10.0
413485050	1441072003	30.995839808243314	122.93264486037404	11.418181818181818	0.3	10.0
413485050	1441072004	30.995899524635885	122.93264571501354	11.427272727272728	0.3	10.0
413485050	1441072005	30.995959482034536	122.93264653202544	11.436363636363637	0.3	10.0
413485050	1441072006	30.99601945505832	122.9326473209629	11.445454545454545	0.3	10.0
413485050	1441072007	30.996079218326386	122.93264809137901	11.454545454545455	0.3	10.0
413485050	1441072008	30.996138546457825	122.93264885282692	11.463636363636363	0.3	10.0
413485050	1441072009	30.99619721407178	122.9326496148598	11.472727272727273	0.3	10.0
413485050	1441072010	30.99625499578736	122.93265038703079	11.481818181818182	0.3	10.0
413485050	1441072011	30.996311666223725	122.93265117889314	11.49090909090909	0.3	10.0
413485050	1441072012	30.996367	122.93265200000002	11.5	0.3	10.0
413485050	1441072013	30.996420837161182	122.93265285689014	11.504761904761905	0.30952380952380953	10.0
413485050	1441072014	30.996473279455618	122.9326537440442	11.50952380952381	0.319047619047619	10.0
413485050	1441072015	30.9965244940575	122.93265465292828	11.514285714285714	0.32857142857142857	10.0
413485050	1441072016	30.99657464814101	122.93265557500857	11.519047619047619	0.33809523809523806	10.0
413485050	1441072017	30.996623908880284	122.93265650175111	11.523809523809524	0.3476190476190476	10.0
413485050	1441072018	30.996672443449537	122.93265742462202	11.528571428571428	0.3571428571428571	10.0
413485050	1441072019	30.996720419022903	122.93265833508742	11.533333333333333	0.36666666666666664	10.0
413485050	1441072020	30.996768002774523	122.93265922461336	11.538095238095238	0.3761904761904762	10.0
413485050	1441072021	30.99681536187857	122.93266008466588	11.542857142857143	0.38571428571428573	10.0
413485050	1441072022	30.996862663509184	122.93266090671105	11.547619047619047	0.3952380952380952	10.0
413485050	1441072023	30.9969100748405	122.93266168221493	11.552380952380952	0.40476190476190477	10.0
413485050	1441072024	30.996957763046666	122.93266240264352	11.557142857142857	0.4142857142857143	10.0
413485050	1441072025	30.997005895301793	122.93266305946287	11.561904761904762	0.4238095238095238	10.0
413485050	1441072026	30.997054638780035	122.93266364413891	11.566666666666666	0.43333333333333335	10.0
413485050	1441072027	30.997104160655496	122.9326641481377	11.571428571428571	0.4428571428571429	10.0
413485050	1441072028	30.997154628102287	122.93266456292518	11.576190476190476	0.4523809523809524	10.0
413485050	1441072029	30.99720620829454	122.93266487996728	11.58095238095238	0.46190476190476193	10.0
413485050	1441072030	30.99725906840634	122.93266509072991	11.585714285714285	0.4714285714285714	10.0
413485050	1441072031	30.997313375611796	122.93266518667903	11.59047619047619	0.4809523809523809	10.0
413485050	1441072032	30.997369297084973	122.93266515928043	11.595238095238095	0.4904761904761905	10.0
413485050	1441072033	30.99742699999999	122.93266499999999	11.6	0.5	10.0
413485050	1441072034	30.9974865229838	122.93266470820598	11.6	0.525	10.0
413485050	1441072035	30.997547390474956	122.93266431487676	11.6	0.5499999999999999	10.0
413485050	1441072036	30.997608998364925	122.93266385889318	11.6	0.5750000000000001	10.0
413485050	1441072037	30.997670742545218	122.9326633791363	11.6	0.6000000000000001	10.0
413485050	1441072038	30.997732018907303	122.93266291448725	11.6	0.625	10.0
413485050	1441072039	30.997792223342763	122.93266250382727	11.6	0.65	10.0
413485050	1441072040	30.997850751743133	122.93266218603769	11.6	0.6749999999999999	10.0
413485050	1441072041	30.997906999999994	122.93266200000001	11.6	0.7	10.0
413485050	1441072042	30.997960539834132	122.93266197565583	11.6	0.6900000000000001	10.0
413485050	1441072043	30.998011646283032	122.93266210718718	11.6	0.6799999999999999	10.0
413485050	1441072044	30.998060770213332	122.93266237983617	11.6	0.6699999999999999	10.0
413485050	1441072045	30.998108362491664	122.93266277884481	11.6	0.66	10.0
413485050	1441072046	30.998154873984657	122.93266328945516	11.6	0.6499999999999999	10.0
413485050	1441072047	30.998200755558905	122.93266389690912	11.6	0.6399999999999999	10.0
413485050	1441072048	30.998246458080995	122.93266458644865	11.6	0.63	10.0
413485050	1441072049	30.998292432417497	122.9326653433157	11.6	0.62	10.0
413485050	1441072050	30.998339129434985	122.93266615275219	11.6	0.6099999999999999	10.0
413485050	1441072051	30.998387	122.932667	11.6	0.6	10.0
413485050	1441072052	30.998436397537674	122.93266786899572	11.6	0.59	9.9
413485050	1441072053	30.99848728570753	122.93266873845475	11.6	0.58	9.799999999999999
413485050	1441072054	30.9985395307277	122.93266958578714	11.6	0.57	9.7
413485050	1441072055	30.99859299881629	122.93267038840288	11.6	0.5599999999999999	9.6
413485050	1441072056	30.998647556191422	122.93267112371191	11.6	0.5499999999999999	9.5
413485050	1441072057	30.998703069071226	122.93267176912411	11.6	0.54	9.4
413485050	1441072058	30.99875940367385	122.93267230204928	11.6	0.53	9.3
413485050	1441072059	30.998816426217424	122.93267269989721	11.6	0.5199999999999999	9.200000000000001
413485050	1441072060	30.998874002920086	122.93267294007755	11.6	0.51	9.1
413485050	1441072061	30.998931999999993	122.932673	11.6	0.5	9.0
413485050	1441072062	30.998990293854725	122.93267286811741	11.6	0.4727272727272728	9.090909090909092
413485050	1441072063	30.999048801599617	122.9326725770561	11.6	0.44545454545454544	9.181818181818182
413485050	1441072064	30.999107450529454	122.93267217048576	11.6	0.41818181818181815	9.272727272727273
413485050	1441072065	30.999166167939002	122.93267169207624	11.6	0.39090909090909093	9.363636363636363
413485050	1441072066	30.999224881123062	122.93267118549744	11.6	0.36363636363636365	9.454545454545455
413485050	1441072067	30.999283517376384	122.93267069441944	11.6	0.3363636363636363	9.545454545454545
413485050	1441072068	30.999342003993796	122.93267026251236	11.6	0.3090909090909091	9.636363636363637
413485050	1441072069	30.999400268270062	122.93266993344645	11.6	0.2818181818181818	9.727272727272727
413485050	1441072070	30.999458237499983	122.9326697508921	11.6	0.2545454545454545	9.818181818181818
413485050	1441072071	30.999515838978365	122.93266975851975	11.6	0.22727272727272724	9.909090909090908
413485050	1441072072	30.999573	122.93267000000002	11.6	0.19999999999999998	10.0
413485050	1441072073	30.999629665514874	122.93267050797961	11.605	0.225	10.0
413485050	1441072074	30.99968585109373	122.93267127100974	11.61	0.25	10.0
413485050	1441072075	30.99974158996248	122.93267226661767	11.615	0.27499999999999997	10.0
413485050	1441072076	30.999796915347066	122.93267347233059	11.62	0.30000000000000004	10.0
413485050	1441072077	30.99985186047339	122.93267486567561	11.625	0.325	10.0
413485050	1441072078	30.999906458567363	122.93267642417985	11.629999999999999	0.35	10.0
413485050	1441072079	30.999960742854913	122.9326781253703	11.635	0.37500000000000006	10.0
413485050	1441072080	31.00001474656195	122.93267994677397	11.639999999999999	0.4	10.0
413485050	1441072081	31.000068502914395	122.93268186591777	11.645	0.425	10.0
413485050	1441072082	31.000122045138163	122.93268386032858	11.649999999999999	0.45	10.0
413485050	1441072083	31.000175406459174	122.93268590753321	11.655	0.475	10.0
413485050	1441072084	31.000228620103318	122.93268798505845	11.66	0.5	10.0
413485050	1441072085	31.00028171929654	122.93269007043101	11.665	0.525	10.0
413485050	1441072086	31.000334737264758	122.93269214117761	11.67	0.5499999999999999	10.0
413485050	1441072087	31.00038770723386	122.93269417482486	11.674999999999999	0.5750000000000001	10.0
413485050	1441072088	31.00044066242979	122.93269614889935	11.68	0.6000000000000001	10.0
413485050	1441072089	31.000493636078446	122.93269804092765	11.684999999999999	0.625	10.0
413485050	1441072090	31.00054666140576	122.93269982843626	11.69	0.65	10.0
413485050	1441072091	31.000599771637628	122.93270148895157	11.694999999999999	0.6749999999999999	10.0
413485050	1441072092	31.000652999999993	122.93270300000002	11.7	0.7	10.0
413485050	1441072093	31.00070637265629	122.93270434441999	11.7	0.6777777777777778	10.0
413485050	1441072094	31.000759887520008	122.93270552629808	11.7	0.6555555555555556	10.0
413485050	1441072095	31.000813535442223	122.93270655503295	11.7	0.6333333333333334	10.0
413485050	1441072096	31.000867307273932	122.93270744002318	11.7	0.6111111111111112	10.0
413485050	1441072097	31.000921193866233	122.93270819066751	11.7	0.5888888888888888	10.0
413485050	1441072098	31.000975186070125	122.93270881636461	11.7	0.5666666666666667	10.0
413485050	1441072099	31.001029274736652	122.9327093265132	11.7	0.5444444444444444	10.0
413485050	1441072100	31.001083450716862	122.93270973051203	11.7	0.5222222222222223	10.0
413485050	1441072101	31.001137704861797	122.93271003775985	11.7	0.5	10.0
413485050	1441072102	31.001192028022487	122.93271025765543	11.7	0.4777777777777778	10.0
413485050	1441072103	31.00124641104996	122.93271039959758	11.7	0.4555555555555555	10.0
413485050	1441072104	31.001300844795285	122.93271047298511	11.7	0.43333333333333335	10.0
413485050	1441072105	31.001355320109482	122.93271048721687	11.7	0.41111111111111115	10.0
413485050	1441072106	31.00140982784359	122.9327104516917	11.7	0.38888888888888884	10.0
413485050	1441072107	31.001464358848658	122.93271037580853	11.7	0.36666666666666664	10.0
413485050	1441072108	31.001518903975715	122.93271026896625	11.7	0.34444444444444444	10.0
413485050	1441072109	31.001573454075825	122.93271014056374	11.7	0.32222222222222224	10.0
413485050	1441072110	31.001627999999993	122.93270999999999	11.7	0.30000000000000004	10.0
413485050	1441072111	31.001682535563567	122.9327098557485	11.7	0.2909090909090909	9.954545454545453
413485050	1441072112	31.001737066438984	122.93270971258087	11.7	0.2818181818181818	9.909090909090908
413485050	1441072113	31.001791601262997	122.9327095743433	11.7	0.2727272727272727	9.863636363636365
413485050	1441072114	31.001846148672314	122.93270944488194	11.7	0.2636363636363636	9.818181818181818
413485050	1441072115	31.001900717303677	122.93270932804298	11.7	0.2545454545454545	9.772727272727272
413485050	1441072116	31.001955315793808	122.93270922767259	11.7	0.24545454545454543	9.727272727272727
413485050	1441072117	31.002009952779453	122.93270914761699	11.7	0.23636363636363633	9.681818181818182
413485050	1441072118	31.002064636897302	122.9327090917224	11.7	0.22727272727272724	9.636363636363637
413485050	1441072119	31.002119376784144	122.93270906383502	11.7	0.21818181818181817	9.59090909090909
413485050	1441072120	31.002174181076665	122.93270906780104	11.7	0.20909090909090908	9.545454545454545
413485050	1441072121	31.002229058411608	122.93270910746675	11.7	0.19999999999999998	9.5
413485050	1441072122	31.0022840174257	122.9327091866784	11.7	0.1909090909090909	9.454545454545455
413485050	1441072123	31.00233906675568	122.93270930928219	11.7	0.18181818181818182	9.409090909090908
413485050	1441072124	31.00239421503826	122.93270947912441	11.7	0.1727272727272727	9.363636363636363
413485050	1441072125	31.002449470910186	122.93270970005132	11.7	0.16363636363636364	9.318181818181818
413485050	1441072126	31.002504843008158	122.93270997590922	11.7	0.15454545454545454	9.272727272727273
413485050	1441072127	31.002560339968923	122.9327103105444	11.7	0.14545454545454545	9.227272727272727
413485050	1441072128	31.00261597042921	122.93271070780312	11.7	0.13636363636363635	9.181818181818182
413485050	1441072129	31.00267174302573	122.93271117153174	11.7	0.12727272727272726	9.136363636363637
413485050	1441072130	31.002727666395216	122.93271170557651	11.7	0.1181818181818182	9.090909090909092
413485050	1441072131	31.002783749174405	122.93271231378382	11.7	0.10909090909090909	9.045454545454545
413485050	1441072132	31.002840000000003	122.932713	11.7	0.09999999999999999	9.0
413485050	1441072133	31.002896406857854	122.93271376307256	11.709999999999999	0.14	9.0
413485050	1441072134	31.00295287513023	122.9327145818537	11.719999999999999	0.18000000000000002	9.0
413485050	1441072135	31.003009289548526	122.9327154301968	11.73	0.22000000000000003	9.0
413485050	1441072136	31.003065534844122	122.93271628195512	11.74	0.26	9.0
413485050	1441072137	31.003121495748438	122.93271711098186	11.75	0.30000000000000004	9.0
413485050	1441072138	31.003177056992886	122.9327178911302	11.76	0.34	9.0
[truncated: 4,353 more rows]
