# Supplementary material for: Maritime traffic congestion identification and ship trajectory prediction using temporal graph convolutional networks
Source: PLoS One. 2026 Mar 9;21(3):e0342781. doi: 10.1371/journal.pone.0342781 (PMC12970927; doi:10.1371/journal.pone.0342781)
Supplement: S1 File — (ZIP) [file pone.0342781.s001.zip › data/interpolation/shipid_413504150_processed.csv]

shipid	lasttime	lat	lon	sog	cog	hdg
413504150	1441072646	31.29955499999999	122.52212200000001	11.0	178.4	174.0
413504150	1441072647	31.299478985853295	122.52212667587064	10.957142857142857	178.20000000000002	174.14285714285714
413504150	1441072648	31.29940761451209	122.5221309236969	10.914285714285715	178.0	174.28571428571428
413504150	1441072649	31.299340531693897	122.52213477941731	10.871428571428572	177.8	174.42857142857144
413504150	1441072650	31.299277383116166	122.52213827897	10.828571428571427	177.6	174.57142857142856
413504150	1441072651	31.299217814496334	122.52214145829292	10.785714285714285	177.4	174.7142857142857
413504150	1441072652	31.299161471551827	122.52214435332377	10.742857142857142	177.2	174.85714285714286
413504150	1441072653	31.299107999999997	122.522147	10.7	177.0	175.0
413504150	1441072654	31.299057045558225	122.52214943425892	10.709090909090909	177.03636363636366	175.0
413504150	1441072655	31.29900825394384	122.52215169203765	10.718181818181817	177.07272727272726	175.0
413504150	1441072656	31.298961270874166	122.52215380927318	10.727272727272727	177.10909090909092	175.0
413504150	1441072657	31.2989157420665	122.52215582190236	10.736363636363636	177.14545454545456	175.0
413504150	1441072658	31.29887131323815	122.52215776586189	10.745454545454546	177.1818181818182	175.0
413504150	1441072659	31.298827630106373	122.52215967708844	10.754545454545454	177.21818181818182	175.0
413504150	1441072660	31.298784338388444	122.52216159151845	10.763636363636364	177.25454545454545	175.0
413504150	1441072661	31.298741083801612	122.52216354508836	10.772727272727273	177.2909090909091	175.0
413504150	1441072662	31.298697512063114	122.52216557373451	10.781818181818183	177.32727272727274	175.0
413504150	1441072663	31.298653268890178	122.522167713393	10.790909090909091	177.36363636363637	175.0
413504150	1441072664	31.298607999999998	122.52216999999999	10.8	177.4	175.0
413504150	1441072665	31.298561438998615	122.52217245962743	10.8	177.41818181818184	175.0
413504150	1441072666	31.298513671047246	122.52217507889121	10.8	177.43636363636367	175.0
413504150	1441072667	31.298464869195985	122.52217783454334	10.8	177.45454545454544	175.0
413504150	1441072668	31.29841520649491	122.52218070333586	10.8	177.47272727272727	175.0
413504150	1441072669	31.298364855994073	122.52218366202085	10.8	177.4909090909091	175.0
413504150	1441072670	31.298313990743573	122.5221866873505	10.8	177.5090909090909	175.0
413504150	1441072671	31.298262783793522	122.52218975607705	10.8	177.52727272727273	175.0
413504150	1441072672	31.29821140819402	122.52219284495283	10.8	177.54545454545456	175.0
413504150	1441072673	31.29816003699518	122.52219593073026	10.8	177.56363636363636	175.0
413504150	1441072674	31.298108843247135	122.52219899016178	10.8	177.58181818181816	175.0
413504150	1441072675	31.298057999999987	122.522202	10.8	177.6	175.0
413504150	1441072676	31.29800762991079	122.52220493971213	10.8	177.7111111111111	175.11111111111111
413504150	1441072677	31.29795765406402	122.52220779962406	10.8	177.82222222222222	175.22222222222223
413504150	1441072678	31.297907943151063	122.52221057277622	10.8	177.93333333333334	175.33333333333334
413504150	1441072679	31.297858367863288	122.52221325220908	10.8	178.04444444444442	175.44444444444446
413504150	1441072680	31.297808798892078	122.52221583096313	10.8	178.15555555555557	175.55555555555554
413504150	1441072681	31.297759106928766	122.52221830207881	10.8	178.26666666666668	175.66666666666666
413504150	1441072682	31.29770916266475	122.52222065859652	10.8	178.3777777777778	175.77777777777777
413504150	1441072683	31.29765883679138	122.52222289355679	10.8	178.4888888888889	175.88888888888889
413504150	1441072684	31.297607999999993	122.522225	10.8	178.60000000000002	176.0
413504150	1441072685	31.29755658226637	122.52222697419859	10.80909090909091	178.54545454545453	176.0
413504150	1441072686	31.297504750703975	122.52222882535253	10.818181818181818	178.4909090909091	176.0
413504150	1441072687	31.29745273171068	122.5222305658938	10.827272727272728	178.43636363636364	176.0
413504150	1441072688	31.29740075168437	122.52223220825435	10.836363636363638	178.38181818181818	176.0
413504150	1441072689	31.29734903702297	122.52223376486614	10.845454545454546	178.32727272727274	176.0
413504150	1441072690	31.297297814124327	122.52223524816104	10.854545454545455	178.27272727272728	176.0
413504150	1441072691	31.2972473093864	122.52223667057105	10.863636363636363	178.21818181818182	176.0
413504150	1441072692	31.297197749207083	122.52223804452802	10.872727272727273	178.16363636363636	176.0
413504150	1441072693	31.297149359984292	122.52223938246392	10.881818181818183	178.1090909090909	176.0
413504150	1441072694	31.29710236811595	122.52224069681061	10.89090909090909	178.05454545454546	176.0
413504150	1441072695	31.297057	122.52224199999999	10.9	178.0	176.0
413504150	1441072696	31.29701335215594	122.52224330134285	10.881818181818183	178.16363636363636	176.0
413504150	1441072697	31.296971001589572	122.52224459766546	10.863636363636363	178.32727272727274	176.0
413504150	1441072698	31.296929395428286	122.52224588267302	10.845454545454546	178.49090909090907	176.0
413504150	1441072699	31.29688798079943	122.52224715007063	10.827272727272728	178.65454545454546	176.0
413504150	1441072700	31.29684620483033	122.52224839356339	10.809090909090909	178.8181818181818	176.0
413504150	1441072701	31.29680351464834	122.52224960685638	10.790909090909091	178.9818181818182	176.0
413504150	1441072702	31.296759357380733	122.52225078365461	10.772727272727272	179.14545454545456	176.0
413504150	1441072703	31.296713180154846	122.52225191766314	10.754545454545454	179.30909090909094	176.0
413504150	1441072704	31.296664430097913	122.5222530025869	10.736363636363636	179.47272727272727	176.0
413504150	1441072705	31.296612554337226	122.52225403213087	10.718181818181817	179.63636363636365	176.0
413504150	1441072706	31.296557	122.522255	10.7	179.8	176.0
413504150	1441072707	31.296497471711483	122.52225590130034	10.742857142857142	180.10000000000002	176.0
413504150	1441072708	31.296434704088863	122.52225673674256	10.785714285714285	180.4	176.0
413504150	1441072709	31.29636968924743	122.52225750843854	10.828571428571427	180.70000000000002	176.0
413504150	1441072710	31.296303419302458	122.52225821850023	10.871428571428572	181.0	176.0
413504150	1441072711	31.296236886369307	122.52225886903963	10.914285714285715	181.3	176.0
413504150	1441072712	31.296171082563358	122.52225946216886	10.957142857142857	181.6	176.0
413504150	1441072713	31.296107	122.52226000000002	11.0	181.9	176.0
413504150	1441072714	31.296045435387157	122.52226048491606	10.99090909090909	181.81818181818184	176.0
413504150	1441072715	31.29598640380254	122.5222609203831	10.981818181818182	181.73636363636365	176.0
413504150	1441072716	31.295929724916263	122.52226131013795	10.972727272727273	181.65454545454546	176.0
413504150	1441072717	31.29587521839848	122.52226165791743	10.963636363636363	181.57272727272726	176.0
413504150	1441072718	31.295822703919324	122.52226196745829	10.954545454545455	181.4909090909091	176.0
413504150	1441072719	31.295772001148897	122.52226224249732	10.945454545454545	181.40909090909093	176.0
413504150	1441072720	31.2957229297573	122.52226248677125	10.936363636363637	181.3272727272727	176.0
413504150	1441072721	31.295675309414655	122.5222627040168	10.927272727272728	181.24545454545455	176.0
413504150	1441072722	31.295628959791053	122.52226289797066	10.918181818181818	181.16363636363636	176.0
413504150	1441072723	31.295583700556577	122.52226307236953	10.90909090909091	181.0818181818182	176.0
413504150	1441072724	31.295539351381308	122.52226323095006	10.9	181.0	176.0
413504150	1441072725	31.29549573193533	122.5222633774489	10.89090909090909	180.9181818181818	176.0
413504150	1441072726	31.29545266188872	122.52226351560273	10.881818181818183	180.83636363636364	176.0
413504150	1441072727	31.295409960911527	122.52226364914813	10.872727272727273	180.75454545454545	176.0
413504150	1441072728	31.295367448673833	122.52226378182176	10.863636363636363	180.6727272727273	176.0
413504150	1441072729	31.295324944845696	122.52226391736019	10.854545454545455	180.59090909090907	176.0
413504150	1441072730	31.29528226909716	122.52226405950002	10.845454545454546	180.5090909090909	176.0
413504150	1441072731	31.29523924109827	122.52226421197784	10.836363636363638	180.42727272727274	176.0
413504150	1441072732	31.29519568051907	122.52226437853021	10.827272727272728	180.34545454545454	176.0
413504150	1441072733	31.295151407029614	122.52226456289365	10.818181818181818	180.26363636363635	176.0
413504150	1441072734	31.295106240299912	122.52226476880476	10.80909090909091	180.18181818181816	176.0
413504150	1441072735	31.295060000000003	122.52226500000002	10.8	180.1	176.0
413504150	1441072736	31.29501256921253	122.52226525907044	10.766666666666667	179.92222222222222	176.0
413504150	1441072737	31.294964084670646	122.52226554402503	10.733333333333334	179.74444444444444	176.0
413504150	1441072738	31.29491474652013	122.52226585172728	10.700000000000001	179.56666666666666	176.0
413504150	1441072739	31.29486475490676	122.52226617904074	10.666666666666668	179.38888888888886	176.0
413504150	1441072740	31.294814309976328	122.5222665228289	10.633333333333333	179.2111111111111	176.0
413504150	1441072741	31.294763611874625	122.52226687995535	10.6	179.03333333333333	176.0
413504150	1441072742	31.29471286074747	122.52226724728364	10.566666666666666	178.85555555555555	176.0
413504150	1441072743	31.294662256740644	122.52226762167732	10.533333333333333	178.67777777777778	176.0
413504150	1441072744	31.294611999999994	122.522268	10.5	178.5	176.0
413504150	1441072745	31.29456224410127	122.5222683802709	10.50952380952381	178.5	175.95238095238093
413504150	1441072746	31.2945129563401	122.52226876513181	10.519047619047619	178.5	175.9047619047619
413504150	1441072747	31.294464057442045	122.52226915838004	10.528571428571428	178.5	175.85714285714283
413504150	1441072748	31.29441546813268	122.52226956381296	10.538095238095238	178.5	175.80952380952382
413504150	1441072749	31.294367109137543	122.52226998522788	10.547619047619047	178.5	175.76190476190476
413504150	1441072750	31.294318901182205	122.52227042642217	10.557142857142857	178.5	175.71428571428572
413504150	1441072751	31.29427076499223	122.52227089119309	10.566666666666666	178.5	175.66666666666666
413504150	1441072752	31.294222621293166	122.52227138333794	10.576190476190476	178.5	175.6190476190476
413504150	1441072753	31.29417439081055	122.52227190665407	10.585714285714285	178.5	175.57142857142858
413504150	1441072754	31.29412599426996	122.5222724649387	10.595238095238095	178.5	175.52380952380952
413504150	1441072755	31.294077352396904	122.52227306198911	10.604761904761904	178.5	175.47619047619048
413504150	1441072756	31.29402838591696	122.52227370160254	10.614285714285714	178.5	175.42857142857142
413504150	1441072757	31.293979015555642	122.52227438757629	10.623809523809523	178.5	175.38095238095238
413504150	1441072758	31.293929162038506	122.52227512370752	10.633333333333333	178.5	175.33333333333334
413504150	1441072759	31.293878746091078	122.52227591379346	10.642857142857142	178.5	175.28571428571428
413504150	1441072760	31.293827688438896	122.52227676163133	10.652380952380952	178.5	175.23809523809524
413504150	1441072761	31.293775909807486	122.52227767101827	10.661904761904761	178.5	175.19047619047618
413504150	1441072762	31.29372333092238	122.52227864575147	10.67142857142857	178.5	175.14285714285717
413504150	1441072763	31.29366987250907	122.52227968962808	10.68095238095238	178.5	175.0952380952381
413504150	1441072764	31.293615455293097	122.52228080644524	10.69047619047619	178.5	175.04761904761907
413504150	1441072765	31.293560000000006	122.522282	10.7	178.5	175.0
413504150	1441072766	31.29350351236709	122.52228327063902	10.7	178.64999999999998	175.0
413504150	1441072767	31.293446338179056	122.52228460490689	10.7	178.8	175.0
413504150	1441072768	31.293388908232433	122.5222859858978	10.7	178.95	175.0
413504150	1441072769	31.293331653323765	122.522287396706	10.7	179.1	175.0
413504150	1441072770	31.293275004249608	122.52228882042584	10.7	179.25	175.0
413504150	1441072771	31.29321939180652	122.52229024015179	10.7	179.39999999999998	175.0
413504150	1441072772	31.293165246791123	122.5222916389783	10.7	179.55	175.0
413504150	1441072773	31.293113000000005	122.52229299999999	10.7	179.7	175.0
413504150	1441072774	31.29306295542594	122.52229430958636	10.7	179.56363636363636	175.0
413504150	1441072775	31.29301490984629	122.52229556720629	10.7	179.4272727272727	175.0
413504150	1441072776	31.292968533234532	122.52229677560354	10.7	179.29090909090908	175.0
413504150	1441072777	31.29292349556412	122.52229793752176	10.7	179.15454545454546	175.0
413504150	1441072778	31.292879466808603	122.52229905570464	10.7	179.0181818181818	175.0
413504150	1441072779	31.29283611694135	122.52230013289578	10.7	178.88181818181818	175.0
413504150	1441072780	31.292793115935858	122.52230117183878	10.7	178.74545454545452	175.0
413504150	1441072781	31.29275013376556	122.52230217527716	10.7	178.6090909090909	175.0
413504150	1441072782	31.292706840403866	122.52230314595452	10.7	178.47272727272727	175.0
413504150	1441072783	31.292662905824205	122.5223040866143	10.7	178.33636363636361	175.0
413504150	1441072784	31.292618	122.52230500000002	10.7	178.2	175.0
413504150	1441072785	31.292571875138922	122.52230588958257	10.7	178.25454545454545	175.0
413504150	1441072786	31.292524612385698	122.52230676174256	10.7	178.30909090909088	175.0
413504150	1441072787	31.292476375119353	122.5223076235881	10.7	178.36363636363635	175.0
413504150	1441072788	31.29242732671893	122.52230848222726	10.7	178.4181818181818	175.0
413504150	1441072789	31.292377630563415	122.52230934476812	10.7	178.4727272727273	175.0
413504150	1441072790	31.292327450031888	122.52231021831871	10.7	178.52727272727273	175.0
413504150	1441072791	31.29227694850333	122.52231110998713	10.7	178.5818181818182	175.0
413504150	1441072792	31.292226289356833	122.52231202688141	10.7	178.63636363636365	175.0
413504150	1441072793	31.292175635971386	122.52231297610963	10.7	178.69090909090912	175.0
413504150	1441072794	31.292125151726108	122.52231396477981	10.7	178.74545454545455	175.0
413504150	1441072795	31.292074999999993	122.522315	10.7	178.8	175.0
413504150	1441072796	31.292025298142807	122.52231608807641	10.688888888888888	178.74444444444447	175.0
413504150	1441072797	31.291975979387036	122.52231723210774	10.677777777777777	178.68888888888893	175.0
413504150	1441072798	31.2919269309358	122.52231843439087	10.666666666666666	178.63333333333335	175.0
413504150	1441072799	31.291878039992273	122.52231969722264	10.655555555555555	178.5777777777778	175.0
413504150	1441072800	31.291829193759575	122.5223210228999	10.644444444444444	178.5222222222222	175.0
413504150	1441072801	31.291780279440886	122.52232241371946	10.633333333333333	178.46666666666667	175.0
413504150	1441072802	31.291731184239286	122.52232387197813	10.622222222222222	178.41111111111113	175.0
413504150	1441072803	31.291681795357963	122.52232539997273	10.61111111111111	178.35555555555555	175.0
413504150	1441072804	31.291632000000003	122.522327	10.6	178.3	175.0
413504150	1441072805	31.291581732578393	122.52232867209426	10.618181818181817	178.3181818181818	174.90909090909093
413504150	1441072806	31.291531116345464	122.52233040723986	10.636363636363637	178.33636363636364	174.8181818181818
413504150	1441072807	31.29148032176337	122.52233219415884	10.654545454545454	178.35454545454544	174.72727272727272
413504150	1441072808	31.291429519294297	122.52233402157312	10.672727272727272	178.37272727272727	174.63636363636365
413504150	1441072809	31.29137887940046	122.52233587820481	10.690909090909091	178.39090909090908	174.54545454545453
413504150	1441072810	31.291328572544018	122.52233775277598	10.709090909090909	178.4090909090909	174.45454545454547
413504150	1441072811	31.291278769187173	122.52233963400874	10.727272727272728	178.42727272727274	174.36363636363635
413504150	1441072812	31.29122963979212	122.52234151062531	10.745454545454546	178.44545454545454	174.27272727272725
413504150	1441072813	31.291181354821116	122.52234337134784	10.763636363636364	178.46363636363634	174.1818181818182
413504150	1441072814	31.29113408473633	122.52234520489866	10.781818181818183	178.48181818181817	174.09090909090907
413504150	1441072815	31.291088000000002	122.52234700000001	10.8	178.5	174.0
413504150	1441072816	31.291043188389835	122.5223487506462	10.781818181818183	178.34545454545454	174.09090909090907
413504150	1441072817	31.290999406945488	122.52235047191945	10.763636363636364	178.1909090909091	174.1818181818182
413504150	1441072818	31.290956330022084	122.52235218417385	10.745454545454546	178.03636363636363	174.27272727272725
413504150	1441072819	31.290913631974732	122.52235390776346	10.727272727272728	177.88181818181818	174.36363636363635
413504150	1441072820	31.290870987158527	122.5223556630422	10.709090909090909	177.72727272727272	174.45454545454547
413504150	1441072821	31.29082806992857	122.52235747036399	10.690909090909091	177.5727272727273	174.54545454545453
413504150	1441072822	31.29078455463995	122.52235935008267	10.672727272727272	177.41818181818184	174.63636363636365
413504150	1441072823	31.29074011564773	122.52236132255197	10.654545454545454	177.26363636363638	174.72727272727272
413504150	1441072824	31.290694427306956	122.52236340812559	10.636363636363637	177.10909090909092	174.8181818181818
413504150	1441072825	31.290647163972704	122.52236562715711	10.618181818181817	176.95454545454547	174.90909090909093
413504150	1441072826	31.290598	122.52236800000001	10.6	176.8	175.0
413504150	1441072827	31.290546734210093	122.5223705379056	10.61111111111111	176.9	175.0
413504150	1441072828	31.29049366328934	122.52237321571678	10.622222222222222	177.0	175.0
413504150	1441072829	31.2904392083903	122.52237599917434	10.633333333333333	177.1	175.0
413504150	1441072830	31.290383790665608	122.52237885401931	10.644444444444444	177.2	175.0
413504150	1441072831	31.290327831267902	122.52238174599286	10.655555555555555	177.3	175.0
413504150	1441072832	31.290271751349813	122.52238464083617	10.666666666666666	177.4	175.0
413504150	1441072833	31.290215972064	122.52238750429075	10.677777777777777	177.5	175.0
413504150	1441072834	31.290160914563163	122.52239030209812	10.688888888888888	177.6	175.0
413504150	1441072835	31.290106999999992	122.52239299999998	10.7	177.7	175.0
413504150	1441072836	31.290054542954763	122.52239557178652	10.677777777777777	177.63333333333333	175.11111111111111
413504150	1441072837	31.29000343171788	122.52239802344128	10.655555555555555	177.56666666666663	175.22222222222223
413504150	1441072838	31.289953448007296	122.52240036899609	10.633333333333333	177.5	175.33333333333334
413504150	1441072839	31.289904373540953	122.52240262248266	10.61111111111111	177.43333333333334	175.44444444444446
413504150	1441072840	31.28985599003677	122.52240479793278	10.588888888888889	177.36666666666667	175.55555555555554
413504150	1441072841	31.289808079212673	122.52240690937799	10.566666666666666	177.29999999999998	175.66666666666666
413504150	1441072842	31.289760422786564	122.52240897084994	10.544444444444444	177.23333333333335	175.77777777777777
413504150	1441072843	31.28971280247638	122.52241099638013	10.522222222222222	177.16666666666669	175.88888888888889
413504150	1441072844	31.289665	122.52241300000001	10.5	177.1	176.0
413504150	1441072845	31.289616842363728	122.52241499227992	10.518181818181818	177.21818181818182	176.0
413504150	1441072846	31.289568337727577	122.52241696994577	10.536363636363637	177.33636363636364	176.0
413504150	1441072847	31.28951953953999	122.52241892626229	10.554545454545455	177.45454545454544	176.0
413504150	1441072848	31.28947050124939	122.52242085449427	10.572727272727272	177.57272727272726	176.0
413504150	1441072849	31.289421276304214	122.52242274790662	10.59090909090909	177.6909090909091	176.0
413504150	1441072850	31.28937191815292	122.5224245997641	10.60909090909091	177.8090909090909	176.0
413504150	1441072851	31.28932248024394	122.52242640333162	10.627272727272727	177.92727272727274	176.0
413504150	1441072852	31.28927301602571	122.52242815187405	10.645454545454545	178.04545454545456	176.0
413504150	1441072853	31.289223578946668	122.52242983865632	10.663636363636362	178.16363636363636	176.0
413504150	1441072854	31.289174222455294	122.52243145694332	10.681818181818182	178.28181818181818	176.0
413504150	1441072855	31.289125000000002	122.52243300000002	10.7	178.4	176.0
413504150	1441072856	31.28907594466093	122.52243446467043	10.7	178.55555555555554	176.0
413504150	1441072857	31.28902700804482	122.52243586211489	10.7	178.7111111111111	176.0
413504150	1441072858	31.288978121390066	122.52243720707271	10.7	178.86666666666667	176.0
413504150	1441072859	31.288929215935052	122.52243851428325	10.7	179.0222222222222	176.0
413504150	1441072860	31.288880222918202	122.52243979848579	10.7	179.1777777777778	176.0
413504150	1441072861	31.288831073577875	122.52244107441953	10.7	179.33333333333334	176.0
413504150	1441072862	31.288781699152477	122.5224423568237	10.7	179.48888888888888	176.0
413504150	1441072863	31.288732030880386	122.5224436604375	10.7	179.64444444444447	176.0
413504150	1441072864	31.288682000000005	122.522445	10.7	179.8	176.0
413504150	1441072865	31.288631575268578	122.52244638549963	10.7	179.69090909090912	176.0
413504150	1441072866	31.288580875519006	122.52244780792188	10.7	179.5818181818182	176.0
413504150	1441072867	31.28853005710303	122.52244925350156	10.7	179.47272727272727	176.0
413504150	1441072868	31.288479276372453	122.52245070847354	10.7	179.36363636363637	176.0
413504150	1441072869	31.28842868967904	122.52245215907276	10.7	179.25454545454545	176.0
413504150	1441072870	31.28837845337461	122.52245359153416	10.7	179.14545454545456	176.0
413504150	1441072871	31.288328723810938	122.5224549920927	10.7	179.03636363636366	176.0
413504150	1441072872	31.288279657339825	122.52245634698346	10.7	178.92727272727274	176.0
413504150	1441072873	31.288231410313088	122.52245764244152	10.7	178.8181818181818	176.0
413504150	1441072874	31.288184139082546	122.52245886470197	10.7	178.70909090909092	176.0
413504150	1441072875	31.288137999999996	122.52246	10.7	178.60000000000002	176.0
413504150	1441072876	31.288093070597988	122.5224610399712	10.7	178.6909090909091	176.0
413504150	1441072877	31.288049113131887	122.52246199785307	10.7	178.7818181818182	176.0
413504150	1441072878	31.288005811037735	122.5224628922835	10.7	178.87272727272727	176.0
413504150	1441072879	31.28796284775161	122.52246374190027	10.7	178.96363636363637	176.0
413504150	1441072880	31.28791990670956	122.52246456534111	10.7	179.05454545454546	176.0
413504150	1441072881	31.287876671347615	122.52246538124379	10.7	179.14545454545456	176.0
413504150	1441072882	31.287832825101788	122.52246620824592	10.7	179.23636363636365	176.0
413504150	1441072883	31.287788051408107	122.5224670649851	10.7	179.3272727272727	176.0
413504150	1441072884	31.2877420337026	122.52246797009884	10.7	179.4181818181818	176.0
413504150	1441072885	31.287694455421224	122.52246894222469	10.7	179.50909090909093	176.0
413504150	1441072886	31.287645	122.52247000000001	10.7	179.6	176.0
413504150	1441072887	31.28759347268989	122.5224711573305	10.71111111111111	179.6	176.0
413504150	1441072888	31.287540166001964	122.52247240919525	10.722222222222221	179.6	176.0
413504150	1441072889	31.28748549426229	122.5224737458417	10.733333333333333	179.6	176.0
413504150	1441072890	31.287429871796967	122.52247515751733	10.744444444444444	179.6	176.0
413504150	1441072891	31.287373712932116	122.52247663446973	10.755555555555556	179.6	176.0
413504150	1441072892	31.28731743199385	122.52247816694647	10.766666666666667	179.6	176.0
413504150	1441072893	31.287261443308292	122.52247974519528	10.777777777777779	179.6	176.0
413504150	1441072894	31.28720616120162	122.52248135946385	10.78888888888889	179.6	176.0
413504150	1441072895	31.287152	122.52248300000001	10.8	179.6	176.0
413504150	1441072896	31.287099270663713	122.5224846565883	10.766666666666667	179.46666666666667	176.0
413504150	1441072897	31.28704787068952	122.52248631715995	10.733333333333334	179.33333333333334	176.0
413504150	1441072898	31.286997594208284	122.52248796918285	10.700000000000001	179.2	176.0
413504150	1441072899	31.286948235350838	122.52248960012493	10.666666666666668	179.06666666666666	176.0
413504150	1441072900	31.28689958824803	122.52249119745406	10.633333333333333	178.93333333333334	176.0
413504150	1441072901	31.286851447030717	122.52249274863824	10.6	178.8	176.0
413504150	1441072902	31.286803605829732	122.52249424114534	10.566666666666666	178.66666666666666	176.0
413504150	1441072903	31.286755858775877	122.52249566244326	10.533333333333333	178.53333333333333	176.0
413504150	1441072904	31.286707999999997	122.52249700000002	10.5	178.4	176.0
413504150	1441072905	31.286659863226276	122.52249824533908	10.518181818181818	178.45454545454547	176.0
413504150	1441072906	31.28661144055237	122.52249940620626	10.536363636363637	178.5090909090909	176.0
413504150	1441072907	31.28656276366932	122.522500494403	10.554545454545455	178.56363636363636	176.0
413504150	1441072908	31.28651386426816	122.52250152173063	10.572727272727272	178.61818181818182	176.0
413504150	1441072909	31.286464774039935	122.52250249999055	10.59090909090909	178.67272727272726	176.0
413504150	1441072910	31.286415524675654	122.52250344098402	10.60909090909091	178.72727272727275	176.0
413504150	1441072911	31.28636614786638	122.52250435651239	10.627272727272727	178.78181818181818	176.0
413504150	1441072912	31.28631667530313	122.52250525837691	10.645454545454545	178.83636363636364	176.0
413504150	1441072913	31.286267138676973	122.52250615837887	10.663636363636362	178.8909090909091	176.0
413504150	1441072914	31.286217569678904	122.52250706831948	10.681818181818182	178.94545454545454	176.0
413504150	1441072915	31.286168	122.522508	10.7	179.0	176.0
413504150	1441072916	31.28611845574652	122.52250896205203	10.688888888888888	179.05555555555557	176.0
413504150	1441072917	31.286068940685865	122.52250995042886	10.677777777777777	179.11111111111111	176.0
413504150	1441072918	31.286019453000616	122.52251095791428	10.666666666666666	179.16666666666669	176.0
413504150	1441072919	31.285969990873436	122.52251197729208	10.655555555555555	179.22222222222223	176.0
413504150	1441072920	31.285920552486928	122.52251300134606	10.644444444444444	179.27777777777777	176.0
413504150	1441072921	31.285871136023687	122.52251402286	10.633333333333333	179.33333333333334	176.0
413504150	1441072922	31.28582173966639	122.52251503461773	10.622222222222222	179.38888888888889	176.0
413504150	1441072923	31.285772361597612	122.52251602940312	10.61111111111111	179.44444444444446	176.0
413504150	1441072924	31.285723000000004	122.522517	10.6	179.5	176.0
413504150	1441072925	31.28567365316606	122.52251794040419	10.6	179.38000000000002	176.0
413504150	1441072926	31.285624319827825	122.52251884945929	10.6	179.26	176.0
413504150	1441072927	31.28557499882727	122.52251972722085	10.6	179.14000000000001	176.0
413504150	1441072928	31.28552568900628	122.52252057374446	10.6	179.02	176.0
413504150	1441072929	31.285476389206824	122.52252138908565	10.6	178.9	176.0
413504150	1441072930	31.285427098270816	122.52252217330002	10.6	178.78	176.0
413504150	1441072931	31.2853778150402	122.52252292644307	10.6	178.66	176.0
413504150	1441072932	31.285328538356893	122.52252364857038	10.6	178.54000000000002	176.0
413504150	1441072933	31.285279267062847	122.5225243397375	10.6	178.42	176.0
413504150	1441072934	31.28523	122.522525	10.6	178.3	176.0
413504150	1441072935	31.285180736002477	122.52252563073642	10.6	178.36363636363637	176.0
413504150	1441072936	31.285131473873307	122.52252623861747	10.6	178.42727272727274	176.0
413504150	1441072937	31.285082212407726	122.52252683163675	10.6	178.4909090909091	176.0
413504150	1441072938	31.28503295040097	122.5225274177879	10.6	178.55454545454546	176.0
413504150	1441072939	31.284983686648253	122.52252800506454	10.6	178.61818181818182	176.0
413504150	1441072940	31.28493441994483	122.52252860146028	10.6	178.6818181818182	176.0
413504150	1441072941	31.284885149085916	122.52252921496867	10.6	178.74545454545455	176.0
413504150	1441072942	31.284835872866744	122.52252985358331	10.6	178.8090909090909	176.0
413504150	1441072943	31.28478659008256	122.52253052529771	10.6	178.87272727272727	176.0
413504150	1441072944	31.284737299528558	122.52253123810543	10.6	178.93636363636364	176.0
413504150	1441072945	31.284688000000006	122.522532	10.6	179.0	176.0
413504150	1441072946	31.284638691046045	122.52253281689758	10.6	178.99	176.0
413504150	1441072947	31.28458937523159	122.52253368640525	10.6	178.98000000000002	176.0
413504150	1441072948	31.28454005587549	122.52253460405271	10.6	178.97	176.0
413504150	1441072949	31.28449073629659	122.52253556536974	10.6	178.96	176.0
413504150	1441072950	31.284441419813756	122.52253656588609	10.6	178.95000000000002	176.0
413504150	1441072951	31.28439210974581	122.52253760113155	10.6	178.94000000000003	176.0
413504150	1441072952	31.28434280941162	122.52253866663587	10.6	178.93	176.0
413504150	1441072953	31.284293522130014	122.52253975792883	10.6	178.92000000000002	176.0
413504150	1441072954	31.28424425121986	122.52254087054028	10.6	178.91000000000003	176.0
413504150	1441072955	31.284194999999997	122.52254200000002	10.6	178.9	176.0
413504150	1441072956	31.284145771552375	122.52254314158304	10.6	178.8888888888889	176.0
413504150	1441072957	31.28409656801139	122.52254428954535	10.6	178.8777777777778	176.0
413504150	1441072958	31.284047391274537	122.52254543788806	10.6	178.8666666666667	176.0
413504150	1441072959	31.28399824323932	122.52254658061234	10.6	178.85555555555558	176.0
413504150	1441072960	31.283949125803215	122.52254771171944	10.6	178.84444444444446	176.0
413504150	1441072961	31.28390004086374	122.52254882521055	10.6	178.83333333333334	176.0
413504150	1441072962	31.283850990318385	122.52254991508684	10.6	178.82222222222225	176.0
413504150	1441072963	31.28380197606463	122.52255097534957	10.6	178.81111111111113	176.0
413504150	1441072964	31.283752999999994	122.522552	10.6	178.8	176.0
413504150	1441072965	31.28370406227406	122.52255298513921	10.581818181818182	178.68181818181822	176.0
413504150	1441072966	31.28365515604486	122.52255393526775	10.563636363636363	178.5636363636364	176.0
413504150	1441072967	31.283606272722448	122.52255485698596	10.545454545454545	178.44545454545454	176.0
413504150	1441072968	31.283557403716948	122.52255575689425	10.527272727272727	178.32727272727274	176.0
413504150	1441072969	31.28350854043845	122.52255664159289	10.50909090909091	178.20909090909092	176.0
413504150	1441072970	31.28345967429706	122.52255751768224	10.49090909090909	178.0909090909091	176.0
413504150	1441072971	31.283410796702867	122.52255839176262	10.472727272727273	177.9727272727273	176.0
413504150	1441072972	31.283361899065962	122.5225592704343	10.454545454545455	177.85454545454547	176.0
413504150	1441072973	31.28331297279646	122.52256016029757	10.436363636363637	177.73636363636362	176.0
413504150	1441072974	31.283264009304432	122.52256106795272	10.418181818181818	177.61818181818182	176.0
413504150	1441072975	31.28321499999999	122.522562	10.4	177.5	176.0
413504150	1441072976	31.28316593879574	122.52256296092553	10.43	177.75	176.0
413504150	1441072977	31.283116829614286	122.52256394675909	10.46	178.0	176.0
413504150	1441072978	31.283067678880787	122.52256495141634	10.49	178.25	176.0
413504150	1441072979	31.28301849302035	122.52256596881298	10.52	178.5	176.0
413504150	1441072980	31.282969278458133	122.5225669928647	10.55	178.75	176.0
413504150	1441072981	31.282920041619256	122.52256801748723	10.58	179.0	176.0
413504150	1441072982	31.282870788928886	122.52256903659627	10.61	179.25	176.0
413504150	1441072983	31.282821526812114	122.52257004410757	10.639999999999999	179.5	176.0
413504150	1441072984	31.282772261694113	122.5225710339369	10.67	179.75	176.0
413504150	1441072985	31.282722999999994	122.52257200000001	10.7	180.0	176.0
413504150	1441072986	31.282673746976624	122.52257293810402	10.688888888888888	179.98888888888888	176.0
413504150	1441072987	31.282624503157663	122.52257385162164	10.677777777777777	179.97777777777776	176.0
413504150	1441072988	31.282575267898487	122.5225747458168	10.666666666666666	179.96666666666667	176.0
413504150	1441072989	31.282526040554473	122.52257562595356	10.655555555555555	179.95555555555555	176.0
413504150	1441072990	31.282476820481	122.52257649729587	10.644444444444444	179.94444444444446	176.0
413504150	1441072991	31.282427607033444	122.52257736510772	10.633333333333333	179.93333333333334	176.0
413504150	1441072992	31.282378399567175	122.52257823465305	10.622222222222222	179.92222222222225	176.0
413504150	1441072993	31.282329197437562	122.52257911119584	10.61111111111111	179.91111111111113	176.0
413504150	1441072994	31.282280000000004	122.52258	10.6	179.9	176.0
413504150	1441072995	31.28223080739609	122.52258090475804	10.59090909090909	179.82727272727274	176.0
413504150	1441072996	31.282181622912493	122.5225818228767	10.581818181818182	179.75454545454545	176.0
413504150	1441072997	31.28213245062208	122.52258275019129	10.572727272727272	179.6818181818182	176.0
413504150	1441072998	31.282083294597737	122.52258368253709	10.563636363636363	179.60909090909092	176.0
413504150	1441072999	31.28203415891236	122.52258461574944	10.554545454545455	179.53636363636366	176.0
413504150	1441073000	31.281985047638813	122.52258554566365	10.545454545454545	179.46363636363637	176.0
413504150	1441073001	31.281935964850028	122.52258646811507	10.536363636363637	179.3909090909091	176.0
413504150	1441073002	31.281886914618863	122.52258737893906	10.527272727272727	179.3181818181818	176.0
413504150	1441073003	31.281837901018203	122.52258827397097	10.518181818181818	179.24545454545455	176.0
413504150	1441073004	31.281788928120942	122.52258914904615	10.50909090909091	179.17272727272726	176.0
413504150	1441073005	31.28174	122.52259	10.5	179.1	176.0
413504150	1441073006	31.281691118650702	122.52259082440122	10.5	179.15	176.0
413504150	1441073007	31.28164227775834	122.52259162675202	10.5	179.2	176.0
413504150	1441073008	31.281593468930687	122.52259241328787	10.5	179.25	176.0
413504150	1441073009	31.28154468377548	122.52259319024425	10.5	179.29999999999998	176.0
413504150	1441073010	31.28149591390047	122.52259396385668	10.5	179.35	176.0
413504150	1441073011	31.281447150913436	122.5225947403606	10.5	179.4	176.0
413504150	1441073012	31.281398386422122	122.52259552599145	10.5	179.45000000000002	176.0
413504150	1441073013	31.28134961203427	122.52259632698468	10.5	179.5	176.0
413504150	1441073014	31.281300819357636	122.52259714957573	10.5	179.55	176.0
413504150	1441073015	31.281251999999988	122.522598	10.5	179.6	176.0
413504150	1441073016	31.281203147076386	122.52259888308602	10.51	179.63	175.9
413504150	1441073017	31.281154259731235	122.52259979803492	10.52	179.66	175.8
413504150	1441073018	31.281105338616246	122.52260074264093	10.53	179.69	175.7
413504150	1441073019	31.281056384383135	122.52260171469828	10.54	179.72	175.6
413504150	1441073020	31.281007397683613	122.52260271200129	10.55	179.75000000000003	175.5
413504150	1441073021	31.280958379169398	122.52260373234417	10.56	179.78	175.4
413504150	1441073022	31.28090932949222	122.52260477352121	10.57	179.81	175.3
413504150	1441073023	31.28086024930378	122.52260583332668	10.58	179.84	175.2
413504150	1441073024	31.280811139255793	122.52260690955487	10.59	179.87	175.1
413504150	1441073025	31.280762	122.52260800000002	10.6	179.9	175.0
413504150	1441073026	31.280712833043694	122.52260910325533	10.59	179.74	175.0
413504150	1441073027	31.280663643316682	122.52261022110945	10.58	179.58	175.0
413504150	1441073028	31.280614436604306	122.52261135614987	10.57	179.42000000000002	175.0
413504150	1441073029	31.280565218691983	122.52261251096411	10.56	179.26	175.0
413504150	1441073030	31.28051599536506	122.52261368813971	10.55	179.1	175.0
413504150	1441073031	31.280466772408936	122.52261489026412	10.54	178.94000000000003	175.0
413504150	1441073032	31.280417555608995	122.52261611992488	10.53	178.78	175.0
413504150	1441073033	31.280368350750603	122.52261737970946	10.52	178.62	175.0
413504150	1441073034	31.28031916361914	122.52261867220533	10.51	178.45999999999998	175.0
413504150	1441073035	31.280269999999998	122.52262000000002	10.5	178.3	175.0
413504150	1441073036	31.28022086474879	122.52262136489233	10.51	178.35	175.1
413504150	1441073037	31.28017175900202	122.52262276552666	10.52	178.4	175.2
413504150	1441073038	31.28012268296648	122.52262419975868	10.53	178.45000000000002	175.3
413504150	1441073039	31.280073636848925	122.52262566544414	10.54	178.50000000000003	175.4
413504150	1441073040	31.280024620856125	122.52262716043874	10.55	178.55	175.5
413504150	1441073041	31.27997563519482	122.52262868259825	10.56	178.60000000000002	175.6
413504150	1441073042	31.279926680071796	122.52263022977839	10.57	178.65	175.7
413504150	1441073043	31.279877755693803	122.52263179983491	10.58	178.70000000000002	175.8
413504150	1441073044	31.279828862267617	122.5226333906235	10.59	178.75000000000003	175.9
413504150	1441073045	31.279779999999988	122.522635	10.6	178.8	176.0
413504150	1441073046	31.27973116679887	122.5226366258653	10.577777777777778	178.66666666666669	176.0
413504150	1441073047	31.279682351376902	122.52263826630126	10.555555555555555	178.53333333333333	176.0
413504150	1441073048	31.279633540147895	122.52263991943484	10.533333333333333	178.40000000000003	176.0
413504150	1441073049	31.279584719525676	122.52264158339311	10.511111111111111	178.26666666666668	176.0
413504150	1441073050	31.279535875924065	122.52264325630304	10.488888888888889	178.13333333333333	176.0
413504150	1441073051	31.27948699575687	122.52264493629167	10.466666666666667	178.0	176.0
413504150	1441073052	31.27943806543792	122.52264662148602	10.444444444444445	177.86666666666667	176.0
413504150	1441073053	31.279389071381026	122.52264831001311	10.422222222222222	177.73333333333335	176.0
413504150	1441073054	31.279339999999994	122.52265000000001	10.4	177.6	176.0
413504150	1441073055	31.279290842798236	122.52265168870929	10.427272727272728	177.8272727272727	176.0
413504150	1441073056	31.27924161163748	122.52265336994589	10.454545454545455	178.05454545454546	176.0
413504150	1441073057	31.279192323469008	122.52265503665038	10.481818181818182	178.28181818181818	176.0
413504150	1441073058	31.27914299524414	122.52265668176328	10.50909090909091	178.5090909090909	176.0
413504150	1441073059	31.27909364391415	122.52265829822521	10.536363636363637	178.73636363636362	176.0
413504150	1441073060	31.27904428643036	122.52265987897671	10.563636363636363	178.96363636363637	176.0
413504150	1441073061	31.278994939744056	122.52266141695843	10.59090909090909	179.1909090909091	176.0
413504150	1441073062	31.278945620806567	122.52266290511098	10.618181818181817	179.4181818181818	176.0
413504150	1441073063	31.278896346569198	122.52266433637497	10.645454545454545	179.64545454545453	176.0
413504150	1441073064	31.27884713398324	122.5226657036911	10.672727272727272	179.87272727272727	176.0
413504150	1441073065	31.278798	122.522667	10.7	180.1	176.0
413504150	1441073066	31.278748956858184	122.52266822173775	10.68	180.01	176.0
413504150	1441073067	31.278699997946095	122.52266937932184	10.66	179.92000000000002	176.0
413504150	1441073068	31.27865111193938	122.52267048666515	10.639999999999999	179.82999999999998	176.0
413504150	1441073069	31.278602287513735	122.52267155768051	10.62	179.73999999999998	176.0
413504150	1441073070	31.27855351334484	122.52267260628071	10.6	179.65	176.0
413504150	1441073071	31.278504778108353	122.52267364637851	10.58	179.56	176.0
413504150	1441073072	31.278456070479955	122.52267469188662	10.56	179.47	176.0
413504150	1441073073	31.27840737913531	122.5226757567178	10.54	179.38	176.0
413504150	1441073074	31.278358692750118	122.52267685478472	10.52	179.29	176.0
413504150	1441073075	31.278310000000005	122.52267799999998	10.5	179.2	176.0
413504150	1441073076	31.278261291329585	122.52267920117018	10.5	179.05	176.0
413504150	1441073077	31.278212564259157	122.52268044667736	10.5	178.89999999999998	176.0
413504150	1441073078	31.27816381807789	122.52268171979762	10.5	178.75	176.0
413504150	1441073079	31.278115052075027	122.522683003807	10.5	178.6	176.0
413504150	1441073080	31.278066265539778	122.52268428198163	10.5	178.45	176.0
413504150	1441073081	31.278017457761337	122.52268553759768	10.5	178.3	176.0
413504150	1441073082	31.277968628028944	122.5226867539313	10.5	178.14999999999998	176.0
413504150	1441073083	31.277919775631748	122.52268791425871	10.5	178.0	176.0
413504150	1441073084	31.277870899859046	122.52268900185618	10.5	177.85	176.0
413504150	1441073085	31.277821999999997	122.52268999999998	10.5	177.7	176.0
413504150	1441073086	31.277773075823557	122.52269089758417	10.51	177.85	175.9
413504150	1441073087	31.277724129017486	122.52269170597374	10.52	178.0	175.8
413504150	1441073088	31.277675161749258	122.5226924421514	10.53	178.14999999999998	175.7
413504150	1441073089	31.27762617618637	122.52269312309978	10.54	178.3	175.6
413504150	1441073090	31.27757717449631	122.5226937658015	10.55	178.45	175.5
413504150	1441073091	31.27752815884653	122.5226943872392	10.56	178.6	175.4
413504150	1441073092	31.27747913140453	122.52269500439539	10.57	178.75	175.3
413504150	1441073093	31.2774300943378	122.52269563425259	10.58	178.89999999999998	175.2
413504150	1441073094	31.277381049813783	122.52269629379332	10.59	179.05	175.1
413504150	1441073095	31.277332000000005	122.522697	10.6	179.2	175.0
413504150	1441073096	31.27728294737613	122.52269776749023	10.6	179.26	175.0
413504150	1441073097	31.277233895670822	122.5226986014223	10.6	179.32	175.0
413504150	1441073098	31.27718484892494	122.52269950458968	10.6	179.38000000000002	175.0
413504150	1441073099	31.277135811179328	122.52270047978584	10.6	179.44	175.0
413504150	1441073100	31.277086786474875	122.52270152980421	10.6	179.5	175.0
413504150	1441073101	31.27703777885242	122.52270265743827	10.6	179.56	175.0
413504150	1441073102	31.276988792352842	122.52270386548143	10.6	179.62	175.0
413504150	1441073103	31.276939831017014	122.52270515672714	10.6	179.68	175.0
413504150	1441073104	31.276890898885775	122.52270653396887	10.6	179.74	175.0
413504150	1441073105	31.276842000000002	122.52270800000001	10.6	179.8	175.0
413504150	1441073106	31.276793136928934	122.52270955397786	10.588888888888889	179.72222222222223	175.0
413504150	1441073107	31.276744306355283	122.5227111805153	10.577777777777778	179.64444444444447	175.0
413504150	1441073108	31.276695503490156	122.52271286058911	10.566666666666666	179.56666666666666	175.0
413504150	1441073109	31.276646723544655	122.5227145751761	10.555555555555555	179.48888888888888	175.0
413504150	1441073110	31.27659796172987	122.52271630525311	10.544444444444444	179.41111111111113	175.0
413504150	1441073111	31.27654921325691	122.52271803179704	10.533333333333333	179.33333333333334	175.0
413504150	1441073112	31.276500473336867	122.52271973578486	10.522222222222222	179.25555555555556	175.0
413504150	1441073113	31.276451737180867	122.5227213981935	10.511111111111111	179.1777777777778	175.0
413504150	1441073114	31.276403000000002	122.52272299999998	10.5	179.1	175.0
413504150	1441073115	31.276354258918413	122.52272452730568	10.5	178.9909090909091	175.0
413504150	1441073116	31.2763055187124	122.5227259867091	10.5	178.8818181818182	175.0
413504150	1441073117	31.276256786071322	122.52272738993314	10.5	178.77272727272725	175.0
413504150	1441073118	31.276208067684486	122.52272874870057	10.5	178.66363636363636	175.0
413504150	1441073119	31.276159370241242	122.52273007473423	10.5	178.55454545454546	175.0
413504150	1441073120	31.27611070043093	122.52273137975685	10.5	178.44545454545454	175.0
413504150	1441073121	31.276062064942877	122.52273267549121	10.5	178.33636363636364	175.0
413504150	1441073122	31.276013470466427	122.52273397366002	10.5	178.22727272727275	175.0
413504150	1441073123	31.275964923690903	122.52273528598597	10.5	178.11818181818182	175.0
413504150	1441073124	31.275916431305653	122.52273662419174	10.5	178.0090909090909	175.0
413504150	1441073125	31.275868	122.522738	10.5	177.9	175.0
413504150	1441073126	31.275819632945307	122.52273942372818	10.5	178.10000000000002	175.0
413504150	1441073127	31.275771319241024	122.52274090007292	10.5	178.3	175.0
413504150	1441073128	31.27572304446865	122.52274243232569	10.5	178.5	175.0
413504150	1441073129	31.275674794209664	122.5227440237779	10.5	178.70000000000002	175.0
413504150	1441073130	31.275626554045548	122.52274567772103	10.5	178.9	175.0
413504150	1441073131	31.275578309557794	122.52274739744652	10.5	179.1	175.0
413504150	1441073132	31.275530046327887	122.52274918624575	10.5	179.29999999999998	175.0
413504150	1441073133	31.275481749937295	122.52275104741014	10.5	179.5	175.0
413504150	1441073134	31.275433405967508	122.5227529842311	10.5	179.70000000000002	175.0
413504150	1441073135	31.275384999999996	122.52275500000002	10.5	179.9	175.0
413504150	1441073136	31.275336521257877	122.52275709278433	10.51	179.82000000000002	175.1
413504150	1441073137	31.275287973530745	122.52275923975569	10.52	179.74	175.2
413504150	1441073138	31.275239364249792	122.52276141286181	10.53	179.66	175.3
413504150	1441073139	31.275190700846295	122.5227635840505	10.54	179.58	175.4
413504150	1441073140	31.275141990751425	122.52276572526958	10.55	179.5	175.5
413504150	1441073141	31.275093241396462	122.522767808467	10.56	179.42000000000002	175.6
413504150	1441073142	31.275044460212584	122.52276980559068	10.57	179.34	175.7
413504150	1441073143	31.274995654631066	122.52277168858866	10.58	179.26	175.8
413504150	1441073144	31.274946832083128	122.52277342940907	10.59	179.18	175.9
413504150	1441073145	31.274898	122.522775	10.6	179.1	176.0
413504150	1441073146	31.27484916502333	122.52277638213779	10.6	179.02	175.9
413504150	1441073147	31.274800330636324	122.52277759691128	10.6	178.94000000000003	175.8
413504150	1441073148	31.274751499532584	122.52277867523739	10.6	178.85999999999999	175.7
413504150	1441073149	31.274702674405706	122.52277964803297	10.6	178.78	175.6
413504150	1441073150	31.274653857949286	122.52278054621473	10.6	178.70000000000002	175.5
413504150	1441073151	31.27460505285694	122.52278140069947	10.6	178.62	175.4
413504150	1441073152	31.274556261822237	122.5227822424038	10.6	178.54000000000002	175.3
413504150	1441073153	31.27450748753879	122.52278310224435	10.6	178.45999999999998	175.2
413504150	1441073154	31.274458732700186	122.52278401113759	10.6	178.38	175.1
413504150	1441073155	31.274410000000003	122.52278500000001	10.6	178.3	175.0
413504150	1441073156	31.27436129264864	122.52278609365946	10.58	178.29	175.0
413504150	1441073157	31.27431261592368	122.52278729258967	10.56	178.28	175.0
413504150	1441073158	31.274263975619508	122.52278859117577	10.54	178.27	175.0
413504150	1441073159	31.274215377530492	122.52278998380294	10.52	178.26000000000002	175.0
413504150	1441073160	31.27416682745102	122.5227914648564	10.5	178.25	175.0
413504150	1441073161	31.27411833117544	122.52279302872128	10.48	178.23999999999998	175.0
413504150	1441073162	31.274069894498197	122.52279466978287	10.46	178.23	175.0
413504150	1441073163	31.2740215232136	122.52279638242636	10.44	178.21999999999997	175.0
413504150	1441073164	31.273973223116077	122.52279816103699	10.42	178.20999999999998	175.0
413504150	1441073165	31.273925	122.52280000000002	10.4	178.2	175.0
413504150	1441073166	31.273876854979086	122.52280189323417	10.4	178.15555555555554	175.0
413504150	1441073167	31.273828770444506	122.52280383279209	10.4	178.11111111111111	175.0
413504150	1441073168	31.2737807241067	122.52280581025992	10.4	178.06666666666666	175.0
413504150	1441073169	31.27373269367621	122.52280781722379	10.4	178.02222222222224	175.0
413504150	1441073170	31.273684656863466	122.52280984526989	10.4	177.97777777777776	175.0
413504150	1441073171	31.273636591378995	122.52281188598435	10.4	177.93333333333334	175.0
413504150	1441073172	31.273588474933266	122.52281393095339	10.4	177.88888888888889	175.0
413504150	1441073173	31.273540285236766	122.52281597176322	10.4	177.84444444444443	175.0
413504150	1441073174	31.273491999999997	122.52281800000002	10.4	177.8	175.0
413504150	1441073175	31.273443603558587	122.52282000944804	10.4	177.8909090909091	175.0
413504150	1441073176	31.27339510674872	122.52282200268363	10.4	177.9818181818182	175.0
413504150	1441073177	31.273346527031716	122.52282398448104	10.4	178.0727272727273	175.0
413504150	1441073178	31.273297881868945	122.52282595961458	10.4	178.16363636363636	175.0
413504150	1441073179	31.273249188721742	122.52282793285855	10.4	178.25454545454548	175.0
413504150	1441073180	31.273200465051403	122.52282990898719	10.4	178.34545454545454	175.0
413504150	1441073181	31.273151728319313	122.52283189277479	10.4	178.43636363636367	175.0
413504150	1441073182	31.273102995986783	122.52283388899563	10.4	178.52727272727276	175.0
413504150	1441073183	31.273054285515173	122.52283590242395	10.4	178.61818181818182	175.0
413504150	1441073184	31.273005614365797	122.52283793783398	10.4	178.70909090909095	175.0
413504150	1441073185	31.27295700000001	122.52284	10.4	178.8	175.0
413504150	1441073186	31.27290845505819	122.52284209355264	10.42	178.71000000000004	175.0
413504150	1441073187	31.27285997289704	122.5228442225483	10.44	178.62	175.0
413504150	1441073188	31.272811542052295	122.52284639089983	10.46	178.53	175.0
413504150	1441073189	31.272763151059678	122.52284860252003	10.48	178.44000000000003	175.0
413504150	1441073190	31.272714788454927	122.52285086132173	10.5	178.35	175.0
413504150	1441073191	31.27266644277379	122.52285317121768	10.52	178.26000000000002	175.0
413504150	1441073192	31.272618102551988	122.52285553612072	10.54	178.17000000000002	175.0
413504150	1441073193	31.272569756325275	122.52285795994361	10.56	178.08	175.0
413504150	1441073194	31.272521392629358	122.52286044659911	10.58	177.99	175.0
413504150	1441073195	31.272473	122.52286300000002	10.6	177.9	175.0
413504150	1441073196	31.272424570012667	122.52286562099322	10.6	177.95	175.1
413504150	1441073197	31.272376106401993	122.52286829816238	10.6	178.0	175.2
413504150	1441073198	31.27232761594233	122.52287101702537	10.6	178.04999999999998	175.3
413504150	1441073199	31.27227910540803	122.52287376310008	10.6	178.1	175.4
413504150	1441073200	31.272230581573492	122.52287652190442	10.6	178.15	175.5
413504150	1441073201	31.272182051213065	122.52287927895635	10.6	178.20000000000002	175.6
413504150	1441073202	31.272133521101118	122.52288201977385	10.6	178.25	175.7
413504150	1441073203	31.272084998012026	122.52288472987493	10.6	178.3	175.8
413504150	1441073204	31.27203648872022	122.52288739477763	10.6	178.35	175.9
413504150	1441073205	31.271988	122.52289000000002	10.6	178.4	176.0
413504150	1441073206	31.2719395378912	122.52289253447641	10.62	178.51999999999998	176.0
413504150	1441073207	31.27189110549517	122.52289500080602	10.64	178.64000000000001	176.0
413504150	1441073208	31.271842705178692	122.52289740500417	10.66	178.76	176.0
413504150	1441073209	31.27179433930855	122.52289975308624	10.68	178.88	176.0
413504150	1441073210	31.27174601025151	122.5229020510676	10.7	179.0	176.0
413504150	1441073211	31.271697720374352	122.52290430496356	10.72	179.12	176.0
413504150	1441073212	31.271649472043844	122.52290652078949	10.74	179.24	176.0
413504150	1441073213	31.27160126762677	122.52290870456065	10.76	179.35999999999999	176.0
413504150	1441073214	31.271553109489904	122.5229108622924	10.780000000000001	179.48000000000002	176.0
413504150	1441073215	31.271505000000005	122.522913	10.8	179.6	176.0
413504150	1441073216	31.271456936422485	122.52291512209962	10.75	179.41	176.0
413504150	1441073217	31.271408895617224	122.522917226611	10.700000000000001	179.22	176.0
413504150	1441073218	31.271360849342773	122.52291930995474	10.65	179.03	176.0
413504150	1441073219	31.271312769357646	122.52292136855147	10.600000000000001	178.84	176.0
413504150	1441073220	31.27126462742036	122.5229233988218	10.55	178.64999999999998	176.0
413504150	1441073221	31.271216395289443	122.52292539718643	10.5	178.45999999999998	176.0
413504150	1441073222	31.271168044723435	122.52292736006589	10.450000000000001	178.27	176.0
413504150	1441073223	31.271119547480854	122.52292928388088	10.4	178.07999999999998	176.0
413504150	1441073224	31.27107087532018	122.52293116505203	10.350000000000001	177.89	176.0
413504150	1441073225	31.27102199999999	122.52293300000001	10.3	177.7	176.0
413504150	1441073226	31.270972912044083	122.52293478947483	10.322222222222223	177.57777777777775	176.0
413504150	1441073227	31.270923677037494	122.52293655154398	10.344444444444445	177.45555555555555	176.0
413504150	1441073228	31.270874379330543	122.52293830860431	10.366666666666667	177.33333333333334	176.0
413504150	1441073229	31.270825103273566	122.52294008305263	10.38888888888889	177.2111111111111	176.0
413504150	1441073230	31.27077593321691	122.52294189728576	10.411111111111111	177.08888888888887	176.0
413504150	1441073231	31.270726953510877	122.52294377370038	10.433333333333334	176.96666666666667	176.0
413504150	1441073232	31.27067824850583	122.52294573469317	10.455555555555556	176.84444444444446	176.0
413504150	1441073233	31.27062990255209	122.52294780266085	10.477777777777778	176.72222222222223	176.0
413504150	1441073234	31.270582	122.52295	10.5	176.6	176.0
413504150	1441073235	31.270534579023618	122.52295234376189	10.50909090909091	176.5909090909091	176.09090909090907
413504150	1441073236	31.270487493091863	122.52295482961628	10.518181818181818	176.5818181818182	176.1818181818182
413504150	1441073237	31.2704405494974	122.52295744788766	10.527272727272727	176.57272727272726	176.27272727272728
413504150	1441073238	31.270393555532852	122.52296018890046	10.536363636363637	176.56363636363636	176.36363636363635
413504150	1441073239	31.270346318490887	122.52296304297909	10.545454545454545	176.55454545454546	176.45454545454547
413504150	1441073240	31.270298645664116	122.52296600044798	10.554545454545455	176.54545454545456	176.54545454545453
413504150	1441073241	31.27025034434516	122.52296905163155	10.563636363636363	176.53636363636366	176.63636363636365
413504150	1441073242	31.27020122182666	122.52297218685413	10.572727272727272	176.52727272727276	176.72727272727272
413504150	1441073243	31.270151085401228	122.52297539644019	10.581818181818182	176.51818181818183	176.8181818181818
413504150	1441073244	31.27009974236148	122.52297867071402	10.59090909090909	176.50909090909093	176.90909090909093
413504150	1441073245	31.27004700000001	122.522982	10.6	176.5	177.0
413504150	1441073246	31.26999277974879	122.52298537178324	10.5875	176.65	177.25000000000003
413504150	1441073247	31.26993745959729	122.52298876219218	10.575	176.79999999999998	177.5
413504150	1441073248	31.26988153167438	122.52299214451617	10.5625	176.95000000000002	177.75
413504150	1441073249	31.26982548810891	122.52299549204476	10.55	177.1	178.00000000000003
413504150	1441073250	31.269769821029808	122.52299877806755	10.5375	177.25	178.25
413504150	1441073251	31.26971502256599	122.52300197587435	10.525	177.4	178.50000000000003
413504150	1441073252	31.269661584846414	122.52300505875516	10.5125	177.55	178.75
413504150	1441073253	31.26961	122.523008	10.5	177.7	179.0
413504150	1441073254	31.269560622961766	122.5230107741262	10.50909090909091	177.9	179.18181818181822
413504150	1441073255	31.269513259890722	122.52301336055956	10.518181818181818	178.1	179.36363636363637
413504150	1441073256	31.26946757975189	122.52301573995291	10.527272727272727	178.3	179.54545454545456
413504150	1441073257	31.269423251510265	122.52301789295916	10.536363636363637	178.5	179.72727272727275
413504150	1441073258	31.269379944130897	122.52301980023114	10.545454545454545	178.70000000000002	179.9090909090909
413504150	1441073259	31.269337326578725	122.52302144242162	10.554545454545455	178.89999999999998	180.0909090909091
413504150	1441073260	31.26929506781874	122.52302280018341	10.563636363636363	179.1	180.27272727272728
413504150	1441073261	31.26925283681593	122.52302385416931	10.572727272727272	179.29999999999998	180.45454545454547
413504150	1441073262	31.269210302535228	122.52302458503218	10.581818181818182	179.5	180.63636363636365
413504150	1441073263	31.269167133941608	122.52302497342478	10.59090909090909	179.7	180.8181818181818
413504150	1441073264	31.269123	122.52302500000002	10.6	179.9	181.0
413504150	1441073265	31.26907765071391	122.52302465376607	10.59090909090909	180.1727272727273	181.0909090909091
413504150	1441073266	31.269031160241198	122.52302395715242	10.581818181818182	180.44545454545457	181.18181818181822
413504150	1441073267	31.268983683778266	122.52302294094369	10.572727272727272	180.71818181818182	181.27272727272728
413504150	1441073268	31.268935376521583	122.52302163592464	10.563636363636363	180.9909090909091	181.36363636363637
413504150	1441073269	31.26888639366755	122.52302007287979	10.554545454545455	181.26363636363638	181.45454545454547
413504150	1441073270	31.26883689041261	122.52301828259372	10.545454545454545	181.53636363636363	181.54545454545456
413504150	1441073271	31.26878702195322	122.52301629585095	10.536363636363637	181.8090909090909	181.63636363636365
413504150	1441073272	31.268736943485806	122.52301414343589	10.527272727272727	182.08181818181816	181.72727272727272
413504150	1441073273	31.268686810206823	122.52301185613287	10.518181818181818	182.35454545454544	181.8181818181818
413504150	1441073274	31.268636777312718	122.52300946472619	10.50909090909091	182.62727272727273	181.9090909090909
413504150	1441073275	31.268587	122.52300700000002	10.5	182.9	182.0
413504150	1441073276	31.268537598038023	122.52300448564583	10.5	182.79	182.0
413504150	1441073277	31.268488549487916	122.52300191698431	10.5	182.68	182.0
413504150	1441073278	31.268439796983753	122.52299928224353	10.5	182.57	182.0
413504150	1441073279	31.26839128315954	122.52299656965154	10.5	182.46	182.0
413504150	1441073280	31.26834295064935	122.52299376743646	10.5	182.35	182.0
413504150	1441073281	31.26829474208722	122.5229908638264	10.5	182.24	182.0
413504150	1441073282	31.268246600107183	122.5229878470495	10.5	182.13000000000002	182.0
413504150	1441073283	31.268198467343282	122.52298470533401	10.5	182.02	182.0
413504150	1441073284	31.26815028642955	122.52298142690809	10.5	181.91	182.0
413504150	1441073285	31.268101999999995	122.52297800000001	10.5	181.8	182.0
413504150	1441073286	31.268053564120027	122.52297441896454	10.522222222222222	182.11111111111111	182.0
413504150	1441073287	31.268004988580476	122.52297070266242	10.544444444444444	182.42222222222225	182.0
413504150	1441073288	31.26795629660353	122.52296687608087	10.566666666666666	182.73333333333332	182.0
413504150	1441073289	31.267907511411416	122.52296296420705	10.588888888888889	183.04444444444445	182.0
413504150	1441073290	31.267858656226288	122.52295899202801	10.61111111111111	183.35555555555555	182.0
413504150	1441073291	31.267809754270363	122.52295498453084	10.633333333333333	183.66666666666669	182.0
413504150	1441073292	31.26776082876586	122.52295096670252	10.655555555555555	183.97777777777776	182.0
413504150	1441073293	31.267711902935012	122.52294696352993	10.677777777777777	184.2888888888889	182.0
413504150	1441073294	31.26766299999999	122.522943	10.7	184.6	182.0
413504150	1441073295	31.267614139260868	122.52293909646858	10.681818181818182	184.48181818181817	182.0
413504150	1441073296	31.267565324329073	122.5229352547676	10.663636363636362	184.36363636363637	182.0
413504150	1441073297	31.267516554893852	122.52293147209812	10.645454545454545	184.24545454545455	182.0
413504150	1441073298	31.267467830644478	122.52292774566118	10.627272727272727	184.12727272727273	182.0
413504150	1441073299	31.2674191512702	122.52292407265776	10.60909090909091	184.00909090909093	182.0
413504150	1441073300	31.26737051646027	122.52292045028892	10.59090909090909	183.8909090909091	182.0
413504150	1441073301	31.267321925903957	122.52291687575573	10.572727272727272	183.77272727272728	182.0
413504150	1441073302	31.267273379290522	122.52291334625916	10.554545454545455	183.65454545454546	182.0
413504150	1441073303	31.267224876309218	122.52290985900031	10.536363636363637	183.53636363636366	182.0
413504150	1441073304	31.267176416649285	122.52290641118023	10.518181818181818	183.41818181818184	182.0
413504150	1441073305	31.267128	122.52290299999999	10.5	183.3	182.0
413504150	1441073306	31.267079623122832	122.52289962062176	10.511111111111111	183.33333333333334	182.0
413504150	1441073307	31.26703127106804	122.52289626005214	10.522222222222222	183.3666666666667	182.0
413504150	1441073308	31.266982925958118	122.52289290325885	10.533333333333333	183.4	182.0
413504150	1441073309	31.266934569915573	122.52288953520971	10.544444444444444	183.43333333333334	182.0
413504150	1441073310	31.266886185062855	122.52288614087247	10.555555555555555	183.4666666666667	182.0
413504150	1441073311	31.266837753522466	122.52288270521501	10.566666666666666	183.5	182.0
413504150	1441073312	31.266789257416878	122.52287921320517	10.577777777777778	183.53333333333333	182.0
413504150	1441073313	31.26674067886856	122.52287564981087	10.588888888888889	183.5666666666667	182.0
413504150	1441073314	31.266692000000006	122.52287200000002	10.6	183.6	182.0
413504150	1441073315	31.266643214173026	122.52286825429869	10.59	183.69	182.0
413504150	1441073316	31.266594359706875	122.52286442546526	10.58	183.78	182.0
413504150	1441073317	31.266545486160133	122.52286053181606	10.57	183.87	182.0
413504150	1441073318	31.266496643091433	122.52285659166755	10.56	183.96	182.0
413504150	1441073319	31.26644788005937	122.52285262333596	10.55	184.05	182.0
413504150	1441073320	31.266399246622544	122.52284864513759	10.54	184.14	182.0
413504150	1441073321	31.26635079233958	122.52284467538864	10.53	184.23	182.0
413504150	1441073322	31.266302566769085	122.52284073240533	10.52	184.32000000000002	182.0
413504150	1441073323	31.266254619469688	122.52283683450374	10.51	184.41	182.0
413504150	1441073324	31.266207000000005	122.52283300000002	10.5	184.5	182.0
413504150	1441073325	31.266159722609604	122.52282924176832	10.518181818181818	184.54545454545456	182.0
413504150	1441073326	31.266112660311812	122.52282555091531	10.536363636363637	184.5909090909091	182.0
413504150	1441073327	31.266065650810877	122.5228219131059	10.554545454545455	184.63636363636363	182.0
413504150	1441073328	31.266018531811078	122.52281831400501	10.572727272727272	184.6818181818182	182.0
413504150	1441073329	31.265971141016635	122.52281473927756	10.59090909090909	184.72727272727272	182.0
413504150	1441073330	31.26592331613182	122.5228111745886	10.60909090909091	184.77272727272728	182.0
413504150	1441073331	31.26587489486085	122.52280760560318	10.627272727272727	184.8181818181818	182.0
413504150	1441073332	31.265825714907944	122.52280401798643	10.645454545454545	184.86363636363635	182.0
413504150	1441073333	31.26577561397738	122.5228003974035	10.663636363636362	184.9090909090909	182.0
413504150	1441073334	31.265724429773318	122.5227967295196	10.681818181818182	184.95454545454544	182.0
413504150	1441073335	31.265671999999995	122.522793	10.7	185.0	182.0
413504150	1441073336	31.265618255224943	122.52278919959166	10.677777777777777	184.8111111111111	182.0
413504150	1441073337	31.26556349746914	122.52278533936817	10.655555555555555	184.62222222222223	182.0
413504150	1441073338	31.26550812161686	122.52278143548465	10.633333333333333	184.43333333333334	182.0
413504150	1441073339	31.265452522552426	122.52277750409618	10.61111111111111	184.24444444444447	182.0
413504150	1441073340	31.26539709516016	122.52277356135771	10.588888888888889	184.05555555555557	182.0
413504150	1441073341	31.26534223432444	122.52276962342413	10.566666666666666	183.86666666666667	182.0
413504150	1441073342	31.265288334929572	122.52276570645017	10.544444444444444	183.6777777777778	182.0
413504150	1441073343	31.26523579185998	122.52276182659061	10.522222222222222	183.4888888888889	182.0
413504150	1441073344	31.26518500000001	122.522758	10.5	183.3	182.0
413504150	1441073345	31.26513623567186	122.52275423829234	10.518181818181818	183.36363636363637	182.0
413504150	1441073346	31.26508930094885	122.52275053491933	10.536363636363637	183.42727272727274	182.0
413504150	1441073347	31.26504387934207	122.52274687879228	10.554545454545455	183.4909090909091	182.0
413504150	1441073348	31.26499965436262	122.52274325882244	10.572727272727272	183.55454545454546	182.0
413504150	1441073349	31.264956309521537	122.52273966392126	10.59090909090909	183.61818181818182	182.0
413504150	1441073350	31.264913528329902	122.5227360830001	10.60909090909091	183.68181818181822	182.0
413504150	1441073351	31.264870994298775	122.52273250497053	10.627272727272727	183.74545454545455	182.0
413504150	1441073352	31.264828390939186	122.5227289187441	10.645454545454545	183.80909090909094	182.0
413504150	1441073353	31.264785401762182	122.5227253132324	10.663636363636362	183.87272727272727	182.0
413504150	1441073354	31.264741710278777	122.52272167734712	10.681818181818182	183.93636363636367	182.0
413504150	1441073355	31.264696999999995	122.522718	10.7	184.0	182.0
413504150	1441073356	31.264651035200963	122.52271427159614	10.709999999999999	184.18	182.0
413504150	1441073357	31.264603903213217	122.52271048851372	10.719999999999999	184.36	182.0
413504150	1441073358	31.264555772132443	122.52270664862425	10.73	184.54000000000002	182.0
413504150	1441073359	31.264506810054336	122.52270274979914	10.74	184.72	182.0
413504150	1441073360	31.264457185074566	122.52269878990985	10.75	184.9	182.0
413504150	1441073361	31.26440706528882	122.52269476682781	10.76	185.08	182.0
413504150	1441073362	31.26435661879279	122.52269067842444	10.77	185.26000000000002	182.0
413504150	1441073363	31.26430601368218	122.5226865225711	10.780000000000001	185.44000000000003	182.0
413504150	1441073364	31.264255418052674	122.52268229713916	10.790000000000001	185.62	182.0
413504150	1441073365	31.264204999999993	122.52267799999998	10.8	185.8	182.0
413504150	1441073366	31.264154894747037	122.5226736321145	10.766666666666667	185.6	182.0
413504150	1441073367	31.264105106025482	122.52266920680201	10.733333333333334	185.4	182.0
413504150	1441073368	31.26405560469424	122.52266474047138	10.700000000000001	185.20000000000002	182.0
413504150	1441073369	31.264006361612136	122.52266024953146	10.666666666666668	185.00000000000003	182.0
413504150	1441073370	31.263957347638087	122.52265575039107	10.633333333333333	184.8	182.0
413504150	1441073371	31.26390853363096	122.52265125945898	10.6	184.60000000000002	182.0
413504150	1441073372	31.263859890449652	122.52264679314398	10.566666666666666	184.4	182.0
413504150	1441073373	31.26381138895304	122.52264236785474	10.533333333333333	184.20000000000002	182.0
413504150	1441073374	31.263762999999997	122.52263800000001	10.5	184.0	182.0
413504150	1441073375	31.263714687560096	122.52263370189819	10.51	184.03	182.0
413504150	1441073376	31.263666388045618	122.52262946950658	10.52	184.06	182.0
413504150	1441073377	31.263618030979533	122.52262529469232	10.53	184.09	182.0
413504150	1441073378	31.263569545884806	122.52262116932255	10.54	184.12	182.0
413504150	1441073379	31.263520862284373	122.52261708526437	10.55	184.15	182.0
413504150	1441073380	31.26347190970119	122.52261303438499	10.56	184.18	182.0
413504150	1441073381	31.263422617658232	122.52260900855164	10.57	184.21	182.0
413504150	1441073382	31.263372915678413	122.5226049996315	10.58	184.24	182.0
413504150	1441073383	31.26332273328469	122.52260099949187	10.59	184.27	182.0
413504150	1441073384	31.263272	122.522597	10.6	184.3	182.0
413504150	1441073385	31.263220671347614	122.52259299545564	10.589473684210526	184.23157894736843	181.94736842105263
413504150	1441073386	31.263168806852025	122.52258898988809	10.578947368421053	184.16315789473686	181.89473684210526
413504150	1441073387	31.263116492038094	122.52258498975912	10.568421052631578	184.09473684210528	181.8421052631579
413504150	1441073388	31.263063812430666	122.5225810015304	10.557894736842105	184.02631578947367	181.78947368421052
413504150	1441073389	31.263010853554547	122.52257703166356	10.547368421052632	183.9578947368421	181.73684210526315
413504150	1441073390	31.262957700934617	122.52257308662028	10.536842105263158	183.88947368421054	181.6842105263158
413504150	1441073391	31.262904440095728	122.52256917286215	10.526315789473685	183.82105263157897	181.6315789473684
413504150	1441073392	31.262851156562736	122.52256529685079	10.51578947368421	183.7526315789474	181.57894736842107
413504150	1441073393	31.26279793586048	122.52256146504772	10.505263157894737	183.6842105263158	181.52631578947367
413504150	1441073394	31.262744863513834	122.52255768391451	10.494736842105263	183.6157894736842	181.47368421052633
413504150	1441073395	31.262692025047667	122.52255395991266	10.48421052631579	183.54736842105262	181.42105263157896
413504150	1441073396	31.26263950598683	122.52255029950362	10.473684210526315	183.47894736842105	181.3684210526316
413504150	1441073397	31.262587391856204	122.5225467091489	10.463157894736842	183.41052631578947	181.31578947368422
413504150	1441073398	31.262535768180665	122.52254319530992	10.452631578947368	183.3421052631579	181.26315789473685
413504150	1441073399	31.26248472048508	122.5225397644481	10.442105263157895	183.2736842105263	181.21052631578948
413504150	1441073400	31.262434334294344	122.52253642302483	10.431578947368422	183.2052631578947	181.15789473684214
413504150	1441073401	31.26238469513333	122.52253317750149	10.421052631578947	183.13684210526316	181.10526315789474
413504150	1441073402	31.262335888526916	122.52253003433945	10.410526315789474	183.06842105263158	181.0526315789474
413504150	1441073403	31.26228800000001	122.52252700000001	10.4	183.0	181.0
413504150	1441073404	31.262241075101237	122.52252407606719	10.408333333333333	182.95	181.08333333333334
413504150	1441073405	31.262194999474335	122.52252124461552	10.416666666666668	182.9	181.16666666666669
413504150	1441073406	31.262149618786786	122.52251848284239	10.425	182.85	181.25000000000003
413504150	1441073407	31.262104778706036	122.5225157679451	10.433333333333334	182.8	181.33333333333334
413504150	1441073408	31.26206032489957	122.52251307712108	10.441666666666666	182.75	181.41666666666666
413504150	1441073409	31.26201610303485	122.52251038756783	10.45	182.7	181.5
413504150	1441073410	31.26197195877932	122.52250767648283	10.458333333333334	182.64999999999998	181.58333333333334
413504150	1441073411	31.261927737800413	122.52250492106377	10.466666666666667	182.6	181.66666666666669
413504150	1441073412	31.26188328576561	122.5225020985082	10.475	182.54999999999998	181.75
413504150	1441073413	31.261838448342317	122.52249918601385	10.483333333333334	182.5	181.83333333333334
413504150	1441073414	31.261793071197967	122.52249616077853	10.491666666666667	182.45	181.91666666666669
413504150	1441073415	31.261747000000003	122.522493	10.5	182.4	182.0
413504150	1441073416	31.261700123253917	122.52248968995534	10.5	182.48	181.9
413504150	1441073417	31.261652500817604	122.52248625323817	10.5	182.56	181.8
413504150	1441073418	31.26160423538709	122.5224827215212	10.5	182.64000000000001	181.7
413504150	1441073419	31.26155542965834	122.52247912647707	10.5	182.72	181.6
413504150	1441073420	31.2615061863274	122.52247549977835	10.5	182.8	181.5
413504150	1441073421	31.26145660809023	122.52247187309752	10.5	182.88	181.4
413504150	1441073422	31.261406797642888	122.52246827810697	10.5	182.95999999999998	181.3
413504150	1441073423	31.261356857681367	122.52246474647905	10.5	183.04000000000002	181.2
413504150	1441073424	31.26130689090174	122.522461309886	10.5	183.12	181.1
413504150	1441073425	31.261257000000004	122.52245800000001	10.5	183.20000000000002	181.0
413504150	1441073426	31.261207266627988	122.52245484007237	10.511111111111111	183.11111111111111	181.0
413504150	1441073427	31.261157688260642	122.52245181967132	10.522222222222222	183.0222222222222	181.0
413504150	1441073428	31.261108241328703	122.5224489199443	10.533333333333333	182.93333333333334	181.0
413504150	1441073429	31.261058902262832	122.52244612203879	10.544444444444444	182.84444444444443	181.0
413504150	1441073430	31.261009647493793	122.52244340710237	10.555555555555555	182.75555555555556	181.0
413504150	1441073431	31.260960453452274	122.52244075628266	10.566666666666666	182.66666666666666	181.0
413504150	1441073432	31.260911296569	122.52243815072724	10.577777777777778	182.57777777777778	181.0
413504150	1441073433	31.260862153274672	122.52243557158377	10.588888888888889	182.48888888888888	181.0
413504150	1441073434	31.260813000000006	122.52243300000002	10.6	182.4	181.0
413504150	1441073435	31.260763817607938	122.52243042060829	10.6	182.425	181.0
413504150	1441073436	31.26071460469051	122.5224278319792	10.6	182.45	181.0
413504150	1441073437	31.26066536427196	122.52242523616802	10.6	182.475	181.0
413504150	1441073438	31.260616099376573	122.52242263522994	10.6	182.5	181.0
413504150	1441073439	31.260566813028603	122.52242003122016	10.6	182.525	181.0
413504150	1441073440	31.2605175082523	122.5224174261939	10.6	182.54999999999998	181.0
413504150	1441073441	31.260468188071957	122.52241482220636	10.6	182.575	181.0
413504150	1441073442	31.260418855511826	122.52241222131272	10.6	182.6	181.0
413504150	1441073443	31.260369513596178	122.5224096255682	10.6	182.625	181.0
413504150	1441073444	31.260320165349277	122.52240703702797	10.6	182.64999999999998	181.0
413504150	1441073445	31.260270813795387	122.52240445774724	10.6	182.675	181.0
413504150	1441073446	31.26022146195878	122.52240188978115	10.6	182.70000000000002	181.0
413504150	1441073447	31.260172112863714	122.5223993351849	10.6	182.725	181.0
413504150	1441073448	31.260122769534455	122.52239679601362	10.6	182.75	181.0
413504150	1441073449	31.260073434995277	122.52239427432252	10.6	182.775	181.0
413504150	1441073450	31.260024112270457	122.52239177216677	10.6	182.8	181.0
413504150	1441073451	31.25997480438425	122.52238929160147	10.6	182.825	181.0
413504150	1441073452	31.259925514360916	122.52238683468183	10.6	182.85	181.0
413504150	1441073453	31.25987624522475	122.52238440346295	10.6	182.875	181.0
413504150	1441073454	31.25982699999999	122.522382	10.6	182.9	181.0
413504150	1441073455	31.259777780182713	122.52237962440401	10.6	182.79	181.1
413504150	1441073456	31.259728581156054	122.52237726900974	10.6	182.68	181.2
413504150	1441073457	31.259679396774995	122.52237492420782	10.6	182.57	181.3
413504150	1441073458	31.25963022089448	122.52237258038895	10.6	182.46	181.4
413504150	1441073459	31.259581047369462	122.52237022794381	10.6	182.35	181.5
413504150	1441073460	31.25953187005488	122.5223678572631	10.6	182.24	181.6
413504150	1441073461	31.2594826828057	122.52236545873761	10.6	182.13000000000002	181.7
413504150	1441073462	31.259433479476854	122.52236302275809	10.6	182.02	181.8
413504150	1441073463	31.259384253923308	122.52236053971528	10.6	181.91	181.9
413504150	1441073464	31.259334999999993	122.522358	10.6	181.8	182.0
413504150	1441073465	31.259285714133636	122.52235539657671	10.6	181.92727272727274	182.0
413504150	1441073466	31.259236403038138	122.52235273270425	10.6	182.05454545454546	182.0
413504150	1441073467	31.259187075999133	122.52235001421519	10.6	182.1818181818182	182.0
413504150	1441073468	31.259137742302272	122.52234724694199	10.6	182.3090909090909	182.0
413504150	1441073469	31.259088411233222	122.52234443671712	10.6	182.43636363636364	182.0
413504150	1441073470	31.25903909207766	122.52234158937304	10.6	182.56363636363636	182.0
413504150	1441073471	31.258989794121224	122.52233871074225	10.6	182.6909090909091	182.0
413504150	1441073472	31.258940526649578	122.5223358066571	10.6	182.8181818181818	182.0
413504150	1441073473	31.258891298948367	122.5223328829501	10.6	182.94545454545454	182.0
413504150	1441073474	31.258842120303296	122.52232994545358	10.6	183.07272727272726	182.0
413504150	1441073475	31.258792999999994	122.522327	10.6	183.20000000000002	182.0
413504150	1441073476	31.25874394227552	122.52232405203078	10.62	183.19	182.0
413504150	1441073477	31.258694931172478	122.52232110542356	10.64	183.18	182.0
413504150	1441073478	31.25864594568489	122.52231816366505	10.66	183.17000000000002	182.0
413504150	1441073479	31.25859696480673	122.52231523024192	10.68	183.16	182.0
413504150	1441073480	31.258547967532024	122.52231230864085	10.7	183.15	182.0
413504150	1441073481	31.25849893285474	122.52230940234853	10.72	183.14000000000001	182.0
413504150	1441073482	31.25844983976889	122.52230651485159	10.74	183.13	182.0
413504150	1441073483	31.258400667268507	122.52230364963678	10.76	183.12	182.0
413504150	1441073484	31.25835139434753	122.5223008101907	10.780000000000001	183.11	182.0
413504150	1441073485	31.258302	122.52229800000002	10.8	183.10000000000002	182.0
413504150	1441073486	31.258252478966547	122.5222952203565	10.766666666666667	183.15555555555557	182.0
413504150	1441073487	31.258202888974466	122.52229246377232	10.733333333333334	183.2111111111111	182.0
413504150	1441073488	31.25815330349773	122.52228972056477	10.700000000000001	183.26666666666668	182.0
413504150	1441073489	31.258103796010232	122.5222869810512	10.666666666666668	183.32222222222222	182.0
413504150	1441073490	31.258054439985955	122.52228423554894	10.633333333333333	183.3777777777778	182.0
413504150	1441073491	31.258005308898845	122.5222814743753	10.6	183.43333333333334	182.0
413504150	1441073492	31.257956476222834	122.5222786878477	10.566666666666666	183.4888888888889	182.0
413504150	1441073493	31.257908015431898	122.52227586628345	10.533333333333333	183.54444444444445	182.0
413504150	1441073494	31.25786	122.522273	10.5	183.6	182.0
413504150	1441073495	31.25781247589637	122.52227008256726	10.51	183.57	182.0
413504150	1441073496	31.25776537907149	122.52226712056549	10.52	183.54000000000002	182.0
413504150	1441073497	31.257718617971136	122.52226412382747	10.53	183.51000000000002	182.0
413504150	1441073498	31.25767210104107	122.52226110218605	10.54	183.48000000000002	182.0
413504150	1441073499	31.257625736727086	122.52225806547393	10.55	183.45000000000002	182.0
413504150	1441073500	31.257579433474938	122.52225502352394	10.56	183.42000000000002	182.0
413504150	1441073501	31.257533099730395	122.52225198616883	10.57	183.39000000000001	182.0
413504150	1441073502	31.257486643939203	122.52224896324128	10.58	183.36	182.0
413504150	1441073503	31.25743997454716	122.52224596457411	10.59	183.33	182.0
413504150	1441073504	31.257393	122.522243	10.6	183.3	182.0
413504150	1441073505	31.257345650414432	122.5222400749591	10.62	183.3	182.0
413504150	1441073506	31.257297942590885	122.52223717732119	10.64	183.3	182.0
413504150	1441073507	31.257249915000724	122.5222342905635	10.66	183.3	182.0
413504150	1441073508	31.25720160611533	122.52223139816331	10.68	183.3	182.0
413504150	1441073509	31.257153054406103	122.52222848359791	10.7	183.3	182.0
413504150	1441073510	31.257104298344363	122.52222553034463	10.72	183.3	182.0
413504150	1441073511	31.257055376401514	122.52222252188078	10.74	183.3	182.0
413504150	1441073512	31.257006327048934	122.52221944168376	10.76	183.3	182.0
413504150	1441073513	31.25695718875797	122.52221627323101	10.780000000000001	183.3	182.0
413504150	1441073514	31.256908000000003	122.52221299999998	10.8	183.3	182.0
413504150	1441073515	31.256858792928398	122.52220960937733	10.795238095238096	183.32380952380953	182.0
413504150	1441073516	31.256809574424555	122.52220610438653	10.790476190476191	183.34761904761908	182.0
413504150	1441073517	31.256760345051784	122.52220249196027	10.785714285714286	183.3714285714286	182.0
413504150	1441073518	31.256711105373494	122.52219877903127	10.780952380952382	183.3952380952381	182.0
413504150	1441073519	31.256661855953038	122.52219497253213	10.776190476190477	183.41904761904763	182.0
413504150	1441073520	31.25661259735378	122.52219107939553	10.771428571428572	183.44285714285718	182.0
413504150	1441073521	31.256563330139087	122.52218710655406	10.766666666666667	183.4666666666667	182.0
413504150	1441073522	31.25651405487232	122.52218306094034	10.761904761904763	183.49047619047622	182.0
413504150	1441073523	31.25646477211685	122.522178949487	10.757142857142858	183.51428571428573	182.0
413504150	1441073524	31.25641548243607	122.52217477912657	10.752380952380953	183.53809523809525	182.0
413504150	1441073525	31.25636618639332	122.52217055679166	10.747619047619047	183.56190476190477	182.0
413504150	1441073526	31.256316884551993	122.5221662894148	10.742857142857142	183.5857142857143	182.0
413504150	1441073527	31.256267577475445	122.52216198392854	10.738095238095237	183.60952380952384	182.0
413504150	1441073528	31.25621826572704	122.52215764726542	10.733333333333333	183.63333333333335	182.0
413504150	1441073529	31.25616894987016	122.52215328635793	10.728571428571428	183.65714285714287	182.0
413504150	1441073530	31.2561196304682	122.52214890813858	10.723809523809523	183.68095238095242	182.0
413504150	1441073531	31.25607030808451	122.52214451953981	10.719047619047618	183.70476190476194	182.0
413504150	1441073532	31.256020983282465	122.52214012749411	10.714285714285714	183.72857142857146	182.0
413504150	1441073533	31.255971656625455	122.52213573893397	10.709523809523809	183.75238095238095	182.0
413504150	1441073534	31.25592232867683	122.52213136079179	10.704761904761904	183.7761904761905	182.0
413504150	1441073535	31.255873	122.522127	10.7	183.8	182.0
413504150	1441073536	31.25582367095916	122.52212266251978	10.7	183.82631578947368	181.94736842105263
413504150	1441073537	31.255774341121864	122.52211835042745	10.7	183.8526315789474	181.89473684210526
413504150	1441073538	31.255725009856512	122.52211406482803	10.7	183.87894736842108	181.8421052631579
413504150	1441073539	31.255675676531485	122.5221098068266	10.7	183.90526315789475	181.78947368421052
413504150	1441073540	31.255626340515168	122.52210557752821	10.7	183.93157894736842	181.73684210526315
413504150	1441073541	31.255577001175965	122.52210137803796	10.7	183.95789473684212	181.6842105263158
413504150	1441073542	31.255527657882233	122.52209720946088	10.7	183.98421052631582	181.6315789473684
413504150	1441073543	31.255478310002417	122.522093072902	10.7	184.0105263157895	181.57894736842107
413504150	1441073544	31.255428956904847	122.5220889694664	10.7	184.03684210526316	181.52631578947367
413504150	1441073545	31.25537959795795	122.52208490025912	10.7	184.06315789473686	181.47368421052633
413504150	1441073546	31.255330232530103	122.5220808663852	10.7	184.08947368421053	181.42105263157896
413504150	1441073547	31.255280859989707	122.5220768689497	10.7	184.11578947368423	181.3684210526316
413504150	1441073548	31.25523147970513	122.52207290905766	10.7	184.1421052631579	181.31578947368422
413504150	1441073549	31.255182091044773	122.5220689878141	10.7	184.1684210526316	181.26315789473685
413504150	1441073550	31.255132693377035	122.52206510632409	10.7	184.19473684210527	181.21052631578948
413504150	1441073551	31.255083286070303	122.52206126569264	10.7	184.22105263157894	181.15789473684214
413504150	1441073552	31.255033868492966	122.5220574670248	10.7	184.24736842105264	181.10526315789474
413504150	1441073553	31.254984440013388	122.52205371142557	10.7	184.27368421052634	181.0526315789474
413504150	1441073554	31.254935000000007	122.52205000000001	10.7	184.3	181.0
413504150	1441073555	31.254885547994622	122.52204633329474	10.7	184.21	181.0
413504150	1441073556	31.254836084232878	122.52204270962277	10.7	184.12000000000003	181.0
413504150	1441073557	31.254786609123876	122.52203912673868	10.7	184.03	181.0
413504150	1441073558	31.254737123076666	122.52203558239714	10.7	183.94	181.0
413504150	1441073559	31.254687626500367	122.52203207435272	10.7	183.85000000000002	181.0
413504150	1441073560	31.254638119804024	122.52202860036012	10.7	183.76000000000002	181.0
413504150	1441073561	31.25458860339672	122.52202515817388	10.7	183.67000000000002	181.0
413504150	1441073562	31.25453907768757	122.5220217455487	10.7	183.58	181.0
413504150	1441073563	31.25448954308564	122.52201836023919	10.7	183.49	181.0
413504150	1441073564	31.254440000000002	122.522015	10.7	183.4	181.0
413504150	1441073565	31.254390449647186	122.52201166330327	10.68	183.36	181.0
413504150	1441073566	31.254340896473636	122.52200835149121	10.66	183.32000000000002	181.0
413504150	1441073567	31.254291345733144	122.52200506662341	10.639999999999999	183.28	181.0
413504150	1441073568	31.254241802679598	122.52200181075958	10.62	183.24	181.0
413504150	1441073569	31.25419227256685	122.5219985859594	10.6	183.20000000000002	181.0
413504150	1441073570	31.25414276064877	122.52199539428244	10.58	183.16	181.0
413504150	1441073571	31.25409327217915	122.52199223778837	10.56	183.12	181.0
413504150	1441073572	31.254043812411936	122.52198911853687	10.54	183.07999999999998	181.0
413504150	1441073573	31.253994386600926	122.52198603858754	10.52	183.04	181.0
413504150	1441073574	31.253944999999998	122.52198300000002	10.5	183.0	181.0
413504150	1441073575	31.253895655416596	122.52198000449178	10.52	182.98	180.9
413504150	1441073576	31.25384634587265	122.52197705241174	10.54	182.95999999999998	180.8
413504150	1441073577	31.253797061943608	122.52197414376667	10.56	182.94	180.70000000000002
413504150	1441073578	31.253747794204997	122.52197127856338	10.58	182.92	180.60000000000002
413504150	1441073579	31.253698533232313	122.5219684568086	10.6	182.9	180.50000000000003
413504150	1441073580	31.253649269601027	122.52196567850915	10.62	182.88	180.4
413504150	1441073581	31.25359999388667	122.52196294367178	10.639999999999999	182.86	180.3
413504150	1441073582	31.253550696664714	122.52196025230327	10.66	182.84	180.20000000000002
413504150	1441073583	31.25350136851066	122.52195760441045	10.68	182.82	180.1
413504150	1441073584	31.253452000000006	122.521955	10.7	182.8	180.0
413504150	1441073585	31.253402584272138	122.52195243740843	10.69090909090909	182.78181818181818	180.0
413504150	1441073586	31.25335312472212	122.52194990829055	10.681818181818182	182.76363636363635	180.0
413504150	1441073587	31.25330362730887	122.52194740263093	10.672727272727272	182.74545454545455	180.0
413504150	1441073588	31.253254097991352	122.52194491041408	10.663636363636362	182.72727272727272	180.0
413504150	1441073589	31.253204542728497	122.52194242162456	10.654545454545454	182.7090909090909	180.0
413504150	1441073590	31.253154967479233	122.52193992624699	10.645454545454545	182.6909090909091	180.0
413504150	1441073591	31.253105378202527	122.52193741426596	10.636363636363637	182.6727272727273	180.0
413504150	1441073592	31.253055780857313	122.52193487566609	10.627272727272727	182.65454545454546	180.0
413504150	1441073593	31.25300618140253	122.52193230043201	10.618181818181817	182.63636363636363	180.0
413504150	1441073594	31.252956585797104	122.52192967854842	10.60909090909091	182.61818181818182	180.0
413504150	1441073595	31.252906999999997	122.521927	10.6	182.6	180.0
413504150	1441073596	31.25285742885352	122.52192425768428	10.6	182.59473684210525	180.0
413504150	1441073597	31.25280787273359	122.52192145615014	10.6	182.5894736842105	180.0
413504150	1441073598	31.25275833089946	122.52191860285934	10.6	182.58421052631576	180.0
413504150	1441073599	31.252708802610428	122.52191570527357	10.6	182.57894736842104	180.0
413504150	1441073600	31.252659287125777	122.52191277085448	10.6	182.57368421052632	180.0
413504150	1441073601	31.252609783704788	122.52190980706379	10.6	182.56842105263158	180.0
413504150	1441073602	31.252560291606745	122.52190682136315	10.6	182.56315789473683	180.0
413504150	1441073603	31.252510810090925	122.52190382121417	10.6	182.5578947368421	180.0
413504150	1441073604	31.252461338416637	122.52190081407849	10.6	182.55263157894734	180.0
413504150	1441073605	31.252411875843126	122.52189780741773	10.6	182.54736842105262	180.0
413504150	1441073606	31.252362421629726	122.52189480869347	10.6	182.5421052631579	180.0
413504150	1441073607	31.252312975035682	122.52189182536733	10.6	182.53684210526316	180.0
413504150	1441073608	31.2522635353203	122.52188886490083	10.6	182.53157894736842	180.0
413504150	1441073609	31.25221410174287	122.52188593475552	10.6	182.52631578947367	180.0
413504150	1441073610	31.252164673562678	122.52188304239293	10.6	182.52105263157893	180.0
413504150	1441073611	31.252115250038994	122.5218801952746	10.6	182.5157894736842	180.0
413504150	1441073612	31.252065830431135	122.521877400862	10.6	182.5105263157895	180.0
413504150	1441073613	31.252016413998366	122.52187466661664	10.6	182.50526315789475	180.0
413504150	1441073614	31.251967	122.52187200000002	10.6	182.5	180.0
413504150	1441073615	31.251917587683995	122.52186940642848	10.61	182.525	180.0
413504150	1441073616	31.251868176253037	122.52186688313827	10.62	182.54999999999998	180.0
413504150	1441073617	31.2518187648985	122.52186442532054	10.629999999999999	182.575	180.0
413504150	1441073618	31.251769352811763	122.52186202816651	10.64	182.6	180.0
413504150	1441073619	31.251719939184177	122.52185968686729	10.65	182.625	180.0
413504150	1441073620	31.251670523207125	122.52185739661412	10.66	182.64999999999998	180.0
413504150	1441073621	31.251621104071972	122.52185515259825	10.67	182.67499999999998	180.0
413504150	1441073622	31.251571680970077	122.52185295001082	10.68	182.7	180.0
413504150	1441073623	31.251522253092833	122.52185078404311	10.69	182.725	180.0
413504150	1441073624	31.251472819631584	122.52184864988634	10.7	182.74999999999997	180.0
413504150	1441073625	31.2514233797777	122.52184654273177	10.71	182.775	180.0
413504150	1441073626	31.25137393272256	122.52184445777063	10.72	182.8	180.0
413504150	1441073627	31.251324477657537	122.52184239019421	10.73	182.825	180.0
413504150	1441073628	31.251275013773963	122.52184033519382	10.74	182.85	180.0
413504150	1441073629	31.251225540263242	122.52183828796066	10.75	182.875	180.0
413504150	1441073630	31.251176056316723	122.52183624368611	10.76	182.9	180.0
413504150	1441073631	31.25112656112577	122.52183419756143	10.770000000000001	182.92499999999998	180.0
413504150	1441073632	31.251077053881758	122.52183214477799	10.780000000000001	182.95	180.0
413504150	1441073633	31.251027533776043	122.52183008052707	10.790000000000001	182.975	180.0
413504150	1441073634	31.250978000000003	122.52182800000001	10.8	183.0	180.0
413504150	1441073635	31.250928452155232	122.52182589946443	10.8	183.0047619047619	180.0
413504150	1441073636	31.25087889148431	122.5218237794928	10.8	183.00952380952378	180.0
413504150	1441073637	31.250829319640033	122.52182164173391	10.8	183.0142857142857	180.0
413504150	1441073638	31.2507797382752	122.52181948783648	10.8	183.0190476190476	180.0
413504150	1441073639	31.25073014904263	122.52181731944928	10.8	183.02380952380952	180.0
413504150	1441073640	31.250680553595142	122.52181513822099	10.8	183.02857142857144	180.0
413504150	1441073641	31.250630953585507	122.5218129458004	10.8	183.03333333333333	180.0
413504150	1441073642	31.250581350666575	122.52181074383618	10.8	183.03809523809525	180.0
413504150	1441073643	31.25053174649111	122.52180853397712	10.8	183.04285714285714	180.0
413504150	1441073644	31.250482142711967	122.52180631787192	10.8	183.04761904761904	180.0
413504150	1441073645	31.250432540981908	122.52180409716928	10.8	183.05238095238096	180.0
413504150	1441073646	31.25038294295377	122.52180187351793	10.8	183.05714285714285	180.0
413504150	1441073647	31.25033335028036	122.52179964856657	10.8	183.06190476190477	180.0
413504150	1441073648	31.25028376461447	122.52179742396393	10.8	183.06666666666666	180.0
413504150	1441073649	31.25023418760893	122.52179520135871	10.8	183.07142857142856	180.0
413504150	1441073650	31.250184620916528	122.52179298239957	10.8	183.0761904761905	180.0
413504150	1441073651	31.25013506619007	122.52179076873527	10.8	183.0809523809524	180.0
413504150	1441073652	31.25008552508238	122.52178856201448	10.8	183.0857142857143	180.0
413504150	1441073653	31.250035999246272	122.5217863638859	10.8	183.0904761904762	180.0
413504150	1441073654	31.249986490334535	122.52178417599818	10.8	183.0952380952381	180.0
413504150	1441073655	31.249936999999996	122.52178200000002	10.8	183.10000000000002	180.0
413504150	1441073656	31.249887529413428	122.52177983628344	10.790000000000001	183.06	180.0
413504150	1441073657	31.249838077817575	122.52177768021387	10.780000000000001	183.02	180.0
413504150	1441073658	31.24978864397312	122.5217755259	10.77	182.98	180.0
413504150	1441073659	31.249739226640756	122.5217733674506	10.76	182.94	180.0
413504150	1441073660	31.2496898245812	122.52177119897445	10.75	182.9	180.0
413504150	1441073661	31.249640436555147	122.52176901458031	10.74	182.86	180.0
413504150	1441073662	31.249591061323322	122.521766808377	10.73	182.82	180.0
413504150	1441073663	31.249541697646368	122.52176457447328	10.719999999999999	182.77999999999997	180.0
413504150	1441073664	31.24949234428503	122.521762306978	10.709999999999999	182.73999999999998	180.0
413504150	1441073665	31.249443000000007	122.52176	10.7	182.7	180.0
413504150	1441073666	31.249393663474006	122.52175764927654	10.7	182.7	180.0
413504150	1441073667	31.249344333077875	122.52175525705877	10.7	182.7	180.0
413504150	1441073668	31.249295007104475	122.52175282722624	10.7	182.7	180.0
413504150	1441073669	31.24924568384666	122.52175036365853	10.7	182.7	180.0
413504150	1441073670	31.249196361597324	122.52174787023517	10.7	182.7	180.0
413504150	1441073671	31.249147038649312	122.52174535083576	10.7	182.7	180.0
413504150	1441073672	31.24909771329548	122.52174280933977	10.7	182.7	180.0
413504150	1441073673	31.24904838382872	122.52174024962682	10.7	182.7	180.0
413504150	1441073674	31.248999048541883	122.52173767557636	10.7	182.7	180.0
413504150	1441073675	31.24894970572782	122.52173509106794	10.7	182.7	180.0
413504150	1441073676	31.248900353679446	122.52173249998106	10.7	182.7	180.0
413504150	1441073677	31.248850990689583	122.52172990619522	10.7	182.7	180.0
413504150	1441073678	31.24880161505111	122.52172731358992	10.7	182.7	180.0
413504150	1441073679	31.24875222505688	122.52172472604464	10.7	182.7	180.0
413504150	1441073680	31.24870281899979	122.52172214743887	10.7	182.7	180.0
413504150	1441073681	31.248653395172692	122.52171958165206	10.7	182.7	180.0
413504150	1441073682	31.248603951868443	122.52171703256367	10.7	182.7	180.0
413504150	1441073683	31.248554487379927	122.52171450405315	10.7	182.7	180.0
413504150	1441073684	31.248504999999994	122.521712	10.7	182.7	180.0
413504150	1441073685	31.24845548952992	122.52170952212548	10.7	182.57999999999998	180.1
413504150	1441073686	31.24840596180455	122.52170706351852	10.7	182.46	180.20000000000002
413504150	1441073687	31.248356424167152	122.52170461511002	10.7	182.33999999999997	180.3
413504150	1441073688	31.24830688396091	122.52170216783074	10.7	182.22	180.4
413504150	1441073689	31.2482573485291	122.52169971261164	10.7	182.1	180.50000000000003
413504150	1441073690	31.24820782521498	122.52169724038356	10.7	181.98	180.60000000000002
413504150	1441073691	31.248158321361778	122.52169474207741	10.7	181.86	180.70000000000002
413504150	1441073692	31.248108844312707	122.52169220862415	10.7	181.73999999999998	180.8
413504150	1441073693	31.24805940141103	122.52168963095467	10.7	181.62	180.9
413504150	1441073694	31.248009999999997	122.52168699999999	10.7	181.5	181.0
413504150	1441073695	31.24796064453946	122.52168431092647	10.68	181.49	181.0
413504150	1441073696	31.24791132795571	122.5216815758423	10.66	181.48000000000002	181.0
413504150	1441073697	31.24786204029164	122.52167881109091	10.639999999999999	181.47	181.0
413504150	1441073698	31.24781277159021	122.52167603301588	10.62	181.46	181.0
413504150	1441073699	31.24776351189431	122.52167325796066	10.6	181.45000000000002	181.0
413504150	1441073700	31.24771425124687	122.52167050226862	10.58	181.44	181.0
413504150	1441073701	31.247664979690796	122.52166778228319	10.56	181.43	181.0
413504150	1441073702	31.247615687269008	122.52166511434774	10.54	181.42000000000002	181.0
413504150	1441073703	31.247566364024447	122.5216625148056	10.52	181.41000000000003	181.0
413504150	1441073704	31.247517	122.52166000000001	10.5	181.4	181.0
413504150	1441073705	31.247467587900864	122.52165758056132	10.527272727272727	181.5818181818182	181.0
413504150	1441073706	31.247418131081254	122.52165524426805	10.554545454545455	181.76363636363638	181.0
413504150	1441073707	31.24736863555763	122.52165297318567	10.581818181818182	181.94545454545457	181.0
413504150	1441073708	31.24731910734645	122.52165074937984	10.60909090909091	182.12727272727275	181.0
413504150	1441073709	31.247269552464203	122.5216485549162	10.636363636363637	182.3090909090909	181.0
413504150	1441073710	31.24721997692733	122.52164637186038	10.663636363636364	182.4909090909091	181.0
413504150	1441073711	31.247170386752323	122.52164418227812	10.690909090909091	182.6727272727273	181.0
413504150	1441073712	31.24712078795562	122.52164196823516	10.718181818181819	182.85454545454547	181.0
413504150	1441073713	31.247071186553683	122.52163971179725	10.745454545454546	183.03636363636366	181.0
413504150	1441073714	31.24702158856299	122.52163739503025	10.772727272727273	183.21818181818182	181.0
413504150	1441073715	31.246972000000007	122.52163500000002	10.8	183.4	181.0
413504150	1441073716	31.246922425924662	122.5216325139727	10.780000000000001	183.28000000000003	181.0
413504150	1441073717	31.246872867570847	122.52162994501569	10.76	183.16	181.0
413504150	1441073718	31.24682332521594	122.52162730639661	10.74	183.04000000000002	181.0
413504150	1441073719	31.246773799137294	122.52162461138306	10.72	182.92	181.0
413504150	1441073720	31.246724289612295	122.5216218732426	10.7	182.8	181.0
413504150	1441073721	31.246674796918313	122.5216191052428	10.68	182.68	181.0
413504150	1441073722	31.246625321332722	122.52161632065118	10.66	182.56	181.0
413504150	1441073723	31.246575863132882	122.52161353273517	10.64	182.44	181.0
413504150	1441073724	31.246526422596187	122.5216107547623	10.62	182.32	181.0
413504150	1441073725	31.246477	122.52160800000001	10.6	182.2	181.0
413504150	1441073726	31.24642759418175	122.52160527699586	10.61111111111111	182.2111111111111	181.0
413504150	1441073727	31.246378198219052	122.5216025754182	10.622222222222222	182.22222222222223	181.0
413504150	1441073728	31.246328803749588	122.5215998802156	10.633333333333333	182.23333333333335	181.0
413504150	1441073729	31.246279402411034	122.52159717633666	10.644444444444444	182.24444444444444	181.0
413504150	1441073730	31.24622998584103	122.52159444873001	10.655555555555555	182.25555555555553	181.0
413504150	1441073731	31.24618054567726	122.52159168234431	10.666666666666666	182.26666666666665	181.0
413504150	1441073732	31.246131073557397	122.52158886212825	10.677777777777777	182.27777777777777	181.0
413504150	1441073733	31.246081561119087	122.52158597303057	10.688888888888888	182.2888888888889	181.0
413504150	1441073734	31.246031999999992	122.521583	10.7	182.3	181.0
413504150	1441073735	31.245982384966144	122.52157993264326	10.7	182.28	181.0
413504150	1441073736	31.245932723296928	122.52157677919853	10.7	182.26000000000002	181.0
413504150	1441073737	31.24588302540009	122.52157355256193	10.7	182.24	181.0
413504150	1441073738	31.245833301683387	122.52157026562956	10.7	182.22000000000003	181.0
413504150	1441073739	31.245783562554553	122.52156693129743	10.7	182.20000000000002	181.0
413504150	1441073740	31.24573381842136	122.52156356246157	10.7	182.17999999999998	181.0
413504150	1441073741	31.24568407969155	122.52156017201793	10.7	182.16	181.0
413504150	1441073742	31.24563435677288	122.52155677286252	10.7	182.14	181.0
413504150	1441073743	31.24558466007311	122.52155337789124	10.7	182.12	181.0
413504150	1441073744	31.245535	122.52155	10.7	182.1	181.0
413504150	1441073745	31.245485384257854	122.52154664908711	10.7	182.22	180.9
413504150	1441073746	31.24543580973723	122.52154332306047	10.7	182.34	180.8
413504150	1441073747	31.245386270625247	122.52154001683047	10.7	182.46	180.70000000000002
413504150	1441073748	31.245336761108994	122.52153672530748	10.7	182.58	180.60000000000002
413504150	1441073749	31.2452872753756	122.52153344340194	10.7	182.70000000000002	180.50000000000003
413504150	1441073750	31.245237807612142	122.52153016602422	10.7	182.82	180.4
413504150	1441073751	31.245188352005766	122.52152688808472	10.7	182.94000000000003	180.3
413504150	1441073752	31.245138902743534	122.52152360449391	10.7	183.06	180.20000000000002
413504150	1441073753	31.245089454012582	122.52152031016219	10.7	183.18000000000004	180.1
413504150	1441073754	31.245040000000003	122.521517	10.7	183.3	180.0
413504150	1441073755	31.244990536002355	122.52151367200985	10.7	183.34000000000003	180.0
413504150	1441073756	31.244941061754005	122.5215103365622	10.7	183.38000000000002	180.0
413504150	1441073757	31.244891578098763	122.5215070071195	10.7	183.42000000000002	180.0
413504150	1441073758	31.24484208588045	122.52150369714418	10.7	183.46	180.0
413504150	1441073759	31.244792585942886	122.52150042009865	10.7	183.5	180.0
413504150	1441073760	31.24474307912989	122.52149718944528	10.7	183.54000000000002	180.0
413504150	1441073761	31.244693566285285	122.52149401864644	10.7	183.58	180.0
413504150	1441073762	31.244644048252876	122.52149092116441	10.7	183.62	180.0
413504150	1441073763	31.244594525876504	122.52148791046153	10.7	183.66	180.0
413504150	1441073764	31.244545	122.52148500000001	10.7	183.7	180.0
413504150	1441073765	31.244495471732808	122.52148219687174	10.69	183.48	180.0
413504150	1441073766	31.2444459432469	122.52147948268711	10.68	183.26	180.0
413504150	1441073767	31.244396416979917	122.52147683268619	10.67	183.04000000000002	180.0
413504150	1441073768	31.24434689536946	122.52147422210909	10.66	182.82	180.0
413504150	1441073769	31.244297380853137	122.521471626196	10.649999999999999	182.6	180.0
413504150	1441073770	31.24424787586858	122.5214690201871	10.639999999999999	182.38	180.0
413504150	1441073771	31.244198382853366	122.52146637932273	10.629999999999999	182.16000000000003	180.0
413504150	1441073772	31.244148904245122	122.52146367884313	10.62	181.94	180.0
413504150	1441073773	31.244099442481467	122.52146089398877	10.61	181.72	180.0
413504150	1441073774	31.244049999999994	122.521458	10.6	181.5	180.0
413504150	1441073775	31.24400057840998	122.52145498047044	10.6	181.8	180.0
413504150	1441073776	31.243951176007503	122.52145185240616	10.6	182.1	180.0
413504150	1441073777	31.243901790260256	122.52144864116623	10.6	182.4	180.0
413504150	1441073778	31.243852418635992	122.52144537210971	10.6	182.70000000000002	180.0
413504150	1441073779	31.243803058602456	122.52144207059563	10.6	183.00000000000003	180.0
413504150	1441073780	31.24375370762741	122.52143876198296	10.6	183.3	180.0
413504150	1441073781	31.24370436317853	122.52143547163055	10.6	183.6	180.0
413504150	1441073782	31.243655022723615	122.52143222489728	10.6	183.9	180.0
413504150	1441073783	31.243605683730383	122.52142904714194	10.6	184.20000000000002	180.0
413504150	1441073784	31.243556343666597	122.52142596372329	10.6	184.5	180.0
413504150	1441073785	31.243507	122.52142299999998	10.6	184.8	180.0
413504150	1441073786	31.24345765112144	122.52142017324158	10.61111111111111	184.51111111111112	180.0
413504150	1441073787	31.24340829911424	122.52141746836112	10.622222222222222	184.22222222222223	180.0
413504150	1441073788	31.2433589469848	122.52141486218255	10.633333333333333	183.93333333333334	180.0
413504150	1441073789	31.243309597739533	122.52141233152994	10.644444444444444	183.64444444444445	180.0
413504150	1441073790	31.24326025438483	122.52140985322734	10.655555555555555	183.35555555555555	180.0
413504150	1441073791	31.243210919927133	122.52140740409884	10.666666666666666	183.06666666666666	180.0
413504150	1441073792	31.24316159737282	122.52140496096864	10.677777777777777	182.77777777777777	180.0
413504150	1441073793	31.243112289728316	122.52140250066094	10.688888888888888	182.48888888888888	180.0
413504150	1441073794	31.243062999999996	122.5214	10.7	182.2	180.0
413504150	1441073795	31.243013729444773	122.52139744113484	10.68	182.04	180.0
413504150	1441073796	31.242964472321447	122.5213948275132	10.66	181.88	180.0
413504150	1441073797	31.242915221139345	122.5213921679076	10.639999999999999	181.72	180.0
413504150	1441073798	31.242865968407752	122.52138947109046	10.62	181.55999999999997	180.0
413504150	1441073799	31.24281670663598	122.52138674583422	10.6	181.39999999999998	180.0
413504150	1441073800	31.242767428333316	122.52138400091125	10.58	181.24	180.0
413504150	1441073801	31.24271812600909	122.52138124509398	10.56	181.07999999999998	180.0
413504150	1441073802	31.242668792172587	122.52137848715479	10.54	180.92	180.0
413504150	1441073803	31.242619419333124	122.52137573586602	10.52	180.76	180.0
413504150	1441073804	31.242569999999994	122.521373	10.5	180.6	180.0
413504150	1441073805	31.24252052955522	122.52137028875562	10.518181818181818	180.63636363636363	180.0
413504150	1441073806	31.24247101487169	122.52136761303805	10.536363636363637	180.6727272727273	180.0
413504150	1441073807	31.242421465695006	122.52136498417889	10.554545454545455	180.7090909090909	180.0
413504150	1441073808	31.24237189177077	122.52136241350976	10.572727272727272	180.74545454545452	180.0
413504150	1441073809	31.242322302844567	122.52135991236236	10.59090909090909	180.78181818181818	180.0
413504150	1441073810	31.242272708662007	122.52135749206818	10.60909090909091	180.8181818181818	180.0
413504150	1441073811	31.242223118968703	122.52135516395884	10.627272727272727	180.85454545454547	180.0
413504150	1441073812	31.24217354351024	122.52135293936585	10.645454545454545	180.8909090909091	180.0
413504150	1441073813	31.242123992032237	122.52135082962073	10.663636363636362	180.92727272727274	180.0
413504150	1441073814	31.24207447428029	122.52134884605498	10.681818181818182	180.96363636363637	180.0
413504150	1441073815	31.242025	122.52134700000002	10.7	181.0	180.0
413504150	1441073816	31.24197557614481	122.52134529919186	10.7	180.97000000000003	180.1
413504150	1441073817	31.241926198499453	122.5213437369846	10.7	180.94000000000003	180.20000000000002
413504150	1441073818	31.241876860056532	122.52134230313686	10.7	180.91	180.3
413504150	1441073819	31.241827553808587	122.52134098740731	10.7	180.88	180.4
413504150	1441073820	31.241778272748224	122.52133977955465	10.7	180.85	180.50000000000003
413504150	1441073821	31.241729009868003	122.52133866933757	10.7	180.82	180.60000000000002
413504150	1441073822	31.241679758160487	122.52133764651482	10.7	180.79	180.70000000000002
413504150	1441073823	31.24163051061827	122.5213367008451	10.7	180.76	180.8
413504150	1441073824	31.241581260233907	122.52133582208722	10.7	180.73	180.9
413504150	1441073825	31.241531999999992	122.521335	10.7	180.7	181.0
413504150	1441073826	31.24148272420065	122.52133421959375	10.688888888888888	181.0	181.22222222222223
413504150	1441073827	31.241433432286357	122.52133344688512	10.677777777777777	181.29999999999998	181.44444444444446
413504150	1441073828	31.24138412499917	122.52133264314234	10.666666666666666	181.6	181.66666666666669
413504150	1441073829	31.24133480308115	122.5213317696337	10.655555555555555	181.9	181.88888888888889
413504150	1441073830	31.241285467274324	122.52133078762768	10.644444444444444	182.2	182.11111111111111
413504150	1441073831	31.241236118320742	122.52132965839269	10.633333333333333	182.5	182.33333333333334
413504150	1441073832	31.241186756962485	122.5213283431973	10.622222222222222	182.8	182.55555555555554
413504150	1441073833	31.24113738394154	122.52132680331016	10.61111111111111	183.10000000000002	182.77777777777777
413504150	1441073834	31.241087999999998	122.521325	10.6	183.4	183.0
413504150	1441073835	31.24103860492714	122.52132290227377	10.618181818181817	183.52727272727273	183.09090909090907
413504150	1441073836	31.24098919470128	122.52132051009094	10.636363636363637	183.65454545454546	183.1818181818182
413504150	1441073837	31.240939764347964	122.52131783114912	10.654545454545454	183.7818181818182	183.27272727272725
413504150	1441073838	31.240890308892777	122.52131487314594	10.672727272727272	183.90909090909093	183.36363636363635
413504150	1441073839	31.24084082336124	122.52131164377893	10.690909090909091	184.03636363636366	183.45454545454547
413504150	1441073840	31.240791302778923	122.52130815074571	10.709090909090909	184.16363636363639	183.54545454545453
413504150	1441073841	31.24074174217138	122.5213044017438	10.727272727272728	184.2909090909091	183.63636363636365
413504150	1441073842	31.240692136564167	122.52130040447076	10.745454545454546	184.41818181818184	183.72727272727272
413504150	1441073843	31.240642480982828	122.52129616662411	10.763636363636364	184.54545454545456	183.8181818181818
413504150	1441073844	31.24059277045292	122.52129169590137	10.781818181818183	184.6727272727273	183.90909090909093
413504150	1441073845	31.240543	122.52128700000002	10.8	184.8	184.0
413504150	1441073846	31.24049317212751	122.52128208953395	10.777777777777779	184.91111111111113	184.0
413504150	1441073847	31.24044331925054	122.52127698678284	10.755555555555556	185.02222222222224	184.0
413504150	1441073848	31.24039348126213	122.52127171694268	10.733333333333334	185.13333333333333	184.0
413504150	1441073849	31.240343698055277	122.52126630520937	10.711111111111112	185.24444444444444	184.0
413504150	1441073850	31.240294009522984	122.52126077677886	10.688888888888888	185.35555555555558	184.0
413504150	1441073851	31.24024445555828	122.52125515684693	10.666666666666666	185.4666666666667	184.0
413504150	1441073852	31.24019507605421	122.52124947060936	10.644444444444444	185.5777777777778	184.0
413504150	1441073853	31.24014591090376	122.52124374326183	10.622222222222222	185.6888888888889	184.0
413504150	1441073854	31.240097	122.521238	10.6	185.8	184.0
413504150	1441073855	31.240048354584967	122.52123225778429	10.61	185.92000000000002	184.0
413504150	1441073856	31.239999871296714	122.52122650063455	10.62	186.04	184.0
413504150	1441073857	31.239951418122295	122.52122070433552	10.629999999999999	186.16000000000003	184.0
413504150	1441073858	31.23990286304877	122.5212148446721	10.639999999999999	186.28000000000003	184.0
413504150	1441073859	31.239854074063178	122.52120889742916	10.649999999999999	186.4	184.0
413504150	1441073860	31.239804919152547	122.5212028383917	10.66	186.52	184.0
413504150	1441073861	31.239755266303895	122.52119664334485	10.67	186.64	184.0
413504150	1441073862	31.23970498350425	122.52119028807377	10.68	186.76000000000002	184.0
413504150	1441073863	31.239653938740616	122.52118374836368	10.69	186.88	184.0
413504150	1441073864	31.239602	122.52117699999998	10.7	187.0	184.0
413504150	1441073865	31.239549092868376	122.52117002805491	10.7	187.14	184.0
413504150	1441073866	31.23949537332774	122.52116285474807	10.7	187.28	184.0
413504150	1441073867	31.23944105495907	122.52115551158579	10.7	187.42	184.0
413504150	1441073868	31.239386351343402	122.5211480300742	10.7	187.56	184.0
413504150	1441073869	31.239331476061725	122.52114044171942	10.7	187.70000000000002	184.0
413504150	1441073870	31.239276642695106	122.52113277802735	10.7	187.84	184.0
413504150	1441073871	31.23922206482453	122.52112507050377	10.7	187.98000000000002	184.0
413504150	1441073872	31.239167956031118	122.52111735065438	10.7	188.12	184.0
413504150	1441073873	31.239114529895918	122.52110964998464	10.7	188.26000000000002	184.0
413504150	1441073874	31.239062000000004	122.521102	10.7	188.4	184.0
413504150	1441073875	31.23901052985858	122.5210944289354	10.694999999999999	188.22500000000002	183.9
413504150	1441073876	31.238960082723224	122.52108695194468	10.69	188.05	183.8
413504150	1441073877	31.23891057177962	122.52107958091135	10.684999999999999	187.87500000000003	183.7
413504150	1441073878	31.23886191021346	122.52107232771898	10.68	187.70000000000002	183.6
413504150	1441073879	31.23881401121042	122.52106520425114	10.674999999999999	187.525	183.5
413504150	1441073880	31.23876678795618	122.52105822239135	10.67	187.35	183.39999999999998
413504150	1441073881	31.238720153636415	122.52105139402319	10.665	187.175	183.3
413504150	1441073882	31.238674021436815	122.52104473103023	10.66	187.0	183.20000000000002
413504150	1441073883	31.238628304543052	122.52103824529605	10.655	186.82500000000002	183.10000000000002
413504150	1441073884	31.238582916140807	122.52103194870419	10.649999999999999	186.65	183.00000000000003
413504150	1441073885	31.23853776941575	122.52102585313824	10.645	186.475	182.9
413504150	1441073886	31.238492777553564	122.52101997048177	10.639999999999999	186.3	182.8
413504150	1441073887	31.238447853739927	122.52101431261842	10.635	186.125	182.70000000000002
413504150	1441073888	31.2384029111605	122.52100889143168	10.629999999999999	185.95000000000002	182.6
413504150	1441073889	31.23835786300097	122.52100371880516	10.625	185.775	182.5
413504150	1441073890	31.238312622447	122.52099880662242	10.62	185.6	182.4
413504150	1441073891	31.23826710268424	122.52099416676698	10.615	185.42499999999998	182.3
413504150	1441073892	31.23822121689839	122.52098981112243	10.61	185.25	182.20000000000002
413504150	1441073893	31.238174878275085	122.52098575157225	10.605	185.075	182.1
413504150	1441073894	31.238128	122.520982	10.6	184.9	182.0
413504150	1441073895	31.238080521635133	122.52097855892927	10.6	184.74545454545455	182.0909090909091
413504150	1441073896	31.238032488248027	122.52097539344429	10.6	184.5909090909091	182.1818181818182
413504150	1441073897	31.23798397128252	122.52097245926954	10.6	184.43636363636364	182.27272727272728
413504150	1441073898	31.23793504218248	122.52096971212953	10.6	184.28181818181818	182.36363636363635
413504150	1441073899	31.237885772391795	122.52096710774889	10.6	184.12727272727273	182.45454545454544
413504150	1441073900	31.237836233354304	122.52096460185227	10.6	183.97272727272727	182.54545454545456
413504150	1441073901	31.237786496513866	122.52096215016446	10.6	183.8181818181818	182.63636363636363
413504150	1441073902	31.23773663331437	122.52095970841035	10.6	183.66363636363636	182.72727272727272
413504150	1441073903	31.237686715199633	122.52095723231487	10.6	183.50909090909093	182.8181818181818
413504150	1441073904	31.237636813613566	122.52095467760302	10.6	183.35454545454547	182.9090909090909
413504150	1441073905	31.237586999999998	122.52095199999998	10.6	183.20000000000002	183.0
413504150	1441073906	31.23753733013137	122.52094916199893	10.622222222222222	183.23333333333332	183.11111111111111
413504150	1441073907	31.237487797094353	122.52094615316504	10.644444444444444	183.26666666666668	183.2222222222222
413504150	1441073908	31.237438378304162	122.52094296983155	10.666666666666666	183.3	183.33333333333331
413504150	1441073909	31.23738905117607	122.5209396083317	10.688888888888888	183.33333333333334	183.44444444444443
413504150	1441073910	31.23733979312528	122.52093606499868	10.711111111111112	183.36666666666667	183.55555555555557
413504150	1441073911	31.237290581567052	122.52093233616576	10.733333333333334	183.4	183.66666666666669
413504150	1441073912	31.237241393916623	122.52092841816616	10.755555555555556	183.43333333333334	183.77777777777777
413504150	1441073913	31.23719220758919	122.52092430733316	10.777777777777779	183.4666666666667	183.88888888888889
413504150	1441073914	31.237143000000003	122.52092000000002	10.8	183.5	184.0
413504150	1441073915	31.237093753778225	122.52091549418753	10.790000000000001	183.96	184.0
413504150	1441073916	31.237044472408773	122.52091079466659	10.780000000000001	184.42000000000002	184.0
413504150	1441073917	31.23699516459051	122.5209059078956	10.77	184.88	184.0
413504150	1441073918	31.236945839022287	122.52090084033296	10.76	185.34	184.0
413504150	1441073919	31.236896504402964	122.52089559843702	10.75	185.79999999999998	184.0
413504150	1441073920	31.236847169431414	122.52089018866617	10.74	186.26000000000002	184.0
413504150	1441073921	31.23679784280648	122.52088461747871	10.73	186.72000000000003	184.0
413504150	1441073922	31.236748533227015	122.520878891333	10.719999999999999	187.18	184.0
413504150	1441073923	31.236699249391915	122.52087301668733	10.709999999999999	187.64000000000001	184.0
413504150	1441073924	31.236649999999994	122.52086700000001	10.7	188.1	184.0
413504150	1441073925	31.236600791482832	122.52086084901501	10.7	187.97272727272727	183.90909090909093
413504150	1441073926	31.236551621202594	122.52085457661904	10.7	187.84545454545454	183.8181818181818
413504150	1441073927	31.236502484254203	122.52084819698453	10.7	187.71818181818182	183.72727272727272
413504150	1441073928	31.23645337573253	122.52084172428388	10.7	187.5909090909091	183.63636363636365
413504150	1441073929	31.23640429073247	122.52083517268937	10.7	187.46363636363637	183.54545454545453
413504150	1441073930	31.23635522434891	122.52082855637339	10.7	187.33636363636361	183.45454545454547
413504150	1441073931	31.236306171676745	122.52082188950817	10.7	187.2090909090909	183.36363636363635
413504150	1441073932	31.23625712781087	122.520815186266	10.7	187.08181818181816	183.27272727272725
413504150	1441073933	31.23620808784619	122.52080846081913	10.7	186.95454545454544	183.1818181818182
413504150	1441073934	31.236159046877596	122.52080172733973	10.7	186.8272727272727	183.09090909090907
413504150	1441073935	31.236109999999996	122.520795	10.7	186.7	183.0
413504150	1441073936	31.236060942181194	122.52078829178994	10.7	186.63	182.9
413504150	1441073937	31.236011867880556	122.52078161097091	10.7	186.56	182.8
413504150	1441073938	31.235962771430316	122.52077496462218	10.7	186.49	182.7
413504150	1441073939	31.235913647162747	122.5207683598229	10.7	186.42000000000002	182.6
413504150	1441073940	31.23586448941012	122.52076180365228	10.7	186.35000000000002	182.5
413504150	1441073941	31.235815292504668	122.5207553031895	10.7	186.28	182.4
413504150	1441073942	31.23576605077868	122.52074886551375	10.7	186.21	182.3
413504150	1441073943	31.235716758564383	122.52074249770416	10.7	186.14	182.2
413504150	1441073944	31.235667410194072	122.52073620683987	10.7	186.07	182.1
413504150	1441073945	31.23561799999999	122.52073	10.7	186.0	182.0
413504150	1441073946	31.235568526990676	122.52072388277178	10.7	186.08888888888887	181.88888888888889
413504150	1441073947	31.235519008879677	122.5207178547748	10.7	186.17777777777778	181.77777777777777
413504150	1441073948	31.235469468056802	122.52071191413684	10.7	186.26666666666668	181.66666666666669
413504150	1441073949	31.235419926911874	122.52070605898558	10.7	186.35555555555558	181.55555555555557
413504150	1441073950	31.23537040783472	122.52070028744872	10.7	186.44444444444446	181.44444444444446
413504150	1441073951	31.23532093321513	122.52069459765401	10.7	186.53333333333336	181.33333333333334
413504150	1441073952	31.235271525442943	122.5206889877292	10.7	186.62222222222223	181.22222222222223
413504150	1441073953	31.235222206907952	122.52068345580194	10.7	186.71111111111114	181.11111111111111
413504150	1441073954	31.235172999999996	122.52067799999999	10.7	186.8	181.0
413504150	1441073955	31.235123920726547	122.52067261809421	10.7	186.7909090909091	181.0
413504150	1441073956	31.235074959565782	122.52066730642798	10.7	186.78181818181818	181.0
413504150	1441073957	31.235026100613492	122.5206620609879	10.7	186.77272727272728	181.0
413504150	1441073958	31.234977327965545	122.52065687776053	10.7	186.76363636363638	181.0
413504150	1441073959	31.234928625717735	122.52065175273248	10.7	186.75454545454545	181.0
413504150	1441073960	31.234879977965885	122.52064668189034	10.7	186.74545454545455	181.0
413504150	1441073961	31.234831368805846	122.52064166122071	10.7	186.73636363636362	181.0
413504150	1441073962	31.2347827823334	122.5206366867102	10.7	186.72727272727272	181.0
413504150	1441073963	31.23473420264441	122.5206317543455	10.7	186.71818181818182	181.0
413504150	1441073964	31.234685613834667	122.5206268601132	10.7	186.7090909090909	181.0
413504150	1441073965	31.234637	122.520622	10.7	186.7	181.0
413504150	1441073966	31.234588348089435	122.52061717133346	10.694736842105263	186.59473684210525	180.94736842105263
413504150	1441073967	31.23453965646482	122.52061237680478	10.689473684210526	186.4894736842105	180.8947368421053
413504150	1441073968	31.234490926341238	122.52060762044609	10.68421052631579	186.3842105263158	180.8421052631579
413504150	1441073969	31.234442158933742	122.52060290628951	10.678947368421053	186.27894736842106	180.78947368421055
413504150	1441073970	31.234393355457414	122.52059823836711	10.673684210526314	186.1736842105263	180.73684210526318
413504150	1441073971	31.234344517127308	122.52059362071101	10.668421052631578	186.06842105263155	180.6842105263158
413504150	1441073972	31.234295645158497	122.52058905735329	10.663157894736841	185.9631578947368	180.63157894736844
413504150	1441073973	31.234246740766064	122.520584552326	10.657894736842104	185.8578947368421	180.57894736842104
413504150	1441073974	31.234197805165074	122.52058010966124	10.652631578947368	185.75263157894736	180.5263157894737
413504150	1441073975	31.234148839570587	122.52057573339104	10.647368421052631	185.64736842105262	180.47368421052633
413504150	1441073976	31.23409984519768	122.52057142754747	10.642105263157895	185.54210526315788	180.42105263157896
413504150	1441073977	31.234050823261427	122.52056719616256	10.636842105263158	185.43684210526314	180.3684210526316
413504150	1441073978	31.234001774976896	122.52056304326831	10.631578947368421	185.33157894736843	180.3157894736842
413504150	1441073979	31.23395270155917	122.5205589728968	10.626315789473685	185.2263157894737	180.26315789473685
413504150	1441073980	31.23390360422331	122.52055498907998	10.621052631578946	185.12105263157892	180.21052631578948
413504150	1441073981	31.233854484184384	122.52055109584991	10.61578947368421	185.01578947368418	180.1578947368421
413504150	1441073982	31.233805342657476	122.52054729723858	10.610526315789473	184.91052631578947	180.10526315789474
413504150	1441073983	31.233756180857657	122.52054359727794	10.605263157894736	184.80526315789473	180.05263157894737
413504150	1441073984	31.233706999999992	122.52054000000001	10.6	184.7	180.0
413504150	1441073985	31.233657802726867	122.5205365069122	10.60909090909091	184.61818181818182	180.0
413504150	1441073986	31.233608597389875	122.52053310942384	10.618181818181817	184.5363636363636	180.0
413504150	1441073987	31.233559393767898	122.52052979641967	10.627272727272727	184.45454545454544	180.0
413504150	1441073988	31.23351020163984	122.52052655678455	10.636363636363637	184.37272727272727	180.0
413504150	1441073989	31.2334610307846	122.52052337940327	10.645454545454545	184.2909090909091	180.0
413504150	1441073990	31.233411890981053	122.52052025316071	10.654545454545454	184.2090909090909	180.0
413504150	1441073991	31.233362792008098	122.52051716694174	10.663636363636362	184.12727272727273	180.0
413504150	1441073992	31.23331374364462	122.52051410963124	10.672727272727272	184.04545454545456	180.0
413504150	1441073993	31.233264755669524	122.52051107011415	10.681818181818182	183.9636363636364	180.0
413504150	1441073994	31.233215837861675	122.52050803727542	10.69090909090909	183.88181818181818	180.0
413504150	1441073995	31.233167	122.520505	10.7	183.8	180.0
413504150	1441073996	31.233118246693564	122.52050195023494	10.69	183.78000000000003	180.0
413504150	1441073997	31.23306956187241	122.52049889217564	10.68	183.76000000000002	180.0
413504150	1441073998	31.233020924296746	122.52049583307956	10.67	183.74	180.0
413504150	1441073999	31.23297231272681	122.52049278020411	10.66	183.72000000000003	180.0
413504150	1441074000	31.23292370592281	122.52048974080674	10.649999999999999	183.70000000000002	180.0
413504150	1441074001	31.23287508264498	122.52048672214487	10.639999999999999	183.68	180.0
413504150	1441074002	31.232826421653566	122.52048373147586	10.629999999999999	183.66	180.0
413504150	1441074003	31.232777701708795	122.52048077605716	10.62	183.64000000000001	180.0
413504150	1441074004	31.232728901570844	122.52047786314607	10.61	183.62	180.0
413504150	1441074005	31.23268	122.520475	10.6	183.6	180.0
413504150	1441074006	31.232630982866436	122.52047219021568	10.61111111111111	183.5	180.0
413504150	1441074007	31.23258186448034	122.52046942274748	10.622222222222222	183.39999999999998	180.0
413504150	1441074008	31.232532666261886	122.52046668288914	10.633333333333333	183.3	180.0
413504150	1441074009	31.2324834096312	122.5204639559344	10.644444444444444	183.20000000000002	180.0
413504150	1441074010	31.232434116008452	122.52046122717715	10.655555555555555	183.1	180.0
413504150	1441074011	31.232384806813798	122.52045848191118	10.666666666666666	183.0	180.0
413504150	1441074012	31.232335503467404	122.5204557054304	10.677777777777777	182.9	180.0
413504150	1441074013	31.23228622738943	122.52045288302871	10.688888888888888	182.79999999999998	180.0
413504150	1441074014	31.232237	122.52045000000001	10.7	182.7	180.0
413504150	1441074015	31.232187837602893	122.52044704503838	10.69	182.70999999999998	180.0
413504150	1441074016	31.23213873603618	122.52044402043833	10.68	182.71999999999997	180.0
413504150	1441074017	31.23208968602157	122.52044093189437	10.67	182.73	180.0
413504150	1441074018	31.23204067828077	122.52043778510112	10.66	182.73999999999998	180.0
413504150	1441074019	31.231991703535414	122.52043458575311	10.649999999999999	182.74999999999997	180.0
413504150	1441074020	31.23194275250725	122.52043133954486	10.639999999999999	182.76000000000002	180.0
413504150	1441074021	31.231893815917935	122.52042805217091	10.629999999999999	182.77	180.0
413504150	1441074022	31.231844884489146	122.52042472932578	10.62	182.78	180.0
413504150	1441074023	31.2317959489426	122.52042137670398	10.61	182.79	180.0
413504150	1441074024	31.23174699999999	122.520418	10.6	182.8	180.0
413504150	1441074025	31.231698030187356	122.52041460439928	10.603333333333333	182.85333333333332	179.96666666666667
413504150	1441074026	31.231649039248207	122.52041119305085	10.606666666666666	182.90666666666667	179.93333333333334
413504150	1441074027	31.231600028730455	122.52040776859475	10.61	182.95999999999998	179.9
413504150	1441074028	31.231551000181945	122.52040433367095	10.613333333333333	183.01333333333335	179.86666666666665
413504150	1441074029	31.23150195515059	122.52040089091952	10.616666666666667	183.06666666666666	179.83333333333334
413504150	1441074030	31.231452895184233	122.52039744298034	10.62	183.12	179.8
413504150	1441074031	31.231403821830817	122.52039399249348	10.623333333333333	183.17333333333332	179.76666666666665
413504150	1441074032	31.231354736638178	122.52039054209885	10.626666666666667	183.2266666666667	179.73333333333335
413504150	1441074033	31.231305641154226	122.52038709443649	10.629999999999999	183.28	179.7
413504150	1441074034	31.23125653692682	122.52038365214631	10.633333333333333	183.33333333333334	179.66666666666666
413504150	1441074035	31.231207425503865	122.52038021786827	10.636666666666667	183.38666666666666	179.63333333333335
413504150	1441074036	31.231158308433237	122.52037679424234	10.639999999999999	183.44000000000003	179.6
413504150	1441074037	31.231109187262827	122.52037338390848	10.643333333333333	183.49333333333334	179.56666666666666
413504150	1441074038	31.231060063540507	122.5203699895066	10.646666666666667	183.54666666666668	179.53333333333333
413504150	1441074039	31.231010938814176	122.52036661367669	10.649999999999999	183.6	179.5
413504150	1441074040	31.230961814631712	122.52036325905864	10.653333333333332	183.65333333333334	179.46666666666667
413504150	1441074041	31.230912692541008	122.52035992829236	10.656666666666666	183.70666666666668	179.43333333333334
413504150	1441074042	31.23086357408994	122.52035662401782	10.66	183.76	179.4
413504150	1441074043	31.230814460826398	122.5203533488749	10.663333333333332	183.81333333333333	179.36666666666667
413504150	1441074044	31.23076535429827	122.52035010550352	10.666666666666666	183.86666666666667	179.33333333333334
413504150	1441074045	31.23071625605345	122.52034689654356	10.67	183.92000000000002	179.3
413504150	1441074046	31.23066716763981	122.52034372463496	10.673333333333332	183.97333333333333	179.26666666666668
413504150	1441074047	31.23061809060526	122.52034059241758	10.676666666666666	184.02666666666667	179.23333333333335
413504150	1441074048	31.230569026497655	122.5203375025313	10.68	184.08	179.2
413504150	1441074049	31.23051997686491	122.52033445761603	10.683333333333334	184.13333333333335	179.16666666666669
413504150	1441074050	31.230470943254893	122.52033146031162	10.686666666666666	184.18666666666667	179.13333333333335
413504150	1441074051	31.230421927215513	122.52032851325795	10.69	184.24	179.1
413504150	1441074052	31.230372930294635	122.52032561909489	10.693333333333333	184.29333333333335	179.0666666666667
413504150	1441074053	31.230323954040177	122.52032278046231	10.696666666666665	184.3466666666667	179.03333333333333
413504150	1441074054	31.230275	122.52032000000001	10.7	184.4	179.0
413504150	1441074055	31.23022606941066	122.52031727883836	10.69090909090909	184.28181818181818	179.0
413504150	1441074056	31.230177162263317	122.52031461206967	10.681818181818182	184.16363636363639	179.0
413504150	1441074057	31.230128278237846	122.52031199327672	10.672727272727272	184.04545454545456	179.0
413504150	1441074058	31.23007941701403	122.52030941604234	10.663636363636362	183.92727272727274	179.0
413504150	1441074059	31.230030578271712	122.52030687394931	10.654545454545454	183.80909090909094	179.0
413504150	1441074060	31.229981761690755	122.52030436058052	10.645454545454545	183.6909090909091	179.0
413504150	1441074061	31.22993296695095	122.52030186951878	10.636363636363637	183.57272727272726	179.0
413504150	1441074062	31.229884193732158	122.52029939434698	10.627272727272727	183.45454545454547	179.0
413504150	1441074063	31.22983544171416	122.52029692864798	10.618181818181817	183.33636363636364	179.0
413504150	1441074064	31.22978671057684	122.5202944660047	10.60909090909091	183.21818181818182	179.0
413504150	1441074065	31.229738000000005	122.520292	10.6	183.10000000000002	179.0
413504150	1441074066	31.22968930626537	122.52028952614292	10.61111111111111	183.05555555555557	179.11111111111111
413504150	1441074067	31.22964061206241	122.52028704764687	10.622222222222222	183.01111111111112	179.22222222222223
413504150	1441074068	31.229591896682436	122.52028456965132	10.633333333333333	182.96666666666667	179.33333333333334
413504150	1441074069	31.22954313941677	122.52028209729582	10.644444444444444	182.92222222222222	179.44444444444446
413504150	1441074070	31.229494319556768	122.5202796357198	10.655555555555555	182.87777777777777	179.55555555555557
413504150	1441074071	31.229445416393737	122.52027719006276	10.666666666666666	182.83333333333331	179.66666666666666
413504150	1441074072	31.229396409219053	122.52027476546415	10.677777777777777	182.7888888888889	179.77777777777777
413504150	1441074073	31.22934727732404	122.52027236706341	10.688888888888888	182.7444444444444	179.88888888888889
413504150	1441074074	31.229297999999996	122.52027000000001	10.7	182.7	180.0
413504150	1441074075	31.229248573866037	122.52026766722979	10.68	182.7	180.0
413504150	1441074076	31.229199064852196	122.52026536297416	10.66	182.7	180.0
413504150	1441074077	31.229149556216235	122.520263079271	10.639999999999999	182.7	180.0
413504150	1441074078	31.229100131215972	122.52026080815818	10.62	182.7	180.0
413504150	1441074079	31.22905087310918	122.52025854167357	10.6	182.7	180.0
413504150	1441074080	31.229001865153656	122.52025627185505	10.58	182.7	180.0
413504150	1441074081	31.228953190607168	122.52025399074051	10.56	182.7	180.0
413504150	1441074082	31.228904932727527	122.52025169036787	10.54	182.7	180.0
413504150	1441074083	31.228857174772536	122.52024936277506	10.52	182.7	180.0
413504150	1441074084	31.22881	122.520247	10.5	182.7	180.0
413504150	1441074085	31.228763463107658	122.52024459481984	10.5	182.73333333333332	180.04761904761907
413504150	1441074086	31.22871750455317	122.52024214296875	10.5	182.76666666666665	180.0952380952381
413504150	1441074087	31.228672036234116	122.52023964092011	10.5	182.79999999999998	180.14285714285714
413504150	1441074088	31.228626970048115	122.5202370851473	10.5	182.83333333333331	180.19047619047618
413504150	1441074089	31.228582217892743	122.52023447212372	10.5	182.86666666666665	180.23809523809524
413504150	1441074090	31.228537691665604	122.5202317983228	10.5	182.9	180.2857142857143
413504150	1441074091	31.22849330326428	122.52022906021796	10.5	182.9333333333333	180.33333333333334
413504150	1441074092	31.228448964586345	122.52022625428266	10.5	182.96666666666667	180.38095238095238
413504150	1441074093	31.22840458752943	122.52022337699039	10.5	183.0	180.42857142857144
413504150	1441074094	31.228360083991053	122.5202204248146	10.5	183.03333333333333	180.47619047619048
413504150	1441074095	31.228315365868838	122.52021739422874	10.5	183.06666666666666	180.52380952380955
413504150	1441074096	31.228270345060345	122.5202142817064	10.5	183.10000000000002	180.57142857142856
413504150	1441074097	31.22822493346315	122.52021108372104	10.5	183.13333333333333	180.61904761904762
413504150	1441074098	31.228179042974826	122.52020779674623	10.5	183.16666666666669	180.66666666666669
413504150	1441074099	31.228132585492926	122.52020441725554	10.5	183.20000000000002	180.71428571428572
413504150	1441074100	31.228085472915016	122.52020094172256	10.5	183.23333333333335	180.7619047619048
413504150	1441074101	31.228037617138682	122.52019736662089	10.5	183.26666666666668	180.80952380952382
413504150	1441074102	31.227988930061457	122.52019368842413	10.5	183.3	180.85714285714286
413504150	1441074103	31.227939323580898	122.52018990360594	10.5	183.33333333333334	180.90476190476193
413504150	1441074104	31.227888709594577	122.52018600864	10.5	183.3666666666667	180.95238095238096
413504150	1441074105	31.227836999999994	122.52018200000002	10.5	183.4	181.0
413504150	1441074106	31.227784164617425	122.52017787796622	10.488888888888889	183.53333333333336	181.0
413504150	1441074107	31.227730404957704	122.52017365804487	10.477777777777778	183.66666666666669	181.0
413504150	1441074108	31.227675980454404	122.52016935954867	10.466666666666667	183.8	181.0
413504150	1441074109	31.227621150541083	122.5201650017902	10.455555555555556	183.93333333333334	181.0
413504150	1441074110	31.22756617465134	122.52016060408205	10.444444444444445	184.06666666666666	181.0
413504150	1441074111	31.227511312218766	122.5201561857366	10.433333333333334	184.2	181.0
413504150	1441074112	31.22745682267694	122.52015176606629	10.422222222222222	184.33333333333334	181.0
413504150	1441074113	31.227402965459476	122.52014736438336	10.411111111111111	184.46666666666664	181.0
413504150	1441074114	31.22735	122.52014300000002	10.4	184.6	181.0
413504150	1441074115	31.22729812154432	122.52013868848923	10.40909090909091	184.73636363636362	180.90909090909093
413504150	1441074116	31.22724726858696	122.52013443046722	10.418181818181818	184.87272727272727	180.8181818181818
413504150	1441074117	31.227197315434637	122.52013022281116	10.427272727272728	185.0090909090909	180.72727272727275
413504150	1441074118	31.227148136394046	122.52012606239819	10.436363636363637	185.14545454545456	180.63636363636365
413504150	1441074119	31.227099605771862	122.52012194610549	10.445454545454545	185.28181818181818	180.54545454545456
413504150	1441074120	31.227051597874794	122.52011787081024	10.454545454545455	185.4181818181818	180.45454545454547
413504150	1441074121	31.22700398700952	122.5201138333897	10.463636363636363	185.55454545454546	180.36363636363635
413504150	1441074122	31.226956647482726	122.5201098307211	10.472727272727273	185.6909090909091	180.27272727272728
413504150	1441074123	31.226909453601085	122.52010585968176	10.481818181818182	185.8272727272727	180.1818181818182
413504150	1441074124	31.226862279671295	122.52010191714895	10.49090909090909	185.96363636363637	180.0909090909091
413504150	1441074125	31.226815000000006	122.52009800000002	10.5	186.1	180.0
413504150	1441074126	31.226767510862068	122.52009410322931	10.5	185.7888888888889	180.11111111111111
413504150	1441074127	31.2267197964051	122.52009021429922	10.5	185.4777777777778	180.22222222222223
413504150	1441074128	31.22667186274488	122.52008631878913	10.5	185.16666666666669	180.33333333333334
413504150	1441074129	31.22662371599724	122.52008240227852	10.5	184.85555555555555	180.44444444444443
413504150	1441074130	31.226575362277938	122.52007845034686	10.5	184.54444444444445	180.55555555555557
413504150	1441074131	31.226526807702772	122.52007444857362	10.5	184.23333333333335	180.66666666666669
413504150	1441074132	31.22647805838753	122.52007038253838	10.5	183.92222222222225	180.7777777777778
413504150	1441074133	31.226429120448014	122.52006623782063	10.5	183.61111111111111	180.8888888888889
413504150	1441074134	31.226379999999992	122.52006200000001	10.5	183.3	181.0
413504150	1441074135	31.226330716056236	122.52005766032748	10.51	183.53000000000003	180.9
413504150	1441074136	31.22628133921739	122.5200532327395	10.52	183.76000000000002	180.8
413504150	1441074137	31.226231952981074	122.52004873684383	10.53	183.99	180.70000000000002
413504150	1441074138	31.226182640844954	122.52004419224818	10.54	184.22000000000003	180.60000000000002
413504150	1441074139	31.226133486306644	122.52003961856022	10.55	184.45000000000002	180.50000000000003
413504150	1441074140	31.226084572863797	122.52003503538756	10.56	184.68	180.4
413504150	1441074141	31.22603598401404	122.52003046233774	10.57	184.91	180.3
413504150	1441074142	31.22598780325506	122.52002591901825	10.58	185.14000000000001	180.20000000000002
413504150	1441074143	31.22594011408449	122.52002142503655	10.59	185.37000000000003	180.1
413504150	1441074144	31.225893	122.52001700000001	10.6	185.6	180.0
413504150	1441074145	31.225846516173647	122.52001265890252	10.595238095238095	185.5857142857143	180.0
413504150	1441074146	31.225800604475065	122.52000839828403	10.59047619047619	185.57142857142858	180.0
413504150	1441074147	31.225755178448253	122.52000421007108	10.585714285714285	185.55714285714288	180.0
413504150	1441074148	31.22571015163723	122.52000008619027	10.58095238095238	185.54285714285714	180.0
413504150	1441074149	31.22566543758603	122.51999601856812	10.576190476190476	185.52857142857144	180.0
413504150	1441074150	31.225620949838643	122.51999199913128	10.571428571428571	185.51428571428573	180.0
413504150	1441074151	31.22557660193906	122.5199880198064	10.566666666666666	185.5	180.0
413504150	1441074152	31.22553230743129	122.51998407252013	10.561904761904762	185.4857142857143	180.0
413504150	1441074153	31.225487979859334	122.5199801491992	10.557142857142857	185.4714285714286	180.0
413504150	1441074154	31.22544353276719	122.51997624177032	10.552380952380952	185.45714285714288	180.0
413504150	1441074155	31.225398879698837	122.51997234216026	10.547619047619047	185.44285714285715	180.0
413504150	1441074156	31.225353934198278	122.51996844229578	10.542857142857143	185.42857142857144	180.0
413504150	1441074157	31.225308609809492	122.5199645341037	10.538095238095238	185.41428571428574	180.0
413504150	1441074158	31.22526282007644	122.51996060951087	10.533333333333333	185.4	180.0
413504150	1441074159	31.22521647854314	122.51995666044415	10.528571428571428	185.3857142857143	180.0
413504150	1441074160	31.22516949875354	122.51995267883042	10.523809523809524	185.3714285714286	180.0
413504150	1441074161	31.2251217942516	122.5199486565966	10.519047619047619	185.3571428571429	180.0
413504150	1441074162	31.22507327858133	122.51994458566965	10.514285714285714	185.34285714285716	180.0
413504150	1441074163	31.225023865286662	122.51994045797655	10.50952380952381	185.32857142857145	180.0
413504150	1441074164	31.224973467911564	122.51993626544433	10.504761904761905	185.31428571428575	180.0
413504150	1441074165	31.224922	122.519932	10.5	185.30000000000004	180.0
413504150	1441074166	31.224869432229774	122.51992765768877	10.5	185.15555555555557	180.0
413504150	1441074167	31.224815963814216	122.51992325102819	10.5	185.01111111111115	180.0
413504150	1441074168	31.224761851100485	122.5199187966538	10.5	184.86666666666667	180.0
413504150	1441074169	31.224707350435782	122.51991431120112	10.5	184.72222222222226	180.0
413504150	1441074170	31.224652718167302	122.51990981130554	10.5	184.57777777777778	180.0
413504150	1441074171	31.224598210642263	122.51990531360241	10.5	184.43333333333337	180.0
413504150	1441074172	31.224544084207864	122.51990083472701	10.5	184.2888888888889	180.0
413504150	1441074173	31.224490595211368	122.51989639131449	10.5	184.14444444444447	180.0
413504150	1441074174	31.224437999999996	122.519892	10.5	184.0	180.0
413504150	1441074175	31.22438649199251	122.51988767449468	10.49090909090909	183.95454545454544	179.9090909090909
413504150	1441074176	31.22433601289379	122.51988341681437	10.481818181818182	183.90909090909093	179.8181818181818
413504150	1441074177	31.22428644148018	122.51987922605102	10.472727272727273	183.86363636363637	179.72727272727272
413504150	1441074178	31.224237656528082	122.51987510129665	10.463636363636363	183.8181818181818	179.63636363636365
413504150	1441074179	31.22418953681387	122.51987104164327	10.454545454545455	183.77272727272728	179.54545454545456
413504150	1441074180	31.22414196111388	122.51986704618295	10.445454545454545	183.72727272727272	179.45454545454544
413504150	1441074181	31.224094808204487	122.51986311400772	10.436363636363637	183.68181818181822	179.36363636363637
413504150	1441074182	31.22404795686206	122.5198592442097	10.427272727272728	183.63636363636365	179.27272727272728
413504150	1441074183	31.22400128586293	122.519855435881	10.418181818181818	183.5909090909091	179.18181818181822
413504150	1441074184	31.22395467398347	122.5198516881137	10.40909090909091	183.54545454545456	179.0909090909091
413504150	1441074185	31.223908000000005	122.519848	10.4	183.5	179.0
413504150	1441074186	31.223861163658835	122.51984437018696	10.410526315789474	183.56315789473683	179.0
413504150	1441074187	31.223814148586097	122.5198407955415	10.421052631578947	183.6263157894737	179.0
413504150	1441074188	31.223766959377816	122.51983727248547	10.431578947368422	183.68947368421055	179.0
413504150	1441074189	31.223719600630076	122.5198337974407	10.442105263157895	183.7526315789474	179.0
413504150	1441074190	31.223672076938936	122.51983036682907	10.452631578947368	183.81578947368422	179.0
413504150	1441074191	31.223624392900454	122.51982697707241	10.463157894736842	183.87894736842105	179.0
413504150	1441074192	31.22357655311069	122.51982362459265	10.473684210526315	183.94210526315788	179.0
413504150	1441074193	31.223528562165715	122.51982030581159	10.48421052631579	184.00526315789475	179.0
413504150	1441074194	31.22348042466159	122.51981701715115	10.494736842105263	184.06842105263158	179.0
413504150	1441074195	31.223432145194362	122.51981375503325	10.505263157894737	184.1315789473684	179.0
413504150	1441074196	31.22338372836009	122.51981051587975	10.51578947368421	184.19473684210524	179.0
413504150	1441074197	31.223335178754848	122.51980729611256	10.526315789473685	184.2578947368421	179.0
413504150	1441074198	31.22328650097471	122.51980409215356	10.536842105263158	184.32105263157894	179.0
413504150	1441074199	31.22323769961571	122.51980090042474	10.547368421052632	184.3842105263158	179.0
413504150	1441074200	31.22318877927391	122.51979771734793	10.557894736842105	184.44736842105263	179.0
413504150	1441074201	31.223139744545396	122.51979453934511	10.568421052631578	184.51052631578946	179.0
413504150	1441074202	31.22309060002619	122.51979136283823	10.578947368421053	184.57368421052632	179.0
413504150	1441074203	31.223041350312375	122.51978818424922	10.589473684210526	184.63684210526316	179.0
413504150	1441074204	31.222991999999998	122.519785	10.6	184.7	179.0
413504150	1441074205	31.22294256771005	122.51978180745354	10.59	184.48999999999998	179.1
413504150	1441074206	31.22289312816313	122.51977860773665	10.58	184.28	179.2
413504150	1441074207	31.22284377010474	122.51977540291716	10.57	184.07	179.3
413504150	1441074208	31.222794582280446	122.51977219506283	10.56	183.85999999999999	179.4
413504150	1441074209	31.222745653435737	122.51976898624147	10.55	183.64999999999998	179.5
413504150	1441074210	31.22269707231617	122.5197657785208	10.54	183.44	179.6
413504150	1441074211	31.22264892766728	122.5197625739686	10.53	183.23	179.7
413504150	1441074212	31.222601308234594	122.5197593746526	10.52	183.01999999999998	179.8
413504150	1441074213	31.222554302763648	122.51975618264049	10.51	182.80999999999997	179.9
413504150	1441074214	31.222508000000005	122.51975300000001	10.5	182.6	180.0
413504150	1441074215	31.222462453054685	122.51974982714529	10.49090909090909	182.85454545454544	180.0
413504150	1441074216	31.222417572500817	122.51974665787637	10.481818181818182	183.1090909090909	180.0
413504150	1441074217	31.22237323327702	122.51974348433974	10.472727272727273	183.36363636363637	180.0
413504150	1441074218	31.222329310321864	122.51974029868197	10.463636363636363	183.61818181818182	180.0
413504150	1441074219	31.222285678573957	122.51973709304959	10.454545454545455	183.87272727272727	180.0
413504150	1441074220	31.222242212971903	122.51973385958922	10.445454545454545	184.12727272727273	180.0
413504150	1441074221	31.222198788454296	122.51973059044745	10.436363636363637	184.38181818181818	180.0
413504150	1441074222	31.222155279959726	122.51972727777097	10.427272727272728	184.63636363636363	180.0
413504150	1441074223	31.222111562426758	122.51972391370643	10.418181818181818	184.8909090909091	180.0
413504150	1441074224	31.22206751079398	122.51972049040052	10.40909090909091	185.14545454545456	180.0
413504150	1441074225	31.222023	122.51971700000001	10.4	185.4	180.0
413504150	1441074226	31.22197792285868	122.51971343497357	10.4	185.32000000000002	180.0
413504150	1441074227	31.221932243685192	122.51970978907755	10.4	185.24	180.0
413504150	1441074228	31.221885944670067	122.51970605639019	10.4	185.16	180.0
413504150	1441074229	31.221839008003794	122.5197022309898	10.4	185.08	180.0
413504150	1441074230	31.22179141587687	122.51969830695468	10.4	185.0	180.0
413504150	1441074231	31.221743150479803	122.51969427836316	10.4	184.92	180.0
413504150	1441074232	31.221694194003078	122.51969013929354	10.4	184.84	180.0
413504150	1441074233	31.22164452863721	122.51968588382422	10.4	184.76000000000002	180.0
413504150	1441074234	31.22159413657269	122.51968150603358	10.4	184.67999999999998	180.0
413504150	1441074235	31.221543	122.519677	10.4	184.6	180.0
413504150	1441074236	31.22149113134139	122.51967236621839	10.38	184.5	180.0
413504150	1441074237	31.221438663946202	122.51966763084953	10.36	184.4	180.0
413504150	1441074238	31.221385761395496	122.51966282647065	10.34	184.29999999999998	180.0
413504150	1441074239	31.221332587270393	122.51965798565878	10.32	184.2	180.0
413504150	1441074240	31.221279305152006	122.51965314099098	10.3	184.1	180.0
413504150	1441074241	31.221226078621427	122.51964832504406	10.28	184.0	180.0
413504150	1441074242	31.22117307125979	122.51964357039488	10.26	183.9	180.0
413504150	1441074243	31.221120446648246	122.5196389096201	10.24	183.79999999999998	180.0
413504150	1441074244	31.221068368367927	122.5196343752963	10.219999999999999	183.7	180.0
413504150	1441074245	31.221017	122.51963	10.2	183.6	180.0
413504150	1441074246	31.220966461776243	122.51962580614722	10.209999999999999	183.69	180.0
413504150	1441074247	31.220916700531056	122.51962177551242	10.219999999999999	183.78	180.0
413504150	1441074248	31.220867619749473	122.51961787970984	10.23	183.87	180.0
413504150	1441074249	31.220819122916524	122.51961409035371	10.24	183.96	180.0
413504150	1441074250	31.22077111351717	122.51961037905835	10.25	184.05	180.0
413504150	1441074251	31.220723495036466	122.51960671743818	10.26	184.14	180.0
413504150	1441074252	31.22067617095941	122.51960307710769	10.27	184.23	180.0
413504150	1441074253	31.220629044770973	122.51959942968139	10.280000000000001	184.32000000000002	180.0
413504150	1441074254	31.220582019956176	122.51959574677394	10.290000000000001	184.41	180.0
413504150	1441074255	31.220534999999987	122.519592	10.3	184.5	180.0
413504150	1441074256	31.220487900576618	122.51958816684336	10.311111111111112	184.41111111111113	180.0
413504150	1441074257	31.22044068611719	122.51958424826391	10.322222222222223	184.32222222222222	180.0
413504150	1441074258	31.220393333242026	122.51958025109064	10.333333333333334	184.23333333333335	180.0
413504150	1441074259	31.220345818571484	122.51957618215245	10.344444444444445	184.14444444444445	180.0
413504150	1441074260	31.22029811872592	122.5195720482783	10.355555555555556	184.05555555555557	180.0
413504150	1441074261	31.22025021032563	122.51956785629706	10.366666666666667	183.96666666666667	180.0
413504150	1441074262	31.22020206999099	122.51956361303768	10.377777777777778	183.87777777777777	180.0
413504150	1441074263	31.220153674342335	122.51955932532904	10.38888888888889	183.78888888888886	180.0
413504150	1441074264	31.220104999999993	122.51955500000001	10.4	183.7	180.0
413504150	1441074265	31.220056052799432	122.51955064469956	10.4	183.75	180.0
413504150	1441074266	31.220006955436467	122.51954627035694	10.4	183.79999999999998	180.0
413504150	1441074267	31.219957859822024	122.5195418887214	10.4	183.85	180.0
413504150	1441074268	31.21990891786708	122.51953751154218	10.4	183.89999999999998	180.0
413504150	1441074269	31.21986028148256	122.51953315056848	10.4	183.95000000000002	180.0
413504150	1441074270	31.219812102579425	122.51952881754934	10.4	184.0	180.0
413504150	1441074271	31.219764533068638	122.51952452423394	10.4	184.05	180.0
413504150	1441074272	31.219717724861137	122.51952028237125	10.4	184.1	180.0
413504150	1441074273	31.21967182986795	122.51951610371029	10.4	184.15	180.0
413504150	1441074274	31.219626999999992	122.51951200000002	10.4	184.2	180.0
413504150	1441074275	31.21958331232513	122.51950797760529	10.39090909090909	184.21818181818182	180.0
413504150	1441074276	31.21954054453848	122.51950402135479	10.381818181818183	184.23636363636365	180.0
413504150	1441074277	31.219498399491997	122.51950011069327	10.372727272727273	184.25454545454545	180.0
413504150	1441074278	31.219456580037672	122.5194962250656	10.363636363636363	184.27272727272728	180.0
413504150	1441074279	31.21941478902743	122.5194923439166	10.354545454545455	184.2909090909091	180.0
413504150	1441074280	31.219372729313232	122.51948844669133	10.345454545454546	184.30909090909088	180.0
413504150	1441074281	31.219330103746998	122.51948451283478	10.336363636363638	184.3272727272727	180.0
413504150	1441074282	31.219286615180653	122.5194805217921	10.327272727272728	184.34545454545454	180.0
413504150	1441074283	31.219241966466104	122.51947645300854	10.318181818181818	184.36363636363637	180.0
413504150	1441074284	31.219195860455255	122.51947228592935	10.30909090909091	184.38181818181818	180.0
413504150	1441074285	31.219148000000008	122.51946799999999	10.3	184.4	180.0
413504150	1441074286	31.219098201427556	122.51946358332592	10.3	184.35555555555555	180.0
413504150	1441074287	31.219046734966593	122.51945905865261	10.3	184.31111111111113	180.0
413504150	1441074288	31.21899398432111	122.51945445738554	10.3	184.26666666666665	180.0
413504150	1441074289	31.21894033319513	122.51944981092994	10.3	184.22222222222223	180.0
413504150	1441074290	31.218886165292716	122.519445150691	10.3	184.17777777777778	180.0
413504150	1441074291	31.218831864317917	122.5194405080737	10.3	184.13333333333335	180.0
413504150	1441074292	31.218777813974796	122.51943591448294	10.3	184.08888888888887	180.0
413504150	1441074293	31.218724397967456	122.51943140132352	10.3	184.04444444444445	180.0
413504150	1441074294	31.218672	122.51942699999998	10.3	184.0	180.0
413504150	1441074295	31.218620910349117	122.51942273587015	10.3	184.05	179.9
413504150	1441074296	31.21857104558182	122.51941861010476	10.3	184.1	179.8
413504150	1441074297	31.21852222883771	122.51941461782792	10.3	184.15	179.7
413504150	1441074298	31.21847428325628	122.51941075416373	10.3	184.2	179.6
413504150	1441074299	31.218427031977164	122.51940701423638	10.3	184.25	179.5
413504150	1441074300	31.21838029813987	122.51940339317004	10.3	184.3	179.4
413504150	1441074301	31.218333904883966	122.51939988608892	10.3	184.35000000000002	179.3
413504150	1441074302	31.218287675349007	122.51939648811735	10.3	184.4	179.2
413504150	1441074303	31.218241432674514	122.5193931943796	10.3	184.45	179.1
413504150	1441074304	31.218194999999998	122.51938999999999	10.3	184.5	179.0
413504150	1441074305	31.218148238693068	122.51938689783013	10.3	184.5	179.0909090909091
413504150	1441074306	31.21810116303341	122.51938387163057	10.3	184.5	179.18181818181822
413504150	1441074307	31.218053825528738	122.51938090288915	10.3	184.5	179.27272727272728
413504150	1441074308	31.218006278686826	122.51937797309373	10.3	184.5	179.36363636363637
413504150	1441074309	31.217958575015377	122.51937506373217	10.3	184.5	179.45454545454544
413504150	1441074310	31.21791076702214	122.5193721562924	10.3	184.5	179.54545454545456
413504150	1441074311	31.217862907214858	122.51936923226238	10.3	184.5	179.63636363636365
413504150	1441074312	31.21781504810126	122.5193662731301	10.3	184.5	179.72727272727272
413504150	1441074313	31.217767242189083	122.51936326038357	10.3	184.5	179.8181818181818
413504150	1441074314	31.217719541986078	122.51936017551084	10.3	184.5	179.9090909090909
413504150	1441074315	31.217671999999997	122.51935699999999	10.3	184.5	180.0
413504150	1441074316	31.217624649904746	122.51935371915194	10.3	184.43	180.0
413504150	1441074317	31.21757745003928	122.51935033351893	10.3	184.36	180.0
413504150	1441074318	31.217530339908674	122.519346847466	10.3	184.29000000000002	180.0
413504150	1441074319	31.217483259018053	122.51934326535815	10.3	184.22000000000003	180.0
413504150	1441074320	31.21743614687251	122.51933959156042	10.3	184.15	180.0
413504150	1441074321	31.217388942977188	122.51933583043787	10.3	184.08	180.0
413504150	1441074322	31.217341586837154	122.51933198635551	10.3	184.01	180.0
413504150	1441074323	31.217294017957556	122.5193280636784	10.3	183.94	180.0
413504150	1441074324	31.217246175843467	122.51932406677156	10.3	183.87	180.0
413504150	1441074325	31.217198	122.51932	10.3	183.8	180.0
413504150	1441074326	31.21714947188298	122.51931587050606	10.28888888888889	183.8	180.0
413504150	1441074327	31.217100740751064	122.51931169654118	10.277777777777779	183.8	180.0
413504150	1441074328	31.217051997813645	122.51930749913406	10.266666666666667	183.8	180.0
413504150	1441074329	31.217003434280098	122.51930329931325	10.255555555555556	183.8	180.0
413504150	1441074330	31.21695524135984	122.5192991181073	10.244444444444444	183.8	180.0
413504150	1441074331	31.216907610262282	122.51929497654463	10.233333333333333	183.8	180.0
413504150	1441074332	31.216860732196842	122.51929089565367	10.222222222222221	183.8	180.0
413504150	1441074333	31.216814798372926	122.5192868964627	10.21111111111111	183.8	180.0
413504150	1441074334	31.216770000000007	122.519283	10.2	183.8	180.0
413504150	1441074335	31.216726446930448	122.51927921866552	10.191666666666666	183.78333333333333	180.0
413504150	1441074336	31.216683923588626	122.51927553034632	10.183333333333334	183.76666666666668	180.0
413504150	1441074337	31.216642133041862	122.51927190430129	10.174999999999999	183.75000000000003	180.0
413504150	1441074338	31.216600778357428	122.51926830978942	10.166666666666666	183.73333333333335	180.0
413504150	1441074339	31.21655956260266	122.51926471606986	10.158333333333333	183.71666666666667	180.0
413504150	1441074340	31.21651818884482	122.51926109240172	10.149999999999999	183.70000000000002	180.0
413504150	1441074341	31.216476360151198	122.51925740804433	10.141666666666666	183.68333333333334	180.0
413504150	1441074342	31.216433779589025	122.51925363225706	10.133333333333333	183.66666666666669	180.0
413504150	1441074343	31.216390150225592	122.51924973429934	10.125	183.65	180.0
413504150	1441074344	31.216345175128115	122.51924568343078	10.116666666666667	183.63333333333333	180.0
413504150	1441074345	31.216298557363846	122.51924144891106	10.108333333333333	183.61666666666667	180.0
413504150	1441074346	31.216249999999985	122.519237	10.1	183.6	180.0
413504150	1441074347	31.216199334846795	122.51923231962587	10.1375	183.9	180.0
413504150	1441074348	31.216146908686547	122.51922744539051	10.175	184.2	180.0
413504150	1441074349	31.21609319704467	122.51922242856394	10.2125	184.5	180.0
413504150	1441074350	31.21603867544653	122.51921732041598	10.25	184.8	180.0
413504150	1441074351	31.21598381941754	122.51921217221627	10.2875	185.10000000000002	180.0
413504150	1441074352	31.21592910448315	122.51920703523425	10.325	185.4	180.0
413504150	1441074353	31.215875006168805	122.51920196073917	10.3625	185.7	180.0
413504150	1441074354	31.215821999999992	122.51919700000002	10.4	186.0	180.0
413504150	1441074355	31.21577045288029	122.51919219235732	10.39	185.84000000000003	180.0
413504150	1441074356	31.215720297225566	122.51918752943811	10.38	185.68	180.0
413504150	1441074357	31.2156713568298	122.51918299094119	10.370000000000001	185.52	180.0
413504150	1441074358	31.215623455486913	122.51917855656541	10.360000000000001	185.35999999999999	180.0
413504150	1441074359	31.215576416990842	122.5191742060097	10.350000000000001	185.20000000000002	180.0
413504150	1441074360	31.21553006513552	122.51916991897306	10.34	185.04000000000002	180.0
413504150	1441074361	31.215484223714864	122.51916567515461	10.33	184.88	180.0
413504150	1441074362	31.21543871652279	122.51916145425346	10.32	184.72	180.0
413504150	1441074363	31.2153933673532	122.51915723596882	10.31	184.56	180.0
413504150	1441074364	31.215347999999995	122.519153	10.3	184.4	180.0
413504150	1441074365	31.215302468272814	122.51914873014877	10.295238095238096	184.42380952380952	180.0
413504150	1441074366	31.2152567460443	122.51914442662682	10.290476190476191	184.44761904761907	180.0
413504150	1441074367	31.215210837202825	122.51914009374825	10.285714285714286	184.4714285714286	180.0
413504150	1441074368	31.215164745636777	122.51913573582718	10.280952380952382	184.4952380952381	180.0
413504150	1441074369	31.215118475234544	122.51913135717773	10.276190476190477	184.51904761904763	180.0
413504150	1441074370	31.21507202988449	122.51912696211397	10.271428571428572	184.54285714285714	180.0
413504150	1441074371	31.215025413475004	122.51912255495003	10.266666666666667	184.56666666666666	180.0
413504150	1441074372	31.214978629894503	122.51911813999993	10.261904761904763	184.59047619047618	180.0
413504150	1441074373	31.21493168303134	122.5191137215778	10.257142857142858	184.61428571428573	180.0
413504150	1441074374	31.214884576773926	122.51910930399765	10.252380952380953	184.63809523809525	180.0
413504150	1441074375	31.21483731501063	122.51910489157355	10.247619047619047	184.66190476190476	180.0
413504150	1441074376	31.214789901629835	122.51910048861957	10.242857142857142	184.68571428571428	180.0
413504150	1441074377	31.214742340519937	122.51909609944968	10.238095238095237	184.70952380952383	180.0
413504150	1441074378	31.214694635569337	122.51909172837797	10.233333333333333	184.73333333333335	180.0
413504150	1441074379	31.214646790666414	122.5190873797184	10.228571428571428	184.75714285714284	180.0
413504150	1441074380	31.21459880969956	122.51908305778501	10.223809523809523	184.78095238095239	180.0
413504150	1441074381	31.21455069655716	122.5190787668918	10.219047619047618	184.8047619047619	180.0
413504150	1441074382	31.21450245512762	122.5190745113527	10.214285714285714	184.82857142857142	180.0
413504150	1441074383	31.214454089299306	122.51907029548173	10.209523809523809	184.85238095238094	180.0
413504150	1441074384	31.214405602960632	122.51906612359285	10.204761904761904	184.8761904761905	180.0
413504150	1441074385	31.214356999999993	122.51906200000002	10.2	184.9	180.0
413504150	1441074386	31.214308309042462	122.51905792932887	10.21111111111111	184.73333333333335	180.0
413504150	1441074387	31.214259657659902	122.51905391745174	10.222222222222221	184.56666666666666	180.0
413504150	1441074388	31.21421119816085	122.51904997055274	10.233333333333333	184.4	180.0
413504150	1441074389	31.214163082853897	122.51904609481578	10.244444444444444	184.23333333333335	180.0
413504150	1441074390	31.214115464047563	122.51904229642489	10.255555555555556	184.06666666666666	180.0
413504150	1441074391	31.214068494050426	122.51903858156396	10.266666666666667	183.9	180.0
413504150	1441074392	31.214022325171086	122.51903495641692	10.277777777777779	183.73333333333335	180.0
413504150	1441074393	31.213977109718087	122.51903142716765	10.28888888888889	183.5666666666667	180.0
413504150	1441074394	31.213933000000004	122.519028	10.3	183.4	180.0
413504150	1441074395	31.213890074036645	122.51902467526023	10.283333333333333	183.4	180.0
413504150	1441074396	31.21384811269266	122.51902142994429	10.266666666666667	183.4	180.0
413504150	1441074397	31.21380682254389	122.51901823521064	10.25	183.4	180.0
413504150	1441074398	31.213765910166185	122.51901506221785	10.233333333333334	183.4	180.0
413504150	1441074399	31.213725082135365	122.51901188212454	10.216666666666667	183.4	180.0
413504150	1441074400	31.21368404502724	122.51900866608945	10.2	183.4	180.0
413504150	1441074401	31.213642505417624	122.51900538527133	10.183333333333334	183.4	180.0
413504150	1441074402	31.213600169882348	122.51900201082911	10.166666666666666	183.4	180.0
413504150	1441074403	31.213556744997156	122.51899851392176	10.15	183.4	180.0
413504150	1441074404	31.213511937337863	122.51899486570831	10.133333333333333	183.4	180.0
413504150	1441074405	31.21346545348023	122.51899103734797	10.116666666666667	183.4	180.0
413504150	1441074406	31.213417	122.518987	10.1	183.4	180.0
413504150	1441074407	31.213366413834564	122.51898273709574	10.125	183.6	180.0
413504150	1441074408	31.21331405336792	122.51897828115428	10.15	183.8	180.0
413504150	1441074409	31.213260407345693	122.51897367696645	10.175	184.0	180.0
413504150	1441074410	31.21320596451358	122.51896896932297	10.2	184.2	180.0
413504150	1441074411	31.21315121361723	122.51896420301433	10.225	184.4	180.0
413504150	1441074412	31.213096643402373	122.5189594228309	10.25	184.6	180.0
413504150	1441074413	31.213042742614714	122.51895467356277	10.275	184.8	180.0
413504150	1441074414	31.21299	122.51895	10.3	185.0	180.0
413504150	1441074415	31.212938788506584	122.5189454366504	10.290000000000001	185.13	180.0
413504150	1441074416	31.212889017893062	122.51894097689406	10.280000000000001	185.26	180.0
413504150	1441074417	31.212840482120615	122.51893660382915	10.27	185.39	180.0
413504150	1441074418	31.212792975150403	122.51893230055401	10.26	185.52	180.0
413504150	1441074419	31.21274629094356	122.51892805016693	10.25	185.65	180.0
413504150	1441074420	31.21270022346125	122.51892383576639	10.24	185.78	180.0
413504150	1441074421	31.212654566664614	122.51891964045086	10.23	185.91000000000003	180.0
413504150	1441074422	31.212609114514787	122.51891544731886	10.219999999999999	186.04	180.0
413504150	1441074423	31.212563660972872	122.518911239469	10.209999999999999	186.17000000000002	180.0
413504150	1441074424	31.212518	122.51890699999998	10.2	186.3	180.0
413504150	1441074425	31.21247196829828	122.51890271543262	10.2	186.19090909090912	180.0
413504150	1441074426	31.212425573533796	122.51889838597607	10.2	186.0818181818182	180.0
413504150	1441074427	31.21237886611363	122.51889401526154	10.2	185.97272727272727	180.0
413504150	1441074428	31.212331896444894	122.51888960692024	10.2	185.86363636363637	180.0
413504150	1441074429	31.21228471493469	122.51888516458335	10.2	185.75454545454548	180.0
413504150	1441074430	31.212237371990106	122.51888069188207	10.2	185.64545454545453	180.0
413504150	1441074431	31.212189918018233	122.51887619244758	10.2	185.53636363636363	180.0
413504150	1441074432	31.212142403426174	122.518871669911	10.2	185.42727272727274	180.0
413504150	1441074433	31.212094878621066	122.51886712790348	10.2	185.3181818181818	180.0
413504150	1441074434	31.21204739400997	122.5188625700561	10.2	185.2090909090909	180.0
413504150	1441074435	31.211999999999993	122.518858	10.2	185.1	180.0
413504150	1441074436	31.21195273186577	122.51885342093948	10.209999999999999	185.17999999999998	180.0
413504150	1441074437	31.211905564351706	122.51884883437157	10.219999999999999	185.26	180.0
413504150	1441074438	31.211858457069802	122.51884424136662	10.23	185.34	180.0
413504150	1441074439	31.211811369631988	122.5188396429949	10.24	185.42	180.0
413504150	1441074440	31.21176426165021	122.51883504032675	10.25	185.5	180.0
413504150	1441074441	31.211717092736414	122.51883043443245	10.26	185.58	180.0
413504150	1441074442	31.21166982250255	122.51882582638227	10.27	185.66	180.0
413504150	1441074443	31.211622410560572	122.5188212172466	10.280000000000001	185.74	180.0
413504150	1441074444	31.2115748165224	122.51881660809573	10.290000000000001	185.82000000000002	180.0
413504150	1441074445	31.211526999999986	122.518812	10.3	185.9	180.0
413504150	1441074446	31.21147895493247	122.51880739574273	10.277777777777779	185.72222222222223	180.0
413504150	1441074447	31.211430812567738	122.51880280495932	10.255555555555556	185.54444444444445	180.0
413504150	1441074448	31.21138273848086	122.51879823899814	10.233333333333334	185.36666666666667	180.0
413504150	1441074449	31.211334898246943	122.51879370920751	10.211111111111112	185.1888888888889	180.0
413504150	1441074450	31.21128745744105	122.5187892269357	10.188888888888888	185.01111111111115	180.0
413504150	1441074451	31.211240581638304	122.51878480353086	10.166666666666666	184.83333333333334	180.0
413504150	1441074452	31.211194436413813	122.51878045034125	10.144444444444444	184.65555555555557	180.0
413504150	1441074453	31.211149187342674	122.51877617871492	10.122222222222222	184.4777777777778	180.0
413504150	1441074454	31.211104999999993	122.51877199999998	10.1	184.3	180.0
413504150	1441074455	31.211061964824324	122.51876792077987	10.116666666666667	184.36666666666667	180.0
413504150	1441074456	31.21101987170775	122.51876392857956	10.133333333333333	184.43333333333334	180.0
413504150	1441074457	31.210978435405796	122.51876000615951	10.15	184.5	180.0
413504150	1441074458	31.21093737067396	122.51875613628023	10.166666666666666	184.56666666666666	180.0
413504150	1441074459	31.210896392267717	122.51875230170232	10.183333333333334	184.63333333333335	180.0
413504150	1441074460	31.210855214942548	122.51874848518646	10.2	184.70000000000002	180.0
413504150	1441074461	31.21081355345394	122.51874466949336	10.216666666666667	184.76666666666665	180.0
413504150	1441074462	31.210771122557333	122.51874083738386	10.233333333333334	184.83333333333334	180.0
413504150	1441074463	31.21072763700821	122.51873697161876	10.25	184.9	180.0
413504150	1441074464	31.21068281156199	122.51873305495909	10.266666666666667	184.96666666666664	180.0
413504150	1441074465	31.21063636097411	122.51872907016579	10.283333333333333	185.0333333333333	180.0
413504150	1441074466	31.210587999999994	122.518725	10.3	185.1	180.0
413504150	1441074467	31.210537570135397	122.51872083640926	10.287500000000001	184.9	180.0
413504150	1441074468	31.21048541983733	122.5187166080865	10.275	184.7	180.0
413504150	1441074469	31.21043202430316	122.51871235291087	10.2625	184.5	180.0
413504150	1441074470	31.21037785873028	122.51870810876143	10.25	184.29999999999998	180.0
413504150	1441074471	31.210323398316095	122.51870391351699	10.2375	184.1	180.0
413504150	1441074472	31.21026911825801	122.51869980505626	10.225	183.9	180.0
413504150	1441074473	31.210215493753502	122.51869582125778	10.212499999999999	183.7	180.0
413504150	1441074474	31.210163	122.518692	10.2	183.5	180.0
413504150	1441074475	31.210111999397785	122.51868837010076	10.2	183.49	180.0
413504150	1441074476	31.210062403158258	122.51868492413634	10.2	183.48000000000002	180.0
413504150	1441074477	31.210014009695612	122.51868164562266	10.2	183.47	180.0
413504150	1441074478	31.20996661742403	122.51867851807572	10.2	183.46	180.0
413504150	1441074479	31.20992002475768	122.51867552501163	10.2	183.45000000000002	180.0
413504150	1441074480	31.209874030110733	122.51867264994651	10.2	183.44000000000003	180.0
413504150	1441074481	31.209828431897353	122.51866987639649	10.2	183.43	180.0
413504150	1441074482	31.209783028531675	122.5186671878779	10.2	183.42000000000002	180.0
413504150	1441074483	31.209737618427845	122.51866456790694	10.2	183.41000000000003	180.0
413504150	1441074484	31.209692000000008	122.51866200000002	10.2	183.4	180.0
413504150	1441074485	31.20964601389042	122.51865946806797	10.19090909090909	183.33636363636364	180.0909090909091
413504150	1441074486	31.209599669653908	122.51865695759956	10.181818181818182	183.27272727272728	180.1818181818182
413504150	1441074487	31.209553019073418	122.51865445447812	10.172727272727272	183.20909090909092	180.27272727272728
413504150	1441074488	31.209506113931894	122.51865194458695	10.163636363636362	183.14545454545453	180.36363636363635
413504150	1441074489	31.20945900601228	122.51864941380938	10.154545454545454	183.0818181818182	180.45454545454547
413504150	1441074490	31.209411747097533	122.51864684802881	10.145454545454545	183.0181818181818	180.54545454545456
413504150	1441074491	31.209364388970602	122.5186442331286	10.136363636363637	182.95454545454547	180.63636363636365
413504150	1441074492	31.20931698341442	122.51864155499217	10.127272727272727	182.89090909090908	180.72727272727275
413504150	1441074493	31.209269582211963	122.51863879950295	10.118181818181817	182.8272727272727	180.8181818181818
413504150	1441074494	31.20922223714617	122.51863595254439	10.10909090909091	182.76363636363635	180.90909090909093
413504150	1441074495	31.209175	122.51863300000001	10.1	182.7	181.0
413504150	1441074496	31.209127905600024	122.51862993119157	10.11	182.84999999999997	181.0
413504150	1441074497	31.209080920947375	122.51862674919408	10.12	183.0	181.0
413504150	1441074498	31.209033996086806	122.51862346052081	10.129999999999999	183.14999999999998	181.0
413504150	1441074499	31.20898708106307	122.51862007168508	10.139999999999999	183.3	181.0
413504150	1441074500	31.208940125920915	122.51861658920005	10.149999999999999	183.45	181.0
413504150	1441074501	31.20889308070507	122.51861301957904	10.16	183.59999999999997	181.0
413504150	1441074502	31.208845895460325	122.51860936933531	10.17	183.75	181.0
413504150	1441074503	31.2087985202314	122.51860564498206	10.18	183.89999999999998	181.0
413504150	1441074504	31.208750905063035	122.51860185303252	10.19	184.05	181.0
413504150	1441074505	31.208703000000003	122.518598	10.2	184.2	181.0
413504150	1441074506	31.208654792718633	122.51859409425136	10.2	184.13333333333333	181.0
413504150	1441074507	31.20860642142174	122.51859015156845	10.2	184.06666666666666	181.0
413504150	1441074508	31.208558061943723	122.51858618958673	10.2	184.0	181.0
413504150	1441074509	31.208509890119014	122.51858222594157	10.2	183.93333333333334	181.0
413504150	1441074510	31.208462081782013	122.5185782782684	10.2	183.86666666666667	181.0
413504150	1441074511	31.208414812767188	122.51857436420244	10.2	183.79999999999998	181.0
413504150	1441074512	31.20836825890894	122.51857050137896	10.2	183.73333333333335	181.0
413504150	1441074513	31.208322596041736	122.51856670743308	10.2	183.66666666666669	181.0
413504150	1441074514	31.20827799999999	122.518563	10.2	183.6	181.0
413504150	1441074515	31.208234570192516	122.51855938822051	10.2	183.675	181.08333333333334
413504150	1441074516	31.208192100325192	122.51855584725853	10.2	183.75	181.16666666666669
413504150	1441074517	31.208150307678203	122.51855234378385	10.2	183.825	181.25000000000003
413504150	1441074518	31.20810890953179	122.51854884446632	10.2	183.9	181.33333333333334
413504150	1441074519	31.208067623166095	122.51854531597593	10.2	183.975	181.41666666666666
413504150	1441074520	31.208026165861302	122.5185417249827	10.2	184.05	181.5
413504150	1441074521	31.207984254897596	122.51853803815682	10.2	184.125	181.58333333333334
413504150	1441074522	31.20794160755509	122.51853422216853	10.2	184.2	181.66666666666669
413504150	1441074523	31.207897941113966	122.51853024368818	10.2	184.275	181.75
413504150	1441074524	31.20785297285433	122.51852606938623	10.2	184.35000000000002	181.83333333333334
413504150	1441074525	31.207806420056308	122.51852166593326	10.2	184.425	181.91666666666669
413504150	1441074526	31.207758000000002	122.518517	10.2	184.5	182.0
413504150	1441074527	31.207707554004838	122.5185120514922	10.212499999999999	184.575	182.0
413504150	1441074528	31.20765541954752	122.51850685325525	10.225	184.64999999999998	182.0
413504150	1441074529	31.20760205814414	122.51850145136937	10.2375	184.725	182.0
413504150	1441074530	31.207547931310767	122.5184958919146	10.25	184.8	182.0
413504150	1441074531	31.207493500563537	122.51849022097073	10.2625	184.875	182.0
413504150	1441074532	31.20743922741855	122.51848448461745	10.275	184.95	182.0
413504150	1441074533	31.207385573391985	122.51847872893413	10.287500000000001	185.025	182.0
413504150	1441074534	31.207333000000006	122.518473	10.3	185.1	182.0
413504150	1441074535	31.207281860524226	122.51846733357488	10.3	185.23	181.9
413504150	1441074536	31.20723207530819	122.51846172414137	10.3	185.35999999999999	181.8
413504150	1441074537	31.207183456460783	122.51845615586295	10.3	185.48999999999998	181.7
413504150	1441074538	31.207135816090982	122.51845061290308	10.3	185.62	181.6
413504150	1441074539	31.20708896630764	122.51844507942539	10.3	185.75	181.5
413504150	1441074540	31.20704271921972	122.51843953959354	10.3	185.88	181.4
413504150	1441074541	31.206996886936103	122.51843397757123	10.3	186.01000000000002	181.3
413504150	1441074542	31.206951281565686	122.5184283775223	10.3	186.14	181.2
413504150	1441074543	31.206905715217356	122.51842272361057	10.3	186.27	181.1
413504150	1441074544	31.206860000000006	122.51841700000001	10.3	186.4	181.0
413504150	1441074545	31.2068139826985	122.51841119540805	10.290000000000001	186.35000000000002	181.0
413504150	1441074546	31.206767648801815	122.51840531676609	10.280000000000001	186.3	181.0
413504150	1441074547	31.206721018474937	122.5183993755589	10.27	186.25000000000003	181.0
413504150	1441074548	31.206674111882844	122.51839338327126	10.26	186.20000000000002	181.0
413504150	1441074549	31.206626949190515	122.5183873513879	10.25	186.15000000000003	181.0
413504150	1441074550	31.20657955056295	122.51838129139358	10.24	186.1	181.0
413504150	1441074551	31.20653193616511	122.51837521477299	10.23	186.05	181.0
413504150	1441074552	31.20648412616202	122.51836913301078	10.219999999999999	186.0	181.0
413504150	1441074553	31.206436140718644	122.51836305759157	10.209999999999999	185.95000000000002	181.0
413504150	1441074554	31.206388000000004	122.51835700000001	10.2	185.9	181.0
413504150	1441074555	31.206339736213813	122.51835097185014	10.209090909090909	185.8909090909091	180.90909090909093
413504150	1441074556	31.206291429738783	122.51834498527384	10.218181818181817	185.8818181818182	180.8181818181818
413504150	1441074557	31.206243172996288	122.51833905253241	10.227272727272727	185.87272727272727	180.72727272727275
413504150	1441074558	31.20619505840778	122.51833318588714	10.236363636363636	185.86363636363637	180.63636363636365
413504150	1441074559	31.206147178394684	122.51832739759926	10.245454545454546	185.85454545454547	180.54545454545456
413504150	1441074560	31.20609962537842	122.51832169992996	10.254545454545454	185.84545454545457	180.45454545454547
413504150	1441074561	31.206052491780415	122.5183161051403	10.263636363636364	185.83636363636367	180.36363636363635
413504150	1441074562	31.206005870022135	122.51831062549147	10.272727272727273	185.82727272727274	180.27272727272728
413504150	1441074563	31.205959852525005	122.51830527324445	10.281818181818183	185.81818181818184	180.1818181818182
413504150	1441074564	31.205914531710476	122.51830006066028	10.290909090909091	185.80909090909094	180.0909090909091
413504150	1441074565	31.205869999999997	122.518295	10.3	185.8	180.0
413504150	1441074566	31.205826309398706	122.51829009807781	10.290000000000001	185.81000000000003	180.0
413504150	1441074567	31.20578335024635	122.51828533992158	10.280000000000001	185.82000000000002	180.0
413504150	1441074568	31.205740972466355	122.51828070511245	10.27	185.83	180.0
413504150	1441074569	31.20569902598218	122.51827617323163	10.26	185.84000000000003	180.0
413504150	1441074570	31.205657360717222	122.51827172386048	10.25	185.85000000000002	180.0
413504150	1441074571	31.205615826594897	122.51826733658037	10.24	185.86	180.0
413504150	1441074572	31.205574273538623	122.51826299097273	10.23	185.87	180.0
413504150	1441074573	31.20553255147178	122.51825866661909	10.219999999999999	185.88000000000002	180.0
413504150	1441074574	31.205490510317777	122.51825434310096	10.209999999999999	185.89000000000001	180.0
413504150	1441074575	31.205448	122.51825	10.2	185.9	180.0
413504150	1441074576	31.205404889600516	122.5182456220866	10.2	185.81818181818184	179.9090909090909
413504150	1441074577	31.20536112483617	122.51824121488616	10.2	185.73636363636365	179.8181818181818
413504150	1441074578	31.205316670582484	122.51823678911293	10.2	185.65454545454548	179.72727272727272
413504150	1441074579	31.205271491714985	122.518232355481	10.2	185.57272727272726	179.63636363636365
413504150	1441074580	31.205225553109194	122.51822792470455	10.2	185.4909090909091	179.54545454545456
413504150	1441074581	31.205178819640654	122.51822350749764	10.2	185.4090909090909	179.45454545454544
413504150	1441074582	31.205131256184877	122.51821911457444	10.2	185.32727272727274	179.36363636363637
413504150	1441074583	31.205082827617407	122.51821475664902	10.2	185.24545454545452	179.27272727272728
413504150	1441074584	31.205033498813727	122.51821044443543	10.2	185.16363636363636	179.18181818181822
413504150	1441074585	31.20498323464942	122.51820618864775	10.2	185.08181818181816	179.0909090909091
413504150	1441074586	31.204931999999992	122.518202	10.2	185.0	179.0
413504150	1441074587	31.20487981253314	122.51819788492195	10.1875	184.8125	179.125
413504150	1441074588	31.204826901085287	122.51819383270633	10.174999999999999	184.625	179.25
413504150	1441074589	31.204773547285047	122.51818982836167	10.1625	184.4375	179.375
413504150	1441074590	31.204720032761042	122.51818585689648	10.149999999999999	184.25	179.5
413504150	1441074591	31.204666639141912	122.51818190331923	10.1375	184.0625	179.625
413504150	1441074592	31.20461364805625	122.51817795263842	10.125	183.875	179.75000000000003
413504150	1441074593	31.204561341132727	122.51817398986252	10.112499999999999	183.6875	179.875
413504150	1441074594	31.204510000000003	122.51817	10.1	183.5	180.0
413504150	1441074595	31.20445983462123	122.51816597074588	10.1	183.61	180.0
413504150	1441074596	31.204410768297723	122.5181619005412	10.1	183.72	180.0
413504150	1441074597	31.204362652665356	122.51815779051358	10.1	183.83	180.0
413504150	1441074598	31.20431533935993	122.51815364179066	10.1	183.94	180.0
413504150	1441074599	31.204268680017314	122.51814945550001	10.1	184.05	180.0
413504150	1441074600	31.204222526273313	122.51814523276933	10.1	184.16	180.0
413504150	1441074601	31.20417672976376	122.51814097472631	10.1	184.26999999999998	180.0
413504150	1441074602	31.204131142124485	122.51813668249858	10.1	184.38	180.0
413504150	1441074603	31.20408561499129	122.51813235721393	10.1	184.49	180.0
413504150	1441074604	31.204039999999996	122.51812800000002	10.1	184.6	180.0
413504150	1441074605	31.20399417440866	122.51812361106478	10.11	184.77	180.0
413504150	1441074606	31.20394811796421	122.51811918693662	10.12	184.94	180.0
413504150	1441074607	31.203901836035858	122.5181147232242	10.129999999999999	185.10999999999999	180.0
413504150	1441074608	31.203855333992784	122.51811021553605	10.139999999999999	185.28	180.0
413504150	1441074609	31.203808617204192	122.51810565948081	10.149999999999999	185.45000000000002	180.0
413504150	1441074610	31.203761691039265	122.51810105066708	10.16	185.62	180.0
413504150	1441074611	31.20371456086719	122.5180963847035	10.17	185.79	180.0
413504150	1441074612	31.203667232057178	122.5180916571987	10.18	185.96	180.0
413504150	1441074613	31.203619709978362	122.51808686376133	10.19	186.13000000000002	180.0
413504150	1441074614	31.203572	122.518082	10.2	186.3	180.0
413504150	1441074615	31.20352412302506	122.51807706482825	10.2	186.20909090909092	180.0
413504150	1441074616	31.203476162091984	122.5180720703787	10.2	186.11818181818182	180.0
413504150	1441074617	31.203428215773005	122.51806703208888	10.2	186.02727272727273	180.0
413504150	1441074618	31.203380382640376	122.51806196539619	10.2	185.93636363636367	180.0
413504150	1441074619	31.203332761266374	122.518056885738	10.2	185.84545454545457	180.0
413504150	1441074620	31.203285450223206	122.51805180855162	10.2	185.75454545454548	180.0
413504150	1441074621	31.203238548083206	122.51804674927436	10.2	185.66363636363639	180.0
413504150	1441074622	31.203192153418602	122.5180417233434	10.2	185.5727272727273	180.0
413504150	1441074623	31.203146364801672	122.51803674619595	10.2	185.48181818181823	180.0
413504150	1441074624	31.203101280804706	122.5180318332691	10.2	185.3909090909091	180.0
413504150	1441074625	31.203057	122.518027	10.2	185.30000000000004	180.0
413504150	1441074626	31.203013577906397	122.518022258381	10.2	185.35000000000002	180.0
413504150	1441074627	31.202970897829047	122.5180176066259	10.2	185.4	180.0
413504150	1441074628	31.202928800019684	122.51801303950396	10.2	185.45000000000002	180.0
413504150	1441074629	31.202887124729966	122.5180085517844	10.2	185.5	180.0
413504150	1441074630	31.202845712211637	122.51800413823653	10.2	185.55	180.0
413504150	1441074631	31.2028044027164	122.51799979362967	10.2	185.60000000000002	180.0
413504150	1441074632	31.202763036495913	122.51799551273317	10.2	185.65000000000003	180.0
413504150	1441074633	31.2027214538019	122.51799129031646	10.2	185.70000000000002	180.0
413504150	1441074634	31.20267949488604	122.51798712114889	10.2	185.75000000000003	180.0
413504150	1441074635	31.202636999999992	122.517983	10.2	185.8	180.0
413504150	1441074636	31.202593831563583	122.51797891837799	10.2	185.76363636363638	180.0
413504150	1441074637	31.20254994066924	122.51797485474627	10.2	185.72727272727275	180.0
413504150	1441074638	31.202505300577474	122.517970784307	10.2	185.69090909090912	180.0
413504150	1441074639	31.20245988454883	122.51796668226243	10.2	185.65454545454548	180.0
413504150	1441074640	31.20241366584385	122.51796252381479	10.2	185.61818181818182	180.0
413504150	1441074641	31.202366617723033	122.51795828416644	10.2	185.58181818181822	180.0
413504150	1441074642	31.202318713446935	122.51795393851977	10.2	185.54545454545456	180.0
413504150	1441074643	31.202269926276077	122.51794946207727	10.2	185.50909090909093	180.0
413504150	1441074644	31.202220229470957	122.51794483004139	10.2	185.47272727272727	180.0
[truncated: 1,841 more rows]
