# Supplementary material for: Maritime traffic congestion identification and ship trajectory prediction using temporal graph convolutional networks
Source: PLoS One. 2026 Mar 9;21(3):e0342781. doi: 10.1371/journal.pone.0342781 (PMC12970927; doi:10.1371/journal.pone.0342781)
Supplement: S1 File — (ZIP) [file pone.0342781.s001.zip › data/interpolation/shipid_413506560_processed.csv]

shipid	lasttime	lat	lon	sog	cog	hdg
413506560	1441068983	31.29917	122.926217	11.4	169.60000000000002	169.0
413506560	1441068984	31.299114286725487	122.92622920899248	11.4	169.67000000000002	169.0
413506560	1441068985	31.29905967208401	122.92624098357562	11.4	169.74	169.0
413506560	1441068986	31.299006078527757	122.92625235257042	11.4	169.81000000000003	169.0
413506560	1441068987	31.298953428508863	122.92626334479775	11.4	169.88000000000002	169.0
413506560	1441068988	31.298901644479514	122.9262739890784	11.4	169.95000000000002	169.0
413506560	1441068989	31.298850648891836	122.92628431423297	11.4	170.02	169.0
413506560	1441068990	31.298800364197955	122.92629434908207	11.4	170.09	169.0
413506560	1441068991	31.298750712849955	122.92630412244607	11.4	170.16000000000003	169.0
413506560	1441068992	31.29870161729995	122.92631366314531	11.4	170.23000000000002	169.0
413506560	1441068993	31.298653000000012	122.926323	11.4	170.3	169.0
413506560	1441068994	31.2986047834022	122.92633216183027	11.4	170.38421052631583	169.0
413506560	1441068995	31.298556889958604	122.92634117745615	11.4	170.46842105263158	169.0
413506560	1441068996	31.298509242121227	122.92635007569757	11.4	170.5526315789474	169.0
413506560	1441068997	31.298461762342136	122.92635888537438	11.4	170.63684210526318	169.0
413506560	1441068998	31.29841437307334	122.92636763530633	11.4	170.72105263157894	169.0
413506560	1441068999	31.298366996766845	122.92637635431313	11.4	170.80526315789476	169.0
413506560	1441069000	31.298319555874688	122.92638507121431	11.4	170.88947368421054	169.0
413506560	1441069001	31.298271972848813	122.92639381482944	11.4	170.97368421052633	169.0
413506560	1441069002	31.298224170141246	122.92640261397784	11.4	171.05789473684212	169.0
413506560	1441069003	31.298176070203947	122.92641149747892	11.4	171.14210526315793	169.0
413506560	1441069004	31.29812759548885	122.92642049415187	11.4	171.22631578947372	169.0
413506560	1441069005	31.298078668447957	122.92642963281584	11.4	171.31052631578947	169.0
413506560	1441069006	31.298029211533155	122.9264389422899	11.4	171.3947368421053	169.0
413506560	1441069007	31.29797914719641	122.92644845139299	11.4	171.47894736842107	169.0
413506560	1441069008	31.297928397889642	122.92645818894395	11.4	171.56315789473686	169.0
413506560	1441069009	31.297876886064728	122.92646818376154	11.4	171.64736842105265	169.0
413506560	1441069010	31.297824534173564	122.92647846466441	11.4	171.73157894736846	169.0
413506560	1441069011	31.29777126466802	122.9264890604711	11.4	171.81578947368422	169.0
413506560	1441069012	31.297716999999988	122.92650000000002	11.4	171.9	169.0
413506560	1441069013	31.297661702268794	122.92651130210507	11.39090909090909	171.80000000000004	169.0909090909091
413506560	1441069014	31.29760549216386	122.9265229457827	11.381818181818183	171.70000000000002	169.1818181818182
413506560	1441069015	31.297548530022123	122.92653490006501	11.372727272727273	171.60000000000002	169.27272727272728
413506560	1441069016	31.297490976180523	122.92654713398433	11.363636363636363	171.50000000000003	169.36363636363635
413506560	1441069017	31.297432990976006	122.92655961657309	11.354545454545455	171.40000000000003	169.45454545454547
413506560	1441069018	31.297374734745578	122.92657231686387	11.345454545454546	171.3	169.54545454545453
413506560	1441069019	31.29731636782621	122.9265852038894	11.336363636363638	171.20000000000002	169.63636363636365
413506560	1441069020	31.29725805055492	122.92659824668264	11.327272727272728	171.10000000000002	169.72727272727275
413506560	1441069021	31.29719994326877	122.92661141427664	11.318181818181818	171.00000000000003	169.8181818181818
413506560	1441069022	31.297142206304766	122.92662467570462	11.30909090909091	170.9	169.90909090909093
413506560	1441069023	31.29708499999999	122.926638	11.3	170.8	170.0
413506560	1441069024	31.297028451287602	122.92665135644637	11.3	170.875	170.1
413506560	1441069025	31.29697255348499	122.92666471532726	11.3	170.95	170.2
413506560	1441069026	31.29691726650558	122.92667804717628	11.3	171.02500000000003	170.3
413506560	1441069027	31.29686255026289	122.9266913225271	11.3	171.10000000000002	170.4
413506560	1441069028	31.296808364670362	122.92670451191339	11.3	171.175	170.5
413506560	1441069029	31.29675466964151	122.92671758586891	11.3	171.25	170.60000000000002
413506560	1441069030	31.296701425089832	122.92673051492741	11.3	171.32500000000002	170.70000000000002
413506560	1441069031	31.296648590928825	122.9267432696227	11.3	171.40000000000003	170.8
413506560	1441069032	31.296596127072014	122.92675582048867	11.3	171.47500000000002	170.9
413506560	1441069033	31.296543993432962	122.92676813805919	11.3	171.55	171.0
413506560	1441069034	31.296492149925168	122.92678019286821	11.3	171.625	171.10000000000002
413506560	1441069035	31.296440556462194	122.92679195544966	11.3	171.70000000000002	171.20000000000002
413506560	1441069036	31.29638917295761	122.92680339633762	11.3	171.77500000000003	171.3
413506560	1441069037	31.296337959324966	122.92681448606606	11.3	171.85000000000002	171.40000000000003
413506560	1441069038	31.296286875477822	122.92682519516914	11.3	171.925	171.50000000000003
413506560	1441069039	31.29623588132977	122.92683549418096	11.3	172.0	171.60000000000002
413506560	1441069040	31.29618493679437	122.92684535363573	11.3	172.07500000000002	171.70000000000002
413506560	1441069041	31.296134001785227	122.92685474406763	11.3	172.15000000000003	171.8
413506560	1441069042	31.296083036215908	122.92686363601094	11.3	172.22500000000002	171.9
413506560	1441069043	31.296031999999997	122.92687200000002	11.3	172.3	172.0
413506560	1441069044	31.29598086411784	122.92687982144925	11.3	172.28000000000003	172.1
413506560	1441069045	31.29592964381669	122.92688714529338	11.3	172.26000000000002	172.2
413506560	1441069046	31.295878365410555	122.9268940313471	11.3	172.24000000000004	172.3
413506560	1441069047	31.295827055213387	122.92690053942499	11.3	172.22000000000003	172.4
413506560	1441069048	31.295775739539177	122.92690672934145	11.3	172.20000000000002	172.5
413506560	1441069049	31.295724444701847	122.92691266091089	11.3	172.18	172.6
413506560	1441069050	31.29567319701534	122.9269183939474	11.3	172.16	172.7
413506560	1441069051	31.295622022793594	122.92692398826516	11.3	172.14000000000001	172.8
413506560	1441069052	31.295570948350512	122.9269295036781	11.3	172.12	172.9
413506560	1441069053	31.295519999999996	122.926935	11.3	172.1	173.0
413506560	1441069054	31.29546919808767	122.9269405270789	11.305263157894737	172.13684210526316	173.05263157894737
413506560	1441069055	31.295418539086054	122.92694609489973	11.310526315789474	172.17368421052632	173.10526315789474
413506560	1441069056	31.295368013499367	122.92695170348176	11.31578947368421	172.21052631578948	173.1578947368421
413506560	1441069057	31.295317611831862	122.92695735284418	11.321052631578947	172.24736842105264	173.21052631578948
413506560	1441069058	31.295267324587762	122.92696304300625	11.326315789473686	172.2842105263158	173.26315789473685
413506560	1441069059	31.295217142271305	122.9269687739872	11.331578947368422	172.32105263157897	173.3157894736842
413506560	1441069060	31.295167055386738	122.92697454580625	11.336842105263159	172.35789473684213	173.3684210526316
413506560	1441069061	31.295117054438283	122.92698035848258	11.342105263157896	172.39473684210526	173.42105263157893
413506560	1441069062	31.295067129930185	122.92698621203544	11.347368421052632	172.43157894736842	173.47368421052633
413506560	1441069063	31.295017272366657	122.92699210648408	11.352631578947369	172.46842105263158	173.52631578947367
413506560	1441069064	31.29496747225198	122.92699804184765	11.357894736842105	172.50526315789475	173.57894736842104
413506560	1441069065	31.294917720090343	122.92700401814542	11.363157894736842	172.5421052631579	173.6315789473684
413506560	1441069066	31.294868006386	122.92701003539656	11.368421052631579	172.57894736842107	173.68421052631578
413506560	1441069067	31.294818321643163	122.92701609362031	11.373684210526315	172.61578947368423	173.73684210526315
413506560	1441069068	31.294768656366106	122.92702219283585	11.378947368421054	172.6526315789474	173.78947368421052
413506560	1441069069	31.29471900105902	122.92702833306238	11.38421052631579	172.68947368421053	173.8421052631579
413506560	1441069070	31.29466934622615	122.92703451431912	11.389473684210527	172.7263157894737	173.89473684210526
413506560	1441069071	31.294619682371724	122.92704073662529	11.394736842105264	172.76315789473685	173.9473684210526
413506560	1441069072	31.294569999999993	122.92704700000002	11.4	172.8	174.0
413506560	1441069073	31.29452028760937	122.92705330035369	11.4	173.00476190476192	174.09523809523807
413506560	1441069074	31.294470525675095	122.92705961716125	11.4	173.20952380952383	174.19047619047618
413506560	1441069075	31.294420692666595	122.92706592578887	11.4	173.41428571428574	174.28571428571428
413506560	1441069076	31.29437076705332	122.92707220160268	11.4	173.61904761904762	174.38095238095238
413506560	1441069077	31.294320727304687	122.92707841996898	11.4	173.82380952380956	174.47619047619048
413506560	1441069078	31.29427055189018	122.92708455625399	11.4	174.02857142857144	174.57142857142856
413506560	1441069079	31.294220219279236	122.92709058582406	11.4	174.23333333333335	174.66666666666666
413506560	1441069080	31.29416970794131	122.92709648404556	11.4	174.43809523809523	174.76190476190476
413506560	1441069081	31.29411899634586	122.92710222628494	11.4	174.64285714285717	174.85714285714286
413506560	1441069082	31.294068062962346	122.92710778790868	11.4	174.84761904761905	174.95238095238093
413506560	1441069083	31.29401688626024	122.92711314428324	11.4	175.05238095238096	175.04761904761904
413506560	1441069084	31.293965444709002	122.92711827077527	11.4	175.25714285714287	175.14285714285714
413506560	1441069085	31.293913716778107	122.92712314275134	11.4	175.46190476190478	175.2380952380952
413506560	1441069086	31.293861680937045	122.92712773557818	11.4	175.66666666666666	175.33333333333334
413506560	1441069087	31.293809315655253	122.92713202462248	11.4	175.87142857142857	175.42857142857142
413506560	1441069088	31.29375659940222	122.92713598525107	11.4	176.07619047619048	175.52380952380952
413506560	1441069089	31.29370351064741	122.92713959283078	11.4	176.28095238095239	175.6190476190476
413506560	1441069090	31.293650027860327	122.92714282272851	11.4	176.48571428571427	175.7142857142857
413506560	1441069091	31.293596129510412	122.92714565031127	11.4	176.6904761904762	175.80952380952382
413506560	1441069092	31.293541794067156	122.92714805094606	11.4	176.89523809523808	175.9047619047619
413506560	1441069093	31.293486999999995	122.92714999999998	11.4	177.1	176.0
413506560	1441069094	31.293431734680123	122.92715148660591	11.4	177.1	176.0
413506560	1441069095	31.29337602108552	122.92715255495933	11.4	177.1	176.0
413506560	1441069096	31.293319891095866	122.92715326302134	11.4	177.1	176.0
413506560	1441069097	31.293263376590843	122.92715366875292	11.4	177.1	176.0
413506560	1441069098	31.29320650945014	122.92715383011488	11.4	177.1	176.0
413506560	1441069099	31.293149321553418	122.9271538050679	11.4	177.1	176.0
413506560	1441069100	31.293091844780363	122.92715365157258	11.4	177.1	176.0
413506560	1441069101	31.293034111010652	122.92715342758932	11.4	177.1	176.0
413506560	1441069102	31.29297615212397	122.92715319107842	11.4	177.1	176.0
413506560	1441069103	31.292917999999993	122.927153	11.4	177.1	176.0
413506560	1441069104	31.292859691737394	122.92715290423709	11.4	177.22222222222223	175.88888888888889
413506560	1441069105	31.29280128531083	122.9271529213645	11.4	177.34444444444446	175.77777777777777
413506560	1441069106	31.292742843913942	122.92715306088009	11.4	177.46666666666664	175.66666666666666
413506560	1441069107	31.292684430740373	122.92715333228163	11.4	177.58888888888887	175.55555555555554
413506560	1441069108	31.292626108983775	122.92715374506692	11.4	177.7111111111111	175.44444444444446
413506560	1441069109	31.292567941837778	122.92715430873365	11.4	177.83333333333334	175.33333333333334
413506560	1441069110	31.292509992496047	122.92715503277962	11.4	177.95555555555552	175.22222222222223
413506560	1441069111	31.292452324152244	122.9271559267025	11.4	178.07777777777775	175.11111111111111
413506560	1441069112	31.292395	122.927157	11.4	178.2	175.0
413506560	1441069113	31.29233807146921	122.92715825954944	11.4	178.2032258064516	174.96774193548387
413506560	1441069114	31.29228154293457	122.92715970174694	11.4	178.2064516129032	174.93548387096774
413506560	1441069115	31.29222540700709	122.92716132036827	11.4	178.20967741935482	174.90322580645162
413506560	1441069116	31.29216965629769	122.92716310918922	11.4	178.21290322580646	174.8709677419355
413506560	1441069117	31.292114283417327	122.92716506198558	11.4	178.21612903225804	174.83870967741936
413506560	1441069118	31.29205928097696	122.92716717253316	11.4	178.21935483870968	174.80645161290323
413506560	1441069119	31.29200464158754	122.92716943460785	11.4	178.2225806451613	174.7741935483871
413506560	1441069120	31.29195035786002	122.92717184198548	11.4	178.2258064516129	174.74193548387098
413506560	1441069121	31.291896422405355	122.92717438844197	11.4	178.2290322580645	174.70967741935482
413506560	1441069122	31.291842827834486	122.92717706775316	11.4	178.23225806451615	174.67741935483872
413506560	1441069123	31.291789566758382	122.927179873695	11.4	178.23548387096773	174.6451612903226
413506560	1441069124	31.291736631787977	122.92718280004341	11.4	178.23870967741934	174.61290322580646
413506560	1441069125	31.291684015534216	122.92718584057432	11.4	178.24193548387098	174.5806451612903
413506560	1441069126	31.29163171060807	122.9271889890637	11.4	178.24516129032256	174.5483870967742
413506560	1441069127	31.291579709620486	122.9271922392875	11.4	178.2483870967742	174.51612903225808
413506560	1441069128	31.2915280051824	122.92719558502175	11.4	178.2516129032258	174.48387096774192
413506560	1441069129	31.291476589904782	122.92719902004244	11.4	178.25483870967741	174.4516129032258
413506560	1441069130	31.291425456398578	122.92720253812554	11.4	178.25806451612902	174.4193548387097
413506560	1441069131	31.291374597274736	122.92720613304714	11.4	178.26129032258066	174.38709677419354
413506560	1441069132	31.291324005144205	122.92720979858323	11.4	178.26451612903224	174.3548387096774
413506560	1441069133	31.291273672617944	122.92721352850994	11.4	178.26774193548385	174.32258064516128
413506560	1441069134	31.291223592306906	122.92721731660325	11.4	178.2709677419355	174.29032258064515
413506560	1441069135	31.291173756822047	122.9272211566393	11.4	178.27419354838707	174.25806451612902
413506560	1441069136	31.291124158774313	122.92722504239418	11.4	178.2774193548387	174.2258064516129
413506560	1441069137	31.291074790774655	122.92722896764401	11.4	178.28064516129032	174.19354838709677
413506560	1441069138	31.29102564543404	122.92723292616486	11.4	178.28387096774193	174.16129032258064
413506560	1441069139	31.290976715363424	122.92723691173292	11.4	178.28709677419354	174.1290322580645
413506560	1441069140	31.290927993173753	122.92724091812427	11.4	178.29032258064518	174.09677419354838
413506560	1441069141	31.290879471475996	122.92724493911514	11.4	178.29354838709676	174.06451612903226
413506560	1441069142	31.290831142881093	122.92724896848165	11.4	178.2967741935484	174.0322580645161
413506560	1441069143	31.290783000000005	122.927253	11.4	178.3	174.0
413506560	1441069144	31.290735020283847	122.92725702838206	11.4	178.23000000000002	174.0
413506560	1441069145	31.290687120544252	122.9272610520826	11.4	178.16000000000003	174.0
413506560	1441069146	31.290639202433052	122.92726507049204	11.4	178.09	174.0
413506560	1441069147	31.29059116760204	122.92726908300078	11.4	178.01999999999998	174.0
413506560	1441069148	31.29054291770298	122.92727308899924	11.4	177.95	174.0
413506560	1441069149	31.29049435438769	122.9272770878778	11.4	177.88	174.0
413506560	1441069150	31.290445379307975	122.92728107902678	11.4	177.81	174.0
413506560	1441069151	31.2903958941156	122.92728506183661	11.4	177.73999999999998	174.0
413506560	1441069152	31.29034580046235	122.92728903569756	11.4	177.67	174.0
413506560	1441069153	31.290295000000004	122.92729299999999	11.4	177.6	174.0
413506560	1441069154	31.290243421367265	122.92729695384172	11.405000000000001	177.55	174.0
413506560	1441069155	31.290191101150548	122.92730089515055	11.41	177.5	174.0
413506560	1441069156	31.290138102923173	122.92730482156189	11.415000000000001	177.45000000000002	174.0
413506560	1441069157	31.290084490258494	122.92730873071115	11.42	177.4	174.0
413506560	1441069158	31.290030326729838	122.92731262023374	11.425	177.35000000000002	174.0
413506560	1441069159	31.289975675910526	122.92731648776504	11.43	177.29999999999998	174.0
413506560	1441069160	31.28992060137394	122.92732033094053	11.435	177.25	174.0
413506560	1441069161	31.289865166693406	122.9273241473957	11.44	177.2	174.0
413506560	1441069162	31.289809435442262	122.92732793476597	11.445	177.15	174.0
413506560	1441069163	31.28975347119388	122.92733169068686	11.45	177.1	174.0
413506560	1441069164	31.28969733752158	122.92733541279387	11.455	177.05	174.0
413506560	1441069165	31.289641097998754	122.92733909872256	11.46	177.0	174.0
413506560	1441069166	31.28958481619874	122.92734274610842	11.465	176.95000000000002	174.0
413506560	1441069167	31.289528555694908	122.92734635258705	11.47	176.9	174.0
413506560	1441069168	31.2894723800606	122.92734991579404	11.475	176.85	174.0
413506560	1441069169	31.289416352869203	122.92735343336493	11.48	176.79999999999998	174.0
413506560	1441069170	31.289360537694062	122.92735690293534	11.485	176.75	174.0
413506560	1441069171	31.289304998108577	122.92736032214091	11.49	176.7	174.0
413506560	1441069172	31.289249797686086	122.92736368861723	11.495	176.65	174.0
413506560	1441069173	31.289194999999985	122.927367	11.5	176.6	174.0
413506560	1441069174	31.28914065216113	122.92737025475533	11.5	176.57894736842107	174.1052631578947
413506560	1441069175	31.289086735430264	122.92737345467117	11.5	176.55789473684212	174.21052631578945
413506560	1441069176	31.289033214605606	122.92737660236592	11.5	176.53684210526316	174.3157894736842
413506560	1441069177	31.28898005448537	122.92737970045802	11.5	176.5157894736842	174.42105263157893
413506560	1441069178	31.288927219867794	122.92738275156586	11.5	176.49473684210528	174.5263157894737
413506560	1441069179	31.28887467555109	122.92738575830778	11.5	176.4736842105263	174.6315789473684
413506560	1441069180	31.28882238633348	122.92738872330217	11.5	176.45263157894738	174.73684210526315
413506560	1441069181	31.28877031701316	122.92739164916742	11.5	176.43157894736842	174.8421052631579
413506560	1441069182	31.288718432388364	122.92739453852184	11.5	176.41052631578947	174.94736842105263
413506560	1441069183	31.288666697257295	122.92739739398378	11.5	176.38947368421051	175.05263157894737
413506560	1441069184	31.288615076418175	122.92740021817156	11.5	176.3684210526316	175.15789473684208
413506560	1441069185	31.288563534669198	122.92740301370351	11.5	176.3473684210526	175.26315789473682
413506560	1441069186	31.288512036808598	122.92740578319791	11.5	176.32631578947368	175.36842105263156
413506560	1441069187	31.28846054763455	122.9274085292731	11.5	176.30526315789473	175.4736842105263
413506560	1441069188	31.28840903194528	122.9274112545473	11.5	176.28421052631577	175.57894736842107
413506560	1441069189	31.288357454538996	122.92741396163883	11.5	176.26315789473682	175.68421052631578
413506560	1441069190	31.288305780213868	122.92741665316596	11.5	176.24210526315787	175.78947368421052
413506560	1441069191	31.28825397376815	122.92741933174693	11.5	176.2210526315789	175.89473684210526
413506560	1441069192	31.288201999999995	122.92742199999999	11.5	176.2	176.0
413506560	1441069193	31.28814983180538	122.92742465964115	11.5	176.3290322580645	176.06451612903226
413506560	1441069194	31.288097474471154	122.92742730877742	11.5	176.458064516129	176.1290322580645
413506560	1441069195	31.288044941381976	122.92742994461368	11.5	176.58709677419353	176.19354838709677
413506560	1441069196	31.287992245922492	122.92743256435466	11.5	176.71612903225804	176.25806451612902
413506560	1441069197	31.287939401477313	122.92743516520525	11.5	176.84516129032255	176.32258064516128
413506560	1441069198	31.28788642143107	122.92743774437031	11.5	176.9741935483871	176.38709677419354
413506560	1441069199	31.28783331916842	122.92744029905465	11.5	177.1032258064516	176.4516129032258
413506560	1441069200	31.28778010807397	122.9274428264631	11.5	177.23225806451612	176.51612903225805
413506560	1441069201	31.28772680153239	122.92744532380055	11.5	177.36129032258063	176.5806451612903
413506560	1441069202	31.28767341292829	122.92744778827189	11.5	177.49032258064514	176.64516129032256
413506560	1441069203	31.287619955646303	122.92745021708197	11.5	177.61935483870965	176.70967741935482
413506560	1441069204	31.287566443071096	122.92745260743568	11.5	177.74838709677417	176.7741935483871
413506560	1441069205	31.28751288858729	122.92745495653793	11.5	177.87741935483868	176.83870967741936
413506560	1441069206	31.287459305579528	122.92745726159359	11.5	178.0064516129032	176.90322580645162
413506560	1441069207	31.287405707432434	122.92745951980758	11.5	178.1354838709677	176.96774193548387
413506560	1441069208	31.287352107530662	122.92746172838486	11.5	178.26451612903224	177.03225806451613
413506560	1441069209	31.287298519258854	122.92746388453028	11.5	178.39354838709676	177.09677419354838
413506560	1441069210	31.28724495600166	122.92746598544883	11.5	178.52258064516127	177.16129032258064
413506560	1441069211	31.287191431143704	122.92746802834542	11.5	178.65161290322578	177.2258064516129
413506560	1441069212	31.287137958069643	122.927470010425	11.5	178.78064516129032	177.29032258064515
413506560	1441069213	31.287084550164113	122.92747192889253	11.5	178.90967741935484	177.35483870967744
413506560	1441069214	31.287031220811755	122.92747378095298	11.5	179.03870967741935	177.41935483870967
413506560	1441069215	31.286977983397236	122.92747556381131	11.5	179.16774193548386	177.48387096774195
413506560	1441069216	31.286924851305155	122.92747727467248	11.5	179.29677419354837	177.54838709677418
413506560	1441069217	31.28687183792019	122.92747891074148	11.5	179.42580645161289	177.61290322580646
413506560	1441069218	31.286818956627	122.92748046922334	11.5	179.55483870967743	177.6774193548387
413506560	1441069219	31.286766220810197	122.927481947323	11.5	179.68387096774194	177.74193548387098
413506560	1441069220	31.28671364385446	122.92748334224548	11.5	179.81290322580645	177.8064516129032
413506560	1441069221	31.286661239144408	122.92748465119581	11.5	179.94193548387096	177.8709677419355
413506560	1441069222	31.286609020064716	122.92748587137898	11.5	180.07096774193548	177.93548387096772
413506560	1441069223	31.286557	122.927487	11.5	180.2	178.0
413506560	1441069224	31.286505149645134	122.92748803662855	11.5	180.23	178.0
413506560	1441069225	31.28645326893576	122.92748899029267	11.5	180.26	178.0
413506560	1441069226	31.28640111511776	122.92748987238507	11.5	180.29	178.0
413506560	1441069227	31.286348445436968	122.92749069429833	11.5	180.32	178.0
413506560	1441069228	31.286295017139235	122.9274914674251	11.5	180.34999999999997	178.0
413506560	1441069229	31.28624058747035	122.92749220315793	11.5	180.38	178.0
413506560	1441069230	31.286184913676195	122.92749291288933	11.5	180.41	178.0
413506560	1441069231	31.28612775300256	122.92749360801186	11.5	180.44	178.0
413506560	1441069232	31.286068862695224	122.92749429991794	11.5	180.47	178.0
413506560	1441069233	31.286007999999992	122.92749500000001	11.5	180.5	178.0
413506560	1441069234	31.2859450667682	122.92749571132605	11.5125	180.67499999999998	178.0
413506560	1441069235	31.28588054327322	122.92749640366644	11.525	180.85	178.0
413506560	1441069236	31.285815054394014	122.9274970384673	11.5375	181.025	178.0
413506560	1441069237	31.285749225009585	122.92749757717479	11.55	181.2	178.0
413506560	1441069238	31.285683679998918	122.9274979812353	11.5625	181.375	178.0
413506560	1441069239	31.285619044241045	122.92749821209529	11.575	181.55	178.0
413506560	1441069240	31.28555594261505	122.92749823120128	11.5875	181.72500000000002	178.0
413506560	1441069241	31.285494999999997	122.92749799999999	11.6	181.9	178.0
413506560	1441069242	31.28543669413646	122.92749749127529	11.59090909090909	181.88181818181818	178.0909090909091
413506560	1441069243	31.28538091421093	122.92749672315978	11.581818181818182	181.86363636363637	178.1818181818182
413506560	1441069244	31.285327402271356	122.92749572512307	11.572727272727272	181.84545454545454	178.27272727272728
413506560	1441069245	31.285275900365686	122.92749452663477	11.563636363636363	181.8272727272727	178.36363636363635
413506560	1441069246	31.285226150541835	122.9274931571643	11.554545454545455	181.8090909090909	178.45454545454547
413506560	1441069247	31.285177894847717	122.92749164618115	11.545454545454545	181.7909090909091	178.54545454545453
413506560	1441069248	31.285130875331266	122.9274900231546	11.536363636363637	181.77272727272728	178.63636363636365
413506560	1441069249	31.285084834040372	122.92748831755398	11.527272727272727	181.75454545454545	178.72727272727275
413506560	1441069250	31.285039513022937	122.92748655884854	11.518181818181818	181.73636363636365	178.8181818181818
413506560	1441069251	31.28499465432684	122.9274847765075	11.50909090909091	181.71818181818182	178.90909090909093
413506560	1441069252	31.284950000000006	122.92748300000001	11.5	181.7	179.0
413506560	1441069253	31.284905329647323	122.92748125266245	11.5	181.71666666666667	178.93333333333334
413506560	1441069254	31.28486057310199	122.92747953330009	11.5	181.73333333333332	178.86666666666667
413506560	1441069255	31.284815697754297	122.92747783458545	11.5	181.75	178.8
413506560	1441069256	31.284770670994455	122.92747614919108	11.5	181.76666666666668	178.73333333333335
413506560	1441069257	31.28472546021272	122.92747446978953	11.5	181.78333333333333	178.66666666666669
413506560	1441069258	31.28468003279935	122.92747278905334	11.5	181.79999999999998	178.60000000000002
413506560	1441069259	31.284634356144593	122.92747109965516	11.5	181.81666666666666	178.53333333333333
413506560	1441069260	31.284588397638665	122.92746939426755	11.5	181.83333333333334	178.46666666666667
413506560	1441069261	31.28454212467183	122.92746766556313	11.5	181.85	178.4
413506560	1441069262	31.284495504634318	122.92746590621455	11.5	181.86666666666667	178.33333333333334
413506560	1441069263	31.28444850491637	122.92746410889447	11.5	181.88333333333333	178.26666666666668
413506560	1441069264	31.284401092908237	122.92746226627553	11.5	181.89999999999998	178.20000000000002
413506560	1441069265	31.284353236000154	122.92746037103045	11.5	181.91666666666666	178.13333333333333
413506560	1441069266	31.284304901582342	122.92745841583191	11.5	181.93333333333334	178.06666666666666
413506560	1441069267	31.284256057045038	122.92745639335268	11.5	181.95	178.00000000000003
413506560	1441069268	31.284206669778484	122.92745429626545	11.5	181.96666666666664	177.93333333333334
413506560	1441069269	31.284156707172897	122.92745211724306	11.5	181.98333333333332	177.86666666666667
413506560	1441069270	31.284106136618508	122.92744984895823	11.5	182.0	177.8
413506560	1441069271	31.28405492550556	122.92744748408383	11.5	182.01666666666665	177.73333333333335
413506560	1441069272	31.28400304122426	122.92744501529263	11.5	182.03333333333333	177.66666666666666
413506560	1441069273	31.283950451164827	122.92744243525753	11.5	182.05	177.6
413506560	1441069274	31.2838971227175	122.92743973665141	11.5	182.06666666666663	177.53333333333336
413506560	1441069275	31.283843023272482	122.92743691214716	11.5	182.08333333333331	177.46666666666667
413506560	1441069276	31.28378812022	122.92743395441774	11.5	182.1	177.4
413506560	1441069277	31.283732380950262	122.92743085613607	11.5	182.11666666666665	177.33333333333334
413506560	1441069278	31.283675772853467	122.92742760997517	11.5	182.13333333333333	177.26666666666668
413506560	1441069279	31.283618263319845	122.92742420860803	11.5	182.15	177.20000000000002
413506560	1441069280	31.28355981973959	122.92742064470777	11.5	182.16666666666666	177.13333333333335
413506560	1441069281	31.283500409502903	122.92741691094737	11.5	182.1833333333333	177.0666666666667
413506560	1441069282	31.283439999999995	122.92741300000002	11.5	182.2	177.0
413506560	1441069283	31.283378604849855	122.92740891400555	11.5	181.96999999999997	177.0
413506560	1441069284	31.283316422586836	122.92740469297073	11.5	181.73999999999998	177.0
413506560	1441069285	31.283253697974075	122.92740038636886	11.5	181.51000000000002	177.0
413506560	1441069286	31.28319067577473	122.92739604367306	11.5	181.28	177.0
413506560	1441069287	31.28312760075201	122.9273917143563	11.5	181.04999999999998	177.0
413506560	1441069288	31.283064717669077	122.92738744789139	11.5	180.82	177.0
413506560	1441069289	31.283002271289178	122.92738329375094	11.5	180.59	177.0
413506560	1441069290	31.282940506375542	122.92737930140741	11.5	180.36	177.0
413506560	1441069291	31.28287966769138	122.92737552033303	11.5	180.13	177.0
413506560	1441069292	31.282819999999994	122.927372	11.5	179.9	177.0
413506560	1441069293	31.28276169250338	122.92736877893826	11.5	179.88500000000002	176.95000000000002
413506560	1441069294	31.282704712158512	122.92736585190964	11.5	179.87	176.9
413506560	1441069295	31.28264897036114	122.92736320273401	11.5	179.85500000000002	176.85000000000002
413506560	1441069296	31.28259437850697	122.92736081523134	11.5	179.84	176.79999999999998
413506560	1441069297	31.282540847991704	122.92735867322165	11.5	179.82500000000002	176.75
413506560	1441069298	31.282488290211063	122.92735676052496	11.5	179.81	176.7
413506560	1441069299	31.282436616560716	122.92735506096147	11.5	179.79500000000002	176.65
413506560	1441069300	31.282385738436393	122.92735355835131	11.5	179.78	176.6
413506560	1441069301	31.282335567233762	122.92735223651478	11.5	179.76500000000001	176.55
413506560	1441069302	31.282286014348514	122.92735107927209	11.5	179.75000000000003	176.5
413506560	1441069303	31.28223699117632	122.92735007044361	11.5	179.73499999999999	176.45
413506560	1441069304	31.28218840911288	122.92734919384968	11.5	179.72	176.4
413506560	1441069305	31.28214017955384	122.92734843331077	11.5	179.70499999999998	176.35
413506560	1441069306	31.282092213894888	122.92734777264727	11.5	179.69	176.3
413506560	1441069307	31.282044423531687	122.92734719567969	11.5	179.67499999999998	176.25
413506560	1441069308	31.2819967198599	122.92734668622855	11.5	179.66	176.20000000000002
413506560	1441069309	31.281949014275167	122.9273462281144	11.5	179.64499999999998	176.14999999999998
413506560	1441069310	31.281901218173175	122.92734580515783	11.5	179.63	176.1
413506560	1441069311	31.281853242949563	122.9273454011795	11.5	179.615	176.04999999999998
413506560	1441069312	31.281804999999988	122.927345	11.5	179.6	176.0
413506560	1441069313	31.281756416692648	122.92734458906911	11.503333333333334	179.64333333333332	176.0
413506560	1441069314	31.281707484285892	122.92734417035258	11.506666666666666	179.68666666666667	176.0
413506560	1441069315	31.28165821001062	122.92734374944531	11.51	179.73	176.0
413506560	1441069316	31.281608601097734	122.92734333194207	11.513333333333334	179.77333333333334	176.0
413506560	1441069317	31.28155866477815	122.92734292343765	11.516666666666666	179.81666666666666	176.0
413506560	1441069318	31.28150840828275	122.92734252952692	11.52	179.86	176.0
413506560	1441069319	31.28145783884245	122.9273421558046	11.523333333333333	179.90333333333334	176.0
413506560	1441069320	31.281406963688152	122.92734180786545	11.526666666666667	179.9466666666667	176.0
413506560	1441069321	31.281355790050753	122.92734149130426	11.53	179.99	176.0
413506560	1441069322	31.281304325161155	122.9273412117158	11.533333333333333	180.03333333333336	176.0
413506560	1441069323	31.281252576250278	122.92734097469473	11.536666666666667	180.07666666666668	176.0
413506560	1441069324	31.281200550549002	122.92734078583581	11.54	180.12	176.0
413506560	1441069325	31.281148255288244	122.92734065073373	11.543333333333333	180.16333333333333	176.0
413506560	1441069326	31.281095697698902	122.92734057498319	11.546666666666667	180.20666666666668	176.0
413506560	1441069327	31.28104288501189	122.9273405641789	11.55	180.25	176.0
413506560	1441069328	31.280989824458096	122.92734062391547	11.553333333333333	180.29333333333332	176.0
413506560	1441069329	31.28093652326843	122.92734075978757	11.556666666666667	180.33666666666667	176.0
413506560	1441069330	31.280882988673802	122.92734097738985	11.56	180.38	176.0
413506560	1441069331	31.28082922790513	122.92734128231693	11.563333333333333	180.42333333333335	176.0
413506560	1441069332	31.280775248193294	122.92734168016344	11.566666666666666	180.46666666666667	176.0
413506560	1441069333	31.28072105676919	122.92734217652392	11.57	180.51000000000002	176.0
413506560	1441069334	31.280666660863744	122.927342776993	11.573333333333332	180.55333333333334	176.0
413506560	1441069335	31.280612067707857	122.92734348716525	11.576666666666666	180.5966666666667	176.0
413506560	1441069336	31.280557284532417	122.92734431263519	11.58	180.64000000000001	176.0
413506560	1441069337	31.280502318568352	122.92734525899738	11.583333333333332	180.68333333333337	176.0
413506560	1441069338	31.280447177046543	122.92734633184632	11.586666666666666	180.7266666666667	176.0
413506560	1441069339	31.280391867197903	122.9273475367766	11.59	180.77000000000004	176.0
413506560	1441069340	31.28033639625333	122.92734887938265	11.593333333333334	180.81333333333336	176.0
413506560	1441069341	31.280280771443735	122.92735036525893	11.596666666666666	180.85666666666668	176.0
413506560	1441069342	31.280225	122.927352	11.6	180.9	176.0
413506560	1441069343	31.280169095235458	122.92735378213241	11.59090909090909	180.87272727272727	176.0
413506560	1441069344	31.280113094793084	122.9273556819115	11.581818181818182	180.84545454545454	176.0
413506560	1441069345	31.280057042398262	122.92735766252483	11.572727272727272	180.8181818181818	176.0
413506560	1441069346	31.280000981776386	122.92735968716	11.563636363636363	180.79090909090908	176.0
413506560	1441069347	31.27994495665287	122.92736171900481	11.554545454545455	180.76363636363635	176.0
413506560	1441069348	31.279889010753088	122.92736372124702	11.545454545454545	180.73636363636365	176.0
413506560	1441069349	31.2798331878025	122.9273656570746	11.536363636363637	180.70909090909092	176.0
413506560	1441069350	31.279777531526463	122.92736748967556	11.527272727272727	180.6818181818182	176.0
413506560	1441069351	31.279722085650423	122.92736918223797	11.518181818181818	180.65454545454546	176.0
413506560	1441069352	31.279666893899794	122.92737069795002	11.50909090909091	180.62727272727273	176.0
413506560	1441069353	31.279611999999986	122.927372	11.5	180.6	176.0
413506560	1441069354	31.279557435756	122.92737306044292	11.5	180.59473684210525	176.0
413506560	1441069355	31.27950318529098	122.92737388680051	11.5	180.5894736842105	176.0
413506560	1441069356	31.279449220807646	122.92737449546115	11.5	180.58421052631576	176.0
413506560	1441069357	31.279395514508753	122.92737490281316	11.5	180.57894736842104	176.0
413506560	1441069358	31.279342038596987	122.92737512524484	11.5	180.57368421052632	176.0
413506560	1441069359	31.27928876527508	122.9273751791444	11.5	180.56842105263158	176.0
413506560	1441069360	31.279235666745723	122.92737508090006	11.5	180.56315789473683	176.0
413506560	1441069361	31.279182715211665	122.92737484690002	11.5	180.5578947368421	176.0
413506560	1441069362	31.279129882875594	122.92737449353235	11.5	180.55263157894734	176.0
413506560	1441069363	31.27907714194022	122.9273740371852	11.5	180.54736842105262	176.0
413506560	1441069364	31.27902446460825	122.92737349424658	11.5	180.54210526315788	176.0
413506560	1441069365	31.278971823082404	122.92737288110453	11.5	180.53684210526316	176.0
413506560	1441069366	31.27891918956538	122.92737221414703	11.5	180.53157894736842	176.0
413506560	1441069367	31.278866536259873	122.92737150976203	11.5	180.52631578947367	176.0
413506560	1441069368	31.278813835368616	122.92737078433743	11.5	180.52105263157893	176.0
413506560	1441069369	31.278761059094286	122.9273700542611	11.5	180.5157894736842	176.0
413506560	1441069370	31.278708179639626	122.92736933592089	11.5	180.51052631578946	176.0
413506560	1441069371	31.278655169207283	122.92736864570459	11.5	180.50526315789475	176.0
413506560	1441069372	31.278602000000006	122.92736800000002	11.5	180.5	176.0
413506560	1441069373	31.278548654957113	122.9273674087922	11.5	180.48181818181817	176.09090909090907
413506560	1441069374	31.27849515996446	122.92736685645556	11.5	180.46363636363634	176.1818181818182
413506560	1441069375	31.2784415516445	122.92736632096202	11.5	180.44545454545457	176.27272727272728
413506560	1441069376	31.27838786661973	122.9273657802834	11.5	180.42727272727274	176.36363636363635
413506560	1441069377	31.27833414151264	122.92736521239163	11.5	180.4090909090909	176.45454545454547
413506560	1441069378	31.278280412945694	122.92736459525877	11.5	180.39090909090908	176.54545454545453
413506560	1441069379	31.27822671754137	122.92736390685677	11.5	180.37272727272727	176.63636363636365
413506560	1441069380	31.27817309192215	122.92736312515773	11.5	180.35454545454544	176.72727272727272
413506560	1441069381	31.278119572710533	122.9273622281338	11.5	180.33636363636364	176.8181818181818
413506560	1441069382	31.278066196528986	122.92736119375714	11.5	180.31818181818184	176.90909090909093
413506560	1441069383	31.278013	122.92736000000001	11.5	180.3	177.0
413506560	1441069384	31.27796000929806	122.9273586340688	11.5	180.2166666666667	177.0
413506560	1441069385	31.27790720880568	122.92735712010655	11.5	180.13333333333335	177.0
413506560	1441069386	31.277854572457404	122.92735549149039	11.5	180.04999999999998	177.0
413506560	1441069387	31.277802074187722	122.92735378159738	11.5	179.96666666666667	177.0
413506560	1441069388	31.277749687931166	122.92735202380447	11.5	179.88333333333335	177.0
413506560	1441069389	31.27769738762225	122.92735025148859	11.5	179.8	177.0
413506560	1441069390	31.27764514719555	122.92734849802655	11.5	179.71666666666667	177.0
413506560	1441069391	31.277592940585528	122.92734679679513	11.5	179.63333333333335	177.0
413506560	1441069392	31.277540741726757	122.927345181171	11.5	179.55000000000004	177.0
413506560	1441069393	31.27748852455373	122.9273436845308	11.5	179.46666666666667	177.0
413506560	1441069394	31.27743626300099	122.92734234025104	11.5	179.38333333333333	177.0
413506560	1441069395	31.277383931003065	122.92734118170823	11.5	179.3	177.0
413506560	1441069396	31.277331502494487	122.92734024227876	11.5	179.2166666666667	177.0
413506560	1441069397	31.27727895140977	122.92733955533892	11.5	179.13333333333335	177.0
413506560	1441069398	31.277226251683448	122.927339154265	11.5	179.05	177.0
413506560	1441069399	31.277173377250023	122.92733907243316	11.5	178.9666666666667	177.0
413506560	1441069400	31.27712030204404	122.92733934321949	11.5	178.88333333333335	177.0
413506560	1441069401	31.277067000000006	122.92734	11.5	178.8	177.0
413506560	1441069402	31.27701345387926	122.92734105943704	11.50909090909091	178.8909090909091	177.0909090909091
413506560	1441069403	31.276959681750526	122.92734247133862	11.518181818181818	178.98181818181823	177.1818181818182
413506560	1441069404	31.276905710509368	122.92734416879918	11.527272727272727	179.0727272727273	177.27272727272728
413506560	1441069405	31.27685156705131	122.92734608491344	11.536363636363637	179.16363636363639	177.36363636363637
413506560	1441069406	31.276797278271932	122.92734815277618	11.545454545454545	179.25454545454545	177.45454545454544
413506560	1441069407	31.276742871066805	122.92735030548238	11.554545454545455	179.34545454545457	177.54545454545456
413506560	1441069408	31.276688372331495	122.92735247612715	11.563636363636363	179.43636363636367	177.63636363636363
413506560	1441069409	31.276633808961577	122.92735459780579	11.572727272727272	179.52727272727273	177.72727272727272
413506560	1441069410	31.27657920785263	122.92735660361372	11.581818181818182	179.61818181818182	177.8181818181818
413506560	1441069411	31.276524595900238	122.92735842664655	11.59090909090909	179.70909090909092	177.9090909090909
413506560	1441069412	31.276469999999993	122.92736000000001	11.6	179.8	178.0
413506560	1441069413	31.276415442508167	122.92736127003226	11.596774193548386	179.8774193548387	178.0
413506560	1441069414	31.27636092762368	122.92736223615067	11.593548387096774	179.95483870967743	178.0
413506560	1441069415	31.276306455006118	122.92736291102487	11.59032258064516	180.03225806451616	178.0
413506560	1441069416	31.27625202431508	122.9273633073244	11.587096774193547	180.10967741935485	178.0
413506560	1441069417	31.276197635210167	122.9273634377188	11.583870967741936	180.18709677419355	178.0
413506560	1441069418	31.27614328735092	122.92736331487758	11.580645161290322	180.26451612903224	178.0
413506560	1441069419	31.27608898039698	122.92736295147023	11.577419354838709	180.341935483871	178.0
413506560	1441069420	31.2760347140079	122.92736236016623	11.574193548387097	180.4193548387097	178.0
413506560	1441069421	31.275980487843256	122.92736155363497	11.570967741935483	180.4967741935484	178.0
413506560	1441069422	31.275926301562656	122.92736054454588	11.567741935483872	180.5741935483871	178.0
413506560	1441069423	31.275872154825677	122.92735934556829	11.564516129032258	180.6516129032258	178.0
413506560	1441069424	31.27581804729188	122.92735796937156	11.561290322580644	180.72903225806454	178.0
413506560	1441069425	31.27576397862085	122.927356428625	11.558064516129033	180.80645161290323	178.0
413506560	1441069426	31.27570994847218	122.92735473599787	11.55483870967742	180.88387096774193	178.0
413506560	1441069427	31.27565595650545	122.9273529041594	11.551612903225806	180.96129032258062	178.0
413506560	1441069428	31.27560200238022	122.92735094577887	11.548387096774194	181.03870967741938	178.0
413506560	1441069429	31.275548085756093	122.92734887352543	11.54516129032258	181.11612903225807	178.0
413506560	1441069430	31.27549420629264	122.92734670006826	11.541935483870967	181.19354838709677	178.0
413506560	1441069431	31.275440363649448	122.92734443807645	11.538709677419355	181.27096774193546	178.0
413506560	1441069432	31.27538655748608	122.92734210021916	11.535483870967742	181.3483870967742	178.0
413506560	1441069433	31.27533278746215	122.9273396991654	11.532258064516128	181.4258064516129	178.0
413506560	1441069434	31.275279053237234	122.92733724758429	11.529032258064516	181.5032258064516	178.0
413506560	1441069435	31.275225354470898	122.92733475814481	11.525806451612903	181.5806451612903	178.0
413506560	1441069436	31.275171690822738	122.92733224351593	11.522580645161291	181.658064516129	178.0
413506560	1441069437	31.275118061952355	122.92732971636661	11.519354838709678	181.73548387096776	178.0
413506560	1441069438	31.27506446751931	122.92732718936583	11.516129032258064	181.81290322580645	178.0
413506560	1441069439	31.275010907183216	122.92732467518243	11.512903225806452	181.89032258064515	178.0
413506560	1441069440	31.27495738060364	122.92732218648534	11.509677419354839	181.96774193548384	178.0
413506560	1441069441	31.274903887440185	122.92731973594336	11.506451612903225	182.0451612903226	178.0
413506560	1441069442	31.27485042735245	122.9273173362253	11.503225806451614	182.1225806451613	178.0
413506560	1441069443	31.274797	122.92731500000001	11.5	182.2	178.0
413506560	1441069444	31.27474360461081	122.92731273817905	11.5	182.23888888888888	178.0
413506560	1441069445	31.274690238686283	122.9273105546456	11.5	182.27777777777777	178.0
413506560	1441069446	31.27463689929613	122.92730845152562	11.5	182.31666666666666	178.0
413506560	1441069447	31.27458358351014	122.92730643094508	11.5	182.35555555555553	178.0
413506560	1441069448	31.27453028839801	122.92730449502997	11.5	182.39444444444445	178.0
413506560	1441069449	31.27447701102954	122.92730264590627	11.5	182.43333333333334	178.0
413506560	1441069450	31.274423748474454	122.92730088569992	11.5	182.4722222222222	178.0
413506560	1441069451	31.274370497802504	122.92729921653697	11.5	182.51111111111112	178.0
413506560	1441069452	31.274317256083453	122.92729764054327	11.5	182.54999999999998	178.0
413506560	1441069453	31.27426402038701	122.92729615984484	11.5	182.58888888888887	178.0
413506560	1441069454	31.27421078778297	122.92729477656763	11.5	182.6277777777778	178.0
413506560	1441069455	31.274157555341045	122.92729349283758	11.5	182.66666666666666	178.0
413506560	1441069456	31.274104320131	122.92729231078062	11.5	182.70555555555555	178.0
413506560	1441069457	31.274051079222563	122.9272912325227	11.5	182.74444444444444	178.0
413506560	1441069458	31.273997829685502	122.92729026018976	11.5	182.78333333333333	178.0
413506560	1441069459	31.273944568589567	122.92728939590772	11.5	182.82222222222222	178.0
413506560	1441069460	31.27389129300447	122.92728864180248	11.5	182.86111111111111	178.0
413506560	1441069461	31.273837999999987	122.927288	11.5	182.9	178.0
413506560	1441069462	31.273784690560806	122.92728746965084	11.5	182.86363636363635	178.0
413506560	1441069463	31.27373138133134	122.92728703800417	11.5	182.82727272727274	178.0
413506560	1441069464	31.27367809287096	122.9272866893339	11.5	182.79090909090908	178.0
413506560	1441069465	31.273624845739054	122.92728640791394	11.5	182.75454545454545	178.0
413506560	1441069466	31.27357166049499	122.92728617801828	11.5	182.71818181818182	178.0
413506560	1441069467	31.27351855769812	122.92728598392087	11.5	182.6818181818182	178.0
413506560	1441069468	31.273465557907834	122.92728580989575	11.5	182.64545454545456	178.0
413506560	1441069469	31.273412681683503	122.927285640217	11.5	182.6090909090909	178.0
413506560	1441069470	31.27335994958451	122.92728545915868	11.5	182.57272727272726	178.0
413506560	1441069471	31.27330738217021	122.92728525099497	11.5	182.53636363636363	178.0
413506560	1441069472	31.273254999999992	122.92728499999998	11.5	182.5	178.0
413506560	1441069473	31.27320281614085	122.92728469218758	11.5	182.458064516129	177.96774193548387
413506560	1441069474	31.273150813690204	122.92728432052998	11.5	182.41612903225806	177.93548387096772
413506560	1441069475	31.273098968253127	122.92728387973901	11.5	182.3741935483871	177.90322580645162
413506560	1441069476	31.273047255434662	122.92728336452662	11.5	182.33225806451614	177.8709677419355
413506560	1441069477	31.27299565083986	122.92728276960459	11.5	182.29032258064515	177.83870967741936
413506560	1441069478	31.27294413007377	122.92728208968492	11.5	182.2483870967742	177.8064516129032
413506560	1441069479	31.272892668741456	122.92728131947943	11.5	182.2064516129032	177.7741935483871
413506560	1441069480	31.272841242447935	122.92728045370012	11.5	182.16451612903228	177.74193548387098
413506560	1441069481	31.2727898267983	122.92727948705884	11.5	182.1225806451613	177.70967741935485
413506560	1441069482	31.27273839739756	122.92727841426756	11.5	182.08064516129033	177.6774193548387
413506560	1441069483	31.27268692985075	122.92727723003826	11.5	182.03870967741935	177.6451612903226
413506560	1441069484	31.272635399762965	122.92727592908287	11.5	181.99677419354836	177.61290322580646
413506560	1441069485	31.272583782739186	122.92727450611339	11.5	181.95483870967743	177.58064516129033
413506560	1441069486	31.272532054384495	122.9272729558418	11.5	181.91290322580645	177.54838709677418
413506560	1441069487	31.272480190303927	122.92727127298012	11.5	181.8709677419355	177.51612903225805
413506560	1441069488	31.2724281661025	122.9272694522404	11.5	181.8290322580645	177.48387096774195
413506560	1441069489	31.27237595738526	122.92726748833462	11.5	181.78709677419354	177.45161290322582
413506560	1441069490	31.272323539757256	122.92726537597486	11.5	181.74516129032259	177.41935483870967
413506560	1441069491	31.2722708888235	122.92726310987318	11.5	181.70322580645163	177.38709677419354
413506560	1441069492	31.272217980189044	122.92726068474168	11.5	181.66129032258064	177.35483870967744
413506560	1441069493	31.272164789458895	122.92725809529246	11.5	181.61935483870965	177.3225806451613
413506560	1441069494	31.27211129223808	122.92725533623761	11.5	181.57741935483872	177.29032258064515
413506560	1441069495	31.27205746413167	122.92725240228927	11.5	181.53548387096774	177.25806451612902
413506560	1441069496	31.272003280744617	122.9272492881596	11.5	181.49354838709678	177.22580645161293
413506560	1441069497	31.27194871768202	122.9272459885608	11.5	181.4516129032258	177.1935483870968
413506560	1441069498	31.271893750548834	122.92724249820503	11.5	181.40967741935484	177.16129032258064
413506560	1441069499	31.27183835495011	122.92723881180453	11.5	181.36774193548388	177.1290322580645
413506560	1441069500	31.27178250649085	122.92723492407148	11.5	181.32580645161292	177.0967741935484
413506560	1441069501	31.271726180776074	122.9272308297182	11.5	181.28387096774193	177.06451612903228
413506560	1441069502	31.271669353410786	122.92722652345695	11.5	181.24193548387098	177.03225806451613
413506560	1441069503	31.271612	122.927222	11.5	181.2	177.0
413506560	1441069504	31.271554139982225	122.9272172654034	11.5	181.08	176.9
413506560	1441069505	31.271495968129965	122.92721237109787	11.5	180.95999999999998	176.79999999999998
413506560	1441069506	31.27143772304929	122.92720737985768	11.5	180.84	176.7
413506560	1441069507	31.27137964334625	122.92720235445684	11.5	180.72	176.6
413506560	1441069508	31.27132196762692	122.92719735766923	11.5	180.60000000000002	176.5
413506560	1441069509	31.27126493449741	122.92719245226844	11.5	180.48	176.4
413506560	1441069510	31.271208782563807	122.92718770102798	11.5	180.36	176.3
413506560	1441069511	31.271153750432276	122.92718316672105	11.5	180.24	176.20000000000002
413506560	1441069512	31.27110007670896	122.92717891212077	11.5	180.12	176.1
413506560	1441069513	31.271048000000004	122.927175	11.5	180.0	176.0
413506560	1441069514	31.270997644309	122.92717147590245	11.5	180.07777777777778	176.0
413506560	1441069515	31.27094867522923	122.92716831645525	11.5	180.15555555555554	176.0
413506560	1441069516	31.27090064375137	122.92716548105658	11.5	180.23333333333335	176.0
413506560	1441069517	31.270853100866084	122.92716292910477	11.5	180.3111111111111	176.0
413506560	1441069518	31.27080559756401	122.92716061999833	11.5	180.38888888888889	176.0
413506560	1441069519	31.270757684835772	122.92715851313585	11.5	180.46666666666664	176.0
413506560	1441069520	31.270708913671946	122.92715656791607	11.5	180.54444444444442	176.0
413506560	1441069521	31.270658835063184	122.92715474373779	11.5	180.6222222222222	176.0
413506560	1441069522	31.270606999999984	122.927153	11.5	180.7	176.0
413506560	1441069523	31.270553081210647	122.92715130504709	11.49	180.61999999999998	176.0
413506560	1441069524	31.270497238374208	122.92714966300505	11.48	180.54	176.0
413506560	1441069525	31.270439752907425	122.9271480869451	11.47	180.46	176.0
413506560	1441069526	31.27038090622707	122.92714658993849	11.46	180.38	176.0
413506560	1441069527	31.270320979749904	122.92714518505637	11.45	180.29999999999998	176.0
413506560	1441069528	31.270260254892737	122.92714388536983	11.44	180.22	176.0
413506560	1441069529	31.27019901307234	122.92714270394997	11.43	180.14	176.0
413506560	1441069530	31.27013753570554	122.92714165386772	11.42	180.06	176.0
413506560	1441069531	31.270076104209146	122.92714074819412	11.41	179.98	176.0
413506560	1441069532	31.270015000000004	122.92714	11.4	179.9	176.0
413506560	1441069533	31.269954454546635	122.92713941875472	11.402439024390244	179.91463414634148	176.0
413506560	1441069534	31.269894499524383	122.92713899952123	11.404878048780487	179.92926829268293	176.0
413506560	1441069535	31.26983511666025	122.92713873376105	11.407317073170733	179.94390243902438	176.0
413506560	1441069536	31.269776287681317	122.92713861293561	11.409756097560976	179.95853658536586	176.0
413506560	1441069537	31.26971799431458	122.92713862850637	11.41219512195122	179.97317073170734	176.0
413506560	1441069538	31.269660218287083	122.92713877193496	11.414634146341463	179.9878048780488	176.0
413506560	1441069539	31.269602941325836	122.92713903468285	11.417073170731708	180.00243902439024	176.0
413506560	1441069540	31.269546145157868	122.92713940821167	11.419512195121952	180.01707317073172	176.0
413506560	1441069541	31.26948981151023	122.92713988398299	11.421951219512195	180.03170731707317	176.0
413506560	1441069542	31.26943392210991	122.92714045345845	11.424390243902439	180.04634146341465	176.0
413506560	1441069543	31.269378458683978	122.9271411080997	11.426829268292684	180.0609756097561	176.0
413506560	1441069544	31.269323402959404	122.92714183936842	11.429268292682927	180.07560975609755	176.0
413506560	1441069545	31.269268736663225	122.92714263872625	11.43170731707317	180.09024390243903	176.0
413506560	1441069546	31.2692144415225	122.92714349763497	11.434146341463414	180.10487804878048	176.0
413506560	1441069547	31.2691604992642	122.92714440755624	11.43658536585366	180.11951219512196	176.0
413506560	1441069548	31.26910689161538	122.92714535995187	11.439024390243903	180.1341463414634	176.0
413506560	1441069549	31.269053600303035	122.9271463462836	11.441463414634146	180.14878048780488	176.0
413506560	1441069550	31.26900060705422	122.92714735801326	11.44390243902439	180.16341463414633	176.0
413506560	1441069551	31.268947893595914	122.92714838660258	11.446341463414635	180.17804878048779	176.0
413506560	1441069552	31.26889544165517	122.92714942351346	11.448780487804878	180.19268292682926	176.0
413506560	1441069553	31.26884323295898	122.92715046020773	11.451219512195122	180.20731707317074	176.0
413506560	1441069554	31.26879124923439	122.92715148814723	11.453658536585365	180.2219512195122	176.0
413506560	1441069555	31.268739472208395	122.92715249879387	11.45609756097561	180.23658536585364	176.0
413506560	1441069556	31.26868788360802	122.9271534836095	11.458536585365854	180.25121951219512	176.0
413506560	1441069557	31.268636465160284	122.9271544340561	11.460975609756098	180.2658536585366	176.0
413506560	1441069558	31.268585198592202	122.92715534159555	11.463414634146341	180.28048780487805	176.0
413506560	1441069559	31.268534065630785	122.92715619768983	11.465853658536586	180.2951219512195	176.0
413506560	1441069560	31.268483048003077	122.9271569938009	11.46829268292683	180.30975609756098	176.0
413506560	1441069561	31.268432127436064	122.92715772139076	11.470731707317073	180.32439024390246	176.0
413506560	1441069562	31.268381285656773	122.9271583719214	11.473170731707317	180.3390243902439	176.0
413506560	1441069563	31.26833050439222	122.92715893685482	11.475609756097562	180.35365853658536	176.0
413506560	1441069564	31.268279765369414	122.92715940765306	11.478048780487805	180.36829268292684	176.0
413506560	1441069565	31.26822905031538	122.92715977577822	11.480487804878049	180.38292682926829	176.0
413506560	1441069566	31.268178340957114	122.92716003269234	11.482926829268292	180.39756097560976	176.0
413506560	1441069567	31.268127619021644	122.9271601698575	11.485365853658537	180.4121951219512	176.0
413506560	1441069568	31.268076866235983	122.92716017873583	11.487804878048781	180.42682926829266	176.0
413506560	1441069569	31.26802606432712	122.92716005078944	11.490243902439024	180.44146341463414	176.0
413506560	1441069570	31.267975195022082	122.92715977748051	11.492682926829268	180.45609756097562	176.0
413506560	1441069571	31.26792424004788	122.92715935027115	11.495121951219513	180.47073170731707	176.0
413506560	1441069572	31.267873181131534	122.9271587606236	11.497560975609757	180.48536585365852	176.0
413506560	1441069573	31.267822000000002	122.92715799999999	11.5	180.5	176.0
413506560	1441069574	31.267770682020146	122.92715706573706	11.5	180.47894736842105	176.0
413506560	1441069575	31.26771922711801	122.92715597866923	11.5	180.4578947368421	176.0
413506560	1441069576	31.267667638859447	122.92715476550532	11.5	180.43684210526317	176.0
413506560	1441069577	31.267615920810336	122.92715345295412	11.5	180.41578947368419	176.0
413506560	1441069578	31.26756407653653	122.92715206772434	11.5	180.39473684210526	176.0
413506560	1441069579	31.267512109603935	122.92715063652466	11.5	180.3736842105263	176.0
413506560	1441069580	31.267460023578383	122.92714918606366	11.5	180.35263157894735	176.0
413506560	1441069581	31.267407822025746	122.92714774304989	11.5	180.33157894736843	176.0
413506560	1441069582	31.267355508511912	122.92714633419185	11.5	180.31052631578947	176.0
413506560	1441069583	31.267303086602755	122.92714498619794	11.5	180.28947368421052	176.0
413506560	1441069584	31.267250559864134	122.92714372577656	11.5	180.26842105263157	176.0
413506560	1441069585	31.267197931861944	122.92714257963597	11.5	180.2473684210526	176.0
413506560	1441069586	31.267145206162038	122.9271415744845	11.5	180.2263157894737	176.0
413506560	1441069587	31.26709238633033	122.92714073703021	11.5	180.20526315789473	176.0
413506560	1441069588	31.267039475932652	122.92714009398135	11.5	180.18421052631578	176.0
413506560	1441069589	31.266986478534907	122.92713967204591	11.5	180.16315789473683	176.0
413506560	1441069590	31.266933397702967	122.92713949793193	11.5	180.1421052631579	176.0
413506560	1441069591	31.26688023700271	122.92713959834732	11.5	180.12105263157892	176.0
413506560	1441069592	31.266827	122.92714	11.5	180.1	176.0
413506560	1441069593	31.266773694346114	122.9271407164601	11.5	180.13333333333333	176.0
413506560	1441069594	31.266720344034013	122.92714170874703	11.5	180.16666666666666	176.0
413506560	1441069595	31.266666977142	122.92714292474272	11.5	180.2	176.0
413506560	1441069596	31.266613621748466	122.92714431232912	11.5	180.23333333333335	176.0
413506560	1441069597	31.266560305931726	122.92714581938836	11.5	180.26666666666665	176.0
413506560	1441069598	31.266507057770152	122.92714739380264	11.5	180.3	176.0
413506560	1441069599	31.266453905342107	122.92714898345436	11.5	180.33333333333334	176.0
413506560	1441069600	31.266400876725932	122.92715053622594	11.5	180.36666666666667	176.0
413506560	1441069601	31.266348	122.92715199999999	11.5	180.4	176.0
413506560	1441069602	31.266295296188126	122.92715333202871	11.5	180.434375	176.03125
413506560	1441069603	31.266242758095878	122.92715452704239	11.5	180.46875	176.0625
413506560	1441069604	31.26619037147429	122.92715558914077	11.5	180.503125	176.09375
413506560	1441069605	31.2661381220744	122.92715652242366	11.5	180.5375	176.125
413506560	1441069606	31.26608599564717	122.9271573309908	11.5	180.571875	176.15625
413506560	1441069607	31.266033977943682	122.92715801894195	11.5	180.60625	176.1875
413506560	1441069608	31.26598205471492	122.92715859037682	11.5	180.640625	176.21875
413506560	1441069609	31.265930211711915	122.92715904939516	11.5	180.675	176.25
413506560	1441069610	31.26587843468569	122.92715940009666	11.5	180.709375	176.28125
413506560	1441069611	31.26582670938725	122.92715964658107	11.5	180.74375	176.3125
413506560	1441069612	31.26577502156761	122.92715979294803	11.5	180.778125	176.34375
413506560	1441069613	31.265723356977777	122.92715984329728	11.5	180.8125	176.375
413506560	1441069614	31.265671701368788	122.92715980172848	11.5	180.846875	176.40625
413506560	1441069615	31.26562004049164	122.92715967234129	11.5	180.88125	176.4375
413506560	1441069616	31.26556836009735	122.92715945923538	11.5	180.915625	176.46875
413506560	1441069617	31.265516645936923	122.9271591665104	11.5	180.95	176.5
413506560	1441069618	31.26546488376138	122.92715879826599	11.5	180.984375	176.53125
413506560	1441069619	31.265413059321727	122.92715835860179	11.5	181.01875	176.5625
413506560	1441069620	31.265361158368968	122.92715785161742	11.5	181.053125	176.59375
413506560	1441069621	31.265309166654134	122.92715728141249	11.5	181.0875	176.625
413506560	1441069622	31.26525706992821	122.92715665208665	11.5	181.12187500000002	176.65625
413506560	1441069623	31.265204853942215	122.92715596773944	11.5	181.15625	176.68750000000003
413506560	1441069624	31.265152504447165	122.9271552324705	11.5	181.190625	176.71875
413506560	1441069625	31.265100007194054	122.92715445037938	11.5	181.225	176.75
413506560	1441069626	31.2650473479339	122.92715362556567	11.5	181.259375	176.78125
413506560	1441069627	31.264994512417697	122.92715276212897	11.5	181.29375000000002	176.8125
413506560	1441069628	31.264941486396474	122.92715186416879	11.5	181.328125	176.84375
413506560	1441069629	31.2648882556212	122.9271509357847	11.5	181.3625	176.87500000000003
413506560	1441069630	31.264834805842924	122.92714998107625	11.5	181.396875	176.90625
413506560	1441069631	31.26478112281263	122.92714900414295	11.5	181.43125	176.9375
413506560	1441069632	31.264727192281327	122.92714800908439	11.5	181.46562500000002	176.96875
413506560	1441069633	31.264672999999995	122.927147	11.5	181.5	177.0
413506560	1441069634	31.264618540224845	122.92714598046234	11.5	181.56315789473683	177.0
413506560	1441069635	31.26456384123276	122.92714495193579	11.5	181.62631578947367	177.0
413506560	1441069636	31.264508939805797	122.92714391535772	11.5	181.68947368421053	177.0
413506560	1441069637	31.264453872726033	122.92714287166555	11.5	181.7526315789474	177.0
413506560	1441069638	31.264398676775507	122.92714182179667	11.5	181.81578947368422	177.0
413506560	1441069639	31.264343388736297	122.92714076668841	11.5	181.87894736842105	177.0
413506560	1441069640	31.264288045390497	122.92713970727816	11.5	181.94210526315788	177.0
413506560	1441069641	31.26423268352015	122.92713864450332	11.5	182.00526315789475	177.0
413506560	1441069642	31.264177339907327	122.92713757930123	11.5	182.06842105263158	177.0
413506560	1441069643	31.264122051334105	122.92713651260927	11.5	182.1315789473684	177.0
413506560	1441069644	31.26406685458258	122.92713544536478	11.5	182.19473684210524	177.0
413506560	1441069645	31.264011786434793	122.92713437850512	11.5	182.2578947368421	177.0
413506560	1441069646	31.263956883672833	122.92713331296765	11.5	182.32105263157894	177.0
413506560	1441069647	31.263902183078795	122.92713224968972	11.5	182.38421052631577	177.0
413506560	1441069648	31.26384772143474	122.92713118960866	11.5	182.44736842105263	177.0
413506560	1441069649	31.263793535522744	122.92713013366183	11.5	182.51052631578946	177.0
413506560	1441069650	31.263739662124898	122.92712908278654	11.5	182.57368421052632	177.0
413506560	1441069651	31.263686138023303	122.92712803792016	11.5	182.63684210526316	177.0
413506560	1441069652	31.263633	122.927127	11.5	182.7	177.0
413506560	1441069653	31.26358027453519	122.92712596958931	11.5	182.65249999999997	177.0
413506560	1441069654	31.26352794690148	122.92712494575515	11.5	182.605	177.0
413506560	1441069655	31.263475992069573	122.92712392719042	11.5	182.55749999999998	177.0
413506560	1441069656	31.26342438501012	122.92712291258813	11.5	182.51	177.0
413506560	1441069657	31.263373100693816	122.92712190064124	11.5	182.46249999999998	177.0
413506560	1441069658	31.26332211409137	122.92712089004269	11.5	182.415	177.0
413506560	1441069659	31.263271400173462	122.92711987948542	11.5	182.36749999999998	177.0
413506560	1441069660	31.263220933910763	122.92711886766249	11.5	182.32	177.0
413506560	1441069661	31.263170690273963	122.92711785326684	11.5	182.2725	177.0
413506560	1441069662	31.263120644233766	122.92711683499144	11.5	182.225	177.0
413506560	1441069663	31.26307077076083	122.92711581152926	11.5	182.1775	177.0
413506560	1441069664	31.263021044825862	122.92711478157335	11.5	182.13	177.0
413506560	1441069665	31.26297144139951	122.92711374381665	11.5	182.0825	177.0
413506560	1441069666	31.26292193545247	122.9271126969522	11.5	182.035	177.0
413506560	1441069667	31.262872501955435	122.92711163967297	11.5	181.98749999999998	177.0
413506560	1441069668	31.26282311587909	122.92711057067197	11.5	181.94	177.0
413506560	1441069669	31.262773752194075	122.9271094886422	11.5	181.89249999999998	177.0
413506560	1441069670	31.2627243858711	122.92710839227672	11.5	181.845	177.0
413506560	1441069671	31.26267499188084	122.92710728026847	11.5	181.7975	177.0
413506560	1441069672	31.262625545193952	122.92710615131053	11.5	181.75	177.0
413506560	1441069673	31.262576020781125	122.9271050040959	11.5	181.70250000000001	177.0
413506560	1441069674	31.262526393613022	122.92710383731762	11.5	181.655	177.0
413506560	1441069675	31.26247663866034	122.9271026496687	11.5	181.60750000000002	177.0
413506560	1441069676	31.262426730893733	122.92710143984222	11.5	181.56	177.0
413506560	1441069677	31.26237664528386	122.92710020653116	11.5	181.51250000000002	177.0
413506560	1441069678	31.262326356801424	122.9270989484286	11.5	181.465	177.0
413506560	1441069679	31.262275840417082	122.92709766422759	11.5	181.4175	177.0
413506560	1441069680	31.262225071101494	122.92709635262116	11.5	181.37	177.0
413506560	1441069681	31.262174023825324	122.92709501230239	11.5	181.32250000000002	177.0
413506560	1441069682	31.262122673559254	122.92709364196432	11.5	181.27500000000003	177.0
413506560	1441069683	31.262070995273955	122.92709224030003	11.5	181.22750000000002	177.0
413506560	1441069684	31.26201896394006	122.92709080600261	11.5	181.18000000000004	177.0
413506560	1441069685	31.261966554528286	122.92708933776508	11.5	181.13250000000002	177.0
413506560	1441069686	31.261913742009263	122.92708783428061	11.5	181.085	177.0
413506560	1441069687	31.26186050135364	122.92708629424219	11.5	181.03750000000002	177.0
413506560	1441069688	31.261806807532114	122.92708471634297	11.5	180.99	177.0
413506560	1441069689	31.26175263551533	122.92708309927603	11.5	180.94250000000002	177.0
413506560	1441069690	31.26169796027395	122.92708144173449	11.5	180.895	177.0
413506560	1441069691	31.261642756778606	122.92707974241142	11.5	180.84750000000003	177.0
413506560	1441069692	31.261587	122.92707799999998	11.5	180.80000000000004	177.0
413506560	1441069693	31.261530685017526	122.92707621443195	11.5	180.82000000000002	177.0
413506560	1441069694	31.261473887345762	122.92707439059392	11.5	180.84000000000003	177.0
413506560	1441069695	31.261416702608024	122.9270725346111	11.5	180.86	177.0
413506560	1441069696	31.261359226427675	122.92707065260873	11.5	180.88000000000002	177.0
413506560	1441069697	31.261301554428012	122.92706875071197	11.5	180.9	177.0
413506560	1441069698	31.261243782232413	122.92706683504599	11.5	180.92000000000002	177.0
413506560	1441069699	31.26118600546421	122.92706491173598	11.5	180.94000000000003	177.0
413506560	1441069700	31.26112831974675	122.92706298690703	11.5	180.96	177.0
413506560	1441069701	31.26107082070339	122.92706106668426	11.5	180.98000000000002	177.0
413506560	1441069702	31.261013603957487	122.92705915719274	11.5	181.0	177.0
413506560	1441069703	31.260956765132413	122.92705726455758	11.5	181.02	177.0
413506560	1441069704	31.260900399851515	122.92705539490372	11.5	181.04000000000002	177.0
413506560	1441069705	31.26084460373818	122.92705355435626	11.5	181.06	177.0
413506560	1441069706	31.26078947241577	122.9270517490402	11.5	181.08	177.0
413506560	1441069707	31.260735101507645	122.92704998508046	11.5	181.1	177.0
413506560	1441069708	31.260681586637215	122.92704826860204	11.5	181.12	177.0
413506560	1441069709	31.260629023427853	122.92704660572986	11.5	181.14000000000001	177.0
413506560	1441069710	31.260577507502937	122.92704500258886	11.5	181.16	177.0
413506560	1441069711	31.260527134485855	122.92704346530392	11.5	181.18	177.0
413506560	1441069712	31.260477999999996	122.927042	11.5	181.2	177.0
413506560	1441069713	31.260430123857255	122.9270406081485	11.49	181.23	177.0
413506560	1441069714	31.260383222623513	122.92703927260729	11.48	181.26	177.0
413506560	1441069715	31.260336937053165	122.92703797158086	11.47	181.29	177.0
413506560	1441069716	31.260290907900547	122.92703668327377	11.46	181.32	177.0
413506560	1441069717	31.26024477591999	122.92703538589063	11.45	181.35000000000002	177.0
413506560	1441069718	31.260198181865874	122.92703405763612	11.44	181.38000000000002	177.0
413506560	1441069719	31.26015076649251	122.92703267671494	11.43	181.41000000000003	177.0
413506560	1441069720	31.2601021705542	122.92703122133196	11.42	181.44	177.0
413506560	1441069721	31.260052034805273	122.92702966969199	11.41	181.47	177.0
413506560	1441069722	31.259999999999994	122.92702800000002	11.4	181.5	177.0
413506560	1441069723	31.259945819939123	122.92702619901961	11.40909090909091	181.4272727272727	177.0
413506560	1441069724	31.25988970060926	122.92702428774862	11.418181818181818	181.35454545454547	177.0
413506560	1441069725	31.25983196104351	122.92702229574344	11.427272727272728	181.28181818181818	177.0
413506560	1441069726	31.25977292027495	122.92702025256025	11.436363636363637	181.20909090909092	177.0
413506560	1441069727	31.25971289733672	122.92701818775527	11.445454545454545	181.13636363636363	177.0
413506560	1441069728	31.259652211261933	122.92701613088455	11.454545454545455	181.06363636363636	177.0
413506560	1441069729	31.259591181083717	122.92701411150405	11.463636363636363	180.99090909090907	177.0
413506560	1441069730	31.25953012583525	122.92701215916964	11.472727272727273	180.9181818181818	177.0
413506560	1441069731	31.259469364549677	122.92701030343704	11.481818181818182	180.84545454545452	177.0
413506560	1441069732	31.259409216260206	122.927008573862	11.49090909090909	180.77272727272728	177.0
413506560	1441069733	31.25935	122.927007	11.5	180.7	177.0
413506560	1441069734	31.259291963783394	122.92700560300622	11.5	180.82777777777775	177.0
413506560	1441069735	31.25923507154914	122.92700437043435	11.5	180.95555555555555	177.0
413506560	1441069736	31.259179216217117	122.92700328143776	11.5	181.08333333333331	177.0
413506560	1441069737	31.25912429070717	122.9270023151699	11.5	181.21111111111108	177.0
413506560	1441069738	31.259070187939177	122.9270014507843	11.5	181.33888888888887	177.0
413506560	1441069739	31.25901680083298	122.9270006674345	11.5	181.46666666666667	177.0
413506560	1441069740	31.25896402230845	122.92699994427417	11.5	181.5944444444444	177.0
413506560	1441069741	31.25891174528539	122.92699926045695	11.5	181.7222222222222	177.0
413506560	1441069742	31.258859862683664	122.92699859513657	11.5	181.85	177.0
413506560	1441069743	31.25880826742312	122.92699792746681	11.5	181.97777777777776	177.0
413506560	1441069744	31.258756852423577	122.92699723660151	11.5	182.10555555555555	177.0
413506560	1441069745	31.258705510604866	122.9269965016945	11.5	182.23333333333332	177.0
413506560	1441069746	31.258654134886807	122.92699570189973	11.5	182.3611111111111	177.0
413506560	1441069747	31.258602618189236	122.92699481637118	11.5	182.48888888888888	177.0
413506560	1441069748	31.25855085343196	122.92699382426284	11.5	182.61666666666667	177.0
413506560	1441069749	31.258498733534786	122.92699270472876	11.5	182.7444444444444	177.0
413506560	1441069750	31.258446151417527	122.9269914369231	11.5	182.8722222222222	177.0
413506560	1441069751	31.258393	122.92698999999999	11.5	183.0	177.0
413506560	1441069752	31.258339205926976	122.92698837809799	11.5	183.0142857142857	177.04761904761907
413506560	1441069753	31.25828483074321	122.9269865752928	11.5	183.0285714285714	177.0952380952381
413506560	1441069754	31.258229969718474	122.92698460064442	11.5	183.04285714285714	177.14285714285717
413506560	1441069755	31.2581747181225	122.92698246321277	11.5	183.05714285714285	177.19047619047618
413506560	1441069756	31.25811917122506	122.92698017205784	11.5	183.07142857142856	177.23809523809524
413506560	1441069757	31.2580634242959	122.9269777362395	11.5	183.08571428571426	177.28571428571428
413506560	1441069758	31.25800757260478	122.92697516481765	11.5	183.10000000000002	177.33333333333334
413506560	1441069759	31.257951711421477	122.92697246685215	11.5	183.11428571428573	177.3809523809524
413506560	1441069760	31.257895936015768	122.9269696514028	11.5	183.12857142857143	177.42857142857142
413506560	1441069761	31.25784034165741	122.92696672752939	11.5	183.14285714285714	177.47619047619048
413506560	1441069762	31.257785023616176	122.92696370429171	11.5	183.15714285714287	177.52380952380952
413506560	1441069763	31.257730077161863	122.92696059074946	11.5	183.17142857142858	177.57142857142858
413506560	1441069764	31.257675597564262	122.92695739596233	11.5	183.18571428571428	177.61904761904762
413506560	1441069765	31.257621680093138	122.92695412898996	11.5	183.20000000000002	177.66666666666666
413506560	1441069766	31.2575684200183	122.926950798892	11.5	183.21428571428575	177.71428571428572
413506560	1441069767	31.25751591260953	122.92694741472795	11.5	183.22857142857146	177.76190476190476
413506560	1441069768	31.257464253136646	122.92694398555744	11.5	183.24285714285716	177.80952380952382
413506560	1441069769	31.25741353686944	122.92694052043994	11.5	183.25714285714287	177.85714285714286
413506560	1441069770	31.257363859077724	122.9269370284349	11.5	183.2714285714286	177.9047619047619
413506560	1441069771	31.25731531503131	122.9269335186018	11.5	183.2857142857143	177.95238095238093
413506560	1441069772	31.257267999999996	122.92693000000001	11.5	183.3	178.0
413506560	1441069773	31.257221912848753	122.92692648236414	11.5	183.16000000000003	177.9
413506560	1441069774	31.257176666823014	122.92692297812968	11.5	183.02	177.8
413506560	1441069775	31.25713177876333	122.92691950040732	11.5	182.88000000000002	177.7
413506560	1441069776	31.25708676551026	122.92691606230784	11.5	182.74	177.6
413506560	1441069777	31.25704114390435	122.92691267694207	11.5	182.60000000000002	177.5
413506560	1441069778	31.256994430786133	122.9269093574209	11.5	182.46000000000004	177.4
413506560	1441069779	31.256946142996078	122.92690611685515	11.5	182.32000000000002	177.3
413506560	1441069780	31.256895797374728	122.92690296835578	11.5	182.18	177.2
413506560	1441069781	31.256842910762554	122.92689992503377	11.5	182.04	177.1
413506560	1441069782	31.256786999999996	122.92689700000001	11.5	181.9	177.0
413506560	1441069783	31.256727771658536	122.9268942012256	11.49	182.01	177.0
413506560	1441069784	31.256665691233533	122.9268915161219	11.48	182.12	177.0
413506560	1441069785	31.2566014139514	122.92688892696032	11.47	182.23000000000002	177.0
413506560	1441069786	31.256535595038592	122.92688641601217	11.46	182.34	177.0
413506560	1441069787	31.256468889721514	122.92688396554885	11.45	182.45	177.0
413506560	1441069788	31.25640195322667	122.92688155784165	11.44	182.56	177.0
413506560	1441069789	31.256335440780557	122.92687917516189	11.43	182.67	177.0
413506560	1441069790	31.256270007609697	122.92687679978083	11.42	182.78	177.0
413506560	1441069791	31.256206308940655	122.9268744139698	11.41	182.89	177.0
413506560	1441069792	31.256144999999993	122.92687200000002	11.4	183.0	177.0
413506560	1441069793	31.256086586050184	122.92686954445463	11.405000000000001	182.965	176.95000000000002
413506560	1441069794	31.256030972497165	122.92686705116425	11.41	182.93	176.9
413506560	1441069795	31.255977914782726	122.92686452827134	11.415000000000001	182.895	176.85000000000002
413506560	1441069796	31.255927168348652	122.9268619839184	11.42	182.86	176.79999999999998
413506560	1441069797	31.255878488636732	122.9268594262479	11.425	182.825	176.75
413506560	1441069798	31.255831631088718	122.9268568634023	11.43	182.79	176.7
413506560	1441069799	31.255786351146373	122.92685430352417	11.435	182.755	176.65
413506560	1441069800	31.255742404251443	122.92685175475596	11.44	182.72	176.6
413506560	1441069801	31.255699545845705	122.92684922524022	11.445	182.685	176.55
413506560	1441069802	31.25565753137084	122.92684672311944	11.45	182.64999999999998	176.5
413506560	1441069803	31.255616116268627	122.92684425653619	11.455	182.61499999999998	176.45
413506560	1441069804	31.25557505598077	122.92684183363303	11.46	182.57999999999998	176.4
413506560	1441069805	31.255534105948986	122.92683946255252	11.465	182.545	176.35
413506560	1441069806	31.255493021615	122.92683715143723	11.47	182.51	176.3
413506560	1441069807	31.255451558420532	122.92683490842971	11.475	182.475	176.25
413506560	1441069808	31.255409471807244	122.92683274167261	11.48	182.44	176.20000000000002
413506560	1441069809	31.25536651721686	122.9268306593085	11.485	182.405	176.14999999999998
413506560	1441069810	31.255322450091064	122.92682866947996	11.49	182.37	176.1
413506560	1441069811	31.25527702587157	122.9268267803296	11.495	182.335	176.04999999999998
413506560	1441069812	31.25523	122.92682500000001	11.5	182.3	176.0
413506560	1441069813	31.25518119335357	122.9268233341606	11.495	182.25500000000002	176.0
413506560	1441069814	31.25513068855156	122.92682177858809	11.49	182.21	176.0
413506560	1441069815	31.255078633648765	122.92682032658608	11.485	182.16500000000002	176.0
413506560	1441069816	31.255025176699977	122.92681897145809	11.48	182.12000000000003	176.0
413506560	1441069817	31.254970465760014	122.92681770650773	11.475	182.075	176.0
413506560	1441069818	31.25491464888367	122.9268165250385	11.47	182.03	176.0
413506560	1441069819	31.254857874125783	122.926815420354	11.465	181.985	176.0
413506560	1441069820	31.254800289541155	122.92681438575778	11.46	181.94	176.0
413506560	1441069821	31.254742043184578	122.92681341455342	11.455	181.895	176.0
413506560	1441069822	31.254683283110925	122.92681250004449	11.45	181.85000000000002	176.0
413506560	1441069823	31.254624157375027	122.92681163553462	11.445	181.805	176.0
413506560	1441069824	31.254564814031696	122.92681081432734	11.44	181.76000000000002	176.0
413506560	1441069825	31.254505401135773	122.92681002972633	11.435	181.71500000000003	176.0
413506560	1441069826	31.254446066742126	122.92680927503515	11.43	181.67000000000002	176.0
413506560	1441069827	31.254386958905613	122.9268085435575	11.425	181.62500000000003	176.0
413506560	1441069828	31.254328225681057	122.92680782859699	11.42	181.58	176.0
413506560	1441069829	31.254270015123343	122.92680712345731	11.415000000000001	181.535	176.0
413506560	1441069830	31.25421247528735	122.92680642144212	11.41	181.49	176.0
413506560	1441069831	31.254155754227952	122.92680571585512	11.405000000000001	181.44500000000002	176.0
413506560	1441069832	31.2541	122.926805	11.4	181.4	176.0
413506560	1441069833	31.25404531117825	122.92680426903416	11.4	181.3818181818182	176.0
413506560	1441069834	31.253991588416916	122.92680352552968	11.4	181.36363636363637	176.0
413506560	1441069835	31.253938682890034	122.92680277391234	11.4	181.34545454545454	176.0
413506560	1441069836	31.253886445771645	122.92680201860789	11.4	181.3272727272727	176.0
413506560	1441069837	31.25383472823581	122.92680126404208	11.4	181.3090909090909	176.0
413506560	1441069838	31.253783381456554	122.92680051464065	11.4	181.2909090909091	176.0
413506560	1441069839	31.253732256607915	122.92679977482935	11.4	181.27272727272728	176.0
413506560	1441069840	31.253681204863927	122.9267990490339	11.4	181.25454545454548	176.0
413506560	1441069841	31.253630077398586	122.92679834168007	11.4	181.23636363636365	176.0
413506560	1441069842	31.253578725385943	122.9267976571935	11.4	181.21818181818182	176.0
413506560	1441069843	31.253527	122.926797	11.4	181.2	176.0
413506560	1441069844	31.253474793945866	122.92679637462238	11.39	181.21	175.9
413506560	1441069845	31.253422166053113	122.92679578597222	11.38	181.22	175.8
413506560	1441069846	31.253369216682373	122.92679523905821	11.370000000000001	181.23	175.7
413506560	1441069847	31.25331604619433	122.92679473888901	11.360000000000001	181.24	175.6
413506560	1441069848	31.25326275494962	122.92679429047332	11.350000000000001	181.25000000000003	175.5
413506560	1441069849	31.25320944330896	122.9267938988198	11.34	181.26000000000002	175.4
413506560	1441069850	31.25315621163297	122.92679356893709	11.33	181.27	175.3
413506560	1441069851	31.253103160282375	122.9267933058338	11.32	181.28000000000003	175.2
413506560	1441069852	31.253050389617822	122.92679311451857	11.31	181.29000000000002	175.1
413506560	1441069853	31.252997999999998	122.926793	11.3	181.3	175.0
413506560	1441069854	31.252946068393197	122.92679296435959	11.305263157894737	181.3	175.0526315789474
413506560	1441069855	31.25289457817616	122.92679299797038	11.310526315789474	181.3	175.10526315789474
413506560	1441069856	31.252843489331223	122.92679308827826	11.31578947368421	181.3	175.1578947368421
413506560	1441069857	31.252792761840713	122.92679322272923	11.321052631578947	181.3	175.21052631578948
413506560	1441069858	31.252742355686962	122.92679338876928	11.326315789473686	181.3	175.26315789473685
413506560	1441069859	31.252692230852336	122.9267935738444	11.331578947368422	181.3	175.31578947368422
413506560	1441069860	31.25264234731912	122.92679376540066	11.336842105263159	181.3	175.3684210526316
413506560	1441069861	31.252592665069674	122.92679395088413	11.342105263157896	181.3	175.42105263157893
413506560	1441069862	31.252543144086317	122.92679411774091	11.347368421052632	181.3	175.47368421052633
413506560	1441069863	31.2524937443514	122.92679425341711	11.352631578947369	181.3	175.52631578947367
413506560	1441069864	31.25244442584723	122.92679434535889	11.357894736842105	181.3	175.57894736842107
413506560	1441069865	31.25239514855616	122.92679438101239	11.363157894736842	181.3	175.6315789473684
413506560	1441069866	31.252345872460467	122.92679434782386	11.368421052631579	181.3	175.68421052631578
413506560	1441069867	31.252296557542525	122.92679423323949	11.373684210526315	181.3	175.73684210526315
413506560	1441069868	31.25224716378463	122.92679402470556	11.378947368421054	181.3	175.78947368421052
413506560	1441069869	31.25219765116911	122.92679370966832	11.38421052631579	181.3	175.8421052631579
413506560	1441069870	31.252147979678277	122.92679327557407	11.389473684210527	181.3	175.89473684210526
413506560	1441069871	31.252098109294472	122.92679270986919	11.394736842105264	181.3	175.9473684210526
413506560	1441069872	31.252047999999995	122.926792	11.4	181.3	176.0
413506560	1441069873	31.25199761782679	122.92679113703832	11.396774193548387	181.29032258064518	176.0
413506560	1441069874	31.251946953005273	122.92679012655755	11.393548387096775	181.28064516129032	176.0
413506560	1441069875	31.25189600181551	122.92678897775656	11.390322580645162	181.2709677419355	176.0
413506560	1441069876	31.251844760537548	122.92678769983416	11.387096774193548	181.26129032258066	176.0
413506560	1441069877	31.25179322545143	122.92678630198917	11.383870967741936	181.25161290322583	176.0
413506560	1441069878	31.25174139283723	122.92678479342035	11.380645161290323	181.24193548387098	176.0
413506560	1441069879	31.25168925897494	122.92678318332645	11.37741935483871	181.23225806451615	176.0
413506560	1441069880	31.25163682014469	122.92678148090621	11.374193548387098	181.22258064516132	176.0
413506560	1441069881	31.251584072626464	122.9267796953584	11.370967741935484	181.21290322580646	176.0
413506560	1441069882	31.25153101270036	122.9267778358817	11.367741935483872	181.20322580645163	176.0
413506560	1441069883	31.2514776366464	122.92677591167481	11.364516129032259	181.1935483870968	176.0
413506560	1441069884	31.25142394074464	122.9267739319364	11.361290322580645	181.18387096774197	176.0
413506560	1441069885	31.251369921275128	122.9267719058651	11.358064516129033	181.1741935483871	176.0
413506560	1441069886	31.251315574517935	122.92676984265958	11.35483870967742	181.16451612903228	176.0
413506560	1441069887	31.25126089675309	122.92676775151844	11.351612903225806	181.15483870967745	176.0
413506560	1441069888	31.25120588426066	122.92676564164023	11.348387096774195	181.1451612903226	176.0
413506560	1441069889	31.25115053332069	122.92676352222358	11.345161290322581	181.13548387096776	176.0
413506560	1441069890	31.25109484021324	122.92676140246704	11.341935483870968	181.12580645161293	176.0
413506560	1441069891	31.251038801218357	122.92675929156907	11.338709677419356	181.11612903225807	176.0
413506560	1441069892	31.250982412616086	122.92675719872827	11.335483870967742	181.10645161290324	176.0
413506560	1441069893	31.250925670686502	122.92675513314306	11.332258064516129	181.0967741935484	176.0
413506560	1441069894	31.250868571709653	122.92675310401192	11.329032258064517	181.08709677419358	176.0
413506560	1441069895	31.25081111196558	122.9267511205333	11.325806451612904	181.07741935483872	176.0
413506560	1441069896	31.250753287734348	122.9267491919056	11.322580645161292	181.0677419354839	176.0
413506560	1441069897	31.250695095296017	122.92674732732725	11.319354838709678	181.05806451612906	176.0
413506560	1441069898	31.250636530930645	122.92674553599659	11.316129032258065	181.0483870967742	176.0
413506560	1441069899	31.250577590918265	122.92674382711196	11.312903225806453	181.03870967741938	176.0
413506560	1441069900	31.25051827153897	122.9267422098717	11.30967741935484	181.02903225806455	176.0
413506560	1441069901	31.250458569072784	122.92674069347412	11.306451612903226	181.0193548387097	176.0
413506560	1441069902	31.250398479799777	122.92673928711747	11.303225806451614	181.00967741935486	176.0
413506560	1441069903	31.250338000000003	122.92673800000001	11.3	181.0	176.0
413506560	1441069904	31.2502771664277	122.92673683679399	11.311111111111112	181.0666666666667	176.11111111111111
413506560	1441069905	31.250216177733947	122.9267357840679	11.322222222222223	181.13333333333335	176.2222222222222
413506560	1441069906	31.250155273044	122.92673482386422	11.333333333333334	181.2	176.33333333333331
413506560	1441069907	31.250094691483138	122.92673393822557	11.344444444444445	181.26666666666668	176.44444444444443
413506560	1441069908	31.250034672176625	122.92673310919452	11.355555555555556	181.33333333333334	176.55555555555557
413506560	1441069909	31.249975454249757	122.92673231881373	11.366666666666667	181.4	176.66666666666669
413506560	1441069910	31.249917276827812	122.92673154912588	11.377777777777778	181.46666666666667	176.7777777777778
413506560	1441069911	31.249860379036136	122.92673078217372	11.38888888888889	181.53333333333333	176.88888888888889
413506560	1441069912	31.24980500000001	122.92673	11.4	181.6	177.0
413506560	1441069913	31.249751314768375	122.92672918733429	11.395	181.61	177.0
413506560	1441069914	31.249699242084755	122.92672833965314	11.39	181.62	177.0
413506560	1441069915	31.2496486366163	122.92672745511994	11.385	181.63	177.0
413506560	1441069916	31.249599353030103	122.926726531898	11.38	181.64	177.0
413506560	1441069917	31.249551245993317	122.92672556815069	11.375	181.65	177.0
413506560	1441069918	31.249504170173047	122.92672456204134	11.370000000000001	181.66	177.0
413506560	1441069919	31.249457980236425	122.92672351173339	11.365	181.67	177.0
413506560	1441069920	31.249412530850535	122.92672241539013	11.360000000000001	181.68	177.0
413506560	1441069921	31.2493676766825	122.92672127117501	11.355	181.69	177.0
413506560	1441069922	31.249323272399412	122.92672007725136	11.350000000000001	181.7	177.0
413506560	1441069923	31.24927917266837	122.92671883178262	11.345	181.71	177.0
413506560	1441069924	31.249235232156472	122.92671753293217	11.34	181.72000000000003	177.0
413506560	1441069925	31.249191305530804	122.92671617886346	11.335	181.73000000000002	177.0
413506560	1441069926	31.249147247458435	122.92671476773987	11.33	181.74	177.0
413506560	1441069927	31.249102912606475	122.92671329772487	11.325000000000001	181.75000000000003	177.0
413506560	1441069928	31.24905815564197	122.92671176698191	11.32	181.76000000000002	177.0
413506560	1441069929	31.249012831232015	122.92671017367448	11.315000000000001	181.77	177.0
413506560	1441069930	31.24896679404365	122.92670851596598	11.31	181.78000000000003	177.0
413506560	1441069931	31.248919898743964	122.92670679202001	11.305000000000001	181.79000000000002	177.0
413506560	1441069932	31.24887200000001	122.92670500000001	11.3	181.8	177.0
413506560	1441069933	31.24882299081743	122.92670313932318	11.3	181.82857142857142	176.95238095238096
413506560	1441069934	31.24877291755637	122.92670121442129	11.3	181.8571428571429	176.90476190476193
413506560	1441069935	31.24872186491552	122.92669923097974	11.3	181.8857142857143	176.85714285714286
413506560	1441069936	31.24866991759362	122.92669719468392	11.3	181.9142857142857	176.80952380952382
413506560	1441069937	31.248617160289406	122.92669511121916	11.3	181.94285714285715	176.76190476190476
413506560	1441069938	31.248563677701593	122.92669298627088	11.3	181.9714285714286	176.71428571428572
413506560	1441069939	31.248509554528923	122.92669082552437	11.3	182.0	176.66666666666669
413506560	1441069940	31.248454875470134	122.92668863466496	11.3	182.02857142857144	176.61904761904762
413506560	1441069941	31.248399725223972	122.9266864193779	11.3	182.05714285714288	176.57142857142856
413506560	1441069942	31.248344188489163	122.92668418534856	11.3	182.0857142857143	176.52380952380952
413506560	1441069943	31.248288349964472	122.92668193826212	11.3	182.11428571428573	176.47619047619048
413506560	1441069944	31.248232294348636	122.92667968380385	11.3	182.14285714285714	176.42857142857144
413506560	1441069945	31.248176106340406	122.92667742765893	11.3	182.17142857142858	176.38095238095238
413506560	1441069946	31.24811987063855	122.9266751755126	11.3	182.20000000000002	176.33333333333331
413506560	1441069947	31.248063671941804	122.92667293305003	11.3	182.22857142857143	176.28571428571428
413506560	1441069948	31.24800759494896	122.9266707059563	11.3	182.25714285714287	176.23809523809524
413506560	1441069949	31.24795172435877	122.92666849991663	11.3	182.2857142857143	176.19047619047618
413506560	1441069950	31.24789614487001	122.92666632061608	11.3	182.31428571428572	176.14285714285714
413506560	1441069951	31.24784094118144	122.92666417373974	11.3	182.34285714285713	176.09523809523807
413506560	1441069952	31.247786197991847	122.92666206497269	11.3	182.3714285714286	176.04761904761907
413506560	1441069953	31.247732	122.92666000000001	11.3	182.4	176.0
413506560	1441069954	31.247678406265003	122.92665798349702	11.3	182.48	176.0
413506560	1441069955	31.247625373287182	122.9266560161004	11.3	182.56	176.0
413506560	1441069956	31.24757283192718	122.92665409743717	11.3	182.64000000000001	176.0
413506560	1441069957	31.24752071304567	122.92665222713435	11.3	182.72	176.0
413506560	1441069958	31.247468947503254	122.92665040481899	11.3	182.8	176.0
413506560	1441069959	31.247417466160577	122.92664863011808	11.3	182.88	176.0
413506560	1441069960	31.247366199878275	122.92664690265867	11.3	182.95999999999998	176.0
413506560	1441069961	31.247315079516994	122.9266452220678	11.3	183.04000000000002	176.0
413506560	1441069962	31.247264035937366	122.92664358797258	11.3	183.12	176.0
413506560	1441069963	31.247213	122.92664199999999	11.3	183.20000000000002	176.0
413506560	1441069964	31.247161912715246	122.92664045420214	11.3	183.07000000000002	176.0
413506560	1441069965	31.247110755692287	122.92663893233113	11.3	182.94	176.0
413506560	1441069966	31.24705952069001	122.92663741256418	11.3	182.81	176.0
413506560	1441069967	31.247008199467306	122.92663587307842	11.3	182.68	176.0
413506560	1441069968	31.24695678378308	122.92663429205116	11.3	182.54999999999998	176.0
413506560	1441069969	31.246905265396197	122.92663264765973	11.3	182.42	176.0
413506560	1441069970	31.24685363606557	122.92663091808146	11.3	182.29000000000002	176.0
413506560	1441069971	31.246801887550067	122.92662908149377	11.3	182.16000000000003	176.0
413506560	1441069972	31.24675001160858	122.92662711607412	11.3	182.03	176.0
413506560	1441069973	31.246697999999995	122.926625	11.3	181.9	176.0
413506560	1441069974	31.246645848874007	122.92662271869668	11.3	181.89000000000001	176.0
413506560	1441069975	31.246593571943606	122.92662028658012	11.3	181.88	176.0
413506560	1441069976	31.246541187312612	122.92661772531402	11.3	181.87	176.0
413506560	1441069977	31.246488713084855	122.92661505656196	11.3	181.86	176.0
413506560	1441069978	31.246436167364127	122.9266123019875	11.3	181.85000000000002	176.0
413506560	1441069979	31.246383568254274	122.92660948325413	11.3	181.84	176.0
413506560	1441069980	31.246330933859106	122.92660662202533	11.3	181.83	176.0
413506560	1441069981	31.24627828228244	122.92660373996446	11.3	181.82000000000002	176.0
413506560	1441069982	31.246225631628143	122.92660085873493	11.3	181.81	176.0
413506560	1441069983	31.246173	122.926598	11.3	181.8	176.0
413506560	1441069984	31.24612040197769	122.9265951843692	11.3	181.66250000000002	176.0
413506560	1441069985	31.246067838044187	122.92659242823713	11.3	181.525	176.0
413506560	1441069986	31.246015305158252	122.92658974694454	11.3	181.3875	176.0
413506560	1441069987	31.24596280027869	122.92658715583225	11.3	181.25	176.0
413506560	1441069988	31.245910320364302	122.92658467024096	11.3	181.11249999999998	176.0
413506560	1441069989	31.24585786237386	122.92658230551139	11.3	180.975	176.0
413506560	1441069990	31.245805423266155	122.92658007698418	11.3	180.83749999999998	176.0
413506560	1441069991	31.24575300000001	122.92657800000002	11.3	180.7	176.0
413506560	1441069992	31.245700590516442	122.92657608598358	11.295454545454547	180.70454545454544	175.95454545454544
413506560	1441069993	31.24564819668572	122.92657433069611	11.290909090909091	180.7090909090909	175.9090909090909
413506560	1441069994	31.24559582136031	122.92657272598295	11.286363636363637	180.71363636363637	175.86363636363635
413506560	1441069995	31.245543467392707	122.92657126368947	11.281818181818183	180.7181818181818	175.8181818181818
413506560	1441069996	31.245491137635412	122.92656993566104	11.277272727272727	180.72272727272727	175.77272727272728
413506560	1441069997	31.245438834940906	122.92656873374308	11.272727272727273	180.72727272727272	175.72727272727272
413506560	1441069998	31.245386562161695	122.926567649781	11.268181818181818	180.73181818181817	175.6818181818182
413506560	1441069999	31.245334322150235	122.9265666756203	11.263636363636364	180.73636363636362	175.63636363636363
413506560	1441070000	31.245282117759057	122.92656580310636	11.25909090909091	180.7409090909091	175.5909090909091
413506560	1441070001	31.245229951840628	122.92656502408468	11.254545454545454	180.74545454545452	175.54545454545456
413506560	1441070002	31.245177827247424	122.92656433040077	11.25	180.75	175.5
413506560	1441070003	31.245125746831967	122.92656371390014	11.245454545454546	180.75454545454548	175.45454545454544
413506560	1441070004	31.245073713446732	122.92656316642834	11.24090909090909	180.7590909090909	175.4090909090909
413506560	1441070005	31.245021729944206	122.92656267983087	11.236363636363636	180.76363636363638	175.36363636363637
413506560	1441070006	31.244969799176864	122.92656224595335	11.231818181818182	180.76818181818183	175.3181818181818
413506560	1441070007	31.2449179239972	122.92656185664131	11.227272727272727	180.77272727272728	175.27272727272728
413506560	1441070008	31.24486610725772	122.9265615037404	11.222727272727273	180.77727272727273	175.22727272727272
413506560	1441070009	31.244814351810906	122.92656117909625	11.218181818181817	180.7818181818182	175.1818181818182
413506560	1441070010	31.244762660509227	122.92656087455445	11.213636363636363	180.78636363636366	175.13636363636365
413506560	1441070011	31.244711036205196	122.92656058196069	11.209090909090909	180.7909090909091	175.0909090909091
413506560	1441070012	31.244659481751288	122.92656029316065	11.204545454545453	180.79545454545456	175.04545454545456
413506560	1441070013	31.244608	122.92656	11.2	180.80000000000004	175.0
413506560	1441070014	31.244556591550644	122.92655969574152	11.2	180.76000000000002	175.0
413506560	1441070015	31.244505247989846	122.92655937931627	11.2	180.72000000000003	175.0
413506560	1441070016	31.244453958651118	122.9265590510724	11.2	180.68000000000004	175.0
413506560	1441070017	31.24440271286791	122.92655871135798	11.2	180.64000000000001	175.0
413506560	1441070018	31.2443514999737	122.92655836052118	11.2	180.60000000000002	175.0
413506560	1441070019	31.24430030930194	122.92655799891008	11.2	180.56	175.0
413506560	1441070020	31.24424913018613	122.9265576268728	11.2	180.52	175.0
413506560	1441070021	31.244197951959737	122.92655724475749	11.2	180.48000000000002	175.0
413506560	1441070022	31.244146763956213	122.92655685291223	11.2	180.44000000000003	175.0
413506560	1441070023	31.244095555509038	122.92655645168519	11.2	180.40000000000003	175.0
413506560	1441070024	31.244044315951687	122.92655604142442	11.2	180.36	175.0
413506560	1441070025	31.243993034617638	122.92655562247806	11.2	180.32	175.0
413506560	1441070026	31.243941700840345	122.92655519519425	11.2	180.28	175.0
413506560	1441070027	31.24389030395328	122.92655475992107	11.2	180.24	175.0
413506560	1441070028	31.243838833289914	122.92655431700668	11.2	180.20000000000002	175.0
413506560	1441070029	31.24378727818373	122.92655386679914	11.2	180.16000000000003	175.0
413506560	1441070030	31.243735627968164	122.92655340964659	11.2	180.12	175.0
413506560	1441070031	31.243683871976724	122.92655294589713	11.2	180.07999999999998	175.0
413506560	1441070032	31.243631999542853	122.9265524758989	11.2	180.04	175.0
413506560	1441070033	31.243580000000012	122.92655199999999	11.2	180.0	175.0
413506560	1441070034	31.243527864014734	122.92655152155547	11.2	180.01	174.9
413506560	1441070035	31.243475587585785	122.92655105594821	11.2	180.02	174.79999999999998
413506560	1441070036	31.243423168044984	122.92655062156805	11.2	180.03	174.7
413506560	1441070037	31.24337060272414	122.92655023680472	11.2	180.04	174.6
413506560	1441070038	31.24331788895507	122.92654992004796	11.2	180.04999999999998	174.49999999999997
413506560	1441070039	31.243265024069593	122.92654968968743	11.2	180.06	174.39999999999998
413506560	1441070040	31.24321200539954	122.9265495641128	11.2	180.07	174.3
413506560	1441070041	31.243158830276716	122.92654956171367	11.2	180.07999999999998	174.20000000000002
413506560	1441070042	31.243105496032925	122.92654970087955	11.2	180.09	174.1
413506560	1441070043	31.243052	122.92655	11.2	180.1	174.0
413506560	1441070044	31.242998342760433	122.92655047210287	11.2	180.04	174.0
413506560	1441070045	31.24294453789938	122.92655110876962	11.2	179.98	174.0
413506560	1441070046	31.242890602252718	122.92655189622009	11.2	179.92000000000002	174.0
413506560	1441070047	31.242836552656268	122.92655282067425	11.2	179.86	174.0
413506560	1441070048	31.242782405945896	122.92655386835193	11.2	179.8	174.0
413506560	1441070049	31.242728178957442	122.92655502547319	11.2	179.73999999999998	174.0
413506560	1441070050	31.242673888526774	122.92655627825799	11.2	179.68	174.0
413506560	1441070051	31.24261955148973	122.92655761292636	11.2	179.62	174.0
413506560	1441070052	31.24256518468217	122.92655901569834	11.2	179.56	174.0
413506560	1441070053	31.242510804939943	122.92656047279405	11.2	179.5	174.0
413506560	1441070054	31.2424564290989	122.92656197043362	11.2	179.44	174.0
413506560	1441070055	31.24240207399491	122.9265634948372	11.2	179.38000000000002	174.0
413506560	1441070056	31.24234775646384	122.92656503222497	11.2	179.32000000000002	174.0
413506560	1441070057	31.242293493341517	122.92656656881717	11.2	179.26000000000002	174.0
413506560	1441070058	31.242239301463833	122.92656809083405	11.2	179.2	174.0
413506560	1441070059	31.242185197666643	122.92656958449591	11.2	179.14000000000001	174.0
413506560	1441070060	31.24213119878579	122.92657103602308	11.2	179.08	174.0
413506560	1441070061	31.242077321657153	122.92657243163588	11.2	179.02	174.0
413506560	1441070062	31.242023583116598	122.92657375755472	11.2	178.96	174.0
413506560	1441070063	31.241969999999995	122.926575	11.2	178.9	174.0
413506560	1441070064	31.24191658505858	122.9265761485214	11.2	178.9066666666667	174.0333333333333
413506560	1441070065	31.24186333470519	122.92657720598548	11.2	178.91333333333333	174.06666666666666
413506560	1441070066	31.241810241268002	122.92657817858793	11.2	178.92000000000002	174.1
413506560	1441070067	31.241757297075203	122.9265790725245	11.2	178.92666666666668	174.13333333333333
413506560	1441070068	31.24170449445502	122.92657989399092	11.2	178.93333333333334	174.16666666666666
413506560	1441070069	31.241651825735612	122.92658064918284	11.2	178.94000000000003	174.20000000000002
413506560	1441070070	31.24159928324518	122.92658134429594	11.2	178.9466666666667	174.23333333333332
413506560	1441070071	31.24154685931191	122.92658198552591	11.2	178.95333333333335	174.26666666666665
413506560	1441070072	31.241494546264022	122.92658257906841	11.2	178.96	174.3
413506560	1441070073	31.241442336429685	122.92658313111905	11.2	178.9666666666667	174.33333333333331
413506560	1441070074	31.241390222137074	122.92658364787346	11.2	178.97333333333333	174.36666666666667
413506560	1441070075	31.2413381957144	122.92658413552724	11.2	178.98000000000002	174.39999999999998
413506560	1441070076	31.241286249489864	122.92658460027603	11.2	178.98666666666668	174.43333333333334
413506560	1441070077	31.241234375791635	122.92658504831535	11.2	178.99333333333334	174.46666666666667
413506560	1441070078	31.241182566947924	122.92658548584076	11.2	179.0	174.49999999999997
413506560	1441070079	31.241130815286898	122.92658591904788	11.2	179.0066666666667	174.53333333333333
413506560	1441070080	31.24107911313674	122.9265863541322	11.2	179.01333333333332	174.56666666666666
413506560	1441070081	31.24102745282565	122.92658679728926	11.2	179.02	174.6
413506560	1441070082	31.240975826681833	122.92658725471458	11.2	179.02666666666667	174.63333333333333
413506560	1441070083	31.24092422703345	122.92658773260362	11.2	179.03333333333333	174.66666666666669
413506560	1441070084	31.240872646208697	122.9265882371519	11.2	179.04000000000002	174.7
413506560	1441070085	31.240821076535767	122.92658877455489	11.2	179.04666666666668	174.73333333333335
413506560	1441070086	31.240769510342837	122.92658935100803	11.2	179.05333333333334	174.76666666666668
413506560	1441070087	31.2407179399581	122.92658997270678	11.2	179.06	174.79999999999998
413506560	1441070088	31.240666357709724	122.92659064584657	11.2	179.0666666666667	174.83333333333334
413506560	1441070089	31.240614755925932	122.92659137662281	11.2	179.07333333333332	174.86666666666667
413506560	1441070090	31.240563126934877	122.92659217123088	11.2	179.08	174.9
413506560	1441070091	31.24051146306475	122.92659303586618	11.2	179.08666666666667	174.93333333333334
413506560	1441070092	31.240459756643723	122.92659397672412	11.2	179.09333333333333	174.96666666666667
413506560	1441070093	31.240408000000002	122.926595	11.2	179.1	175.0
413506560	1441070094	31.240356207478243	122.92659610576048	11.19	179.12	175.0
413506560	1441070095	31.240304481489044	122.92659726955713	11.18	179.14000000000001	175.0
413506560	1441070096	31.240252946459503	122.92659846081291	11.17	179.16	175.0
413506560	1441070097	31.24020172681672	122.92659964895078	11.16	179.18	175.0
413506560	1441070098	31.240150946987804	122.9266008033939	11.149999999999999	179.2	175.0
413506560	1441070099	31.240100731399842	122.92660189356535	11.139999999999999	179.22000000000003	175.0
413506560	1441070100	31.24005120447996	122.92660288888835	11.129999999999999	179.24	175.0
413506560	1441070101	31.240002490655282	122.92660375878621	11.12	179.26000000000002	175.0
413506560	1441070102	31.239954714352926	122.9266044726823	11.11	179.28000000000003	175.0
413506560	1441070103	31.239908000000003	122.926605	11.1	179.3	175.0
413506560	1441070104	31.239862388499613	122.92660531797524	11.1	179.4777777777778	175.11111111111111
413506560	1441070105	31.239817586658724	122.92660543509395	11.1	179.65555555555557	175.22222222222223
413506560	1441070106	31.239773217760202	122.92660536765446	11.1	179.83333333333337	175.33333333333334
413506560	1441070107	31.239728905086956	122.92660513195513	11.1	180.01111111111115	175.44444444444446
413506560	1441070108	31.23968427192185	122.92660474429424	11.1	180.1888888888889	175.55555555555554
413506560	1441070109	31.23963894154775	122.92660422097005	11.1	180.36666666666667	175.66666666666666
413506560	1441070110	31.239592537247514	122.92660357828078	11.1	180.54444444444445	175.77777777777777
413506560	1441070111	31.239544682303983	122.92660283252471	11.1	180.72222222222223	175.88888888888889
413506560	1441070112	31.239494999999998	122.92660200000002	11.1	180.9	176.0
413506560	1441070113	31.239443224701947	122.92660109567	11.10909090909091	180.83636363636364	176.0
413506560	1441070114	31.239389535110544	122.9266001291583	11.118181818181817	180.77272727272728	176.0
413506560	1441070115	31.239334221010093	122.92659910875359	11.127272727272727	180.70909090909092	176.0
413506560	1441070116	31.23927757218491	122.92659804274452	11.136363636363637	180.64545454545456	176.0
413506560	1441070117	31.239219878419295	122.92659693941971	11.145454545454545	180.5818181818182	176.0
413506560	1441070118	31.23916142949759	122.92659580706777	11.154545454545454	180.5181818181818	176.0
413506560	1441070119	31.23910251520414	122.92659465397729	11.163636363636362	180.45454545454547	176.0
413506560	1441070120	31.239043425323285	122.92659348843677	11.172727272727272	180.39090909090908	176.0
413506560	1441070121	31.238984449639403	122.92659231873476	11.181818181818182	180.3272727272727	176.0
413506560	1441070122	31.238925877936836	122.92659115315968	11.19090909090909	180.26363636363635	176.0
413506560	1441070123	31.238867999999993	122.92659000000002	11.2	180.2	176.0
413506560	1441070124	31.23881104723003	122.92658886581323	11.19655172413793	180.20689655172413	176.0344827586207
413506560	1441070125	31.23875501749514	122.92658775023305	11.193103448275862	180.21379310344827	176.06896551724137
413506560	1441070126	31.23869985028035	122.92658665116237	11.189655172413792	180.2206896551724	176.10344827586206
413506560	1441070127	31.23864548507062	122.92658556650399	11.186206896551724	180.22758620689655	176.13793103448276
413506560	1441070128	31.238591861350915	122.92658449416074	11.182758620689654	180.2344827586207	176.17241379310346
413506560	1441070129	31.23853891860625	122.92658343203549	11.179310344827586	180.24137931034483	176.20689655172413
413506560	1441070130	31.23848659632155	122.92658237803111	11.175862068965516	180.24827586206894	176.24137931034483
413506560	1441070131	31.238434833981838	122.9265813300505	11.172413793103448	180.2551724137931	176.27586206896552
413506560	1441070132	31.238383571072063	122.9265802859965	11.168965517241379	180.26206896551724	176.31034482758622
413506560	1441070133	31.238332747077187	122.92657924377198	11.165517241379309	180.26896551724138	176.3448275862069
413506560	1441070134	31.23828230148218	122.92657820127987	11.162068965517241	180.2758620689655	176.3793103448276
413506560	1441070135	31.23823217377201	122.92657715642308	11.158620689655171	180.28275862068963	176.41379310344828
413506560	1441070136	31.238182303431643	122.92657610710445	11.155172413793103	180.2896551724138	176.44827586206895
413506560	1441070137	31.238132629946026	122.92657505122696	11.151724137931033	180.29655172413794	176.48275862068965
413506560	1441070138	31.238083092800125	122.9265739866935	11.148275862068965	180.30344827586205	176.51724137931035
413506560	1441070139	31.238033631478903	122.92657291140699	11.144827586206896	180.3103448275862	176.55172413793105
413506560	1441070140	31.23798418546732	122.9265718232704	11.141379310344828	180.31724137931033	176.58620689655172
413506560	1441070141	31.237934694250306	122.92657072018662	11.137931034482758	180.3241379310345	176.6206896551724
413506560	1441070142	31.237885097312816	122.92656960005861	11.13448275862069	180.3310344827586	176.6551724137931
413506560	1441070143	31.237835334139813	122.92656846078935	11.13103448275862	180.33793103448275	176.68965517241378
413506560	1441070144	31.237785344216242	122.92656730028179	11.12758620689655	180.3448275862069	176.72413793103448
413506560	1441070145	31.237735067027046	122.92656611643888	11.124137931034483	180.35172413793103	176.75862068965517
413506560	1441070146	31.237684442057166	122.9265649071636	11.120689655172413	180.35862068965517	176.79310344827587
413506560	1441070147	31.23763340879153	122.92656367035896	11.117241379310345	180.3655172413793	176.82758620689654
413506560	1441070148	31.237581906715093	122.9265624039279	11.113793103448275	180.37241379310345	176.86206896551724
413506560	1441070149	31.23752987531279	122.9265611057735	11.110344827586207	180.3793103448276	176.89655172413794
413506560	1441070150	31.237477254069546	122.92655977379867	11.106896551724137	180.3862068965517	176.93103448275863
413506560	1441070151	31.237423982470304	122.9265584059065	11.10344827586207	180.39310344827587	176.9655172413793
413506560	1441070152	31.23737	122.92655700000002	11.1	180.4	177.0
413506560	1441070153	31.237315273659227	122.92655555514852	11.1	180.45	177.0
413506560	1441070154	31.23725988051139	122.92655407508671	11.1	180.5	177.0
413506560	1441070155	31.237203925135542	122.92655256471552	11.1	180.54999999999998	177.0
413506560	1441070156	31.237147512110766	122.92655102893583	11.1	180.60000000000002	177.0
413506560	1441070157	31.237090746016126	122.9265494726486	11.1	180.65	177.0
413506560	1441070158	31.23703373143074	122.92654790075474	11.1	180.70000000000002	177.0
413506560	1441070159	31.23697657293365	122.92654631815508	11.1	180.75	177.0
413506560	1441070160	31.236919375103998	122.9265447297505	11.1	180.8	177.0
413506560	1441070161	31.236862242520818	122.92654314044182	11.1	180.85	177.0
413506560	1441070162	31.236805279763246	122.92654155512992	11.1	180.9	177.0
413506560	1441070163	31.23674859141039	122.92653997871554	11.1	180.95000000000002	177.0
413506560	1441070164	31.236692282041336	122.92653841609952	11.1	181.0	177.0
413506560	1441070165	31.236636456235203	122.9265368721826	11.1	181.05	177.0
413506560	1441070166	31.236581218571096	122.9265353518655	11.1	181.1	177.0
413506560	1441070167	31.23652667362815	122.92653386004902	11.1	181.15	177.0
413506560	1441070168	31.23647292598547	122.92653240163385	11.1	181.2	177.0
413506560	1441070169	31.236420080222192	122.92653098152066	11.1	181.25000000000003	177.0
413506560	1441070170	31.236368240917418	122.9265296046102	11.1	181.3	177.0
413506560	1441070171	31.236317512650317	122.92652827580307	11.1	181.35000000000002	177.0
413506560	1441070172	31.236267999999992	122.926527	11.1	181.4	177.0
413506560	1441070173	31.23621973504283	122.92652577844565	11.1	181.4818181818182	177.0
413506560	1441070174	31.236172459844127	122.92652459776109	11.1	181.5636363636364	177.0
413506560	1441070175	31.2361258439664	122.9265234409114	11.1	181.64545454545456	177.0
413506560	1441070176	31.236079556972193	122.92652229086175	11.1	181.72727272727272	177.0
413506560	1441070177	31.236033268423984	122.92652113057734	11.1	181.8090909090909	177.0
413506560	1441070178	31.23598664788428	122.92651994302348	11.1	181.8909090909091	177.0
413506560	1441070179	31.235939364915566	122.92651871116547	11.1	181.9727272727273	177.0
413506560	1441070180	31.235891089080337	122.92651741796865	11.1	182.05454545454546	177.0
413506560	1441070181	31.235841489941023	122.92651604639846	11.1	182.13636363636363	177.0
413506560	1441070182	31.2357902370601	122.92651457942041	11.1	182.21818181818185	177.0
413506560	1441070183	31.235737000000004	122.92651299999999	11.1	182.3	177.0
413506560	1441070184	31.235681575818084	122.92651129396342	11.1	182.23333333333335	177.0
413506560	1441070185	31.235624271551398	122.92650945857925	11.1	182.16666666666666	177.0
413506560	1441070186	31.235565521731928	122.9265074939766	11.1	182.1	177.0
413506560	1441070187	31.23550576089168	122.92650540028457	11.1	182.03333333333333	177.0
413506560	1441070188	31.23544542356268	122.92650317763223	11.1	181.96666666666667	177.0
413506560	1441070189	31.235384944276955	122.92650082614861	11.1	181.9	177.0
413506560	1441070190	31.235324757566563	122.92649834596276	11.1	181.83333333333334	177.0
413506560	1441070191	31.23526529796355	122.92649573720357	11.1	181.76666666666668	177.0
413506560	1441070192	31.235207000000003	122.926493	11.1	181.7	177.0
413506560	1441070193	31.23515020856248	122.92649013654574	11.1	181.725	177.0
413506560	1441070194	31.235094909955293	122.92648715729412	11.1	181.75	177.0
413506560	1441070195	31.235041000837224	122.92648407476327	11.1	181.77499999999998	177.0
413506560	1441070196	31.234988377867026	122.92648090147127	11.1	181.79999999999998	177.0
413506560	1441070197	31.23493693770349	122.92647764993622	11.1	181.825	177.0
413506560	1441070198	31.234886577005344	122.9264743326762	11.1	181.85	177.0
413506560	1441070199	31.234837192431364	122.92647096220927	11.1	181.87499999999997	177.0
413506560	1441070200	31.23478868064031	122.92646755105342	11.1	181.89999999999998	177.0
413506560	1441070201	31.234740938290933	122.92646411172676	11.1	181.92499999999998	177.0
413506560	1441070202	31.23469386204198	122.9264606567472	11.1	181.95	177.0
413506560	1441070203	31.234647348552198	122.92645719863282	11.1	181.975	177.0
413506560	1441070204	31.23460129448035	122.92645374990154	11.1	182.0	177.0
413506560	1441070205	31.23455559648517	122.92645032307142	11.1	182.025	177.0
413506560	1441070206	31.2345101512254	122.92644693066036	11.1	182.05	177.0
413506560	1441070207	31.234464855359793	122.92644358518636	11.1	182.075	177.0
413506560	1441070208	31.234419605547075	122.92644029916735	11.1	182.1	177.0
413506560	1441070209	31.234374298446017	122.92643708512128	11.1	182.125	177.0
413506560	1441070210	31.23432883071531	122.92643395556611	11.1	182.15	177.0
413506560	1441070211	31.234283099013737	122.92643092301971	11.1	182.17499999999998	177.0
413506560	1441070212	31.234237	122.92642800000002	11.1	182.2	177.0
413506560	1441070213	31.23419044963688	122.92642519600354	11.1	182.2225806451613	177.0
413506560	1441070214	31.234143441103214	122.92642250844138	11.1	182.24516129032256	177.0
413506560	1441070215	31.23409598688189	122.92641993170317	11.1	182.26774193548385	177.0
413506560	1441070216	31.234048099455798	122.92641746017866	11.1	182.29032258064515	177.0
413506560	1441070217	31.233999791307834	122.92641508825753	11.1	182.31290322580645	177.0
413506560	1441070218	31.23395107492085	122.92641281032951	11.1	182.33548387096772	177.0
413506560	1441070219	31.233901962777754	122.92641062078431	11.1	182.35806451612902	177.0
413506560	1441070220	31.233852467361416	122.92640851401168	11.1	182.38064516129032	177.0
413506560	1441070221	31.23380260115471	122.92640648440138	11.1	182.40322580645162	177.0
413506560	1441070222	31.233752376640552	122.92640452634312	11.1	182.42580645161289	177.0
413506560	1441070223	31.23370180630178	122.92640263422669	11.1	182.44838709677418	177.0
413506560	1441070224	31.233650902621314	122.9264008024418	11.1	182.47096774193548	177.0
413506560	1441070225	31.23359967808201	122.9263990253783	11.1	182.49354838709678	177.0
413506560	1441070226	31.23354814516676	122.92639729742595	11.1	182.51612903225805	177.0
413506560	1441070227	31.233496316358444	122.92639561297455	11.1	182.53870967741935	177.0
413506560	1441070228	31.233444204139936	122.92639396641391	11.1	182.56129032258065	177.0
413506560	1441070229	31.233391820994132	122.92639235213383	11.1	182.58387096774192	177.0
413506560	1441070230	31.233339179403906	122.92639076452417	11.1	182.60645161290321	177.0
413506560	1441070231	31.23328629185214	122.92638919797476	11.1	182.6290322580645	177.0
413506560	1441070232	31.233233170821716	122.92638764687545	11.1	182.6516129032258	177.0
413506560	1441070233	31.2331798287955	122.92638610561615	11.1	182.67419354838708	177.0
413506560	1441070234	31.233126278256417	122.92638456858666	11.1	182.69677419354838	177.0
413506560	1441070235	31.23307253168731	122.92638303017688	11.1	182.71935483870968	177.0
413506560	1441070236	31.233018601571075	122.92638148477678	11.1	182.74193548387098	177.0
413506560	1441070237	31.232964500390587	122.92637992677622	11.1	182.76451612903224	177.0
413506560	1441070238	31.232910240628755	122.92637835056513	11.1	182.78709677419354	177.0
413506560	1441070239	31.232855834768433	122.92637675053344	11.1	182.80967741935484	177.0
413506560	1441070240	31.232801295292504	122.92637512107113	11.1	182.83225806451614	177.0
413506560	1441070241	31.23274663468387	122.92637345656814	11.1	182.8548387096774	177.0
413506560	1441070242	31.232691865425405	122.92637175141442	11.1	182.8774193548387	177.0
413506560	1441070243	31.232636999999993	122.92637	11.1	182.9	177.0
413506560	1441070244	31.23258205054419	122.92636819794154	11.097959183673469	182.87551020408162	176.9591836734694
413506560	1441070245	31.232527027809187	122.92636634576247	11.095918367346938	182.85102040816327	176.9183673469388
413506560	1441070246	31.2324719421999	122.92636444521288	11.093877551020407	182.82653061224488	176.87755102040816
413506560	1441070247	31.232416804121208	122.92636249804286	11.091836734693878	182.80204081632652	176.83673469387756
413506560	1441070248	31.232361623977972	122.92636050600248	11.089795918367347	182.77755102040817	176.79591836734696
413506560	1441070249	31.232306412175085	122.92635847084182	11.087755102040816	182.75306122448978	176.75510204081633
413506560	1441070250	31.23225117911744	122.926356394311	11.085714285714285	182.72857142857143	176.71428571428572
413506560	1441070251	31.232195935209912	122.92635427816003	11.083673469387755	182.70408163265304	176.67346938775512
413506560	1441070252	31.232140690857403	122.92635212413904	11.081632653061224	182.6795918367347	176.6326530612245
413506560	1441070253	31.232085456464777	122.92634993399805	11.079591836734693	182.65510204081633	176.59183673469389
413506560	1441070254	31.232030242436924	122.92634770948712	11.077551020408164	182.63061224489795	176.55102040816328
413506560	1441070255	31.23197505917875	122.92634545235633	11.075510204081633	182.6061224489796	176.51020408163265
413506560	1441070256	31.231919917095116	122.9263431643557	11.073469387755102	182.5816326530612	176.46938775510205
413506560	1441070257	31.23186482659093	122.92634084723528	11.071428571428571	182.55714285714285	176.42857142857144
413506560	1441070258	31.231809798071065	122.9263385027451	11.06938775510204	182.5326530612245	176.3877551020408
413506560	1441070259	31.23175484194042	122.92633613263521	11.06734693877551	182.50816326530614	176.3469387755102
413506560	1441070260	31.231699968603877	122.92633373865563	11.065306122448979	182.48367346938775	176.3061224489796
413506560	1441070261	31.23164518846633	122.92633132255634	11.06326530612245	182.45918367346937	176.26530612244898
413506560	1441070262	31.23159051193266	122.92632888608742	11.061224489795919	182.434693877551	176.22448979591837
413506560	1441070263	31.231535949407764	122.92632643099886	11.059183673469388	182.41020408163266	176.18367346938777
413506560	1441070264	31.23148151129654	122.92632395904064	11.057142857142857	182.3857142857143	176.14285714285714
413506560	1441070265	31.231427208003858	122.92632147196278	11.055102040816326	182.36122448979592	176.10204081632654
413506560	1441070266	31.23137304993464	122.92631897151527	11.053061224489795	182.33673469387753	176.06122448979593
413506560	1441070267	31.231319047493745	122.92631645944812	11.051020408163264	182.31224489795918	176.0204081632653
413506560	1441070268	31.231265211086093	122.92631393751131	11.048979591836735	182.28775510204082	175.9795918367347
413506560	1441070269	31.231211551116555	122.92631140745479	11.046938775510204	182.26326530612246	175.9387755102041
413506560	1441070270	31.23115807799004	122.92630887102852	11.044897959183674	182.23877551020408	175.89795918367346
413506560	1441070271	31.231104802111425	122.92630632998257	11.042857142857143	182.2142857142857	175.85714285714286
413506560	1441070272	31.231051733885625	122.92630378606678	11.040816326530612	182.18979591836734	175.81632653061226
413506560	1441070273	31.230998883717543	122.9263012410312	11.038775510204081	182.16530612244898	175.77551020408163
413506560	1441070274	31.230946262012033	122.92629869662575	11.03673469387755	182.14081632653063	175.73469387755102
413506560	1441070275	31.23089387917402	122.92629615460038	11.034693877551021	182.11632653061224	175.69387755102042
413506560	1441070276	31.23084174560839	122.92629361670504	11.03265306122449	182.09183673469386	175.6530612244898
413506560	1441070277	31.23078987172006	122.92629108468965	11.03061224489796	182.0673469387755	175.6122448979592
413506560	1441070278	31.230738267913885	122.92628856030419	11.028571428571428	182.04285714285714	175.57142857142858
413506560	1441070279	31.23068694459481	122.92628604529854	11.026530612244898	182.0183673469388	175.53061224489795
413506560	1441070280	31.230635912167703	122.92628354142266	11.024489795918367	181.9938775510204	175.48979591836735
413506560	1441070281	31.230585181037466	122.92628105042644	11.022448979591836	181.96938775510205	175.44897959183675
413506560	1441070282	31.230534761609018	122.92627857405985	11.020408163265307	181.94489795918366	175.40816326530614
413506560	1441070283	31.230484664287243	122.92627611407272	11.018367346938776	181.9204081632653	175.3673469387755
413506560	1441070284	31.230434899477018	122.92627367221505	11.016326530612245	181.89591836734695	175.3265306122449
413506560	1441070285	31.230385477583273	122.92627125023668	11.014285714285714	181.87142857142857	175.2857142857143
413506560	1441070286	31.23033640901092	122.9262688498875	11.012244897959183	181.8469387755102	175.24489795918367
413506560	1441070287	31.23028770416482	122.92626647291748	11.010204081632653	181.82244897959183	175.20408163265307
413506560	1441070288	31.230239373449898	122.92626412107644	11.008163265306122	181.79795918367344	175.16326530612247
413506560	1441070289	31.230191427271055	122.9262617961143	11.006122448979593	181.7734693877551	175.12244897959184
413506560	1441070290	31.23014387603319	122.92625949978091	11.004081632653062	181.74897959183673	175.08163265306123
413506560	1441070291	31.230096730141188	122.92625723382618	11.00204081632653	181.72448979591837	175.04081632653063
413506560	1441070292	31.23004999999999	122.92625499999998	11.0	181.7	175.0
413506560	1441070293	31.230003678445865	122.92625280001548	11.0	181.7	175.0
413506560	1441070294	31.229957688040766	122.92625063543899	11.0	181.7	175.0
413506560	1441070295	31.22991193377802	122.92624850780012	11.0	181.7	175.0
413506560	1441070296	31.229866320650963	122.92624641862851	11.0	181.7	175.0
413506560	1441070297	31.229820753652913	122.92624436945378	11.0	181.7	175.0
413506560	1441070298	31.229775137777207	122.92624236180559	11.0	181.7	175.0
413506560	1441070299	31.22972937801716	122.92624039721355	11.0	181.7	175.0
413506560	1441070300	31.229683379366097	122.92623847720735	11.0	181.7	175.0
413506560	1441070301	31.229637046817338	122.92623660331655	11.0	181.7	175.0
413506560	1441070302	31.229590285364207	122.92623477707092	11.0	181.7	175.0
413506560	1441070303	31.229542999999993	122.926233	11.0	181.7	175.0
413506560	1441070304	31.229495117847875	122.9262312733659	10.995	181.685	175.0
413506560	1441070305	31.22944665455049	122.92622959736016	10.99	181.67	175.0
413506560	1441070306	31.22939764788033	122.92622797190678	10.985	181.655	175.0
413506560	1441070307	31.22934813560987	122.92622639692966	10.98	181.64	175.0
413506560	1441070308	31.22929815551162	122.92622487235276	10.975	181.625	175.0
413506560	1441070309	31.22924774535807	122.92622339810005	10.97	181.61	175.0
413506560	1441070310	31.2291969429217	122.92622197409541	10.965	181.595	175.0
413506560	1441070311	31.22914578597502	122.92622060026282	10.96	181.58	175.0
413506560	1441070312	31.229094312290513	122.92621927652623	10.955	181.565	175.0
413506560	1441070313	31.22904255964069	122.92621800280952	10.95	181.55	175.0
413506560	1441070314	31.22899056579804	122.92621677903665	10.945	181.535	175.0
413506560	1441070315	31.228938368535072	122.92621560513153	10.94	181.52	175.0
413506560	1441070316	31.228886005624283	122.92621448101806	10.935	181.505	175.0
413506560	1441070317	31.22883351483817	122.92621340662022	10.93	181.49	175.0
413506560	1441070318	31.228780933949228	122.9262123818619	10.925	181.47500000000002	175.0
413506560	1441070319	31.22872830072998	122.92621140666698	10.92	181.46	175.0
413506560	1441070320	31.22867565295294	122.92621048095944	10.915000000000001	181.44500000000002	175.0
413506560	1441070321	31.228623028390583	122.92620960466314	10.91	181.43	175.0
413506560	1441070322	31.228570464815434	122.92620877770203	10.905000000000001	181.41500000000002	175.0
413506560	1441070323	31.228518	122.926208	10.9	181.4	175.0
413506560	1441070324	31.22846566966835	122.92620726982831	10.911111111111111	181.3111111111111	175.0
413506560	1441070325	31.228413501350797	122.92620657884757	10.922222222222222	181.22222222222223	175.0
413506560	1441070326	31.228361520529216	122.92620591706572	10.933333333333334	181.13333333333333	175.0
413506560	1441070327	31.228309752685476	122.92620527449074	10.944444444444445	181.04444444444445	175.0
413506560	1441070328	31.228258223301445	122.92620464113068	10.955555555555556	180.95555555555555	175.0
413506560	1441070329	31.228206957859012	122.9262040069935	10.966666666666667	180.86666666666667	175.0
413506560	1441070330	31.228155981840047	122.92620336208728	10.977777777777778	180.77777777777777	175.0
413506560	1441070331	31.22810532072642	122.92620269642009	10.988888888888889	180.6888888888889	175.0
413506560	1441070332	31.228054999999998	122.926202	11.0	180.6	175.0
413506560	1441070333	31.228005012666806	122.9262012655008	11.00909090909091	180.7181818181818	175.0
413506560	1441070334	31.22795522182938	122.92620049625889	11.018181818181818	180.83636363636361	175.0
413506560	1441070335	31.22790545811437	122.92619969827635	11.027272727272727	180.95454545454547	175.0
413506560	1441070336	31.227855552148455	122.92619887755524	11.036363636363637	181.07272727272726	175.0
413506560	1441070337	31.227805334558287	122.92619804009763	11.045454545454545	181.1909090909091	175.0
413506560	1441070338	31.227754635970523	122.92619719190557	11.054545454545455	181.3090909090909	175.0
413506560	1441070339	31.22770328701179	122.92619633898113	11.063636363636363	181.4272727272727	175.0
413506560	1441070340	31.22765111830874	122.92619548732632	11.072727272727272	181.54545454545453	175.0
413506560	1441070341	31.227597960488012	122.92619464294317	11.081818181818182	181.66363636363639	175.0
413506560	1441070342	31.227543644176215	122.92619381183373	11.09090909090909	181.78181818181818	175.0
413506560	1441070343	31.227487999999994	122.926193	11.1	181.9	175.0
413506560	1441070344	31.227430958034635	122.92619221268781	11.088888888888889	181.77777777777777	175.0
413506560	1441070345	31.22737284615019	122.92619145211849	11.077777777777778	181.65555555555557	175.0
413506560	1441070346	31.227314091665374	122.92619071975707	11.066666666666666	181.53333333333336	175.0
413506560	1441070347	31.227255121898953	122.92619001706872	11.055555555555555	181.41111111111113	175.0
413506560	1441070348	31.227196364169686	122.9261893455185	11.044444444444444	181.2888888888889	175.0
413506560	1441070349	31.227138245796354	122.92618870657145	11.033333333333333	181.16666666666669	175.0
413506560	1441070350	31.22708119409776	122.92618810169266	11.022222222222222	181.04444444444448	175.0
413506560	1441070351	31.227025636392693	122.92618753234717	11.011111111111111	180.92222222222225	175.0
413506560	1441070352	31.226972000000004	122.926187	11.0	180.80000000000004	175.0
413506560	1441070353	31.22692058392011	122.92618650508246	11.0	180.74000000000004	175.0
413506560	1441070354	31.226871173879918	122.92618604389078	11.0	180.68	175.0
413506560	1441070355	31.22682342728785	122.9261856116876	11.0	180.62	175.0
413506560	1441070356	31.226777001552385	122.92618520373543	11.0	180.56	175.0
413506560	1441070357	31.22673155408194	122.92618481529689	11.0	180.50000000000003	175.0
413506560	1441070358	31.226686742284976	122.92618444163456	11.0	180.44	175.0
413506560	1441070359	31.226642223569886	122.92618407801105	11.0	180.38	175.0
413506560	1441070360	31.226597655345106	122.92618371968905	11.0	180.32	175.0
413506560	1441070361	31.226552695019002	122.92618336193115	11.0	180.26	175.0
413506560	1441070362	31.226507	122.92618300000001	11.0	180.2	175.0
413506560	1441070363	31.226460300802938	122.92618262980126	11.0	180.2238095238095	175.0
413506560	1441070364	31.22641262036868	122.92618224981233	11.0	180.24761904761905	175.0
413506560	1441070365	31.226364054744533	122.92618185915359	11.0	180.27142857142857	175.0
413506560	1441070366	31.226314699977795	122.92618145694543	11.0	180.2952380952381	175.0
413506560	1441070367	31.226264652115827	122.92618104230824	11.0	180.31904761904758	175.0
413506560	1441070368	31.22621400720595	122.92618061436241	11.0	180.34285714285713	175.0
413506560	1441070369	31.226162861295467	122.9261801722283	11.0	180.36666666666665	175.0
413506560	1441070370	31.22611131043175	122.92617971502632	11.0	180.39047619047616	175.0
413506560	1441070371	31.226059450662117	122.92617924187682	11.0	180.4142857142857	175.0
413506560	1441070372	31.22600737803392	122.92617875190024	11.0	180.43809523809523	175.0
413506560	1441070373	31.225955188594465	122.92617824421693	11.0	180.46190476190475	175.0
413506560	1441070374	31.225902978391133	122.92617771794728	11.0	180.48571428571427	175.0
413506560	1441070375	31.22585084347129	122.92617717221171	11.0	180.5095238095238	175.0
413506560	1441070376	31.225798879882237	122.92617660613058	11.0	180.5333333333333	175.0
413506560	1441070377	31.225747183671366	122.92617601882431	11.0	180.55714285714282	175.0
413506560	1441070378	31.22569585088602	122.92617540941323	11.0	180.58095238095237	175.0
413506560	1441070379	31.225644977573562	122.9261747770178	11.0	180.6047619047619	175.0
413506560	1441070380	31.225594659781375	122.92617412075838	11.0	180.6285714285714	175.0
413506560	1441070381	31.22554499355679	122.92617343975535	11.0	180.65238095238092	175.0
413506560	1441070382	31.225496074947213	122.92617273312909	11.0	180.67619047619047	175.0
413506560	1441070383	31.225447999999993	122.926172	11.0	180.7	175.0
413506560	1441070384	31.22540082368964	122.9261712406863	11.0	180.70999999999998	175.0
413506560	1441070385	31.225354436699085	122.92617046029764	11.0	180.71999999999997	175.0
413506560	1441070386	31.225308688638382	122.92616966514157	11.0	180.73	175.0
413506560	1441070387	31.22526342911759	122.92616886152553	11.0	180.73999999999998	175.0
413506560	1441070388	31.225218507746767	122.92616805575703	11.0	180.75	175.0
413506560	1441070389	31.22517377413595	122.92616725414354	11.0	180.76	175.0
413506560	1441070390	31.22512907789517	122.92616646299257	11.0	180.77	175.0
413506560	1441070391	31.225084268634475	122.92616568861153	11.0	180.78	175.0
413506560	1441070392	31.22503919596391	122.92616493730792	11.0	180.79	175.0
413506560	1441070393	31.22499370949347	122.92616421538916	11.0	180.8	175.0
413506560	1441070394	31.22494765883319	122.92616352916271	11.0	180.81	175.0
413506560	1441070395	31.22490089359313	122.92616288493599	11.0	180.82	175.0
413506560	1441070396	31.22485326338325	122.92616228901642	11.0	180.83	175.0
413506560	1441070397	31.224804617813593	122.9261617477114	11.0	180.84	175.0
413506560	1441070398	31.22475480649414	122.92616126732834	11.0	180.85	175.0
413506560	1441070399	31.224703679034906	122.92616085417463	11.0	180.86	175.0
413506560	1441070400	31.2246510850459	122.92616051455758	11.0	180.87000000000003	175.0
413506560	1441070401	31.224596874137088	122.92616025478459	11.0	180.88000000000002	175.0
413506560	1441070402	31.22454089591847	122.92616008116296	11.0	180.89000000000001	175.0
413506560	1441070403	31.224482999999996	122.92616	11.0	180.9	175.0
413506560	1441070404	31.22442312676548	122.92616001421354	11.0	180.9	175.0
413506560	1441070405	31.224361579693955	122.92616011316382	11.0	180.9	175.0
413506560	1441070406	31.224298753038287	122.92616028282171	11.0	180.9	175.0
413506560	1441070407	31.224235041051358	122.92616050915805	11.0	180.9	175.0
413506560	1441070408	31.224170837986076	122.92616077814374	11.0	180.9	175.0
413506560	1441070409	31.224106538095356	122.92616107574976	11.0	180.9	175.0
413506560	1441070410	31.224042535632144	122.92616138794712	11.0	180.9	175.0
413506560	1441070411	31.223979224849366	122.92616170070683	11.0	180.9	175.0
413506560	1441070412	31.223917000000004	122.926162	11.0	180.9	175.0
413506560	1441070413	31.22385617787414	122.92616227397771	11.0	180.9193548387097	175.0
413506560	1441070414	31.22379676541032	122.92616251951087	11.0	180.93870967741938	175.0
413506560	1441070415	31.223738692084254	122.92616273565021	11.0	180.95806451612907	175.0
413506560	1441070416	31.223681887371555	122.92616292144665	11.0	180.97741935483873	175.0
413506560	1441070417	31.22362628074793	122.92616307595094	11.0	180.99677419354842	175.0
413506560	1441070418	31.223571801689026	122.9261631982139	11.0	181.01612903225808	175.0
413506560	1441070419	31.223518379670473	122.92616328728639	11.0	181.03548387096777	175.0
413506560	1441070420	31.223465944167966	122.9261633422192	11.0	181.05483870967743	175.0
413506560	1441070421	31.223414424657133	122.92616336206311	11.0	181.07419354838711	175.0
413506560	1441070422	31.223363750613622	122.92616334586899	11.0	181.09354838709677	175.0
413506560	1441070423	31.223313851513094	122.92616329268762	11.0	181.11290322580646	175.0
413506560	1441070424	31.22326465683115	122.92616320156982	11.0	181.13225806451615	175.0
413506560	1441070425	31.223216096043483	122.9261630715664	11.0	181.1516129032258	175.0
413506560	1441070426	31.223168098625724	122.92616290172819	11.0	181.1709677419355	175.0
413506560	1441070427	31.22312059405346	122.92616269110599	11.0	181.19032258064516	175.0
413506560	1441070428	31.223073511802383	122.9261624387506	11.0	181.20967741935485	175.0
413506560	1441070429	31.2230267813481	122.92616214371289	11.0	181.2290322580645	175.0
413506560	1441070430	31.222980332166227	122.9261618050436	11.0	181.24838709677422	175.0
413506560	1441070431	31.222934093732412	122.92616142179364	11.0	181.26774193548388	175.0
413506560	1441070432	31.222887995522274	122.92616099301374	11.0	181.28709677419357	175.0
413506560	1441070433	31.222841967011433	122.92616051775478	11.0	181.30645161290326	175.0
413506560	1441070434	31.222795937675514	122.9261599950676	11.0	181.32580645161292	175.0
413506560	1441070435	31.222749836990122	122.92615942400296	11.0	181.3451612903226	175.0
413506560	1441070436	31.2227035944309	122.92615880361178	11.0	181.36451612903227	175.0
413506560	1441070437	31.222657139473437	122.92615813294483	11.0	181.38387096774196	175.0
413506560	1441070438	31.222610401593368	122.92615741105298	11.0	181.40322580645162	175.0
413506560	1441070439	31.22256331026628	122.92615663698709	11.0	181.4225806451613	175.0
413506560	1441070440	31.222515794967798	122.92615580979798	11.0	181.44193548387096	175.0
413506560	1441070441	31.222467785173524	122.92615492853652	11.0	181.46129032258065	175.0
413506560	1441070442	31.222419210359053	122.92615399225356	11.0	181.4806451612903	175.0
413506560	1441070443	31.222369999999998	122.92615299999999	11.0	181.5	175.0
413506560	1441070444	31.222320133145853	122.92615194803639	11.0	181.47	175.1
413506560	1441070445	31.22226978714179	122.92615082146222	11.0	181.44	175.2
413506560	1441070446	31.222219188906838	122.92614960258672	11.0	181.41000000000003	175.3
413506560	1441070447	31.22216856536009	122.92614827371912	11.0	181.38000000000002	175.4
413506560	1441070448	31.22211814342058	122.92614681716869	11.0	181.35000000000002	175.5
413506560	1441070449	31.222068150007434	122.92614521524472	11.0	181.32	175.6
413506560	1441070450	31.222018812039707	122.92614345025652	11.0	181.29	175.7
413506560	1441070451	31.2219703564365	122.92614150451345	11.0	181.26	175.8
413506560	1441070452	31.221923010116885	122.92613936032483	11.0	181.23	175.9
413506560	1441070453	31.221877000000003	122.92613700000001	11.0	181.2	176.0
413506560	1441070454	31.221832427692735	122.92613442023104	10.99	181.11	176.0
413506560	1441070455	31.22178889355331	122.92613167524077	10.98	181.02	176.0
413506560	1441070456	31.22174587262773	122.92612883363475	10.97	180.92999999999998	176.0
413506560	1441070457	31.221702839962017	122.92612596401842	10.96	180.84	176.0
413506560	1441070458	31.221659270602157	122.92612313499717	10.95	180.75	176.0
413506560	1441070459	31.22161463959414	122.92612041517631	10.94	180.66	176.0
413506560	1441070460	31.221568421983957	122.92611787316109	10.93	180.57000000000002	176.0
413506560	1441070461	31.22152009281757	122.92611557755662	10.92	180.48	176.0
413506560	1441070462	31.221469127140942	122.92611359696797	10.91	180.39	176.0
413506560	1441070463	31.221415	122.926112	10.9	180.3	176.0
413506560	1441070464	31.221357404585508	122.92611083027798	10.911111111111111	180.43333333333334	176.0
413506560	1441070465	31.22129690666751	122.92611003150927	10.922222222222222	180.56666666666666	176.0
413506560	1441070466	31.221234290160954	122.92610952242192	10.933333333333334	180.70000000000002	176.0
413506560	1441070467	31.221170338980745	122.92610922174417	10.944444444444445	180.83333333333334	176.0
413506560	1441070468	31.221105837041865	122.92610904820438	10.955555555555556	180.96666666666667	176.0
413506560	1441070469	31.22104156825931	122.92610892053114	10.966666666666667	181.1	176.0
413506560	1441070470	31.2209783165481	122.92610875745329	10.977777777777778	181.23333333333335	176.0
413506560	1441070471	31.2209168658233	122.92610847769981	10.988888888888889	181.36666666666667	176.0
413506560	1441070472	31.220858	122.92610799999999	11.0	181.5	176.0
413506560	1441070473	31.220802314020624	122.9261072616268	11.0	181.5	176.0
413506560	1441070474	31.220749646936962	122.92610627402765	11.0	181.5	176.0
413506560	1441070475	31.220699648828088	122.9261050671935	11.0	181.5	176.0
413506560	1441070476	31.22065196977306	122.92610367111526	11.0	181.5	176.0
413506560	1441070477	31.220606259850932	122.92610211578366	11.0	181.5	176.0
413506560	1441070478	31.220562169140752	122.92610043118948	11.0	181.5	176.0
413506560	1441070479	31.220519347721545	122.92609864732339	11.0	181.5	176.0
413506560	1441070480	31.22047744567235	122.92609679417605	11.0	181.5	176.0
413506560	1441070481	31.22043611307217	122.92609490173805	11.0	181.5	176.0
413506560	1441070482	31.220395	122.92609300000001	11.0	181.5	176.0
413506560	1441070483	31.220353811409243	122.92609111359654	11.0	181.53902439024392	176.02439024390245
413506560	1441070484	31.220312471750834	122.92608924573861	11.0	181.57804878048782	176.0487804878049
413506560	1441070485	31.220270960350057	122.92608739428124	11.0	181.61707317073171	176.0731707317073
413506560	1441070486	31.220229256532225	122.92608555707947	11.0	181.6560975609756	176.09756097560975
413506560	1441070487	31.22018733962265	122.92608373198837	11.0	181.69512195121953	176.12195121951217
413506560	1441070488	31.22014518894663	122.92608191686294	11.0	181.73414634146343	176.14634146341461
413506560	1441070489	31.22010278382949	122.92608010955823	11.0	181.77317073170732	176.17073170731706
413506560	1441070490	31.220060103596506	122.92607830792937	11.0	181.81219512195125	176.1951219512195
413506560	1441070491	31.220017127573005	122.92607650983136	11.0	181.85121951219512	176.21951219512195
413506560	1441070492	31.219973835084293	122.92607471311925	11.0	181.89024390243904	176.2439024390244
413506560	1441070493	31.219930205455647	122.92607291564819	11.0	181.92926829268293	176.26829268292684
413506560	1441070494	31.21988621801238	122.9260711152732	11.0	181.96829268292683	176.2926829268293
413506560	1441070495	31.219841852079785	122.92606930984937	11.0	182.00731707317075	176.3170731707317
413506560	1441070496	31.21979708698319	122.9260674972318	11.0	182.04634146341465	176.34146341463415
413506560	1441070497	31.21975190204789	122.9260656752756	11.0	182.08536585365854	176.3658536585366
413506560	1441070498	31.219706276599144	122.92606384183584	11.0	182.12439024390244	176.390243902439
413506560	1441070499	31.219660189962294	122.92606199476766	11.0	182.16341463414636	176.41463414634146
413506560	1441070500	31.219613621462614	122.92606013192616	11.0	182.20243902439026	176.4390243902439
413506560	1441070501	31.219566550425412	122.92605825116644	11.0	182.24146341463415	176.46341463414635
413506560	1441070502	31.219518956175975	122.92605635034366	11.0	182.28048780487808	176.4878048780488
413506560	1441070503	31.21947081803959	122.92605442731295	11.0	182.31951219512194	176.5121951219512
413506560	1441070504	31.21942211534156	122.92605247992941	11.0	182.35853658536587	176.53658536585365
413506560	1441070505	31.219372827407188	122.92605050604823	11.0	182.39756097560976	176.5609756097561
413506560	1441070506	31.219322933561756	122.92604850352454	11.0	182.43658536585366	176.58536585365854
413506560	1441070507	31.21927241313055	122.92604647021348	11.0	182.47560975609758	176.609756097561
413506560	1441070508	31.219221245438877	122.92604440397028	11.0	182.51463414634148	176.63414634146343
413506560	1441070509	31.219169409811997	122.92604230265007	11.0	182.55365853658537	176.65853658536585
413506560	1441070510	31.219116885575225	122.92604016410803	11.0	182.59268292682927	176.6829268292683
413506560	1441070511	31.21906365205383	122.92603798619936	11.0	182.6317073170732	176.7073170731707
413506560	1441070512	31.219009688573117	122.92603576677928	11.0	182.6707317073171	176.73170731707316
413506560	1441070513	31.218954974458367	122.92603350370294	11.0	182.70975609756098	176.7560975609756
413506560	1441070514	31.218899489034825	122.92603119482563	11.0	182.7487804878049	176.78048780487805
413506560	1441070515	31.21884321162782	122.92602883800252	11.0	182.78780487804877	176.8048780487805
413506560	1441070516	31.21878612156262	122.9260264310889	11.0	182.8268292682927	176.82926829268294
413506560	1441070517	31.21872819816449	122.92602397193994	11.0	182.8658536585366	176.85365853658539
413506560	1441070518	31.21866942075873	122.92602145841096	11.0	182.9048780487805	176.87804878048783
413506560	1441070519	31.21860976867061	122.9260188883572	11.0	182.9439024390244	176.90243902439025
413506560	1441070520	31.218549221225395	122.92601625963393	11.0	182.9829268292683	176.9268292682927
413506560	1441070521	31.218487757748385	122.92601357009643	11.0	183.0219512195122	176.9512195121951
413506560	1441070522	31.21842535756481	122.92601081760004	11.0	183.0609756097561	176.97560975609755
413506560	1441070523	31.218361999999996	122.92600800000001	11.0	183.10000000000002	177.0
413506560	1441070524	31.21829773942932	122.92600511603227	11.0	182.92222222222222	177.0
413506560	1441070525	31.2182329304289	122.9260021679551	11.0	182.74444444444444	177.0
413506560	1441070526	31.218168002624974	122.92599915890722	11.0	182.56666666666666	177.0
413506560	1441070527	31.21810338564379	122.92599609202742	11.0	182.38888888888889	177.0
413506560	1441070528	31.218039509111673	122.92599297045432	11.0	182.21111111111114	177.0
413506560	1441070529	31.217976802654903	122.92598979732654	11.0	182.03333333333336	177.0
413506560	1441070530	31.217915695899823	122.9259865757826	11.0	181.85555555555558	177.0
413506560	1441070531	31.217856618472737	122.92598330896095	11.0	181.67777777777778	177.0
413506560	1441070532	31.2178	122.92598	11.0	181.5	177.0
413506560	1441070533	31.217746146532438	122.9259766567549	11.01	181.65	177.0
413506560	1441070534	31.21769486981862	122.92597330594826	11.02	181.8	177.0
413506560	1441070535	31.217645858031492	122.92596997901938	11.03	181.95000000000002	177.0
413506560	1441070536	31.2175987993441	122.9259667074077	11.04	182.1	177.0
413506560	1441070537	31.217553381929395	122.92596352255246	11.05	182.25	177.0
413506560	1441070538	31.21750929396035	122.92596045589309	11.06	182.4	177.0
413506560	1441070539	31.217466223609932	122.92595753886884	11.07	182.54999999999998	177.0
413506560	1441070540	31.217423859051102	122.92595480291907	11.08	182.7	177.0
413506560	1441070541	31.217381888456806	122.92595227948301	11.09	182.85	177.0
413506560	1441070542	31.21733999999999	122.92595	11.1	183.0	177.0
413506560	1441070543	31.217297912822563	122.92594798337002	11.09	182.93	176.9
413506560	1441070544	31.217255469942273	122.92594619833609	11.08	182.86	176.79999999999998
413506560	1441070545	31.217212545345824	122.92594460110205	11.07	182.79	176.7
413506560	1441070546	31.217169013019895	122.92594314787178	11.06	182.72	176.6
413506560	1441070547	31.217124746951217	122.92594179484934	11.05	182.64999999999998	176.5
413506560	1441070548	31.217079621126427	122.92594049823875	11.04	182.57999999999998	176.4
413506560	1441070549	31.217033509532246	122.92593921424421	11.03	182.51	176.3
413506560	1441070550	31.216986286155333	122.92593789907002	11.02	182.44	176.20000000000002
413506560	1441070551	31.216937824982374	122.92593650892046	11.01	182.37	176.1
413506560	1441070552	31.216888	122.925935	11.0	182.3	176.0
413506560	1441070553	31.216836738632942	122.92593333599818	10.99090909090909	182.19090909090912	176.0
413506560	1441070554	31.216784182058078	122.92593151054447	10.981818181818182	182.0818181818182	176.0
413506560	1441070555	31.216730524890345	122.92592952475324	10.972727272727273	181.97272727272727	176.0
413506560	1441070556	31.216675961744688	122.92592737973894	10.963636363636363	181.86363636363637	176.0
413506560	1441070557	31.216620687236066	122.92592507661593	10.954545454545455	181.75454545454545	176.0
413506560	1441070558	31.216564895979435	122.92592261649864	10.945454545454545	181.64545454545456	176.0
413506560	1441070559	31.21650878258975	122.92592000050142	10.936363636363637	181.53636363636366	176.0
413506560	1441070560	31.216452541681974	122.92591722973864	10.927272727272728	181.42727272727274	176.0
413506560	1441070561	31.216396367871113	122.92591430532461	10.918181818181818	181.3181818181818	176.0
413506560	1441070562	31.216340455772116	122.92591122837365	10.90909090909091	181.20909090909092	176.0
413506560	1441070563	31.216284999999992	122.92590800000002	10.9	181.1	176.0
413506560	1441070564	31.216230169814153	122.92590462668487	10.91	181.27	176.0
413506560	1441070565	31.216176033051834	122.92590113637678	10.92	181.44	176.0
413506560	1441070566	31.21612263219469	122.92589756239123	10.93	181.61	176.0
413506560	1441070567	31.216070009724394	122.92589393804349	10.94	181.78000000000003	176.0
413506560	1441070568	31.216018208122595	122.92589029664883	10.95	181.95000000000002	176.0
413506560	1441070569	31.21596726987098	122.92588667152242	10.96	182.12	176.0
413506560	1441070570	31.215917237451237	122.92588309597936	10.97	182.29000000000002	176.0
413506560	1441070571	31.21586815334503	122.92587960333464	10.98	182.46	176.0
413506560	1441070572	31.21582006003404	122.92587622690323	10.99	182.63000000000002	176.0
413506560	1441070573	31.215772999999988	122.92587300000001	11.0	182.8	176.0
413506560	1441070574	31.2157269651487	122.92586994765547	10.99	182.79	175.9
413506560	1441070575	31.215681745082566	122.92586706176297	10.98	182.78	175.8
413506560	1441070576	31.215637078828106	122.92586432593158	10.97	182.77	175.7
413506560	1441070577	31.215592705411837	122.92586172377047	10.96	182.76000000000002	175.6
413506560	1441070578	31.21554836386026	122.92585923888886	10.95	182.74999999999997	175.5
413506560	1441070579	31.21550379319989	122.92585685489604	10.94	182.73999999999998	175.4
413506560	1441070580	31.215458732457197	122.92585455540134	10.93	182.73	175.3
413506560	1441070581	31.215412920658675	122.92585232401412	10.92	182.71999999999997	175.2
413506560	1441070582	31.215366096830788	122.92585014434384	10.91	182.70999999999998	175.1
413506560	1441070583	31.215318000000003	122.925848	10.9	182.7	175.0
413506560	1441070584	31.215268440311757	122.9258458774832	10.9	182.66842105263157	175.0
413506560	1441070585	31.21521751238744	122.9258437748584	10.9	182.63684210526316	175.0
413506560	1441070586	31.215165381967413	122.92584169308152	10.9	182.60526315789474	175.0
413506560	1441070587	31.21511221479209	122.92583963310862	10.9	182.57368421052632	175.0
413506560	1441070588	31.215058176601836	122.92583759589559	10.9	182.54210526315788	175.0
413506560	1441070589	31.21500343313704	122.92583558239839	10.9	182.51052631578946	175.0
413506560	1441070590	31.214948150138092	122.92583359357297	10.9	182.47894736842105	175.0
413506560	1441070591	31.214892493345406	122.92583163037521	10.9	182.44736842105263	175.0
413506560	1441070592	31.214836628499402	122.92582969376102	10.9	182.41578947368419	175.0
413506560	1441070593	31.21478072134048	122.92582778468622	10.9	182.38421052631577	175.0
413506560	1441070594	31.214724937609063	122.92582590410673	10.9	182.35263157894735	175.0
413506560	1441070595	31.214669443045572	122.92582405297838	10.9	182.32105263157894	175.0
413506560	1441070596	31.21461440339043	122.925822232257	10.9	182.28947368421052	175.0
413506560	1441070597	31.214559984384096	122.9258204428984	10.9	182.2578947368421	175.0
413506560	1441070598	31.214506351767	122.92581868585839	10.9	182.22631578947366	175.0
413506560	1441070599	31.21445367127959	122.92581696209277	10.9	182.19473684210524	175.0
413506560	1441070600	31.214402108662302	122.9258152725573	10.9	182.16315789473683	175.0
413506560	1441070601	31.21435182965563	122.9258136182078	10.9	182.1315789473684	175.0
413506560	1441070602	31.214303000000008	122.925812	10.9	182.1	175.0
413506560	1441070603	31.214255701555267	122.92581041787365	10.9	182.03	174.9
413506560	1441070604	31.2142096806586	122.92580886770456	10.9	181.96	174.79999999999998
413506560	1441070605	31.214164599766566	122.92580734435255	10.9	181.89000000000001	174.7
413506560	1441070606	31.214120121335704	122.92580584267752	10.9	181.82000000000002	174.6
413506560	1441070607	31.214075907822533	122.92580435753935	10.9	181.75	174.49999999999997
413506560	1441070608	31.21403162168359	122.92580288379796	10.9	181.68	174.39999999999998
413506560	1441070609	31.21398692537536	122.92580141631333	10.9	181.61	174.3
413506560	1441070610	31.21394148135436	122.92579994994547	10.9	181.54	174.20000000000002
413506560	1441070611	31.213894952077073	122.92579847955433	10.9	181.47	174.1
413506560	1441070612	31.213847	122.925797	10.9	181.4	174.0
413506560	1441070613	31.213797373040094	122.92579550757765	10.895238095238096	181.30952380952382	174.0
413506560	1441070614	31.21374616095649	122.9257940043227	10.89047619047619	181.21904761904764	174.0
413506560	1441070615	31.2136935389688	122.92579249370574	10.885714285714286	181.12857142857146	174.0
413506560	1441070616	31.21363968229666	122.92579097919725	10.880952380952381	181.03809523809525	174.0
413506560	1441070617	31.213584766159705	122.92578946426778	10.876190476190477	180.94761904761904	174.0
413506560	1441070618	31.21352896577757	122.92578795238778	10.871428571428572	180.85714285714286	174.0
413506560	1441070619	31.213472456369896	122.92578644702775	10.866666666666667	180.76666666666668	174.0
413506560	1441070620	31.213415413156365	122.9257849516581	10.861904761904762	180.6761904761905	174.0
413506560	1441070621	31.21335801135663	122.92578346974928	10.857142857142858	180.5857142857143	174.0
413506560	1441070622	31.213300426190326	122.92578200477169	10.852380952380953	180.4952380952381	174.0
413506560	1441070623	31.213242832877167	122.92578056019575	10.847619047619048	180.4047619047619	174.0
413506560	1441070624	31.213185406636814	122.9257791394918	10.842857142857143	180.31428571428572	174.0
413506560	1441070625	31.213128322688938	122.92577774613022	10.838095238095239	180.22380952380954	174.0
413506560	1441070626	31.213071756253257	122.92577638358134	10.833333333333334	180.13333333333335	174.0
413506560	1441070627	31.21301588254946	122.92577505531547	10.82857142857143	180.04285714285714	174.0
413506560	1441070628	31.212960876797247	122.92577376480294	10.823809523809524	179.95238095238096	174.0
413506560	1441070629	31.212906914216322	122.92577251551404	10.81904761904762	179.86190476190478	174.0
413506560	1441070630	31.21285417002642	122.92577131091902	10.814285714285715	179.77142857142857	174.0
413506560	1441070631	31.21280281944725	122.92577015448819	10.80952380952381	179.6809523809524	174.0
413506560	1441070632	31.212753037698537	122.92576904969177	10.804761904761905	179.59047619047618	174.0
413506560	1441070633	31.212705	122.92576799999999	10.8	179.5	174.0
413506560	1441070634	31.21265877047728	122.92576700458582	10.8	179.52	174.0
413506560	1441070635	31.212613968879538	122.92576604543291	10.8	179.54	174.0
413506560	1441070636	31.212570103861847	122.92576510022771	10.8	179.56	174.0
413506560	1441070637	31.212526684079208	122.9257641466567	10.8	179.58	174.0
413506560	1441070638	31.21248321818667	122.92576316240645	10.8	179.6	174.0
413506560	1441070639	31.212439214839222	122.92576212516356	10.8	179.62	174.0
413506560	1441070640	31.21239418269185	122.92576101261469	10.8	179.64	174.0
413506560	1441070641	31.212347630399563	122.92575980244658	10.8	179.66	174.0
413506560	1441070642	31.2122990666173	122.92575847234605	10.8	179.68	174.0
413506560	1441070643	31.212248000000002	122.925757	10.8	179.7	174.0
413506560	1441070644	31.21219413440022	122.92575537589904	10.811111111111112	179.79999999999998	174.0
413506560	1441070645	31.21213795446098	122.92575364174832	10.822222222222223	179.89999999999998	174.0
413506560	1441070646	31.212080140022927	122.92575185205638	10.833333333333334	180.0	174.0
413506560	1441070647	31.212021370926763	122.92575006133173	10.844444444444445	180.1	174.0
413506560	1441070648	31.21196232701319	122.92574832408259	10.855555555555556	180.2	174.0
413506560	1441070649	31.211903688122952	122.92574669481701	10.866666666666667	180.29999999999998	174.0
413506560	1441070650	31.211846134096813	122.92574522804293	10.877777777777778	180.4	174.0
413506560	1441070651	31.211790344775533	122.92574397826806	10.88888888888889	180.5	174.0
413506560	1441070652	31.211736999999996	122.925743	10.9	180.6	174.0
413506560	1441070653	31.21168657752086	122.9257423321582	10.89090909090909	180.65454545454546	174.0
413506560	1441070654	31.21163874672835	122.92574195130987	10.881818181818183	180.7090909090909	174.0
413506560	1441070655	31.211592974922542	122.92574181843436	10.872727272727273	180.76363636363635	174.0
413506560	1441070656	31.211548729403468	122.92574189451112	10.863636363636363	180.8181818181818	174.0
413506560	1441070657	31.211505477471206	122.92574214051965	10.854545454545455	180.87272727272727	174.0
413506560	1441070658	31.21146268642573	122.92574251743953	10.845454545454546	180.92727272727274	174.0
413506560	1441070659	31.21141982356706	122.92574298625046	10.836363636363638	180.98181818181817	174.0
413506560	1441070660	31.211376356195174	122.92574350793217	10.827272727272728	181.03636363636363	174.0
413506560	1441070661	31.21133175161008	122.92574404346442	10.818181818181818	181.0909090909091	174.0
413506560	1441070662	31.21128547711169	122.92574455382706	10.80909090909091	181.14545454545453	174.0
413506560	1441070663	31.211237000000004	122.925745	10.8	181.2	174.0
413506560	1441070664	31.211185944374797	122.92574535299242	10.8	181.17777777777778	174.0
413506560	1441070665	31.21113256153541	122.92574562393031	10.8	181.15555555555557	174.0
413506560	1441070666	31.211077259581113	122.92574583396888	10.8	181.13333333333333	174.0
413506560	1441070667	31.21102044661109	122.92574600426327	10.8	181.11111111111111	174.0
413506560	1441070668	31.210962530724636	122.92574615596861	10.8	181.0888888888889	174.0
413506560	1441070669	31.210903920021	122.92574631023994	10.8	181.0666666666667	174.0
413506560	1441070670	31.2108450225995	122.92574648823233	10.8	181.04444444444445	174.0
413506560	1441070671	31.210786246559387	122.92574671110069	10.8	181.02222222222224	174.0
413506560	1441070672	31.210727999999996	122.92574700000002	10.8	181.0	174.0
413506560	1441070673	31.210670617283892	122.9257473713572	10.804761904761905	180.94285714285715	174.0
413506560	1441070674	31.210614137826575	122.92574782268746	10.80952380952381	180.8857142857143	174.0
413506560	1441070675	31.21055852730675	122.92574834677804	10.814285714285715	180.82857142857145	174.0
413506560	1441070676	31.210503751403138	122.9257489364162	10.81904761904762	180.77142857142857	174.0
413506560	1441070677	31.21044977579448	122.92574958438924	10.823809523809524	180.71428571428572	174.0
413506560	1441070678	31.21039656615947	122.92575028348449	10.82857142857143	180.65714285714287	174.0
413506560	1441070679	31.210344088176857	122.9257510264893	10.833333333333334	180.60000000000002	174.0
413506560	1441070680	31.21029230752534	122.92575180619097	10.838095238095239	180.54285714285714	174.0
413506560	1441070681	31.21024118988363	122.92575261537688	10.842857142857143	180.48571428571432	174.0
413506560	1441070682	31.210190700930454	122.92575344683443	10.847619047619048	180.42857142857144	174.0
413506560	1441070683	31.21014080634452	122.92575429335102	10.852380952380953	180.37142857142857	174.0
413506560	1441070684	31.210091471804546	122.92575514771404	10.857142857142858	180.31428571428572	174.0
413506560	1441070685	31.210042662989245	122.9257560027109	10.861904761904762	180.25714285714287	174.0
413506560	1441070686	31.209994345577304	122.92575685112908	10.866666666666667	180.20000000000002	174.0
413506560	1441070687	31.20994648524747	122.92575768575598	10.871428571428572	180.14285714285714	174.0
413506560	1441070688	31.20989904767844	122.92575849937913	10.876190476190477	180.08571428571432	174.0
413506560	1441070689	31.209851998548903	122.92575928478594	10.880952380952381	180.02857142857144	174.0
413506560	1441070690	31.2098053035376	122.92576003476394	10.885714285714286	179.9714285714286	174.0
413506560	1441070691	31.20975892832319	122.92576074210059	10.89047619047619	179.9142857142857	174.0
413506560	1441070692	31.209712838584437	122.92576139958344	10.895238095238096	179.8571428571429	174.0
413506560	1441070693	31.209667	122.92576199999999	10.9	179.8	174.0
413506560	1441070694	31.20962137637164	122.92576253785901	10.88	179.66000000000003	174.0
413506560	1441070695	31.20957592399328	122.92576301455419	10.86	179.52	174.0
413506560	1441070696	31.20953059728186	122.92576343320036	10.84	179.38000000000002	174.0
413506560	1441070697	31.20948535065432	122.9257637969124	10.82	179.24	174.0
413506560	1441070698	31.209440138527626	122.9257641088052	10.8	179.1	174.0
413506560	1441070699	31.209394915318736	122.92576437199358	10.78	178.96	174.0
413506560	1441070700	31.20934963544457	122.92576458959243	10.76	178.82	174.0
413506560	1441070701	31.209304253322106	122.92576476471655	10.74	178.68	174.0
413506560	1441070702	31.20925872336826	122.92576490048081	10.719999999999999	178.54	174.0
413506560	1441070703	31.209212999999984	122.92576500000001	10.7	178.4	174.0
413506560	1441070704	31.209167040669517	122.92576506674204	10.705	178.45	174.0
413506560	1441070705	31.209120814970248	122.92576510558689	10.709999999999999	178.5	174.0
413506560	1441070706	31.209074295530826	122.92576512176765	10.715	178.54999999999998	174.0
413506560	1441070707	31.20902745497994	122.92576512051731	10.719999999999999	178.60000000000002	174.0
413506560	1441070708	31.208980265946263	122.9257651070689	10.725	178.65	174.0
413506560	1441070709	31.208932701058465	122.92576508665547	10.73	178.70000000000002	174.0
413506560	1441070710	31.2088847329452	122.92576506450997	10.735	178.75	174.0
413506560	1441070711	31.208836334235187	122.92576504586546	10.74	178.8	174.0
413506560	1441070712	31.208787477557035	122.92576503595488	10.745	178.85	174.0
413506560	1441070713	31.20873813553944	122.92576504001121	10.75	178.9	174.0
413506560	1441070714	31.208688280811067	122.9257650632674	10.755	178.95000000000002	174.0
413506560	1441070715	31.20863788600057	122.92576511095643	10.76	179.0	174.0
413506560	1441070716	31.208586923736632	122.92576518831122	10.765	179.05	174.0
413506560	1441070717	31.2085353666479	122.92576530056469	10.77	179.1	174.0
413506560	1441070718	31.208483187363054	122.92576545294975	10.775	179.15	174.0
413506560	1441070719	31.208430358510736	122.9257656506993	10.780000000000001	179.2	174.0
413506560	1441070720	31.20837685271962	122.92576589904625	10.785	179.25000000000003	174.0
413506560	1441070721	31.208322642618338	122.92576620322343	10.790000000000001	179.3	174.0
413506560	1441070722	31.20826770083559	122.92576656846376	10.795	179.35000000000002	174.0
413506560	1441070723	31.20821200000001	122.925767	10.8	179.4	174.0
413506560	1441070724	31.2081555744428	122.92576749931936	10.8	179.48888888888888	174.0
413506560	1441070725	31.208098705305446	122.92576805292651	10.8	179.57777777777778	174.0
413506560	1441070726	31.208041735431962	122.92576864358048	10.8	179.66666666666666	174.0
413506560	1441070727	31.207985007666405	122.92576925404035	10.8	179.75555555555556	174.0
413506560	1441070728	31.20792886485284	122.92576986706524	10.8	179.84444444444446	174.0
413506560	1441070729	31.207873649835328	122.92577046541439	10.8	179.93333333333334	174.0
413506560	1441070730	31.20781970545795	122.92577103184703	10.8	180.0222222222222	174.0
413506560	1441070731	31.207767374564813	122.92577154912244	10.8	180.11111111111111	174.0
413506560	1441070732	31.207717	122.92577199999998	10.8	180.2	174.0
413506560	1441070733	31.207668796845898	122.92577237126112	10.8	180.25454545454545	174.09090909090907
413506560	1441070734	31.207622469137963	122.92577266577582	10.8	180.30909090909088	174.1818181818182
413506560	1441070735	31.207577593149892	122.92577289043616	10.8	180.36363636363635	174.27272727272725
413506560	1441070736	31.20753374515537	122.92577305213412	10.8	180.4181818181818	174.36363636363635
413506560	1441070737	31.207490501428055	122.92577315776174	10.8	180.4727272727273	174.45454545454547
413506560	1441070738	31.207447438241633	122.92577321421096	10.8	180.52727272727273	174.54545454545453
413506560	1441070739	31.207404131869723	122.92577322837381	10.8	180.5818181818182	174.63636363636365
413506560	1441070740	31.207360158585992	122.92577320714219	10.8	180.63636363636365	174.72727272727272
413506560	1441070741	31.20731509466405	122.92577315740809	10.8	180.69090909090912	174.8181818181818
413506560	1441070742	31.20726851637752	122.92577308606339	10.8	180.74545454545455	174.90909090909093
413506560	1441070743	31.207219999999992	122.92577300000002	10.8	180.80000000000004	175.0
413506560	1441070744	31.207169256783647	122.92577290626386	10.8	180.82000000000002	175.0
413506560	1441070745	31.207116537894994	122.9257728125165	10.8	180.84000000000003	175.0
413506560	1441070746	31.207062229479188	122.92577272657356	10.8	180.86	175.0
413506560	1441070747	31.20700671768131	122.92577265625056	10.8	180.88000000000002	175.0
413506560	1441070748	31.206950388646543	122.92577260936304	10.8	180.9	175.0
413506560	1441070749	31.206893628520024	122.92577259372649	10.8	180.92000000000002	175.0
413506560	1441070750	31.206836823446924	122.92577261715647	10.8	180.94000000000003	175.0
413506560	1441070751	31.20678035957242	122.92577268746841	10.8	180.96	175.0
413506560	1441070752	31.20672462304171	122.92577281247777	10.8	180.98000000000002	175.0
413506560	1441070753	31.20667	122.92577300000002	10.8	181.0	175.0
413506560	1441070754	31.206616778629108	122.92577325281775	10.81	181.02	175.0
413506560	1441070755	31.206564855257103	122.9257735535822	10.82	181.04000000000002	175.0
413506560	1441070756	31.206514028248662	122.92577387991176	10.83	181.06	175.0
413506560	1441070757	31.206464095968446	122.92577420942497	10.84	181.08	175.0
413506560	1441070758	31.20641485678112	122.92577451974029	10.850000000000001	181.1	175.0
413506560	1441070759	31.20636610905131	122.92577478847632	10.860000000000001	181.12	175.0
413506560	1441070760	31.206317651143646	122.92577499325162	10.870000000000001	181.14000000000001	175.0
413506560	1441070761	31.2062692814228	122.92577511168487	10.88	181.16	175.0
413506560	1441070762	31.20622079825337	122.92577512139475	10.89	181.18	175.0
413506560	1441070763	31.206171999999995	122.925775	10.9	181.2	175.0
413506560	1441070764	31.20612273253468	122.92577473291796	10.88888888888889	181.1	175.0
413506560	1441070765	31.20607303175907	122.92577433676038	10.877777777777778	181.0	175.0
413506560	1441070766	31.20602298108218	122.92577383593756	10.866666666666667	180.9	175.0
413506560	1441070767	31.205972663913048	122.92577325485975	10.855555555555556	180.8	175.0
413506560	1441070768	31.20592216366071	122.92577261793708	10.844444444444445	180.70000000000002	175.0
413506560	1441070769	31.205871563734167	122.92577194957973	10.833333333333334	180.60000000000002	175.0
413506560	1441070770	31.205820947542527	122.92577127419777	10.822222222222223	180.5	175.0
413506560	1441070771	31.205770398494785	122.9257706162012	10.811111111111112	180.4	175.0
413506560	1441070772	31.205719999999996	122.92577	10.8	180.3	175.0
413506560	1441070773	31.205669807821767	122.92576943649716	10.8	180.26000000000002	175.0
413506560	1441070774	31.205619767141872	122.9257688825678	10.8	180.22	175.0
413506560	1441070775	31.205569795496615	122.9257682815802	10.8	180.18	175.0
413506560	1441070776	31.205519810422327	122.92576757690284	10.8	180.14000000000001	175.0
413506560	1441070777	31.205469729455327	122.9257667119042	10.8	180.1	175.0
413506560	1441070778	31.205419470131893	122.925765629953	10.8	180.06	175.0
413506560	1441070779	31.20536894998836	122.92576427441799	10.8	180.02	175.0
413506560	1441070780	31.205318086561018	122.9257625886681	10.8	179.98	175.0
413506560	1441070781	31.205266797386123	122.92576051607236	10.8	179.94	175.0
413506560	1441070782	31.205214999999995	122.925758	10.8	179.9	175.0
413506560	1441070783	31.205162663006377	122.92575501283112	10.8	180.04	175.1
413506560	1441070784	31.20510995927901	122.92575164298889	10.8	180.18	175.2
413506560	1441070785	31.20505711275918	122.9257480079071	10.8	180.32	175.3
413506560	1441070786	31.205004347388115	122.92574422501919	10.8	180.46	175.4
413506560	1441070787	31.20495188710714	122.92574041175831	10.8	180.60000000000002	175.5
413506560	1441070788	31.204899955857545	122.92573668555734	10.8	180.74	175.6
413506560	1441070789	31.204848777580683	122.92573316384886	10.8	180.88000000000002	175.7
413506560	1441070790	31.204798576217883	122.92572996406516	10.8	181.02	175.8
413506560	1441070791	31.204749575710522	122.92572720363829	10.8	181.16000000000003	175.9
413506560	1441070792	31.204702000000005	122.925725	10.8	181.3	176.0
413506560	1441070793	31.204655976295143	122.92572343595117	10.8	181.30909090909094	176.0
413506560	1441070794	31.204611244874677	122.9257224557695	10.8	181.31818181818184	176.0
413506560	1441070795	31.204567449284752	122.9257219691022	10.8	181.32727272727274	176.0
413506560	1441070796	31.20452423307153	122.92572188559659	10.8	181.33636363636367	176.0
413506560	1441070797	31.20448123978112	122.92572211490022	10.8	181.34545454545457	176.0
413506560	1441070798	31.20443811295966	122.92572256666085	10.8	181.35454545454547	176.0
413506560	1441070799	31.204394496153256	122.92572315052634	10.8	181.36363636363637	176.0
413506560	1441070800	31.204350032907996	122.92572377614475	10.8	181.37272727272727	176.0
413506560	1441070801	31.204304366769986	122.92572435316421	10.8	181.3818181818182	176.0
413506560	1441070802	31.20425714128529	122.92572479123312	10.8	181.3909090909091	176.0
413506560	1441070803	31.204208000000005	122.925725	10.8	181.4	176.0
413506560	1441070804	31.2041567136619	122.9257249095148	10.81	181.44	176.0
413506560	1441070805	31.204103561825846	122.92572453143246	10.82	181.48000000000002	176.0
413506560	1441070806	31.20404895124835	122.92572389780916	10.83	181.52	176.0
413506560	1441070807	31.203993288686004	122.92572304070094	10.84	181.56	176.0
413506560	1441070808	31.203936980895396	122.92572199216387	10.850000000000001	181.6	176.0
413506560	1441070809	31.20388043463313	122.92572078425385	10.860000000000001	181.64000000000001	176.0
413506560	1441070810	31.20382405665582	122.92571944902677	10.870000000000001	181.68000000000004	176.0
413506560	1441070811	31.2037682537201	122.92571801853833	10.88	181.72000000000003	176.0
413506560	1441070812	31.203713432582603	122.92571652484423	10.89	181.76000000000002	176.0
413506560	1441070813	31.203660000000006	122.925715	10.9	181.8	176.0
413506560	1441070814	31.203608229197805	122.92571346897056	10.89	181.75000000000003	176.0
413506560	1441070815	31.203557859276916	122.92571192835882	10.88	181.70000000000002	176.0
413506560	1441070816	31.203508495807046	122.92571036767718	10.870000000000001	181.65000000000003	176.0
413506560	1441070817	31.203459744357875	122.92570877643809	10.860000000000001	181.60000000000002	176.0
413506560	1441070818	31.20341121049913	122.92570714415402	10.850000000000001	181.55	176.0
413506560	1441070819	31.20336249980049	122.92570546033755	10.84	181.5	176.0
413506560	1441070820	31.203313217831592	122.92570371450125	10.83	181.45000000000002	176.0
413506560	1441070821	31.203262970162136	122.92570189615775	10.82	181.4	176.0
413506560	1441070822	31.20321136236172	122.92569999481975	10.81	181.35000000000002	176.0
413506560	1441070823	31.203158	122.925698	10.8	181.3	176.0
413506560	1441070824	31.20310265738631	122.92569590625503	10.8125	181.43750000000003	176.0
413506560	1441070825	31.203045783788948	122.92569372831613	10.825000000000001	181.57500000000002	176.0
413506560	1441070826	31.202987997215974	122.92569148595824	10.8375	181.7125	176.0
413506560	1441070827	31.202929915675437	122.92568919895625	10.850000000000001	181.85000000000002	176.0
413506560	1441070828	31.20287215717544	122.92568688708485	10.8625	181.9875	176.0
413506560	1441070829	31.202815339724108	122.92568457011868	10.875	182.125	176.0
413506560	1441070830	31.202760081329565	122.92568226783223	10.887500000000001	182.2625	176.0
413506560	1441070831	31.202707000000004	122.92568	10.9	182.4	176.0
413506560	1441070832	31.202656560508558	122.92567778195686	10.891666666666667	182.41666666666669	176.0
413506560	1441070833	31.202608614688444	122.92567561128003	10.883333333333333	182.43333333333334	176.0
413506560	1441070834	31.202562861137803	122.9256734811073	10.875	182.45	176.0
413506560	1441070835	31.20251899845478	122.92567138457659	10.866666666666667	182.46666666666667	176.0
413506560	1441070836	31.20247672523752	122.92566931482577	10.858333333333334	182.48333333333332	176.0
413506560	1441070837	31.202435740084162	122.9256672649928	10.850000000000001	182.5	176.0
413506560	1441070838	31.202395741592827	122.92566522821568	10.841666666666667	182.51666666666668	176.0
413506560	1441070839	31.20235642836161	122.92566319763243	10.833333333333334	182.53333333333333	176.0
413506560	1441070840	31.202317498988638	122.92566116638113	10.825000000000001	182.54999999999998	176.0
413506560	1441070841	31.20227865207198	122.92565912759986	10.816666666666666	182.56666666666666	176.0
413506560	1441070842	31.202239586209743	122.92565707442675	10.808333333333334	182.58333333333331	176.0
413506560	1441070843	31.20220000000001	122.925655	10.8	182.6	176.0
413506560	1441070844	31.202159638060362	122.92565289802266	10.795	182.60999999999999	176.0
413506560	1441070845	31.20211842908648	122.92565076445727	10.790000000000001	182.61999999999998	176.0
413506560	1441070846	31.20207634779353	122.92564859583118	10.785	182.63	176.0
413506560	1441070847	31.202033368896696	122.92564638867182	10.780000000000001	182.64	176.0
413506560	1441070848	31.201989467111147	122.9256441395066	10.775	182.64999999999998	176.0
413506560	1441070849	31.201944617152073	122.92564184486291	10.77	182.66	176.0
413506560	1441070850	31.201898793734657	122.92563950126821	10.765	182.67	176.0
413506560	1441070851	31.201851971574047	122.92563710524993	10.76	182.67999999999998	176.0
413506560	1441070852	31.201804125385443	122.92563465333552	10.755	182.69	176.0
413506560	1441070853	31.201755229883997	122.92563214205249	10.75	182.7	176.0
413506560	1441070854	31.201705259784873	122.9256295679283	10.745	182.71	176.0
413506560	1441070855	31.201654189803257	122.9256269274904	10.74	182.72	176.0
413506560	1441070856	31.201601994654325	122.92562421726637	10.735	182.73000000000002	176.0
413506560	1441070857	31.20154864905322	122.92562143378372	10.73	182.74	176.0
413506560	1441070858	31.201494127715094	122.92561857356995	10.725	182.75	176.0
413506560	1441070859	31.20143840535514	122.92561563315266	10.719999999999999	182.76000000000002	176.0
413506560	1441070860	31.201381456688488	122.92561260905944	10.715	182.77	176.0
413506560	1441070861	31.20132325643032	122.92560949781783	10.709999999999999	182.78	176.0
413506560	1441070862	31.20126377929576	122.92560629595549	10.705	182.79	176.0
413506560	1441070863	31.201203	122.92560300000001	10.7	182.8	176.0
413506560	1441070864	31.201140980751852	122.92559961261179	10.7	182.83333333333331	176.0
413506560	1441070865	31.20107813373504	122.92559616098212	10.7	182.86666666666667	176.0
413506560	1441070866	31.201014958626942	122.9255926784349	10.7	182.9	176.0
413506560	1441070867	31.20095195510503	122.92558919829382	10.7	182.93333333333334	176.0
413506560	1441070868	31.200889622846788	122.92558575388243	10.7	182.96666666666667	176.0
413506560	1441070869	31.200828461529614	122.9255823785242	10.7	183.00000000000003	176.0
413506560	1441070870	31.200768970831074	122.92557910554231	10.7	183.03333333333333	176.0
413506560	1441070871	31.200711650428698	122.92557596825992	10.7	183.0666666666667	176.0
413506560	1441070872	31.200657000000003	122.92557300000001	10.7	183.10000000000002	176.0
413506560	1441070873	31.200605357711414	122.92557022429206	10.709090909090909	183.0818181818182	176.0
413506560	1441070874	31.200556415684837	122.92556762549192	10.718181818181817	183.06363636363636	176.0
413506560	1441070875	31.20050970453098	122.92556517816213	10.727272727272727	183.04545454545453	176.0
413506560	1441070876	31.200464754860555	122.9255628568654	10.736363636363636	183.02727272727273	176.0
413506560	1441070877	31.20042109728426	122.9255606361645	10.745454545454546	183.0090909090909	176.0
413506560	1441070878	31.20037826241276	122.92555849062236	10.754545454545454	182.9909090909091	176.0
413506560	1441070879	31.200335780856733	122.92555639480192	10.763636363636364	182.9727272727273	176.0
413506560	1441070880	31.200293183226812	122.92555432326627	10.772727272727273	182.95454545454547	176.0
413506560	1441070881	31.200250000133636	122.92555225057856	10.781818181818183	182.93636363636364	176.0
413506560	1441070882	31.200205762187835	122.92555015130203	10.790909090909091	182.9181818181818	176.0
413506560	1441070883	31.200159999999997	122.92554800000002	10.8	182.9	176.0
413506560	1441070884	31.200112396306704	122.92554577795734	10.8	182.85555555555555	176.0
413506560	1441070885	31.200063242348364	122.9255434933445	10.8	182.81111111111113	176.0
413506560	1441070886	31.20001298149142	122.92554116105343	10.8	182.76666666666665	176.0
413506560	1441070887	31.199962057102287	122.92553879597592	10.8	182.72222222222223	176.0
413506560	1441070888	31.19991091254741	122.9255364130037	10.8	182.67777777777778	176.0
413506560	1441070889	31.199859991193264	122.92553402702845	10.8	182.63333333333333	176.0
413506560	1441070890	31.199809736406312	122.92553165294174	10.8	182.58888888888887	176.0
413506560	1441070891	31.199760591553044	122.92552930563511	10.8	182.54444444444442	176.0
413506560	1441070892	31.199712999999992	122.92552700000002	10.8	182.5	176.0
413506560	1441070893	31.19966725574207	122.92552474668493	10.790909090909091	182.42727272727274	175.9090909090909
413506560	1441070894	31.199623055288043	122.92552253936672	10.781818181818183	182.35454545454544	175.8181818181818
413506560	1441070895	31.199579945775028	122.92552036747946	10.772727272727273	182.28181818181818	175.72727272727272
413506560	1441070896	31.199537474340147	122.92551822045725	10.763636363636364	182.2090909090909	175.63636363636363
413506560	1441070897	31.19949518812051	122.92551608773422	10.754545454545454	182.13636363636363	175.54545454545456
413506560	1441070898	31.19945263425324	122.92551395874466	10.745454545454546	182.06363636363636	175.45454545454544
413506560	1441070899	31.19940935987543	122.92551182292277	10.736363636363636	181.9909090909091	175.36363636363637
413506560	1441070900	31.19936491212414	122.92550966970293	10.727272727272727	181.9181818181818	175.27272727272728
413506560	1441070901	31.199318838136442	122.92550748851954	10.718181818181817	181.84545454545454	175.1818181818182
413506560	1441070902	31.199270685049374	122.92550526880707	10.709090909090909	181.77272727272725	175.0909090909091
413506560	1441070903	31.19922	122.92550300000002	10.7	181.7	175.0
413506560	1441070904	31.19916652604595	122.92550067753004	10.7	181.64444444444445	175.0
413506560	1441070905	31.19911078992735	122.92549832081684	10.7	181.58888888888887	175.0
413506560	1441070906	31.199053514305	122.92549595527714	10.7	181.53333333333333	175.0
413506560	1441070907	31.19899542183973	122.92549360632749	10.7	181.4777777777778	175.0
413506560	1441070908	31.198937235192357	122.92549129938429	10.7	181.42222222222222	175.0
413506560	1441070909	31.198879677023804	122.92548905986382	10.7	181.36666666666667	175.0
413506560	1441070910	31.19882346999493	122.92548691318228	10.7	181.3111111111111	175.0
413506560	1441070911	31.198769336766677	122.9254848847557	10.7	181.25555555555556	175.0
413506560	1441070912	31.198717999999992	122.92548300000001	10.7	181.2	175.0
413506560	1441070913	31.19866994979157	122.9254812715445	10.709090909090909	181.25454545454548	175.0
413506560	1441070914	31.19862474598096	122.92547966087196	10.718181818181817	181.3090909090909	175.0
413506560	1441070915	31.198581715843453	122.92547811667879	10.727272727272727	181.36363636363637	175.0
413506560	1441070916	31.198540186654288	122.92547658766148	10.736363636363636	181.41818181818184	175.0
413506560	1441070917	31.198499485688707	122.92547502251668	10.745454545454546	181.47272727272727	175.0
413506560	1441070918	31.19845894022187	122.92547336994117	10.754545454545454	181.52727272727273	175.0
413506560	1441070919	31.198417877529	122.92547157863187	10.763636363636364	181.5818181818182	175.0
413506560	1441070920	31.198375624885244	122.92546959728581	10.772727272727273	181.63636363636365	175.0
413506560	1441070921	31.198331509565747	122.92546737460019	10.781818181818183	181.69090909090912	175.0
413506560	1441070922	31.19828485884564	122.92546485927238	10.790909090909091	181.74545454545455	175.0
413506560	1441070923	31.198235	122.92546200000001	10.8	181.8	175.0
413506560	1441070924	31.198181482656235	122.9254587669841	10.8	181.6888888888889	175.0
413506560	1441070925	31.198124745851235	122.92545521643873	10.8	181.57777777777778	175.0
413506560	1441070926	31.198065450974187	122.92545142608104	10.8	181.4666666666667	175.0
413506560	1441070927	31.19800425941436	122.92544747362784	10.8	181.35555555555558	175.0
413506560	1441070928	31.197941832561085	122.92544343679582	10.8	181.24444444444447	175.0
413506560	1441070929	31.197878831803614	122.92543939330118	10.8	181.13333333333335	175.0
413506560	1441070930	31.197815918531347	122.92543542085996	10.8	181.02222222222224	175.0
413506560	1441070931	31.197753754133664	122.92543159718775	10.8	180.91111111111113	175.0
413506560	1441070932	31.197693	122.925428	10.8	180.80000000000004	175.0
413506560	1441070933	31.19763418881825	122.92542468909929	10.8	180.87500000000003	175.0
413506560	1441070934	31.19757733847004	122.92542165263836	10.8	180.95000000000002	175.0
413506560	1441070935	31.197522338135496	122.92541886085759	10.8	181.025	175.0
413506560	1441070936	31.197469076994654	122.92541628399744	10.8	181.10000000000002	175.0
413506560	1441070937	31.197417444227597	122.92541389229848	10.8	181.17500000000004	175.0
413506560	1441070938	31.1973673290144	122.9254116560014	10.8	181.25000000000003	175.0
413506560	1441070939	31.197318620535064	122.92540954534697	10.8	181.32500000000002	175.0
413506560	1441070940	31.19727120796968	122.92540753057602	10.8	181.4	175.0
413506560	1441070941	31.19722498049827	122.92540558192951	10.8	181.47500000000002	175.0
413506560	1441070942	31.197179827300854	122.92540366964842	10.8	181.55	175.0
413506560	1441070943	31.197135637557466	122.92540176397378	10.8	181.62500000000003	175.0
413506560	1441070944	31.197092300448116	122.92539983514678	10.8	181.70000000000002	175.0
413506560	1441070945	31.197049705152843	122.92539785340855	10.8	181.775	175.0
413506560	1441070946	31.197007740851642	122.9253957890004	10.8	181.85000000000002	175.0
413506560	1441070947	31.196966296724526	122.92539361216359	10.8	181.925	175.0
413506560	1441070948	31.196925261951492	122.92539129313951	10.8	182.0	175.0
413506560	1441070949	31.196884525712534	122.92538880216962	10.8	182.07500000000002	175.0
413506560	1441070950	31.196843977187644	122.92538610949536	10.8	182.15	175.0
413506560	1441070951	31.19680350555682	122.92538318535827	10.8	182.22500000000002	175.0
413506560	1441070952	31.196763000000004	122.92538000000002	10.8	182.3	175.0
413506560	1441070953	31.196722338047884	122.92537654078502	10.8	182.2909090909091	174.90909090909093
413506560	1441070954	31.19668135063385	122.9253728635691	10.8	182.28181818181818	174.8181818181818
413506560	1441070955	31.196639857042022	122.9253690413307	10.8	182.27272727272728	174.72727272727272
413506560	1441070956	31.196597676556515	122.92536514704823	10.8	182.26363636363638	174.63636363636365
413506560	1441070957	31.19655462846142	122.92536125369996	10.8	182.25454545454545	174.54545454545453
413506560	1441070958	31.19651053204085	122.92535743426416	10.8	182.24545454545455	174.45454545454547
413506560	1441070959	31.19646520657892	122.92535376171887	10.8	182.23636363636362	174.36363636363635
413506560	1441070960	31.196418471359745	122.92535030904203	10.8	182.22727272727272	174.27272727272725
413506560	1441070961	31.19637014566748	122.92534714921153	10.8	182.21818181818182	174.1818181818182
413506560	1441070962	31.196320048786188	122.92534435520501	10.8	182.2090909090909	174.09090909090907
413506560	1441070963	31.196267999999993	122.92534199999999	10.8	182.2	174.0
413506560	1441070964	31.19621393943379	122.92534013244418	10.78888888888889	182.16666666666666	174.0
413506560	1441070965	31.196158290575475	122.92533870486669	10.777777777777779	182.13333333333333	174.0
413506560	1441070966	31.196101597753753	122.92533764546711	10.766666666666667	182.1	174.0
413506560	1441070967	31.196044405297314	122.92533688244517	10.755555555555556	182.06666666666666	174.0
413506560	1441070968	31.19598725753487	122.92533634400067	10.744444444444444	182.03333333333333	174.0
413506560	1441070969	31.19593069879516	122.92533595833366	10.733333333333333	182.0	174.0
413506560	1441070970	31.19587527340693	122.92533565364428	10.722222222222221	181.96666666666667	174.0
413506560	1441070971	31.195821525698943	122.92533535813291	10.71111111111111	181.93333333333334	174.0
413506560	1441070972	31.195769999999996	122.92533500000002	10.7	181.9	174.0
413506560	1441070973	31.19572107719189	122.92533452668529	10.7	181.87272727272727	174.0
413506560	1441070974	31.195674484368492	122.92533396258445	10.7	181.84545454545454	174.0
413506560	1441070975	31.19562978517671	122.92533335133217	10.7	181.81818181818184	174.0
413506560	1441070976	31.19558654326336	122.92533273656308	10.7	181.7909090909091	174.0
413506560	1441070977	31.195544322275303	122.92533216191171	10.7	181.76363636363638	174.0
413506560	1441070978	31.195502685859367	122.92533167101249	10.7	181.73636363636365	174.0
413506560	1441070979	31.19546119766238	122.92533130749982	10.7	181.70909090909092	174.0
413506560	1441070980	31.195419421331152	122.92533111500803	10.7	181.6818181818182	174.0
413506560	1441070981	31.195376920512494	122.9253311371714	10.7	181.65454545454546	174.0
[truncated: 5,511 more rows]
