# Supplementary material for: Maritime traffic congestion identification and ship trajectory prediction using temporal graph convolutional networks
Source: PLoS One. 2026 Mar 9;21(3):e0342781. doi: 10.1371/journal.pone.0342781 (PMC12970927; doi:10.1371/journal.pone.0342781)
Supplement: S1 File — (ZIP) [file pone.0342781.s001.zip › data/interpolation/shipid_413553520_processed.csv]

shipid	lasttime	lat	lon	sog	cog	hdg
413553520	1441065605	31.157968	122.51176999999998	5.6	202.6	205.0
413553520	1441065606	31.157932852619982	122.5117496835695	5.6	202.6	204.9090909090909
413553520	1441065607	31.157899711485605	122.51173113189508	5.6	202.6	204.8181818181818
413553520	1441065608	31.157868432825396	122.51171421418282	5.6	202.6	204.72727272727272
413553520	1441065609	31.157838872867746	122.51169879963939	5.6	202.6	204.63636363636363
413553520	1441065610	31.15781088784093	122.5116847574719	5.6	202.6	204.54545454545456
413553520	1441065611	31.157784333973137	122.51167195688774	5.6	202.6	204.45454545454544
413553520	1441065612	31.15775906749246	122.51166026709473	5.6	202.6	204.36363636363637
413553520	1441065613	31.15773494462689	122.51164955730098	5.6	202.6	204.27272727272728
413553520	1441065614	31.157711821604387	122.51163969671481	5.6	202.6	204.1818181818182
413553520	1441065615	31.15768955465281	122.5116305545449	5.6	202.6	204.0909090909091
413553520	1441065616	31.157668000000005	122.51162200000002	5.6	202.6	204.0
413553520	1441065617	31.15764701387375	122.51161390228923	5.609999999999999	202.39	203.9
413553520	1441065618	31.157626452501805	122.51160613062174	5.62	202.18	203.79999999999998
413553520	1441065619	31.157606172111883	122.51159855420691	5.63	201.97	203.7
413553520	1441065620	31.157586028931647	122.51159104225435	5.64	201.76	203.6
413553520	1441065621	31.157565879188763	122.51158346397368	5.65	201.54999999999998	203.5
413553520	1441065622	31.157545579110845	122.51157568857481	5.66	201.34	203.4
413553520	1441065623	31.157524984925473	122.51156758526774	5.67	201.13	203.3
413553520	1441065624	31.157503952860214	122.51155902326265	5.68	200.92	203.20000000000002
413553520	1441065625	31.15748233914257	122.51154987176987	5.69	200.70999999999998	203.1
413553520	1441065626	31.157460000000004	122.51154	5.7	200.5	203.0
413553520	1441065627	31.15743682788852	122.51152931381141	5.7	200.44736842105263	202.9473684210526
413553520	1441065628	31.157412860178454	122.51151786565337	5.7	200.39473684210526	202.89473684210526
413553520	1441065629	31.15738817046872	122.5115057446227	5.7	200.3421052631579	202.8421052631579
413553520	1441065630	31.157362832358274	122.5114930398161	5.7	200.28947368421052	202.78947368421052
413553520	1441065631	31.15733691944609	122.51147984033024	5.7	200.23684210526315	202.73684210526315
413553520	1441065632	31.15731050533117	122.5114662352616	5.7	200.18421052631578	202.68421052631578
413553520	1441065633	31.15728366361254	122.51145231370656	5.7	200.1315789473684	202.6315789473684
413553520	1441065634	31.15725646788928	122.51143816476142	5.7	200.07894736842107	202.57894736842107
413553520	1441065635	31.157228991760487	122.5114238775222	5.7	200.02631578947367	202.52631578947367
413553520	1441065636	31.157201308825318	122.51140954108499	5.7	199.97368421052633	202.47368421052633
413553520	1441065637	31.157173492682965	122.5113952445455	5.7	199.92105263157893	202.42105263157893
413553520	1441065638	31.15714561693265	122.51138107699947	5.7	199.8684210526316	202.3684210526316
413553520	1441065639	31.157117755173623	122.51136712754243	5.7	199.81578947368422	202.31578947368422
413553520	1441065640	31.157089981005196	122.51135348526971	5.7	199.76315789473685	202.26315789473685
413553520	1441065641	31.157062368026722	122.5113402392766	5.7	199.71052631578948	202.21052631578948
413553520	1441065642	31.157034989837538	122.51132747865817	5.7	199.6578947368421	202.1578947368421
413553520	1441065643	31.157007920037067	122.51131529250941	5.7	199.60526315789474	202.10526315789474
413553520	1441065644	31.156981232224744	122.51130376992509	5.7	199.5526315789474	202.0526315789474
413553520	1441065645	31.156955000000004	122.51129299999998	5.7	199.5	202.0
413553520	1441065646	31.156929276035363	122.51128304053083	5.7	199.43	201.9
413553520	1441065647	31.156904029295603	122.51127382412287	5.7	199.36	201.8
413553520	1441065648	31.156879207818488	122.51126525208375	5.7	199.29000000000002	201.7
413553520	1441065649	31.15685475964179	122.51125722572111	5.7	199.22000000000003	201.6
413553520	1441065650	31.156830632803178	122.51124964634285	5.7	199.15000000000003	201.5
413553520	1441065651	31.156806775340392	122.51124241525692	5.7	199.08	201.4
413553520	1441065652	31.156783135291043	122.51123543377142	5.7	199.01000000000002	201.3
413553520	1441065653	31.15675966069278	122.51122860319452	5.7	198.94000000000003	201.20000000000002
413553520	1441065654	31.15673629958324	122.51122182483458	5.7	198.87000000000003	201.10000000000002
413553520	1441065655	31.156713	122.511215	5.7	198.80000000000004	201.00000000000003
413553520	1441065656	31.156689717492288	122.51120804577951	5.7	198.81000000000003	200.95000000000002
413553520	1441065657	31.15666643765601	122.51120094238235	5.7	198.82000000000002	200.90000000000003
413553520	1441065658	31.156643153598676	122.51119368579793	5.7	198.83	200.85000000000002
413553520	1441065659	31.156619858427838	122.5111862720157	5.7	198.84000000000003	200.8
413553520	1441065660	31.156596545251027	122.51117869702514	5.7	198.85000000000002	200.75
413553520	1441065661	31.15657320717577	122.51117095681563	5.7	198.86	200.70000000000002
413553520	1441065662	31.15654983730961	122.51116304737666	5.7	198.87000000000003	200.65
413553520	1441065663	31.15652642876006	122.51115496469765	5.7	198.88000000000002	200.60000000000002
413553520	1441065664	31.15650297463466	122.51114670476811	5.7	198.89000000000001	200.55
413553520	1441065665	31.156479468040942	122.51113826357746	5.7	198.9	200.5
413553520	1441065666	31.156455902086417	122.51112963711523	5.7	198.91000000000003	200.45
413553520	1441065667	31.156432269878604	122.51112082137085	5.7	198.92000000000002	200.4
413553520	1441065668	31.156408564525027	122.51111181233385	5.7	198.93	200.35
413553520	1441065669	31.156384779133212	122.51110260599373	5.7	198.94000000000003	200.3
413553520	1441065670	31.156360906810665	122.51109319833996	5.7	198.95000000000002	200.25
413553520	1441065671	31.156336940664918	122.5110835853621	5.7	198.96	200.20000000000002
413553520	1441065672	31.15631287380347	122.51107376304962	5.7	198.97000000000003	200.15
413553520	1441065673	31.15628869933383	122.51106372739208	5.7	198.98000000000002	200.1
413553520	1441065674	31.156264410363512	122.51105347437905	5.7	198.99	200.05
413553520	1441065675	31.156240000000007	122.51104300000002	5.7	199.0	200.0
413553520	1441065676	31.156215461724376	122.5110323047339	5.7	198.8909090909091	199.9090909090909
413553520	1441065677	31.156190790511893	122.51102140701701	5.7	198.7818181818182	199.8181818181818
413553520	1441065678	31.156165981711386	122.51101032977496	5.7	198.6727272727273	199.72727272727272
413553520	1441065679	31.156141030671684	122.51099909593333	5.7	198.56363636363636	199.63636363636365
413553520	1441065680	31.15611593274163	122.51098772841773	5.7	198.45454545454547	199.54545454545456
413553520	1441065681	31.156090683270076	122.51097625015369	5.7	198.34545454545457	199.45454545454547
413553520	1441065682	31.156065277605876	122.51096468406676	5.7	198.23636363636365	199.36363636363637
413553520	1441065683	31.1560397110979	122.51095305308243	5.7	198.12727272727275	199.27272727272728
413553520	1441065684	31.156013979095	122.51094138012623	5.7	198.01818181818183	199.18181818181822
413553520	1441065685	31.155988076946063	122.51092968812361	5.7	197.9090909090909	199.0909090909091
413553520	1441065686	31.155962000000002	122.510918	5.7	197.8	199.0
413553520	1441065687	31.155935747959077	122.51090633614771	5.7	197.83793103448278	198.89655172413794
413553520	1441065688	31.15590933793912	122.51089470682638	5.7	197.87586206896552	198.79310344827587
413553520	1441065689	31.15588279140941	122.51088311976251	5.7	197.91379310344828	198.6896551724138
413553520	1441065690	31.155856129839176	122.51087158268255	5.7	197.95172413793105	198.58620689655172
413553520	1441065691	31.155829374697646	122.51086010331295	5.7	197.98965517241382	198.48275862068965
413553520	1441065692	31.15580254745408	122.51084868938014	5.7	198.0275862068966	198.3793103448276
413553520	1441065693	31.15577566957774	122.51083734861054	5.7	198.06551724137933	198.27586206896552
413553520	1441065694	31.155748762537854	122.51082608873055	5.7	198.1034482758621	198.17241379310346
413553520	1441065695	31.15572184780371	122.51081491746652	5.7	198.14137931034483	198.0689655172414
413553520	1441065696	31.155694946844548	122.51080384254479	5.7	198.1793103448276	197.96551724137933
413553520	1441065697	31.155668081129637	122.51079287169176	5.7	198.21724137931034	197.86206896551724
413553520	1441065698	31.155641272128243	122.5107820126337	5.7	198.2551724137931	197.75862068965517
413553520	1441065699	31.155614541309614	122.5107712730969	5.7	198.2931034482759	197.6551724137931
413553520	1441065700	31.155587910143037	122.51076066080768	5.7	198.33103448275864	197.55172413793105
413553520	1441065701	31.15556140009778	122.51075018349228	5.7	198.3689655172414	197.44827586206898
413553520	1441065702	31.155535032643126	122.51073984887695	5.7	198.40689655172415	197.34482758620692
413553520	1441065703	31.155508829248333	122.51072966468791	5.7	198.4448275862069	197.24137931034483
413553520	1441065704	31.155482811382704	122.51071963865142	5.7	198.48275862068968	197.13793103448276
413553520	1441065705	31.1554570005155	122.51070977849365	5.7	198.52068965517242	197.03448275862067
413553520	1441065706	31.155431418116	122.51070009194079	5.7	198.55862068965519	196.9310344827586
413553520	1441065707	31.155406085653492	122.51069058671901	5.7	198.59655172413795	196.82758620689654
413553520	1441065708	31.15538102459729	122.51068127055446	5.7	198.63448275862072	196.72413793103448
413553520	1441065709	31.155356256416646	122.5106721511733	5.7	198.67241379310346	196.6206896551724
413553520	1441065710	31.155331802580857	122.51066323630167	5.7	198.71034482758623	196.51724137931035
413553520	1441065711	31.155307684559226	122.51065453366566	5.7	198.748275862069	196.41379310344828
413553520	1441065712	31.15528392382102	122.51064605099138	5.7	198.78620689655173	196.3103448275862
413553520	1441065713	31.15526054183556	122.51063779600497	5.7	198.8241379310345	196.20689655172413
413553520	1441065714	31.155237560072123	122.51062977643248	5.7	198.86206896551724	196.10344827586206
413553520	1441065715	31.155215	122.510622	5.7	198.9	196.0
413553520	1441065716	31.155192847772955	122.51061446012545	5.71	198.80000000000004	195.9
413553520	1441065717	31.15517094828259	122.51060709299415	5.72	198.70000000000002	195.8
413553520	1441065718	31.155149111104922	122.51059982048335	5.73	198.60000000000002	195.7
413553520	1441065719	31.15512714581597	122.51059256447043	5.74	198.50000000000003	195.6
413553520	1441065720	31.15510486199176	122.51058524683296	5.75	198.40000000000003	195.5
413553520	1441065721	31.155082069208238	122.51057778944859	5.76	198.3	195.4
413553520	1441065722	31.155058577041366	122.51057011419509	5.77	198.20000000000002	195.3
413553520	1441065723	31.155034195067106	122.5105621429504	5.78	198.10000000000002	195.2
413553520	1441065724	31.155008732861358	122.51055379759262	5.79	198.0	195.1
413553520	1441065725	31.15498199999999	122.51054500000001	5.8	197.9	195.0
413553520	1441065726	31.154953894118215	122.51053569868886	5.788888888888889	197.91111111111113	195.0
413553520	1441065727	31.15492466508838	122.51052594872692	5.777777777777778	197.92222222222225	195.0
413553520	1441065728	31.1548946508422	122.51051583181966	5.766666666666667	197.93333333333334	195.0
413553520	1441065729	31.154864189311358	122.51050542967232	5.7555555555555555	197.94444444444446	195.0
413553520	1441065730	31.154833618427652	122.51049482398984	5.7444444444444445	197.95555555555555	195.0
413553520	1441065731	31.154803276122824	122.510484096477	5.733333333333333	197.96666666666667	195.0
413553520	1441065732	31.154773500328726	122.51047332883832	5.722222222222222	197.97777777777776	195.0
413553520	1441065733	31.154744628977163	122.51046260277796	5.711111111111111	197.98888888888888	195.0
413553520	1441065734	31.154717	122.51045199999999	5.7	198.0	195.0
413553520	1441065735	31.154690858525534	122.51044158246108	5.708333333333334	197.875	194.91666666666666
413553520	1441065736	31.154666078467468	122.51043133312963	5.716666666666667	197.75000000000003	194.83333333333334
413553520	1441065737	31.1546424409359	122.51042121522701	5.725	197.625	194.75
413553520	1441065738	31.15461972704088	122.51041119197481	5.733333333333333	197.5	194.66666666666669
413553520	1441065739	31.15459771789246	122.51040122659467	5.741666666666667	197.375	194.58333333333334
413553520	1441065740	31.15457619460069	122.51039128230846	5.75	197.25	194.5
413553520	1441065741	31.154554938275584	122.51038132233809	5.758333333333333	197.125	194.41666666666666
413553520	1441065742	31.154533730027158	122.5103713099056	5.766666666666667	197.0	194.33333333333331
413553520	1441065743	31.154512350965405	122.51036120823316	5.775	196.87500000000003	194.25
413553520	1441065744	31.154490582200314	122.51035098054312	5.783333333333333	196.75000000000003	194.16666666666666
413553520	1441065745	31.15446820484186	122.5103405900579	5.791666666666666	196.625	194.08333333333334
413553520	1441065746	31.154444999999996	122.51033	5.8	196.50000000000003	194.0
413553520	1441065747	31.154420816500465	122.5103192005603	5.79	196.55	193.9
413553520	1441065748	31.154395774032256	122.51030828980231	5.78	196.60000000000002	193.8
413553520	1441065749	31.154370060000176	122.51029739275732	5.77	196.65	193.7
413553520	1441065750	31.154343861809057	122.51028663445659	5.76	196.70000000000002	193.6
413553520	1441065751	31.154317366863832	122.51027613993105	5.75	196.75000000000003	193.5
413553520	1441065752	31.154290762569435	122.5102660342115	5.74	196.8	193.4
413553520	1441065753	31.15426423633082	122.51025644232837	5.73	196.85000000000002	193.3
413553520	1441065754	31.154237975553013	122.51024748931205	5.72	196.9	193.2
413553520	1441065755	31.15421216764106	122.51023930019262	5.71	196.95000000000002	193.1
413553520	1441065756	31.154187000000007	122.51023200000002	5.7	197.0	193.0
413553520	1441065757	31.154162600267316	122.51022565536832	5.7	196.94000000000003	192.9
413553520	1441065758	31.154138857010132	122.51022009934887	5.7	196.88000000000002	192.8
413553520	1441065759	31.15411559902793	122.51021510659758	5.7	196.82	192.7
413553520	1441065760	31.15409265512013	122.5102104517707	5.7	196.76	192.6
413553520	1441065761	31.15406985408616	122.5102059095246	5.7	196.70000000000002	192.5
413553520	1441065762	31.154047024725358	122.51020125451605	5.7	196.64000000000001	192.4
413553520	1441065763	31.154023995837072	122.51019626140196	5.7	196.58	192.3
413553520	1441065764	31.154000596220595	122.51019070483957	5.7	196.51999999999998	192.20000000000002
413553520	1441065765	31.15397665467516	122.51018435948632	5.7	196.45999999999998	192.10000000000002
413553520	1441065766	31.153952000000007	122.510177	5.7	196.4	192.00000000000003
413553520	1441065767	31.153926512065624	122.51016846969824	5.7	196.37777777777777	191.8888888888889
413553520	1441065768	31.15390027502817	122.510158886537	5.7	196.35555555555555	191.7777777777778
413553520	1441065769	31.153873424115165	122.5101484371316	5.7	196.33333333333331	191.66666666666669
413553520	1441065770	31.153846094554225	122.5101373080972	5.7	196.3111111111111	191.55555555555557
413553520	1441065771	31.153818421572993	122.5101256860486	5.7	196.2888888888889	191.44444444444443
413553520	1441065772	31.153790540399147	122.5101137576004	5.7	196.26666666666665	191.33333333333334
413553520	1441065773	31.15376258626046	122.51010170936692	5.7	196.2444444444444	191.22222222222223
413553520	1441065774	31.15373469438477	122.51008972796221	5.7	196.22222222222223	191.11111111111111
413553520	1441065775	31.153706999999997	122.510078	5.7	196.2	191.0
413553520	1441065776	31.153679613184426	122.51006667757646	5.7	196.16129032258064	190.90322580645162
413553520	1441065777	31.153652543417838	122.51005577471854	5.7	196.1225806451613	190.80645161290323
413553520	1441065778	31.153625775030292	122.51004527093598	5.7	196.08387096774192	190.70967741935485
413553520	1441065779	31.153599292351903	122.51003514573846	5.7	196.04516129032257	190.61290322580646
413553520	1441065780	31.15357307971271	122.5100253786358	5.7	196.00645161290322	190.51612903225808
413553520	1441065781	31.153547121442784	122.5100159491378	5.7	195.96774193548384	190.41935483870967
413553520	1441065782	31.1535214018722	122.51000683675429	5.7	195.9290322580645	190.32258064516128
413553520	1441065783	31.153495905330978	122.5099980209951	5.7	195.89032258064515	190.22580645161293
413553520	1441065784	31.15347061614916	122.50998948137023	5.7	195.8516129032258	190.12903225806454
413553520	1441065785	31.153445518656792	122.50998119738954	5.7	195.81290322580645	190.03225806451613
413553520	1441065786	31.153420597183874	122.50997314856303	5.7	195.7741935483871	189.93548387096774
413553520	1441065787	31.153395836060437	122.50996531440069	5.7	195.73548387096773	189.83870967741936
413553520	1441065788	31.1533712196165	122.50995767441252	5.7	195.69677419354838	189.74193548387098
413553520	1441065789	31.153346732182047	122.50995020810862	5.7	195.65806451612903	189.6451612903226
413553520	1441065790	31.15332235808708	122.50994289499904	5.7	195.61935483870968	189.5483870967742
413553520	1441065791	31.15329808166161	122.50993571459388	5.7	195.5806451612903	189.45161290322582
413553520	1441065792	31.153273887235617	122.5099286464033	5.7	195.54193548387096	189.3548387096774
413553520	1441065793	31.15324975913909	122.50992166993744	5.7	195.5032258064516	189.25806451612902
413553520	1441065794	31.153225681702	122.50991476470652	5.7	195.46451612903226	189.16129032258067
413553520	1441065795	31.153201639254323	122.50990791022068	5.7	195.4258064516129	189.06451612903226
413553520	1441065796	31.153177616126037	122.50990108599022	5.7	195.38709677419354	188.96774193548387
413553520	1441065797	31.153153596647105	122.50989427152538	5.7	195.3483870967742	188.8709677419355
413553520	1441065798	31.15312956514749	122.50988744633642	5.7	195.30967741935484	188.7741935483871
413553520	1441065799	31.153105505957146	122.5098805899337	5.7	195.2709677419355	188.67741935483872
413553520	1441065800	31.15308140340603	122.50987368182751	5.7	195.23225806451615	188.58064516129033
413553520	1441065801	31.153057241824104	122.50986670152825	5.7	195.19354838709677	188.48387096774195
413553520	1441065802	31.15303300554129	122.50985962854627	5.7	195.15483870967742	188.38709677419357
413553520	1441065803	31.15300867888754	122.50985244239202	5.7	195.11612903225807	188.29032258064515
413553520	1441065804	31.15298424619279	122.5098451225759	5.7	195.07741935483872	188.1935483870968
413553520	1441065805	31.152959691786965	122.50983764860841	5.7	195.03870967741935	188.0967741935484
413553520	1441065806	31.152935	122.50983000000001	5.7	195.0	188.0
413553520	1441065807	31.152910160083042	122.50982216486025	5.7	195.01000000000002	187.9
413553520	1441065808	31.152885180972287	122.50981416569483	5.7	195.02	187.8
413553520	1441065809	31.1528600765251	122.50980603360843	5.7	195.03	187.70000000000002
413553520	1441065810	31.15283486059895	122.50979779970561	5.7	195.04	187.60000000000002
413553520	1441065811	31.15280954705125	122.50978949509107	5.7	195.05	187.5
413553520	1441065812	31.15278414973942	122.50978115086929	5.7	195.06	187.4
413553520	1441065813	31.152758682520926	122.50977279814484	5.7	195.07	187.3
413553520	1441065814	31.152733159253224	122.50976446802218	5.7	195.08	187.20000000000002
413553520	1441065815	31.15270759379374	122.50975619160576	5.7	195.09	187.1
413553520	1441065816	31.15268199999999	122.509748	5.7	195.1	187.0
413553520	1441065817	31.15265637617709	122.50973991171777	5.7	195.0	187.0
413553520	1441065818	31.152630658420957	122.50973189490584	5.7	194.89999999999998	187.0
413553520	1441065819	31.15260476727514	122.50972390511959	5.7	194.79999999999998	187.0
413553520	1441065820	31.152578623283198	122.5097158979144	5.7	194.7	187.0
413553520	1441065821	31.152552146988665	122.50970782884586	5.7	194.6	187.0
413553520	1441065822	31.15252525893505	122.50969965346945	5.7	194.5	187.0
413553520	1441065823	31.15249787966589	122.50969132734089	5.7	194.4	187.0
413553520	1441065824	31.152469929724663	122.50968280601592	5.7	194.3	187.0
413553520	1441065825	31.15244132965489	122.50967404505032	5.7	194.2	187.0
413553520	1441065826	31.152412000000005	122.50966500000001	5.7	194.1	187.0
413553520	1441065827	31.152381916047727	122.50965565320097	5.7	194.11111111111111	186.88888888888889
413553520	1441065828	31.152351272062667	122.50964609410883	5.7	194.1222222222222	186.77777777777777
413553520	1441065829	31.152320317053718	122.509636438959	5.7	194.1333333333333	186.66666666666666
413553520	1441065830	31.15228930002979	122.50962680398665	5.7	194.14444444444442	186.55555555555554
413553520	1441065831	31.152258469999815	122.50961730542666	5.7	194.15555555555554	186.44444444444446
413553520	1441065832	31.152228075972804	122.5096080595137	5.7	194.16666666666666	186.33333333333334
413553520	1441065833	31.15219836695779	122.50959918248215	5.7	194.17777777777775	186.22222222222223
413553520	1441065834	31.15216959196383	122.50959079056628	5.7	194.18888888888887	186.11111111111111
413553520	1441065835	31.152141999999987	122.50958300000002	5.7	194.2	186.0
413553520	1441065836	31.152115761146376	122.50957589027719	5.7	193.98999999999998	185.9
413553520	1441065837	31.15209072976703	122.50956939393123	5.7	193.77999999999997	185.79999999999998
413553520	1441065838	31.15206668129694	122.50956340675576	5.7	193.57	185.7
413553520	1441065839	31.152043391171073	122.50955782454454	5.7	193.35999999999999	185.6
413553520	1441065840	31.152020634824378	122.50955254309159	5.7	193.15	185.5
413553520	1441065841	31.151998187691767	122.509547458191	5.7	192.94	185.4
413553520	1441065842	31.151975825208144	122.50954246563705	5.7	192.73	185.3
413553520	1441065843	31.151953322808396	122.50953746122416	5.7	192.52	185.20000000000002
413553520	1441065844	31.1519304559274	122.50953234074692	5.7	192.31	185.1
413553520	1441065845	31.15190699999999	122.509527	5.7	192.10000000000002	185.0
413553520	1441065846	31.151882784822174	122.50952136322573	5.7	192.26	184.9
413553520	1441065847	31.151857857634564	122.5095154684563	5.7	192.42000000000002	184.8
413553520	1441065848	31.151832320038963	122.5095093821712	5.7	192.58	184.7
413553520	1441065849	31.151806273637185	122.50950317084994	5.7	192.74	184.6
413553520	1441065850	31.15177982003106	122.50949690097184	5.7	192.9	184.5
413553520	1441065851	31.15175306082243	122.50949063901622	5.7	193.06	184.4
413553520	1441065852	31.151726097613132	122.50948445146219	5.7	193.22	184.3
413553520	1441065853	31.15169903200504	122.50947840478885	5.7	193.37999999999997	184.2
413553520	1441065854	31.151671965600027	122.50947256547515	5.7	193.54	184.1
413553520	1441065855	31.151645	122.50946699999999	5.7	193.7	184.0
413553520	1441065856	31.15161821344871	122.50946175390592	5.7	193.64545454545453	183.90909090909093
413553520	1441065857	31.151591590757437	122.50945678899073	5.7	193.5909090909091	183.8181818181818
413553520	1441065858	31.1515650933793	122.50945204611607	5.7	193.5363636363636	183.72727272727272
413553520	1441065859	31.151538682767445	122.50944746614365	5.7	193.48181818181817	183.63636363636365
413553520	1441065860	31.15151232037496	122.5094429899353	5.7	193.4272727272727	183.54545454545453
413553520	1441065861	31.15148596765493	122.50943855835284	5.7	193.37272727272727	183.45454545454547
413553520	1441065862	31.151459586060476	122.50943411225828	5.7	193.3181818181818	183.36363636363635
413553520	1441065863	31.1514331370447	122.50942959251357	5.7	193.26363636363638	183.27272727272725
413553520	1441065864	31.151406582060638	122.50942493998085	5.7	193.2090909090909	183.1818181818182
413553520	1441065865	31.151379882561386	122.50942009552224	5.7	193.15454545454546	183.09090909090907
413553520	1441065866	31.151352999999997	122.50941500000002	5.7	193.1	183.0
413553520	1441065867	31.151325908203873	122.5094096170505	5.7	192.84	183.0
413553520	1441065868	31.151298630497855	122.50940400140627	5.7	192.58	183.0
413553520	1441065869	31.15127120258114	122.50939823057375	5.7	192.32	183.0
413553520	1441065870	31.15124366015294	122.5093923820594	5.7	192.06	183.0
413553520	1441065871	31.151216038912473	122.50938653336945	5.7	191.8	183.0
413553520	1441065872	31.15118837455898	122.50938076201017	5.7	191.54	183.0
413553520	1441065873	31.151160702791714	122.50937514548764	5.7	191.28	183.0
413553520	1441065874	31.151133059309938	122.50936976130784	5.7	191.02	183.0
413553520	1441065875	31.151105479812948	122.5093646869767	5.7	190.76000000000002	183.0
413553520	1441065876	31.151078	122.50936	5.7	190.5	183.0
413553520	1441065877	31.151050637032064	122.50935574839747	5.71	190.57	182.9
413553520	1441065878	31.15102333391676	122.50935186224467	5.72	190.64	182.8
413553520	1441065879	31.150996015123393	122.50934824213131	5.73	190.71	182.7
413553520	1441065880	31.15096860512119	122.50934478864714	5.74	190.78	182.6
413553520	1441065881	31.15094102837941	122.5093414023821	5.75	190.85	182.5
413553520	1441065882	31.150913209367314	122.50933798392626	5.76	190.92000000000002	182.4
413553520	1441065883	31.150885072554097	122.50933443386974	5.77	190.99	182.3
413553520	1441065884	31.15085654240902	122.5093306528029	5.78	191.06	182.2
413553520	1441065885	31.150827543401256	122.50932654131613	5.79	191.13	182.1
413553520	1441065886	31.150798	122.509322	5.8	191.2	182.0
413553520	1441065887	31.15076788722438	122.50931696046958	5.788888888888889	191.29999999999998	182.0
413553520	1441065888	31.15073738229322	122.50931147843717	5.777777777777778	191.4	182.0
413553520	1441065889	31.1507067129753	122.50930564063924	5.766666666666667	191.5	182.0
413553520	1441065890	31.15067610703942	122.5092995338122	5.7555555555555555	191.6	182.0
413553520	1441065891	31.150645792254405	122.50929324469217	5.7444444444444445	191.70000000000002	182.0
413553520	1441065892	31.15061599638911	122.50928686001518	5.733333333333333	191.8	182.0
413553520	1441065893	31.150586947212354	122.50928046651705	5.722222222222222	191.9	182.0
413553520	1441065894	31.15055887249302	122.50927415093352	5.711111111111111	192.00000000000003	182.0
413553520	1441065895	31.150532000000002	122.50926800000002	5.7	192.10000000000002	182.0
413553520	1441065896	31.15050646994443	122.50926207663551	5.7	191.96666666666667	181.88888888888889
413553520	1441065897	31.150482072306374	122.50925634849291	5.7	191.83333333333334	181.77777777777777
413553520	1441065898	31.15045850950812	122.50925075940887	5.7	191.70000000000002	181.66666666666669
413553520	1441065899	31.1504354839719	122.50924525322014	5.7	191.56666666666666	181.55555555555557
413553520	1441065900	31.15041269812	122.50923977376351	5.7	191.43333333333334	181.44444444444446
413553520	1441065901	31.150389854374637	122.50923426487604	5.7	191.3	181.33333333333334
413553520	1441065902	31.150366655158045	122.5092286703948	5.7	191.16666666666666	181.22222222222223
413553520	1441065903	31.15034280289243	122.50922293415702	5.7	191.03333333333336	181.11111111111111
413553520	1441065904	31.150317999999988	122.50921700000002	5.7	190.9	181.0
413553520	1441065905	31.150292036683428	122.50921083034423	5.7	190.9	181.0
413553520	1441065906	31.15026505426751	122.50920446194169	5.7	190.9	181.0
413553520	1441065907	31.150237281857503	122.50919795012732	5.7	190.9	181.0
413553520	1441065908	31.15020894855872	122.50919135023585	5.7	190.9	181.0
413553520	1441065909	31.150180283476466	122.50918471760195	5.7	190.9	181.0
413553520	1441065910	31.15015151571606	122.50917810756017	5.7	190.9	181.0
413553520	1441065911	31.15012287438286	122.50917157544485	5.7	190.9	181.0
413553520	1441065912	31.150094588582203	122.50916517659032	5.7	190.9	181.0
413553520	1441065913	31.150066887419445	122.50915896633067	5.7	190.9	181.0
413553520	1441065914	31.150040000000008	122.509153	5.7	190.9	181.0
413553520	1441065915	31.15001409338218	122.50914731813353	5.7	190.88333333333333	180.91666666666666
413553520	1441065916	31.149989086436133	122.50914190207192	5.7	190.86666666666667	180.83333333333334
413553520	1441065917	31.14996483598497	122.50913671835715	5.7	190.85000000000002	180.75
413553520	1441065918	31.14994119885175	122.50913173353133	5.7	190.83333333333334	180.66666666666669
413553520	1441065919	31.149918031859556	122.50912691413664	5.7	190.81666666666666	180.58333333333334
413553520	1441065920	31.149895191831487	122.50912222671528	5.7	190.79999999999998	180.50000000000003
413553520	1441065921	31.149872535590546	122.5091176378096	5.7	190.78333333333333	180.41666666666669
413553520	1441065922	31.14984991995984	122.50911311396186	5.7	190.76666666666668	180.33333333333334
413553520	1441065923	31.149827201762385	122.50910862171455	5.7	190.75	180.25
413553520	1441065924	31.14980423782124	122.50910412761012	5.7	190.73333333333335	180.16666666666666
413553520	1441065925	31.149780884959426	122.50909959819106	5.7	190.71666666666667	180.08333333333334
413553520	1441065926	31.149757	122.509095	5.7	190.7	180.0
413553520	1441065927	31.14973247237986	122.50909030670454	5.71	190.36999999999998	179.9
413553520	1441065928	31.149707321991514	122.50908552047231	5.72	190.04	179.8
413553520	1441065929	31.149681601341392	122.50908065059593	5.73	189.71	179.7
413553520	1441065930	31.149655362935917	122.50907570636798	5.74	189.38	179.6
413553520	1441065931	31.1496286592815	122.50907069708104	5.75	189.04999999999998	179.5
413553520	1441065932	31.149601542884554	122.50906563202767	5.76	188.72	179.4
413553520	1441065933	31.149574066251503	122.50906052050036	5.77	188.39	179.3
413553520	1441065934	31.149546281888778	122.50905537179165	5.78	188.06	179.2
413553520	1441065935	31.149518242302808	122.50905019519405	5.79	187.73	179.1
413553520	1441065936	31.149490000000004	122.509045	5.8	187.4	179.0
413553520	1441065937	31.14946160169681	122.5090397966513	5.8	187.4157894736842	178.94736842105263
413553520	1441065938	31.14943307094965	122.50903460018694	5.8	187.43157894736842	178.8947368421053
413553520	1441065939	31.149404425524946	122.5090294267953	5.8	187.44736842105263	178.8421052631579
413553520	1441065940	31.14937568318914	122.50902429266463	5.8	187.46315789473684	178.78947368421055
413553520	1441065941	31.149346861708665	122.50901921398324	5.8	187.47894736842105	178.73684210526315
413553520	1441065942	31.14931797884995	122.50901420693938	5.8	187.49473684210525	178.6842105263158
413553520	1441065943	31.149289052379437	122.50900928772131	5.8	187.51052631578946	178.63157894736844
413553520	1441065944	31.149260100063575	122.50900447251722	5.8	187.5263157894737	178.57894736842104
413553520	1441065945	31.1492311396688	122.50899977751527	5.8	187.54210526315788	178.5263157894737
413553520	1441065946	31.14920218896156	122.50899521890365	5.8	187.55789473684212	178.4736842105263
413553520	1441065947	31.14917326570831	122.50899081287051	5.8	187.5736842105263	178.42105263157896
413553520	1441065948	31.149144387675495	122.50898657560394	5.8	187.58947368421053	178.3684210526316
413553520	1441065949	31.14911557262956	122.50898252329206	5.8	187.60526315789474	178.3157894736842
413553520	1441065950	31.149086838336977	122.50897867212295	5.8	187.62105263157895	178.26315789473685
413553520	1441065951	31.149058202564177	122.50897503828465	5.8	187.63684210526316	178.21052631578945
413553520	1441065952	31.14902968307762	122.50897163796522	5.8	187.65263157894736	178.1578947368421
413553520	1441065953	31.14900129764377	122.5089684873526	5.8	187.66842105263157	178.10526315789474
413553520	1441065954	31.148973064029068	122.50896560263487	5.8	187.68421052631578	178.05263157894737
413553520	1441065955	31.148945000000005	122.50896299999998	5.8	187.70000000000002	178.0
413553520	1441065956	31.148917123341427	122.50896068199931	5.8	187.6888888888889	178.0
413553520	1441065957	31.148889451912055	122.50895859663812	5.8	187.67777777777778	178.0
413553520	1441065958	31.148862003588963	122.50895667828517	5.8	187.66666666666669	178.0
413553520	1441065959	31.148834796249254	122.50895486130926	5.8	187.65555555555557	178.0
413553520	1441065960	31.148807847770037	122.50895308007934	5.8	187.64444444444445	178.0
413553520	1441065961	31.148781176028407	122.50895126896435	5.8	187.63333333333333	178.0
413553520	1441065962	31.148754798901475	122.50894936233337	5.8	187.62222222222223	178.0
413553520	1441065963	31.1487287342663	122.50894729455551	5.8	187.61111111111111	178.0
413553520	1441065964	31.148703	122.50894499999998	5.8	187.60000000000002	178.0
413553520	1441065965	31.148677606127205	122.50894242671859	5.8	187.50454545454545	177.95454545454544
413553520	1441065966	31.14865253126286	122.50893957749325	5.8	187.4090909090909	177.9090909090909
413553520	1441065967	31.148627746169463	122.50893646878855	5.8	187.3136363636364	177.86363636363635
413553520	1441065968	31.148603221609516	122.50893311706896	5.8	187.21818181818182	177.8181818181818
413553520	1441065969	31.148578928345493	122.50892953879891	5.8	187.12272727272727	177.77272727272728
413553520	1441065970	31.148554837139915	122.50892575044293	5.8	187.02727272727273	177.72727272727272
413553520	1441065971	31.148530918755284	122.50892176846538	5.8	186.93181818181822	177.6818181818182
413553520	1441065972	31.14850714395407	122.50891760933075	5.8	186.83636363636364	177.63636363636363
413553520	1441065973	31.148483483498804	122.50891328950344	5.8	186.7409090909091	177.5909090909091
413553520	1441065974	31.148459908151963	122.50890882544782	5.8	186.64545454545456	177.54545454545456
413553520	1441065975	31.148436388676068	122.50890423362829	5.8	186.55	177.5
413553520	1441065976	31.14841289583361	122.50889953050925	5.8	186.45454545454547	177.45454545454544
413553520	1441065977	31.148389400387092	122.50889473255504	5.8	186.35909090909092	177.4090909090909
413553520	1441065978	31.14836587309902	122.50888985623006	5.8	186.26363636363638	177.36363636363637
413553520	1441065979	31.14834228473191	122.50888491799856	5.8	186.1681818181818	177.3181818181818
413553520	1441065980	31.14831860604827	122.50887993432497	5.8	186.0727272727273	177.27272727272728
413553520	1441065981	31.148294807810597	122.50887492167357	5.8	185.97727272727275	177.22727272727272
413553520	1441065982	31.148270860781434	122.50886989650867	5.8	185.8818181818182	177.1818181818182
413553520	1441065983	31.148246735723262	122.50886487529458	5.8	185.78636363636363	177.13636363636365
413553520	1441065984	31.148222403398627	122.50885987449557	5.8	185.69090909090912	177.0909090909091
413553520	1441065985	31.148197834570027	122.50885491057598	5.8	185.59545454545457	177.04545454545456
413553520	1441065986	31.148172999999993	122.50885	5.8	185.5	177.0
413553520	1441065987	31.148147880456104	122.5088451538521	5.8	185.65555555555557	176.88888888888889
413553520	1441065988	31.1481224967261	122.5088403616975	5.8	185.8111111111111	176.7777777777778
413553520	1441065989	31.148096879602782	122.50883560772155	5.8	185.9666666666667	176.66666666666669
413553520	1441065990	31.14807105987897	122.50883087610963	5.8	186.12222222222223	176.55555555555557
413553520	1441065991	31.14804506834743	122.50882615104715	5.8	186.27777777777777	176.44444444444443
413553520	1441065992	31.14801893580097	122.50882141671951	5.8	186.43333333333334	176.33333333333331
413553520	1441065993	31.14799269303239	122.50881665731214	5.8	186.5888888888889	176.2222222222222
413553520	1441065994	31.147966370834464	122.5088118570105	5.8	186.74444444444444	176.11111111111111
413553520	1441065995	31.14794	122.508807	5.8	186.9	176.0
413553520	1441065996	31.147913606722955	122.50880207414156	5.8	186.875	175.95
413553520	1441065997	31.147887198802046	122.50879708199781	5.8	186.85	175.9
413553520	1441065998	31.14786077943713	122.50879202980688	5.8	186.82500000000002	175.85
413553520	1441065999	31.147834351828138	122.50878692380678	5.8	186.8	175.8
413553520	1441066000	31.14780791917494	122.50878177023559	5.8	186.775	175.75
413553520	1441066001	31.14778148467742	122.50877657533141	5.8	186.75	175.7
413553520	1441066002	31.147755051535462	122.50877134533225	5.8	186.72500000000002	175.64999999999998
413553520	1441066003	31.147728622948993	122.50876608647614	5.8	186.70000000000002	175.6
413553520	1441066004	31.147702202117888	122.50876080500116	5.8	186.675	175.54999999999998
413553520	1441066005	31.147675792242012	122.50875550714532	5.8	186.65	175.5
413553520	1441066006	31.147649396521306	122.50875019914662	5.8	186.625	175.45
413553520	1441066007	31.147623018155656	122.50874488724311	5.8	186.6	175.4
413553520	1441066008	31.147596660344938	122.50873957767276	5.8	186.575	175.35000000000002
413553520	1441066009	31.147570326289063	122.5087342766736	5.8	186.55	175.3
413553520	1441066010	31.14754401918794	122.50872899048358	5.8	186.525	175.25
413553520	1441066011	31.147517742241458	122.50872372534069	5.8	186.5	175.2
413553520	1441066012	31.14749149864951	122.50871848748294	5.8	186.475	175.15
413553520	1441066013	31.14746529161203	122.50871328314825	5.8	186.45000000000002	175.1
413553520	1441066014	31.14743912432889	122.50870811857463	5.8	186.425	175.05
413553520	1441066015	31.147412999999997	122.508703	5.8	186.4	175.0
413553520	1441066016	31.1473869170021	122.50869793494576	5.8	186.17	175.0
413553520	1441066017	31.147360854419205	122.50869293606718	5.8	185.94	175.0
413553520	1441066018	31.147334786512193	122.50868801730287	5.8	185.71	175.0
413553520	1441066019	31.14730868754192	122.50868319259153	5.8	185.48000000000002	175.0
413553520	1441066020	31.147282531769232	122.50867847587185	5.8	185.25	175.0
413553520	1441066021	31.147256293455015	122.5086738810824	5.8	185.01999999999998	175.0
413553520	1441066022	31.14722994686011	122.50866942216192	5.8	184.79000000000002	175.0
413553520	1441066023	31.147203466245404	122.50866511304892	5.8	184.56	175.0
413553520	1441066024	31.14717682587174	122.50866096768209	5.8	184.33	175.0
413553520	1441066025	31.14715	122.508657	5.8	184.1	175.0
413553520	1441066026	31.147122972014763	122.50865321877889	5.8	184.09	175.0
413553520	1441066027	31.14709576179551	122.5086496121457	5.8	184.08	175.0
413553520	1441066028	31.14706839834543	122.50864616306501	5.8	184.07	175.0
413553520	1441066029	31.14704091066773	122.50864285450145	5.8	184.06	175.0
413553520	1441066030	31.147013327765592	122.50863966941964	5.8	184.05	175.0
413553520	1441066031	31.146985678642206	122.50863659078423	5.8	184.04	175.0
413553520	1441066032	31.14695799230076	122.50863360155986	5.8	184.03	175.0
413553520	1441066033	31.146930297744465	122.50863068471125	5.8	184.02	175.0
413553520	1441066034	31.146902623976477	122.50862782320304	5.8	184.01	175.0
413553520	1441066035	31.146875000000005	122.508625	5.8	184.0	175.0
413553520	1441066036	31.146847449238027	122.50862220052358	5.8	184.10999999999999	175.0
413553520	1441066037	31.146819972792738	122.50861942002247	5.8	184.22	175.0
413553520	1441066038	31.146792566186114	122.50861665620211	5.8	184.33	175.0
413553520	1441066039	31.146765224940165	122.50861390676795	5.8	184.44	175.0
413553520	1441066040	31.14673794457688	122.50861116942542	5.8	184.54999999999998	175.0
413553520	1441066041	31.146710720618245	122.50860844187999	5.8	184.66000000000003	175.0
413553520	1441066042	31.146683548586253	122.50860572183711	5.8	184.77	175.0
413553520	1441066043	31.14665642400289	122.50860300700225	5.8	184.88	175.0
413553520	1441066044	31.146629342390153	122.50860029508084	5.8	184.98999999999998	175.0
413553520	1441066045	31.146602299270015	122.50859758377838	5.8	185.1	175.0
413553520	1441066046	31.14657529016449	122.50859487080032	5.8	185.21	175.0
413553520	1441066047	31.14654831059556	122.50859215385218	5.8	185.32	175.0
413553520	1441066048	31.146521356085202	122.50858943063935	5.8	185.42999999999998	175.0
413553520	1441066049	31.146494422155424	122.50858669886738	5.8	185.54000000000002	175.0
413553520	1441066050	31.14646750432818	122.50858395624168	5.8	185.65	175.0
413553520	1441066051	31.146440598125512	122.50858120046782	5.8	185.76	175.0
413553520	1441066052	31.146413699069345	122.50857842925122	5.8	185.86999999999998	175.0
413553520	1441066053	31.146386802681736	122.5085756402974	5.8	185.98	175.0
413553520	1441066054	31.14635990448461	122.50857283131182	5.8	186.09	175.0
413553520	1441066055	31.146333	122.50857	5.8	186.2	175.0
413553520	1441066056	31.146306085642404	122.50856714518738	5.8	186.15483870967742	175.03225806451613
413553520	1441066057	31.146279161396517	122.508564270179	5.8	186.10967741935482	175.06451612903228
413553520	1441066058	31.14625222813957	122.5085613793999	5.8	186.06451612903226	175.09677419354838
413553520	1441066059	31.14622528674879	122.50855847727505	5.8	186.01935483870966	175.1290322580645
413553520	1441066060	31.146198338101392	122.50855556822943	5.8	185.9741935483871	175.16129032258064
413553520	1441066061	31.14617138307461	122.50855265668804	5.8	185.9290322580645	175.1935483870968
413553520	1441066062	31.146144422545675	122.50854974707586	5.8	185.88387096774193	175.2258064516129
413553520	1441066063	31.146117457391803	122.50854684381787	5.8	185.83870967741936	175.25806451612902
413553520	1441066064	31.146090488490238	122.50854395133899	5.8	185.79354838709676	175.29032258064515
413553520	1441066065	31.14606351671819	122.50854107406427	5.8	185.7483870967742	175.3225806451613
413553520	1441066066	31.146036542952892	122.50853821641859	5.8	185.7032258064516	175.35483870967744
413553520	1441066067	31.146009568071587	122.50853538282692	5.8	185.65806451612903	175.38709677419354
413553520	1441066068	31.145982592951494	122.50853257771426	5.8	185.61290322580643	175.41935483870967
413553520	1441066069	31.14595561846983	122.50852980550547	5.8	185.56774193548387	175.45161290322582
413553520	1441066070	31.145928645503847	122.50852707062556	5.8	185.52258064516127	175.48387096774195
413553520	1441066071	31.145901674930766	122.50852437749943	5.8	185.47741935483873	175.51612903225805
413553520	1441066072	31.145874707627826	122.508521730552	5.8	185.43225806451613	175.54838709677418
413553520	1441066073	31.14584774447224	122.5085191342082	5.8	185.38709677419357	175.58064516129033
413553520	1441066074	31.14582078634124	122.50851659289297	5.8	185.34193548387097	175.61290322580646
413553520	1441066075	31.145793834112084	122.50851411103118	5.8	185.2967741935484	175.64516129032256
413553520	1441066076	31.145766888661964	122.50851169304778	5.8	185.2516129032258	175.6774193548387
413553520	1441066077	31.14573995086813	122.50850934336763	5.8	185.20645161290324	175.70967741935485
413553520	1441066078	31.14571302160783	122.50850706641567	5.8	185.16129032258067	175.74193548387098
413553520	1441066079	31.145686101758276	122.50850486661675	5.8	185.11612903225807	175.77419354838707
413553520	1441066080	31.145659192196714	122.50850274839581	5.8	185.0709677419355	175.8064516129032
413553520	1441066081	31.145632293800368	122.50850071617766	5.8	185.0258064516129	175.83870967741936
413553520	1441066082	31.14560540744646	122.50849877438726	5.8	184.98064516129034	175.8709677419355
413553520	1441066083	31.145578534012248	122.50849692744941	5.8	184.93548387096774	175.90322580645162
413553520	1441066084	31.145551674374936	122.50849517978901	5.8	184.89032258064518	175.93548387096772
413553520	1441066085	31.14552482941178	122.50849353583094	5.8	184.84516129032258	175.96774193548387
413553520	1441066086	31.145498	122.508492	5.8	184.8	176.0
413553520	1441066087	31.145471183752267	122.50849057428853	5.811111111111111	184.77777777777777	176.11111111111111
413553520	1441066088	31.145444365223174	122.50848925095848	5.822222222222222	184.75555555555556	176.2222222222222
413553520	1441066089	31.145417525702673	122.50848801983925	5.833333333333333	184.73333333333335	176.33333333333331
413553520	1441066090	31.14539064648076	122.50848687076028	5.844444444444444	184.7111111111111	176.44444444444443
413553520	1441066091	31.145363708847455	122.50848579355102	5.855555555555556	184.6888888888889	176.55555555555557
413553520	1441066092	31.145336694092723	122.50848477804087	5.866666666666667	184.66666666666666	176.66666666666669
413553520	1441066093	31.14530958350658	122.50848381405935	5.877777777777778	184.64444444444445	176.7777777777778
413553520	1441066094	31.145282358379017	122.50848289143588	5.888888888888889	184.62222222222223	176.88888888888889
413553520	1441066095	31.145255	122.50848199999999	5.9	184.6	177.0
413553520	1441066096	31.145227494780016	122.50848112994888	5.9	184.67999999999998	177.15
413553520	1441066097	31.14519984961144	122.5084802729507	5.9	184.76	177.3
413553520	1441066098	31.14517207650708	122.50847942104134	5.9	184.84	177.45000000000002
413553520	1441066099	31.145144187479794	122.50847856625674	5.9	184.92	177.6
413553520	1441066100	31.145116194542414	122.50847770063278	5.9	185.0	177.75
413553520	1441066101	31.145088109707782	122.50847681620539	5.9	185.07999999999998	177.9
413553520	1441066102	31.145059944988724	122.50847590501049	5.9	185.16	178.04999999999998
413553520	1441066103	31.14503171239809	122.50847495908405	5.9	185.24	178.20000000000002
413553520	1441066104	31.145003423948705	122.50847397046199	5.9	185.32	178.35
413553520	1441066105	31.14497509165342	122.50847293118028	5.9	185.4	178.5
413553520	1441066106	31.144946727525078	122.5084718332749	5.9	185.48	178.65
413553520	1441066107	31.14491834357649	122.5084706687818	5.9	185.55999999999997	178.8
413553520	1441066108	31.144889951820506	122.50846942973699	5.9	185.64000000000001	178.95000000000002
413553520	1441066109	31.14486156426998	122.50846810817646	5.9	185.72	179.1
413553520	1441066110	31.144833192937732	122.5084666961362	5.9	185.79999999999998	179.25
413553520	1441066111	31.144804849836593	122.50846518565226	5.9	185.88	179.4
413553520	1441066112	31.14477654697943	122.50846356876062	5.9	185.95999999999998	179.55
413553520	1441066113	31.144748296379046	122.50846183749734	5.9	186.04	179.7
413553520	1441066114	31.14472011004829	122.50845998389846	5.9	186.12	179.85000000000002
413553520	1441066115	31.144692	122.50845799999999	5.9	186.2	180.0
413553520	1441066116	31.144663975207244	122.5084558796262	5.905	186.35999999999999	180.04999999999998
413553520	1441066117	31.144636032484037	122.50845362375401	5.91	186.52	180.1
413553520	1441066118	31.14460816560464	122.50845123514843	5.915	186.67999999999998	180.14999999999998
413553520	1441066119	31.144580368343266	122.50844871657463	5.92	186.84	180.20000000000002
413553520	1441066120	31.144552634474184	122.50844607079759	5.925000000000001	187.0	180.25
413553520	1441066121	31.144524957771644	122.50844330058246	5.930000000000001	187.16	180.3
413553520	1441066122	31.14449733200989	122.50844040869426	5.9350000000000005	187.32	180.35
413553520	1441066123	31.144469750963154	122.50843739789806	5.94	187.48	180.4
413553520	1441066124	31.144442208405696	122.50843427095894	5.945	187.64000000000001	180.45
413553520	1441066125	31.144414698111756	122.50843103064194	5.95	187.8	180.50000000000003
413553520	1441066126	31.1443872138556	122.50842767971214	5.955	187.95999999999998	180.55
413553520	1441066127	31.14435974941143	122.50842422093454	5.96	188.12	180.60000000000002
413553520	1441066128	31.14433229855353	122.50842065707428	5.965	188.28	180.65
413553520	1441066129	31.144304855056127	122.5084169908963	5.97	188.44	180.70000000000002
413553520	1441066130	31.144277412693466	122.50841322516574	5.975	188.6	180.75
413553520	1441066131	31.144249965239815	122.50840936264758	5.98	188.76	180.8
413553520	1441066132	31.14422250646939	122.5084054061069	5.985	188.92000000000002	180.85000000000002
413553520	1441066133	31.14419503015645	122.5084013583087	5.99	189.07999999999998	180.9
413553520	1441066134	31.144167530075244	122.50839722201808	5.995	189.24	180.95000000000002
413553520	1441066135	31.14414	122.508393	6.0	189.4	181.0
413553520	1441066136	31.14411243490032	122.50838869374935	6.0	189.43636363636364	181.0
413553520	1441066137	31.144084834527156	122.50838429968037	6.0	189.4727272727273	181.0
413553520	1441066138	31.144057199826804	122.50837981293705	6.0	189.5090909090909	181.0
413553520	1441066139	31.144029531745538	122.50837522866341	6.0	189.54545454545456	181.0
413553520	1441066140	31.144001831229673	122.50837054200355	6.0	189.5818181818182	181.0
413553520	1441066141	31.143974099225492	122.50836574810144	6.0	189.61818181818182	181.0
413553520	1441066142	31.143946336679285	122.50836084210121	6.0	189.65454545454548	181.0
413553520	1441066143	31.14391854453734	122.50835581914687	6.0	189.69090909090912	181.0
413553520	1441066144	31.143890723745958	122.50835067438253	6.0	189.72727272727275	181.0
413553520	1441066145	31.14386287525142	122.50834540295222	6.0	189.76363636363638	181.0
413553520	1441066146	31.143834999999996	122.50834000000002	6.0	189.80000000000004	181.0
413553520	1441066147	31.14380709905663	122.50833446236987	6.002040816326531	189.78775510204085	180.8979591836735
413553520	1441066148	31.14377917396081	122.50832879370508	6.004081632653061	189.77551020408166	180.79591836734696
413553520	1441066149	31.14375122637065	122.50832299934878	6.006122448979592	189.76326530612246	180.69387755102042
413553520	1441066150	31.14372325794429	122.5083170846441	6.0081632653061225	189.7510204081633	180.59183673469389
413553520	1441066151	31.143695270339848	122.50831105493418	6.010204081632653	189.7387755102041	180.48979591836735
413553520	1441066152	31.14366726521548	122.50830491556215	6.012244897959183	189.72653061224491	180.3877551020408
413553520	1441066153	31.143639244229263	122.5082986718711	6.014285714285714	189.71428571428575	180.2857142857143
413553520	1441066154	31.14361120903939	122.50829232920415	6.016326530612245	189.70204081632653	180.18367346938777
413553520	1441066155	31.14358316130394	122.50828589290441	6.018367346938775	189.68979591836737	180.08163265306123
413553520	1441066156	31.14355510268106	122.50827936831497	6.020408163265306	189.67755102040817	179.97959183673473
413553520	1441066157	31.143527034828917	122.50827276077891	6.022448979591837	189.66530612244898	179.87755102040816
413553520	1441066158	31.143498959405598	122.50826607563931	6.024489795918368	189.65306122448982	179.77551020408163
413553520	1441066159	31.14347087806925	122.50825931823928	6.026530612244898	189.64081632653063	179.67346938775512
413553520	1441066160	31.143442792478027	122.50825249392184	6.0285714285714285	189.62857142857143	179.57142857142858
413553520	1441066161	31.143414704290056	122.5082456080301	6.030612244897959	189.61632653061227	179.46938775510205
413553520	1441066162	31.143386615163468	122.50823866590706	6.032653061224489	189.60408163265308	179.3673469387755
413553520	1441066163	31.143358526756405	122.5082316728958	6.03469387755102	189.59183673469389	179.265306122449
413553520	1441066164	31.143330440726995	122.50822463433936	6.036734693877551	189.5795918367347	179.16326530612244
413553520	1441066165	31.143302358733408	122.50821755558079	6.038775510204082	189.56734693877553	179.0612244897959
413553520	1441066166	31.143274282433776	122.50821044196307	6.040816326530612	189.55510204081634	178.9591836734694
413553520	1441066167	31.143246213486215	122.50820329882927	6.042857142857143	189.54285714285714	178.85714285714286
413553520	1441066168	31.143218153548904	122.50819613152238	6.044897959183674	189.53061224489798	178.75510204081633
413553520	1441066169	31.143190104279963	122.50818894538543	6.0469387755102035	189.51836734693876	178.65306122448982
413553520	1441066170	31.14316206733756	122.50818174576139	6.048979591836734	189.5061224489796	178.55102040816328
413553520	1441066171	31.143134044379835	122.50817453799326	6.051020408163265	189.49387755102043	178.44897959183672
413553520	1441066172	31.143106037064925	122.50816732742405	6.053061224489796	189.48163265306124	178.3469387755102
413553520	1441066173	31.14307804705098	122.50816011939673	6.055102040816326	189.46938775510205	178.24489795918367
413553520	1441066174	31.14305007599619	122.50815291925426	6.057142857142857	189.45714285714286	178.14285714285714
413553520	1441066175	31.143022125558648	122.50814573233961	6.059183673469388	189.4448979591837	178.04081632653063
413553520	1441066176	31.142994197396536	122.50813856399576	6.061224489795918	189.4326530612245	177.9387755102041
413553520	1441066177	31.142966293168016	122.50813141956564	6.063265306122449	189.4204081632653	177.83673469387756
413553520	1441066178	31.142938414531244	122.50812430439221	6.0653061224489795	189.40816326530614	177.73469387755102
413553520	1441066179	31.14291056314435	122.5081172238184	6.06734693877551	189.39591836734692	177.6326530612245
413553520	1441066180	31.14288274066553	122.50811018318714	6.06938775510204	189.38367346938776	177.53061224489795
413553520	1441066181	31.142854948752905	122.50810318784139	6.071428571428571	189.37142857142857	177.42857142857142
413553520	1441066182	31.14282718906467	122.50809624312403	6.073469387755102	189.35918367346937	177.3265306122449
413553520	1441066183	31.14279946325895	122.508089354378	6.075510204081632	189.3469387755102	177.22448979591837
413553520	1441066184	31.142771772993935	122.5080825269462	6.077551020408163	189.33469387755102	177.12244897959184
413553520	1441066185	31.142744119927784	122.50807576617152	6.079591836734694	189.32244897959183	177.0204081632653
413553520	1441066186	31.14271650571865	122.50806907739685	6.081632653061225	189.31020408163266	176.91836734693877
413553520	1441066187	31.1426889320247	122.50806246596508	6.0836734693877546	189.29795918367347	176.81632653061223
413553520	1441066188	31.142661400504114	122.50805593721911	6.085714285714285	189.28571428571428	176.71428571428572
413553520	1441066189	31.142633912815036	122.5080494965018	6.087755102040816	189.27346938775509	176.6122448979592
413553520	1441066190	31.142606470615654	122.50804314915601	6.089795918367346	189.26122448979592	176.51020408163265
413553520	1441066191	31.142579075564136	122.50803690052463	6.091836734693877	189.24897959183673	176.40816326530611
413553520	1441066192	31.142551729318637	122.50803075595049	6.093877551020408	189.23673469387754	176.30612244897958
413553520	1441066193	31.14252443353733	122.50802472077645	6.095918367346939	189.22448979591837	176.20408163265304
413553520	1441066194	31.142497189878394	122.50801880034535	6.097959183673469	189.21224489795915	176.1020408163265
413553520	1441066195	31.142469999999985	122.50801300000002	6.1	189.2	176.0
413553520	1441066196	31.14244286335513	122.50800732384369	6.090909090909091	188.9909090909091	175.9090909090909
413553520	1441066197	31.142415770576083	122.50800177102118	6.081818181818181	188.78181818181815	175.8181818181818
413553520	1441066198	31.142388710089982	122.50799633943768	6.072727272727272	188.57272727272726	175.72727272727272
413553520	1441066199	31.142361670323915	122.50799102699838	6.0636363636363635	188.36363636363637	175.63636363636363
413553520	1441066200	31.142334639705016	122.50798583160852	6.054545454545455	188.15454545454546	175.54545454545456
413553520	1441066201	31.14230760666039	122.50798075117332	6.045454545454545	187.94545454545454	175.45454545454544
413553520	1441066202	31.14228055961712	122.50797578359798	6.036363636363636	187.73636363636362	175.36363636363637
413553520	1441066203	31.142253487002346	122.50797092678776	6.027272727272727	187.52727272727273	175.27272727272728
413553520	1441066204	31.142226377243155	122.50796617864785	6.0181818181818185	187.3181818181818	175.1818181818182
413553520	1441066205	31.14219921876667	122.50796153708352	6.009090909090909	187.1090909090909	175.0909090909091
413553520	1441066206	31.14217199999999	122.507957	6.0	186.9	175.0
413553520	1441066207	31.14214471222754	122.50795256555585	6.0	186.79500000000002	175.05
413553520	1441066208	31.142117358162984	122.507948232923	6.0	186.69	175.1
413553520	1441066209	31.142089943377385	122.50794400152661	6.0	186.585	175.15
413553520	1441066210	31.14206247344168	122.50793987079192	6.0	186.48	175.2
413553520	1441066211	31.142034953926913	122.50793584014414	6.0	186.375	175.25
413553520	1441066212	31.142007390404093	122.50793190900848	6.0	186.27	175.3
413553520	1441066213	31.14197978844421	122.50792807681016	6.0	186.165	175.35000000000002
413553520	1441066214	31.14195215361826	122.50792434297438	6.0	186.06	175.4
413553520	1441066215	31.141924491497274	122.50792070692636	6.0	185.955	175.45
413553520	1441066216	31.141896807652227	122.50791716809127	6.0	185.85	175.5
413553520	1441066217	31.141869107654152	122.50791372589438	6.0	185.745	175.54999999999998
413553520	1441066218	31.14184139707403	122.5079103797609	6.0	185.64000000000001	175.6
413553520	1441066219	31.14181368148287	122.50790712911598	6.0	185.53500000000003	175.64999999999998
413553520	1441066220	31.14178596645168	122.50790397338488	6.0	185.43	175.7
413553520	1441066221	31.141758257551466	122.50790091199279	6.0	185.325	175.75
413553520	1441066222	31.141730560353214	122.50789794436494	6.0	185.22	175.8
413553520	1441066223	31.14170288042794	122.50789506992652	6.0	185.115	175.85
413553520	1441066224	31.14167522334664	122.50789228810275	6.0	185.01	175.9
413553520	1441066225	31.141647594680325	122.50788959831884	6.0	184.905	175.95
413553520	1441066226	31.141620000000003	122.50788700000001	6.0	184.8	176.0
413553520	1441066227	31.141592442966772	122.50788449126541	6.003448275862069	184.8241379310345	176.0344827586207
413553520	1441066228	31.141564919602335	122.50788206501016	6.006896551724138	184.84827586206896	176.06896551724137
413553520	1441066229	31.141537424018445	122.50787971282334	6.010344827586207	184.87241379310345	176.10344827586206
413553520	1441066230	31.14150995032688	122.50787742629399	6.0137931034482754	184.89655172413794	176.13793103448276
413553520	1441066231	31.14148249263944	122.50787519701117	6.017241379310345	184.92068965517242	176.17241379310346
413553520	1441066232	31.1414550450679	122.50787301656405	6.020689655172414	184.9448275862069	176.20689655172413
413553520	1441066233	31.141427601724043	122.5078708765417	6.024137931034483	184.9689655172414	176.24137931034483
413553520	1441066234	31.141400156719648	122.50786876853323	6.027586206896552	184.99310344827586	176.27586206896552
413553520	1441066235	31.141372704166496	122.50786668412779	6.031034482758621	185.01724137931035	176.31034482758622
413553520	1441066236	31.141345238176363	122.50786461491451	6.0344827586206895	185.04137931034484	176.3448275862069
413553520	1441066237	31.14131775286102	122.50786255248254	6.037931034482758	185.06551724137933	176.3793103448276
413553520	1441066238	31.141290242332257	122.50786048842102	6.041379310344827	185.08965517241379	176.41379310344828
413553520	1441066239	31.141262700701844	122.50785841431912	6.044827586206896	185.11379310344827	176.44827586206895
413553520	1441066240	31.141235122081564	122.50785632176604	6.048275862068965	185.13793103448276	176.48275862068965
413553520	1441066241	31.141207500583224	122.50785420235096	6.051724137931035	185.16206896551725	176.51724137931035
413553520	1441066242	31.14117983031854	122.50785204766308	6.055172413793104	185.18620689655174	176.55172413793105
413553520	1441066243	31.141152105399335	122.50784984929159	6.058620689655172	185.21034482758623	176.58620689655172
413553520	1441066244	31.14112431993734	122.50784759882575	6.062068965517241	185.23448275862071	176.6206896551724
413553520	1441066245	31.14109646804438	122.50784528785475	6.06551724137931	185.25862068965517	176.6551724137931
413553520	1441066246	31.14106854383219	122.50784290796783	6.068965517241379	185.28275862068966	176.68965517241378
413553520	1441066247	31.141040541412565	122.50784045075429	6.072413793103448	185.30689655172415	176.72413793103448
413553520	1441066248	31.141012454897258	122.50783790780332	6.075862068965517	185.33103448275864	176.75862068965517
413553520	1441066249	31.140984278398054	122.50783527070426	6.079310344827586	185.3551724137931	176.79310344827587
413553520	1441066250	31.140956006026723	122.50783253104635	6.0827586206896544	185.3793103448276	176.82758620689654
413553520	1441066251	31.140927631895032	122.5078296804189	6.086206896551724	185.4034482758621	176.86206896551724
413553520	1441066252	31.140899150114734	122.50782671041122	6.089655172413793	185.42758620689656	176.89655172413794
413553520	1441066253	31.140870554797626	122.50782361261263	6.093103448275862	185.45172413793105	176.93103448275863
413553520	1441066254	31.140841840055458	122.50782037861244	6.096551724137931	185.47586206896554	176.9655172413793
413553520	1441066255	31.140812999999998	122.507817	6.1	185.5	177.0
413553520	1441066256	31.140784030392382	122.50781347371	6.1	185.51818181818183	177.0909090909091
413553520	1441066257	31.140754933591264	122.50780981805828	6.1	185.53636363636366	177.1818181818182
413553520	1441066258	31.140725713604688	122.50780605670604	6.1	185.55454545454546	177.27272727272728
413553520	1441066259	31.140696374440672	122.5078022133144	6.1	185.57272727272726	177.36363636363637
413553520	1441066260	31.140666920107265	122.50779831154452	6.1	185.5909090909091	177.45454545454544
413553520	1441066261	31.14063735461251	122.50779437505744	6.1	185.60909090909092	177.54545454545456
413553520	1441066262	31.140607681964433	122.50779042751421	6.1	185.62727272727275	177.63636363636363
413553520	1441066263	31.140577906171103	122.50778649257587	6.1	185.64545454545456	177.72727272727272
413553520	1441066264	31.14054803124055	122.50778259390344	6.1	185.66363636363636	177.8181818181818
413553520	1441066265	31.14051806118082	122.50777875515783	6.1	185.6818181818182	177.9090909090909
413553520	1441066266	31.140487999999994	122.507775	6.1	185.7	178.0
413553520	1441066267	31.140457855447792	122.50777134483968	6.109999999999999	185.67000000000002	178.1
413553520	1441066268	31.140427650240774	122.50776777708204	6.12	185.64000000000001	178.20000000000002
413553520	1441066269	31.140397410837192	122.50776427688102	6.13	185.61	178.3
413553520	1441066270	31.140367163695267	122.50776082439067	6.14	185.58	178.4
413553520	1441066271	31.140336935273243	122.50775739976504	6.15	185.55	178.5
413553520	1441066272	31.14030675202936	122.50775398315814	6.16	185.52	178.60000000000002
413553520	1441066273	31.140276640421867	122.50775055472407	6.17	185.49	178.70000000000002
413553520	1441066274	31.14024662690899	122.50774709461693	6.18	185.46	178.8
413553520	1441066275	31.14021673794895	122.50774358299088	6.19	185.43	178.9
413553520	1441066276	31.140187000000005	122.50774000000001	6.2	185.4	179.0
413553520	1441066277	31.140157433773425	122.50773633191957	6.2	185.39000000000001	179.1
413553520	1441066278	31.140128036992802	122.50773258950905	6.2	185.38000000000002	179.2
413553520	1441066279	31.14009880163479	122.50772878964894	6.2	185.37000000000003	179.3
413553520	1441066280	31.140069719676013	122.50772494921978	6.2	185.36	179.4
413553520	1441066281	31.140040783093134	122.507721085102	6.2	185.35000000000002	179.5
413553520	1441066282	31.1400119838628	122.50771721417615	6.2	185.34000000000003	179.6
413553520	1441066283	31.139983313961668	122.50771335332259	6.2	185.33	179.7
413553520	1441066284	31.139954765366383	122.50770951942177	6.2	185.32000000000002	179.8
413553520	1441066285	31.139926330053598	122.50770572935411	6.2	185.31000000000003	179.9
413553520	1441066286	31.139897999999995	122.50770199999998	6.2	185.30000000000004	180.0
413553520	1441066287	31.13986976645861	122.50769834448037	6.2	185.33	180.1
413553520	1441066288	31.139841617788218	122.50769476087873	6.2	185.36	180.20000000000002
413553520	1441066289	31.139813541623994	122.50769124351906	6.2	185.39000000000001	180.3
413553520	1441066290	31.139785525601056	122.5076877867255	6.2	185.42000000000002	180.4
413553520	1441066291	31.1397575573546	122.50768438482204	6.2	185.45000000000002	180.50000000000003
413553520	1441066292	31.139729624519767	122.50768103213282	6.2	185.48000000000002	180.60000000000002
413553520	1441066293	31.139701714731746	122.5076777229819	6.2	185.51000000000002	180.70000000000002
413553520	1441066294	31.139673815625667	122.50767445169339	6.2	185.54000000000002	180.8
413553520	1441066295	31.139645914836706	122.50767121259139	6.2	185.57000000000002	180.9
413553520	1441066296	31.139618	122.50766800000001	6.2	185.6	181.0
413553520	1441066297	31.139590059989427	122.50766480657418	6.205263157894737	185.7842105263158	181.10526315789474
413553520	1441066298	31.1395620886336	122.50766161829208	6.2105263157894735	185.96842105263158	181.21052631578948
413553520	1441066299	31.13953408099986	122.50765841946274	6.215789473684211	186.1526315789474	181.31578947368422
413553520	1441066300	31.139506032155545	122.5076551943952	6.221052631578948	186.33684210526317	181.42105263157896
413553520	1441066301	31.13947793716797	122.50765192739848	6.226315789473684	186.52105263157893	181.52631578947367
413553520	1441066302	31.13944979110448	122.5076486027817	6.231578947368421	186.70526315789473	181.6315789473684
413553520	1441066303	31.139421589032388	122.50764520485392	6.2368421052631575	186.88947368421051	181.73684210526315
413553520	1441066304	31.139393326019007	122.50764171792427	6.242105263157895	187.07368421052632	181.8421052631579
413553520	1441066305	31.13936499713168	122.50763812630187	6.247368421052632	187.2578947368421	181.94736842105263
413553520	1441066306	31.139336597437705	122.50763441429586	6.252631578947368	187.44210526315788	182.05263157894737
413553520	1441066307	31.139308122004426	122.50763056621543	6.257894736842105	187.6263157894737	182.1578947368421
413553520	1441066308	31.13927956589913	122.50762656636978	6.2631578947368425	187.81052631578947	182.26315789473685
413553520	1441066309	31.139250924189156	122.50762239906808	6.268421052631579	187.99473684210528	182.3684210526316
413553520	1441066310	31.139222191941794	122.50761804861962	6.273684210526316	188.17894736842106	182.47368421052633
413553520	1441066311	31.13919336422437	122.50761349933362	6.278947368421052	188.36315789473682	182.57894736842104
413553520	1441066312	31.139164436104164	122.50760873551934	6.284210526315789	188.54736842105262	182.68421052631578
413553520	1441066313	31.139135402648503	122.5076037414861	6.2894736842105265	188.7315789473684	182.78947368421052
413553520	1441066314	31.1391062589247	122.50759850154323	6.294736842105263	188.9157894736842	182.89473684210526
413553520	1441066315	31.139076999999997	122.50759300000001	6.3	189.1	183.0
413553520	1441066316	31.13904762609738	122.50758723338988	6.3	189.18181818181816	183.09090909090907
413553520	1441066317	31.139018158062417	122.5075812471422	6.3	189.26363636363635	183.1818181818182
413553520	1441066318	31.138988621896342	122.50757509891031	6.3	189.34545454545454	183.27272727272725
413553520	1441066319	31.13895904360042	122.5075688463475	6.3	189.42727272727274	183.36363636363635
413553520	1441066320	31.138929449175883	122.50756254710694	6.3	189.5090909090909	183.45454545454547
413553520	1441066321	31.13889986462402	122.50755625884177	6.3	189.5909090909091	183.54545454545453
413553520	1441066322	31.138870315946118	122.50755003920501	6.3	189.6727272727273	183.63636363636365
413553520	1441066323	31.138840829143458	122.50754394584963	6.3	189.75454545454548	183.72727272727272
413553520	1441066324	31.13881143021733	122.50753803642847	6.3	189.83636363636364	183.8181818181818
413553520	1441066325	31.13878214516909	122.50753236859435	6.3	189.91818181818184	183.90909090909093
413553520	1441066326	31.138752999999998	122.50752700000001	6.3	190.0	184.0
413553520	1441066327	31.138724010749474	122.50752196584223	6.31	190.0	184.1
413553520	1441066328	31.13869515360907	122.50751721149436	6.32	190.0	184.2
413553520	1441066329	31.138666394808393	122.50751265987402	6.33	190.0	184.3
413553520	1441066330	31.13863770057701	122.50750823389886	6.34	190.0	184.4
413553520	1441066331	31.138609037144526	122.5075038564867	6.35	190.0	184.5
413553520	1441066332	31.13858037074051	122.50749945055539	6.36	190.0	184.6
413553520	1441066333	31.138551667594495	122.50749493902292	6.37	190.0	184.7
413553520	1441066334	31.138522893936056	122.50749024480741	6.38	190.0	184.8
413553520	1441066335	31.138494015994713	122.507485290827	6.390000000000001	190.0	184.9
413553520	1441066336	31.138464999999997	122.50748	6.4	190.0	185.0
413553520	1441066337	31.138435819363803	122.50747431663757	6.390000000000001	190.13	185.0
413553520	1441066338	31.138406476227594	122.50746827062218	6.38	190.26000000000002	185.0
413553520	1441066339	31.1383769799152	122.50746191322898	6.37	190.39000000000001	185.0
413553520	1441066340	31.138347339750485	122.50745529573311	6.36	190.52	185.0
413553520	1441066341	31.13831756505728	122.5074484694096	6.35	190.65	185.0
413553520	1441066342	31.13828766515948	122.50744148553345	6.34	190.78000000000003	185.0
413553520	1441066343	31.13825764938096	122.5074343953796	6.33	190.91	185.0
413553520	1441066344	31.138227527045604	122.50742725022288	6.32	191.04	185.0
413553520	1441066345	31.138197307477316	122.50742010133811	6.31	191.17000000000002	185.0
413553520	1441066346	31.138167	122.50741300000001	6.3	191.3	185.0
413553520	1441066347	31.138136620796093	122.50740598160111	6.3	191.42	185.0
413553520	1441066348	31.138106213482065	122.50739901800543	6.3	191.54000000000002	185.0
413553520	1441066349	31.138075828532877	122.50739206519494	6.3	191.66000000000003	185.0
413553520	1441066350	31.138045516423492	122.50738507915167	6.3	191.78	185.0
413553520	1441066351	31.138015327628864	122.50737801585761	6.3	191.90000000000003	185.0
413553520	1441066352	31.137985312623954	122.50737083129485	6.3	192.02	185.0
413553520	1441066353	31.137955521883683	122.50736348144554	6.3	192.14000000000001	185.0
413553520	1441066354	31.137926005883	122.50735592229184	6.3	192.26	185.0
413553520	1441066355	31.137896815096795	122.50734810981591	6.3	192.38000000000002	185.0
413553520	1441066356	31.137868	122.50734	6.3	192.5	185.0
413553520	1441066357	31.137839589258828	122.50733157164063	6.3	192.4777777777778	185.0
413553520	1441066358	31.137811524304897	122.50732289479129	6.3	192.45555555555558	185.0
413553520	1441066359	31.13778372476112	122.50731406231961	6.3	192.43333333333334	185.0
413553520	1441066360	31.13775611025049	122.50730516709321	6.3	192.41111111111113	185.0
413553520	1441066361	31.137728600396	122.50729630197958	6.3	192.3888888888889	185.0
413553520	1441066362	31.137701114820647	122.50728755984615	6.3	192.3666666666667	185.0
413553520	1441066363	31.137673573147488	122.50727903356027	6.3	192.34444444444446	185.0
413553520	1441066364	31.13764589499958	122.50727081598914	6.3	192.32222222222225	185.0
413553520	1441066365	31.137617999999993	122.50726300000001	6.3	192.3	185.0
413553520	1441066366	31.137589828331592	122.50725564910202	6.31	192.44000000000003	185.0
413553520	1441066367	31.137561402416274	122.5072487093728	6.32	192.58	185.0
413553520	1441066368	31.137532765235733	122.50724209753201	6.33	192.72000000000003	185.0
413553520	1441066369	31.137503959771543	122.50723573029954	6.34	192.86	185.0
413553520	1441066370	31.137475029005355	122.50722952439524	6.35	193.0	185.0
413553520	1441066371	31.137446015918783	122.50722339653919	6.36	193.14	185.0
413553520	1441066372	31.137416963493383	122.5072172634514	6.37	193.28	185.0
413553520	1441066373	31.137387914710747	122.50721104185206	6.38	193.42000000000002	185.0
413553520	1441066374	31.137358912552436	122.50720464846148	6.390000000000001	193.56	185.0
413553520	1441066375	31.13733	122.507198	6.4	193.7	185.0
413553520	1441066376	31.13730121089246	122.50719103481522	6.4	193.61818181818182	185.0
413553520	1441066377	31.137272542499012	122.50718377776329	6.4	193.5363636363636	185.0
413553520	1441066378	31.137243982946345	122.50717627532755	6.4	193.45454545454544	185.0
413553520	1441066379	31.13721552036117	122.50716857399121	6.4	193.37272727272727	185.0
413553520	1441066380	31.137187142870197	122.50716072023742	6.4	193.2909090909091	185.0
413553520	1441066381	31.137158838600154	122.50715276054932	6.4	193.2090909090909	185.0
413553520	1441066382	31.137130595677775	122.50714474141002	6.4	193.12727272727273	185.0
413553520	1441066383	31.13710240222981	122.50713670930249	6.4	193.04545454545456	185.0
413553520	1441066384	31.13707424638301	122.50712871070968	6.4	192.9636363636364	185.0
413553520	1441066385	31.137046116264155	122.50712079211458	6.4	192.88181818181818	185.0
413553520	1441066386	31.137018	122.507113	6.4	192.8	185.0
413553520	1441066387	31.136989887554922	122.50710537056099	6.405	192.81500000000003	185.04999999999998
413553520	1441066388	31.13696177624356	122.50709789884145	6.41	192.83	185.1
413553520	1441066389	31.13693366521812	122.50709056959754	6.415	192.84500000000003	185.14999999999998
413553520	1441066390	31.13690555363078	122.50708336758537	6.42	192.86	185.20000000000002
413553520	1441066391	31.136877440633768	122.50707627756111	6.425000000000001	192.875	185.25
413553520	1441066392	31.136849325379256	122.50706928428099	6.430000000000001	192.89000000000001	185.3
413553520	1441066393	31.13682120701945	122.50706237250117	6.4350000000000005	192.905	185.35
413553520	1441066394	31.136793084706525	122.50705552697791	6.44	192.92000000000002	185.4
413553520	1441066395	31.136764957592657	122.50704873246744	6.445	192.935	185.45
413553520	1441066396	31.13673682483004	122.50704197372599	6.45	192.95000000000002	185.5
413553520	1441066397	31.136708685570852	122.50703523550989	6.455	192.965	185.55
413553520	1441066398	31.136680538967266	122.50702850257544	6.46	192.98000000000002	185.6
413553520	1441066399	31.13665238417144	122.5070217596789	6.465	192.995	185.65
413553520	1441066400	31.136624220335566	122.50701499157667	6.47	193.01	185.7
413553520	1441066401	31.136596046611782	122.50700818302504	6.475	193.025	185.75
413553520	1441066402	31.13656786215227	122.50700131878041	6.48	193.04	185.79999999999998
413553520	1441066403	31.136539666109186	122.50699438359918	6.485	193.055	185.85000000000002
413553520	1441066404	31.13651145763466	122.50698736223775	6.49	193.07	185.9
413553520	1441066405	31.136483235880892	122.50698023945255	6.495	193.085	185.95000000000002
413553520	1441066406	31.136454999999994	122.506973	6.5	193.1	186.0
413553520	1441066407	31.136426745466466	122.5069656298014	6.49	193.22	186.0
413553520	1441066408	31.13639845304407	122.50695811943717	6.48	193.34	186.0
413553520	1441066409	31.136370099818954	122.50695046065265	6.47	193.46	186.0
413553520	1441066410	31.136341662877225	122.50694264519313	6.46	193.58	186.0
413553520	1441066411	31.136313119304976	122.5069346648039	6.45	193.70000000000002	186.0
413553520	1441066412	31.13628444618835	122.50692651123032	6.44	193.82	186.0
413553520	1441066413	31.136255620613426	122.50691817621775	6.430000000000001	193.94000000000003	186.0
413553520	1441066414	31.136226619666342	122.50690965151156	6.42	194.06	186.0
413553520	1441066415	31.136197420433156	122.50690092885718	6.41	194.18000000000004	186.0
413553520	1441066416	31.136168000000005	122.506892	6.4	194.30000000000004	186.0
413553520	1441066417	31.136138347138402	122.50688287177579	6.411111111111111	194.16666666666669	186.0
413553520	1441066418	31.136108497361658	122.50687361138178	6.4222222222222225	194.03333333333333	186.0
413553520	1441066419	31.13607849786855	122.50686430110544	6.433333333333334	193.90000000000003	186.0
413553520	1441066420	31.136048395857852	122.50685502323407	6.444444444444445	193.76666666666668	186.0
413553520	1441066421	31.13601823852839	122.5068458600549	6.455555555555556	193.63333333333335	186.0
413553520	1441066422	31.135988073079023	122.506836893855	6.466666666666667	193.5	186.0
413553520	1441066423	31.135957946708565	122.50682820692133	6.477777777777778	193.36666666666667	186.0
413553520	1441066424	31.135927906615915	122.50681988154076	6.488888888888889	193.23333333333335	186.0
413553520	1441066425	31.135897999999997	122.506812	6.5	193.1	186.0
413553520	1441066426	31.135868259400862	122.5068046168868	6.5	193.18	186.0
413553520	1441066427	31.13583865872339	122.50679767599341	6.5	193.26	186.0
413553520	1441066428	31.135809157213572	122.50679109341327	6.5	193.34	186.0
413553520	1441066429	31.135779714117408	122.50678478523999	6.5	193.42000000000002	186.0
413553520	1441066430	31.135750288680843	122.50677866756727	6.5	193.5	186.0
413553520	1441066431	31.135720840149837	122.50677265648898	6.5	193.57999999999998	186.0
413553520	1441066432	31.135691327770353	122.50676666809899	6.5	193.66	186.0
413553520	1441066433	31.135661710788277	122.50676061849137	6.5	193.74	186.0
413553520	1441066434	31.13563194844953	122.50675442376028	6.5	193.82	186.0
413553520	1441066435	31.135602	122.506748	6.5	193.9	186.0
413553520	1441066436	31.135571834949822	122.50674128054136	6.5	193.82666666666665	186.03333333333333
413553520	1441066437	31.135541463866254	122.50673426766103	6.5	193.75333333333333	186.0666666666667
413553520	1441066438	31.135510907580784	122.50672698087202	6.5	193.67999999999998	186.1
413553520	1441066439	31.135480186924944	122.50671943968743	6.5	193.60666666666665	186.13333333333335
413553520	1441066440	31.135449322730228	122.5067116636202	6.5	193.53333333333333	186.16666666666669
413553520	1441066441	31.135418335828167	122.50670367218336	6.5	193.46	186.2
413553520	1441066442	31.13538724705026	122.50669548488989	6.5	193.38666666666666	186.23333333333335
413553520	1441066443	31.135356077228053	122.50668712125261	6.5	193.31333333333333	186.26666666666668
413553520	1441066444	31.135324847193065	122.5066786007845	6.5	193.23999999999998	186.3
413553520	1441066445	31.13529357777683	122.50666994299836	6.5	193.16666666666666	186.33333333333334
413553520	1441066446	31.135262289810903	122.50666116740703	6.5	193.09333333333333	186.36666666666665
413553520	1441066447	31.135231004126823	122.50665229352332	6.5	193.02	186.4
413553520	1441066448	31.13519974155612	122.50664334085994	6.5	192.94666666666666	186.43333333333334
413553520	1441066449	31.135168522930364	122.50663432892966	6.5	192.87333333333333	186.46666666666667
413553520	1441066450	31.135137369081104	122.50662527724513	6.5	192.79999999999998	186.5
413553520	1441066451	31.135106300839936	122.50661620531908	6.5	192.72666666666666	186.53333333333333
413553520	1441066452	31.135075339038377	122.50660713266402	6.5	192.65333333333334	186.56666666666666
413553520	1441066453	31.13504450450805	122.50659807879263	6.5	192.57999999999998	186.6
413553520	1441066454	31.135013818080516	122.50658906321745	6.5	192.50666666666666	186.63333333333335
413553520	1441066455	31.13498330058738	122.50658010545101	6.5	192.4333333333333	186.66666666666666
413553520	1441066456	31.134952972860216	122.50657122500576	6.5	192.35999999999999	186.7
413553520	1441066457	31.13492285573063	122.50656244139421	6.5	192.28666666666666	186.73333333333335
413553520	1441066458	31.1348929700302	122.50655377412876	6.5	192.21333333333334	186.76666666666665
413553520	1441066459	31.134863336590573	122.50654524272186	6.5	192.14	186.8
413553520	1441066460	31.134833976243357	122.5065368666858	6.5	192.06666666666666	186.83333333333334
413553520	1441066461	31.13480490982015	122.506528665533	6.5	191.9933333333333	186.86666666666665
413553520	1441066462	31.134776158152587	122.50652065877574	6.5	191.92	186.9
413553520	1441066463	31.13474774207229	122.50651286592633	6.5	191.84666666666666	186.93333333333334
413553520	1441066464	31.134719682410886	122.50650530649699	6.5	191.77333333333334	186.96666666666667
413553520	1441066465	31.13469200000001	122.50649800000001	6.5	191.7	187.0
413553520	1441066466	31.134664695874257	122.5064909532484	6.5	191.64545454545453	187.0909090909091
413553520	1441066467	31.134637691880105	122.50648412225847	6.5	191.5909090909091	187.1818181818182
413553520	1441066468	31.1346108900669	122.50647745034752	6.5	191.5363636363636	187.27272727272728
413553520	1441066469	31.134584192484066	122.5064708808328	6.5	191.48181818181817	187.36363636363635
413553520	1441066470	31.13455750118096	122.50646435703176	6.5	191.4272727272727	187.45454545454547
413553520	1441066471	31.134530718206946	122.50645782226195	6.5	191.37272727272727	187.54545454545453
413553520	1441066472	31.134503745611376	122.50645121984093	6.5	191.3181818181818	187.63636363636365
413553520	1441066473	31.134476485443574	122.5064444930864	6.5	191.26363636363635	187.72727272727275
413553520	1441066474	31.134448839752885	122.50643758531612	6.5	191.2090909090909	187.8181818181818
413553520	1441066475	31.134420710588586	122.506430439848	6.5	191.15454545454546	187.90909090909093
413553520	1441066476	31.134392000000005	122.506423	6.5	191.1	188.0
413553520	1441066477	31.134362642575844	122.50641522768862	6.5	191.14444444444445	188.11111111111111
413553520	1441066478	31.134332703062633	122.50640715922417	6.5	191.18888888888887	188.22222222222223
413553520	1441066479	31.134302278746322	122.50639884951526	6.5	191.23333333333335	188.33333333333334
413553520	1441066480	31.134271466912924	122.50639035347048	6.5	191.27777777777777	188.44444444444446
413553520	1441066481	31.134240364848438	122.50638172599822	6.5	191.32222222222222	188.55555555555557
413553520	1441066482	31.13420906983885	122.50637302200687	6.5	191.36666666666665	188.66666666666666
413553520	1441066483	31.13417767917022	122.50636429640463	6.5	191.41111111111113	188.77777777777777
413553520	1441066484	31.134146290128587	122.50635560409967	6.5	191.45555555555555	188.88888888888889
413553520	1441066485	31.13411500000001	122.50634699999999	6.5	191.5	189.0
413553520	1441066486	31.134083877128678	122.50633852312347	6.51	191.81	189.1
413553520	1441066487	31.13405287409138	122.50633014892772	6.52	192.12	189.20000000000002
413553520	1441066488	31.13402191452297	122.50632183698036	6.53	192.42999999999998	189.3
413553520	1441066489	31.13399092205831	122.50631354684909	6.54	192.74	189.4
413553520	1441066490	31.133959820332247	122.50630523810167	6.55	193.05	189.50000000000003
413553520	1441066491	31.133928532979628	122.50629687030595	6.56	193.36	189.60000000000002
413553520	1441066492	31.133896983635296	122.50628840302988	6.569999999999999	193.67000000000002	189.70000000000002
413553520	1441066493	31.133865095934034	122.50627979584145	6.58	193.98	189.8
413553520	1441066494	31.133832793510667	122.50627100830876	6.59	194.29	189.9
413553520	1441066495	31.133800000000004	122.50626200000002	6.6	194.6	190.0
413553520	1441066496	31.133766673782066	122.50625274260423	6.609999999999999	194.85000000000002	190.0
413553520	1441066497	31.133732912217887	122.50624325629362	6.62	195.1	190.0
413553520	1441066498	31.133698847413793	122.50623357336104	6.63	195.35000000000002	190.0
413553520	1441066499	31.13366461147612	122.50622372609928	6.64	195.6	190.0
413553520	1441066500	31.133630336511164	122.50621374680104	6.65	195.85	190.0
413553520	1441066501	31.133596154625316	122.50620366775891	6.66	196.10000000000002	190.0
413553520	1441066502	31.133562197924892	122.5061935212654	6.67	196.35	190.0
413553520	1441066503	31.133528598516275	122.50618333961292	6.68	196.60000000000002	190.0
413553520	1441066504	31.133495488505847	122.50617315509372	6.69	196.85	190.0
413553520	1441066505	31.133462999999995	122.506163	6.7	197.1	190.0
413553520	1441066506	31.133431234301828	122.50615289995834	6.704761904761905	197.03809523809522	189.95238095238096
413553520	1441066507	31.13340016950123	122.50614285393293	6.70952380952381	196.97619047619048	189.90476190476193
413553520	1441066508	31.13336975288484	122.50613285422253	6.714285714285714	196.91428571428574	189.85714285714286
413553520	1441066509	31.133339931739247	122.50612289312578	6.719047619047619	196.85238095238097	189.80952380952382
413553520	1441066510	31.13331065335104	122.50611296294154	6.723809523809524	196.7904761904762	189.7619047619048
413553520	1441066511	31.133281865006865	122.50610305596855	6.728571428571429	196.72857142857143	189.71428571428572
413553520	1441066512	31.133253513993246	122.50609316450566	6.733333333333333	196.66666666666669	189.66666666666669
413553520	1441066513	31.133225547596812	122.5060832808517	6.738095238095238	196.60476190476192	189.61904761904762
413553520	1441066514	31.133197913104144	122.50607339730561	6.742857142857143	196.54285714285714	189.57142857142856
413553520	1441066515	31.133170557801826	122.50606350616626	6.747619047619048	196.48095238095237	189.52380952380955
413553520	1441066516	31.133143428976457	122.50605359973262	6.752380952380952	196.41904761904763	189.47619047619048
413553520	1441066517	31.133116473914583	122.50604367030367	6.757142857142857	196.35714285714286	189.42857142857144
413553520	1441066518	31.133089639902824	122.50603371017843	6.761904761904762	196.2952380952381	189.38095238095238
413553520	1441066519	31.13306287422771	122.50602371165589	6.766666666666667	196.23333333333332	189.33333333333334
413553520	1441066520	31.13303612417583	122.50601366703513	6.771428571428571	196.17142857142858	189.2857142857143
413553520	1441066521	31.133009337033755	122.5060035686153	6.776190476190476	196.10952380952384	189.23809523809524
413553520	1441066522	31.132982460088044	122.50599340869547	6.780952380952381	196.04761904761907	189.19047619047618
413553520	1441066523	31.13295544062525	122.50598317957481	6.785714285714286	195.9857142857143	189.14285714285714
413553520	1441066524	31.13292822593194	122.50597287355254	6.79047619047619	195.92380952380955	189.0952380952381
413553520	1441066525	31.13290076329467	122.50596248292784	6.795238095238095	195.86190476190478	189.04761904761907
413553520	1441066526	31.13287299999999	122.50595199999998	6.8	195.8	189.0
413553520	1441066527	31.132844891100504	122.50594142466836	6.81	195.69000000000003	189.0
413553520	1441066528	31.13281642271307	122.50593078723291	6.82	195.57999999999998	189.0
413553520	1441066529	31.1327875887206	122.50592012559358	6.83	195.47	189.0
413553520	1441066530	31.13275838300603	122.50590947765035	6.84	195.36	189.0
413553520	1441066531	31.13272879945228	122.50589888130311	6.85	195.25000000000003	189.0
413553520	1441066532	31.132698831942342	122.5058883744517	6.86	195.14	189.0
413553520	1441066533	31.13266847435916	122.50587799499594	6.87	195.03	189.0
413553520	1441066534	31.13263772058571	122.50586778083562	6.88	194.92000000000002	189.0
413553520	1441066535	31.132606564505	122.50585776987043	6.890000000000001	194.81	189.0
413553520	1441066536	31.132575000000003	122.50584800000001	6.9	194.7	189.0
413553520	1441066537	31.132543035314438	122.50583849516806	6.911111111111111	194.6222222222222	189.11111111111111
413553520	1441066538	31.132510736134748	122.50582922349456	6.9222222222222225	194.54444444444445	189.22222222222223
413553520	1441066539	31.132478182508084	122.5058201391435	6.933333333333334	194.46666666666667	189.33333333333334
413553520	1441066540	31.132445454481573	122.50581119627901	6.944444444444445	194.38888888888889	189.44444444444443
413553520	1441066541	31.13241263210233	122.50580234906519	6.955555555555556	194.3111111111111	189.55555555555557
413553520	1441066542	31.13237979541746	122.50579355166616	6.966666666666667	194.23333333333332	189.66666666666669
413553520	1441066543	31.132347024474054	122.50578475824615	6.977777777777778	194.15555555555554	189.7777777777778
413553520	1441066544	31.13231439931922	122.50577592296936	6.988888888888889	194.07777777777778	189.8888888888889
413553520	1441066545	31.132281999999993	122.50576700000002	7.0	194.0	190.0
413553520	1441066546	31.13224987996233	122.50575794955003	7.009090909090909	194.2	190.0
413553520	1441066547	31.132217986247692	122.50574875602173	7.0181818181818185	194.4	190.0
413553520	1441066548	31.13218623929635	122.50573940986506	7.027272727272727	194.6	190.0
413553520	1441066549	31.132154559548614	122.50572990153003	7.036363636363636	194.79999999999998	190.0
413553520	1441066550	31.13212286744479	122.50572022146666	7.045454545454545	194.99999999999997	190.0
413553520	1441066551	31.132091083425177	122.50571036012506	7.054545454545455	195.2	190.0
413553520	1441066552	31.132059127930034	122.50570030795538	7.0636363636363635	195.39999999999998	190.0
413553520	1441066553	31.13202692139968	122.5056900554078	7.072727272727272	195.6	190.0
413553520	1441066554	31.131994384274375	122.5056795929325	7.081818181818181	195.79999999999998	190.0
413553520	1441066555	31.131961436994395	122.5056689109798	7.090909090909091	196.0	190.0
413553520	1441066556	31.131928	122.505658	7.1	196.2	190.0
413553520	1441066557	31.13189402953044	122.50564686015646	7.1	196.17777777777775	190.0
413553520	1441066558	31.13185962502084	122.50563553046439	7.1	196.15555555555554	190.0
413553520	1441066559	31.131824921705277	122.50562405965182	7.1	196.13333333333333	190.0
413553520	1441066560	31.131790054817937	122.50561249644669	7.1	196.11111111111111	190.0
413553520	1441066561	31.131755159592934	122.50560088957674	7.1	196.08888888888887	190.0
413553520	1441066562	31.131720371264436	122.50558928776967	7.1	196.06666666666666	190.0
413553520	1441066563	31.131685825066658	122.50557773975292	7.1	196.04444444444442	190.0
413553520	1441066564	31.131651656233757	122.50556629425397	7.1	196.02222222222224	190.0
413553520	1441066565	31.13161800000001	122.505555	7.1	196.0	190.0
413553520	1441066566	31.131584960163558	122.50554389426642	7.109523809523809	196.0047619047619	190.0
413553520	1441066567	31.131552514778413	122.5055329685218	7.119047619047619	196.0095238095238	190.0
413553520	1441066568	31.131520610462495	122.505522202783	7.128571428571428	196.0142857142857	190.0
413553520	1441066569	31.131489193833715	122.50551157706688	7.138095238095238	196.0190476190476	190.0
413553520	1441066570	31.13145821150996	122.50550107139044	7.147619047619047	196.02380952380952	190.0
413553520	1441066571	31.131427610109167	122.5054906657707	7.157142857142857	196.0285714285714	190.0
413553520	1441066572	31.131397336249208	122.50548034022472	7.166666666666666	196.03333333333333	190.0
413553520	1441066573	31.13136733654796	122.50547007476963	7.176190476190476	196.03809523809522	190.0
413553520	1441066574	31.131337557623297	122.50545984942259	7.185714285714285	196.04285714285712	190.0
413553520	1441066575	31.131307946093113	122.50544964420082	7.1952380952380945	196.04761904761904	190.0
413553520	1441066576	31.131278448575266	122.5054394391216	7.204761904761905	196.05238095238096	190.0
413553520	1441066577	31.13124901168759	122.5054292142022	7.214285714285714	196.05714285714285	190.0
413553520	1441066578	31.131219582047958	122.50541894946001	7.223809523809524	196.06190476190477	190.0
413553520	1441066579	31.13119010627421	122.5054086249124	7.233333333333333	196.06666666666666	190.0
413553520	1441066580	31.131160530984168	122.50539822057686	7.242857142857143	196.07142857142858	190.0
413553520	1441066581	31.131130802795692	122.50538771647088	7.252380952380952	196.07619047619048	190.0
413553520	1441066582	31.131100868326577	122.50537709261198	7.261904761904762	196.08095238095237	190.0
413553520	1441066583	31.13107067419465	122.50536632901776	7.271428571428571	196.0857142857143	190.0
413553520	1441066584	31.13104016701771	122.5053554057059	7.280952380952381	196.09047619047618	190.0
413553520	1441066585	31.131009293413573	122.50534430269406	7.29047619047619	196.09523809523807	190.0
413553520	1441066586	31.130977999999995	122.50533300000001	7.3	196.1	190.0
413553520	1441066587	31.130946253162538	122.50532149104713	7.31	196.13	190.0
413553520	1441066588	31.13091409835762	122.50530982288113	7.32	196.16	190.0
413553520	1441066589	31.130881600809477	122.5052980559532	7.33	196.19	190.0
413553520	1441066590	31.13084882574233	122.50528625071442	7.34	196.21999999999997	190.0
413553520	1441066591	31.130815838380425	122.50527446761576	7.35	196.25	190.0
413553520	1441066592	31.13078270394805	122.50526276710809	7.36	196.28	190.0
413553520	1441066593	31.130749487669483	122.5052512096421	7.37	196.31	190.0
413553520	1441066594	31.130716254769055	122.50523985566844	7.38	196.34	190.0
413553520	1441066595	31.130683070471104	122.50522876563763	7.390000000000001	196.37	190.0
413553520	1441066596	31.13065	122.50521800000001	7.4	196.4	190.0
413553520	1441066597	31.130617093148008	122.50520759769525	7.411111111111111	196.2888888888889	190.0
413553520	1441066598	31.130584337979148	122.50519751162031	7.4222222222222225	196.17777777777778	190.0
413553520	1441066599	31.13055170712528	122.50518767316154	7.433333333333334	196.06666666666666	190.0
413553520	1441066600	31.130519173218282	122.50517801370545	7.444444444444445	195.95555555555555	190.0
413553520	1441066601	31.130486708889997	122.50516846463867	7.455555555555556	195.84444444444443	190.0
413553520	1441066602	31.130454286772224	122.50515895734785	7.466666666666667	195.73333333333335	190.0
413553520	1441066603	31.130421879496783	122.50514942321986	7.477777777777778	195.62222222222223	190.0
413553520	1441066604	31.130389459695454	122.50513979364155	7.488888888888889	195.51111111111112	190.0
413553520	1441066605	31.130357000000004	122.50513	7.5	195.4	190.0
413553520	1441066606	31.130324468171384	122.50511998734231	7.5	195.42727272727274	190.0
413553520	1441066607	31.130291812487403	122.50510975535582	7.5	195.45454545454544	190.0
413553520	1441066608	31.130258976355066	122.5050993173879	7.5	195.48181818181817	190.0
413553520	1441066609	31.13022590318143	122.50508868678595	7.5	195.5090909090909	190.0
413553520	1441066610	31.130192536373517	122.5050778768973	7.5	195.53636363636363	190.0
413553520	1441066611	31.13015881933835	122.5050669010694	7.5	195.56363636363636	190.0
413553520	1441066612	31.13012469548296	122.50505577264961	7.5	195.5909090909091	190.0
413553520	1441066613	31.13009010821439	122.50504450498535	7.5	195.61818181818182	190.0
413553520	1441066614	31.130055000939688	122.50503311142403	7.5	195.64545454545456	190.0
413553520	1441066615	31.130019317065873	122.50502160531312	7.5	195.67272727272726	190.0
413553520	1441066616	31.129983	122.50501	7.5	195.7	190.0
413553520	1441066617	31.129946029754166	122.50499831117733	7.511111111111111	195.73333333333332	190.0
413553520	1441066618	31.129908532760577	122.50498656391824	7.522222222222222	195.76666666666665	190.0
413553520	1441066619	31.12987067205651	122.50497478564097	7.533333333333333	195.79999999999998	190.0
413553520	1441066620	31.12983261067921	122.50496300376358	7.544444444444444	195.83333333333334	190.0
413553520	1441066621	31.129794511665995	122.50495124570408	7.555555555555555	195.86666666666665	190.0
413553520	1441066622	31.129756538054142	122.5049395388803	7.566666666666666	195.9	190.0
413553520	1441066623	31.12971885288098	122.50492791070995	7.5777777777777775	195.93333333333334	190.0
413553520	1441066624	31.12968161918381	122.5049163886107	7.588888888888889	195.96666666666667	190.0
413553520	1441066625	31.129645	122.504905	7.6	196.0	190.0
413553520	1441066626	31.129609120931523	122.50489376600743	7.604761904761904	195.94761904761904	190.0
413553520	1441066627	31.12957395783894	122.50488268261127	7.609523809523809	195.8952380952381	190.0
413553520	1441066628	31.12953944914748	122.50487173950198	7.614285714285714	195.84285714285713	190.0
413553520	1441066629	31.129505533282337	122.50486092637009	7.619047619047619	195.7904761904762	190.0
413553520	1441066630	31.129472148668697	122.50485023290615	7.623809523809523	195.73809523809524	190.0
413553520	1441066631	31.129439233731755	122.50483964880083	7.628571428571428	195.68571428571428	190.0
413553520	1441066632	31.12940672689672	122.50482916374474	7.633333333333333	195.63333333333335	190.0
413553520	1441066633	31.129374566588748	122.50481876742865	7.638095238095238	195.5809523809524	190.0
413553520	1441066634	31.129342691233038	122.50480844954325	7.642857142857142	195.5285714285714	190.0
413553520	1441066635	31.129311039254745	122.50479819977934	7.647619047619047	195.47619047619048	190.0
413553520	1441066636	31.129279549079072	122.50478800782777	7.652380952380953	195.42380952380952	190.0
413553520	1441066637	31.129248159131162	122.5047778633794	7.6571428571428575	195.3714285714286	190.0
413553520	1441066638	31.129216807836176	122.5047677561251	7.661904761904762	195.31904761904764	190.0
413553520	1441066639	31.129185433619273	122.50475767575588	7.666666666666667	195.26666666666668	190.0
413553520	1441066640	31.129153974905627	122.50474761196267	7.671428571428572	195.21428571428572	190.0
413553520	1441066641	31.12912237012037	122.5047375544365	7.6761904761904765	195.16190476190476	190.0
413553520	1441066642	31.129090557688656	122.50472749286848	7.680952380952381	195.1095238095238	190.0
413553520	1441066643	31.129058476035617	122.50471741694965	7.685714285714286	195.05714285714288	190.0
413553520	1441066644	31.12902606358642	122.50470731637115	7.690476190476191	195.00476190476192	190.0
413553520	1441066645	31.128993258766155	122.50469718082421	7.695238095238095	194.95238095238096	190.0
413553520	1441066646	31.128959999999996	122.504687	7.7	194.9	190.0
413553520	1441066647	31.128926244814213	122.50467676315621	7.71	194.88000000000002	190.0
413553520	1441066648	31.128892027139717	122.50466645781616	7.72	194.86	190.0
413553520	1441066649	31.128857400008616	122.50465607106962	7.73	194.84	190.0
413553520	1441066650	31.128822416452966	122.5046455900063	7.74	194.82000000000002	190.0
413553520	1441066651	31.128787129504882	122.50463500171597	7.75	194.79999999999998	190.0
413553520	1441066652	31.128751592196384	122.50462429328836	7.76	194.78	190.0
413553520	1441066653	31.128715857559598	122.50461345181324	7.77	194.76	190.0
413553520	1441066654	31.128679978626554	122.50460246438031	7.78	194.74	190.0
413553520	1441066655	31.12864400842934	122.5045913180793	7.79	194.72	190.0
413553520	1441066656	31.128608000000007	122.50458	7.8	194.7	190.0
413553520	1441066657	31.128572002318492	122.50456850919775	7.811111111111111	194.5888888888889	190.0
413553520	1441066658	31.12853604815635	122.5045568925905	7.822222222222222	194.4777777777778	190.0
413553520	1441066659	31.128500166233014	122.5045452090617	7.833333333333333	194.36666666666667	190.0
413553520	1441066660	31.128464385267993	122.50453351749482	7.844444444444444	194.25555555555556	190.0
413553520	1441066661	31.12842873398073	122.50452187677308	7.855555555555556	194.14444444444442	190.0
413553520	1441066662	31.128393241090752	122.50451034577969	7.866666666666667	194.0333333333333	190.0
413553520	1441066663	31.1283579353176	122.50449898339775	7.877777777777778	193.92222222222222	190.0
413553520	1441066664	31.128322845380833	122.50448784851021	7.888888888888889	193.8111111111111	190.0
413553520	1441066665	31.12828800000001	122.50447700000001	7.9	193.7	190.0
413553520	1441066666	31.128253404562425	122.50446647540669	7.9	193.76363636363635	190.0909090909091
413553520	1441066667	31.128218971126152	122.50445622689688	7.9	193.8272727272727	190.18181818181822
413553520	1441066668	31.12818458841694	122.50444618529414	7.9	193.89090909090908	190.27272727272728
413553520	1441066669	31.128150145160514	122.50443628142217	7.9	193.95454545454547	190.36363636363637
413553520	1441066670	31.128115530082578	122.50442644610479	7.9	194.0181818181818	190.45454545454547
413553520	1441066671	31.128080631908812	122.50441661016598	7.9	194.0818181818182	190.54545454545456
413553520	1441066672	31.128045339364895	122.50440670442984	7.9	194.14545454545456	190.63636363636365
413553520	1441066673	31.128009541176457	122.5043966597207	7.9	194.20909090909092	190.72727272727272
413553520	1441066674	31.1279731260691	122.50438640686292	7.9	194.27272727272728	190.8181818181818
413553520	1441066675	31.12793598276842	122.50437587668111	7.9	194.33636363636364	190.9090909090909
413553520	1441066676	31.127897999999995	122.50436500000002	7.9	194.4	191.0
413553520	1441066677	31.127859132307258	122.50435373219399	7.9	194.36666666666667	191.0
413553520	1441066678	31.127819597505198	122.50434212683511	7.9	194.33333333333334	191.0
413553520	1441066679	31.12777967922676	122.50433026204469	7.9	194.3	191.0
413553520	1441066680	31.1277396611049	122.50431821594377	7.9	194.26666666666668	191.0
413553520	1441066681	31.127699826772584	122.50430606665317	7.9	194.23333333333332	191.0
413553520	1441066682	31.127660459862884	122.50429389229336	7.9	194.20000000000002	191.0
413553520	1441066683	31.127621844008807	122.50428177098462	7.9	194.16666666666666	191.0
413553520	1441066684	31.127584262843474	122.50426978084694	7.9	194.13333333333333	191.0
413553520	1441066685	31.127548000000004	122.50425800000001	7.9	194.1	191.0
413553520	1441066686	31.127513248775657	122.50424648810647	7.909090909090909	194.2181818181818	191.0
413553520	1441066687	31.127479841124284	122.50423523100132	7.918181818181819	194.33636363636361	191.0
413553520	1441066688	31.127447518663807	122.5042241960628	7.927272727272728	194.45454545454547	191.0
413553520	1441066689	31.12741602301215	122.50421335066936	7.9363636363636365	194.57272727272726	191.0
413553520	1441066690	31.127385095787226	122.50420266219962	7.945454545454545	194.6909090909091	191.0
413553520	1441066691	31.127354478606915	122.5041920980323	7.954545454545455	194.8090909090909	191.0
413553520	1441066692	31.127323913089125	122.50418162554637	7.963636363636364	194.9272727272727	191.0
413553520	1441066693	31.12729314085169	122.50417121212088	7.972727272727273	195.04545454545453	191.0
413553520	1441066694	31.127261903512466	122.50416082513505	7.9818181818181815	195.16363636363639	191.0
413553520	1441066695	31.127229942689304	122.50415043196824	7.990909090909091	195.28181818181818	191.0
413553520	1441066696	31.127196999999995	122.50413999999999	8.0	195.4	191.0
413553520	1441066697	31.127162888336013	122.5041294952402	8.01	195.28000000000003	191.0
413553520	1441066698	31.12712770568319	122.5041188782197	8.02	195.16	191.0
413553520	1441066699	31.12709162130104	122.50410810809962	8.03	195.04	191.0
413553520	1441066700	31.127054804449067	122.504097144041	8.04	194.92	191.0
413553520	1441066701	31.12701742438671	122.5040859452049	8.05	194.79999999999998	191.0
413553520	1441066702	31.126979650373453	122.50407447075247	8.06	194.68	191.0
413553520	1441066703	31.126941651668723	122.50406267984468	8.07	194.55999999999997	191.0
413553520	1441066704	31.126903597531957	122.50405053164266	8.08	194.44	191.0
413553520	1441066705	31.126865657222588	122.50403798530742	8.09	194.31999999999996	191.0
413553520	1441066706	31.126827999999993	122.504025	8.1	194.2	191.0
413553520	1441066707	31.126790752888965	122.50401155586256	8.1	194.48999999999998	190.9
413553520	1441066708	31.126753873975762	122.50399771696182	8.1	194.78	190.8
413553520	1441066709	31.12671727911205	122.50398356834567	8.1	195.06999999999996	190.7
413553520	1441066710	31.126680884149557	122.5039691950618	8.1	195.35999999999999	190.6
413553520	1441066711	31.126644604940022	122.50395468215791	8.1	195.65	190.5
413553520	1441066712	31.12660835733521	122.50394011468154	8.1	195.94	190.4
413553520	1441066713	31.12657205718693	122.50392557768019	8.1	196.23000000000002	190.3
413553520	1441066714	31.12653562034705	122.50391115620127	8.1	196.51999999999998	190.2
413553520	1441066715	31.12649896266744	122.50389693529213	8.1	196.81	190.1
413553520	1441066716	31.126462000000004	122.503883	8.1	197.1	190.0
413553520	1441066717	31.12642468012111	122.50386941278231	8.1	197.01111111111112	190.0
413553520	1441066718	31.126387078504727	122.50385614573749	8.1	196.92222222222222	190.0
413553520	1441066719	31.126349302549215	122.50384314837429	8.1	196.83333333333334	190.0
413553520	1441066720	31.126311459652907	122.50383037020141	8.1	196.74444444444444	190.0
413553520	1441066721	31.12627365721412	122.50381776072769	8.1	196.65555555555557	190.0
413553520	1441066722	31.126236002631156	122.50380526946184	8.1	196.56666666666666	190.0
413553520	1441066723	31.126198603302313	122.50379284591271	8.1	196.4777777777778	190.0
413553520	1441066724	31.126161566625843	122.50378043958914	8.1	196.38888888888889	190.0
413553520	1441066725	31.126125	122.50376800000001	8.1	196.3	190.0
413553520	1441066726	31.126088964612382	122.50375548827812	8.10909090909091	196.29090909090908	189.90909090909093
413553520	1441066727	31.126053336808052	122.50374291205196	8.118181818181817	196.28181818181818	189.8181818181818
413553520	1441066728	31.12601794672145	122.50373029057403	8.127272727272727	196.27272727272728	189.72727272727275
413553520	1441066729	31.12598262448701	122.50371764309679	8.136363636363637	196.26363636363635	189.63636363636365
413553520	1441066730	31.125947200239168	122.50370498887287	8.145454545454545	196.25454545454545	189.54545454545456
413553520	1441066731	31.12591150411237	122.50369234715488	8.154545454545454	196.24545454545455	189.45454545454547
413553520	1441066732	31.12587536624108	122.50367973719551	8.163636363636362	196.23636363636362	189.36363636363635
413553520	1441066733	31.12583861675972	122.50366717824751	8.172727272727272	196.22727272727272	189.27272727272728
413553520	1441066734	31.1258010858028	122.50365468956367	8.181818181818182	196.21818181818182	189.1818181818182
413553520	1441066735	31.125762603504732	122.5036422903969	8.19090909090909	196.2090909090909	189.0909090909091
413553520	1441066736	31.125723	122.50363000000002	8.2	196.2	189.0
413553520	1441066737	31.125682190352645	122.50361783699809	8.21111111111111	196.15555555555554	189.0
413553520	1441066738	31.125640429344948	122.5036058175043	8.222222222222221	196.11111111111111	189.0
413553520	1441066739	31.12559805668879	122.50359395700376	8.233333333333333	196.06666666666666	189.0
413553520	1441066740	31.125555412096034	122.50358227098135	8.244444444444444	196.02222222222224	189.0
413553520	1441066741	31.12551283527858	122.5035707749218	8.255555555555556	195.97777777777776	189.0
413553520	1441066742	31.125470665948324	122.50355948430962	8.266666666666667	195.93333333333334	189.0
413553520	1441066743	31.12542924381719	122.50354841462917	8.277777777777779	195.88888888888889	189.0
413553520	1441066744	31.12538890859711	122.50353758136464	8.28888888888889	195.84444444444443	189.0
413553520	1441066745	31.125349999999994	122.50352700000002	8.3	195.8	189.0
413553520	1441066746	31.12531275606978	122.50351667200052	8.30909090909091	195.66363636363639	189.0909090909091
413553520	1441066747	31.125277008178223	122.50350654275658	8.318181818181818	195.52727272727273	189.1818181818182
413553520	1441066748	31.12524248602905	122.50349654364013	8.327272727272728	195.3909090909091	189.27272727272728
413553520	1441066749	31.125208919325985	122.50348660602327	8.336363636363638	195.25454545454545	189.36363636363635
413553520	1441066750	31.12517603777267	122.50347666127848	8.345454545454546	195.11818181818182	189.45454545454547
413553520	1441066751	31.125143571072744	122.50346664077824	8.354545454545455	194.9818181818182	189.54545454545456
413553520	1441066752	31.125111248929855	122.50345647589536	8.363636363636363	194.84545454545457	189.63636363636365
413553520	1441066753	31.125078801047575	122.50344609800281	8.372727272727273	194.70909090909095	189.72727272727275
413553520	1441066754	31.125045957129476	122.50343543847377	8.381818181818183	194.5727272727273	189.8181818181818
413553520	1441066755	31.125012446879115	122.50342442868161	8.39090909090909	194.43636363636367	189.90909090909093
413553520	1441066756	31.124978	122.503413	8.4	194.30000000000004	190.0
413553520	1441066757	31.124942416644206	122.50340110122627	8.4	194.38000000000002	190.0
413553520	1441066758	31.124905778758233	122.50338875085191	8.4	194.46	190.0
413553520	1441066759	31.124868238737204	122.50337598479189	8.4	194.54000000000002	190.0
413553520	1441066760	31.124829948976217	122.50336283896094	8.4	194.62	190.0
413553520	1441066761	31.124791061870425	122.5033493492738	8.4	194.7	190.0
413553520	1441066762	31.124751729814975	122.50333555164504	8.4	194.78000000000003	190.0
413553520	1441066763	31.124712105205006	122.50332148198906	8.4	194.86	190.0
413553520	1441066764	31.124672340435733	122.50330717622015	8.4	194.94	190.0
413553520	1441066765	31.124632587902315	122.50329267025246	8.4	195.02	190.0
413553520	1441066766	31.124593000000004	122.503278	8.4	195.1	190.0
413553520	1441066767	31.124553699421345	122.50326320821378	8.4	195.35000000000002	190.0
413553520	1441066768	31.124514690048358	122.50324836499357	8.4	195.6	190.0
413553520	1441066769	31.124475946060407	122.50323354727611	8.4	195.85	190.0
413553520	1441066770	31.124437441636896	122.50321883199811	8.4	196.1	190.0
413553520	1441066771	31.124399150957267	122.50320429609617	8.4	196.35	190.0
413553520	1441066772	31.124361048200978	122.50319001650674	8.4	196.60000000000002	190.0
413553520	1441066773	31.124323107547575	122.50317607016619	8.4	196.85	190.0
413553520	1441066774	31.124285303176556	122.5031625340108	8.4	197.1	190.0
413553520	1441066775	31.12424760926751	122.50314948497673	8.4	197.35	190.0
413553520	1441066776	31.124210000000005	122.503137	8.4	197.6	190.0
413553520	1441066777	31.12417245495133	122.5031251180025	8.411111111111111	197.5222222222222	190.0
413553520	1441066778	31.124134975289532	122.50311372584973	8.422222222222222	197.44444444444446	190.0
413553520	1441066779	31.12409756758029	122.50310267239334	8.433333333333334	197.36666666666667	190.0
413553520	1441066780	31.124060238389237	122.50309180648519	8.444444444444445	197.2888888888889	190.0
413553520	1441066781	31.12402299428193	122.50308097697737	8.455555555555556	197.2111111111111	190.0
413553520	1441066782	31.123985841823895	122.50307003272228	8.466666666666667	197.13333333333335	190.0
413553520	1441066783	31.12394878758062	122.50305882257243	8.477777777777778	197.05555555555557	190.0
413553520	1441066784	31.123911838117536	122.50304719538066	8.488888888888889	196.97777777777782	190.0
413553520	1441066785	31.123874999999995	122.50303500000001	8.5	196.9	190.0
413553520	1441066786	31.123838273026074	122.50302212426016	8.5	196.96363636363637	189.90909090909093
413553520	1441066787	31.12380162992485	122.50300861189673	8.5	197.02727272727273	189.8181818181818
413553520	1441066788	31.123765036658163	122.50299454562166	8.5	197.0909090909091	189.72727272727275
413553520	1441066789	31.1237284591879	122.50298000814676	8.5	197.15454545454546	189.63636363636365
413553520	1441066790	31.12369186347596	122.5029650821838	8.5	197.21818181818182	189.54545454545456
413553520	1441066791	31.12365521548427	122.5029498504444	8.5	197.2818181818182	189.45454545454547
413553520	1441066792	31.123618481174812	122.50293439564005	8.5	197.34545454545454	189.36363636363635
413553520	1441066793	31.12358162650959	122.5029188004822	8.5	197.40909090909093	189.27272727272728
413553520	1441066794	31.123544617450666	122.5029031476821	8.5	197.47272727272727	189.1818181818182
413553520	1441066795	31.123507419960095	122.50288751995103	8.5	197.53636363636366	189.0909090909091
413553520	1441066796	31.123469999999998	122.502872	8.5	197.6	189.0
413553520	1441066797	31.12343233643656	122.50285665570074	8.5	197.34444444444446	189.0
413553520	1441066798	31.123394459751893	122.50284149556772	8.5	197.08888888888887	189.0
413553520	1441066799	31.123356413332132	122.50282651327602	8.5	196.83333333333334	189.0
413553520	1441066800	31.123318240563425	122.50281170250082	8.5	196.57777777777778	189.0
413553520	1441066801	31.123279984831886	122.50279705691723	8.5	196.32222222222222	189.0
413553520	1441066802	31.123241689523667	122.50278257020027	8.5	196.06666666666666	189.0
413553520	1441066803	31.12320339802486	122.50276823602503	8.5	195.81111111111113	189.0
413553520	1441066804	31.1231651537216	122.50275404806662	8.5	195.55555555555554	189.0
413553520	1441066805	31.123126999999997	122.50274	8.5	195.3	189.0
413553520	1441066806	31.123088966199685	122.50272608708163	8.50909090909091	195.26363636363638	189.0
413553520	1441066807	31.12305102547433	122.50271231089337	8.518181818181818	195.22727272727275	189.0
413553520	1441066808	31.123013136931043	122.50269867459849	8.527272727272727	195.19090909090912	189.0
413553520	1441066809	31.122975259677034	122.50268518136029	8.536363636363637	195.15454545454546	189.0
413553520	1441066810	31.122937352819466	122.5026718343421	8.545454545454545	195.11818181818182	189.0
413553520	1441066811	31.122899375465476	122.5026586367072	8.554545454545455	195.0818181818182	189.0
413553520	1441066812	31.122861286722227	122.50264559161896	8.563636363636363	195.04545454545456	189.0
413553520	1441066813	31.122823045696908	122.50263270224073	8.572727272727272	195.00909090909093	189.0
413553520	1441066814	31.122784611496645	122.50261997173592	8.581818181818182	194.97272727272727	189.0
413553520	1441066815	31.12274594322861	122.50260740326786	8.59090909090909	194.93636363636367	189.0
413553520	1441066816	31.122706999999995	122.502595	8.6	194.9	189.0
413553520	1441066817	31.122667755471564	122.50258276739125	8.6	194.8777777777778	189.0
413553520	1441066818	31.122628241518665	122.50257072008277	8.6	194.85555555555558	189.0
413553520	1441066819	31.12258850457032	122.50255887501115	8.6	194.83333333333334	189.0
413553520	1441066820	31.122548591055512	122.50254724911298	8.6	194.8111111111111	189.0
413553520	1441066821	31.122508547403253	122.50253585932477	8.6	194.7888888888889	189.0
413553520	1441066822	31.12246842004254	122.50252472258299	8.6	194.76666666666668	189.0
413553520	1441066823	31.122428255402426	122.502513855824	8.6	194.74444444444444	189.0
413553520	1441066824	31.122388099911902	122.50250327598425	8.6	194.72222222222223	189.0
413553520	1441066825	31.122348000000002	122.502493	8.6	194.7	189.0
413553520	1441066826	31.122307991691663	122.5024830283819	8.60909090909091	194.83636363636364	189.0
413553520	1441066827	31.122268069395446	122.50247329593824	8.618181818181817	194.97272727272727	189.0
413553520	1441066828	31.122228217115786	122.50246372105178	8.627272727272727	195.10909090909092	189.0
413553520	1441066829	31.122188418857103	122.50245422210546	8.636363636363637	195.24545454545455	189.0
413553520	1441066830	31.122148658623804	122.5024447174823	8.645454545454545	195.38181818181818	189.0
413553520	1441066831	31.12210892042025	122.50243512556555	8.654545454545454	195.5181818181818	189.0
413553520	1441066832	31.122069188250777	122.50242536473854	8.663636363636362	195.65454545454543	189.0
413553520	1441066833	31.12202944611975	122.50241535338479	8.672727272727272	195.79090909090908	189.0
413553520	1441066834	31.12198967803142	122.5024050098879	8.681818181818182	195.9272727272727	189.0
413553520	1441066835	31.121949867990097	122.50239425263165	8.69090909090909	196.06363636363633	189.0
413553520	1441066836	31.12191	122.502383	8.7	196.2	189.0
413553520	1441066837	31.121870067748347	122.50237118962556	8.7	196.03333333333333	189.0
413553520	1441066838	31.12183010365438	122.50235883613539	8.7	195.86666666666665	189.0
413553520	1441066839	31.121790149820317	122.50234597340501	8.7	195.7	189.0
413553520	1441066840	31.121750248348388	122.50233263530994	8.7	195.53333333333333	189.0
413553520	1441066841	31.12171044134086	122.50231885572556	8.7	195.36666666666665	189.0
413553520	1441066842	31.12167077089998	122.50230466852719	8.7	195.2	189.0
413553520	1441066843	31.121631279128028	122.50229010759006	8.7	195.03333333333333	189.0
413553520	1441066844	31.121592008127262	122.5022752067893	8.7	194.86666666666667	189.0
413553520	1441066845	31.121552999999995	122.50226000000002	8.7	194.7	189.0
413553520	1441066846	31.12151428309832	122.50224452844631	8.709090909090909	194.75454545454548	189.0
413553520	1441066847	31.1214758307735	122.50222886274899	8.718181818181817	194.8090909090909	189.0
413553520	1441066848	31.12143760262662	122.50221308087785	8.727272727272727	194.86363636363637	189.0
413553520	1441066849	31.121399558258823	122.50219726080266	8.736363636363636	194.91818181818184	189.0
413553520	1441066850	31.121361657271255	122.50218148049308	8.745454545454546	194.97272727272727	189.0
413553520	1441066851	31.121323859265104	122.5021658179186	8.754545454545454	195.02727272727273	189.0
413553520	1441066852	31.121286123841614	122.50215035104866	8.763636363636364	195.0818181818182	189.0
413553520	1441066853	31.121248410602036	122.50213515785263	8.772727272727273	195.13636363636365	189.0
413553520	1441066854	31.121210679147683	122.5021203162998	8.781818181818183	195.19090909090912	189.0
413553520	1441066855	31.12117288907989	122.50210590435924	8.790909090909091	195.24545454545455	189.0
413553520	1441066856	31.121135000000002	122.50209200000002	8.8	195.3	189.0
413553520	1441066857	31.121096984023875	122.50207865435046	8.8	195.22222222222223	188.88888888888889
413553520	1441066858	31.121058863325196	122.50206581117628	8.8	195.14444444444447	188.77777777777777
413553520	1441066859	31.121020672592056	122.50205338740273	8.8	195.0666666666667	188.66666666666666
413553520	1441066860	31.120982446512564	122.50204129995505	8.8	194.98888888888888	188.55555555555557
413553520	1441066861	31.12094421977475	122.50202946575877	8.8	194.91111111111113	188.44444444444446
413553520	1441066862	31.120906027066603	122.50201780173938	8.8	194.83333333333334	188.33333333333334
413553520	1441066863	31.120867903076135	122.50200622482258	8.8	194.75555555555556	188.22222222222223
413553520	1441066864	31.120829882491293	122.50199465193415	8.8	194.6777777777778	188.11111111111111
413553520	1441066865	31.120791999999987	122.501983	8.8	194.6	188.0
413553520	1441066866	31.120754277271757	122.50197120258584	8.790909090909091	194.61818181818182	188.0909090909091
413553520	1441066867	31.120716683902376	122.50195925981623	8.781818181818183	194.63636363636365	188.18181818181822
413553520	1441066868	31.120679176469253	122.50194718845547	8.772727272727273	194.65454545454548	188.27272727272728
413553520	1441066869	31.1206417115498	122.50193500526787	8.763636363636364	194.6727272727273	188.36363636363637
413553520	1441066870	31.12060424572143	122.50192272701763	8.754545454545454	194.69090909090912	188.45454545454544
413553520	1441066871	31.120566735561592	122.50191037046909	8.745454545454546	194.70909090909092	188.54545454545456
413553520	1441066872	31.120529137647672	122.50189795238641	8.736363636363636	194.72727272727272	188.63636363636365
413553520	1441066873	31.120491408557122	122.50188548953395	8.727272727272727	194.74545454545455	188.72727272727272
413553520	1441066874	31.120453504867346	122.50187299867589	8.718181818181817	194.76363636363638	188.8181818181818
413553520	1441066875	31.12041538315583	122.50186049657648	8.709090909090909	194.7818181818182	188.9090909090909
413553520	1441066876	31.120377	122.501848	8.7	194.8	189.0
413553520	1441066877	31.12033832231082	122.50183552270286	8.706896551724137	194.85172413793106	189.0344827586207
413553520	1441066878	31.12029935833333	122.50182306641041	8.713793103448275	194.90344827586208	189.06896551724137
413553520	1441066879	31.120260126646087	122.50181062984018	8.720689655172412	194.95517241379312	189.10344827586206
413553520	1441066880	31.120220645827654	122.5017982117097	8.727586206896552	195.00689655172414	189.13793103448276
413553520	1441066881	31.12018093445658	122.5017858107365	8.73448275862069	195.05862068965519	189.17241379310346
413553520	1441066882	31.120141011111418	122.50177342563809	8.741379310344827	195.11034482758623	189.20689655172413
413553520	1441066883	31.12010089437073	122.501761055132	8.748275862068965	195.16206896551725	189.24137931034483
413553520	1441066884	31.120060602813048	122.50174869793568	8.755172413793103	195.2137931034483	189.27586206896552
413553520	1441066885	31.12002015501696	122.5017363527667	8.76206896551724	195.2655172413793	189.31034482758622
413553520	1441066886	31.119979569561007	122.5017240183425	8.768965517241378	195.31724137931036	189.3448275862069
413553520	1441066887	31.11993886502374	122.50171169338054	8.775862068965518	195.36896551724138	189.3793103448276
413553520	1441066888	31.11989805998372	122.50169937659838	8.782758620689656	195.42068965517242	189.41379310344828
413553520	1441066889	31.119857173019483	122.50168706671337	8.789655172413793	195.47241379310344	189.44827586206895
413553520	1441066890	31.11981622270959	122.50167476244307	8.796551724137931	195.5241379310345	189.48275862068965
413553520	1441066891	31.119775227632623	122.50166246250485	8.803448275862069	195.57586206896553	189.51724137931035
413553520	1441066892	31.119734206367106	122.50165016561624	8.810344827586206	195.62758620689658	189.55172413793105
413553520	1441066893	31.119693177491616	122.50163787049463	8.817241379310344	195.6793103448276	189.58620689655172
413553520	1441066894	31.119652159584664	122.50162557585745	8.824137931034482	195.73103448275864	189.6206896551724
413553520	1441066895	31.11961117122485	122.50161328042213	8.831034482758621	195.78275862068966	189.6551724137931
413553520	1441066896	31.119570230990707	122.50160098290608	8.837931034482759	195.8344827586207	189.68965517241378
413553520	1441066897	31.119529357460785	122.50158868202675	8.844827586206897	195.88620689655173	189.72413793103448
413553520	1441066898	31.119488569213644	122.5015763765015	8.851724137931035	195.93793103448277	189.75862068965517
413553520	1441066899	31.119447884827846	122.50156406504775	8.858620689655172	195.98965517241382	189.79310344827587
413553520	1441066900	31.11940732288193	122.50155174638289	8.86551724137931	196.04137931034484	189.82758620689654
413553520	1441066901	31.119366901954454	122.5015394192243	8.872413793103448	196.09310344827588	189.86206896551724
413553520	1441066902	31.119326640623978	122.50152708228934	8.879310344827587	196.1448275862069	189.89655172413794
413553520	1441066903	31.119286557469025	122.5015147342954	8.886206896551725	196.19655172413795	189.93103448275863
413553520	1441066904	31.11924667106819	122.50150237395982	8.893103448275863	196.24827586206897	189.9655172413793
413553520	1441066905	31.119207000000007	122.50149	8.9	196.3	190.0
413553520	1441066906	31.11916755296799	122.5014776054079	8.9	196.20909090909092	190.0
413553520	1441066907	31.11912829917556	122.50146516027414	8.9	196.11818181818182	190.0
413553520	1441066908	31.119089197951066	122.501452628964	8.9	196.02727272727273	190.0
413553520	1441066909	31.119050208622863	122.50143997584296	8.9	195.93636363636364	190.0
413553520	1441066910	31.119011290519307	122.50142716527647	8.9	195.84545454545457	190.0
413553520	1441066911	31.118972402968687	122.50141416163007	8.9	195.75454545454545	190.0
413553520	1441066912	31.11893350529934	122.50140092926944	8.9	195.66363636363639	190.0
413553520	1441066913	31.118894556839518	122.50138743256028	8.9	195.5727272727273	190.0
413553520	1441066914	31.118855516917517	122.50137363586838	8.9	195.4818181818182	190.0
413553520	1441066915	31.118816344861614	122.50135950355963	8.9	195.3909090909091	190.0
413553520	1441066916	31.118777	122.50134500000001	8.9	195.3	190.0
413553520	1441066917	31.118737453445355	122.50133011166525	8.9	195.44444444444446	190.0
413553520	1441066918	31.118697723448	122.50131491346988	8.9	195.5888888888889	190.0
413553520	1441066919	31.11865784004275	122.5012995024379	8.9	195.73333333333335	190.0
413553520	1441066920	31.118617833264437	122.50128397559314	8.9	195.8777777777778	190.0
413553520	1441066921	31.118577733147994	122.50126842995931	8.9	196.02222222222224	190.0
413553520	1441066922	31.118537569728314	122.50125296255986	8.9	196.16666666666669	190.0
413553520	1441066923	31.118497373040398	122.50123767041812	8.9	196.31111111111113	190.0
413553520	1441066924	31.118457173119268	122.50122265055718	8.9	196.45555555555558	190.0
413553520	1441066925	31.118417000000004	122.501208	8.9	196.60000000000002	190.0
413553520	1441066926	31.118376877365616	122.50119378649326	8.90909090909091	196.5818181818182	190.0
413553520	1441066927	31.118336803490745	122.50117996067915	8.918181818181818	196.56363636363636	190.0
413553520	1441066928	31.118296770297906	122.50116644392398	8.927272727272728	196.54545454545453	190.0
413553520	1441066929	31.1182567697096	122.50115315759412	8.936363636363637	196.52727272727273	190.0
413553520	1441066930	31.118216793648266	122.50114002305608	8.945454545454545	196.5090909090909	190.0
413553520	1441066931	31.118176834036312	122.5011269616766	8.954545454545455	196.4909090909091	190.0
413553520	1441066932	31.118136882796158	122.50111389482244	8.963636363636363	196.4727272727273	190.0
413553520	1441066933	31.118096931850125	122.50110074386053	8.972727272727273	196.45454545454547	190.0
413553520	1441066934	31.118056973120567	122.501087430158	8.981818181818182	196.43636363636364	190.0
413553520	1441066935	31.11801699852977	122.50107387508204	8.99090909090909	196.4181818181818	190.0
413553520	1441066936	31.117977	122.50106000000001	9.0	196.4	190.0
413553520	1441066937	31.117936967254355	122.50104575268597	9.011111111111111	196.38888888888889	190.0
413553520	1441066938	31.117896881219544	122.50103118654035	9.022222222222222	196.37777777777777	190.0
413553520	1441066939	31.11785672062312	122.50101638137	9.033333333333333	196.36666666666667	190.0
413553520	1441066940	31.1178164641927	122.50100141698174	9.044444444444444	196.35555555555555	190.0
413553520	1441066941	31.117776090655976	122.50098637318222	9.055555555555555	196.34444444444443	190.0
413553520	1441066942	31.117735578740586	122.50097132977794	9.066666666666666	196.33333333333331	190.0
413553520	1441066943	31.117694907174283	122.50095636657531	9.077777777777778	196.32222222222222	190.0
413553520	1441066944	31.117654054684838	122.50094156338062	9.088888888888889	196.31111111111113	190.0
413553520	1441066945	31.117613000000006	122.50092700000002	9.1	196.3	190.0
413553520	1441066946	31.117571735394055	122.50091273335818	9.1	196.38181818181818	190.0
413553520	1441066947	31.1175303073269	122.50089872885428	9.1	196.46363636363637	190.0
413553520	1441066948	31.117488775804805	122.50088492900623	9.1	196.54545454545453	190.0
413553520	1441066949	31.117447200834096	122.50087127633198	9.1	196.62727272727273	190.0
413553520	1441066950	31.11740564242101	122.5008577133495	9.1	196.70909090909092	190.0
413553520	1441066951	31.11736416057176	122.50084418257694	9.1	196.79090909090908	190.0
413553520	1441066952	31.117322815292592	122.50083062653239	9.1	196.87272727272727	190.0
413553520	1441066953	31.117281666589662	122.50081698773411	9.1	196.95454545454547	190.0
413553520	1441066954	31.117240774469174	122.50080320870038	9.1	197.03636363636363	190.0
413553520	1441066955	31.11720019893724	122.50078923194954	9.1	197.11818181818182	190.0
413553520	1441066956	31.117159999999995	122.500775	9.1	197.2	190.0
413553520	1441066957	31.117120214265288	122.50076047465137	9.1	197.1222222222222	190.0
413553520	1441066958	31.11708078474785	122.5007456948278	9.1	197.04444444444445	190.0
413553520	1441066959	31.1170416310642	122.50073071873457	9.1	196.96666666666667	190.0
413553520	1441066960	31.1170026728309	122.50071560457685	9.1	196.8888888888889	190.0
413553520	1441066961	31.116963829664506	122.50070041055982	9.1	196.8111111111111	190.0
413553520	1441066962	31.116925021181586	122.50068519488859	9.1	196.73333333333335	190.0
413553520	1441066963	31.116886166998757	122.50067001576821	9.1	196.65555555555557	190.0
413553520	1441066964	31.116847186732674	122.50065493140369	9.1	196.5777777777778	190.0
413553520	1441066965	31.116808	122.50064	9.1	196.50000000000003	190.0
413553520	1441066966	31.11676854720664	122.50062526887058	9.1	196.50000000000003	190.0
413553520	1441066967	31.11672885191552	122.50061074176288	9.1	196.50000000000003	190.0
413553520	1441066968	31.116688958478786	122.5005964115329	9.1	196.50000000000003	190.0
413553520	1441066969	31.116648911248593	122.50058227103654	9.1	196.50000000000003	190.0
413553520	1441066970	31.116608754577076	122.50056831312975	9.1	196.50000000000003	190.0
413553520	1441066971	31.116568532816384	122.50055453066841	9.1	196.50000000000003	190.0
413553520	1441066972	31.116528290318655	122.50054091650847	9.1	196.50000000000003	190.0
413553520	1441066973	31.116488071436013	122.50052746350578	9.1	196.50000000000003	190.0
413553520	1441066974	31.11644792052061	122.50051416451623	9.1	196.50000000000003	190.0
413553520	1441066975	31.11640788192455	122.5005010123957	9.1	196.50000000000003	190.0
413553520	1441066976	31.116367999999994	122.500488	9.1	196.50000000000003	190.0
413553520	1441066977	31.116328300675196	122.50047510921479	9.1	196.41111111111113	190.0
413553520	1441066978	31.116288736182995	122.50046227804468	9.1	196.32222222222222	190.0
413553520	1441066979	31.116249240332376	122.50044943352424	9.1	196.23333333333332	190.0
413553520	1441066980	31.116209746932263	122.50043650268823	9.1	196.14444444444445	190.0
413553520	1441066981	31.11617018979157	122.50042341257146	9.1	196.05555555555554	190.0
413553520	1441066982	31.116130502719155	122.50041009020899	9.1	195.96666666666667	190.0
413553520	1441066983	31.116090619523895	122.50039646263598	9.1	195.87777777777777	190.0
413553520	1441066984	31.116050474014585	122.50038245688782	9.1	195.7888888888889	190.0
413553520	1441066985	31.116009999999996	122.500368	9.1	195.7	190.0
413553520	1441066986	31.11596915219511	122.50035304806069	9.10909090909091	195.84545454545454	190.0
413553520	1441066987	31.115927968939808	122.50033767336808	9.118181818181817	195.9909090909091	190.0
413553520	1441066988	31.115886509480188	122.50032197727269	9.127272727272727	196.13636363636363	190.0
413553520	1441066989	31.115844833062454	122.50030606112479	9.136363636363637	196.28181818181818	190.0
413553520	1441066990	31.11580299893282	122.5002900262745	9.145454545454545	196.42727272727274	190.0
413553520	1441066991	31.115761066337573	122.50027397407169	9.154545454545454	196.57272727272726	190.0
413553520	1441066992	31.115719094523023	122.500258005866	9.163636363636362	196.71818181818182	190.0
413553520	1441066993	31.115677142735542	122.50024222300688	9.172727272727272	196.86363636363637	190.0
413553520	1441066994	31.11563527022155	122.50022672684352	9.181818181818182	197.00909090909093	190.0
413553520	1441066995	31.115593536227532	122.50021161872496	9.19090909090909	197.15454545454546	190.0
413553520	1441066996	31.115551999999994	122.500197	9.2	197.3	190.0
413553520	1441066997	31.115510707275025	122.50018293473774	9.2	197.2555555555556	190.0
413553520	1441066998	31.115469649746974	122.50016933788928	9.2	197.21111111111114	190.0
413553520	1441066999	31.115428805599674	122.50015608712648	9.2	197.16666666666669	190.0
413553520	1441067000	31.115388153016898	122.5001430601214	9.2	197.12222222222223	190.0
413553520	1441067001	31.115347670182377	122.50013013454638	9.2	197.0777777777778	190.0
413553520	1441067002	31.115307335279816	122.50011718807387	9.2	197.03333333333336	190.0
413553520	1441067003	31.115267126492853	122.50010409837664	9.2	196.9888888888889	190.0
413553520	1441067004	31.11522702200506	122.50009074312763	9.2	196.94444444444446	190.0
413553520	1441067005	31.115186999999995	122.50007700000002	9.2	196.9	190.0
413553520	1441067006	31.115147035684213	122.50006277879325	9.2	196.84545454545454	190.0
413553520	1441067007	31.115107092356553	122.50004811781128	9.2	196.7909090909091	190.0
413553520	1441067008	31.11506713033892	122.50003308748404	9.2	196.73636363636365	190.0
413553520	1441067009	31.115027109953292	122.50001775824141	9.2	196.6818181818182	190.0
413553520	1441067010	31.114986991521633	122.50000220051312	9.2	196.62727272727275	190.0
413553520	1441067011	31.11494673536596	122.49998648472891	9.2	196.57272727272726	190.0
413553520	1441067012	31.11490630180832	122.49997068131827	9.2	196.51818181818183	190.0
413553520	1441067013	31.11486565117076	122.4999548607107	9.2	196.46363636363637	190.0
413553520	1441067014	31.114824743775436	122.49993909333564	9.2	196.4090909090909	190.0
413553520	1441067015	31.114783539944465	122.49992344962233	9.2	196.35454545454547	190.0
413553520	1441067016	31.114742000000003	122.499908	9.2	196.3	190.0
413553520	1441067017	31.114700098710678	122.4998928062444	9.2	196.22222222222223	190.0
413553520	1441067018	31.11465786863084	122.49987789551798	9.2	196.14444444444445	190.0
413553520	1441067019	31.11461535676118	122.49986328632973	9.2	196.06666666666666	190.0
413553520	1441067020	31.11457261010249	122.49984899718865	9.2	195.98888888888888	190.0
413553520	1441067021	31.114529675655497	122.49983504660362	9.2	195.91111111111113	190.0
413553520	1441067022	31.114486600420992	122.4998214530835	9.2	195.83333333333334	190.0
413553520	1441067023	31.114443431399714	122.49980823513705	9.2	195.75555555555553	190.0
413553520	1441067024	31.114400215592468	122.49979541127298	9.2	195.67777777777778	190.0
413553520	1441067025	31.114356999999995	122.499783	9.2	195.6	190.0
413553520	1441067026	31.114313826300133	122.49977100404864	9.2	195.65454545454546	190.18181818181822
413553520	1441067027	31.114270714878835	122.49975936303747	9.2	195.7090909090909	190.36363636363637
413553520	1441067028	31.11422768079903	122.49974800080719	9.2	195.76363636363635	190.54545454545456
413553520	1441067029	31.11418473912364	122.49973684119855	9.2	195.8181818181818	190.72727272727275
413553520	1441067030	31.114141904915567	122.49972580805253	9.2	195.87272727272727	190.9090909090909
413553520	1441067031	31.11409919323769	122.4997148252102	9.2	195.9272727272727	191.09090909090912
413553520	1441067032	31.114056619152862	122.49970381651272	9.2	195.98181818181817	191.27272727272728
413553520	1441067033	31.114014197723883	122.49969270580146	9.2	196.0363636363636	191.45454545454547
413553520	1441067034	31.113971944013578	122.49968141691784	9.2	196.09090909090907	191.63636363636365
413553520	1441067035	31.113929873084682	122.49966987370347	9.2	196.14545454545453	191.8181818181818
413553520	1441067036	31.113887999999992	122.49965800000001	9.2	196.2	192.00000000000003
413553520	1441067037	31.113846333607405	122.49964574201071	9.21111111111111	196.16666666666666	192.11111111111111
413553520	1441067038	31.113804857895722	122.4996331353844	9.222222222222221	196.13333333333333	192.22222222222223
413553520	1441067039	31.11376355063898	122.49962023813112	9.233333333333333	196.1	192.33333333333334
413553520	1441067040	31.11372238961121	122.4996071082609	9.244444444444444	196.06666666666666	192.44444444444446
413553520	1441067041	31.11368135258649	122.49959380378368	9.255555555555556	196.03333333333333	192.55555555555557
413553520	1441067042	31.113640417338882	122.49958038270928	9.266666666666667	196.0	192.66666666666669
413553520	1441067043	31.113599561642502	122.49956690304747	9.277777777777779	195.96666666666667	192.77777777777777
413553520	1441067044	31.11355876327148	122.49955342280782	9.28888888888889	195.93333333333334	192.88888888888889
413553520	1441067045	31.113517999999996	122.49954	9.3	195.9	193.0
413553520	1441067046	31.113477252935038	122.49952667780974	9.3	195.97272727272727	193.27272727272728
413553520	1441067047	31.113436516514973	122.499513440128	9.3	196.04545454545456	193.54545454545456
413553520	1441067048	31.113395788511017	122.49950025602207	9.3	196.11818181818182	193.81818181818184
413553520	1441067049	31.113355066694375	122.49948709455938	9.3	196.1909090909091	194.0909090909091
413553520	1441067050	31.11331434883622	122.4994739248073	9.3	196.26363636363635	194.36363636363637
413553520	1441067051	31.11327363270772	122.49946071583331	9.3	196.33636363636364	194.63636363636363
413553520	1441067052	31.11323291608002	122.49944743670493	9.3	196.4090909090909	194.9090909090909
413553520	1441067053	31.113192196724267	122.49943405648975	9.3	196.4818181818182	195.1818181818182
413553520	1441067054	31.113151472411605	122.49942054425541	9.3	196.55454545454546	195.45454545454544
413553520	1441067055	31.113110740913147	122.49940686906957	9.3	196.62727272727275	195.72727272727272
413553520	1441067056	31.113069999999986	122.49939300000001	9.3	196.70000000000002	196.0
413553520	1441067057	31.113029248096723	122.49937891245607	9.3	196.905	196.3
413553520	1441067058	31.11298848624184	122.49936460721348	9.3	197.11	196.6
413553520	1441067059	31.11294771612731	122.49935009138952	9.3	197.31500000000003	196.89999999999998
413553520	1441067060	31.11290693944514	122.4993353721014	9.3	197.52	197.2
413553520	1441067061	31.11286615788731	122.49932045646638	9.3	197.725	197.5
413553520	1441067062	31.11282537314582	122.49930535160173	9.3	197.93	197.8
413553520	1441067063	31.11278458691263	122.49929006462463	9.3	198.13500000000002	198.1
413553520	1441067064	31.112743800879766	122.49927460265228	9.3	198.34	198.4
413553520	1441067065	31.11270301673922	122.49925897280191	9.3	198.545	198.70000000000002
413553520	1441067066	31.11266223618298	122.49924318219064	9.3	198.75	199.0
413553520	1441067067	31.112621460903064	122.4992272379357	9.3	198.955	199.29999999999998
413553520	1441067068	31.11258069259147	122.49921114715418	9.3	199.16	199.6
413553520	1441067069	31.11253993294021	122.49919491696326	9.3	199.36499999999998	199.9
413553520	1441067070	31.112499183641273	122.49917855448007	9.3	199.57	200.20000000000002
413553520	1441067071	31.112458446386718	122.49916206682168	9.3	199.775	200.5
413553520	1441067072	31.112417722868532	122.4991454611052	9.3	199.98	200.8
413553520	1441067073	31.11237701477873	122.49912874444773	9.3	200.185	201.10000000000002
413553520	1441067074	31.112336323809362	122.49911192396637	9.3	200.39000000000001	201.39999999999998
413553520	1441067075	31.11229565165244	122.49909500677809	9.3	200.59500000000003	201.7
413553520	1441067076	31.112254999999998	122.49907800000001	9.3	200.8	202.0
413553520	1441067077	31.11221437008178	122.49906090377824	9.311111111111112	200.93333333333334	202.33333333333334
413553520	1441067078	31.112173761278356	122.49904369037539	9.322222222222223	201.06666666666666	202.66666666666666
413553520	1441067079	31.112133172507978	122.49902632508321	9.333333333333334	201.20000000000002	203.0
413553520	1441067080	31.112092602688893	122.4990087731935	9.344444444444445	201.33333333333334	203.33333333333331
413553520	1441067081	31.112052050739322	122.49899099999814	9.355555555555556	201.46666666666667	203.66666666666669
413553520	1441067082	31.112011515577485	122.4989729707891	9.366666666666667	201.6	204.0
413553520	1441067083	31.111970996121535	122.49895465085832	9.377777777777778	201.73333333333335	204.33333333333334
413553520	1441067084	31.11193049128967	122.49893600549794	9.38888888888889	201.86666666666667	204.66666666666666
413553520	1441067085	31.11189	122.498917	9.4	202.0	205.0
413553520	1441067086	31.111849526294495	122.49889761149447	9.39090909090909	202.21818181818182	205.36363636363635
413553520	1441067087	31.111809094710335	122.49887786446217	9.381818181818183	202.43636363636364	205.72727272727275
413553520	1441067088	31.111768734908683	122.4988577952217	9.372727272727273	202.65454545454546	206.0909090909091
413553520	1441067089	31.111728476550578	122.49883744009152	9.363636363636363	202.87272727272727	206.45454545454544
413553520	1441067090	31.11168834929714	122.49881683538995	9.354545454545455	203.0909090909091	206.8181818181818
413553520	1441067091	31.11164838280951	122.49879601743535	9.345454545454546	203.3090909090909	207.1818181818182
413553520	1441067092	31.11160860674886	122.49877502254586	9.336363636363638	203.52727272727276	207.54545454545456
413553520	1441067093	31.111569050776367	122.4987538870396	9.327272727272728	203.74545454545455	207.9090909090909
413553520	1441067094	31.111529744553234	122.49873264723459	9.318181818181818	203.96363636363637	208.27272727272725
413553520	1441067095	31.111490717740693	122.49871133944877	9.30909090909091	204.1818181818182	208.63636363636365
413553520	1441067096	31.111451999999996	122.49869	9.3	204.4	209.0
413553520	1441067097	31.111413606804923	122.49866865764417	9.3	204.74444444444444	209.44444444444443
413553520	1441067098	31.111375496879354	122.49864731088996	9.3	205.0888888888889	209.88888888888889
413553520	1441067099	31.111337614759638	122.49862595068423	9.3	205.43333333333334	210.33333333333334
413553520	1441067100	31.11129990498213	122.49860456797387	9.3	205.7777777777778	210.77777777777777
413553520	1441067101	31.11126231208321	122.49858315370591	9.3	206.1222222222222	211.22222222222223
413553520	1441067102	31.111224780599187	122.4985616988274	9.3	206.46666666666667	211.66666666666666
413553520	1441067103	31.111187255066426	122.49854019428544	9.3	206.8111111111111	212.11111111111114
413553520	1441067104	31.11114968002126	122.49851863102725	9.3	207.15555555555554	212.55555555555557
413553520	1441067105	31.111112	122.498497	9.3	207.5	213.0
413553520	1441067106	31.11107417476909	122.49847528464022	9.3	207.79090909090908	213.45454545454547
413553520	1441067107	31.111036225015457	122.49845343834113	9.3	208.0818181818182	213.9090909090909
413553520	1441067108	31.11099818665606	122.49843140698512	9.3	208.37272727272725	214.36363636363637
413553520	1441067109	31.110960095607872	122.49840913645474	9.3	208.66363636363636	214.8181818181818
413553520	1441067110	31.110921987787783	122.4983865726325	9.3	208.95454545454544	215.27272727272728
413553520	1441067111	31.110883899112707	122.49836366140106	9.3	209.24545454545455	215.72727272727272
413553520	1441067112	31.11084586549945	122.498340348643	9.3	209.53636363636363	216.1818181818182
413553520	1441067113	31.110807922864808	122.49831658024111	9.3	209.82727272727274	216.63636363636363
413553520	1441067114	31.110770107125557	122.4982923020781	9.3	210.1181818181818	217.0909090909091
413553520	1441067115	31.110732454198406	122.49826746003679	9.3	210.4090909090909	217.54545454545453
413553520	1441067116	31.110695000000003	122.498242	9.3	210.7	218.0
413553520	1441067117	31.110657776631754	122.49821590060722	9.28888888888889	211.05555555555557	218.44444444444443
413553520	1441067118	31.110620800934374	122.4981892715238	9.277777777777779	211.41111111111113	218.88888888888889
413553520	1441067119	31.11058408593343	122.49816225517158	9.266666666666667	211.76666666666665	219.33333333333334
413553520	1441067120	31.11054764465459	122.498134993972	9.255555555555556	212.1222222222222	219.77777777777777
413553520	1441067121	31.110511490123727	122.49810763034633	9.244444444444444	212.4777777777778	220.22222222222223
413553520	1441067122	31.11047563536671	122.49808030671562	9.233333333333333	212.83333333333334	220.66666666666666
413553520	1441067123	31.110440093409622	122.49805316550065	9.222222222222221	213.18888888888887	221.11111111111114
413553520	1441067124	31.110404877278626	122.498026349122	9.21111111111111	213.54444444444445	221.55555555555557
413553520	1441067125	31.110369999999993	122.49800000000002	9.2	213.9	222.0
413553520	1441067126	31.110335441163677	122.49797410235968	9.2	214.175	222.25000000000003
413553520	1441067127	31.11030104661369	122.49794800764553	9.2	214.45	222.5
413553520	1441067128	31.11026662875703	122.4979209091083	9.2	214.725	222.75
413553520	1441067129	31.110232	122.497892	9.2	215.0	223.0
413553520	1441067130	31.11019704582223	122.49786075295174	9.185714285714285	215.3714285714286	223.42857142857142
413553520	1441067131	31.11016194399931	122.49782775810571	9.17142857142857	215.74285714285713	223.85714285714286
413553520	1441067132	31.110126945381605	122.49779388498045	9.157142857142857	216.11428571428573	224.28571428571428
413553520	1441067133	31.11009230082029	122.49776000309278	9.142857142857142	216.4857142857143	224.71428571428572
413553520	1441067134	31.11005826116748	122.49772698195797	9.128571428571428	216.85714285714286	225.14285714285714
413553520	1441067135	31.110025077276127	122.49769569108963	9.114285714285714	217.22857142857143	225.57142857142858
413553520	1441067136	31.10999300000001	122.49766699999999	9.1	217.6	226.0
413553520	1441067137	31.109961801808264	122.4976409552174	9.1	217.66666666666669	226.33333333333334
413553520	1441067138	31.109929341628497	122.4976143113422	9.1	217.73333333333335	226.66666666666669
413553520	1441067139	31.109892999999996	122.49758299999999	9.1	217.8	227.0
413553520	1441067140	31.109851213318276	122.49754434625129	9.066666666666666	218.43333333333334	227.33333333333334
413553520	1441067141	31.10980664141839	122.49750124885915	9.033333333333333	219.06666666666666	227.66666666666669
413553520	1441067142	31.109763000000004	122.497458	9.0	219.7	228.00000000000003
413553520	1441067143	31.109723306753434	122.49741812476708	9.0	219.85	228.33333333333334
413553520	1441067144	31.10968778731328	122.49738207996998	9.0	220.0	228.66666666666669
413553520	1441067145	31.109655969299148	122.49734955535033	9.0	220.15	229.0
413553520	1441067146	31.109627380329997	122.49732024065173	9.0	220.29999999999998	229.33333333333334
413553520	1441067147	31.109601548024276	122.49729382561942	9.0	220.45	229.66666666666666
413553520	1441067148	31.109577999999985	122.49727000000001	9.0	220.6	230.0
413553520	1441067149	31.109556026326988	122.49724811937499	9.0	220.9	230.24999999999997
413553520	1441067150	31.109533966883557	122.49722620266236	9.0	221.20000000000002	230.5
413553520	1441067151	31.109509923998807	122.49720193461744	9.0	221.5	230.75
413553520	1441067152	31.109481999999993	122.497173	9.0	221.8	230.99999999999997
413553520	1441067153	31.109448969976622	122.49713787181156	9.0	222.05000000000004	231.33333333333331
413553520	1441067154	31.109412300075395	122.49709817600015	9.0	222.3	231.66666666666663
413553520	1441067155	31.109374129209517	122.49705632674495	9.0	222.55	232.00000000000003
413553520	1441067156	31.109336596295094	122.49701473821793	9.0	222.8	232.33333333333334
413553520	1441067157	31.10930184025129	122.49697582458364	9.0	223.05	232.66666666666669
413553520	1441067158	31.109271999999997	122.496942	9.0	223.3	233.0
413553520	1441067159	31.1092483148498	122.49691472744387	9.0	223.625	233.25
413553520	1441067160	31.109228425647558	122.49689166518841	9.0	223.95000000000002	233.50000000000003
413553520	1441067161	31.109209073622132	122.49686952033724	9.0	224.275	233.75000000000003
413553520	1441067162	31.109187000000002	122.49684500000001	9.0	224.6	234.0
413553520	1441067163	31.10915987705	122.49681565361713	8.966666666666667	224.86666666666665	234.33333333333331
413553520	1441067164	31.10912910121906	122.49678239992977	8.933333333333334	225.13333333333335	234.66666666666666
413553520	1441067165	31.10909699999999	122.496747	8.9	225.4	235.0
413553520	1441067166	31.109065480713166	122.49671096240087	8.9	225.55	235.24999999999997
413553520	1441067167	31.109034769983456	122.49667478576727	8.9	225.70000000000002	235.5
413553520	1441067168	31.10900467426195	122.49663871625005	8.9	225.85	235.75000000000006
413553520	1441067169	31.108975000000004	122.496603	8.9	226.0	236.00000000000003
413553520	1441067170	31.108945384372007	122.49656760789495	8.9	226.23333333333335	236.33333333333334
413553520	1441067171	31.10891478744315	122.49653140972232	8.9	226.46666666666667	236.66666666666669
413553520	1441067172	31.108881999999998	122.49649300000002	8.9	226.7	237.00000000000003
413553520	1441067173	31.108846277834093	122.496451485323	8.9	226.83333333333334	237.33333333333334
413553520	1441067174	31.108808736763557	122.49640802057957	8.9	226.96666666666664	237.66666666666669
413553520	1441067175	31.108770957615	122.49636427272665	8.9	227.1	238.0
413553520	1441067176	31.10873452121725	122.49632190871569	8.9	227.23333333333335	238.33333333333334
413553520	1441067177	31.108701008401315	122.4962825954929	8.9	227.36666666666665	238.66666666666666
413553520	1441067178	31.10867200000001	122.49624799999998	8.9	227.5	239.0
413553520	1441067179	31.108648457672356	122.49621903707954	8.9	228.02499999999998	239.24999999999997
413553520	1441067180	31.10862886637648	122.49619361319206	8.9	228.55	239.49999999999997
413553520	1441067181	31.108611091892918	122.49616888270735	8.9	229.07500000000002	239.75
413553520	1441067182	31.10859299999999	122.496142	8.9	229.60000000000002	239.99999999999997
413553520	1441067183	31.108572698043456	122.49611049047309	8.866666666666667	229.83333333333334	240.33333333333331
413553520	1441067184	31.10854925964634	122.49607336362975	8.833333333333334	230.0666666666667	240.66666666666669
413553520	1441067185	31.108522	122.49603000000002	8.8	230.30000000000004	241.00000000000003
413553520	1441067186	31.108490773350745	122.49598054701673	8.8	230.23333333333332	241.33333333333334
413553520	1441067187	31.10845759017221	122.49592821970997	8.8	230.16666666666669	241.66666666666669
413553520	1441067188	31.108424999999997	122.495877	8.8	230.1	242.0
413553520	1441067189	31.108395059027885	122.49583009680418	8.792857142857143	230.37857142857143	242.21428571428572
413553520	1441067190	31.108367850060837	122.49578762706545	8.785714285714286	230.65714285714284	242.42857142857144
413553520	1441067191	31.10834296255506	122.49574893473601	8.778571428571428	230.93571428571425	242.64285714285717
413553520	1441067192	31.108319985965565	122.49571336376997	8.771428571428572	231.2142857142857	242.85714285714286
413553520	1441067193	31.10829850974643	122.49568025812312	8.764285714285714	231.49285714285716	243.07142857142858
413553520	1441067194	31.10827812335084	122.49564896175275	8.757142857142858	231.77142857142857	243.2857142857143
413553520	1441067195	31.108258416231315	122.49561881861736	8.75	232.04999999999995	243.50000000000003
413553520	1441067196	31.108238977839683	122.49558917267667	8.742857142857142	232.32857142857142	243.71428571428575
413553520	1441067197	31.108219397627188	122.49555936789136	8.735714285714286	232.6071428571429	243.92857142857147
413553520	1441067198	31.10819926504442	122.49552874822326	8.728571428571428	232.88571428571427	244.1428571428572
413553520	1441067199	31.108178169541414	122.49549665763527	8.721428571428572	233.16428571428568	244.35714285714286
413553520	1441067200	31.108155700567472	122.49546244009147	8.714285714285714	233.44285714285715	244.57142857142858
413553520	1441067201	31.108131447571107	122.49542543955738	8.707142857142857	233.7214285714286	244.7857142857143
413553520	1441067202	31.108105	122.49538500000001	8.7	234.0	245.00000000000003
413553520	1441067203	31.108076251756238	122.49534091258619	8.683333333333334	234.14999999999998	245.33333333333334
413553520	1441067204	31.1080463145642	122.49529475727407	8.666666666666666	234.29999999999998	245.66666666666669
413553520	1441067205	31.10801660460614	122.49524856121533	8.649999999999999	234.45000000000002	246.00000000000003
413553520	1441067206	31.107988538067158	122.49520435155638	8.633333333333333	234.60000000000002	246.33333333333334
413553520	1441067207	31.1079635311351	122.49516415543874	8.616666666666667	234.75	246.66666666666669
413553520	1441067208	31.107942999999995	122.49512999999999	8.6	234.9	247.0
413553520	1441067209	31.107927470896712	122.49510259475343	8.6	235.3	247.0
413553520	1441067210	31.107913910232458	122.49507737872716	8.6	235.7	247.0
413553520	1441067211	31.10789839445334	122.49504847333506	8.6	236.09999999999997	247.0
413553520	1441067212	31.107877000000002	122.49501000000001	8.6	236.5	247.0
413553520	1441067213	31.107847568205067	122.4949588507522	8.6	236.64999999999998	247.49999999999997
413553520	1441067214	31.107815	122.494903	8.6	236.80000000000004	248.0
413553520	1441067215	31.107784789795463	122.4948512923437	8.6	237.03636363636366	248.18181818181816
413553520	1441067216	31.10775774627094	122.49480497085455	8.6	237.27272727272728	248.36363636363637
413553520	1441067217	31.107733506670215	122.49476337822604	8.6	237.50909090909093	248.54545454545453
413553520	1441067218	31.107711708235676	122.49472585715391	8.6	237.74545454545455	248.72727272727272
413553520	1441067219	31.10769198820854	122.49469175033582	8.6	237.98181818181817	248.90909090909093
413553520	1441067220	31.10767398382901	122.49466040047093	8.6	238.21818181818188	249.0909090909091
413553520	1441067221	31.10765733233646	122.49463115025982	8.6	238.4545454545455	249.2727272727273
413553520	1441067222	31.10764167096954	122.49460334240409	8.6	238.69090909090912	249.45454545454547
413553520	1441067223	31.107626636966277	122.4945763196064	8.6	238.92727272727276	249.63636363636363
413553520	1441067224	31.107611867564135	122.49454942457025	8.6	239.16363636363639	249.81818181818187
413553520	1441067225	31.107597000000005	122.494522	8.6	239.4	250.00000000000003
413553520	1441067226	31.107581734972875	122.4944935045869	8.6	239.5	250.06122448979593
413553520	1441067227	31.107566027031844	122.49446386096704	8.6	239.6	250.12244897959184
413553520	1441067228	31.107549894188555	122.4944331077626	8.6	239.7	250.1836734693878
413553520	1441067229	31.10753335445469	122.49440128359579	8.6	239.79999999999998	250.2448979591837
413553520	1441067230	31.107516425841947	122.49436842708879	8.6	239.90000000000003	250.3061224489796
413553520	1441067231	31.107499126362015	122.4943345768637	8.6	240.00000000000003	250.3673469387755
413553520	1441067232	31.107481474026592	122.49429977154266	8.6	240.10000000000002	250.42857142857147
413553520	1441067233	31.10746348684744	122.49426404974774	8.6	240.20000000000002	250.48979591836738
413553520	1441067234	31.107445182836308	122.494227450101	8.6	240.3	250.55102040816328
413553520	1441067235	31.10742658000499	122.4941900112244	8.6	240.4	250.6122448979592
413553520	1441067236	31.107407696365254	122.49415177173994	8.6	240.5	250.6734693877551
413553520	1441067237	31.10738854992899	122.4941127702695	8.6	240.6	250.73469387755105
413553520	1441067238	31.10736915870804	122.49407304543497	8.6	240.70000000000005	250.79591836734696
413553520	1441067239	31.107349540714335	122.49403263585815	8.6	240.80000000000004	250.85714285714286
413553520	1441067240	31.107329713959793	122.49399158016082	8.6	240.90000000000003	250.91836734693877
413553520	1441067241	31.107309696456422	122.49394991696471	8.6	241.00000000000003	250.97959183673473
413553520	1441067242	31.10728950621623	122.49390768489143	8.6	241.10000000000002	251.04081632653063
413553520	1441067243	31.10726916125129	122.49386492256258	8.6	241.20000000000002	251.10204081632654
413553520	1441067244	31.107248679573708	122.4938216685997	8.6	241.3	251.16326530612244
413553520	1441067245	31.107228079195643	122.49377796162429	8.6	241.4	251.22448979591834
413553520	1441067246	31.107207378129292	122.4937338402577	8.6	241.50000000000003	251.2857142857143
413553520	1441067247	31.107186594386917	122.49368934312133	8.6	241.60000000000002	251.3469387755102
413553520	1441067248	31.107165745980797	122.49364450883645	8.6	241.70000000000002	251.40816326530611
413553520	1441067249	31.107144850923294	122.49359937602428	8.6	241.8	251.46938775510202
413553520	1441067250	31.10712392722681	122.49355398330593	8.6	241.9	251.53061224489798
413553520	1441067251	31.10710299290381	122.49350836930249	8.6	242.0	251.59183673469389
413553520	1441067252	31.10708206596677	122.49346257263497	8.6	242.1	251.6530612244898
413553520	1441067253	31.107061164428284	122.49341663192435	8.6	242.2	251.7142857142857
413553520	1441067254	31.107040306300938	122.49337058579141	8.6	242.30000000000004	251.77551020408166
413553520	1441067255	31.10701950959742	122.49332447285707	8.6	242.40000000000003	251.83673469387756
413553520	1441067256	31.106998792330444	122.49327833174195	8.6	242.50000000000003	251.89795918367346
413553520	1441067257	31.106978172512793	122.49323220106677	8.6	242.60000000000002	251.95918367346937
413553520	1441067258	31.106957668157293	122.49318611945213	8.6	242.70000000000002	252.02040816326527
413553520	1441067259	31.106937297276833	122.49314012551852	8.6	242.8	252.08163265306123
413553520	1441067260	31.106917077884358	122.49309425788643	8.6	242.9	252.14285714285714
413553520	1441067261	31.106897027992865	122.49304855517623	8.6	243.0	252.20408163265304
413553520	1441067262	31.10687716561539	122.49300305600828	8.6	243.10000000000005	252.26530612244895
413553520	1441067263	31.106857508765053	122.49295779900277	8.6	243.20000000000005	252.3265306122449
413553520	1441067264	31.106838075455	122.49291282277996	8.6	243.30000000000004	252.3877551020408
413553520	1441067265	31.10681888369844	122.49286816595998	8.6	243.40000000000003	252.44897959183672
413553520	1441067266	31.106799951508627	122.49282386716284	8.6	243.50000000000003	252.51020408163262
413553520	1441067267	31.10678129689887	122.49277996500865	8.6	243.60000000000002	252.57142857142856
413553520	1441067268	31.106762937882536	122.4927364981173	8.6	243.70000000000002	252.6326530612245
413553520	1441067269	31.106744892473024	122.4926935051087	8.6	243.8	252.6938775510204
413553520	1441067270	31.106727178683773	122.4926510246027	8.6	243.90000000000003	252.75510204081633
413553520	1441067271	31.106709814528294	122.49260909521911	8.6	244.00000000000003	252.81632653061223
413553520	1441067272	31.106692818020107	122.49256775557767	8.6	244.10000000000002	252.87755102040816
413553520	1441067273	31.106676207172807	122.49252704429809	8.6	244.20000000000002	252.9387755102041
413553520	1441067274	31.106660000000005	122.492487	8.6	244.3	253.0
413553520	1441067275	31.10664420060442	122.4924476360748	8.6	244.4727272727273	253.0
413553520	1441067276	31.106628757445037	122.49240886500084	8.6	244.64545454545458	253.0
413553520	1441067277	31.10661360506976	122.49237057402844	8.6	244.8181818181818	253.0
413553520	1441067278	31.106598678026362	122.49233265040803	8.6	244.9909090909091	253.0
413553520	1441067279	31.106583910862472	122.49229498139033	8.6	245.16363636363639	253.0
413553520	1441067280	31.106569238125605	122.49225745422616	8.6	245.33636363636364	253.0
413553520	1441067281	31.10655459436313	122.49221995616655	8.6	245.50909090909093	253.0
413553520	1441067282	31.106539914122276	122.49218237446267	8.6	245.68181818181822	253.0
413553520	1441067283	31.106525131950175	122.49214459636588	8.6	245.85454545454544	253.0
413553520	1441067284	31.1065101823938	122.49210650912777	8.6	246.02727272727273	253.0
413553520	1441067285	31.106494999999995	122.492068	8.6	246.20000000000002	253.0
413553520	1441067286	31.10647953215218	122.49202897834897	8.608163265306121	246.18979591836734	253.0408163265306
413553520	1441067287	31.106463777580437	122.49198944199911	8.616326530612245	246.17959183673472	253.08163265306123
413553520	1441067288	31.106447747851604	122.49194941088918	8.624489795918366	246.16938775510204	253.12244897959184
413553520	1441067289	31.106431454532498	122.49190890495808	8.63265306122449	246.15918367346939	253.1632653061224
413553520	1441067290	31.10641490918996	122.49186794414462	8.640816326530611	246.1489795918367	253.20408163265304
413553520	1441067291	31.10639812339088	122.49182654838754	8.648979591836735	246.13877551020408	253.24489795918367
413553520	1441067292	31.106381108702106	122.49178473762558	8.657142857142857	246.12857142857143	253.28571428571428
413553520	1441067293	31.106363876690597	122.4917425317975	8.66530612244898	246.11836734693875	253.3265306122449
413553520	1441067294	31.106346438923246	122.49169995084198	8.673469387755102	246.10816326530613	253.36734693877554
413553520	1441067295	31.106328806967042	122.49165701469765	8.681632653061223	246.09795918367348	253.4081632653061
413553520	1441067296	31.106310992388945	122.49161374330319	8.689795918367347	246.0877551020408	253.44897959183672
413553520	1441067297	31.10629300675596	122.49157015659716	8.697959183673468	246.07755102040815	253.48979591836735
413553520	1441067298	31.106274861635118	122.49152627451812	8.706122448979592	246.06734693877553	253.53061224489795
413553520	1441067299	31.10625656859347	122.49148211700464	8.714285714285714	246.05714285714285	253.57142857142858
413553520	1441067300	31.106238139198084	122.49143770399519	8.722448979591837	246.0469387755102	253.61224489795921
413553520	1441067301	31.106219585016053	122.49139305542823	8.730612244897959	246.03673469387758	253.65306122448976
413553520	1441067302	31.10620091761455	122.4913481912422	8.738775510204082	246.0265306122449	253.6938775510204
413553520	1441067303	31.10618214856069	122.49130313137549	8.746938775510204	246.01632653061225	253.73469387755102
413553520	1441067304	31.106163289421676	122.49125789576641	8.755102040816327	246.00612244897957	253.77551020408163
413553520	1441067305	31.106144351764698	122.49121250435336	8.763265306122449	245.99591836734695	253.81632653061226
413553520	1441067306	31.10612534715699	122.49116697707453	8.77142857142857	245.9857142857143	253.8571428571429
413553520	1441067307	31.10610628716584	122.49112133386824	8.779591836734694	245.97551020408162	253.89795918367344
413553520	1441067308	31.106087183358536	122.49107559467265	8.787755102040816	245.965306122449	253.93877551020407
413553520	1441067309	31.106068047302358	122.49102977942593	8.795918367346939	245.9551020408163	253.9795918367347
413553520	1441067310	31.1060488905647	122.49098390806621	8.80408163265306	245.94489795918366	254.0204081632653
413553520	1441067311	31.10602972471291	122.4909380005316	8.812244897959184	245.93469387755098	254.06122448979593
413553520	1441067312	31.106010561314395	122.49089207676012	8.820408163265306	245.92448979591836	254.10204081632656
413553520	1441067313	31.1059914119366	122.4908461566898	8.82857142857143	245.9142857142857	254.14285714285714
413553520	1441067314	31.105972288146962	122.49080026025862	8.83673469387755	245.90408163265303	254.18367346938774
413553520	1441067315	31.105953201512975	122.49075440740452	8.844897959183672	245.8938775510204	254.22448979591837
413553520	1441067316	31.105934163602157	122.49070861806536	8.853061224489796	245.88367346938776	254.26530612244898
413553520	1441067317	31.10591518598205	122.49066291217902	8.861224489795918	245.87346938775508	254.3061224489796
413553520	1441067318	31.105896280220232	122.49061730968334	8.869387755102041	245.86326530612243	254.34693877551024
413553520	1441067319	31.1058774578843	122.49057183051609	8.877551020408163	245.8530612244898	254.3877551020408
413553520	1441067320	31.10585873054187	122.49052649461498	8.885714285714286	245.84285714285713	254.42857142857142
413553520	1441067321	31.1058401097606	122.49048132191778	8.893877551020408	245.83265306122448	254.46938775510205
413553520	1441067322	31.105821607108165	122.49043633236212	8.902040816326531	245.82244897959185	254.51020408163265
413553520	1441067323	31.105803234152294	122.49039154588566	8.910204081632653	245.81224489795918	254.55102040816328
413553520	1441067324	31.1057850024607	122.49034698242598	8.918367346938776	245.80204081632652	254.5918367346939
413553520	1441067325	31.105766923601127	122.49030266192064	8.926530612244898	245.79183673469385	254.6326530612245
413553520	1441067326	31.10574900914142	122.49025860430719	8.93469387755102	245.78163265306122	254.6734693877551
413553520	1441067327	31.105731270649333	122.49021482952314	8.942857142857143	245.77142857142854	254.71428571428572
413553520	1441067328	31.105713719692726	122.4901713575059	8.951020408163265	245.7612244897959	254.75510204081635
413553520	1441067329	31.105696367839453	122.49012820819291	8.959183673469388	245.75102040816327	254.79591836734696
413553520	1441067330	31.1056792266574	122.49008540152161	8.96734693877551	245.7408163265306	254.8367346938776
413553520	1441067331	31.105662307714507	122.49004295742935	8.975510204081633	245.73061224489794	254.87755102040816
413553520	1441067332	31.105645622578653	122.49000089585347	8.983673469387755	245.72040816326526	254.91836734693877
413553520	1441067333	31.105629182817825	122.48995923673127	8.991836734693878	245.71020408163264	254.9591836734694
413553520	1441067334	31.105612999999998	122.48991799999999	9.0	245.7	255.00000000000003
413553520	1441067335	31.105597079490565	122.48987719434537	8.99090909090909	245.78181818181815	255.00000000000003
413553520	1441067336	31.105581401844518	122.48983678344672	8.981818181818182	245.86363636363632	255.00000000000003
413553520	1441067337	31.10556594141422	122.48979671973194	8.972727272727273	245.94545454545454	255.00000000000003
413553520	1441067338	31.10555067255195	122.48975695562895	8.963636363636363	246.02727272727273	255.00000000000003
413553520	1441067339	31.10553556960991	122.48971744356572	8.954545454545455	246.1090909090909	255.00000000000003
413553520	1441067340	31.105520606940303	122.48967813597035	8.945454545454545	246.19090909090906	255.00000000000003
413553520	1441067341	31.105505758895198	122.48963898527107	8.936363636363637	246.27272727272725	255.00000000000003
413553520	1441067342	31.105490999826653	122.48959994389602	8.927272727272728	246.35454545454542	255.00000000000003
413553520	1441067343	31.105476304086654	122.48956096427358	8.918181818181818	246.43636363636364	255.00000000000003
413553520	1441067344	31.105461646027145	122.48952199883209	8.90909090909091	246.5181818181818	255.00000000000003
413553520	1441067345	31.105446999999998	122.489483	8.9	246.59999999999997	255.00000000000003
413553520	1441067346	31.105432343935828	122.4894439258178	8.902439024390244	246.62926829268292	255.0487804878049
413553520	1441067347	31.105417670080353	122.48940475677355	8.904878048780487	246.65853658536582	255.09756097560978
413553520	1441067348	31.105402974258137	122.48936547896731	8.907317073170733	246.68780487804875	255.14634146341467
413553520	1441067349	31.10538825229364	122.48932607849922	8.909756097560976	246.71707317073168	255.1951219512195
413553520	1441067350	31.105373500011368	122.4892865414693	8.91219512195122	246.74634146341464	255.2439024390244
413553520	1441067351	31.105358713235795	122.48924685397769	8.914634146341463	246.77560975609754	255.2926829268293
413553520	1441067352	31.105343887791346	122.48920700212452	8.917073170731708	246.80487804878047	255.34146341463415
413553520	1441067353	31.105329019502488	122.48916697200987	8.919512195121952	246.8341463414634	255.39024390243904
413553520	1441067354	31.105314104193603	122.48912674973396	8.921951219512195	246.86341463414635	255.43902439024393
413553520	1441067355	31.105299137689105	122.48908632139693	8.924390243902439	246.89268292682922	255.48780487804882
413553520	1441067356	31.105284115813348	122.48904567309896	8.926829268292684	246.92195121951218	255.53658536585365
413553520	1441067357	31.10526903439074	122.48900479094026	8.929268292682927	246.9512195121951	255.58536585365854
413553520	1441067358	31.105253889245578	122.48896366102107	8.93170731707317	246.98048780487807	255.6341463414634
413553520	1441067359	31.10523867620221	122.4889222694416	8.934146341463414	247.00975609756094	255.6829268292683
413553520	1441067360	31.105223391084913	122.48888060230212	8.93658536585366	247.0390243902439	255.7317073170732
413553520	1441067361	31.105208029717996	122.4888386457029	8.939024390243903	247.06829268292682	255.78048780487808
413553520	1441067362	31.1051925879257	122.48879638574422	8.941463414634146	247.09756097560972	255.82926829268297
413553520	1441067363	31.10517706153228	122.48875380852641	8.94390243902439	247.12682926829265	255.8780487804878
413553520	1441067364	31.10516144636196	122.48871090014977	8.946341463414635	247.1560975609756	255.92682926829266
413553520	1441067365	31.10514573823895	122.48866764671469	8.948780487804878	247.18536585365854	255.97560975609755
413553520	1441067366	31.10512993298741	122.48862403432149	8.951219512195122	247.21463414634144	256.0243902439025
413553520	1441067367	31.105114026431508	122.48858004907056	8.953658536585365	247.24390243902437	256.0731707317073
413553520	1441067368	31.10509801439539	122.48853567706233	8.95609756097561	247.27317073170732	256.1219512195122
413553520	1441067369	31.105081892703154	122.48849090439721	8.958536585365854	247.30243902439025	256.17073170731703
413553520	1441067370	31.105065657178894	122.48844571717564	8.960975609756098	247.33170731707315	256.2195121951219
413553520	1441067371	31.105049303646712	122.48840010149809	8.963414634146341	247.36097560975608	256.2682926829268
413553520	1441067372	31.105032827930607	122.48835404346502	8.965853658536586	247.39024390243904	256.3170731707317
413553520	1441067373	31.105016225854627	122.48830752917698	8.96829268292683	247.4195121951219	256.3658536585366
413553520	1441067374	31.10499949324277	122.48826054473447	8.970731707317073	247.44878048780487	256.4146341463415
413553520	1441067375	31.10498262591898	122.48821307623804	8.973170731707317	247.4780487804878	256.4634146341464
413553520	1441067376	31.104965619707226	122.48816510978831	8.975609756097562	247.50731707317075	256.5121951219512
413553520	1441067377	31.104948470431424	122.4881166314858	8.978048780487805	247.53658536585363	256.5609756097561
413553520	1441067378	31.104931173915464	122.48806762743115	8.980487804878049	247.56585365853658	256.609756097561
413553520	1441067379	31.104913725983213	122.48801808372507	8.982926829268292	247.5951219512195	256.6585365853658
413553520	1441067380	31.10489612245852	122.48796798646813	8.985365853658537	247.62439024390247	256.7073170731707
413553520	1441067381	31.104878359165173	122.48791732176109	8.987804878048781	247.65365853658534	256.7560975609756
413553520	1441067382	31.104860431926944	122.48786607570463	8.990243902439024	247.6829268292683	256.8048780487805
413553520	1441067383	31.104842336567618	122.4878142343995	8.992682926829268	247.71219512195123	256.8536585365853
413553520	1441067384	31.104824068910894	122.4877617839465	8.995121951219513	247.74146341463418	256.9024390243902
413553520	1441067385	31.104805624780457	122.48770871044638	8.997560975609757	247.77073170731705	256.9512195121951
413553520	1441067386	31.104786999999998	122.487655	9.0	247.8	257.0
413553520	1441067387	31.10476820797653	122.4876006998051	9.025	247.87500000000003	257.0
413553520	1441067388	31.104749332451146	122.4875461014468	9.05	247.95	257.0
413553520	1441067389	31.10473047474884	122.48749155760677	9.075	248.025	257.0
413553520	1441067390	31.10471173619522	122.48743742096603	9.1	248.10000000000005	257.0
413553520	1441067391	31.10469321811649	122.48738404420516	9.125	248.175	257.0
413553520	1441067392	31.104675021839416	122.48733178000421	9.149999999999999	248.25000000000003	257.0
413553520	1441067393	31.104657248691314	122.4872809810428	9.174999999999999	248.325	257.0
413553520	1441067394	31.10464	122.487232	9.2	248.4	257.0
413553520	1441067395	31.10462334940158	122.4871850903379	9.2	248.31818181818184	257.0909090909091
413553520	1441067396	31.104607259763608	122.48714010865172	9.2	248.23636363636368	257.1818181818182
413553520	1441067397	31.10459166626108	122.48709681232022	9.2	248.15454545454546	257.27272727272725
413553520	1441067398	31.104576504068653	122.48705495872261	9.2	248.0727272727273	257.3636363636364
413553520	1441067399	31.104561708360542	122.48701430523836	9.2	247.9909090909091	257.45454545454544
413553520	1441067400	31.104547214310667	122.48697460924724	9.2	247.90909090909093	257.54545454545456
413553520	1441067401	31.104532957092623	122.48693562812933	9.2	247.82727272727277	257.6363636363636
413553520	1441067402	31.104518871879694	122.48689711926494	9.2	247.74545454545458	257.7272727272727
413553520	1441067403	31.104504893844865	122.48685884003466	9.2	247.66363636363636	257.8181818181818
413553520	1441067404	31.104490958160824	122.4868205478193	9.2	247.5818181818182	257.9090909090909
413553520	1441067405	31.104476999999992	122.48678200000002	9.2	247.50000000000003	258.0
413553520	1441067406	31.104462965629516	122.48674299539235	9.202439024390243	247.57560975609758	258.0731707317073
413553520	1441067407	31.104448845696428	122.48670349854918	9.204878048780488	247.65121951219513	258.1463414634146
413553520	1441067408	31.104434641942778	122.48666351545754	9.207317073170731	247.72682926829273	258.2195121951219
413553520	1441067409	31.10442035611061	122.4866230521046	9.209756097560975	247.80243902439028	258.29268292682923
413553520	1441067410	31.104405989941977	122.48658211447741	9.212195121951218	247.87804878048783	258.3658536585366
413553520	1441067411	31.104391545178924	122.4865407085631	9.214634146341464	247.95365853658538	258.4390243902439
413553520	1441067412	31.104377023563504	122.48649884034874	9.217073170731707	248.02926829268293	258.5121951219512
413553520	1441067413	31.104362426837767	122.48645651582142	9.21951219512195	248.10487804878048	258.5853658536585
413553520	1441067414	31.104347756743795	122.4864137409682	9.221951219512194	248.18048780487808	258.6585365853658
413553520	1441067415	31.104333015023613	122.4863705217762	9.22439024390244	248.25609756097563	258.73170731707313
413553520	1441067416	31.104318203419314	122.48632686423244	9.226829268292683	248.33170731707318	258.8048780487805
413553520	1441067417	31.104303323672948	122.48628277432402	9.229268292682926	248.40731707317073	258.8780487804878
413553520	1441067418	31.104288377526593	122.48623825803797	9.23170731707317	248.48292682926828	258.9512195121951
413553520	1441067419	31.10427336672234	122.48619332136138	9.234146341463415	248.55853658536586	259.0243902439024
413553520	1441067420	31.104258293002236	122.48614797028128	9.236585365853658	248.63414634146343	259.0975609756097
413553520	1441067421	31.10424315810838	122.48610221078472	9.239024390243902	248.70975609756098	259.1707317073171
413553520	1441067422	31.104227963782865	122.48605604885876	9.241463414634147	248.78536585365856	259.2439024390244
413553520	1441067423	31.104212711767797	122.48600949049037	9.24390243902439	248.8609756097561	259.31707317073165
413553520	1441067424	31.104197403805244	122.48596254166664	9.246341463414634	248.93658536585366	259.390243902439
413553520	1441067425	31.104182041637344	122.48591520837456	9.248780487804877	249.0121951219512	259.4634146341463
413553520	1441067426	31.10416662700617	122.48586749660116	9.251219512195123	249.08780487804881	259.5365853658537
413553520	1441067427	31.10415116165386	122.48581941233341	9.253658536585366	249.16341463414636	259.609756097561
413553520	1441067428	31.10413564732254	122.48577096155837	9.25609756097561	249.2390243902439	259.6829268292683
413553520	1441067429	31.104120085754293	122.48572215026303	9.258536585365853	249.31463414634146	259.7560975609756
413553520	1441067430	31.10410447869131	122.48567298443434	9.260975609756098	249.390243902439	259.8292682926829
413553520	1441067431	31.10408882787568	122.4856234700593	9.263414634146342	249.46585365853656	259.9024390243902
413553520	1441067432	31.10407313504956	122.4855736131249	9.265853658536585	249.54146341463417	259.9756097560976
413553520	1441067433	31.10405740195512	122.4855234196181	9.26829268292683	249.61707317073171	260.0487804878049
413553520	1441067434	31.1040416303345	122.48547289552587	9.270731707317074	249.69268292682926	260.1219512195122
413553520	1441067435	31.104025821929856	122.48542204683517	9.273170731707317	249.7682926829268	260.1951219512195
413553520	1441067436	31.104009978483397	122.48537087953291	9.27560975609756	249.84390243902436	260.2682926829268
413553520	1441067437	31.10399410173724	122.48531939960608	9.278048780487806	249.9195121951219	260.3414634146342
413553520	1441067438	31.103978193433623	122.48526761304161	9.28048780487805	249.99512195121952	260.4146341463415
413553520	1441067439	31.1039622553147	122.4852155258264	9.282926829268293	250.07073170731707	260.48780487804873
413553520	1441067440	31.1039462891227	122.48516314394737	9.285365853658536	250.14634146341461	260.5609756097561
413553520	1441067441	31.10393029659983	122.48511047339146	9.287804878048782	250.22195121951216	260.6341463414634
413553520	1441067442	31.103914279488276	122.48505752014559	9.290243902439025	250.29756097560974	260.7073170731707
413553520	1441067443	31.103898239530288	122.48500429019661	9.292682926829269	250.3731707317073	260.7804878048781
413553520	1441067444	31.103882178468073	122.48495078953142	9.295121951219512	250.44878048780487	260.8536585365853
413553520	1441067445	31.1038660980439	122.48489702413694	9.297560975609757	250.52439024390245	260.9268292682927
413553520	1441067446	31.10385	122.484843	9.3	250.6	261.0
413553520	1441067447	31.10383389820661	122.4847887637119	9.3	250.74999999999997	261.0
413553520	1441067448	31.103817855046067	122.48473452428134	9.3	250.89999999999998	261.0
413553520	1441067449	31.103801945029062	122.48468053132112	9.3	251.05	261.0
413553520	1441067450	31.103786242666704	122.48462703444369	9.3	251.2	261.0
413553520	1441067451	31.10377082247052	122.48457428326122	9.3	251.35	261.0
413553520	1441067452	31.10375575895243	122.4845225273855	9.3	251.50000000000003	261.0
413553520	1441067453	31.103741126624698	122.48447201642801	9.3	251.65000000000003	261.0
413553520	1441067454	31.103727000000003	122.48442299999999	9.3	251.8	261.0
413553520	1441067455	31.103713428577002	122.48437564067477	9.3	251.84545454545454	261.0
413553520	1441067456	31.103700361797074	122.48432975287496	9.3	251.89090909090913	261.0
413553520	1441067457	31.103687724087035	122.48428506398592	9.3	251.93636363636364	261.0
413553520	1441067458	31.103675439873143	122.48424130139327	9.3	251.98181818181817	261.0
413553520	1441067459	31.10366343358136	122.48419819248299	9.3	252.02727272727276	261.0
413553520	1441067460	31.103651629637206	122.4841554646413	9.3	252.0727272727273	261.0
413553520	1441067461	31.103639952465887	122.48411284525474	9.3	252.11818181818185	261.0
413553520	1441067462	31.103628326492213	122.48407006171011	9.3	252.16363636363639	261.0
413553520	1441067463	31.10361667614069	122.4840268413945	9.3	252.20909090909092	261.0
413553520	1441067464	31.103604925835366	122.48398291169525	9.3	252.2545454545455	261.0
413553520	1441067465	31.103593	122.483938	9.3	252.30000000000004	261.0
413553520	1441067466	31.103580839124056	122.48389190567822	9.30909090909091	252.20909090909092	261.0909090909091
413553520	1441067467	31.10356844796142	122.4838447160258	9.318181818181818	252.11818181818185	261.1818181818182
413553520	1441067468	31.103555847332238	122.48379659032013	9.327272727272728	252.02727272727276	261.27272727272725
413553520	1441067469	31.103543058056935	122.4837476878384	9.336363636363638	251.93636363636364	261.3636363636364
413553520	1441067470	31.10353010095613	122.48369816785777	9.345454545454546	251.84545454545454	261.45454545454544
413553520	1441067471	31.103516996850647	122.48364818965527	9.354545454545455	251.75454545454548	261.54545454545456
413553520	1441067472	31.103503766561598	122.48359791250772	9.363636363636363	251.66363636363639	261.6363636363636
413553520	1441067473	31.103490430910295	122.48354749569188	9.372727272727273	251.57272727272726	261.7272727272727
413553520	1441067474	31.10347701071835	122.48349709848438	9.381818181818183	251.48181818181817	261.8181818181818
413553520	1441067475	31.10346352680756	122.48344688016162	9.39090909090909	251.3909090909091	261.9090909090909
413553520	1441067476	31.103450000000002	122.48339699999998	9.4	251.29999999999998	262.0
413553520	1441067477	31.103436446164487	122.48334758343763	9.41	251.35	262.09999999999997
413553520	1441067478	31.103422861355902	122.48329862056067	9.42	251.39999999999998	262.2
413553520	1441067479	31.10340923667555	122.48325006761718	9.43	251.45	262.3
413553520	1441067480	31.103395563224673	122.48320188085533	9.44	251.49999999999997	262.40000000000003
413553520	1441067481	31.103381832104468	122.48315401652327	9.45	251.54999999999998	262.5
413553520	1441067482	31.103368034416047	122.48310643086928	9.46	251.60000000000002	262.6
413553520	1441067483	31.10335416126043	122.48305908014163	9.47	251.65000000000003	262.7
413553520	1441067484	31.103340203738618	122.48301192058861	9.48	251.70000000000002	262.8
413553520	1441067485	31.103326152951528	122.48296490845861	9.49	251.75000000000003	262.90000000000003
413553520	1441067486	31.103312000000003	122.482918	9.5	251.8	263.0
413553520	1441067487	31.103297744822054	122.48287115794952	9.511111111111111	251.85555555555558	263.11111111111114
413553520	1441067488	31.1032834227046	122.48282437099688	9.522222222222222	251.91111111111113	263.22222222222223
413553520	1441067489	31.103269077771717	122.48277763431993	9.533333333333333	251.9666666666667	263.33333333333337
413553520	1441067490	31.10325475414754	122.48273094309654	9.544444444444444	252.02222222222224	263.44444444444446
413553520	1441067491	31.103240495956136	122.48268429250442	9.555555555555555	252.0777777777778	263.5555555555556
413553520	1441067492	31.103226347321606	122.48263767772114	9.566666666666666	252.13333333333335	263.6666666666667
413553520	1441067493	31.103212352368015	122.48259109392438	9.577777777777778	252.18888888888893	263.77777777777777
413553520	1441067494	31.103198555219468	122.48254453629154	9.588888888888889	252.24444444444444	263.8888888888889
413553520	1441067495	31.103184999999993	122.48249800000002	9.6	252.30000000000004	264.0
413553520	1441067496	31.103171712442023	122.48245145834125	9.59090909090909	252.50909090909096	264.1818181818182
413553520	1441067497	31.10315864471134	122.48240479706307	9.581818181818182	252.71818181818182	264.3636363636364
413553520	1441067498	31.103145730581915	122.48235788002755	9.572727272727272	252.92727272727276	264.54545454545456
413553520	1441067499	31.10313290382752	122.48231057109697	9.563636363636363	253.13636363636368	264.72727272727275
413553520	1441067500	31.103120098221712	122.4822627341339	9.554545454545455	253.34545454545454	264.9090909090909
413553520	1441067501	31.103107247537846	122.48221423300105	9.545454545454545	253.55454545454546	265.0909090909091
413553520	1441067502	31.103094285549062	122.48216493156131	9.536363636363637	253.76363636363635	265.27272727272725
413553520	1441067503	31.103081146028323	122.48211469367783	9.527272727272727	253.97272727272727	265.45454545454544
413553520	1441067504	31.1030677627483	122.482063383214	9.518181818181818	254.1818181818182	265.6363636363636
413553520	1441067505	31.103054069481452	122.48201086403346	9.50909090909091	254.39090909090908	265.8181818181818
413553520	1441067506	31.103040000000004	122.481957	9.5	254.6	266.0
413553520	1441067507	31.10302553113614	122.48190175392968	9.5	254.73749999999995	266.25
413553520	1441067508	31.103010811963077	122.48184548444601	9.5	254.875	266.5
413553520	1441067509	31.102996034614996	122.48178864912379	9.5	255.0125	266.75
413553520	1441067510	31.10298139122683	122.48173170553707	9.5	255.14999999999995	267.0
413553520	1441067511	31.102967073934316	122.48167511125911	9.5	255.2875	267.25
413553520	1441067512	31.10295327487403	122.48161932386247	9.5	255.42499999999995	267.5
413553520	1441067513	31.102940186183222	122.48156480091905	9.5	255.5625	267.75000000000006
413553520	1441067514	31.10292799999999	122.481512	9.5	255.69999999999996	268.0
413553520	1441067515	31.102916851010797	122.48146125041981	9.5	255.88181818181815	268.0909090909091
413553520	1441067516	31.102906644093206	122.48141236846836	9.5	256.06363636363636	268.1818181818182
413553520	1441067517	31.102897226672088	122.48136504217987	9.5	256.2454545454545	268.2727272727273
413553520	1441067518	31.102888446171804	122.48131895958906	9.5	256.4272727272727	268.36363636363643
413553520	1441067519	31.102880150016173	122.48127380873117	9.5	256.6090909090909	268.45454545454544
413553520	1441067520	31.102872185628602	122.48122927764187	9.5	256.79090909090905	268.54545454545456
413553520	1441067521	31.10286440043204	122.48118505435717	9.5	256.9727272727273	268.6363636363636
413553520	1441067522	31.102856641849	122.4811408269136	9.5	257.1545454545454	268.72727272727275
413553520	1441067523	31.10284875730161	122.48109628334798	9.5	257.3363636363636	268.81818181818187
413553520	1441067524	31.102840594211532	122.48105111169754	9.5	257.51818181818186	268.9090909090909
413553520	1441067525	31.102832000000003	122.481005	9.5	257.7	269.0
413553520	1441067526	31.10282286313057	122.48095771404918	9.49090909090909	257.78181818181815	269.1818181818182
413553520	1441067527	31.10281323623773	122.48090933066237	9.481818181818182	257.8636363636364	269.3636363636364
413553520	1441067528	31.102803212998932	122.48086000441238	9.472727272727273	257.9454545454546	269.54545454545456
413553520	1441067529	31.10279288709184	122.48080988987188	9.463636363636363	258.02727272727276	269.72727272727275
413553520	1441067530	31.10278235219428	122.48075914161325	9.454545454545455	258.1090909090909	269.9090909090909
413553520	1441067531	31.10277170198438	122.48070791420855	9.445454545454545	258.19090909090914	270.0909090909091
413553520	1441067532	31.102761030140478	122.48065636222972	9.436363636363637	258.2727272727273	270.27272727272725
413553520	1441067533	31.10275043034115	122.48060464024826	9.427272727272728	258.3545454545455	270.45454545454544
413553520	1441067534	31.102739996265196	122.48055290283551	9.418181818181818	258.43636363636364	270.6363636363636
413553520	1441067535	31.10272982159171	122.48050130456252	9.40909090909091	258.51818181818186	270.8181818181818
413553520	1441067536	31.10271999999999	122.48045000000002	9.4	258.6	271.0
413553520	1441067537	31.102710605356535	122.48039910660452	9.4	258.8	271.09999999999997
413553520	1441067538	31.102701632275664	122.48034859337662	9.4	259.0	271.2
413553520	1441067539	31.10269305555854	122.4802983922029	9.4	259.20000000000005	271.3
413553520	1441067540	31.102684850006238	122.48024843497012	9.4	259.40000000000003	271.40000000000003
413553520	1441067541	31.10267699041971	122.48019865356507	9.4	259.6	271.5
413553520	1441067542	31.10266945159981	122.48014897987468	9.4	259.8	271.6
413553520	1441067543	31.102662208347308	122.48009934578589	9.4	260.0	271.7
413553520	1441067544	31.102655235462834	122.48004968318574	9.4	260.20000000000005	271.8
413553520	1441067545	31.10264850774691	122.4799999239614	9.4	260.40000000000003	271.90000000000003
413553520	1441067546	31.102642	122.47995	9.4	260.6	272.0
413553520	1441067547	31.102635684044458	122.47989985823327	9.4	260.7111111111111	272.0
413553520	1441067548	31.10262951979073	122.47984950577072	9.4	260.82222222222225	272.0
413553520	1441067549	31.102623464171305	122.4797989647664	9.4	260.93333333333334	272.0
413553520	1441067550	31.102617474118745	122.47974825737441	9.4	261.0444444444445	272.0
413553520	1441067551	31.1026115065656	122.479697405749	9.4	261.15555555555557	272.0
413553520	1441067552	31.102605518444502	122.47964643204442	9.4	261.2666666666667	272.0
413553520	1441067553	31.10259946668806	122.4795953584151	9.4	261.3777777777778	272.0
413553520	1441067554	31.102593308229004	122.47954420701542	9.4	261.4888888888889	272.0
413553520	1441067555	31.102586999999986	122.47949299999999	9.4	261.6	272.0
413553520	1441067556	31.102580511400017	122.47944176298822	9.40909090909091	261.6454545454545	272.0
413553520	1441067557	31.102573861692903	122.47939053545863	9.418181818181818	261.69090909090914	272.0
413553520	1441067558	31.102567082608804	122.47933936035447	9.427272727272728	261.73636363636365	272.0
413553520	1441067559	31.10256020587788	122.47928828061895	9.436363636363637	261.78181818181815	272.0
413553520	1441067560	31.10255326323037	122.4792373391951	9.445454545454545	261.82727272727277	272.0
413553520	1441067561	31.102546286396638	122.47918657902594	9.454545454545455	261.8727272727273	272.0
413553520	1441067562	31.10253930710702	122.47913604305438	9.463636363636363	261.9181818181819	272.0
413553520	1441067563	31.102532357092006	122.47908577422331	9.472727272727273	261.9636363636364	272.0
413553520	1441067564	31.102525468082113	122.47903581547543	9.481818181818182	262.0090909090909	272.0
413553520	1441067565	31.102518671807886	122.47898620975346	9.49090909090909	262.0545454545455	272.0
413553520	1441067566	31.102512000000008	122.47893700000002	9.5	262.1	272.0
413553520	1441067567	31.102505476446442	122.47888820032861	9.5	262.0888888888889	272.11111111111114
413553520	1441067568	31.10249909316431	122.47883970953684	9.5	262.0777777777778	272.22222222222223
413553520	1441067569	31.102492834227863	122.47879139759334	9.5	262.06666666666666	272.33333333333337
413553520	1441067570	31.10248668371109	122.47874313446688	9.5	262.05555555555554	272.44444444444446
413553520	1441067571	31.102480625687843	122.47869479012624	9.5	262.0444444444445	272.5555555555556
413553520	1441067572	31.10247464423177	122.47864623454026	9.5	262.03333333333336	272.6666666666667
413553520	1441067573	31.102468723416305	122.47859733767788	9.5	262.02222222222224	272.77777777777777
413553520	1441067574	31.102462847314698	122.4785479695081	9.5	262.0111111111111	272.8888888888889
413553520	1441067575	31.102457	122.478498	9.5	262.0	273.0
413553520	1441067576	31.102451168098575	122.47844733161256	9.5	262.09	273.05
413553520	1441067577	31.102445348450964	122.47839599676416	9.5	262.17999999999995	273.1
413553520	1441067578	31.102439540451297	122.47834406036307	9.5	262.27	273.15000000000003
413553520	1441067579	31.102433743493773	122.47829158731754	9.5	262.36	273.2
413553520	1441067580	31.102427956972743	122.47823864253576	9.5	262.45	273.25
413553520	1441067581	31.102422180282645	122.47818529092594	9.5	262.54	273.3
413553520	1441067582	31.102416412817988	122.47813159739628	9.5	262.63	273.34999999999997
413553520	1441067583	31.102410653973415	122.47807762685495	9.5	262.71999999999997	273.4
413553520	1441067584	31.10240490314367	122.4780234442101	9.5	262.81	273.45
413553520	1441067585	31.102399159723596	122.47796911436984	9.5	262.90000000000003	273.5
413553520	1441067586	31.10239342310817	122.47791470224234	9.5	262.99	273.55
413553520	1441067587	31.102387692692428	122.47786027273564	9.5	263.08000000000004	273.6
413553520	1441067588	31.102381967871587	122.4778058907579	9.5	263.17	273.65000000000003
413553520	1441067589	31.102376248040905	122.47775162121717	9.5	263.26	273.70000000000005
413553520	1441067590	31.10237053259579	122.4776975290215	9.5	263.35	273.75
413553520	1441067591	31.102364820931736	122.47764367907891	9.5	263.44	273.8
413553520	1441067592	31.102359112444383	122.47759013629748	9.5	263.53000000000003	273.85
413553520	1441067593	31.102353406529392	122.4775369655852	9.5	263.62000000000006	273.90000000000003
413553520	1441067594	31.10234770258263	122.47748423185004	9.5	263.71000000000004	273.95
413553520	1441067595	31.102341999999997	122.477432	9.5	263.8	274.0
413553520	1441067596	31.102336298764488	122.47738031622839	9.51	263.775	274.05
413553520	1441067597	31.102330601206997	122.47732915186995	9.52	263.75000000000006	274.1
413553520	1441067598	31.10232491024526	122.47727845954475	9.53	263.725	274.15
413553520	1441067599	31.102319228796983	122.47722819187291	9.54	263.70000000000005	274.2
413553520	1441067600	31.102313559779784	122.4771783014745	9.55	263.675	274.25
413553520	1441067601	31.102307906111182	122.47712874096966	9.56	263.65000000000003	274.3
413553520	1441067602	31.102302270708662	122.47707946297848	9.57	263.625	274.34999999999997
413553520	1441067603	31.102296656489603	122.47703042012107	9.58	263.6	274.4
[truncated: 2,772 more rows]
