# Supplementary material for: Maritime traffic congestion identification and ship trajectory prediction using temporal graph convolutional networks
Source: PLoS One. 2026 Mar 9;21(3):e0342781. doi: 10.1371/journal.pone.0342781 (PMC12970927; doi:10.1371/journal.pone.0342781)
Supplement: S1 File — (ZIP) [file pone.0342781.s001.zip › data/interpolation/shipid_413653000_processed.csv]

shipid	lasttime	lat	lon	sog	cog	hdg
413653000	1441065603	30.965166999999994	122.634733	15.3	100.8	91.0
413653000	1441065604	30.965153679719403	122.63481766868472	15.3	100.76	91.0
413653000	1441065605	30.96513935963766	122.63491050491731	15.3	100.72000000000001	91.0
413653000	1441065606	30.96512429969362	122.6350095068066	15.3	100.67999999999999	91.0
413653000	1441065607	30.96510875983115	122.6351126724632	15.3	100.64	91.0
413653000	1441065608	30.965093	122.63521800000001	15.3	100.60000000000001	91.0
413653000	1441065609	30.965077280156247	122.6353234875322	15.3	100.58	91.0
413653000	1441065610	30.965061860262473	122.63542713317737	15.3	100.56	91.0
413653000	1441065611	30.965047000287676	122.63552693505537	15.3	100.54	91.0
413653000	1441065612	30.965032960206813	122.63562089128826	15.3	100.52000000000001	91.0
413653000	1441065613	30.965019999999992	122.635707	15.3	100.50000000000001	91.0
413653000	1441065614	30.965008275600578	122.63578403825461	15.3	100.45000000000002	91.0
413653000	1441065615	30.9649975267377	122.63585389887037	15.3	100.4	91.0
413653000	1441065616	30.964987389083234	122.6359192536017	15.3	100.35000000000001	91.0
413653000	1441065617	30.964977498302858	122.63598277420071	15.3	100.30000000000001	91.0
413653000	1441065618	30.96496749005682	122.6360471324175	15.3	100.25	91.0
413653000	1441065619	30.964957000000002	122.63611500000002	15.3	100.2	91.0
413653000	1441065620	30.964945753883537	122.63618838887957	15.3	100.18333333333332	90.83333333333334
413653000	1441065621	30.964933837863754	122.63626667172836	15.3	100.16666666666667	90.66666666666667
413653000	1441065622	30.96492142820083	122.63634856140473	15.3	100.15	90.5
413653000	1441065623	30.964908701157828	122.63643277076815	15.3	100.13333333333333	90.33333333333333
413653000	1441065624	30.964895833001016	122.63651801267928	15.3	100.11666666666666	90.16666666666667
413653000	1441065625	30.964882999999997	122.63660300000001	15.3	100.1	90.0
413653000	1441065626	30.964870343557934	122.63668670896602	15.3	100.04285714285714	90.0
413653000	1441065627	30.964857865600578	122.63676916930348	15.3	99.98571428571428	90.0
413653000	1441065628	30.96484553318343	122.63685067411087	15.3	99.92857142857143	90.0
413653000	1441065629	30.964833313361193	122.63693151648638	15.3	99.87142857142858	90.0
413653000	1441065630	30.964821173187858	122.63701198952798	15.3	99.81428571428572	90.0
413653000	1441065631	30.964809079716623	122.63709238633338	15.3	99.75714285714285	90.0
413653000	1441065632	30.964797	122.63717299999999	15.3	99.7	90.0
413653000	1441065633	30.964784910508996	122.63725405580315	15.3	99.65	90.0
413653000	1441065634	30.9647728253913	122.63733550773047	15.3	99.60000000000001	90.0
413653000	1441065635	30.964760768213996	122.63741724194777	15.3	99.55000000000001	90.0
413653000	1441065636	30.96474876254451	122.63749914462106	15.3	99.5	90.0
413653000	1441065637	30.964736831950514	122.63758110191638	15.3	99.45	90.0
413653000	1441065638	30.964725	122.637663	15.3	99.40000000000002	90.0
413653000	1441065639	30.96471328110293	122.63774476009378	15.3	99.38000000000001	90.0
413653000	1441065640	30.96470165303616	122.63782644364156	15.3	99.36	90.0
413653000	1441065641	30.964690084418056	122.63790814714251	15.3	99.34	90.0
413653000	1441065642	30.964678543866714	122.6379899670957	15.3	99.32	90.0
413653000	1441065643	30.964666999999988	122.638072	15.3	99.3	90.0
413653000	1441065644	30.964655434659957	122.6381542919201	15.3	99.24285714285715	90.0
413653000	1441065645	30.96464388258642	122.63823668718464	15.3	99.18571428571428	90.0
413653000	1441065646	30.96463239174412	122.63831897968836	15.3	99.12857142857142	90.0
413653000	1441065647	30.96462101009829	122.63840096332633	15.3	99.07142857142857	90.0
413653000	1441065648	30.964609785614716	122.63848243199388	15.3	99.01428571428572	90.0
413653000	1441065649	30.96459876625968	122.63856317958651	15.3	98.95714285714286	90.0
413653000	1441065650	30.964588	122.638643	15.3	98.9	90.0
413653000	1441065651	30.964577519830158	122.6387217406058	15.292307692307693	98.88461538461539	90.0
413653000	1441065652	30.96456729885371	122.63879946267683	15.284615384615385	98.86923076923078	90.0
413653000	1441065653	30.964557295201164	122.63887628096121	15.276923076923078	98.85384615384616	90.0
413653000	1441065654	30.96454746700274	122.63895231020692	15.26923076923077	98.83846153846154	90.0
413653000	1441065655	30.96453777238836	122.63902766516172	15.261538461538462	98.82307692307693	90.0
413653000	1441065656	30.96452816948768	122.63910246057316	15.253846153846155	98.8076923076923	90.0
413653000	1441065657	30.964518616430073	122.63917681118866	15.246153846153845	98.7923076923077	90.0
413653000	1441065658	30.964509071344644	122.63925083175549	15.238461538461538	98.77692307692308	90.0
413653000	1441065659	30.964499492360233	122.63932463702065	15.23076923076923	98.76153846153848	90.0
413653000	1441065660	30.96448983760537	122.63939834173108	15.223076923076922	98.74615384615385	90.0
413653000	1441065661	30.9644800652084	122.63947206063344	15.215384615384615	98.73076923076923	90.0
413653000	1441065662	30.964470133297358	122.63954590847429	15.207692307692307	98.71538461538462	90.0
413653000	1441065663	30.964459999999995	122.63962000000001	15.2	98.7	90.0
413653000	1441065664	30.96444962517473	122.63969459304799	15.2	98.7	90.0
413653000	1441065665	30.964438975602533	122.63977051782032	15.2	98.7	90.0
413653000	1441065666	30.964428019793072	122.63984874760975	15.2	98.7	90.0
413653000	1441065667	30.964416726253614	122.63993025570853	15.2	98.7	90.0
413653000	1441065668	30.964405063488726	122.64001601540828	15.2	98.7	90.0
413653000	1441065669	30.964393	122.640107	15.2	98.7	90.0
413653000	1441065670	30.964380539731724	122.64020357188171	15.2	98.68	90.0
413653000	1441065671	30.9643678284122	122.64030364988272	15.2	98.66000000000001	90.0
413653000	1441065672	30.964355047222664	122.6404045419418	15.2	98.64	90.0
413653000	1441065673	30.96434237735267	122.64050355599993	15.2	98.62	90.0
413653000	1441065674	30.964330000000004	122.640598	15.2	98.6	90.0
413653000	1441065675	30.96431804962465	122.6406859383094	15.2	98.6	90.0
413653000	1441065676	30.964306473707925	122.64076846098574	15.2	98.6	90.0
413653000	1441065677	30.964295172981323	122.640847414508	15.2	98.6	90.0
413653000	1441065678	30.96428404817134	122.6409246453539	15.2	98.6	90.0
413653000	1441065679	30.964273000000002	122.641002	15.2	98.6	90.0
413653000	1441065680	30.964261948812112	122.64108094468891	15.2	98.58333333333334	90.0
413653000	1441065681	30.964250893459138	122.64116142473134	15.2	98.56666666666666	90.0
413653000	1441065682	30.96423985242047	122.64124300520528	15.2	98.55	90.0
413653000	1441065683	30.964228844176542	122.64132525118899	15.2	98.53333333333335	90.0
413653000	1441065684	30.96421788720883	122.64140772776098	15.2	98.51666666666667	90.0
413653000	1441065685	30.964206999999995	122.64149000000002	15.2	98.5	90.0
413653000	1441065686	30.96419620308793	122.64157173312796	15.2	98.51428571428572	90.0
413653000	1441065687	30.964185525227656	122.6416529929383	15.2	98.52857142857144	90.0
413653000	1441065688	30.964174997228085	122.6417339453674	15.2	98.54285714285714	90.0
413653000	1441065689	30.964164649897683	122.64181475635165	15.2	98.55714285714286	90.0
413653000	1441065690	30.964154514044505	122.64189559182753	15.2	98.57142857142857	90.0
413653000	1441065691	30.964144620476194	122.64197661773146	15.2	98.58571428571429	90.0
413653000	1441065692	30.964134999999995	122.642058	15.2	98.6	90.0
413653000	1441065693	30.964125661490893	122.64213984406183	15.2	98.6	90.0
413653000	1441065694	30.964116526096554	122.64222201331397	15.2	98.6	90.0
413653000	1441065695	30.96410749303327	122.64230431064534	15.2	98.6	90.0
413653000	1441065696	30.964098461517825	122.6423865389446	15.2	98.6	90.0
413653000	1441065697	30.964089330767475	122.64246850110015	15.2	98.6	90.0
413653000	1441065698	30.964080000000003	122.64255000000001	15.2	98.6	90.0
413653000	1441065699	30.964070393885425	122.64263092935818	15.219999999999999	98.58	90.0
413653000	1441065700	30.964060538900654	122.64271154619286	15.24	98.56	90.0
413653000	1441065701	30.964050486973605	122.64279219834843	15.26	98.54	90.0
413653000	1441065702	30.964040290031342	122.64287323366933	15.280000000000001	98.52000000000001	90.0
413653000	1441065703	30.96403	122.64295500000001	15.3	98.5	90.0
413653000	1441065704	30.964019663622807	122.64303774151921	15.292307692307693	98.49230769230769	90.0
413653000	1441065705	30.964009306914285	122.64312128774276	15.284615384615385	98.4846153846154	90.0
413653000	1441065706	30.96399895070744	122.64320536452097	15.276923076923078	98.47692307692307	90.0
413653000	1441065707	30.96398861583599	122.64328969770429	15.26923076923077	98.46923076923078	90.0
413653000	1441065708	30.963978323134402	122.64337401314336	15.261538461538462	98.46153846153847	90.0
413653000	1441065709	30.963968093437767	122.64345803668901	15.253846153846155	98.45384615384617	90.0
413653000	1441065710	30.96395794758202	122.64354149419228	15.246153846153845	98.44615384615385	90.0
413653000	1441065711	30.963947906403664	122.64362411150432	15.238461538461538	98.43846153846155	90.0
413653000	1441065712	30.963937990740007	122.64370561447652	15.23076923076923	98.43076923076924	90.0
413653000	1441065713	30.96392822142892	122.64378572896042	15.223076923076922	98.42307692307693	90.0
413653000	1441065714	30.963918619309023	122.64386418080771	15.215384615384615	98.41538461538462	90.0
413653000	1441065715	30.963909205219466	122.64394069587024	15.207692307692307	98.40769230769233	90.0
413653000	1441065716	30.963899999999995	122.644015	15.2	98.4	90.0
413653000	1441065717	30.96389100652498	122.64408697300155	15.2	98.37142857142858	90.0
413653000	1441065718	30.96388215580507	122.6441571104888	15.2	98.34285714285714	90.0
413653000	1441065719	30.963873360883593	122.64422606202766	15.2	98.31428571428572	90.0
413653000	1441065720	30.963864534802504	122.64429447718352	15.2	98.28571428571429	90.0
413653000	1441065721	30.96385559060235	122.64436300552133	15.2	98.25714285714287	90.0
413653000	1441065722	30.963846441322268	122.64443229660547	15.2	98.22857142857143	90.0
413653000	1441065723	30.963837	122.644503	15.2	98.2	90.0
413653000	1441065724	30.963827196574144	122.64457575020158	15.216666666666667	98.21666666666667	90.0
413653000	1441065725	30.96381702859087	122.64465112143958	15.233333333333333	98.23333333333333	90.0
413653000	1441065726	30.963806510497246	122.64472967287642	15.25	98.25	90.0
413653000	1441065727	30.96379565673871	122.64481196367423	15.266666666666667	98.26666666666667	90.0
413653000	1441065728	30.963784481759006	122.64489855299489	15.283333333333333	98.28333333333335	90.0
413653000	1441065729	30.963773000000003	122.64499000000002	15.3	98.30000000000001	90.0
413653000	1441065730	30.96376123794122	122.64508637048321	15.280000000000001	98.28	90.0
413653000	1441065731	30.963749270222365	122.64518575676749	15.26	98.26	90.0
413653000	1441065732	30.963737183529222	122.6452857578094	15.24	98.24	90.0
413653000	1441065733	30.96372506455496	122.64538397256707	15.219999999999999	98.22	90.0
413653000	1441065734	30.963712999999995	122.64547800000001	15.2	98.2	90.0
413653000	1441065735	30.96370104834548	122.64556610874185	15.2	98.30000000000001	90.2
413653000	1441065736	30.963689155170854	122.64564924611705	15.2	98.4	90.4
413653000	1441065737	30.963677237825646	122.64572902912185	15.2	98.5	90.6
413653000	1441065738	30.96366521365499	122.64580707475147	15.2	98.6	90.8
413653000	1441065739	30.963652999999994	122.64588500000002	15.2	98.7	91.0
413653000	1441065740	30.963640541467647	122.64596409512409	15.2	98.8	91.16666666666667
413653000	1441065741	30.963627891741847	122.6460443434334	15.2	98.9	91.33333333333333
413653000	1441065742	30.963615131776756	122.6461254015015	15.2	99.0	91.50000000000001
413653000	1441065743	30.96360234252737	122.64620692590228	15.2	99.1	91.66666666666667
413653000	1441065744	30.96358960494954	122.64628857321019	15.2	99.2	91.83333333333334
413653000	1441065745	30.963577000000004	122.64637	15.2	99.3	92.0
413653000	1441065746	30.96356459032912	122.64645094458074	15.214285714285714	99.4	92.0
413653000	1441065747	30.96355236535867	122.64653147219624	15.228571428571428	99.5	92.0
413653000	1441065748	30.963540296202936	122.64661172982399	15.242857142857142	99.6	92.0
413653000	1441065749	30.963528353975832	122.6466918644412	15.257142857142858	99.69999999999999	92.0
413653000	1441065750	30.96351650979093	122.64677202302502	15.271428571428572	99.8	92.0
413653000	1441065751	30.963504734761376	122.64685235255237	15.285714285714286	99.89999999999999	92.0
413653000	1441065752	30.963493000000003	122.64693300000002	15.3	100.0	92.0
413653000	1441065753	30.963481277455497	122.64701406701263	15.3	100.08333333333333	92.16666666666667
413653000	1441065754	30.963469542421564	122.64709547390707	15.3	100.16666666666667	92.33333333333333
413653000	1441065755	30.963457771028374	122.64717709566817	15.3	100.25	92.5
413653000	1441065756	30.96344593940645	122.6472588072808	15.3	100.33333333333334	92.66666666666667
413653000	1441065757	30.963434023686606	122.64734048372985	15.3	100.41666666666667	92.83333333333334
413653000	1441065758	30.963422	122.64742200000002	15.3	100.50000000000001	93.0
413653000	1441065759	30.963409849064753	122.64750326465106	15.3	100.56	93.2
413653000	1441065760	30.963397569945766	122.64758432054235	15.3	100.62	93.4
413653000	1441065761	30.963385166294515	122.64766524410811	15.3	100.68	93.60000000000001
413653000	1441065762	30.963372641762238	122.6477461117826	15.3	100.74000000000001	93.80000000000001
413653000	1441065763	30.963360000000005	122.647827	15.3	100.8	94.0
413653000	1441065764	30.96334724310794	122.64790796416479	15.3	100.87142857142858	94.0
413653000	1441065765	30.963334366983172	122.64798897556251	15.3	100.94285714285714	94.0
413653000	1441065766	30.963321365972174	122.64806998444902	15.3	101.0142857142857	94.0
413653000	1441065767	30.963308234421564	122.64815094108017	15.3	101.08571428571429	94.0
413653000	1441065768	30.96329496667807	122.64823179571181	15.3	101.15714285714286	94.0
413653000	1441065769	30.963281557088553	122.64831249859981	15.3	101.22857142857143	94.0
413653000	1441065770	30.963267999999992	122.64839300000001	15.3	101.3	94.0
413653000	1441065771	30.963254288632626	122.64847330113372	15.3	101.35	94.0
413653000	1441065772	30.963240411699186	122.64855360708357	15.3	101.39999999999999	94.0
413653000	1441065773	30.9632263567849	122.64863417389753	15.3	101.45	94.0
413653000	1441065774	30.963212111474387	122.64871525762327	15.3	101.5	94.0
413653000	1441065775	30.963197663351654	122.64879711430832	15.3	101.55	94.0
413653000	1441065776	30.963182999999994	122.64888	15.3	101.6	94.0
413653000	1441065777	30.9631681344037	122.64896398555575	15.314285714285715	101.64285714285714	94.0
413653000	1441065778	30.963153181153956	122.64904840107447	15.32857142857143	101.68571428571428	94.0
413653000	1441065779	30.963138280245655	122.64913239146621	15.342857142857143	101.72857142857143	94.0
413653000	1441065780	30.963123571675848	122.64921510164211	15.357142857142858	101.77142857142857	94.0
413653000	1441065781	30.96310919544378	122.64929567651426	15.371428571428572	101.81428571428572	94.0
413653000	1441065782	30.96309529155076	122.64937326099557	15.385714285714286	101.85714285714286	94.0
413653000	1441065783	30.963082	122.64944700000001	15.4	101.9	94.0
413653000	1441065784	30.96306938695365	122.64951646532097	15.4	101.9	94.0
413653000	1441065785	30.963057223202732	122.64958293626721	15.4	101.9	94.0
413653000	1441065786	30.96304520569224	122.64964811902476	15.4	101.9	94.0
413653000	1441065787	30.963033031363626	122.64971371977794	15.4	101.9	94.0
413653000	1441065788	30.96302039715477	122.64978144470936	15.4	101.9	94.0
413653000	1441065789	30.963007000000008	122.64985299999998	15.4	101.9	94.0
413653000	1441065790	30.96299261376478	122.64992967418844	15.4	101.92727272727274	94.09090909090911
413653000	1441065791	30.962977320053152	122.65001108525102	15.4	101.95454545454547	94.18181818181819
413653000	1441065792	30.96296127740542	122.65009643352425	15.4	101.9818181818182	94.27272727272728
413653000	1441065793	30.962944644363567	122.65018491934548	15.4	102.00909090909092	94.36363636363637
413653000	1441065794	30.962927579471526	122.65027574305309	15.4	102.03636363636365	94.45454545454545
413653000	1441065795	30.962910241275306	122.65036810498646	15.4	102.06363636363636	94.54545454545455
413653000	1441065796	30.96289278832315	122.65046120548617	15.4	102.0909090909091	94.63636363636364
413653000	1441065797	30.962875379165574	122.65055424489391	15.4	102.11818181818182	94.72727272727273
413653000	1441065798	30.96285817235542	122.6506464235526	15.4	102.14545454545456	94.81818181818183
413653000	1441065799	30.962841326447784	122.65073694180624	15.4	102.17272727272727	94.9090909090909
413653000	1441065800	30.962825000000002	122.65082500000001	15.4	102.2	95.0
413653000	1441065801	30.96280929789768	122.65091005926266	15.4	102.2	95.0
413653000	1441065802	30.962794110331966	122.65099262385353	15.4	102.2	95.0
413653000	1441065803	30.96277927381841	122.65107345881361	15.4	102.2	95.0
413653000	1441065804	30.962764624870548	122.65115332918279	15.4	102.2	95.0
413653000	1441065805	30.962749999999996	122.65123300000002	15.4	102.2	95.0
413653000	1441065806	30.962735264993075	122.65131309718008	15.4	102.21538461538462	95.0
413653000	1441065807	30.962720402741237	122.65139369014472	15.4	102.23076923076923	95.0
413653000	1441065808	30.962705425412565	122.65147470919253	15.4	102.24615384615385	95.0
413653000	1441065809	30.96269034517529	122.65155608462221	15.4	102.26153846153846	95.0
413653000	1441065810	30.96267517419786	122.65163774673258	15.4	102.27692307692308	95.0
413653000	1441065811	30.96265992464883	122.65171962582247	15.4	102.2923076923077	95.0
413653000	1441065812	30.96264460869699	122.6518016521908	15.4	102.3076923076923	95.0
413653000	1441065813	30.96262923851127	122.65188375613664	15.4	102.32307692307693	95.0
413653000	1441065814	30.962613826260796	122.65196586795909	15.4	102.33846153846154	95.0
413653000	1441065815	30.962598384114866	122.65204791795732	15.4	102.35384615384616	95.0
413653000	1441065816	30.962582924242945	122.65212983643062	15.4	102.36923076923078	95.0
413653000	1441065817	30.962567458814714	122.65221155367838	15.4	102.38461538461539	95.0
413653000	1441065818	30.962552	122.65229300000001	15.4	102.4	95.0
413653000	1441065819	30.962536558120178	122.65237413986948	15.4	102.4	95.0
413653000	1441065820	30.962521136102303	122.65245507445836	15.4	102.4	95.0
413653000	1441065821	30.96250573502451	122.65253593911251	15.4	102.4	95.0
413653000	1441065822	30.962490355964594	122.65261686917783	15.4	102.4	95.0
413653000	1441065823	30.962475000000005	122.65269800000002	15.4	102.4	95.0
413653000	1441065824	30.96245966457696	122.652779429298	15.4	102.41428571428571	95.0
413653000	1441065825	30.962444332617896	122.65286110428356	15.4	102.42857142857143	95.0
413653000	1441065826	30.962428983414508	122.6529429345417	15.4	102.44285714285715	95.0
413653000	1441065827	30.962413596258752	122.65302482965747	15.4	102.45714285714286	95.0
413653000	1441065828	30.962398150442773	122.65310669921578	15.4	102.47142857142856	95.0
413653000	1441065829	30.962382625258986	122.65318845280164	15.4	102.4857142857143	95.0
413653000	1441065830	30.962367000000004	122.65327	15.4	102.5	95.0
413653000	1441065831	30.962351263276908	122.65335128333184	15.4	102.51666666666667	95.0
413653000	1441065832	30.962335440973828	122.65343237706243	15.4	102.53333333333333	95.0
413653000	1441065833	30.962319568292884	122.65351338839311	15.4	102.55	95.0
413653000	1441065834	30.962303680435916	122.6535944245253	15.4	102.56666666666666	95.0
413653000	1441065835	30.9622878126045	122.65367559266042	15.4	102.58333333333333	95.0
413653000	1441065836	30.96227199999999	122.653757	15.4	102.6	95.0
413653000	1441065837	30.96225626738173	122.65383871452977	15.4	102.6	95.0
413653000	1441065838	30.96224059774227	122.65392064737219	15.4	102.6	95.0
413653000	1441065839	30.962224963632732	122.65400267043383	15.4	102.6	95.0
413653000	1441065840	30.962209337604598	122.65408465562129	15.4	102.6	95.0
413653000	1441065841	30.962193692209645	122.65416647484118	15.4	102.6	95.0
413653000	1441065842	30.962177999999994	122.65424800000001	15.4	102.6	95.0
413653000	1441065843	30.962162241275486	122.65432914558566	15.4	102.6	95.0
413653000	1441065844	30.96214642732559	122.65440999641123	15.4	102.6	95.0
413653000	1441065845	30.96213057718694	122.65449067987109	15.4	102.6	95.0
413653000	1441065846	30.962114709895857	122.6545713233596	15.4	102.6	95.0
413653000	1441065847	30.962098844488313	122.65465205427112	15.4	102.6	95.0
413653000	1441065848	30.96208299999999	122.654733	15.4	102.6	95.0
413653000	1441065849	30.96206719175402	122.65481425489062	15.4	102.58571428571429	95.0
413653000	1441065850	30.962051420224483	122.65489578108787	15.4	102.57142857142856	95.0
413653000	1441065851	30.962035682173397	122.65497750768674	15.4	102.55714285714285	95.0
413653000	1441065852	30.962019974362953	122.65505936378231	15.4	102.54285714285714	95.0
413653000	1441065853	30.96200429355551	122.65514127846963	15.4	102.52857142857142	95.0
413653000	1441065854	30.9619886365136	122.65522318084382	15.4	102.5142857142857	95.0
413653000	1441065855	30.961973000000004	122.65530499999998	15.4	102.5	95.0
413653000	1441065856	30.961957380681078	122.65538667810661	15.4	102.48	95.0
413653000	1441065857	30.961941774837488	122.65546820962517	15.4	102.46	95.0
413653000	1441065858	30.961926178653375	122.65554960209043	15.4	102.44	95.0
413653000	1441065859	30.96191058831284	122.65563086303713	15.4	102.42	95.0
413653000	1441065860	30.961894999999995	122.655712	15.4	102.4	95.0
413653000	1441065861	30.9618794102566	122.65579302780355	15.4	102.4	95.0
413653000	1441065862	30.961863817055036	122.65587399043167	15.4	102.4	95.0
413653000	1441065863	30.96184821872523	122.65595493915804	15.4	102.4	95.0
413653000	1441065864	30.961832613597	122.65603592525628	15.4	102.4	95.0
413653000	1441065865	30.961816999999996	122.656117	15.4	102.4	95.0
413653000	1441065866	30.96180137822479	122.65619820209055	15.4	102.3857142857143	95.0
413653000	1441065867	30.961785756405835	122.65627951994057	15.4	102.37142857142857	95.0
413653000	1441065868	30.961770144638646	122.65636092939049	15.4	102.35714285714286	95.0
413653000	1441065869	30.961754553018796	122.6564424062808	15.4	102.34285714285714	95.0
413653000	1441065870	30.961738991641937	122.6565239264521	15.4	102.32857142857144	95.0
413653000	1441065871	30.961723470603758	122.65660546574495	15.4	102.3142857142857	95.0
413653000	1441065872	30.961707999999994	122.656687	15.4	102.3	95.0
413653000	1441065873	30.961692595478027	122.65676850623011	15.4	102.3	95.0
413653000	1441065874	30.96167729489134	122.65684996613655	15.4	102.3	95.0
413653000	1441065875	30.96166214164504	122.65693136259293	15.4	102.3	95.0
413653000	1441065876	30.961647179144258	122.65701267847302	15.4	102.3	95.0
413653000	1441065877	30.96163245079418	122.6570938966507	15.4	102.3	95.0
413653000	1441065878	30.961618	122.65717500000001	15.4	102.3	95.0
413653000	1441065879	30.961603842738608	122.65725598583589	15.4	102.28	95.0
413653000	1441065880	30.961589885273288	122.65733690923604	15.4	102.26	95.0
413653000	1441065881	30.961576006438747	122.65741783971846	15.4	102.24	95.0
413653000	1441065882	30.961562085069534	122.65749884680073	15.4	102.22	95.0
413653000	1441065883	30.961547999999997	122.65758	15.4	102.2	95.0
413653000	1441065884	30.961533660259732	122.65766135424668	15.4	102.15714285714286	95.0
413653000	1441065885	30.961519095659916	122.65774290612619	15.4	102.11428571428571	95.0
413653000	1441065886	30.961504366207144	122.65782463763783	15.4	102.07142857142858	95.0
413653000	1441065887	30.961489531908043	122.65790653078119	15.4	102.02857142857144	95.0
413653000	1441065888	30.961474652769322	122.65798856755598	15.4	101.9857142857143	95.0
413653000	1441065889	30.961459788797715	122.65807072996219	15.4	101.94285714285715	95.0
413653000	1441065890	30.96144500000001	122.658153	15.4	101.9	95.0
413653000	1441065891	30.96143034079849	122.65823534637113	15.4	101.83333333333334	94.83333333333334
413653000	1441065892	30.961415843277408	122.65831768458247	15.4	101.76666666666667	94.66666666666667
413653000	1441065893	30.961401533936712	122.65839991684246	15.4	101.7	94.5
413653000	1441065894	30.96138743927659	122.65848194535955	15.4	101.63333333333334	94.33333333333333
413653000	1441065895	30.961373585797435	122.65856367234248	15.4	101.56666666666666	94.16666666666667
413653000	1441065896	30.961359999999992	122.65864500000002	15.4	101.5	94.0
413653000	1441065897	30.96134669176222	122.65872590413463	15.4	101.33333333333333	93.83333333333334
413653000	1441065898	30.961333604470397	122.65880665492288	15.4	101.16666666666667	93.66666666666667
413653000	1441065899	30.96132066488701	122.65888759613448	15.4	101.0	93.50000000000001
413653000	1441065900	30.96130779977378	122.6589690715387	15.4	100.83333333333334	93.33333333333333
413653000	1441065901	30.961294935891463	122.65905142490442	15.4	100.66666666666667	93.16666666666667
413653000	1441065902	30.961282	122.65913500000002	15.4	100.50000000000001	93.0
413653000	1441065903	30.961268961584828	122.65921987967707	15.383333333333333	100.41666666666667	92.83333333333334
413653000	1441065904	30.961255961037747	122.65930510312143	15.366666666666667	100.33333333333334	92.66666666666667
413653000	1441065905	30.961243181479894	122.65938944860353	15.350000000000001	100.25	92.5
413653000	1441065906	30.961230806035612	122.65947169439518	15.333333333333334	100.16666666666667	92.33333333333333
413653000	1441065907	30.96121901783225	122.65955061876933	15.316666666666666	100.08333333333333	92.16666666666667
413653000	1441065908	30.961208	122.65962499999999	15.3	100.0	92.0
413653000	1441065909	30.961197854539183	122.65969420284735	15.3	99.91428571428571	92.0
413653000	1441065910	30.961188358920843	122.65975993801233	15.3	99.82857142857144	92.0
413653000	1441065911	30.96117920947933	122.65982450267946	15.3	99.74285714285715	92.0
413653000	1441065912	30.961170102544234	122.65989019403158	15.3	99.65714285714286	92.0
413653000	1441065913	30.96116073444045	122.65995930924976	15.3	99.57142857142858	92.0
413653000	1441065914	30.961150801487765	122.66003414551344	15.3	99.4857142857143	92.0
413653000	1441065915	30.961139999999993	122.66011700000001	15.3	99.40000000000002	92.0
413653000	1441065916	30.961128143601016	122.66020919430906	15.3	99.30000000000001	91.8
413653000	1441065917	30.961115515180836	122.66030814773768	15.3	99.20000000000002	91.60000000000001
413653000	1441065918	30.961102514954757	122.66041030401009	15.3	99.10000000000001	91.4
413653000	1441065919	30.961089543148745	122.66051210685383	15.3	99.00000000000001	91.2
413653000	1441065920	30.961077000000003	122.66061	15.3	98.9	91.0
413653000	1441065921	30.96106520169702	122.6607012878109	15.3	98.81666666666668	91.0
413653000	1441065922	30.961054128195872	122.66078671716198	15.3	98.73333333333333	91.0
413653000	1441065923	30.961043675389398	122.66086789555575	15.3	98.65	91.0
413653000	1441065924	30.961033739165853	122.66094643049342	15.3	98.56666666666668	91.0
413653000	1441065925	30.961024215409335	122.66102392947512	15.3	98.48333333333335	91.0
413653000	1441065926	30.961015	122.66110200000001	15.3	98.4	91.0
413653000	1441065927	30.961006001074015	122.66118190028192	15.3	98.28333333333335	90.83333333333334
413653000	1441065928	30.960997175804938	122.6612634913963	15.3	98.16666666666667	90.66666666666667
413653000	1441065929	30.960988493626957	122.66134628513417	15.3	98.05000000000001	90.5
413653000	1441065930	30.960979923975504	122.66142979328663	15.3	97.93333333333334	90.33333333333333
413653000	1441065931	30.9609714362872	122.66151352764481	15.3	97.81666666666668	90.16666666666667
413653000	1441065932	30.960963	122.66159700000001	15.3	97.7	90.0
413653000	1441065933	30.960954590338652	122.6616798286602	15.3	97.63333333333334	90.0
413653000	1441065934	30.960946205671135	122.66176205800052	15.3	97.56666666666668	90.0
413653000	1441065935	30.960937850150778	122.66184383891283	15.3	97.5	90.0
413653000	1441065936	30.9609295279305	122.661925322289	15.3	97.43333333333334	90.0
413653000	1441065937	30.960921243162858	122.66200665902078	15.3	97.36666666666667	90.0
413653000	1441065938	30.960912999999998	122.662088	15.3	97.3	90.0
413653000	1441065939	30.960904798165167	122.6621694557198	15.3	97.22000000000001	90.0
413653000	1441065940	30.96089661966719	122.66225097507926	15.3	97.14	90.0
413653000	1441065941	30.96088844208651	122.66233246657883	15.3	97.06	90.0
413653000	1441065942	30.960880243003814	122.66241383871896	15.3	96.98	90.0
413653000	1441065943	30.960871999999995	122.66249499999999	15.3	96.9	90.0
413653000	1441065944	30.96086369594484	122.66257588359008	15.285714285714286	96.87142857142857	89.85714285714285
413653000	1441065945	30.96085533486282	122.66265652132861	15.271428571428572	96.84285714285716	89.71428571428572
413653000	1441065946	30.960846926066942	122.66273696972276	15.257142857142858	96.81428571428572	89.57142857142857
413653000	1441065947	30.960838478870077	122.66281728527973	15.242857142857142	96.78571428571429	89.42857142857143
413653000	1441065948	30.960830002584927	122.66289752450679	15.228571428571428	96.75714285714285	89.28571428571428
413653000	1441065949	30.960821506524095	122.66297774391113	15.214285714285714	96.72857142857144	89.14285714285715
413653000	1441065950	30.96081300000001	122.663058	15.2	96.7	89.0
413653000	1441065951	30.960804504998123	122.66313835635789	15.2	96.65	89.0
413653000	1441065952	30.960796094196247	122.66321890487806	15.2	96.60000000000001	89.0
413653000	1441065953	30.960787852945153	122.66329974453126	15.2	96.55	89.0
413653000	1441065954	30.960779866595292	122.66338097428843	15.2	96.5	89.0
413653000	1441065955	30.960772220496917	122.66346269312085	15.2	96.45	89.0
413653000	1441065956	30.96076499999999	122.663545	15.2	96.4	89.0
413653000	1441065957	30.96075825159177	122.66362787013533	15.2	96.35000000000001	89.0
413653000	1441065958	30.96075186630981	122.66371078368694	15.2	96.3	89.0
413653000	1441065959	30.960745696330676	122.6637930970523	15.2	96.25	89.0
413653000	1441065960	30.960739593832564	122.6638741666285	15.2	96.2	89.0
413653000	1441065961	30.96073341099525	122.66395334881226	15.2	96.15	89.0
413653000	1441065962	30.960726999999995	122.66403000000001	15.2	96.10000000000001	89.0
413653000	1441065963	30.9607202558346	122.6641037109094	15.2	96.10000000000001	89.0
413653000	1441065964	30.960713244707378	122.66417500954434	15.2	96.10000000000001	89.0
413653000	1441065965	30.96070607563022	122.66424465823032	15.2	96.10000000000001	89.0
413653000	1441065966	30.960698857613252	122.66431341929304	15.2	96.10000000000001	89.0
413653000	1441065967	30.960691699664917	122.66438205505828	15.2	96.10000000000001	89.0
413653000	1441065968	30.960684710792105	122.66445132785192	15.2	96.10000000000001	89.0
413653000	1441065969	30.960678000000005	122.66452199999999	15.2	96.10000000000001	89.0
413653000	1441065970	30.960671617592954	122.66459480554362	15.2	96.05000000000001	89.0
413653000	1441065971	30.960665379076893	122.66467036538383	15.2	96.0	89.0
413653000	1441065972	30.96065904125701	122.66474927213582	15.2	95.95	89.0
413653000	1441065973	30.96065236093681	122.66483211841388	15.2	95.9	89.0
413653000	1441065974	30.960645094917943	122.66491949683127	15.2	95.85	89.0
413653000	1441065975	30.960636999999995	122.665012	15.2	95.8	89.0
413653000	1441065976	30.96062794834055	122.66510966750258	15.2	95.78	89.0
413653000	1441065977	30.960618273539353	122.66521032680863	15.2	95.75999999999999	89.0
413653000	1441065978	30.960608424563645	122.66531125236196	15.2	95.74	89.0
413653000	1441065979	30.960598850389204	122.66540971860925	15.2	95.72	89.0
413653000	1441065980	30.96059	122.665503	15.2	95.7	89.0
413653000	1441065981	30.960582182385174	122.66558928221025	15.2	95.68333333333332	89.0
413653000	1441065982	30.960575146526256	122.66567039581248	15.2	95.66666666666667	89.0
413653000	1441065983	30.960568501395983	122.66574908260118	15.2	95.65	89.0
413653000	1441065984	30.960561855960048	122.66582808436877	15.2	95.63333333333333	89.0
413653000	1441065985	30.96055481917746	122.66591014290562	15.2	95.61666666666666	89.0
413653000	1441065986	30.960547000000002	122.665998	15.2	95.6	89.0
413653000	1441065987	30.960538147521046	122.66609335562686	15.2	95.6	89.0
413653000	1441065988	30.96052857142933	122.66619374251668	15.2	95.6	89.0
413653000	1441065989	30.96051872157166	122.6662956515915	15.2	95.6	89.0
413653000	1441065990	30.960509047805726	122.66639557377648	15.2	95.6	89.0
413653000	1441065991	30.9605	122.66649	15.2	95.6	89.0
413653000	1441065992	30.960491928959875	122.66657622196621	15.2	95.55714285714285	89.14285714285715
413653000	1441065993	30.960484789203335	122.66665473447254	15.2	95.5142857142857	89.28571428571428
413653000	1441065994	30.960478436171947	122.66672683308839	15.2	95.47142857142858	89.42857142857143
413653000	1441065995	30.96047272530323	122.66679381338207	15.2	95.42857142857143	89.57142857142857
413653000	1441065996	30.960467512031332	122.66685697092092	15.2	95.38571428571429	89.71428571428572
413653000	1441065997	30.960462651787417	122.66691760127159	15.2	95.34285714285714	89.85714285714285
413653000	1441065998	30.960458	122.666977	15.2	95.3	90.0
413653000	1441065999	30.960453405750027	122.66703647619038	15.2	95.33333333333334	90.0
413653000	1441066000	30.960448692735742	122.66709739300204	15.2	95.36666666666667	90.0
413653000	1441066001	30.96044367830762	122.66716112711255	15.2	95.39999999999999	90.0
413653000	1441066002	30.960438179813313	122.66722905519865	15.2	95.43333333333332	90.0
413653000	1441066003	30.96043201459723	122.66730255393618	15.2	95.46666666666667	90.0
413653000	1441066004	30.960425000000004	122.66738300000002	15.2	95.5	90.0
413653000	1441066005	30.96041703740239	122.66747115124879	15.2	95.48333333333333	90.0
413653000	1441066006	30.96040836436156	122.66756529028162	15.2	95.46666666666667	90.0
413653000	1441066007	30.96039930248414	122.66766308088432	15.2	95.45	90.0
413653000	1441066008	30.960390173383388	122.66776218684467	15.2	95.43333333333334	90.0
413653000	1441066009	30.960381298679554	122.66786027195258	15.2	95.41666666666667	90.0
413653000	1441066010	30.960372999999993	122.667955	15.2	95.4	90.0
413653000	1441066011	30.960365504923516	122.66804461791766	15.2	95.45	90.0
413653000	1441066012	30.960358664810734	122.66812970518399	15.2	95.5	90.0
413653000	1441066013	30.960352236964212	122.66821142441309	15.2	95.55000000000001	90.0
413653000	1441066014	30.960345978683232	122.66829093821782	15.2	95.60000000000001	90.0
413653000	1441066015	30.960339647264046	122.6683694092099	15.2	95.65	90.0
413653000	1441066016	30.960332999999995	122.668448	15.2	95.7	90.0
413653000	1441066017	30.960325859496994	122.66852766872258	15.2	95.73333333333333	90.0
413653000	1441066018	30.960318309620604	122.66860855561092	15.2	95.76666666666667	90.0
413653000	1441066019	30.960310499551678	122.66869059642353	15.2	95.8	90.0
413653000	1441066020	30.96030257847116	122.66877372691945	15.2	95.83333333333333	90.0
413653000	1441066021	30.96029469556018	122.66885788285825	15.2	95.86666666666666	90.0
413653000	1441066022	30.960286999999997	122.668943	15.2	95.9	90.0
413653000	1441066023	30.960279617290098	122.66902884146305	15.216666666666667	95.9	90.0
413653000	1441066024	30.960272578203273	122.66911447979705	15.233333333333333	95.9	90.0
413653000	1441066025	30.960265889833128	122.66919881490968	15.25	95.9	90.0
413653000	1441066026	30.960259559276054	122.66928074670885	15.266666666666667	95.9	90.0
413653000	1441066027	30.96025359363116	122.66935917510283	15.283333333333333	95.9	90.0
413653000	1441066028	30.96024799999999	122.669433	15.3	95.9	90.0
413653000	1441066029	30.960242748001303	122.66950168845585	15.3	95.9	90.0
413653000	1441066030	30.960237657313726	122.66956697611337	15.3	95.9	90.0
413653000	1441066031	30.960232510126527	122.66963116576144	15.3	95.9	90.0
413653000	1441066032	30.960227088624315	122.66969656018799	15.3	95.9	90.0
413653000	1441066033	30.960221174986966	122.6697654621798	15.3	95.9	90.0
413653000	1441066034	30.960214551389257	122.66984017452243	15.3	95.9	90.0
413653000	1441066035	30.960206999999993	122.669923	15.3	95.9	90.0
413653000	1441066036	30.96019840136543	122.67001526202031	15.3	95.94	90.0
413653000	1441066037	30.960189029567783	122.67011436649244	15.3	95.97999999999999	90.0
413653000	1441066038	30.960179257081954	122.670216739953	15.3	96.02000000000001	90.0
413653000	1441066039	30.960169456393704	122.67031880894143	15.3	96.06	90.0
413653000	1441066040	30.96016	122.670417	15.3	96.10000000000001	90.0
413653000	1441066041	30.960151175444256	122.670508598024	15.3	96.13333333333334	90.0
413653000	1441066042	30.960142930417703	122.67059432131069	15.3	96.16666666666667	90.0
413653000	1441066043	30.960135127643426	122.67067574650666	15.3	96.19999999999999	90.0
413653000	1441066044	30.96012762984006	122.67075445025736	15.3	96.23333333333333	90.0
413653000	1441066045	30.96012029972205	122.67083200920729	15.3	96.26666666666667	90.0
413653000	1441066046	30.960112999999996	122.67091000000002	15.3	96.3	90.0
413653000	1441066047	30.960105615827423	122.67098967379012	15.3	96.31666666666666	90.0
413653000	1441066048	30.960098122142462	122.67107097977929	15.3	96.33333333333334	90.0
413653000	1441066049	30.960090516330517	122.67115354168114	15.3	96.35000000000001	90.0
413653000	1441066050	30.96008279577779	122.67123698320933	15.3	96.36666666666667	90.0
413653000	1441066051	30.96007495787157	122.67132092807765	15.3	96.38333333333334	90.0
413653000	1441066052	30.960067	122.671405	15.3	96.4	90.0
413653000	1441066053	30.960058921462778	122.67148886422895	15.3	96.41666666666667	90.0
413653000	1441066054	30.960050729202344	122.67157235217174	15.3	96.43333333333334	90.0
413653000	1441066055	30.960042432072047	122.67165533677424	15.3	96.45	90.0
413653000	1441066056	30.960034038925514	122.6717376909824	15.3	96.46666666666667	90.0
413653000	1441066057	30.96002555861674	122.67181928774228	15.3	96.48333333333333	90.0
413653000	1441066058	30.960016999999993	122.67189999999998	15.3	96.5	90.0
413653000	1441066059	30.96000836119272	122.67197993392682	15.3	96.5	90.0
413653000	1441066060	30.959999597362835	122.67206012859441	15.3	96.5	90.0
413653000	1441066061	30.95999065293824	122.67214185629892	15.3	96.5	90.0
413653000	1441066062	30.959981472343568	122.67222638933582	15.3	96.5	90.0
413653000	1441066063	30.959971999999993	122.672315	15.3	96.5	90.0
413653000	1441066064	30.959962213071577	122.67240844881393	15.3	96.51666666666667	90.0
413653000	1441066065	30.959952219708114	122.67250544921366	15.3	96.53333333333333	90.0
413653000	1441066066	30.959942160810346	122.67260420286473	15.3	96.55	90.0
413653000	1441066067	30.959932177284447	122.6727029114339	15.3	96.56666666666666	90.0
413653000	1441066068	30.95992241004201	122.67279977658922	15.3	96.58333333333333	90.0
413653000	1441066069	30.959912999999993	122.67289299999999	15.3	96.6	90.0
413653000	1441066070	30.959904053809492	122.67298120333419	15.3	96.57692307692307	90.0
413653000	1441066071	30.959895541040385	122.67306468825062	15.3	96.55384615384615	90.0
413653000	1441066072	30.959887396989792	122.67314417640516	15.3	96.53076923076922	90.0
413653000	1441066073	30.959879556952725	122.67322038945314	15.3	96.50769230769231	90.0
413653000	1441066074	30.959871956222123	122.67329404904945	15.3	96.4846153846154	90.0
413653000	1441066075	30.959864530089142	122.67336587684845	15.3	96.46153846153847	90.0
413653000	1441066076	30.95985721384319	122.67343659450414	15.3	96.43846153846154	90.0
413653000	1441066077	30.95984994277208	122.67350692367005	15.3	96.41538461538461	90.0
413653000	1441066078	30.959842652162024	122.67357758599938	15.3	96.3923076923077	90.0
413653000	1441066079	30.959835277297643	122.6736493031449	15.3	96.36923076923077	90.0
413653000	1441066080	30.95982775346195	122.67372279675894	15.3	96.34615384615384	90.0
413653000	1441066081	30.95982001593624	122.67379878849349	15.3	96.32307692307693	90.0
413653000	1441066082	30.959812000000003	122.67387799999999	15.3	96.3	90.0
413653000	1441066083	30.95980368059069	122.67396073951865	15.3	96.3	90.0
413653000	1441066084	30.9597951912856	122.67404566164615	15.3	96.3	90.0
413653000	1441066085	30.959786705325932	122.67413100756939	15.3	96.3	90.0
413653000	1441066086	30.959778395957503	122.67421501847646	15.3	96.3	90.0
413653000	1441066087	30.95977043643066	122.67429593555656	15.3	96.3	90.0
413653000	1441066088	30.959763	122.67437200000002	15.3	96.3	90.0
413653000	1441066089	30.959756186614705	122.67444215609648	15.3	96.28571428571429	90.0
413653000	1441066090	30.959749802987524	122.67450816052913	15.3	96.27142857142857	90.0
413653000	1441066091	30.9597435825172	122.67457247307838	15.3	96.25714285714287	90.0
413653000	1441066092	30.95973725859739	122.6746375535232	15.3	96.24285714285715	90.0
413653000	1441066093	30.95973056461677	122.6747058616412	15.3	96.22857142857144	90.0
413653000	1441066094	30.959723233958613	122.67477985720863	15.3	96.21428571428572	90.0
413653000	1441066095	30.959715	122.67486200000002	15.3	96.2	90.0
413653000	1441066096	30.95970570852076	122.67495374167278	15.3	96.2	90.0
413653000	1441066097	30.959695654939136	122.67505250142366	15.3	96.2	90.0
413653000	1441066098	30.959685247091674	122.67515469033663	15.3	96.2	90.0
413653000	1441066099	30.95967489282575	122.67525671949869	15.3	96.2	90.0
413653000	1441066100	30.959665	122.67535500000001	15.3	96.2	90.0
413653000	1441066101	30.959655878455976	122.675446785608	15.3	96.21666666666667	90.0
413653000	1441066102	30.959647445928784	122.67553270078855	15.3	96.23333333333335	90.0
413653000	1441066103	30.959639522122096	122.67561421268073	15.3	96.25	90.0
413653000	1441066104	30.959631926735323	122.67569278842237	15.3	96.26666666666667	90.0
413653000	1441066105	30.959624479463965	122.67576989515024	15.3	96.28333333333335	90.0
413653000	1441066106	30.959617	122.67584700000002	15.3	96.3	90.0
413653000	1441066107	30.959609348079752	122.67592531663799	15.3	96.31666666666666	90.0
413653000	1441066108	30.959601543629237	122.6760050448559	15.3	96.33333333333334	90.0
413653000	1441066109	30.95959364662211	122.6760861309773	15.3	96.35000000000001	90.0
413653000	1441066110	30.959585717032258	122.6761685213258	15.3	96.36666666666667	90.0
413653000	1441066111	30.959577814833537	122.67625216222532	15.3	96.38333333333334	90.0
413653000	1441066112	30.959569999999992	122.676337	15.3	96.4	90.0
413653000	1441066113	30.959562331096635	122.67642278118146	15.3	96.38333333333334	90.16666666666667
413653000	1441066114	30.95955486105321	122.67650845313102	15.3	96.36666666666667	90.33333333333333
413653000	1441066115	30.959547641393403	122.67659276341779	15.3	96.35000000000001	90.5
413653000	1441066116	30.959540723644153	122.6766744596114	15.3	96.33333333333334	90.66666666666667
413653000	1441066117	30.959534159335444	122.67675228928196	15.3	96.31666666666666	90.83333333333334
413653000	1441066118	30.959528	122.676825	15.3	96.3	91.0
413653000	1441066119	30.959522248866495	122.67689200771494	15.3	96.31666666666666	90.83333333333334
413653000	1441066120	30.95951671593739	122.67695540189044	15.3	96.33333333333334	90.66666666666667
413653000	1441066121	30.959511162903592	122.67701794036752	15.3	96.35000000000001	90.5
413653000	1441066122	30.95950535145056	122.677082380986	15.3	96.36666666666667	90.33333333333333
413653000	1441066123	30.95949904325817	122.67715148158446	15.3	96.38333333333334	90.16666666666667
413653000	1441066124	30.959492000000004	122.67722800000001	15.3	96.4	90.0
413653000	1441066125	30.959484062242886	122.67731379442237	15.3	96.36666666666667	90.0
413653000	1441066126	30.9594753861526	122.67740712445801	15.3	96.33333333333334	90.0
413653000	1441066127	30.959466206800553	122.67750535006896	15.3	96.30000000000001	90.0
413653000	1441066128	30.95945675926536	122.67760583121888	15.3	96.26666666666668	90.0
413653000	1441066129	30.959447278633583	122.6777059278734	15.3	96.23333333333335	90.0
413653000	1441066130	30.959438	122.677803	15.3	96.2	90.0
413653000	1441066131	30.959429113393124	122.67789495814219	15.3	96.21666666666667	90.16666666666667
413653000	1441066132	30.959420628549676	122.67798191514122	15.3	96.23333333333335	90.33333333333333
413653000	1441066133	30.959412510130704	122.67806453441207	15.3	96.25	90.5
413653000	1441066134	30.95940472279512	122.6781434793694	15.3	96.26666666666667	90.66666666666667
413653000	1441066135	30.95939723119986	122.67821941342741	15.3	96.28333333333335	90.83333333333334
413653000	1441066136	30.95939	122.678293	15.3	96.3	91.0
413653000	1441066137	30.95938299179821	122.67836485555277	15.3	96.3	91.0
413653000	1441066138	30.95937616099258	122.67843540875967	15.3	96.3	91.0
413653000	1441066139	30.95936945992948	122.67850504134647	15.3	96.3	91.0
413653000	1441066140	30.959362840954405	122.6785741350387	15.3	96.3	91.0
413653000	1441066141	30.95935625641202	122.67864307156172	15.3	96.3	91.0
413653000	1441066142	30.9593496586462	122.67871223264052	15.3	96.3	91.0
413653000	1441066143	30.959343000000004	122.678782	15.3	96.3	91.0
413653000	1441066144	30.95933623686684	122.67885273080118	15.3	96.28333333333335	90.91666666666667
413653000	1441066145	30.95932934184428	122.67892468395078	15.3	96.26666666666667	90.83333333333334
413653000	1441066146	30.959322291580573	122.67899809379188	15.3	96.25	90.75
413653000	1441066147	30.959315062723373	122.67907319466732	15.3	96.23333333333333	90.66666666666667
413653000	1441066148	30.9593076319197	122.67915022091991	15.3	96.21666666666667	90.58333333333334
413653000	1441066149	30.959299975815966	122.67922940689219	15.3	96.19999999999999	90.5
413653000	1441066150	30.95929207105789	122.67931098692652	15.3	96.18333333333334	90.41666666666666
413653000	1441066151	30.959283894290493	122.67939519536519	15.3	96.16666666666667	90.33333333333333
413653000	1441066152	30.959275422158015	122.67948226655017	15.3	96.15	90.25
413653000	1441066153	30.95926663130389	122.67957243482329	15.3	96.13333333333334	90.16666666666667
413653000	1441066154	30.959257498370675	122.67966593452613	15.3	96.11666666666666	90.08333333333333
413653000	1441066155	30.959248	122.67976300000001	15.3	96.10000000000001	90.0
413653000	1441066156	30.959238159159394	122.67986344145878	15.3	96.14	90.0
413653000	1441066157	30.959228184125486	122.67996537260757	15.3	96.17999999999999	90.0
413653000	1441066158	30.959218329508335	122.68006648302598	15.3	96.22000000000001	90.0
413653000	1441066159	30.959208849925123	122.68016446229568	15.3	96.26	90.0
413653000	1441066160	30.9592	122.680257	15.3	96.3	90.0
413653000	1441066161	30.959191944629996	122.68034262567743	15.3	96.26666666666667	90.0
413653000	1441066162	30.95918448978055	122.68042322868025	15.3	96.23333333333333	90.0
413653000	1441066163	30.959177351677376	122.68050153831251	15.3	96.19999999999999	90.0
413653000	1441066164	30.95917024653932	122.6805802838765	15.3	96.16666666666667	90.0
413653000	1441066165	30.95916289057851	122.68066219467272	15.3	96.13333333333334	90.0
413653000	1441066166	30.959154999999992	122.68075000000002	15.3	96.10000000000001	90.0
413653000	1441066167	30.959146390242225	122.68084538939512	15.3	96.10000000000001	90.0
413653000	1441066168	30.959137273706578	122.68094589335377	15.3	96.10000000000001	90.0
413653000	1441066169	30.959127962044395	122.6810480026136	15.3	96.10000000000001	90.0
413653000	1441066170	30.959118766917857	122.68114820791477	15.3	96.10000000000001	90.0
413653000	1441066171	30.95911	122.68124300000001	15.3	96.10000000000001	90.0
413653000	1441066172	30.959101909408783	122.6813296707888	15.3	96.10000000000001	90.0
413653000	1441066173	30.959094489006784	122.68140871689985	15.3	96.10000000000001	90.0
413653000	1441066174	30.959087669088117	122.68148143612561	15.3	96.10000000000001	90.0
413653000	1441066175	30.959081379942848	122.6815491262578	15.3	96.10000000000001	90.0
413653000	1441066176	30.959075551857726	122.68161308508743	15.3	96.10000000000001	90.0
413653000	1441066177	30.959070115116432	122.68167461040488	15.3	96.10000000000001	90.0
413653000	1441066178	30.959065	122.68173500000002	15.3	96.10000000000001	90.0
413653000	1441066179	30.959060126792334	122.6817955555346	15.3	96.08333333333334	90.0
413653000	1441066180	30.95905537579637	122.68185759415931	15.3	96.06666666666666	90.0
413653000	1441066181	30.95905061731784	122.68192243689666	15.3	96.05000000000001	90.0
413653000	1441066182	30.959045721659667	122.68199140476847	15.3	96.03333333333335	90.0
413653000	1441066183	30.959040559121682	122.68206581879609	15.3	96.01666666666667	90.0
413653000	1441066184	30.959035000000004	122.68214699999999	15.3	96.00000000000001	90.0
413653000	1441066185	30.959028956005543	122.68223568062655	15.3	95.98333333333333	90.0
413653000	1441066186	30.959022504523695	122.6823302378283	15.3	95.96666666666667	90.0
413653000	1441066187	30.959015764363542	122.68242845998513	15.3	95.95000000000002	90.0
413653000	1441066188	30.959008854340393	122.68252813547794	15.3	95.93333333333334	90.0
413653000	1441066189	30.95900189327629	122.68262705268857	15.3	95.91666666666666	90.0
413653000	1441066190	30.95899500000001	122.68272300000001	15.3	95.9	90.0
413653000	1441066191	30.958988271500843	122.68281423123373	15.3	95.81666666666666	89.83333333333333
413653000	1441066192	30.958981717387715	122.68290086196174	15.3	95.73333333333333	89.66666666666667
413653000	1441066193	30.95897532542223	122.68298347319335	15.3	95.65	89.5
413653000	1441066194	30.95896908336409	122.68306264593768	15.3	95.56666666666668	89.33333333333333
413653000	1441066195	30.958962978971208	122.68313896120367	15.3	95.48333333333333	89.16666666666666
413653000	1441066196	30.958956999999998	122.68321300000001	15.3	95.4	89.0
413653000	1441066197	30.958951132367773	122.68328531028821	15.3	95.32857142857144	89.0
413653000	1441066198	30.958945354640303	122.68335630784168	15.3	95.25714285714287	89.0
413653000	1441066199	30.95893964354491	122.6834263753866	15.3	95.1857142857143	89.0
413653000	1441066200	30.958933975807987	122.68349589564906	15.3	95.11428571428573	89.0
413653000	1441066201	30.95892832815516	122.68356525135496	15.3	95.04285714285714	89.0
413653000	1441066202	30.95892267731117	122.68363482523007	15.3	94.97142857142859	89.0
413653000	1441066203	30.958916999999992	122.68370499999999	15.3	94.90000000000002	89.0
413653000	1441066204	30.95891127853825	122.68377613218703	15.3	94.85000000000002	88.91666666666667
413653000	1441066205	30.958905517615896	122.68384847350076	15.3	94.80000000000001	88.83333333333333
413653000	1441066206	30.958899727515842	122.68392224944756	15.3	94.75000000000001	88.75
413653000	1441066207	30.958893918520467	122.68399768553375	15.3	94.70000000000002	88.66666666666667
413653000	1441066208	30.95888810091154	122.68407500726572	15.3	94.65	88.58333333333334
413653000	1441066209	30.958882284970226	122.68415444014975	15.3	94.60000000000001	88.49999999999999
413653000	1441066210	30.95887648097704	122.68423620969214	15.3	94.55000000000001	88.41666666666666
413653000	1441066211	30.958870699211793	122.68432054139925	15.3	94.5	88.33333333333333
413653000	1441066212	30.95886494995357	122.68440766077728	15.3	94.45	88.25
413653000	1441066213	30.9588592434807	122.68449779333257	15.3	94.4	88.16666666666666
413653000	1441066214	30.958853590070643	122.68459116457137	15.3	94.35	88.08333333333333
413653000	1441066215	30.958848	122.684688	15.3	94.3	88.0
413653000	1441066216	30.958842488668477	122.68478817286292	15.3	94.2	88.0
413653000	1441066217	30.95883709197326	122.68489014735779	15.3	94.1	88.0
413653000	1441066218	30.95883185094085	122.68499203542092	15.3	94.0	88.0
413653000	1441066219	30.95882680660369	122.68509194898921	15.3	93.9	88.0
413653000	1441066220	30.958822	122.68518800000001	15.3	93.80000000000001	88.0
413653000	1441066221	30.958817456195614	122.68527879825753	15.3	93.78333333333335	88.0
413653000	1441066222	30.9588131363475	122.68536494503147	15.3	93.76666666666667	88.0
413653000	1441066223	30.95880898563208	122.68544753945753	15.3	93.75	88.0
413653000	1441066224	30.958804949222593	122.68552768067109	15.3	93.73333333333333	88.0
413653000	1441066225	30.958800972289378	122.68560646780703	15.3	93.71666666666667	88.0
413653000	1441066226	30.958797000000004	122.685685	15.3	93.7	88.0
413653000	1441066227	30.95879299051496	122.68576420327841	15.283333333333333	93.60000000000001	87.83333333333333
413653000	1441066228	30.958788953975482	122.6858443112469	15.266666666666667	93.5	87.66666666666667
413653000	1441066229	30.95878491351804	122.68592538440436	15.25	93.39999999999999	87.5
413653000	1441066230	30.95878089227893	122.68600748324968	15.233333333333333	93.3	87.33333333333333
413653000	1441066231	30.958776913394267	122.68609066828188	15.216666666666667	93.2	87.16666666666666
413653000	1441066232	30.958772999999997	122.68617500000002	15.2	93.1	87.0
413653000	1441066233	30.958769174349147	122.6862603284464	15.2	93.06666666666666	87.0
413653000	1441066234	30.95876545516472	122.6863456618361	15.2	93.03333333333335	87.0
413653000	1441066235	30.95876186028988	122.68642979792756	15.2	93.0	87.0
413653000	1441066236	30.958758407570883	122.68651153447944	15.2	92.96666666666667	87.0
413653000	1441066237	30.958755114856963	122.68658966925058	15.2	92.93333333333335	87.0
413653000	1441066238	30.958752000000004	122.68666299999998	15.2	92.9	87.0
413653000	1441066239	30.95874906675467	122.6867309597899	15.2	92.85	87.0
413653000	1441066240	30.95874626247717	122.6867955228948	15.2	92.8	87.0
413653000	1441066241	30.95874352041921	122.68685929889179	15.2	92.75	87.0
413653000	1441066242	30.95874077382728	122.68692489735756	15.2	92.7	87.0
413653000	1441066243	30.958737955942503	122.68699492786835	15.2	92.64999999999999	87.0
413653000	1441066244	30.958735000000004	122.687072	15.2	92.6	87.0
413653000	1441066245	30.958731859477986	122.68715788794327	15.216666666666667	92.56666666666665	87.0
413653000	1441066246	30.958728568851654	122.6872510243508	15.233333333333333	92.53333333333333	87.0
413653000	1441066247	30.958725182850788	122.68734900649106	15.25	92.5	87.0
413653000	1441066248	30.958721756211666	122.68744943163297	15.266666666666667	92.46666666666665	87.0
413653000	1441066249	30.958718343677763	122.68754989704597	15.283333333333333	92.43333333333334	87.0
413653000	1441066250	30.958715	122.687648	15.3	92.4	87.0
413653000	1441066251	30.958711773221193	122.68774175233378	15.283333333333333	92.4	87.0
413653000	1441066252	30.958708684527295	122.68783082415968	15.266666666666667	92.4	87.0
413653000	1441066253	30.95870574838878	122.68791530015851	15.25	92.4	87.0
413653000	1441066254	30.958702979275444	122.68799526501098	15.233333333333333	92.4	87.0
413653000	1441066255	30.958700391656368	122.6880708033979	15.216666666666667	92.4	87.0
413653000	1441066256	30.958697999999995	122.68814200000001	15.2	92.4	87.0
413653000	1441066257	30.958695801397273	122.68820926626367	15.2	92.37142857142857	87.0
413653000	1441066258	30.958693723429846	122.68827432069769	15.2	92.34285714285716	87.0
413653000	1441066259	30.958691676298514	122.68833920857607	15.2	92.31428571428572	87.0
413653000	1441066260	30.958689570199933	122.68840597517244	15.2	92.28571428571429	87.0
413653000	1441066261	30.9586873153265	122.68847666576012	15.2	92.25714285714285	87.0
413653000	1441066262	30.958684821865834	122.68855332561189	15.2	92.22857142857144	87.0
413653000	1441066263	30.958681999999992	122.68863800000001	15.2	92.2	87.0
413653000	1441066264	30.958678801337854	122.68873180480016	15.219999999999999	92.22	87.0
413653000	1441066265	30.958675343219575	122.68883213830358	15.24	92.24	87.0
413653000	1441066266	30.958671784426908	122.68893546940643	15.26	92.26	87.0
413653000	1441066267	30.958668283752463	122.68903826700583	15.280000000000001	92.28	87.0
413653000	1441066268	30.958665000000003	122.689137	15.3	92.3	87.0
413653000	1441066269	30.958662051490975	122.68922899701222	15.3	92.28333333333333	87.0
413653000	1441066270	30.958659394579943	122.68931502556224	15.3	92.26666666666667	87.0
413653000	1441066271	30.958656945124492	122.6893967128934	15.3	92.25	87.0
413653000	1441066272	30.958654618977558	122.68947568624853	15.3	92.23333333333333	87.0
413653000	1441066273	30.958652331987828	122.68955357287005	15.3	92.21666666666667	87.0
413653000	1441066274	30.958650000000002	122.689632	15.3	92.2	87.0
413653000	1441066275	30.95864756038188	122.68971224747729	15.3	92.15	86.83333333333333
413653000	1441066276	30.958645036607518	122.68979420552974	15.3	92.10000000000001	86.66666666666667
413653000	1441066277	30.958642473678637	122.68987741698268	15.3	92.05	86.5
413653000	1441066278	30.95863991659819	122.68996142466156	15.3	92.0	86.33333333333334
413653000	1441066279	30.958637410370216	122.69004577139204	15.3	91.95	86.16666666666667
413653000	1441066280	30.958634999999997	122.69013000000001	15.3	91.9	86.0
413653000	1441066281	30.958632720905193	122.69021373530529	15.3	91.85000000000001	86.0
413653000	1441066282	30.95863057014907	122.69029693010317	15.3	91.8	86.0
413653000	1441066283	30.95862853520615	122.69037961918262	15.3	91.75	86.0
413653000	1441066284	30.95862660355081	122.69046183733263	15.3	91.7	86.0
413653000	1441066285	30.95862476265735	122.69054361934215	15.3	91.65	86.0
413653000	1441066286	30.958623000000003	122.69062500000001	15.3	91.60000000000001	86.0
413653000	1441066287	30.95862130136064	122.6907060659296	15.3	91.61666666666667	86.0
413653000	1441066288	30.958619645751853	122.69078711109263	15.3	91.63333333333334	86.0
413653000	1441066289	30.95861801049318	122.69086848128518	15.3	91.65	86.0
413653000	1441066290	30.95861637290326	122.6909505223033	15.3	91.66666666666667	86.0
413653000	1441066291	30.958614710299916	122.69103357994297	15.3	91.68333333333335	86.0
413653000	1441066292	30.958613	122.69111799999999	15.3	91.7	86.0
413653000	1441066293	30.958611226419464	122.69120385282724	15.3	91.7	86.16666666666667
413653000	1441066294	30.958609402374858	122.69129010700573	15.3	91.7	86.33333333333334
413653000	1441066295	30.958607547785878	122.69137545567379	15.3	91.7	86.5
413653000	1441066296	30.95860568257564	122.69145859196982	15.3	91.7	86.66666666666667
413653000	1441066297	30.958603826670544	122.69153820903232	15.3	91.7	86.83333333333333
413653000	1441066298	30.958601999999996	122.69161300000002	15.3	91.7	87.0
413653000	1441066299	30.958600209672387	122.69168230980073	15.3	91.7	87.0
413653000	1441066300	30.95859841150128	122.69174809051817	15.3	91.7	87.0
413653000	1441066301	30.958596548471665	122.69181294602484	15.3	91.7	87.0
413653000	1441066302	30.958594563563114	122.69187948019287	15.3	91.7	87.0
413653000	1441066303	30.958592399749836	122.69195029689409	15.3	91.7	87.0
413653000	1441066304	30.958589999999997	122.69202800000001	15.3	91.7	87.0
413653000	1441066305	30.958587332956565	122.69211436166896	15.3	91.7	86.83333333333333
413653000	1441066306	30.95858446998633	122.69220782720879	15.3	91.7	86.66666666666667
413653000	1441066307	30.958581508142345	122.69230601021523	15.3	91.7	86.5
413653000	1441066308	30.958578544484222	122.69240652428454	15.3	91.7	86.33333333333334
413653000	1441066309	30.95857567607873	122.69250698301362	15.3	91.7	86.16666666666667
413653000	1441066310	30.958573	122.692605	15.3	91.7	86.0
413653000	1441066311	30.958570592870668	122.69269860464352	15.3	91.68333333333335	86.16666666666667
413653000	1441066312	30.958568449482847	122.69278748955139	15.3	91.66666666666667	86.33333333333334
413653000	1441066313	30.95856654416981	122.6928717631324	15.3	91.65	86.5
413653000	1441066314	30.95856485126395	122.69295153379521	15.3	91.63333333333334	86.66666666666667
413653000	1441066315	30.958563345097016	122.69302690994827	15.3	91.61666666666667	86.83333333333333
413653000	1441066316	30.958561999999997	122.693098	15.3	91.60000000000001	87.0
413653000	1441066317	30.958560784654118	122.69316522511141	15.3	91.58571428571429	87.0
413653000	1441066318	30.958559645142348	122.69323025745457	15.3	91.57142857142857	87.0
413653000	1441066319	30.958558521894705	122.69329508195406	15.3	91.55714285714286	87.0
413653000	1441066320	30.958557355337163	122.69336168353432	15.3	91.54285714285713	87.0
413653000	1441066321	30.958556085891566	122.6934320471195	15.3	91.52857142857142	87.0
413653000	1441066322	30.958554653975174	122.69350815763353	15.3	91.5142857142857	87.0
413653000	1441066323	30.958553	122.69359200000001	15.3	91.5	87.0
413653000	1441066324	30.958551093863427	122.69368466584667	15.3	91.5	86.8
413653000	1441066325	30.958549023427942	122.69378367361907	15.3	91.5	86.6
413653000	1441066326	30.95854690605562	122.6938856484678	15.3	91.5	86.4
413653000	1441066327	30.95854485911871	122.69398721554413	15.3	91.5	86.2
413653000	1441066328	30.958543	122.694085	15.3	91.5	86.0
413653000	1441066329	30.958541412002102	122.69417644513501	15.3	91.48333333333333	86.16666666666667
413653000	1441066330	30.958540042071238	122.69426226683701	15.3	91.46666666666665	86.33333333333334
413653000	1441066331	30.958538803059692	122.69434399914057	15.3	91.45	86.5
413653000	1441066332	30.958537607815334	122.69442317607977	15.3	91.43333333333334	86.66666666666667
413653000	1441066333	30.95853636918206	122.69450133168843	15.3	91.41666666666666	86.83333333333333
413653000	1441066334	30.958535000000005	122.69457999999999	15.3	91.4	87.0
413653000	1441066335	30.95853343087318	122.69466037392502	15.3	91.43333333333334	87.0
413653000	1441066336	30.95853166347427	122.69474228188342	15.3	91.46666666666667	87.0
413653000	1441066337	30.9585297172444	122.6948252111726	15.3	91.50000000000001	87.0
413653000	1441066338	30.958527611626025	122.69490864909004	15.3	91.53333333333333	87.0
413653000	1441066339	30.958525366062865	122.69499208293327	15.3	91.56666666666666	87.0
413653000	1441066340	30.958523	122.69507499999999	15.3	91.60000000000001	87.0
413653000	1441066341	30.95852053583701	122.69515704990846	15.3	91.61666666666667	87.0
413653000	1441066342	30.958518007786825	122.69523853155896	15.3	91.63333333333334	87.0
413653000	1441066343	30.95851545301461	122.69531990617236	15.3	91.65	87.0
413653000	1441066344	30.95851290868438	122.69540163496961	15.3	91.66666666666667	87.0
413653000	1441066345	30.958510411958954	122.6954841791718	15.3	91.68333333333335	87.0
413653000	1441066346	30.958508000000005	122.69556800000001	15.3	91.7	87.0
413653000	1441066347	30.958505700016843	122.69565339703705	15.3	91.69166666666668	87.0
413653000	1441066348	30.958503499414117	122.69574002331179	15.3	91.68333333333335	87.0
413653000	1441066349	30.958501375646474	122.69582737021467	15.3	91.67500000000001	87.0
413653000	1441066350	30.9584993061699	122.69591492913605	15.3	91.66666666666667	87.0
413653000	1441066351	30.958497268441786	122.69600219146623	15.3	91.65833333333333	87.0
413653000	1441066352	30.958495239920886	122.69608864859546	15.3	91.65	87.0
413653000	1441066353	30.958493198067302	122.69617379191395	15.3	91.64166666666668	87.0
413653000	1441066354	30.958491120342433	122.69625711281189	15.3	91.63333333333334	87.0
413653000	1441066355	30.95848898420891	122.6963381026794	15.3	91.625	87.0
413653000	1441066356	30.958486767130598	122.69641625290654	15.3	91.61666666666667	87.0
413653000	1441066357	30.958484446572346	122.6964910548834	15.3	91.60833333333333	87.0
413653000	1441066358	30.958481999999997	122.696562	15.3	91.60000000000001	87.0
413653000	1441066359	30.95847941223106	122.69662903707942	15.316666666666666	91.63333333333334	87.0
413653000	1441066360	30.9584766974855	122.6966939446767	15.333333333333334	91.66666666666667	87.0
413653000	1441066361	30.958473877329936	122.69675895877974	15.350000000000001	91.69999999999999	87.0
413653000	1441066362	30.9584709733265	122.69682631537628	15.366666666666667	91.73333333333333	87.0
413653000	1441066363	30.95846800703251	122.6968982504539	15.383333333333333	91.76666666666667	87.0
413653000	1441066364	30.958464999999993	122.696977	15.4	91.8	87.0
413653000	1441066365	30.958461972344406	122.69706404622212	15.383333333333333	91.85	87.0
413653000	1441066366	30.958458938457152	122.69715785620919	15.366666666666667	91.89999999999999	87.0
413653000	1441066367	30.958455911303805	122.6972561432706	15.350000000000001	91.95	87.0
413653000	1441066368	30.958452903856163	122.69735662071614	15.333333333333334	92.0	87.0
413653000	1441066369	30.958449929092968	122.69745700185584	15.316666666666666	92.05	87.0
413653000	1441066370	30.958447	122.69755500000001	15.3	92.1	87.0
413653000	1441066371	30.958444124420666	122.69764872248072	15.3	92.11666666666667	87.16666666666666
413653000	1441066372	30.95844128960551	122.69773785271626	15.3	92.13333333333333	87.33333333333333
413653000	1441066373	30.958438477655687	122.69782246814634	15.3	92.14999999999999	87.5
413653000	1441066374	30.958435670671705	122.69790264621062	15.3	92.16666666666667	87.66666666666667
413653000	1441066375	30.958432850753407	122.69797846434867	15.3	92.18333333333334	87.83333333333333
413653000	1441066376	30.958429999999996	122.69805	15.3	92.2	88.0
413653000	1441066377	30.958427098535616	122.69811765029851	15.3	92.28571428571429	88.0
413653000	1441066378	30.958424118584773	122.69818309115556	15.3	92.37142857142857	88.0
413653000	1441066379	30.958421030393538	122.69824831817662	15.3	92.45714285714286	88.0
413653000	1441066380	30.958417804203986	122.6983153269669	15.3	92.54285714285714	88.0
413653000	1441066381	30.958414410253944	122.69838611313129	15.3	92.62857142857143	88.0
413653000	1441066382	30.95841081877666	122.6984626722743	15.3	92.71428571428572	88.0
413653000	1441066383	30.958406999999987	122.698547	15.3	92.8	88.0
413653000	1441066384	30.958402936509682	122.69864019580405	15.3	92.88	88.2
413653000	1441066385	30.9583986603465	122.69873977474984	15.3	92.96000000000001	88.39999999999999
413653000	1441066386	30.95839421592329	122.69884235579326	15.3	93.04	88.6
413653000	1441066387	30.958389647663207	122.6989445578909	15.3	93.12	88.8
413653000	1441066388	30.95838500000001	122.699043	15.3	93.2	89.0
413653000	1441066389	30.958380303787592	122.69913510962243	15.316666666666666	93.28333333333333	89.0
413653000	1441066390	30.95837553552442	122.69922154843536	15.333333333333334	93.36666666666667	89.0
413653000	1441066391	30.958370658115374	122.69930378665946	15.350000000000001	93.45	89.0
413653000	1441066392	30.958365634461067	122.69938329451504	15.366666666666667	93.53333333333333	89.0
413653000	1441066393	30.95836042745826	122.69946154222204	15.383333333333333	93.61666666666666	89.0
413653000	1441066394	30.958355000000005	122.69953999999998	15.4	93.7	89.0
413653000	1441066395	30.958349325496936	122.69961984876053	15.4	93.83333333333333	89.16666666666666
413653000	1441066396	30.958343419442016	122.69970111218493	15.4	93.96666666666667	89.33333333333333
413653000	1441066397	30.958337307849554	122.69978352464703	15.4	94.1	89.5
413653000	1441066398	30.958331016734537	122.6998668205208	15.4	94.23333333333333	89.66666666666667
413653000	1441066399	30.95832457211257	122.69995073418038	15.4	94.36666666666667	89.83333333333333
413653000	1441066400	30.958318	122.70003500000001	15.4	94.5	90.0
413653000	1441066401	30.95831132480717	122.70011933793165	15.4	94.63333333333333	90.16666666666667
413653000	1441066402	30.958304564518723	122.70020341023742	15.4	94.76666666666667	90.33333333333333
413653000	1441066403	30.958297735513554	122.7002868647571	15.4	94.9	90.5
413653000	1441066404	30.95829085417144	122.70036934933069	15.4	95.03333333333333	90.66666666666667
413653000	1441066405	30.95828393687308	122.70045051179824	15.4	95.16666666666667	90.83333333333334
413653000	1441066406	30.958277000000002	122.70053000000001	15.4	95.3	91.0
413653000	1441066407	30.958270023430256	122.70060781340308	15.4	95.43333333333332	91.16666666666667
413653000	1441066408	30.958262841023767	122.70068535798083	15.4	95.56666666666668	91.33333333333333
413653000	1441066409	30.958255250132417	122.70076439133226	15.4	95.7	91.50000000000001
413653000	1441066410	30.95824704810366	122.70084667105525	15.4	95.83333333333333	91.66666666666667
413653000	1441066411	30.95823803228032	122.70093395474618	15.4	95.96666666666667	91.83333333333334
413653000	1441066412	30.95822799999999	122.701028	15.4	96.10000000000001	92.0
413653000	1441066413	30.958216888605698	122.70112945908542	15.4	96.24000000000001	92.2
413653000	1441066414	30.958205195486716	122.70123456297411	15.4	96.38	92.4
413653000	1441066415	30.958193558057225	122.70133843731767	15.4	96.52	92.60000000000001
413653000	1441066416	30.958182613747002	122.70143620777262	15.4	96.66	92.8
413653000	1441066417	30.958173000000002	122.701523	15.4	96.8	93.0
413653000	1441066418	30.958165151632254	122.70159546820413	15.4	96.85714285714286	93.0
413653000	1441066419	30.958158692904842	122.70165638074879	15.4	96.91428571428571	93.0
413653000	1441066420	30.958153045429658	122.70171003453427	15.4	96.97142857142858	93.0
413653000	1441066421	30.95814763080961	122.70176072645809	15.4	97.02857142857142	93.0
413653000	1441066422	30.958141870640304	122.70181275341548	15.4	97.08571428571429	93.0
413653000	1441066423	30.958135186510304	122.70187041229937	15.4	97.14285714285714	93.0
413653000	1441066424	30.958126999999994	122.701938	15.4	97.2	93.0
413653000	1441066425	30.958116913517582	122.7020184955474	15.4	97.31666666666668	93.0
413653000	1441066426	30.95810525281871	122.70210960654315	15.4	97.43333333333335	93.0
413653000	1441066427	30.958092524503073	122.70220772273422	15.4	97.55000000000001	93.0
413653000	1441066428	30.958079235179643	122.70230923387068	15.4	97.66666666666667	93.0
413653000	1441066429	30.958065891468255	122.70241052970661	15.4	97.78333333333333	93.0
413653000	1441066430	30.958053	122.702508	15.4	97.9	93.0
413653000	1441066431	30.958040944637673	122.70259889880877	15.4	97.98333333333333	93.16666666666667
413653000	1441066432	30.95802961813289	122.70268393737707	15.4	98.06666666666666	93.33333333333333
413653000	1441066433	30.95801879045446	122.7027646912438	15.4	98.15	93.50000000000001
413653000	1441066434	30.95800823156665	122.70284273594625	15.4	98.23333333333335	93.66666666666667
413653000	1441066435	30.957997711429698	122.70291964702021	15.4	98.31666666666668	93.83333333333334
413653000	1441066436	30.957986999999992	122.702997	15.4	98.4	94.0
413653000	1441066437	30.95797592356544	122.70307603880872	15.4	98.46666666666668	94.0
413653000	1441066438	30.957964533753096	122.70315668092914	15.4	98.53333333333335	94.0
413653000	1441066439	30.95795293852588	122.70323851223445	15.4	98.6	94.0
413653000	1441066440	30.957941245847813	122.70332111859838	15.4	98.66666666666667	94.0
413653000	1441066441	30.95792956368381	122.70340408589529	15.4	98.73333333333333	94.0
413653000	1441066442	30.957917999999996	122.703487	15.4	98.8	94.0
413653000	1441066443	30.957906629651628	122.70356952930365	15.416666666666668	98.83333333333333	94.0
413653000	1441066444	30.957895395047295	122.70365167226029	15.433333333333334	98.86666666666667	94.0
413653000	1441066445	30.957884205483627	122.70373350983934	15.45	98.9	94.0
413653000	1441066446	30.957872970257096	122.70381512300986	15.466666666666667	98.93333333333332	94.0
413653000	1441066447	30.95786159866387	122.70389659274062	15.483333333333334	98.96666666666667	94.0
413653000	1441066448	30.957849999999986	122.703978	15.5	99.0	94.0
413653000	1441066449	30.957838118005306	122.70405941804368	15.483333333333334	99.05	94.16666666666667
413653000	1441066450	30.95782603419558	122.7041408892776	15.466666666666667	99.1	94.33333333333333
413653000	1441066451	30.957813864530575	122.70422244839575	15.45	99.14999999999999	94.5
413653000	1441066452	30.95780172496995	122.70430413009234	15.433333333333334	99.2	94.66666666666667
413653000	1441066453	30.95778973147326	122.70438596906207	15.416666666666668	99.25	94.83333333333334
413653000	1441066454	30.957778	122.704468	15.4	99.3	95.0
413653000	1441066455	30.957766602030915	122.7045502383428	15.4	99.31666666666666	94.83333333333334
413653000	1441066456	30.95775543113227	122.7046326224922	15.4	99.33333333333333	94.66666666666667
413653000	1441066457	30.95774433639178	122.7047150715908	15.4	99.35000000000001	94.5
413653000	1441066458	30.957733166897427	122.7047975047806	15.4	99.36666666666667	94.33333333333333
413653000	1441066459	30.95772177173738	122.70487984120331	15.4	99.38333333333334	94.16666666666667
413653000	1441066460	30.95771	122.70496200000001	15.4	99.40000000000002	94.0
413653000	1441066461	30.957697742392305	122.70504391561451	15.4	99.41666666666667	94.0
413653000	1441066462	30.957685056095233	122.70512558370316	15.4	99.43333333333335	94.0
413653000	1441066463	30.957672039908143	122.70520701522575	15.4	99.45	94.0
413653000	1441066464	30.95765879263036	122.70528822114238	15.4	99.46666666666667	94.0
413653000	1441066465	30.95764541306123	122.70536921241356	15.4	99.48333333333335	94.0
413653000	1441066466	30.957632000000007	122.70545	15.4	99.5	94.0
413653000	1441066467	30.95761864599116	122.70553062235369	15.4	99.5	94.16666666666667
413653000	1441066468	30.957605418559798	122.7056112278903	15.4	99.5	94.33333333333333
413653000	1441066469	30.95759237897578	122.70569199251645	15.4	99.5	94.5
413653000	1441066470	30.95757958850855	122.70577309213884	15.4	99.5	94.66666666666667
413653000	1441066471	30.957567108427114	122.70585470266437	15.4	99.5	94.83333333333334
413653000	1441066472	30.95755500000001	122.70593700000002	15.4	99.5	95.0
413653000	1441066473	30.957543294008254	122.70602009034081	15.4	99.53333333333335	95.0
413653000	1441066474	30.957531899284493	122.70610380103332	15.4	99.56666666666668	95.0
413653000	1441066475	30.95752069417477	122.70618788971177	15.4	99.60000000000001	95.0
413653000	1441066476	30.957509557025794	122.70627211401003	15.4	99.63333333333334	95.0
413653000	1441066477	30.957498366184875	122.7063562315617	15.4	99.66666666666667	95.0
413653000	1441066478	30.957487	122.70644	15.4	99.7	95.0
413653000	1441066479	30.957475367800296	122.70652323850098	15.4	99.68333333333334	95.0
413653000	1441066480	30.957463502837747	122.70660601241283	15.4	99.66666666666667	95.0
413653000	1441066481	30.95745146934462	122.70668844862699	15.4	99.65	95.0
413653000	1441066482	30.957439331552912	122.70677067403506	15.4	99.63333333333334	95.0
413653000	1441066483	30.957427153694255	122.70685281552875	15.4	99.61666666666666	95.0
413653000	1441066484	30.957415000000005	122.70693499999999	15.4	99.6	95.0
413653000	1441066485	30.957402919968633	122.7070173260292	15.4	99.56666666666666	95.0
413653000	1441066486	30.9573909041685	122.70709977895042	15.4	99.53333333333335	95.0
413653000	1441066487	30.957378928435496	122.70718231578587	15.4	99.5	95.0
413653000	1441066488	30.957366968605644	122.70726489355785	15.4	99.46666666666667	95.0
413653000	1441066489	30.957355000515072	122.70734746928852	15.4	99.43333333333335	95.0
413653000	1441066490	30.957342999999998	122.70743000000002	15.4	99.40000000000002	95.0
413653000	1441066491	30.957330956957765	122.70751245738056	15.416666666666668	99.38333333333334	95.0
413653000	1441066492	30.957318917529626	122.70759487178304	15.433333333333334	99.36666666666667	95.0
413653000	1441066493	30.957306941917793	122.70767728822672	15.45	99.35000000000001	95.0
413653000	1441066494	30.957295090324305	122.70775975173099	15.466666666666667	99.33333333333333	95.0
413653000	1441066495	30.957283422951093	122.70784230731549	15.483333333333334	99.31666666666666	95.0
413653000	1441066496	30.957272000000003	122.70792500000002	15.5	99.3	95.0
413653000	1441066497	30.957260849420624	122.7080078537105	15.483333333333334	99.3	95.0
413653000	1441066498	30.957249870153976	122.70809080799671	15.466666666666667	99.3	95.0
413653000	1441066499	30.95723892888921	122.70817378131404	15.45	99.3	95.0
413653000	1441066500	30.95722789231558	122.70825669211743	15.433333333333334	99.3	95.0
413653000	1441066501	30.95721662712259	122.70833945886137	15.416666666666668	99.3	95.0
413653000	1441066502	30.957204999999995	122.708422	15.4	99.3	95.0
413653000	1441066503	30.95719292748098	122.70850426224698	15.4	99.33999999999999	95.0
413653000	1441066504	30.95718052547199	122.70858630535604	15.4	99.38	95.0
413653000	1441066505	30.95716795972264	122.70866821734134	15.4	99.42	95.0
413653000	1441066506	30.957155395982255	122.70875008621758	15.4	99.46000000000001	95.0
413653000	1441066507	30.957142999999995	122.70883200000002	15.4	99.5	95.0
413653000	1441066508	30.95713090006629	122.70891402907412	15.4	99.5	95.0
413653000	1441066509	30.957119074637596	122.70899617330463	15.4	99.5	95.0
413653000	1441066510	30.95710746471186	122.70907841492597	15.4	99.5	95.0
413653000	1441066511	30.957096011287167	122.70916073617227	15.4	99.5	95.0
413653000	1441066512	30.957084655361527	122.70924311927756	15.4	99.5	95.0
413653000	1441066513	30.957073337933096	122.70932554647561	15.4	99.5	95.0
413653000	1441066514	30.957062000000008	122.709408	15.4	99.5	95.0
413653000	1441066515	30.957050595348875	122.70949046542181	15.4	99.48333333333335	95.0
413653000	1441066516	30.957039128919977	122.70957294166256	15.4	99.46666666666667	95.0
413653000	1441066517	30.95702761844196	122.70965543098146	15.4	99.45	95.0
413653000	1441066518	30.957016081643538	122.70973793563778	15.4	99.43333333333335	95.0
413653000	1441066519	30.95700453625332	122.70982045789081	15.4	99.41666666666667	95.0
413653000	1441066520	30.956993	122.709903	15.4	99.40000000000002	95.0
413653000	1441066521	30.956981481504993	122.70998556053884	15.4	99.40000000000002	95.0
413653000	1441066522	30.956969952960815	122.71006812333717	15.4	99.40000000000002	95.0
413653000	1441066523	30.956958377452818	122.71015066853882	15.4	99.40000000000002	95.0
413653000	1441066524	30.956946718066387	122.71023317628746	15.4	99.40000000000002	95.0
413653000	1441066525	30.956934937886942	122.71031562672673	15.4	99.40000000000002	95.0
413653000	1441066526	30.956922999999996	122.710398	15.4	99.40000000000002	95.0
413653000	1441066527	30.956910886039207	122.71048028779147	15.383333333333333	99.45	95.0
413653000	1441066528	30.95689865183068	122.7105625279484	15.366666666666667	99.5	95.0
413653000	1441066529	30.956886371748542	122.71064476985909	15.350000000000001	99.55000000000001	95.0
413653000	1441066530	30.95687412016682	122.71072706291203	15.333333333333334	99.60000000000001	95.0
413653000	1441066531	30.956861971459386	122.71080945649602	15.316666666666666	99.65	95.0
413653000	1441066532	30.956849999999996	122.71089199999999	15.3	99.7	95.0
413653000	1441066533	30.95683825211421	122.7109747142246	15.316666666666666	99.68333333333334	95.0
413653000	1441066534	30.956826661935224	122.7110575056162	15.333333333333334	99.66666666666667	95.0
413653000	1441066535	30.956815135548442	122.71114025203238	15.350000000000001	99.65	95.0
413653000	1441066536	30.95680357903959	122.71122283133043	15.366666666666667	99.63333333333334	95.0
413653000	1441066537	30.956791898494664	122.71130512136739	15.383333333333333	99.61666666666666	95.0
413653000	1441066538	30.95678	122.71138700000002	15.4	99.6	95.0
413653000	1441066539	30.956767818471263	122.71146839234282	15.4	99.64999999999999	95.0
413653000	1441066540	30.956755404140317	122.71154941254221	15.4	99.7	95.0
413653000	1441066541	30.956742836067765	122.71163022200278	15.4	99.75	95.0
413653000	1441066542	30.95673019331375	122.71171098212928	15.4	99.8	95.0
413653000	1441066543	30.956717554938038	122.71179185432663	15.4	99.85000000000001	95.0
413653000	1441066544	30.956704999999996	122.711873	15.4	99.9	95.0
413653000	1441066545	30.956692589735066	122.71195452196329	15.4	99.86666666666667	95.0
413653000	1441066546	30.956680314084625	122.71203628866506	15.4	99.83333333333334	95.0
413653000	1441066547	30.956668145166915	122.71211810996245	15.4	99.8	95.0
413653000	1441066548	30.956656055100677	122.71219979571264	15.4	99.76666666666668	95.0
413653000	1441066549	30.956644016005143	122.71228115577277	15.4	99.73333333333335	95.0
413653000	1441066550	30.956632	122.712362	15.4	99.7	95.0
413653000	1441066551	30.95661998463338	122.71244224202526	15.383333333333333	99.68333333333334	95.0
413653000	1441066552	30.956607969165233	122.71252221057452	15.366666666666667	99.66666666666667	95.0
413653000	1441066553	30.956595958282467	122.71260233814735	15.350000000000001	99.65	95.0
413653000	1441066554	30.956583956671004	122.71268305724311	15.333333333333334	99.63333333333334	95.0
413653000	1441066555	30.956571969015638	122.712764800361	15.316666666666666	99.61666666666666	95.0
413653000	1441066556	30.95656	122.712848	15.3	99.6	95.0
413653000	1441066557	30.956548068937707	122.71293278771097	15.3	99.6	95.0
413653000	1441066558	30.95653625366689	122.71301809125342	15.3	99.6	95.0
413653000	1441066559	30.956524646660025	122.71310253743972	15.3	99.6	95.0
413653000	1441066560	30.956513340393105	122.71318475308328	15.3	99.6	95.0
413653000	1441066561	30.956502427345587	122.71326336499833	15.3	99.6	95.0
413653000	1441066562	30.95649199999999	122.713337	15.3	99.6	95.0
413653000	1441066563	30.956482082255267	122.7134049682539	15.3	99.63333333333334	95.0
413653000	1441066564	30.956472423664785	122.7134693133247	15.3	99.66666666666667	95.0
413653000	1441066565	30.956462705190447	122.713532762125	15.3	99.7	95.0
413653000	1441066566	30.956452607788687	122.71359804156553	15.3	99.73333333333333	95.0
413653000	1441066567	30.956441812410347	122.71366787855504	15.3	99.76666666666667	95.0
413653000	1441066568	30.95643	122.713745	15.3	99.8	95.0
413653000	1441066569	30.95641696769647	122.71383122350379	15.3	99.83333333333334	95.0
413653000	1441066570	30.95640297744157	122.71392472946695	15.3	99.86666666666667	95.0
413653000	1441066571	30.956388407384033	122.71402278899157	15.3	99.89999999999999	95.0
413653000	1441066572	30.95637363568018	122.71412267318269	15.3	99.93333333333332	95.0
413653000	1441066573	30.956359040494537	122.7142216531484	15.3	99.96666666666667	95.0
413653000	1441066574	30.95634500000001	122.714317	15.3	100.0	95.0
413653000	1441066575	30.956331792452964	122.7144066655549	15.3	100.01666666666667	95.0
413653000	1441066576	30.95631929641566	122.71449132444472	15.3	100.03333333333333	95.0
413653000	1441066577	30.95630729052269	122.71457233200293	15.3	100.05	95.0
413653000	1441066578	30.95629555340478	122.71465104356143	15.3	100.06666666666666	95.0
413653000	1441066579	30.95628386368924	122.71472881445074	15.3	100.08333333333333	95.0
413653000	1441066580	30.956272	122.71480700000001	15.3	100.1	95.0
413653000	1441066581	30.956259788332087	122.71488666516898	15.3	100.13333333333333	95.16666666666667
413653000	1441066582	30.956247244176204	122.71496771344452	15.3	100.16666666666667	95.33333333333334
413653000	1441066583	30.956234430397974	122.7150497579457	15.3	100.2	95.50000000000001
413653000	1441066584	30.956221409863986	122.71513241179206	15.3	100.23333333333332	95.66666666666667
413653000	1441066585	30.956208245441797	122.71521528810338	15.3	100.26666666666667	95.83333333333334
413653000	1441066586	30.956195	122.715298	15.3	100.3	96.00000000000001
413653000	1441066587	30.956181725544013	122.71538024322562	15.3	100.36666666666666	96.00000000000001
413653000	1441066588	30.95616843062353	122.71546204401605	15.3	100.43333333333334	96.00000000000001
413653000	1441066589	30.9561551129239	122.71554351123002	15.3	100.50000000000001	96.00000000000001
413653000	1441066590	30.95614177013026	122.7156247537263	15.3	100.56666666666666	96.00000000000001
413653000	1441066591	30.956128399927433	122.71570588036343	15.3	100.63333333333334	96.00000000000001
413653000	1441066592	30.956115000000004	122.715787	15.3	100.7	96.00000000000001
413653000	1441066593	30.956101564113073	122.71586819988862	15.3	100.73333333333335	96.16666666666667
413653000	1441066594	30.956088070355108	122.7159494808581	15.3	100.76666666666668	96.33333333333334
413653000	1441066595	30.956074492895407	122.71603082213124	15.3	100.80000000000001	96.5
413653000	1441066596	30.956060805903373	122.71611220293086	15.3	100.83333333333334	96.66666666666667
413653000	1441066597	30.956046983548415	122.71619360247956	15.3	100.86666666666667	96.83333333333333
413653000	1441066598	30.956032999999998	122.71627500000001	15.3	100.9	97.0
413653000	1441066599	30.95601884207974	122.71635636462672	15.3	100.98333333333333	97.0
413653000	1441066600	30.956004547217667	122.71643762514253	15.3	101.06666666666668	97.0
413653000	1441066601	30.955990165496043	122.71651870024242	15.3	101.15	97.0
413653000	1441066602	30.955975746997396	122.71659950862163	15.3	101.23333333333333	97.0
413653000	1441066603	30.955961341804407	122.71667996897557	15.3	101.31666666666668	97.0
413653000	1441066604	30.955947	122.71676	15.3	101.4	97.0
413653000	1441066605	30.95593275657887	122.71683955552395	15.3	101.5	97.08333333333333
413653000	1441066606	30.95591858618237	122.7169187299096	15.3	101.60000000000001	97.16666666666666
413653000	1441066607	30.955904448363157	122.71699765265213	15.3	101.7	97.25
413653000	1441066608	30.955890302673545	122.71707645324653	15.3	101.8	97.33333333333333
413653000	1441066609	30.955876108665628	122.71715526118763	15.3	101.89999999999999	97.41666666666666
413653000	1441066610	30.95586182589107	122.71723420596996	15.3	101.99999999999999	97.49999999999999
413653000	1441066611	30.955847413901278	122.71731341708791	15.3	102.1	97.58333333333334
413653000	1441066612	30.95583283224733	122.71739302403566	15.3	102.19999999999999	97.66666666666667
413653000	1441066613	30.95581804047997	122.7174731563071	15.3	102.3	97.75
413653000	1441066614	30.955802998149625	122.71755394339603	15.3	102.39999999999999	97.83333333333333
413653000	1441066615	30.955787664806376	122.71763551479589	15.3	102.5	97.91666666666667
413653000	1441066616	30.955772	122.717718	15.3	102.6	98.0
413653000	1441066617	30.955756005940458	122.7178013463126	15.3	102.65	98.0
413653000	1441066618	30.95573985548096	122.71788477228303	15.3	102.7	98.0
413653000	1441066619	30.95572376413751	122.71796731427315	15.3	102.75	98.0
413653000	1441066620	30.955707947428596	122.71804800864616	15.3	102.80000000000001	98.0
413653000	1441066621	30.955692620875084	122.71812589176653	15.3	102.85000000000001	98.0
413653000	1441066622	30.955678	122.71820000000001	15.3	102.9	98.0
413653000	1441066623	30.95566420697982	122.7182698029854	15.3	102.93333333333335	98.0
413653000	1441066624	30.95565099059691	122.71833650344935	15.3	102.96666666666667	98.0
413653000	1441066625	30.955638006281944	122.71840173738869	15.3	103.0	98.0
413653000	1441066626	30.955624909462113	122.71846714079844	15.3	103.03333333333335	98.0
413653000	1441066627	30.955611355561345	122.71853434967178	15.3	103.06666666666666	98.0
413653000	1441066628	30.955597	122.71860500000001	15.3	103.1	98.0
413653000	1441066629	30.955581579343082	122.7186803430862	15.3	103.14999999999999	98.08333333333333
413653000	1441066630	30.955565154746534	122.71876009148762	15.3	103.19999999999999	98.16666666666666
413653000	1441066631	30.955547868515406	122.71884357307573	15.3	103.25	98.25
413653000	1441066632	30.955529862956112	122.7189301157228	15.3	103.3	98.33333333333333
413653000	1441066633	30.95551128037662	122.71901904730191	15.3	103.35	98.41666666666666
413653000	1441066634	30.955492263086583	122.71910969568707	15.3	103.4	98.5
413653000	1441066635	30.955472953397503	122.71920138875332	15.3	103.45	98.58333333333334
413653000	1441066636	30.955453493622702	122.71929345437667	15.3	103.5	98.66666666666667
413653000	1441066637	30.955434026077437	122.7193852204343	15.3	103.55	98.75
413653000	1441066638	30.9554146930789	122.7194760148044	15.3	103.6	98.83333333333333
413653000	1441066639	30.955395636946122	122.71956516536618	15.3	103.65	98.91666666666667
413653000	1441066640	30.95537699999999	122.719652	15.3	103.7	99.0
413653000	1441066641	30.955358878492408	122.7197360700378	15.3	103.75	99.0
413653000	1441066642	30.955341184393003	122.7198178206147	15.3	103.80000000000001	99.0
413653000	1441066643	30.95532378359923	122.71989792031579	15.3	103.85000000000001	99.0
413653000	1441066644	30.955306542006735	122.71997703772507	15.3	103.9	99.0
413653000	1441066645	30.95528932550955	122.72005584142576	15.3	103.95	99.0
413653000	1441066646	30.955272	122.720135	15.3	104.0	99.0
413653000	1441066647	30.955254462630148	122.72021502997202	15.3	103.98333333333335	99.0
413653000	1441066648	30.955236735596543	122.72029583963709	15.3	103.96666666666667	99.0
413653000	1441066649	30.9552188723575	122.72037718523353	15.3	103.95	99.0
413653000	1441066650	30.95520092637194	122.72045882300006	15.3	103.93333333333335	99.0
413653000	1441066651	30.955182951099378	122.72054050917573	15.3	103.91666666666667	99.0
413653000	1441066652	30.955165	122.72062200000002	15.3	103.90000000000002	99.0
413653000	1441066653	30.955147113595423	122.72070310637933	15.3	103.93333333333335	99.0
413653000	1441066654	30.955129280651214	122.72078385788711	15.3	103.96666666666667	99.0
413653000	1441066655	30.9551114769936	122.7208643387633	15.3	104.0	99.0
413653000	1441066656	30.95509367844867	122.72094463324774	15.3	104.03333333333335	99.0
413653000	1441066657	30.955075860842257	122.72102482558012	15.3	104.06666666666666	99.0
413653000	1441066658	30.955057999999998	122.721105	15.3	104.1	99.0
413653000	1441066659	30.955040092241685	122.72118522506261	15.3	104.08333333333334	99.0
413653000	1441066660	30.955022215864552	122.72126550658668	15.3	104.06666666666666	99.0
413653000	1441066661	30.955004469660167	122.72134583470708	15.3	104.05	99.0
413653000	1441066662	30.954986952420175	122.721426199559	15.3	104.03333333333335	99.0
413653000	1441066663	30.95496976293623	122.72150659127801	15.3	104.01666666666667	99.0
413653000	1441066664	30.954953	122.72158699999999	15.3	104.0	99.0
413653000	1441066665	30.95493671651327	122.72166740541205	15.3	104.01666666666667	99.0
413653000	1441066666	30.95492078181804	122.72174774540491	15.3	104.03333333333335	99.0
413653000	1441066667	30.954905019366585	122.72182794741981	15.3	104.05	99.0
413653000	1441066668	30.954889252611334	122.7219079388973	15.3	104.06666666666666	99.0
413653000	1441066669	30.954873305004885	122.72198764727753	15.3	104.08333333333334	99.0
413653000	1441066670	30.954856999999997	122.72206700000001	15.3	104.1	99.0
413653000	1441066671	30.954840199114752	122.72214599587372	15.3	104.11666666666666	99.0
413653000	1441066672	30.954822916127533	122.72222491918704	15.3	104.13333333333334	99.0
413653000	1441066673	30.954805202881033	122.72230412559823	15.3	104.15	99.0
413653000	1441066674	30.95478711121712	122.72238397076542	15.3	104.16666666666667	99.0
413653000	1441066675	30.95476869297676	122.72246481034671	15.3	104.18333333333334	99.0
413653000	1441066676	30.95475	122.72254700000002	15.3	104.2	99.0
413653000	1441066677	30.954731116645412	122.72263061572413	15.3	104.25	99.16666666666667
413653000	1441066678	30.95471225734998	122.7227146148823	15.3	104.3	99.33333333333333
413653000	1441066679	30.954693669073222	122.72279767518037	15.3	104.35	99.5
413653000	1441066680	30.954675598778056	122.7228784743261	15.3	104.4	99.66666666666667
413653000	1441066681	30.95465829343061	122.72295569002895	15.3	104.45	99.83333333333334
413653000	1441066682	30.954642	122.72302800000001	15.3	104.5	100.0
413653000	1441066683	30.954626829717604	122.72309474495523	15.3	104.51666666666667	100.0
413653000	1441066684	30.95461235085355	122.72315791762433	15.3	104.53333333333333	100.0
413653000	1441066685	30.954597995932787	122.7232201737377	15.3	104.55	100.0
413653000	1441066686	30.95458319747503	122.72328416902259	15.3	104.56666666666666	100.0
413653000	1441066687	30.954567387994633	122.72335255920316	15.3	104.58333333333333	100.0
413653000	1441066688	30.954549999999998	122.723428	15.3	104.6	100.0
413653000	1441066689	30.95453066162487	122.72351227014852	15.3	104.61666666666666	100.0
413653000	1441066690	30.954509783529314	122.72360364045804	15.3	104.63333333333333	100.0
413653000	1441066691	30.954487972010757	122.72369950475995	15.3	104.65	100.0
413653000	1441066692	30.954465833373586	122.72379725688987	15.3	104.66666666666667	100.0
413653000	1441066693	30.954443973930008	122.72389429068818	15.3	104.68333333333332	100.0
413653000	1441066694	30.954423000000006	122.72398800000002	15.3	104.7	100.0
413653000	1441066695	30.954403357232504	122.72407641989152	15.3	104.71666666666667	100.0
413653000	1441066696	30.954384848565994	122.72416015029692	15.3	104.73333333333333	100.0
413653000	1441066697	30.954367116257465	122.72424043236506	15.3	104.75	100.0
413653000	1441066698	30.954349802560518	122.72431850724237	15.3	104.76666666666667	100.0
413653000	1441066699	30.95433254972558	122.72439561607324	15.3	104.78333333333333	100.0
413653000	1441066700	30.954315000000005	122.724473	15.3	104.8	100.0
413653000	1441066701	30.9542968815884	122.72455163356841	15.3	104.83333333333333	100.0
413653000	1441066702	30.95427826653453	122.7246314249451	15.3	104.86666666666666	100.0
413653000	1441066703	30.95425931284291	122.72471201570276	15.3	104.9	100.0
413653000	1441066704	30.954240178518955	122.72479304741483	15.3	104.93333333333334	100.0
413653000	1441066705	30.954221021568912	122.72487416165555	15.3	104.96666666666667	100.0
413653000	1441066706	30.954202000000002	122.724955	15.3	105.00000000000001	100.0
413653000	1441066707	30.95418323681086	122.72503529122544	15.3	104.98333333333333	100.0
413653000	1441066708	30.954164714962623	122.72511511291508	15.3	104.96666666666667	100.0
413653000	1441066709	30.954146382406673	122.72519462985342	15.3	104.95000000000002	100.0
413653000	1441066710	30.954128187093943	122.72527400682449	15.3	104.93333333333334	100.0
413653000	1441066711	30.95411007697501	122.7253534086122	15.3	104.91666666666666	100.0
413653000	1441066712	30.954091999999985	122.72543300000001	15.3	104.9	100.0
413653000	1441066713	30.95407391189939	122.7255129052259	15.3	104.9	100.0
413653000	1441066714	30.954055799526536	122.7255930863464	15.3	104.9	100.0
413653000	1441066715	30.95403765751565	122.72567346487276	15.3	104.9	100.0
413653000	1441066716	30.954019480501156	122.72575396231623	15.3	104.9	100.0
413653000	1441066717	30.95400126311767	122.72583450018821	15.3	104.9	100.0
413653000	1441066718	30.953983	122.725915	15.3	104.9	100.0
413653000	1441066719	30.9539646850404	122.72599540268783	15.3	104.9	100.0
413653000	1441066720	30.953946309160127	122.7260757268871	15.3	104.9	100.0
413653000	1441066721	30.953927862537654	122.7261560106579	15.3	104.9	100.0
413653000	1441066722	30.953909335351327	122.7262362920603	15.3	104.9	100.0
413653000	1441066723	30.953890717779384	122.72631660915437	15.3	104.9	100.0
413653000	1441066724	30.953872	122.726397	15.3	104.9	100.0
413653000	1441066725	30.953853185899803	122.72647747939217	15.3	104.9	100.0
413653000	1441066726	30.95383433419975	122.72655796906618	15.3	104.9	100.0
413653000	1441066727	30.953815517329616	122.7266383674928	15.3	104.9	100.0
413653000	1441066728	30.953796807719378	122.72671857314303	15.3	104.9	100.0
413653000	1441066729	30.953778277799337	122.7267984844882	15.3	104.9	100.0
413653000	1441066730	30.953759999999996	122.726878	15.3	104.9	100.0
413653000	1441066731	30.95374201117884	122.7269570964144	15.3	104.9	100.0
413653000	1441066732	30.953724205900155	122.72703606352334	15.3	104.9	100.0
413653000	1441066733	30.953706443154108	122.72711526938215	15.3	104.9	100.0
413653000	1441066734	30.95368858192999	122.72719508204544	15.3	104.9	100.0
413653000	1441066735	30.953670481216154	122.72727586956702	15.3	104.9	100.0
413653000	1441066736	30.953651999999995	122.72735799999998	15.3	104.9	100.0
413653000	1441066737	30.953633079557196	122.72744155160615	15.3	104.9	100.0
413653000	1441066738	30.95361399032079	122.72752544348553	15.3	104.9	100.0
413653000	1441066739	30.953595085016264	122.72760830494973	15.3	104.9	100.0
413653000	1441066740	30.95357671637257	122.72768876531256	15.3	104.9	100.0
413653000	1441066741	30.95355923712206	122.72776545389003	15.3	104.9	100.0
413653000	1441066742	30.953542999999996	122.727837	15.3	104.9	100.0
413653000	1441066743	30.95352818915597	122.72790273422774	15.3	104.88333333333334	100.0
413653000	1441066744	30.95351431438563	122.7279647922209	15.3	104.86666666666666	100.0
413653000	1441066745	30.95350071689116	122.72802601088961	15.3	104.85	100.0
413653000	1441066746	30.953486737869145	122.72808922714074	15.3	104.83333333333333	100.0
413653000	1441066747	30.953471718510556	122.72815727787764	15.3	104.81666666666666	100.0
413653000	1441066748	30.953454999999998	122.728233	15.3	104.8	100.0
413653000	1441066749	30.953436145214383	122.72831823365273	15.3	104.81666666666666	100.0
413653000	1441066750	30.953415603827455	122.72841083197814	15.3	104.83333333333333	100.0
413653000	1441066751	30.953394047219145	122.72850765137207	15.3	104.85	100.0
413653000	1441066752	30.95337214677816	122.7286055482353	15.3	104.86666666666666	100.0
413653000	1441066753	30.953350573902636	122.72870137897407	15.3	104.88333333333334	100.0
413653000	1441066754	30.953329999999994	122.72879200000001	15.3	104.9	100.0
413653000	1441066755	30.95331088753171	122.72887527568608	15.3	104.93333333333334	100.0
413653000	1441066756	30.95329286314408	122.728953102232	15.3	104.96666666666667	100.0
413653000	1441066757	30.953275344522392	122.72902838379008	15.3	105.00000000000001	100.0
413653000	1441066758	30.953257749344846	122.72910402450862	15.3	105.03333333333333	100.0
413653000	1441066759	30.9532394952827	122.72918292853187	15.3	105.06666666666666	100.0
413653000	1441066760	30.953219999999998	122.729268	15.3	105.10000000000001	100.0
413653000	1441066761	30.953198908965852	122.72936102693802	15.3	105.06	100.0
413653000	1441066762	30.953176778900435	122.72945933292746	15.3	105.02000000000001	100.0
413653000	1441066763	30.953154394346324	122.72955912544462	15.3	104.97999999999999	100.0
413653000	1441066764	30.953132539857677	122.72965661197235	15.3	104.94	100.0
413653000	1441066765	30.953111999999997	122.729748	15.3	104.9	100.0
413653000	1441066766	30.953093358372623	122.72983045507613	15.3	104.9	100.0
413653000	1441066767	30.95307639467322	122.72990497496464	15.3	104.9	100.0
413653000	1441066768	30.953060687618144	122.72997351548	15.3	104.9	100.0
413653000	1441066769	30.95304581591857	122.73003803243361	15.3	104.9	100.0
413653000	1441066770	30.953031358281173	122.73010048163424	15.3	104.9	100.0
413653000	1441066771	30.953016893408694	122.7301628188883	15.3	104.9	100.0
413653000	1441066772	30.953002	122.730227	15.3	104.9	100.0
413653000	1441066773	30.952986316717425	122.73029471071334	15.3	104.9	100.0
413653000	1441066774	30.95296972208963	122.73036655653911	15.3	104.9	100.0
413653000	1441066775	30.952952154611257	122.73044287292956	15.3	104.9	100.0
413653000	1441066776	30.952933552775757	122.73052399533614	15.3	104.9	100.0
413653000	1441066777	30.95291385507515	122.73061025920966	15.3	104.9	100.0
413653000	1441066778	30.952893000000003	122.73070200000001	15.3	104.9	100.0
413653000	1441066779	30.952871052348954	122.73079897236806	15.280000000000001	104.9	100.0
413653000	1441066780	30.952848582161188	122.73089860782306	15.26	104.9	100.0
413653000	1441066781	30.952826285794206	122.73099775709127	15.24	104.9	100.0
413653000	1441066782	30.952804859615075	122.73109327090451	15.219999999999999	104.9	100.0
413653000	1441066783	30.952785000000002	122.73118200000002	15.2	104.9	100.0
413653000	1441066784	30.952767195337508	122.73126169426335	15.2	104.9	100.0
413653000	1441066785	30.952751102035712	122.73133370015589	15.2	104.9	100.0
413653000	1441066786	30.95273616850162	122.73140026327921	15.2	104.9	100.0
413653000	1441066787	30.952721843136622	122.73146362923146	15.2	104.9	100.0
413653000	1441066788	30.952707574337325	122.73152604360787	15.2	104.9	100.0
413653000	1441066789	30.952692810495893	122.73158975200086	15.2	104.9	100.0
413653000	1441066790	30.952676999999994	122.73165700000001	15.2	104.9	100.0
413653000	1441066791	30.95265974740512	122.7317294518373	15.216666666666667	104.9	100.0
413653000	1441066792	30.952641281954723	122.73180644632517	15.233333333333333	104.9	100.0
413653000	1441066793	30.952621989066756	122.73188674092289	15.25	104.9	100.0
413653000	1441066794	30.952602254161953	122.73196909309183	15.266666666666667	104.9	100.0
413653000	1441066795	30.952582462664044	122.73205226029557	15.283333333333333	104.9	100.0
413653000	1441066796	30.952563	122.732135	15.3	104.9	100.0
413653000	1441066797	30.952544160333012	122.73221633412247	15.283333333333333	104.91666666666666	100.0
413653000	1441066798	30.952525872760475	122.73229634237828	15.266666666666667	104.93333333333334	100.0
413653000	1441066799	30.95250797511229	122.73237536893129	15.25	104.95000000000002	100.0
413653000	1441066800	30.95249030521751	122.73245375794453	15.233333333333333	104.96666666666667	100.0
413653000	1441066801	30.95247270090429	122.73253185358027	15.216666666666667	104.98333333333333	100.0
413653000	1441066802	30.952455000000004	122.73261	15.2	105.00000000000001	100.0
413653000	1441066803	30.95243707619697	122.7326884765538	15.2	105.00000000000001	100.0
413653000	1441066804	30.952418946650432	122.73276730334904	15.2	105.00000000000001	100.0
413653000	1441066805	30.952400664381596	122.73284643568262	15.2	105.00000000000001	100.0
413653000	1441066806	30.95238228241166	122.73292582885165	15.2	105.00000000000001	100.0
413653000	1441066807	30.952363853762005	122.73300543815338	15.2	105.00000000000001	100.0
413653000	1441066808	30.9523454314541	122.7330852188854	15.2	105.00000000000001	100.0
413653000	1441066809	30.952327068509536	122.73316512634537	15.2	105.00000000000001	100.0
413653000	1441066810	30.952308817949984	122.73324511583128	15.2	105.00000000000001	100.0
413653000	1441066811	30.952290732797298	122.73332514264123	15.2	105.00000000000001	100.0
413653000	1441066812	30.95227286607335	122.7334051620736	15.2	105.00000000000001	100.0
413653000	1441066813	30.952255270800205	122.73348512942691	15.2	105.00000000000001	100.0
413653000	1441066814	30.95223799999999	122.733565	15.2	105.00000000000001	100.0
413653000	1441066815	30.95222107355434	122.73364473979655	15.2	104.96666666666667	100.0
413653000	1441066816	30.95220437878238	122.73372435763912	15.2	104.93333333333334	100.0
413653000	1441066817	30.952187769862583	122.73380387305465	15.2	104.9	100.0
413653000	1441066818	30.952171100973366	122.73388330556946	15.2	104.86666666666666	100.0
413653000	1441066819	30.952154226293064	122.73396267470945	15.2	104.83333333333333	100.0
413653000	1441066820	30.952136999999997	122.734042	15.2	104.8	100.0
413653000	1441066821	30.952119322141144	122.73412129576091	15.2	104.8	100.0
413653000	1441066822	30.95210127623833	122.73420055549121	15.2	104.8	100.0
413653000	1441066823	30.952082991682182	122.73427976748532	15.2	104.8	100.0
413653000	1441066824	30.95206459786328	122.73435892003793	15.2	104.8	100.0
413653000	1441066825	30.95204622417234	122.73443800144426	15.2	104.8	100.0
413653000	1441066826	30.952027999999995	122.734517	15.2	104.8	100.0
413653000	1441066827	30.952010022141003	122.73459591050093	15.2	104.83333333333333	100.0
413653000	1441066828	30.951992257006093	122.73467475374215	15.2	104.86666666666666	100.0
413653000	1441066829	30.951974638409972	122.73475355701837	15.2	104.9	100.0
413653000	1441066830	30.951957100167224	122.73483234762399	15.2	104.93333333333334	100.0
413653000	1441066831	30.951939576092418	122.73491115285321	15.2	104.96666666666667	100.0
413653000	1441066832	30.951921999999993	122.73499000000001	15.2	105.00000000000001	100.0
413653000	1441066833	30.95190431673568	122.73506891093552	15.2	105.00833333333334	100.0
413653000	1441066834	30.95188651527018	122.7351478858405	15.2	105.01666666666667	100.0
413653000	1441066835	30.951868595605532	122.73522691947305	15.2	105.025	100.0
413653000	1441066836	30.951850557743743	122.73530600659127	15.2	105.03333333333335	100.0
413653000	1441066837	30.951832401686843	122.73538514195337	15.2	105.04166666666667	100.0
413653000	1441066838	30.951814127436904	122.73546432031743	15.2	105.05000000000001	100.0
413653000	1441066839	30.951795734996004	122.73554353644165	15.2	105.05833333333334	100.0
413653000	1441066840	30.9517772243662	122.73562278508413	15.2	105.06666666666666	100.0
413653000	1441066841	30.95175859554959	122.73570206100307	15.2	105.075	100.0
413653000	1441066842	30.951739848548264	122.73578135895657	15.2	105.08333333333334	100.0
413653000	1441066843	30.951720983364364	122.73586067370282	15.2	105.09166666666667	100.0
413653000	1441066844	30.951701999999994	122.73594	15.2	105.10000000000001	100.0
413653000	1441066845	30.95168290948441	122.736019328408	15.2	105.11666666666667	100.0
413653000	1441066846	30.951663766955242	122.7360986326939	15.2	105.13333333333334	100.0
413653000	1441066847	30.9516446385773	122.73617788242665	15.2	105.15	100.0
413653000	1441066848	30.951625590515462	122.73625704717554	15.2	105.16666666666667	100.0
413653000	1441066849	30.951606688934675	122.7363360965101	15.2	105.18333333333335	100.0
413653000	1441066850	30.951587999999997	122.736415	15.2	105.2	100.0
413653000	1441066851	30.95156956192651	122.73649374270548	15.2	105.2	100.0
413653000	1441066852	30.951551301129317	122.73657237164772	15.2	105.2	100.0
413653000	1441066853	30.95153311607337	122.73665094933777	15.2	105.2	100.0
413653000	1441066854	30.951514905223434	122.73672953828638	15.2	105.2	100.0
413653000	1441066855	30.95149656704415	122.7368082010038	15.2	105.2	100.0
413653000	1441066856	30.951478	122.73688700000001	15.2	105.2	100.0
413653000	1441066857	30.951459134473925	122.73696597854209	15.2	105.2	100.0
413653000	1441066858	30.95144002852332	122.73704510292713	15.2	105.2	100.0
413653000	1441066859	30.951420772124305	122.73712432021	15.2	105.2	100.0
413653000	1441066860	30.95140145525313	122.73720357744602	15.2	105.2	100.0
413653000	1441066861	30.951382167886187	122.7372828216907	15.2	105.2	100.0
413653000	1441066862	30.951362999999997	122.737362	15.2	105.2	100.0
413653000	1441066863	30.951344022441383	122.73744107405678	15.2	105.2	100.0
413653000	1441066864	30.951325229537986	122.73752006405053	15.2	105.2	100.0
413653000	1441066865	30.95130659648753	122.73759900479735	15.2	105.2	100.0
413653000	1441066866	30.95128809848767	122.73767793111311	15.2	105.2	100.0
413653000	1441066867	30.951269710735975	122.73775687781371	15.2	105.2	100.0
413653000	1441066868	30.95125140842991	122.73783587971482	15.2	105.2	100.0
413653000	1441066869	30.951233166766887	122.73791497163212	15.2	105.2	100.0
413653000	1441066870	30.95121496094421	122.73799418838105	15.2	105.2	100.0
413653000	1441066871	30.95119676615909	122.73807356477708	15.2	105.2	100.0
413653000	1441066872	30.951178557608653	122.73815313563547	15.2	105.2	100.0
413653000	1441066873	30.951160310489982	122.73823293577144	15.2	105.2	100.0
413653000	1441066874	30.951142	122.73831299999999	15.2	105.2	100.0
413653000	1441066875	30.951123617922047	122.73839329887241	15.183333333333334	105.18333333333335	100.0
413653000	1441066876	30.951105222385543	122.73847354588483	15.166666666666666	105.16666666666667	100.0
413653000	1441066877	30.95108688810712	122.73855339027017	15.149999999999999	105.15	100.0
413653000	1441066878	30.95106868980433	122.7386324812618	15.133333333333333	105.13333333333334	100.0
413653000	1441066879	30.95105070219556	122.73871046809361	15.116666666666667	105.11666666666667	100.0
413653000	1441066880	30.951032999999995	122.73878700000002	15.1	105.10000000000001	100.0
413653000	1441066881	30.951015588656713	122.7388620317942	15.116666666666667	105.13333333333334	100.0
413653000	1441066882	30.950998196480295	122.73893674060253	15.133333333333333	105.16666666666667	100.0
413653000	1441066883	30.950980482501304	122.73901260912781	15.149999999999999	105.19999999999999	100.0
413653000	1441066884	30.950962105746754	122.73909112007068	15.166666666666666	105.23333333333333	100.0
413653000	1441066885	30.95094272523992	122.73917375612949	15.183333333333334	105.26666666666667	100.0
413653000	1441066886	30.950921999999984	122.73926200000001	15.2	105.3	100.0
413653000	1441066887	30.950899778893863	122.73935651652826	15.2	105.3	100.0
413653000	1441066888	30.950876670198035	122.73945469917246	15.2	105.3	100.0
413653000	1441066889	30.950853472050113	122.73955312354931	15.2	105.3	100.0
413653000	1441066890	30.950830982598102	122.73964836528205	15.2	105.3	100.0
413653000	1441066891	30.950810000000004	122.739737	15.2	105.3	100.0
413653000	1441066892	30.95079110271551	122.73981655144357	15.2	105.31428571428572	100.0
413653000	1441066893	30.950773990379	122.73988833577693	15.2	105.32857142857144	100.0
413653000	1441066894	30.95075814291238	122.73995461726642	15.2	105.34285714285714	100.0
413653000	1441066895	30.950743040231945	122.740017660175	15.2	105.35714285714286	100.0
413653000	1441066896	30.950728162249163	122.74007972876251	15.2	105.37142857142858	100.0
413653000	1441066897	30.95071298887102	122.74014308728607	15.2	105.3857142857143	100.0
413653000	1441066898	30.95069700000001	122.74021000000002	15.2	105.4	100.0
413653000	1441066899	30.95067980601673	122.74028213896887	15.2	105.4	100.0
413653000	1441066900	30.950661539230943	122.74035880750834	15.2	105.4	100.0
413653000	1441066901	30.950642462437283	122.74043871674853	15.2	105.4	100.0
413653000	1441066902	30.950622838433276	122.74052057782119	15.2	105.4	100.0
413653000	1441066903	30.95060293001955	122.74060310185985	15.2	105.4	100.0
413653000	1441066904	30.950583000000005	122.74068500000001	15.2	105.4	100.0
413653000	1441066905	30.950563261721694	122.7407652700981	15.2	105.43333333333334	100.0
413653000	1441066906	30.950543730692775	122.74084405688765	15.2	105.46666666666667	100.0
413653000	1441066907	30.950524372960505	122.74092179182102	15.2	105.5	100.0
413653000	1441066908	30.95050515457103	122.74099890635	15.2	105.53333333333333	100.0
413653000	1441066909	30.9504860415695	122.74107583192604	15.2	105.56666666666666	100.0
413653000	1441066910	30.950466999999996	122.741153	15.2	105.6	100.0
413653000	1441066911	30.950447998919177	122.74123073895704	15.2	105.6	100.0
413653000	1441066912	30.950429019437617	122.74130896492052	15.2	105.6	100.0
413653000	1441066913	30.950410045679764	122.7413874909484	15.2	105.6	100.0
413653000	1441066914	30.950391061770546	122.7414661300988	15.2	105.6	100.0
413653000	1441066915	30.95037205183534	122.74154469542991	15.2	105.6	100.0
413653000	1441066916	30.950353	122.741623	15.2	105.6	100.0
413653000	1441066917	30.950333895390067	122.74170090833643	15.2	105.6	100.0
413653000	1441066918	30.950314747128456	122.74177849084226	15.2	105.6	100.0
413653000	1441066919	30.950295569337143	122.7418558693896	15.2	105.6	100.0
413653000	1441066920	30.950276376137747	122.74193316585037	15.2	105.6	100.0
413653000	1441066921	30.950257181651683	122.74201050209655	15.2	105.6	100.0
413653000	1441066922	30.950237999999995	122.74208799999998	15.2	105.6	100.0
413653000	1441066923	30.95021884081103	122.74216575732585	15.2	105.6	100.0
413653000	1441066924	30.950199695743088	122.74224377541253	15.2	105.6	100.0
413653000	1441066925	30.95018055196206	122.74232203149164	15.2	105.6	100.0
413653000	1441066926	30.95016139663386	122.74240050279485	15.2	105.6	100.0
413653000	1441066927	30.950142216924494	122.74247916655379	15.2	105.6	100.0
413653000	1441066928	30.950122999999998	122.74255800000002	15.2	105.6	100.0
413653000	1441066929	30.95010374136793	122.74263697902676	15.2	105.6	100.0
413653000	1441066930	30.950084469901824	122.74271607417381	15.2	105.6	100.0
413653000	1441066931	30.950065222816786	122.74279525464284	15.2	105.6	100.0
413653000	1441066932	30.950046037327944	122.7428744896356	15.2	105.6	100.0
413653000	1441066933	30.950026950650592	122.74295374835395	15.2	105.6	100.0
413653000	1441066934	30.950008	122.74303300000001	15.2	105.6	100.0
413653000	1441066935	30.94998920297711	122.74311221545801	15.2	105.61666666666667	100.0
413653000	1441066936	30.94997049872505	122.7431913723405	15.2	105.63333333333333	100.0
413653000	1441066937	30.94995180677253	122.74327044994193	15.2	105.64999999999999	100.0
413653000	1441066938	30.949933046648297	122.74334942755642	15.2	105.66666666666667	100.0
413653000	1441066939	30.949914137881166	122.74342828447789	15.2	105.68333333333334	100.0
413653000	1441066940	30.949894999999994	122.743507	15.2	105.7	100.0
413653000	1441066941	30.949875585612695	122.74358556654492	15.2	105.71666666666667	100.0
413653000	1441066942	30.94985597964326	122.74366402904985	15.2	105.73333333333333	100.0
413653000	1441066943	30.949836300094585	122.74374244558106	15.2	105.75	100.0
413653000	1441066944	30.94981666496944	122.74382087420514	15.2	105.76666666666667	100.0
413653000	1441066945	30.949797192270402	122.74389937298903	15.2	105.78333333333333	100.0
413653000	1441066946	30.949777999999995	122.743978	15.2	105.8	100.0
413653000	1441066947	30.94975916753317	122.74405680077506	15.2	105.76666666666667	100.0
413653000	1441066948	30.94974061973547	122.74413577072885	15.2	105.73333333333332	100.0
413653000	1441066949	30.94972224284505	122.74421489274505	15.2	105.69999999999999	100.0
413653000	1441066950	30.949703923100156	122.74429414970706	15.2	105.66666666666667	100.0
413653000	1441066951	30.949685546739033	122.74437352449783	15.2	105.63333333333333	100.0
413653000	1441066952	30.949667	122.744453	15.2	105.6	100.0
413653000	1441066953	30.949648197959426	122.74453255442288	15.2	105.61666666666667	100.0
413653000	1441066954	30.949629171045917	122.74461214728372	15.2	105.63333333333333	100.0
413653000	1441066955	30.949609978526293	122.744691733427	15.2	105.64999999999999	100.0
413653000	1441066956	30.949590679667388	122.74477126769747	15.2	105.66666666666667	100.0
413653000	1441066957	30.949571333736262	122.74485070494009	15.2	105.68333333333334	100.0
413653000	1441066958	30.949551999999994	122.74493	15.2	105.7	100.0
413653000	1441066959	30.94953273044512	122.74500912968621	15.2	105.68333333333334	100.0
413653000	1441066960	30.94951354793533	122.74508815866206	15.2	105.66666666666667	100.0
413653000	1441066961	30.949494468053423	122.74516717355446	15.2	105.64999999999999	100.0
413653000	1441066962	30.949475506382022	122.74524626099034	15.2	105.63333333333333	100.0
413653000	1441066963	30.949456678503477	122.74532550759656	15.2	105.61666666666667	100.0
413653000	1441066964	30.949437999999994	122.74540499999999	15.2	105.6	100.0
413653000	1441066965	30.94941947284956	122.74548479257169	15.2	105.6	100.0
413653000	1441066966	30.949401044614383	122.74556481065926	15.2	105.6	100.0
413653000	1441066967	30.949382649252964	122.74564494735442	15.2	105.6	100.0
413653000	1441066968	30.94936422072404	122.74572509574868	15.2	105.6	100.0
413653000	1441066969	30.949345692986633	122.74580514893344	15.2	105.6	100.0
413653000	1441066970	30.949327	122.74588500000002	15.2	105.6	100.0
413653000	1441066971	30.949308095753405	122.74596457039586	15.2	105.6	100.0
413653000	1441066972	30.949289014355145	122.74604389499395	15.2	105.6	100.0
413653000	1441066973	30.949269809943026	122.74612303702375	15.2	105.6	100.0
413653000	1441066974	30.949250536654784	122.74620205971486	15.2	105.6	100.0
413653000	1441066975	30.94923124862797	122.746281026297	15.2	105.6	100.0
413653000	1441066976	30.949211999999996	122.74636000000001	15.2	105.6	100.0
413653000	1441066977	30.949192834280804	122.74643903293823	15.2	105.60555555555555	100.0
413653000	1441066978	30.949173752471182	122.74651813276344	15.2	105.61111111111111	100.0
413653000	1441066979	30.949154744944586	122.74659729601181	15.2	105.61666666666667	100.0
413653000	1441066980	30.94913580207451	122.74667651921943	15.2	105.62222222222222	100.0
413653000	1441066981	30.94911691423447	122.74675579892241	15.2	105.62777777777778	100.0
413653000	1441066982	30.949098071797916	122.74683513165675	15.2	105.63333333333333	100.0
413653000	1441066983	30.949079265138405	122.74691451395852	15.2	105.63888888888889	100.0
413653000	1441066984	30.949060484629456	122.74699394236366	15.2	105.64444444444445	100.0
413653000	1441066985	30.94904172064456	122.74707341340819	15.2	105.64999999999999	100.0
413653000	1441066986	30.949022963557294	122.74715292362802	15.2	105.65555555555555	100.0
413653000	1441066987	30.94900420374117	122.74723246955905	15.2	105.66111111111111	100.0
413653000	1441066988	30.948985431569753	122.74731204773718	15.2	105.66666666666667	100.0
413653000	1441066989	30.94896663741661	122.7473916546982	15.2	105.67222222222223	100.0
413653000	1441066990	30.94894781165529	122.74747128697801	15.2	105.67777777777778	100.0
413653000	1441066991	30.948928944659382	122.74755094111235	15.2	105.68333333333334	100.0
413653000	1441066992	30.94891002680247	122.74763061363697	15.2	105.68888888888888	100.0
413653000	1441066993	30.94889104845813	122.74771030108762	15.2	105.69444444444444	100.0
413653000	1441066994	30.948871999999994	122.74778999999998	15.2	105.7	100.0
413653000	1441066995	30.94885287783042	122.74786970116821	15.2	105.68333333333334	100.0
413653000	1441066996	30.948833702466843	122.7479493724203	15.2	105.66666666666667	100.0
413653000	1441066997	30.948814500455565	122.74802897584276	15.2	105.64999999999999	100.0
413653000	1441066998	30.948795298342997	122.74810847352232	15.2	105.63333333333333	100.0
413653000	1441066999	30.948776122675625	122.74818782754575	15.2	105.61666666666667	100.0
413653000	1441067000	30.948756999999993	122.74826699999998	15.2	105.6	100.0
413653000	1441067001	30.948737948236033	122.74834597103387	15.2	105.58333333333333	100.0
413653000	1441067002	30.948718950796597	122.7484247930437	15.2	105.56666666666666	100.0
413653000	1441067003	30.94869998246761	122.74850353648742	15.2	105.55	100.0
413653000	1441067004	30.948681018034822	122.74858227182294	15.2	105.53333333333333	100.0
413653000	1441067005	30.948662032283806	122.74866106950795	15.2	105.51666666666667	100.0
413653000	1441067006	30.948643000000004	122.74874	15.2	105.5	100.0
413653000	1441067007	30.948623903296934	122.74881910913842	15.2	105.51666666666667	100.0
413653000	1441067008	30.94860475360133	122.7488983442899	15.2	105.53333333333333	100.0
413653000	1441067009	30.948585569668364	122.74897762820298	15.2	105.55	100.0
413653000	1441067010	30.948566370253413	122.74905688362644	15.2	105.56666666666666	100.0
413653000	1441067011	30.94854717411205	122.74913603330913	15.2	105.58333333333333	100.0
413653000	1441067012	30.948528000000003	122.74921499999999	15.2	105.6	100.0
413653000	1441067013	30.94850885987568	122.74929373593308	15.2	105.58333333333333	100.0
413653000	1441067014	30.948489738507345	122.74937231128192	15.2	105.56666666666666	100.0
413653000	1441067015	30.948470613865478	122.74945082570491	15.2	105.55	100.0
413653000	1441067016	30.948451463920332	122.74952937886026	15.2	105.53333333333333	100.0
413653000	1441067017	30.94843226664192	122.74960807040598	15.2	105.51666666666667	100.0
413653000	1441067018	30.948413000000006	122.74968700000001	15.2	105.5	100.0
413653000	1441067019	30.948393675714925	122.74976622490452	15.2	105.46666666666667	100.0
413653000	1441067020	30.948374440510385	122.74984563279962	15.2	105.43333333333334	100.0
413653000	1441067021	30.948355474861195	122.74992506897048	15.2	105.4	100.0
413653000	1441067022	30.948336959242596	122.75000437870295	15.2	105.36666666666667	100.0
413653000	1441067023	30.948319074130207	122.75008340728371	15.2	105.33333333333334	100.0
413653000	1441067024	30.948301999999998	122.750162	15.2	105.3	100.0
413653000	1441067025	30.9482858400482	122.75024005427296	15.2	105.26666666666667	100.0
413653000	1441067026	30.94827038835053	122.7503176760564	15.2	105.23333333333333	100.0
413653000	1441067027	30.94825536170223	122.7503950234363	15.2	105.19999999999999	100.0
413653000	1441067028	30.948240476898135	122.75047225449771	15.2	105.16666666666667	100.0
413653000	1441067029	30.9482254507327	122.75054952732462	15.2	105.13333333333334	100.0
413653000	1441067030	30.948210000000003	122.75062700000001	15.2	105.10000000000001	100.0
413653000	1441067031	30.948193908530154	122.75070479409912	15.2	105.15	100.0
413653000	1441067032	30.948177228298665	122.75078288516973	15.2	105.2	100.0
413653000	1441067033	30.94816007831763	122.75086121225317	15.2	105.25	100.0
413653000	1441067034	30.94814257759925	122.75093971439115	15.2	105.3	100.0
413653000	1441067035	30.948124845155853	122.75101833062591	15.2	105.35000000000001	100.0
413653000	1441067036	30.948106999999997	122.75109700000002	15.2	105.4	100.0
413653000	1441067037	30.948089140441976	122.75117567266122	15.2	105.39411764705883	100.0
413653000	1441067038	30.94807128198277	122.7512543431764	15.2	105.38823529411765	100.0
413653000	1441067039	30.948053419421058	122.75133301721714	15.2	105.38235294117648	100.0
413653000	1441067040	30.948035547555452	122.75141170045494	15.2	105.3764705882353	100.0
413653000	1441067041	30.948017661184572	122.75149039856137	15.2	105.37058823529412	100.0
413653000	1441067042	30.94799975510701	122.75156911720794	15.2	105.36470588235294	100.0
413653000	1441067043	30.947981824121374	122.75164786206614	15.2	105.35882352941178	100.0
413653000	1441067044	30.94796386302621	122.75172663880741	15.2	105.3529411764706	100.0
413653000	1441067045	30.947945866620127	122.75180545310326	15.2	105.34705882352941	100.0
413653000	1441067046	30.947927829701637	122.75188431062504	15.2	105.34117647058824	100.0
413653000	1441067047	30.94790974706928	122.7519632170442	15.2	105.33529411764707	100.0
413653000	1441067048	30.94789161352157	122.75204217803214	15.2	105.3294117647059	100.0
413653000	1441067049	30.947873423857015	122.75212119926019	15.2	105.32352941176471	100.0
413653000	1441067050	30.94785517287412	122.75220028639968	15.2	105.31764705882352	100.0
413653000	1441067051	30.94783685537135	122.75227944512196	15.2	105.31176470588237	100.0
413653000	1441067052	30.94781846614715	122.75235868109829	15.2	105.30588235294118	100.0
413653000	1441067053	30.9478	122.752438	15.2	105.3	100.0
413653000	1441067054	30.947781448386653	122.75251741032453	15.2	105.3	100.0
413653000	1441067055	30.947762789397206	122.75259693187436	15.2	105.3	100.0
413653000	1441067056	30.947743997780055	122.75267658727809	15.2	105.3	100.0
413653000	1441067057	30.947725048283527	122.75275639916417	15.2	105.3	100.0
413653000	1441067058	30.94770591565586	122.752836390161	15.2	105.3	100.0
413653000	1441067059	30.947686574645306	122.7529165828969	15.2	105.3	100.0
413653000	1441067060	30.947666999999996	122.752997	15.2	105.3	100.0
413653000	1441067061	30.94764718227286	122.75307764225653	15.2	105.30833333333334	100.0
413653000	1441067062	30.9476271752362	122.75315842308531	15.2	105.31666666666666	100.0
413653000	1441067063	30.947607048467365	122.75323923406359	15.2	105.325	100.0
413653000	1441067064	30.947586871543983	122.75331996676896	15.2	105.33333333333334	100.0
413653000	1441067065	30.94756671404401	122.75340051277927	15.2	105.34166666666667	100.0
413653000	1441067066	30.947546645545586	122.75348076367275	15.2	105.35000000000001	100.0
413653000	1441067067	30.947526735627207	122.75356061102792	15.2	105.35833333333333	100.0
413653000	1441067068	30.94750705386755	122.75363994642368	15.2	105.36666666666667	100.0
413653000	1441067069	30.947487669845643	122.75371866143914	15.2	105.37500000000001	100.0
413653000	1441067070	30.94746865314071	122.7537966476538	15.2	105.38333333333334	100.0
413653000	1441067071	30.947450073332245	122.7538737966474	15.2	105.39166666666667	100.0
413653000	1441067072	30.947432	122.75394999999999	15.2	105.4	100.0
413653000	1441067073	30.947414428222288	122.75402537480088	15.2	105.38333333333334	100.0
413653000	1441067074	30.94739705507002	122.75410094017467	15.2	105.36666666666667	100.0
413653000	1441067075	30.947379503109747	122.75417794075301	15.2	105.35000000000001	100.0
413653000	1441067076	30.947361394905002	122.75425762116555	15.2	105.33333333333334	100.0
413653000	1441067077	30.947342353016165	122.75434122603959	15.2	105.31666666666666	100.0
413653000	1441067078	30.947322	122.75443000000001	15.2	105.3	100.0
413653000	1441067079	30.94730015554945	122.7545244439253	15.2	105.3	100.0
413653000	1441067080	30.947277427917765	122.75462208371938	15.2	105.3	100.0
413653000	1441067081	30.94725462250657	122.7547197015477	15.2	105.3	100.0
413653000	1441067082	30.94723254472712	122.75481407958203	15.2	105.3	100.0
413653000	1441067083	30.947212000000004	122.75490199999999	15.2	105.3	100.0
413653000	1441067084	30.947193584517255	122.75498115946584	15.2	105.3	100.0
413653000	1441067085	30.947177057527092	122.75505291257068	15.2	105.3	100.0
413653000	1441067086	30.947161969035697	122.7551195283838	15.2	105.3	100.0
413653000	1441067087	30.947147869043718	122.75518327597126	15.2	105.3	100.0
413653000	1441067088	30.94713430754701	122.75524642439635	15.2	105.3	100.0
413653000	1441067089	30.947120834536864	122.75531124271981	15.2	105.3	100.0
413653000	1441067090	30.947107	122.75538	15.2	105.3	100.0
413653000	1441067091	30.947092417808285	122.755454315622	15.2	105.26666666666667	100.0
413653000	1441067092	30.94707695739188	122.7555332102869	15.2	105.23333333333333	100.0
413653000	1441067093	30.947060552073886	122.75561505502534	15.2	105.19999999999999	100.0
413653000	1441067094	30.947043135181204	122.75569822086872	15.2	105.16666666666667	100.0
413653000	1441067095	30.947024640044848	122.75578107884921	15.2	105.13333333333334	100.0
413653000	1441067096	30.947005000000004	122.755862	15.2	105.10000000000001	100.0
413653000	1441067097	30.946984234041732	122.75593980703903	15.2	105.12	100.0
413653000	1441067098	30.946962703790092	122.75601512942018	15.2	105.14	100.0
413653000	1441067099	30.946940856518854	122.75608904828157	15.2	105.16000000000001	100.0
413653000	1441067100	30.946919139499233	122.7561626447618	15.2	105.18	100.0
413653000	1441067101	30.946897999999994	122.756237	15.2	105.2	100.0
413653000	1441067102	30.946877778102557	122.75631296321843	15.2	105.2	100.0
413653000	1441067103	30.94685838514752	122.75639045597086	15.2	105.2	100.0
413653000	1441067104	30.946839625291087	122.75646916789354	15.2	105.2	100.0
413653000	1441067105	30.946821302690097	122.75654878862244	15.2	105.2	100.0
413653000	1441067106	30.94680322150221	122.75662900779312	15.2	105.2	100.0
413653000	1441067107	30.9467851858858	122.75670951504074	15.2	105.2	100.0
413653000	1441067108	30.946766999999998	122.75679	15.2	105.2	100.0
413653000	1441067109	30.946748516307665	122.75687022248383	15.219999999999999	105.2	100.0
413653000	1441067110	30.94672978048382	122.75695022301956	15.24	105.2	100.0
413653000	1441067111	30.946710886506295	122.75703011231323	15.26	105.2	100.0
413653000	1441067112	30.946691928352614	122.75711000107118	15.280000000000001	105.2	100.0
413653000	1441067113	30.946673000000008	122.75719000000001	15.3	105.2	100.0
413653000	1441067114	30.9466541772621	122.75727019246925	15.3	105.1857142857143	100.0
413653000	1441067115	30.94663546329902	122.7573505524998	15.3	105.17142857142858	100.0
413653000	1441067116	30.94661684310761	122.75743102677531	15.3	105.15714285714287	100.0
413653000	1441067117	30.946598301684826	122.75751156197944	15.3	105.14285714285714	100.0
413653000	1441067118	30.94657982402776	122.75759210479583	15.3	105.12857142857143	100.0
413653000	1441067119	30.946561395133703	122.75767260190814	15.3	105.11428571428571	100.0
413653000	1441067120	30.946543	122.757753	15.3	105.10000000000001	100.0
413653000	1441067121	30.946524625948083	122.75783325351703	15.283333333333333	105.10000000000001	100.0
413653000	1441067122	30.94650626959526	122.75791334795292	15.266666666666667	105.10000000000001	100.0
413653000	1441067123	30.94648792988276	122.75799327656345	15.25	105.10000000000001	100.0
413653000	1441067124	30.94646960575185	122.75807303260432	15.233333333333333	105.10000000000001	100.0
413653000	1441067125	30.94645129614384	122.75815260933125	15.216666666666667	105.10000000000001	100.0
413653000	1441067126	30.94643299999999	122.758232	15.2	105.10000000000001	100.0
413653000	1441067127	30.94641470956446	122.75831121148155	15.2	105.10000000000001	100.0
413653000	1441067128	30.946396390292602	122.75839030510791	15.2	105.10000000000001	100.0
413653000	1441067129	30.946378000942474	122.75846935582614	15.2	105.10000000000001	100.0
413653000	1441067130	30.94635950027192	122.75854843858313	15.2	105.10000000000001	100.0
413653000	1441067131	30.946340847038595	122.75862762832558	15.2	105.10000000000001	100.0
413653000	1441067132	30.946321999999988	122.758707	15.2	105.10000000000001	100.0
413653000	1441067133	30.94630292931031	122.75878660888782	15.2	105.10000000000001	100.0
413653000	1441067134	30.946283650711337	122.75886643161091	15.2	105.10000000000001	100.0
413653000	1441067135	30.946264191341886	122.75894642512638	15.2	105.10000000000001	100.0
413653000	1441067136	30.946244578340814	122.75902654639145	15.2	105.10000000000001	100.0
413653000	1441067137	30.946224838847147	122.7591067523635	15.2	105.10000000000001	100.0
413653000	1441067138	30.946204999999996	122.75918699999998	15.2	105.10000000000001	100.0
413653000	1441067139	30.94618509634463	122.75926725111772	15.2	105.10000000000001	100.0
413653000	1441067140	30.946165192050547	122.75934748697048	15.2	105.10000000000001	100.0
413653000	1441067141	30.94614535869339	122.7594276936715	15.2	105.10000000000001	100.0
413653000	1441067142	30.94612566784878	122.75950785733423	15.2	105.10000000000001	100.0
413653000	1441067143	30.946106191092408	122.7595879640724	15.2	105.10000000000001	100.0
413653000	1441067144	30.946087000000002	122.759668	15.2	105.10000000000001	100.0
413653000	1441067145	30.94606813438511	122.75974795608809	15.2	105.06666666666666	100.0
413653000	1441067146	30.946049507012663	122.75982784273494	15.2	105.03333333333333	100.0
413653000	1441067147	30.9460309988853	122.75990767519538	15.2	105.00000000000001	100.0
413653000	1441067148	30.94601249100569	122.75998746872378	15.2	104.96666666666667	100.0
413653000	1441067149	30.945993864376398	122.76006723857412	15.2	104.93333333333334	100.0
413653000	1441067150	30.945974999999997	122.76014699999999	15.2	104.9	100.0
413653000	1441067151	30.945955824447566	122.76022677174605	15.2	104.9	100.0
413653000	1441067152	30.945936446564406	122.760306586523	15.2	104.9	100.0
413653000	1441067153	30.945917020764394	122.76038648053351	15.2	104.9	100.0
413653000	1441067154	30.945897701461227	122.76046648998069	15.2	104.9	100.0
413653000	1441067155	30.94587864306858	122.76054665106814	15.2	104.9	100.0
413653000	1441067156	30.94586	122.76062700000001	15.2	104.9	100.0
413653000	1441067157	30.945841875317047	122.760707550345	15.2	104.86	100.0
413653000	1441067158	30.94582416667342	122.76078822512852	15.2	104.82000000000001	100.0
413653000	1441067159	30.945806720371166	122.76086892473981	15.2	104.78	100.0
413653000	1441067160	30.945789382712526	122.76094954956751	15.2	104.74	100.0
413653000	1441067161	30.945772	122.76103	15.2	104.7	100.0
413653000	1441067162	30.945754450172117	122.76111020586377	15.2	104.72857142857143	100.0
413653000	1441067163	30.94573673771061	122.7611902147399	15.2	104.75714285714285	100.0
413653000	1441067164	30.945718898732853	122.76127010364813	15.2	104.78571428571429	100.0
413653000	1441067165	30.945700969356025	122.76134994960833	15.2	104.81428571428572	100.0
413653000	1441067166	30.945682985697108	122.76142982964039	15.2	104.84285714285716	100.0
413653000	1441067167	30.945664983872902	122.76150982076426	15.2	104.87142857142857	100.0
413653000	1441067168	30.945646999999997	122.76159	15.2	104.9	100.0
413653000	1441067169	30.945629057282957	122.76167040905922	15.2	104.92	100.0
413653000	1441067170	30.94561112727882	122.76175094841962	15.2	104.94	100.0
413653000	1441067171	30.945593168633035	122.76183148325043	15.2	104.96000000000001	100.0
413653000	1441067172	30.945575139991387	122.76191187872087	15.2	104.98	100.0
413653000	1441067173	30.945557000000004	122.761992	15.2	105.00000000000001	100.0
413653000	1441067174	30.945538717717714	122.76207175352289	15.2	105.00000000000001	100.0
413653000	1441067175	30.94552030385292	122.76215121078798	15.2	105.00000000000001	100.0
413653000	1441067176	30.945501779526115	122.76223048455971	15.2	105.00000000000001	100.0
413653000	1441067177	30.9454831658576	122.76230968760241	15.2	105.00000000000001	100.0
413653000	1441067178	30.945464483967314	122.76238893268047	15.2	105.00000000000001	100.0
413653000	1441067179	30.945445754974976	122.76246833255823	15.2	105.00000000000001	100.0
413653000	1441067180	30.94542699999999	122.762548	15.2	105.00000000000001	100.0
413653000	1441067181	30.945408239665266	122.76262801101869	15.216666666666667	105.01666666666667	100.0
413653000	1441067182	30.945389492608548	122.76270829462169	15.233333333333333	105.03333333333335	100.0
413653000	1441067183	30.94537077697153	122.762788743065	15.25	105.05000000000001	100.0
413653000	1441067184	30.945352110896206	122.76286924860491	15.266666666666667	105.06666666666666	100.0
413653000	1441067185	30.945333512524876	122.76294970349774	15.283333333333333	105.08333333333334	100.0
413653000	1441067186	30.945315000000008	122.76303	15.3	105.10000000000001	100.0
413653000	1441067187	30.945296583392075	122.76311005620545	15.3	105.10000000000001	100.0
413653000	1441067188	30.94527824048233	122.76318989355642	15.3	105.10000000000001	100.0
413653000	1441067189	30.945259940979604	122.76326955933224	15.3	105.10000000000001	100.0
413653000	1441067190	30.945241654592586	122.76334910081212	15.3	105.10000000000001	100.0
413653000	1441067191	30.945223351029902	122.76342856527503	15.3	105.10000000000001	100.0
413653000	1441067192	30.945204999999998	122.763508	15.3	105.10000000000001	100.0
413653000	1441067193	30.945186584171097	122.76358744471264	15.283333333333333	105.08333333333334	100.0
413653000	1441067194	30.94516813805065	122.76366690892631	15.266666666666667	105.06666666666666	100.0
413653000	1441067195	30.945149709106023	122.7637463946013	15.25	105.05000000000001	100.0
413653000	1441067196	30.94513134480448	122.7638259036981	15.233333333333333	105.03333333333335	100.0
413653000	1441067197	30.94511309261338	122.7639054381774	15.216666666666667	105.01666666666667	100.0
413653000	1441067198	30.945094999999995	122.763985	15.2	105.00000000000001	100.0
413653000	1441067199	30.945077089183386	122.76406458624282	15.2	105.00000000000001	100.0
413653000	1441067200	30.945059281389582	122.76414417444676	15.2	105.00000000000001	100.0
413653000	1441067201	30.94504147259641	122.76422373726835	15.2	105.00000000000001	100.0
413653000	1441067202	30.945023558781777	122.76430324736387	15.2	105.00000000000001	100.0
413653000	1441067203	30.945005435923633	122.76438267738921	15.2	105.00000000000001	100.0
413653000	1441067204	30.94498700000001	122.76446200000001	15.2	105.00000000000001	100.0
413653000	1441067205	30.944968188725777	122.76454120105211	15.2	105.03333333333335	100.0
413653000	1441067206	30.944949106763026	122.76462031920384	15.2	105.06666666666668	100.0
413653000	1441067207	30.944929900510495	122.76469940631452	15.2	105.10000000000001	100.0
413653000	1441067208	30.944910716366817	122.7647785142439	15.2	105.13333333333334	100.0
413653000	1441067209	30.944891700730544	122.76485769485218	15.2	105.16666666666667	100.0
413653000	1441067210	30.944873	122.764937	15.2	105.2	100.0
413653000	1441067211	30.944854711467283	122.7650164660372	15.2	105.18333333333335	100.0
413653000	1441067212	30.944836735999523	122.7650960672688	15.2	105.16666666666667	100.0
413653000	1441067213	30.94481892535775	122.7651757624882	15.2	105.15	100.0
413653000	1441067214	30.94480113130308	122.7652555104883	15.2	105.13333333333334	100.0
413653000	1441067215	30.944783205596714	122.76533527006156	15.2	105.11666666666667	100.0
413653000	1441067216	30.944765000000004	122.765415	15.2	105.10000000000001	100.0
413653000	1441067217	30.944746409591804	122.76549466099215	15.2	105.12	100.0
413653000	1441067218	30.944727502721122	122.76557422131434	15.2	105.14	100.0
413653000	1441067219	30.944708391054498	122.76565365114028	15.2	105.16000000000001	100.0
413653000	1441067220	30.944689186258568	122.76573292064401	15.2	105.18	100.0
413653000	1441067221	30.944670000000002	122.765812	15.2	105.2	100.0
413653000	1441067222	30.944650921802083	122.76589088058998	15.2	105.1857142857143	100.0
413653000	1441067223	30.944631952613932	122.7659696386233	15.2	105.17142857142858	100.0
413653000	1441067224	30.944613071240912	122.7660483715161	15.2	105.15714285714287	100.0
413653000	1441067225	30.94459425648823	122.76612717668442	15.2	105.14285714285714	100.0
413653000	1441067226	30.944575487160765	122.76620615154405	15.2	105.12857142857143	100.0
413653000	1441067227	30.944556742063217	122.76628539351073	15.2	105.11428571428571	100.0
413653000	1441067228	30.944538	122.766365	15.2	105.10000000000001	100.0
413653000	1441067229	30.94451925102852	122.76644502914866	15.2	105.08	100.0
413653000	1441067230	30.944500530218928	122.76652538197897	15.2	105.06	100.0
413653000	1441067231	30.944481883894905	122.76660592023482	15.2	105.04	100.0
413653000	1441067232	30.944463358380478	122.76668650566039	15.2	105.02000000000001	100.0
413653000	1441067233	30.944445	122.76676700000002	15.2	105.00000000000001	100.0
413653000	1441067234	30.944426846144154	122.76684729265817	15.2	104.93846153846154	99.92307692307692
413653000	1441067235	30.944408898467877	122.76692738367869	15.2	104.87692307692309	99.84615384615384
413653000	1441067236	30.94439114969203	122.76700730076504	15.2	104.81538461538462	99.76923076923077
413653000	1441067237	30.944373592537417	122.76708707162078	15.2	104.75384615384617	99.6923076923077
413653000	1441067238	30.944356219724767	122.76716672394934	15.2	104.69230769230771	99.61538461538461
413653000	1441067239	30.944339023974763	122.76724628545415	15.2	104.63076923076923	99.53846153846153
413653000	1441067240	30.944321998007986	122.76732578383857	15.2	104.56923076923078	99.46153846153847
413653000	1441067241	30.944305134544972	122.76740524680592	15.2	104.50769230769231	99.38461538461539
413653000	1441067242	30.944288426306173	122.7674847020595	15.2	104.44615384615385	99.3076923076923
413653000	1441067243	30.94427186601199	122.76756417730252	15.2	104.38461538461539	99.23076923076923
413653000	1441067244	30.94425544638274	122.76764370023818	15.2	104.32307692307693	99.15384615384616
413653000	1441067245	30.944239160138693	122.76772329856963	15.2	104.26153846153848	99.07692307692308
413653000	1441067246	30.944223000000008	122.76780300000001	15.2	104.2	99.0
413653000	1441067247	30.94420695276224	122.7678828233202	15.2	104.1	98.83333333333333
413653000	1441067248	30.94419098152261	122.76796275167247	15.2	104.0	98.66666666666667
413653000	1441067249	30.944175043453793	122.76804275928679	15.2	103.9	98.5
413653000	1441067250	30.944159095728537	122.76812282039305	15.2	103.8	98.33333333333333
413653000	1441067251	30.944143095519642	122.7682029092209	15.2	103.7	98.16666666666666
413653000	1441067252	30.944126999999998	122.768283	15.2	103.6	98.0
413653000	1441067253	30.944110793995108	122.76836306630003	15.2	103.53333333333332	98.0
413653000	1441067254	30.94409457294079	122.76844307905147	15.2	103.46666666666667	98.0
413653000	1441067255	30.944078459925542	122.76852300852545	15.2	103.4	98.0
413653000	1441067256	30.944062578037897	122.76860282499348	15.2	103.33333333333333	98.0
413653000	1441067257	30.944047050366468	122.76868249872754	15.2	103.26666666666667	98.0
413653000	1441067258	30.944031999999993	122.76876199999998	15.2	103.2	98.0
413653000	1441067259	30.944017496257942	122.76884131889291	15.183333333333334	103.13333333333334	97.83333333333333
413653000	1441067260	30.944003393382573	122.76892052472557	15.166666666666666	103.06666666666668	97.66666666666667
413653000	1441067261	30.94398949184666	122.76899970662578	15.149999999999999	103.0	97.49999999999999
413653000	1441067262	30.943975592122754	122.76907895372074	15.133333333333333	102.93333333333334	97.33333333333333
413653000	1441067263	30.943961494683162	122.7691583551369	15.116666666666667	102.86666666666667	97.16666666666666
413653000	1441067264	30.943946999999994	122.76923800000002	15.1	102.80000000000001	97.0
413653000	1441067265	30.94393196634043	122.76931794978431	15.1	102.7	97.0
413653000	1441067266	30.943916483152773	122.7693981553605	15.1	102.60000000000001	97.0
413653000	1441067267	30.943900697680824	122.76947853994899	15.1	102.50000000000001	97.0
413653000	1441067268	30.943884757168565	122.7695590267707	15.1	102.4	97.0
413653000	1441067269	30.943868808860167	122.76963953904705	15.1	102.3	97.0
413653000	1441067270	30.943853000000008	122.76972	15.1	102.2	97.0
413653000	1441067271	30.94383744393936	122.76980034494294	15.1	102.16666666666667	97.0
413653000	1441067272	30.94382211845638	122.76988055755247	15.1	102.13333333333334	97.0
413653000	1441067273	30.94380696743605	122.76996063359593	15.1	102.10000000000001	97.0
413653000	1441067274	30.94379193476324	122.7700405688404	15.1	102.06666666666668	97.0
413653000	1441067275	30.94377696432291	122.77012035905285	15.1	102.03333333333335	97.0
413653000	1441067276	30.943762	122.7702	15.1	102.0	97.0
413653000	1441067277	30.94374700723055	122.77027950490772	15.1	101.96000000000001	96.8
413653000	1441067278	30.94373203765481	122.77035895683905	15.1	101.92	96.6
413653000	1441067279	30.943717164463937	122.7704384563164	15.1	101.88	96.4
413653000	1441067280	30.943702460848783	122.77051810386244	15.1	101.84	96.2
413653000	1441067281	30.943687999999998	122.77059800000002	15.1	101.8	96.00000000000001
413653000	1441067282	30.943673835517526	122.7706782141225	15.1	101.72857142857143	96.00000000000001
413653000	1441067283	30.94365994263952	122.77075869110496	15.1	101.65714285714286	96.00000000000001
413653000	1441067284	30.943646277013862	122.7708393446927	15.1	101.58571428571427	96.00000000000001
413653000	1441067285	30.94363279428866	122.77092008863099	15.1	101.51428571428572	96.00000000000001
413653000	1441067286	30.943619450112234	122.77100083666494	15.1	101.44285714285715	96.00000000000001
413653000	1441067287	30.943606200133097	122.77108150253964	15.1	101.37142857142857	96.00000000000001
413653000	1441067288	30.943593	122.77116200000002	15.1	101.3	96.00000000000001
413653000	1441067289	30.943579819804	122.77124226725364	15.1	101.24	96.00000000000001
413653000	1441067290	30.943566687404594	122.77132234035902	15.1	101.18	96.00000000000001
413653000	1441067291	30.94355364510326	122.77140227983756	15.1	101.11999999999999	96.00000000000001
413653000	1441067292	30.94354073520134	122.77148214621069	15.1	101.06	96.00000000000001
413653000	1441067293	30.943527999999997	122.77156200000002	15.1	101.0	96.00000000000001
413653000	1441067294	30.94351546926823	122.77164189091673	15.1	100.95714285714286	96.00000000000001
413653000	1441067295	30.943503122646792	122.77172182543015	15.1	100.91428571428573	96.00000000000001
413653000	1441067296	30.943490927244415	122.77180179919901	15.1	100.87142857142858	96.00000000000001
413653000	1441067297	30.943478850169807	122.77188180788197	15.1	100.82857142857144	96.00000000000001
413653000	1441067298	30.943466858531686	122.7719618471375	15.1	100.78571428571429	96.00000000000001
413653000	1441067299	30.943454919438846	122.77204191262409	15.1	100.74285714285715	96.00000000000001
413653000	1441067300	30.943443	122.772122	15.1	100.7	96.00000000000001
413653000	1441067301	30.943431076332313	122.77220210612349	15.1	100.66666666666667	96.00000000000001
413653000	1441067302	30.94341916058638	122.77228223265293	15.1	100.63333333333334	96.00000000000001
413653000	1441067303	30.943407273921213	122.77236238244674	15.1	100.60000000000001	96.00000000000001
413653000	1441067304	30.943395437495777	122.77244255836345	15.1	100.56666666666668	96.00000000000001
413653000	1441067305	30.94338367246906	122.77252276326168	15.1	100.53333333333335	96.00000000000001
413653000	1441067306	30.943372000000004	122.772603	15.1	100.50000000000001	96.00000000000001
413653000	1441067307	30.94336043265283	122.77268326891124	15.1	100.45833333333333	95.91666666666667
413653000	1441067308	30.94334894861267	122.77276356022413	15.1	100.41666666666667	95.83333333333334
413653000	1441067309	30.94333751746992	122.77284386164146	15.1	100.375	95.75000000000001
413653000	1441067310	30.94332610881504	122.77292416086583	15.1	100.33333333333334	95.66666666666667
413653000	1441067311	30.943314692238427	122.77300444559982	15.1	100.29166666666667	95.58333333333334
413653000	1441067312	30.94330323733064	122.77308470354585	15.1	100.25	95.50000000000001
413653000	1441067313	30.94329171368217	122.77316492240627	15.1	100.20833333333334	95.41666666666667
413653000	1441067314	30.94328009088357	122.77324508988335	15.1	100.16666666666667	95.33333333333334
413653000	1441067315	30.943268338525435	122.77332519367926	15.1	100.125	95.25
413653000	1441067316	30.943256426198356	122.77340522149602	15.1	100.08333333333333	95.16666666666667
413653000	1441067317	30.943244323492987	122.77348516103564	15.1	100.04166666666667	95.08333333333334
413653000	1441067318	30.943231999999995	122.77356499999999	15.1	100.0	95.0
413653000	1441067319	30.94321946364536	122.77364473427126	15.1	99.96666666666667	95.0
413653000	1441067320	30.943206875696212	122.77372439245342	15.1	99.93333333333332	95.0
413653000	1441067321	30.943194435754908	122.77380401133142	15.1	99.89999999999999	95.0
413653000	1441067322	30.943182343423658	122.77388362769092	15.1	99.86666666666667	95.0
413653000	1441067323	30.943170798304678	122.77396327831815	15.1	99.83333333333334	95.0
413653000	1441067324	30.94316	122.774043	15.1	99.8	95.0
413653000	1441067325	30.943150059820034	122.77412281618004	15.1	99.81666666666668	95.0
413653000	1441067326	30.943140735908727	122.77420269692573	15.1	99.83333333333334	95.0
413653000	1441067327	30.943131698118513	122.77428259895967	15.1	99.85	95.0
413653000	1441067328	30.94312261630187	122.77436247900329	15.1	99.86666666666667	95.0
413653000	1441067329	30.943113160311466	122.77444229377694	15.1	99.88333333333334	95.0
413653000	1441067330	30.943103	122.77452200000002	15.1	99.9	95.0
413653000	1441067331	30.943091889668718	122.77460157506663	15.1	99.86666666666667	95.0
413653000	1441067332	30.94307992141258	122.77468107907424	15.1	99.83333333333334	95.0
413653000	1441067333	30.943067271774726	122.77476059279674	15.1	99.8	95.0
413653000	1441067334	30.94305411729819	122.77484019700847	15.1	99.76666666666668	95.0
413653000	1441067335	30.94304063452574	122.7749199724844	15.1	99.73333333333335	95.0
413653000	1441067336	30.943026999999994	122.77499999999999	15.1	99.7	95.0
413653000	1441067337	30.943013368422886	122.7750803303685	15.1	99.72	95.0
413653000	1441067338	30.94299980713445	122.77516089455253	15.1	99.74000000000001	95.0
413653000	1441067339	30.942986361634414	122.7752415935522	15.1	99.76	95.0
413653000	1441067340	30.942973077422867	122.77532232836786	15.1	99.78	95.0
413653000	1441067341	30.94296000000001	122.77540299999998	15.1	99.8	95.0
413653000	1441067342	30.94294716285096	122.7754835308061	15.1	99.79166666666666	95.0
413653000	1441067343	30.94293455139934	122.77556392857092	15.1	99.78333333333335	95.0
413653000	1441067344	30.94292213905332	122.77564422243577	15.1	99.775	95.0
413653000	1441067345	30.942909899220965	122.77572444154198	15.1	99.76666666666667	95.0
413653000	1441067346	30.942897805310288	122.77580461503075	15.1	99.75833333333334	95.0
413653000	1441067347	30.94288583072922	122.77588477204309	15.1	99.75	95.0
413653000	1441067348	30.94287394888564	122.77596494172002	15.1	99.74166666666666	95.0
413653000	1441067349	30.942862133187326	122.77604515320236	15.1	99.73333333333335	95.0
413653000	1441067350	30.942850357041994	122.77612543563095	15.1	99.72500000000001	95.0
413653000	1441067351	30.942838593857285	122.77620581814638	15.1	99.71666666666667	95.0
413653000	1441067352	30.942826817040796	122.77628632988926	15.1	99.70833333333334	95.0
413653000	1441067353	30.942815000000003	122.77636700000001	15.1	99.7	95.0
413653000	1441067354	30.942803125119955	122.77644784137156	15.1	99.65714285714286	95.0
413653000	1441067355	30.942791210696317	122.77652880190702	15.1	99.61428571428573	95.0
413653000	1441067356	30.94277928400251	122.77660981326221	15.1	99.57142857142858	95.0
413653000	1441067357	30.942767372312108	122.77669080709299	15.1	99.52857142857144	95.0
413653000	1441067358	30.942755502898894	122.77677171505543	15.1	99.4857142857143	95.0
413653000	1441067359	30.942743703036832	122.77685246880569	15.1	99.44285714285715	95.0
413653000	1441067360	30.942732	122.776933	15.1	99.40000000000002	95.0
413653000	1441067361	30.94272041021797	122.7770132741548	15.1	99.41666666666667	95.0
413653000	1441067362	30.942708906741462	122.77709339222639	15.1	99.43333333333335	95.0
413653000	1441067363	30.94269745177621	122.77717348903086	15.1	99.45	95.0
413653000	1441067364	30.942686007527577	122.77725369938415	15.1	99.46666666666667	95.0
413653000	1441067365	30.94267453620061	122.77733415810201	15.1	99.48333333333335	95.0
413653000	1441067366	30.942663000000003	122.777415	15.1	99.5	95.0
413653000	1441067367	30.942651373612076	122.7774963198572	15.1	99.48333333333335	95.0
413653000	1441067368	30.942639681650824	122.77757805230759	15.1	99.46666666666667	95.0
413653000	1441067369	30.94262796121243	122.77766009194895	15.1	99.45	95.0
413653000	1441067370	30.942616249393314	122.77774233337932	15.1	99.43333333333335	95.0
413653000	1441067371	30.94260458329018	122.7778246711969	15.1	99.41666666666667	95.0
413653000	1441067372	30.942593000000002	122.77790699999998	15.1	99.40000000000002	95.0
413653000	1441067373	30.94258152589404	122.77798919178977	15.1	99.38333333333334	95.0
413653000	1441067374	30.942570144440044	122.77807102817789	15.1	99.36666666666667	95.0
413653000	1441067375	30.942558828380392	122.77815226817864	15.1	99.35000000000001	95.0
413653000	1441067376	30.94254755045803	122.77823267080636	15.1	99.33333333333333	95.0
413653000	1441067377	30.94253628341654	122.77831199507537	15.1	99.31666666666666	95.0
413653000	1441067378	30.942525000000007	122.77838999999999	15.1	99.3	95.0
413653000	1441067379	30.942513661706865	122.77846671390907	15.1	99.26666666666665	95.0
413653000	1441067380	30.942502185049772	122.77854324238893	15.1	99.23333333333332	95.0
413653000	1441067381	30.942490475292196	122.77862096033954	15.1	99.19999999999999	95.0
413653000	1441067382	30.9424784376943	122.7787012426598	15.1	99.16666666666667	95.0
413653000	1441067383	30.942465977512654	122.77878546424768	15.1	99.13333333333333	95.0
413653000	1441067384	30.942452999999993	122.778875	15.1	99.1	95.0
413653000	1441067385	30.942439490114314	122.77897044471139	15.1	99.1	95.0
413653000	1441067386	30.942425751651967	122.77906927277265	15.1	99.1	95.0
413653000	1441067387	30.942412168127497	122.77916817847657	15.1	99.1	95.0
413653000	1441067388	30.94239912306545	122.77926385611924	15.1	99.1	95.0
413653000	1441067389	30.94238699999999	122.77935300000001	15.1	99.1	95.0
413653000	1441067390	30.942376065354875	122.77943323333317	15.1	99.1142857142857	95.0
413653000	1441067391	30.942366117080564	122.77950589498262	15.1	99.12857142857142	95.0
413653000	1441067392	30.942356836003135	122.77957325272241	15.1	99.14285714285714	95.0
413653000	1441067393	30.94234790294309	122.77963757432462	15.1	99.15714285714286	95.0
413653000	1441067394	30.94233899871595	122.77970112755953	15.1	99.17142857142856	95.0
413653000	1441067395	30.94232980413279	122.77976618019571	15.1	99.18571428571428	95.0
413653000	1441067396	30.942320000000002	122.779835	15.1	99.2	95.0
413653000	1441067397	30.942309357805957	122.77990923891089	15.1	99.2	95.0
413653000	1441067398	30.942298011784356	122.77998808555982	15.1	99.2	95.0
413653000	1441067399	30.94228618685809	122.78007011275261	15.1	99.2	95.0
413653000	1441067400	30.942274107953374	122.78015389329649	15.1	99.2	95.0
413653000	1441067401	30.942262000000003	122.780238	15.1	99.2	95.0
413653000	1441067402	30.942250046661155	122.78032126248807	15.1	99.2	95.0
413653000	1441067403	30.94223826652118	122.78040353764588	15.1	99.2	95.0
413653000	1441067404	30.942226636894084	122.7804849391735	15.1	99.2	95.0
413653000	1441067405	30.942215135093637	122.78056558077076	15.1	99.2	95.0
413653000	1441067406	30.942203738433253	122.78064557613746	15.1	99.2	95.0
413653000	1441067407	30.942192424226054	122.7807250389732	15.1	99.2	95.0
413653000	1441067408	30.942181169784913	122.78080408297745	15.1	99.2	95.0
413653000	1441067409	30.94216995242239	122.78088282184963	15.1	99.2	95.0
413653000	1441067410	30.942158749450744	122.78096136928892	15.1	99.2	95.0
413653000	1441067411	30.942147538182045	122.78103983899443	15.1	99.2	95.0
413653000	1441067412	30.94213629592797	122.78111834466517	15.1	99.2	95.0
413653000	1441067413	30.942125000000008	122.78119699999999	15.1	99.2	95.0
413653000	1441067414	30.942113634940295	122.7812758944159	15.1	99.2	95.0
413653000	1441067415	30.942102214214835	122.7813550202029	15.1	99.2	95.0
413653000	1441067416	30.94209075852065	122.78143434536935	15.1	99.2	95.0
413653000	1441067417	30.942079288554847	122.78151383792373	15.1	99.2	95.0
413653000	1441067418	30.94206782501464	122.78159346587454	15.1	99.2	95.0
413653000	1441067419	30.94205638859723	122.78167319723042	15.1	99.2	95.0
413653000	1441067420	30.942045000000004	122.78175300000001	15.1	99.2	95.0
413653000	1441067421	30.942033671440285	122.78183284439214	15.1	99.23333333333333	95.0
413653000	1441067422	30.942022381215097	122.78191270941575	15.1	99.26666666666667	95.0
413653000	1441067423	30.942011099141418	122.78199257627959	15.1	99.30000000000001	95.0
413653000	1441067424	30.941999795036274	122.78207242619251	15.1	99.33333333333334	95.0
413653000	1441067425	30.94198843871677	122.78215224036312	15.1	99.36666666666667	95.0
413653000	1441067426	30.941977	122.782232	15.1	99.40000000000002	95.0
413653000	1441067427	30.941965458207278	122.78231170779176	15.1	99.38333333333334	95.0
413653000	1441067428	30.941953830676372	122.78239145234761	15.1	99.36666666666667	95.0
413653000	1441067429	30.94194214424894	122.78247134375691	15.1	99.35000000000001	95.0
413653000	1441067430	30.941930425766373	122.78255149210912	15.1	99.33333333333333	95.0
413653000	1441067431	30.94191870206978	122.78263200749366	15.1	99.31666666666666	95.0
413653000	1441067432	30.941906999999993	122.78271300000002	15.1	99.3	95.0
413653000	1441067433	30.941895342949156	122.78279448647874	15.1	99.33333333333333	95.0
413653000	1441067434	30.9418837405159	122.78287611082452	15.1	99.36666666666666	95.0
413653000	1441067435	30.941872198851435	122.78295742369325	15.1	99.4	95.0
413653000	1441067436	30.94186072410815	122.78303797574114	15.1	99.43333333333334	95.0
413653000	1441067437	30.941849322439484	122.78311731762452	15.1	99.46666666666667	95.0
413653000	1441067438	30.941838000000008	122.783195	15.1	99.5	95.0
413653000	1441067439	30.941826739455692	122.78327090648126	15.1	99.48333333333335	95.0
413653000	1441067440	30.941815429513756	122.78334625250903	15.1	99.46666666666667	95.0
413653000	1441067441	30.941803935388524	122.78342258648	15.1	99.45	95.0
413653000	1441067442	30.941792122290682	122.78350145678954	15.1	99.43333333333335	95.0
413653000	1441067443	30.941779855427008	122.78358441183191	15.1	99.41666666666667	95.0
413653000	1441067444	30.941767	122.783673	15.1	99.40000000000002	95.0
413653000	1441067445	30.941753507795585	122.78376794863347	15.1	99.38000000000001	95.0
413653000	1441067446	30.941739676952608	122.78386670086486	15.1	99.36	95.0
413653000	1441067447	30.941725892206723	122.78396587877779	15.1	99.34	95.0
413653000	1441067448	30.941712538303882	122.78406210445937	15.1	99.32	95.0
413653000	1441067449	30.941700000000008	122.784152	15.1	99.3	95.0
413653000	1441067450	30.941688553054853	122.78423309921133	15.1	99.28571428571428	95.0
413653000	1441067451	30.941678037211407	122.78430658277945	15.1	99.27142857142856	95.0
413653000	1441067452	30.941668183202662	122.7843745431069	15.1	99.25714285714285	95.0
413653000	1441067453	30.94165872175622	122.7844390725944	15.1	99.24285714285715	95.0
413653000	1441067454	30.941649383595127	122.784502263641	15.1	99.22857142857143	95.0
413653000	1441067455	30.94163989943817	122.7845662086442	15.1	99.21428571428571	95.0
413653000	1441067456	30.941630000000004	122.784633	15.1	99.2	95.0
413653000	1441067457	30.94161947415679	122.78470429076313	15.1	99.20588235294117	95.0
413653000	1441067458	30.94160834344578	122.78477997662887	15.1	99.21176470588235	95.0
413653000	1441067459	30.941596687570527	122.78485951395295	15.1	99.21764705882353	95.0
413653000	1441067460	30.94158458623552	122.78494235909154	15.1	99.2235294117647	95.0
413653000	1441067461	30.941572119146432	122.78502796840125	15.1	99.22941176470589	95.0
413653000	1441067462	30.941559366010107	122.78511579823915	15.1	99.23529411764706	95.0
413653000	1441067463	30.94154640653477	122.78520530496284	15.1	99.24117647058823	95.0
413653000	1441067464	30.941533320430047	122.7852959449305	15.1	99.24705882352941	95.0
413653000	1441067465	30.941520187407093	122.78538717450085	15.1	99.25294117647059	95.0
413653000	1441067466	30.941507087178536	122.78547845003322	15.1	99.25882352941176	95.0
413653000	1441067467	30.941494099458573	122.78556922788754	15.1	99.26470588235294	95.0
413653000	1441067468	30.941481303962902	122.78565896442429	15.1	99.27058823529411	95.0
413653000	1441067469	30.941468780408766	122.7857471160045	15.1	99.27647058823528	95.0
413653000	1441067470	30.941456608514766	122.78583313898984	15.1	99.28235294117647	95.0
413653000	1441067471	30.94144486800095	122.7859164897424	15.1	99.28823529411764	95.0
413653000	1441067472	30.941433638588553	122.7859966246248	15.1	99.29411764705881	95.0
413653000	1441067473	30.941422999999986	122.78607300000002	15.1	99.3	95.0
413653000	1441067474	30.94141298889884	122.78614535883241	15.1	99.3	95.0
413653000	1441067475	30.94140346970906	122.78621459048996	15.1	99.3	95.0
413653000	1441067476	30.94139426379231	122.78628187094063	15.1	99.3	95.0
413653000	1441067477	30.941385192507653	122.78634837615141	15.1	99.3	95.0
413653000	1441067478	30.941376077211704	122.78641528208833	15.1	99.3	95.0
413653000	1441067479	30.941366739258605	122.78648376471646	15.1	99.3	95.0
413653000	1441067480	30.941357	122.786555	15.1	99.3	95.0
413653000	1441067481	30.941346726467295	122.7866298348678	15.1	99.28333333333333	95.0
413653000	1441067482	30.941335968420585	122.78670780011115	15.1	99.26666666666665	95.0
413653000	1441067483	30.941324821303787	122.7867880974876	15.1	99.25	95.0
413653000	1441067484	30.941313380562626	122.78686992875525	15.1	99.23333333333333	95.0
413653000	1441067485	30.941301741644796	122.7869524956729	15.1	99.21666666666665	95.0
413653000	1441067486	30.941289999999995	122.787035	15.1	99.2	95.0
413653000	1441067487	30.941278238403108	122.78711679622751	15.1	99.21666666666665	95.0
413653000	1441067488	30.941266488922903	122.78719784977005	15.1	99.23333333333333	95.0
413653000	1441067489	30.94125477095115	122.7872782787731	15.1	99.25	95.0
413653000	1441067490	30.941243103879334	122.78735820138209	15.1	99.26666666666665	95.0
413653000	1441067491	30.941231507098653	122.78743773574256	15.1	99.28333333333333	95.0
413653000	1441067492	30.941219999999987	122.787517	15.1	99.3	95.0
413653000	1441067493	30.94120859305456	122.78759610521875	15.1	99.31666666666666	95.0
413653000	1441067494	30.941197261055738	122.78767513413874	15.1	99.33333333333333	95.0
413653000	1441067495	30.941185969877353	122.78775416241845	15.1	99.35000000000001	95.0
413653000	1441067496	30.941174685393	122.78783326571642	15.1	99.36666666666667	95.0
413653000	1441067497	30.941163373476147	122.78791251969086	15.1	99.38333333333334	95.0
413653000	1441067498	30.941151999999995	122.78799199999999	15.1	99.40000000000002	95.0
413653000	1441067499	30.941140537526103	122.78807175974747	15.1	99.41666666666667	95.0
413653000	1441067500	30.94112898536976	122.78815176181973	15.1	99.43333333333335	95.0
413653000	1441067501	30.941117349534885	122.7882319465489	15.1	99.45	95.0
413653000	1441067502	30.941105636025465	122.78831225426714	15.1	99.46666666666667	95.0
413653000	1441067503	30.94109385084573	122.78839262530677	15.1	99.48333333333335	95.0
413653000	1441067504	30.941081999999987	122.78847299999998	15.1	99.5	95.0
413653000	1441067505	30.941070090156185	122.7885533307959	15.1	99.50833333333334	95.0
413653000	1441067506	30.9410581306362	122.78863361861049	15.1	99.51666666666667	95.0
413653000	1441067507	30.941046131425352	122.78871387647646	15.1	99.525	95.0
413653000	1441067508	30.941034102508905	122.78879411742665	15.1	99.53333333333335	95.0
413653000	1441067509	30.941022053872146	122.78887435449381	15.1	99.54166666666667	95.0
413653000	1441067510	30.941009995500274	122.78895460071078	15.1	99.55	95.0
413653000	1441067511	30.94099793737847	122.7890348691104	15.1	99.55833333333334	95.0
413653000	1441067512	30.94098588949191	122.78911517272554	15.1	99.56666666666666	95.0
413653000	1441067513	30.940973861825707	122.78919552458913	15.1	99.575	95.0
413653000	1441067514	30.940961864364954	122.78927593773412	15.1	99.58333333333334	95.0
413653000	1441067515	30.940949907094705	122.78935642519339	15.1	99.59166666666667	95.0
413653000	1441067516	30.940937999999996	122.789437	15.1	99.6	95.0
413653000	1441067517	30.94092615107073	122.78951767053323	15.1	99.59444444444445	95.0
413653000	1441067518	30.940914360316476	122.7895984265574	15.1	99.58888888888889	95.0
413653000	1441067519	30.94090262575173	122.7896792531832	15.1	99.58333333333334	95.0
413653000	1441067520	30.940890945391047	122.78976013552123	15.1	99.57777777777778	95.0
413653000	1441067521	30.940879317248992	122.78984105868219	15.1	99.57222222222222	95.0
413653000	1441067522	30.940867739340185	122.78992200777665	15.1	99.56666666666666	95.0
413653000	1441067523	30.940856209679303	122.79000296791531	15.1	99.56111111111112	95.0
413653000	1441067524	30.940844726281004	122.79008392420877	15.1	99.55555555555556	95.0
413653000	1441067525	30.94083328716004	122.7901648617677	15.1	99.55	95.0
413653000	1441067526	30.940821890331183	122.79024576570276	15.1	99.54444444444445	95.0
413653000	1441067527	30.94081053380922	122.79032662112454	15.1	99.53888888888889	95.0
413653000	1441067528	30.940799215608987	122.79040741314373	15.1	99.53333333333335	95.0
413653000	1441067529	30.940787933745383	122.79048812687094	15.1	99.52777777777779	95.0
413653000	1441067530	30.94077668623332	122.79056874741681	15.1	99.52222222222223	95.0
413653000	1441067531	30.940765471087747	122.79064925989202	15.1	99.51666666666667	95.0
413653000	1441067532	30.940754286323646	122.79072964940721	15.1	99.51111111111112	95.0
413653000	1441067533	30.940743129956047	122.79080990107299	15.1	99.50555555555556	95.0
413653000	1441067534	30.940732000000004	122.79089	15.1	99.5	95.0
413653000	1441067535	30.940720891397778	122.79096995652003	15.1	99.48333333333335	95.0
413653000	1441067536	30.940709786800063	122.79104988184926	15.1	99.46666666666667	95.0
413653000	1441067537	30.94069866578439	122.79112991242489	15.1	99.45	95.0
413653000	1441067538	30.94068750792797	122.79121018468395	15.1	99.43333333333335	95.0
413653000	1441067539	30.94067629280767	122.79129083506339	15.1	99.41666666666667	95.0
413653000	1441067540	30.940665	122.791372	15.1	99.40000000000002	95.0
413653000	1441067541	30.940653625432862	122.79145372132032	15.1	99.40000000000002	95.0
413653000	1441067542	30.940642230441245	122.79153566241034	15.1	99.40000000000002	95.0
413653000	1441067543	30.94063089271284	122.79161739204636	15.1	99.40000000000002	95.0
413653000	1441067544	30.940619689936412	122.79169847900512	15.1	99.40000000000002	95.0
413653000	1441067545	30.94060869980183	122.79177849206377	15.1	99.40000000000002	95.0
413653000	1441067546	30.940597999999994	122.79185699999998	15.1	99.40000000000002	95.0
413653000	1441067547	30.94058761151546	122.79193388505679	15.1	99.40000000000002	95.0
413653000	1441067548	30.940577328502815	122.79201028333702	15.1	99.40000000000002	95.0
413653000	1441067549	30.940566888406185	122.7920876444072	15.1	99.40000000000002	95.0
413653000	1441067550	30.94055602866621	122.79216741783236	15.1	99.40000000000002	95.0
413653000	1441067551	30.940544486719848	122.79225105317605	15.1	99.40000000000002	95.0
413653000	1441067552	30.940532	122.79233999999998	15.1	99.40000000000002	95.0
413653000	1441067553	30.94051844029572	122.79243492273632	15.1	99.40000000000002	95.0
413653000	1441067554	30.94050421683834	122.79253334530594	15.1	99.40000000000002	95.0
413653000	1441067555	30.940489873228213	122.79263200650534	15.1	99.40000000000002	95.0
413653000	1441067556	30.940475953075524	122.79272764513517	15.1	99.40000000000002	95.0
413653000	1441067557	30.940463	122.79281699999999	15.1	99.40000000000002	95.0
413653000	1441067558	30.940451411649562	122.79289768571412	15.1	99.41428571428573	95.0
413653000	1441067559	30.940441001754053	122.79297082011833	15.1	99.42857142857144	95.0
413653000	1441067560	30.940431438058212	122.79303839685768	15.1	99.44285714285715	95.0
413653000	1441067561	30.94042238830165	122.79310240957514	15.1	99.45714285714287	95.0
413653000	1441067562	30.940413520219586	122.79316485191191	15.1	99.47142857142858	95.0
413653000	1441067563	30.940404501543266	122.79322771750755	15.1	99.4857142857143	95.0
413653000	1441067564	30.940395	122.79329300000002	15.1	99.5	95.0
413653000	1441067565	30.94038474237362	122.79336235925999	15.1	99.5	95.0
413653000	1441067566	30.94037369168739	122.79343612009451	15.1	99.5	95.0
413653000	1441067567	30.940361870024443	122.7935142735448	15.1	99.5	95.0
413653000	1441067568	30.940349299467456	122.79359681065185	15.1	99.5	95.0
413653000	1441067569	30.94033600209868	122.79368372245666	15.1	99.5	95.0
413653000	1441067570	30.940322	122.79377499999998	15.1	99.5	95.0
413653000	1441067571	30.940307361720784	122.79387035784048	15.1	99.48	95.0
413653000	1441067572	30.940292341683648	122.7939684046089	15.1	99.46000000000001	95.0
413653000	1441067573	30.940277240783605	122.79406747245598	15.1	99.44000000000001	95.0
413653000	1441067574	30.94026235992068	122.79416589353463	15.1	99.42000000000002	95.0
413653000	1441067575	30.940248000000004	122.794262	15.1	99.40000000000002	95.0
413653000	1441067576	30.94023440006403	122.79435445495928	15.094736842105263	99.39473684210527	95.0
413653000	1441067577	30.940221551687692	122.79444324532031	15.089473684210526	99.38947368421053	95.0
413653000	1441067578	30.940209384577592	122.7945286889406	15.08421052631579	99.3842105263158	95.0
413653000	1441067579	30.940197828439274	122.79461110367693	15.078947368421053	99.37894736842107	95.0
413653000	1441067580	30.9401868129772	122.7946908073857	15.073684210526315	99.37368421052632	95.0
413653000	1441067581	30.940176267894877	122.79476811792274	15.068421052631578	99.36842105263159	95.0
413653000	1441067582	30.940166122894887	122.7948433531435	15.063157894736841	99.36315789473684	95.0
413653000	1441067583	30.940156307678983	122.79491683090306	15.057894736842105	99.35789473684211	95.0
413653000	1441067584	30.940146751948095	122.79498886905598	15.052631578947368	99.35263157894737	95.0
413653000	1441067585	30.940137385402394	122.7950597854566	15.047368421052632	99.34736842105264	95.0
413653000	1441067586	30.940128137741304	122.79512989795884	15.042105263157895	99.34210526315789	95.0
413653000	1441067587	30.94011893866356	122.79519952441632	15.036842105263158	99.33684210526316	95.0
413653000	1441067588	30.940109717867184	122.79526898268233	15.031578947368422	99.33157894736843	95.0
413653000	1441067589	30.94010040504952	122.7953385906098	15.026315789473685	99.32631578947368	95.0
413653000	1441067590	30.940090929907218	122.79540866605139	15.021052631578947	99.32105263157894	95.0
413653000	1441067591	30.94008122213622	122.79547952685942	15.01578947368421	99.3157894736842	95.0
413653000	1441067592	30.94007121143182	122.79555149088586	15.010526315789473	99.31052631578947	95.0
413653000	1441067593	30.94006082748849	122.79562487598231	15.005263157894737	99.30526315789473	95.0
413653000	1441067594	30.940049999999996	122.7957	15.0	99.3	95.0
413653000	1441067595	30.940038687439625	122.79577706476611	15.016666666666666	99.31666666666666	95.0
413653000	1441067596	30.94002696340184	122.79585580801304	15.033333333333333	99.33333333333333	95.0
413653000	1441067597	30.94001493026211	122.79593585144998	15.05	99.35000000000001	95.0
413653000	1441067598	30.94000269039687	122.79601681678662	15.066666666666666	99.36666666666667	95.0
413653000	1441067599	30.939990346183404	122.79609832573303	15.083333333333332	99.38333333333334	95.0
413653000	1441067600	30.939977999999993	122.79618	15.1	99.40000000000002	95.0
413653000	1441067601	30.93996573964318	122.79626148041037	15.1	99.40000000000002	95.0
[truncated: 2,524 more rows]
