# Supplementary material for: Maritime traffic congestion identification and ship trajectory prediction using temporal graph convolutional networks
Source: PLoS One. 2026 Mar 9;21(3):e0342781. doi: 10.1371/journal.pone.0342781 (PMC12970927; doi:10.1371/journal.pone.0342781)
Supplement: S1 File — (ZIP) [file pone.0342781.s001.zip › data/interpolation/shipid_413654000_processed.csv]

shipid	lasttime	lat	lon	sog	cog	hdg
413654000	1441065638	31.221167	122.48166700000002	0.1	89.0	357.0
413654000	1441065639	31.2211670000007	122.4816683181927	0.09944134078212291	88.97765363128491	356.97765363128485
413654000	1441065640	31.221167000001394	122.4816696323693	0.09888268156424582	88.95530726256983	356.9553072625698
413654000	1441065641	31.22116700000207	122.48167094252346	0.09832402234636872	88.93296089385474	356.9329608938547
413654000	1441065642	31.221167000002737	122.48167224864883	0.09776536312849163	88.91061452513966	356.91061452513964
413654000	1441065643	31.221167000003383	122.48167355073902	0.09720670391061453	88.88826815642457	356.8882681564246
413654000	1441065644	31.22116700000401	122.4816748487877	0.09664804469273744	88.8659217877095	356.86592178770945
413654000	1441065645	31.221167000004645	122.48167614278852	0.09608938547486034	88.84357541899442	356.8435754189944
413654000	1441065646	31.221167000005256	122.48167743273508	0.09553072625698325	88.82122905027933	356.8212290502793
413654000	1441065647	31.221167000005845	122.48167871862104	0.09497206703910616	88.79888268156425	356.79888268156424
413654000	1441065648	31.221167000006425	122.48168000044008	0.09441340782122906	88.77653631284916	356.77653631284915
413654000	1441065649	31.221167000007004	122.48168127818579	0.09385474860335197	88.75418994413408	356.75418994413405
413654000	1441065650	31.22116700000755	122.48168255185183	0.09329608938547486	88.73184357541899	356.73184357541896
413654000	1441065651	31.221167000008105	122.48168382143186	0.09273743016759776	88.7094972067039	356.70949720670393
413654000	1441065652	31.221167000008638	122.48168508691951	0.09217877094972067	88.68715083798882	356.68715083798884
413654000	1441065653	31.221167000009153	122.48168634830841	0.09162011173184358	88.66480446927373	356.6648044692737
413654000	1441065654	31.221167000009657	122.48168760559221	0.09106145251396648	88.64245810055866	356.64245810055866
413654000	1441065655	31.22116700001016	122.48168885876454	0.09050279329608939	88.62011173184358	356.62011173184356
413654000	1441065656	31.22116700001065	122.48169010781905	0.08994413407821229	88.59776536312849	356.5977653631285
413654000	1441065657	31.22116700001112	122.4816913527494	0.0893854748603352	88.57541899441341	356.5754189944134
413654000	1441065658	31.221167000011583	122.48169259354923	0.0888268156424581	88.55307262569832	356.5530726256983
413654000	1441065659	31.221167000012034	122.48169383021217	0.08826815642458101	88.53072625698324	356.53072625698326
413654000	1441065660	31.22116700001246	122.48169506273183	0.08770949720670392	88.50837988826815	356.50837988826817
413654000	1441065661	31.221167000012894	122.4816962911019	0.08715083798882682	88.48603351955308	356.4860335195531
413654000	1441065662	31.221167000013313	122.481697515316	0.08659217877094973	88.46368715083798	356.463687150838
413654000	1441065663	31.221167000013715	122.48169873536779	0.08603351955307263	88.4413407821229	356.4413407821229
413654000	1441065664	31.22116700001411	122.48169995125089	0.08547486033519554	88.41899441340783	356.4189944134078
413654000	1441065665	31.221167000014486	122.48170116295894	0.08491620111731844	88.39664804469274	356.39664804469277
413654000	1441065666	31.221167000014866	122.48170237048562	0.08435754189944135	88.37430167597766	356.3743016759776
413654000	1441065667	31.221167000015225	122.48170357382452	0.08379888268156425	88.35195530726257	356.35195530726253
413654000	1441065668	31.221167000015566	122.4817047729693	0.08324022346368715	88.32960893854748	356.3296089385475
413654000	1441065669	31.22116700001591	122.48170596791361	0.08268156424581005	88.3072625698324	356.3072625698324
413654000	1441065670	31.221167000016234	122.4817071586511	0.08212290502793296	88.28491620111731	356.2849162011173
413654000	1441065671	31.221167000016553	122.48170834517539	0.08156424581005586	88.26256983240224	356.2625698324022
413654000	1441065672	31.22116700001687	122.48170952748016	0.08100558659217877	88.24022346368714	356.24022346368713
413654000	1441065673	31.221167000017157	122.481710705559	0.08044692737430167	88.21787709497207	356.2178770949721
413654000	1441065674	31.221167000017438	122.4817118794056	0.07988826815642458	88.19553072625699	356.195530726257
413654000	1441065675	31.221167000017722	122.48171304901354	0.07932960893854749	88.1731843575419	356.17318435754186
413654000	1441065676	31.22116700001799	122.48171421437654	0.07877094972067039	88.15083798882682	356.1508379888268
413654000	1441065677	31.22116700001825	122.48171537548816	0.0782122905027933	88.12849162011173	356.12849162011173
413654000	1441065678	31.221167000018486	122.48171653234212	0.0776536312849162	88.10614525139665	356.10614525139664
413654000	1441065679	31.221167000018728	122.48171768493201	0.07709497206703911	88.08379888268156	356.08379888268155
413654000	1441065680	31.22116700001896	122.4817188332515	0.07653631284916201	88.06145251396647	356.06145251396646
413654000	1441065681	31.22116700001918	122.48171997729419	0.07597765363128492	88.0391061452514	356.03910614525137
413654000	1441065682	31.22116700001938	122.48172111705378	0.07541899441340782	88.0167597765363	356.01675977653633
413654000	1441065683	31.221167000019594	122.48172225252388	0.07486033519553073	87.99441340782123	355.99441340782124
413654000	1441065684	31.22116700001978	122.48172338369812	0.07430167597765364	87.97206703910615	355.9720670391061
413654000	1441065685	31.221167000019957	122.48172451057017	0.07374301675977654	87.94972067039106	355.94972067039106
413654000	1441065686	31.22116700002014	122.48172563313365	0.07318435754189945	87.92737430167598	355.92737430167597
413654000	1441065687	31.221167000020298	122.48172675138223	0.07262569832402235	87.90502793296089	355.90502793296093
413654000	1441065688	31.22116700002045	122.4817278653095	0.07206703910614526	87.88268156424581	355.8826815642458
413654000	1441065689	31.22116700002061	122.48172897490915	0.07150837988826816	87.86033519553072	355.8603351955307
413654000	1441065690	31.22116700002074	122.4817300801748	0.07094972067039107	87.83798882681563	355.83798882681566
413654000	1441065691	31.221167000020884	122.48173118110012	0.07039106145251398	87.81564245810056	355.81564245810057
413654000	1441065692	31.221167000021005	122.4817322776787	0.06983240223463688	87.79329608938546	355.7932960893855
413654000	1441065693	31.221167000021115	122.48173336990423	0.06927374301675979	87.7709497206704	355.7709497206704
413654000	1441065694	31.221167000021207	122.48173445777032	0.06871508379888269	87.74860335195531	355.7486033519553
413654000	1441065695	31.22116700002131	122.48173554127064	0.0681564245810056	87.72625698324023	355.7262569832402
413654000	1441065696	31.221167000021406	122.4817366203988	0.0675977653631285	87.70391061452514	355.70391061452517
413654000	1441065697	31.22116700002148	122.48173769514845	0.0670391061452514	87.68156424581005	355.68156424581
413654000	1441065698	31.221167000021552	122.48173876551327	0.0664804469273743	87.65921787709497	355.65921787709493
413654000	1441065699	31.22116700002163	122.48173983148686	0.0659217877094972	87.63687150837988	355.6368715083799
413654000	1441065700	31.221167000021673	122.48174089306289	0.06536312849162011	87.6145251396648	355.6145251396648
413654000	1441065701	31.221167000021744	122.48174195023496	0.06480446927374302	87.59217877094972	355.5921787709497
413654000	1441065702	31.22116700002177	122.48174300299675	0.06424581005586592	87.56983240223464	355.5698324022346
413654000	1441065703	31.221167000021808	122.48174405134188	0.06368715083798883	87.54748603351956	355.54748603351953
413654000	1441065704	31.22116700002184	122.48174509526402	0.06312849162011173	87.52513966480447	355.5251396648045
413654000	1441065705	31.221167000021858	122.48174613475676	0.06256983240223464	87.5027932960894	355.5027932960894
413654000	1441065706	31.221167000021882	122.48174716981381	0.062011173184357546	87.4804469273743	355.48044692737426
413654000	1441065707	31.22116700002189	122.48174820042877	0.06145251396648045	87.45810055865923	355.4581005586592
413654000	1441065708	31.22116700002189	122.48174922659527	0.06089385474860335	87.43575418994413	355.43575418994413
413654000	1441065709	31.22116700002187	122.48175024830698	0.060335195530726256	87.41340782122904	355.41340782122904
413654000	1441065710	31.22116700002187	122.48175126555753	0.05977653631284916	87.39106145251397	355.39106145251395
413654000	1441065711	31.22116700002185	122.48175227834056	0.05921787709497207	87.36871508379888	355.36871508379886
413654000	1441065712	31.22116700002182	122.48175328664973	0.05865921787709497	87.3463687150838	355.34636871508377
413654000	1441065713	31.221167000021794	122.48175429047866	0.05810055865921788	87.32402234636872	355.32402234636874
413654000	1441065714	31.221167000021754	122.48175528982101	0.057541899441340784	87.30167597765363	355.30167597765364
413654000	1441065715	31.221167000021712	122.4817562846704	0.05698324022346369	87.27932960893855	355.27932960893855
413654000	1441065716	31.221167000021666	122.4817572750205	0.056424581005586595	87.25698324022346	355.25698324022346
413654000	1441065717	31.221167000021616	122.4817582608649	0.0558659217877095	87.23463687150839	355.23463687150837
413654000	1441065718	31.221167000021552	122.4817592421973	0.0553072625698324	87.2122905027933	355.21229050279334
413654000	1441065719	31.22116700002148	122.48176021901132	0.054748603351955305	87.1899441340782	355.1899441340782
413654000	1441065720	31.221167000021406	122.4817611913006	0.05418994413407821	87.16759776536313	355.1675977653631
413654000	1441065721	31.221167000021328	122.48176215905876	0.053631284916201116	87.14525139664804	355.14525139664806
413654000	1441065722	31.221167000021254	122.48176312227949	0.05307262569832402	87.12290502793297	355.122905027933
413654000	1441065723	31.22116700002115	122.48176408095641	0.05251396648044693	87.10055865921788	355.1005586592179
413654000	1441065724	31.221167000021055	122.48176503508314	0.05195530726256983	87.0782122905028	355.0782122905028
413654000	1441065725	31.221167000020962	122.48176598465334	0.05139664804469274	87.05586592178771	355.0558659217877
413654000	1441065726	31.22116700002086	122.48176692966067	0.050837988826815644	87.03351955307262	355.0335195530726
413654000	1441065727	31.22116700002074	122.48176787009872	0.05027932960893855	87.01117318435755	355.0111731843576
413654000	1441065728	31.221167000020625	122.4817688059612	0.049720670391061456	86.98882681564245	354.9888268156424
413654000	1441065729	31.221167000020504	122.48176973724169	0.049162011173184354	86.96648044692738	354.9664804469274
413654000	1441065730	31.22116700002037	122.48177066393389	0.04860335195530726	86.94413407821229	354.9441340782123
413654000	1441065731	31.221167000020248	122.4817715860314	0.048044692737430165	86.92178770949721	354.9217877094972
413654000	1441065732	31.221167000020113	122.48177250352784	0.04748603351955307	86.89944134078213	354.8994413407822
413654000	1441065733	31.221167000019975	122.48177341641693	0.04692737430167598	86.87709497206704	354.877094972067
413654000	1441065734	31.22116700001983	122.48177432469222	0.04636871508379888	86.85474860335196	354.85474860335194
413654000	1441065735	31.221167000019676	122.48177522834743	0.04581005586592179	86.83240223463687	354.8324022346369
413654000	1441065736	31.22116700001953	122.48177612737616	0.045251396648044694	86.8100558659218	354.8100558659218
413654000	1441065737	31.22116700001937	122.48177702177206	0.0446927374301676	86.7877094972067	354.78770949720666
413654000	1441065738	31.221167000019218	122.48177791152877	0.044134078212290505	86.76536312849161	354.76536312849163
413654000	1441065739	31.22116700001904	122.48177879663997	0.04357541899441341	86.74301675977654	354.74301675977654
413654000	1441065740	31.22116700001888	122.48177967709923	0.04301675977653631	86.72067039106145	354.72067039106145
413654000	1441065741	31.22116700001871	122.48178055290023	0.042458100558659215	86.69832402234637	354.6983240223464
413654000	1441065742	31.221167000018525	122.48178142403663	0.04189944134078212	86.67597765363129	354.67597765363126
413654000	1441065743	31.22116700001834	122.48178229050203	0.041340782122905026	86.6536312849162	354.65363128491623
413654000	1441065744	31.221167000018163	122.48178315229012	0.04078212290502793	86.63128491620112	354.63128491620114
413654000	1441065745	31.221167000017978	122.48178400939449	0.04022346368715084	86.60893854748603	354.60893854748605
413654000	1441065746	31.221167000017786	122.48178486180882	0.03966480446927374	86.58659217877096	354.58659217877096
413654000	1441065747	31.221167000017594	122.48178570952673	0.03910614525139665	86.56424581005587	354.56424581005587
413654000	1441065748	31.221167000017385	122.48178655254189	0.038547486033519554	86.54189944134077	354.5418994413408
413654000	1441065749	31.22116700001719	122.48178739084791	0.03798882681564246	86.5195530726257	354.51955307262574
413654000	1441065750	31.221167000016983	122.48178822443845	0.037430167597765365	86.4972067039106	354.49720670391065
413654000	1441065751	31.221167000016774	122.48178905330715	0.03687150837988827	86.47486033519554	354.4748603351955
413654000	1441065752	31.221167000016564	122.48178987744765	0.036312849162011177	86.45251396648045	354.45251396648047
413654000	1441065753	31.22116700001636	122.48179069685357	0.03575418994413408	86.43016759776538	354.4301675977654
413654000	1441065754	31.221167000016145	122.48179151151858	0.03519553072625699	86.40782122905028	354.4078212290503
413654000	1441065755	31.22116700001592	122.48179232143632	0.03463687150837989	86.3854748603352	354.3854748603352
413654000	1441065756	31.221167000015708	122.48179312660044	0.034078212290502785	86.36312849162012	354.3631284916201
413654000	1441065757	31.221167000015484	122.48179392700455	0.03351955307262569	86.34078212290503	354.34078212290507
413654000	1441065758	31.221167000015253	122.48179472264233	0.032960893854748596	86.31843575418995	354.31843575419
413654000	1441065759	31.221167000015026	122.48179551350738	0.0324022346368715	86.29608938547486	354.2960893854749
413654000	1441065760	31.2211670000148	122.48179629959338	0.03184357541899441	86.27374301675978	354.2737430167598
413654000	1441065761	31.22116700001455	122.48179708089394	0.03128491620111731	86.2513966480447	354.2513966480447
413654000	1441065762	31.22116700001431	122.48179785740273	0.03072625698324022	86.22905027932961	354.2290502793296
413654000	1441065763	31.221167000014084	122.48179862911336	0.030167597765363124	86.20670391061454	354.2067039106146
413654000	1441065764	31.221167000013843	122.48179939601953	0.02960893854748603	86.18435754189944	354.18435754189943
413654000	1441065765	31.2211670000136	122.4818001581148	0.029050279329608936	86.16201117318435	354.16201117318434
413654000	1441065766	31.221167000013352	122.48180091539288	0.02849162011173184	86.13966480446928	354.1396648044693
413654000	1441065767	31.22116700001311	122.48180166784736	0.027932960893854747	86.11731843575419	354.1173184357542
413654000	1441065768	31.221167000012876	122.48180241547193	0.027374301675977653	86.09497206703911	354.0949720670391
413654000	1441065769	31.221167000012613	122.48180315826019	0.026815642458100558	86.07262569832402	354.07262569832403
413654000	1441065770	31.221167000012354	122.48180389620583	0.026256983240223464	86.05027932960894	354.05027932960894
413654000	1441065771	31.221167000012112	122.48180462930246	0.02569832402234637	86.02793296089386	354.0279329608939
413654000	1441065772	31.221167000011857	122.4818053575437	0.025139664804469275	86.00558659217877	354.0055865921788
413654000	1441065773	31.221167000011597	122.48180608092323	0.02458100558659218	85.9832402234637	353.98324022346367
413654000	1441065774	31.221167000011356	122.4818067994347	0.024022346368715086	85.9608938547486	353.96089385474863
413654000	1441065775	31.221167000011082	122.4818075130717	0.023463687150837992	85.93854748603353	353.93854748603354
413654000	1441065776	31.221167000010833	122.48180822182793	0.022905027932960897	85.91620111731844	353.91620111731845
413654000	1441065777	31.221167000010574	122.48180892569697	0.02234636871508379	85.89385474860335	353.89385474860336
413654000	1441065778	31.221167000010304	122.48180962467254	0.021787709497206695	85.87150837988827	353.87150837988827
413654000	1441065779	31.221167000010038	122.48181031874819	0.0212290502793296	85.84916201117318	353.8491620111732
413654000	1441065780	31.22116700000978	122.48181100791764	0.020670391061452506	85.82681564245812	353.82681564245814
413654000	1441065781	31.221167000009522	122.4818116921745	0.02011173184357541	85.80446927374302	353.80446927374305
413654000	1441065782	31.22116700000925	122.4818123715124	0.019553072625698317	85.78212290502795	353.7821229050279
413654000	1441065783	31.221167000008997	122.48181304592501	0.018994413407821223	85.75977653631286	353.75977653631287
413654000	1441065784	31.221167000008723	122.48181371540596	0.01843575418994413	85.73743016759776	353.7374301675978
413654000	1441065785	31.221167000008453	122.48181437994887	0.017877094972067034	85.71508379888269	353.71508379888274
413654000	1441065786	31.221167000008194	122.48181503954741	0.01731843575418994	85.6927374301676	353.6927374301676
413654000	1441065787	31.22116700000792	122.4818156941952	0.016759776536312845	85.67039106145252	353.6703910614525
413654000	1441065788	31.221167000007647	122.48181634388592	0.01620111731843575	85.64804469273743	353.64804469273747
413654000	1441065789	31.22116700000739	122.48181698861318	0.015642458100558657	85.62569832402235	353.6256983240224
413654000	1441065790	31.221167000007114	122.48181762837064	0.015083798882681562	85.60335195530728	353.6033519553073
413654000	1441065791	31.221167000006844	122.4818182631519	0.014525139664804468	85.58100558659218	353.5810055865922
413654000	1441065792	31.221167000006577	122.48181889295066	0.013966480446927373	85.5586592178771	353.5586592178771
413654000	1441065793	31.221167000006304	122.48181951776051	0.013407821229050279	85.53631284916202	353.536312849162
413654000	1441065794	31.221167000006037	122.48182013757513	0.012849162011173185	85.51396648044692	353.513966480447
413654000	1441065795	31.221167000005778	122.48182075238813	0.01229050279329609	85.49162011173185	353.49162011173183
413654000	1441065796	31.221167000005508	122.48182136219319	0.011731843575418996	85.46927374301676	353.46927374301674
413654000	1441065797	31.221167000005234	122.48182196698393	0.011173184357541902	85.44692737430168	353.4469273743017
413654000	1441065798	31.221167000004975	122.48182256675398	0.010614525139664793	85.42458100558659	353.4245810055866
413654000	1441065799	31.22116700000471	122.48182316149699	0.010055865921787699	85.40223463687151	353.4022346368715
413654000	1441065800	31.22116700000442	122.48182375120663	0.009497206703910605	85.37988826815644	353.37988826815644
413654000	1441065801	31.22116700000416	122.4818243358765	0.00893854748603351	85.35754189944134	353.35754189944134
413654000	1441065802	31.221167000003895	122.48182491550025	0.008379888268156416	85.33519553072627	353.3351955307263
413654000	1441065803	31.22116700000364	122.48182549007154	0.007821229050279321	85.31284916201118	353.3128491620112
413654000	1441065804	31.221167000003366	122.48182605958404	0.007262569832402227	85.2905027932961	353.29050279329607
413654000	1441065805	31.22116700000311	122.48182662403133	0.006703910614525133	85.26815642458101	353.26815642458104
413654000	1441065806	31.221167000002843	122.48182718340705	0.006145251396648038	85.24581005586592	353.24581005586595
413654000	1441065807	31.221167000002577	122.48182773770489	0.005586592178770944	85.22346368715084	353.22346368715085
413654000	1441065808	31.22116700000231	122.48182828691849	0.0050279329608938494	85.20111731843575	353.20111731843576
413654000	1441065809	31.221167000002055	122.48182883104145	0.004469273743016755	85.17877094972069	353.1787709497207
413654000	1441065810	31.22116700000179	122.48182937006743	0.003910614525139661	85.1564245810056	353.15642458100564
413654000	1441065811	31.22116700000154	122.48182990399009	0.0033519553072625663	85.13407821229052	353.13407821229055
413654000	1441065812	31.221167000001266	122.48183043280306	0.002793296089385472	85.11173184357543	353.11173184357546
413654000	1441065813	31.221167000001024	122.48183095649999	0.0022346368715083775	85.08938547486034	353.08938547486036
413654000	1441065814	31.221167000000765	122.4818314750745	0.0016759776536312831	85.06703910614526	353.0670391061453
413654000	1441065815	31.221167000000502	122.48183198852024	0.0011173184357541888	85.04469273743017	353.0446927374302
413654000	1441065816	31.221167000000253	122.48183249683085	0.0005586592178770944	85.02234636871509	353.02234636871515
413654000	1441065817	31.22116700000001	122.48183299999998	0.0	85.0	353.0
413654000	1441065818	31.221166999999753	122.48183349802129	0.0005524861878453039	84.03867403314918	353.0055248618785
413654000	1441065819	31.221166999999504	122.48183399088839	0.0011049723756906078	83.07734806629836	353.0110497237569
413654000	1441065820	31.22116699999925	122.48183447859492	0.0016574585635359116	82.11602209944752	353.0165745856354
413654000	1441065821	31.22116699999901	122.48183496113452	0.0022099447513812156	81.15469613259668	353.0220994475138
413654000	1441065822	31.221166999998772	122.48183543850088	0.0027624309392265197	80.19337016574586	353.0276243093923
413654000	1441065823	31.221166999998523	122.48183591068761	0.0033149171270718232	79.23204419889503	353.0331491712708
413654000	1441065824	31.22116699999828	122.48183637768835	0.0038674033149171273	78.2707182320442	353.03867403314916
413654000	1441065825	31.22116699999804	122.48183683949672	0.004419889502762431	77.30939226519338	353.04419889502765
413654000	1441065826	31.221166999997795	122.48183729610639	0.004972375690607735	76.34806629834254	353.0497237569061
413654000	1441065827	31.221166999997564	122.48183774751101	0.005524861878453039	75.38674033149171	353.05524861878456
413654000	1441065828	31.221166999997337	122.48183819370418	0.006077348066298343	74.42541436464089	353.06077348066304
413654000	1441065829	31.221166999997106	122.48183863467959	0.0066298342541436465	73.46408839779006	353.0662983425415
413654000	1441065830	31.22116699999687	122.48183907043088	0.0071823204419889505	72.50276243093923	353.0718232044199
413654000	1441065831	31.22116699999664	122.48183950095165	0.0077348066298342545	71.5414364640884	353.0773480662983
413654000	1441065832	31.22116699999642	122.48183992623555	0.00828729281767956	70.58011049723758	353.0828729281768
413654000	1441065833	31.22116699999619	122.48184034627626	0.008839779005524863	69.61878453038675	353.0883977900553
413654000	1441065834	31.221166999995972	122.48184076106739	0.009392265193370166	68.65745856353591	353.0939226519337
413654000	1441065835	31.221166999995752	122.4818411706026	0.00994475138121547	67.69613259668509	353.0994475138122
413654000	1441065836	31.221166999995543	122.4818415748755	0.010497237569060774	66.73480662983425	353.10497237569064
413654000	1441065837	31.22116699999532	122.48184197387978	0.011049723756906079	65.77348066298343	353.11049723756906
413654000	1441065838	31.22116699999511	122.48184236760903	0.011602209944751382	64.81215469613261	353.11602209944755
413654000	1441065839	31.221166999994892	122.48184275605695	0.012154696132596687	63.850828729281766	353.121546961326
413654000	1441065840	31.22116699999469	122.48184313921713	0.01270718232044199	62.889502762430936	353.12707182320446
413654000	1441065841	31.221166999994484	122.48184351708323	0.013259668508287293	61.92817679558011	353.1325966850829
413654000	1441065842	31.221166999994274	122.48184388964887	0.013812154696132598	60.966850828729285	353.1381215469614
413654000	1441065843	31.22116699999408	122.48184425690775	0.014364640883977901	60.005524861878456	353.14364640883986
413654000	1441065844	31.221166999993876	122.48184461885347	0.014917127071823206	59.04419889502763	353.1491712707182
413654000	1441065845	31.221166999993677	122.48184497547969	0.015469613259668509	58.082872928176805	353.1546961325967
413654000	1441065846	31.221166999993493	122.48184532678002	0.016022099447513812	57.12154696132597	353.16022099447514
413654000	1441065847	31.22116699999329	122.48184567274814	0.01657458563535912	56.16022099447514	353.1657458563536
413654000	1441065848	31.221166999993105	122.48184601337765	0.017127071823204422	55.19889502762431	353.17127071823205
413654000	1441065849	31.221166999992928	122.48184634866223	0.017679558011049725	54.23756906077348	353.17679558011054
413654000	1441065850	31.221166999992743	122.4818466785955	0.018232044198895028	53.27624309392266	353.18232044198896
413654000	1441065851	31.22116699999256	122.48184700317113	0.01878453038674033	52.31491712707182	353.1878453038674
413654000	1441065852	31.221166999992388	122.48184732238272	0.019337016574585638	51.353591160220994	353.1933701657459
413654000	1441065853	31.22116699999221	122.48184763622395	0.01988950276243094	50.39226519337017	353.1988950276243
413654000	1441065854	31.221166999992036	122.48184794468841	0.020441988950276244	49.430939226519335	353.2044198895028
413654000	1441065855	31.221166999991876	122.4818482477698	0.020994475138121547	48.469613259668506	353.2099447513813
413654000	1441065856	31.221166999991706	122.48184854546176	0.021546961325966854	47.508287292817684	353.2154696132597
413654000	1441065857	31.221166999991542	122.4818488377579	0.022099447513812157	46.546961325966855	353.2209944751381
413654000	1441065858	31.22116699999139	122.48184912465186	0.02265193370165746	45.58563535911602	353.22651933701655
413654000	1441065859	31.22116699999123	122.48184940613729	0.023204419889502764	44.6243093922652	353.23204419889504
413654000	1441065860	31.221166999991084	122.48184968220784	0.023756906077348067	43.66298342541437	353.2375690607735
413654000	1441065861	31.221166999990924	122.48184995285716	0.024309392265193373	42.70165745856354	353.24309392265195
413654000	1441065862	31.22116699999077	122.48185021807886	0.024861878453038676	41.74033149171271	353.24861878453044
413654000	1441065863	31.22116699999063	122.48185047786662	0.02541436464088398	40.77900552486188	353.25414364640886
413654000	1441065864	31.22116699999049	122.48185073221404	0.025966850828729283	39.81767955801105	353.2596685082873
413654000	1441065865	31.221166999990352	122.48185098111482	0.026519337016574586	38.85635359116022	353.2651933701658
413654000	1441065866	31.221166999990224	122.48185122456253	0.027071823204419893	37.89502762430939	353.2707182320442
413654000	1441065867	31.22116699999007	122.48185146255088	0.027624309392265196	36.93370165745856	353.2762430939227
413654000	1441065868	31.221166999989958	122.48185169507346	0.0281767955801105	35.972375690607734	353.2817679558011
413654000	1441065869	31.221166999989816	122.48185192212395	0.028729281767955802	35.011049723756905	353.2872928176796
413654000	1441065870	31.221166999989695	122.48185214369597	0.02928176795580111	34.049723756906076	353.292817679558
413654000	1441065871	31.221166999989588	122.48185235978316	0.029834254143646412	33.08839779005525	353.29834254143645
413654000	1441065872	31.221166999989475	122.48185257037916	0.030386740331491715	32.12707182320442	353.30386740331494
413654000	1441065873	31.221166999989357	122.48185277547763	0.030939226519337018	31.16574585635359	353.30939226519337
413654000	1441065874	31.221166999989258	122.4818529750722	0.031491712707182325	30.20441988950276	353.31491712707185
413654000	1441065875	31.22116699998914	122.48185316915652	0.032044198895027624	29.243093922651934	353.32044198895034
413654000	1441065876	31.221166999989048	122.4818533577242	0.03259668508287293	28.281767955801108	353.32596685082876
413654000	1441065877	31.221166999988945	122.48185354076894	0.03314917127071824	27.32044198895028	353.3314917127072
413654000	1441065878	31.221166999988856	122.48185371828433	0.03370165745856354	26.35911602209944	353.3370165745856
413654000	1441065879	31.22116699998876	122.48185389026403	0.034254143646408844	25.397790055248613	353.3425414364641
413654000	1441065880	31.22116699998867	122.4818540567017	0.034806629834254144	24.436464088397788	353.3480662983426
413654000	1441065881	31.22116699998859	122.48185421759095	0.03535911602209945	23.47513812154696	353.353591160221
413654000	1441065882	31.22116699998851	122.48185437292543	0.03591160220994476	22.513812154696133	353.3591160220995
413654000	1441065883	31.221166999988423	122.48185452269878	0.036464088397790057	21.552486187845307	353.3646408839779
413654000	1441065884	31.22116699998836	122.48185466690468	0.03701657458563536	20.591160220994478	353.37016574585635
413654000	1441065885	31.221166999988277	122.48185480553671	0.03756906077348066	19.62983425414364	353.37569060773484
413654000	1441065886	31.22116699998823	122.48185493858857	0.03812154696132597	18.668508287292813	353.38121546961327
413654000	1441065887	31.221166999988164	122.48185506605385	0.038674033149171276	17.707182320441987	353.38674033149175
413654000	1441065888	31.221166999988085	122.48185518792624	0.039226519337016576	16.745856353591158	353.3922651933702
413654000	1441065889	31.221166999988036	122.48185530419937	0.03977900552486188	15.784530386740332	353.39779005524866
413654000	1441065890	31.221166999987986	122.48185541486684	0.04033149171270718	14.823204419889505	353.4033149171271
413654000	1441065891	31.22116699998793	122.48185551992235	0.04088397790055249	13.861878453038665	353.4088397790055
413654000	1441065892	31.221166999987876	122.48185561935948	0.041436464088397795	12.90055248618784	353.414364640884
413654000	1441065893	31.221166999987837	122.48185571317192	0.041988950276243095	11.939226519337012	353.41988950276243
413654000	1441065894	31.221166999987805	122.48185580135332	0.0425414364640884	10.977900552486185	353.4254143646409
413654000	1441065895	31.22116699998777	122.48185588389728	0.04309392265193371	10.016574585635357	353.4309392265194
413654000	1441065896	31.221166999987737	122.48185596079745	0.04364640883977901	9.055248618784532	353.4364640883978
413654000	1441065897	31.221166999987705	122.4818560320475	0.044198895027624314	8.093922651933704	353.44198895027625
413654000	1441065898	31.221166999987684	122.48185609764107	0.044751381215469614	7.132596685082865	353.4475138121547
413654000	1441065899	31.22116699998766	122.48185615757176	0.04530386740331492	6.171270718232038	353.45303867403317
413654000	1441065900	31.22116699998765	122.48185621183326	0.04585635359116023	5.209944751381212	353.45856353591165
413654000	1441065901	31.221166999987627	122.48185626041919	0.04640883977900553	4.248618784530384	353.4640883977901
413654000	1441065902	31.221166999987624	122.48185630332317	0.046961325966850834	3.2872928176795577	353.46961325966856
413654000	1441065903	31.22116699998761	122.48185634053888	0.04751381215469613	2.325966850828731	353.475138121547
413654000	1441065904	31.221166999987602	122.48185637205994	0.04806629834254144	1.3646408839778912	353.4806629834254
413654000	1441065905	31.22116699998761	122.48185639788001	0.04861878453038675	0.4033149171270643	353.4861878453039
413654000	1441065906	31.22116699998761	122.48185641799269	0.049171270718232046	359.44198895027625	353.49171270718233
413654000	1441065907	31.221166999987624	122.48185643239168	0.04972375690607735	358.4806629834254	353.4972375690608
413654000	1441065908	31.221166999987627	122.48185644107059	0.05027624309392265	357.5193370165746	353.50276243093924
413654000	1441065909	31.22116699998765	122.48185644402307	0.05082872928176796	356.55801104972375	353.5082872928177
413654000	1441065910	31.221166999987666	122.48185644124275	0.051381215469613266	355.5966850828729	353.51381215469615
413654000	1441065911	31.221166999987684	122.48185643272326	0.051933701657458566	354.6353591160221	353.5193370165746
413654000	1441065912	31.221166999987716	122.4818564184583	0.05248618784530387	353.67403314917124	353.52486187845307
413654000	1441065913	31.221166999987744	122.48185639844144	0.05303867403314917	352.71270718232046	353.5303867403315
413654000	1441065914	31.221166999987776	122.48185637266639	0.05359116022099448	351.7513812154696	353.53591160221
413654000	1441065915	31.221166999987805	122.48185634112673	0.054143646408839785	350.7900552486188	353.5414364640884
413654000	1441065916	31.221166999987844	122.48185630381613	0.054696132596685085	349.82872928176795	353.5469613259669
413654000	1441065917	31.221166999987883	122.48185626072824	0.05524861878453039	348.8674033149171	353.5524861878453
413654000	1441065918	31.221166999987933	122.48185621185667	0.0558011049723757	347.9060773480663	353.55801104972375
413654000	1441065919	31.22116699998798	122.4818561571951	0.056353591160221	346.94475138121544	353.56353591160223
413654000	1441065920	31.221166999988036	122.48185609673716	0.056906077348066304	345.98342541436466	353.56906077348066
413654000	1441065921	31.221166999988093	122.48185603047648	0.057458563535911604	345.0220994475138	353.57458563535914
413654000	1441065922	31.221166999988156	122.4818559584067	0.05801104972375691	344.060773480663	353.5801104972376
413654000	1441065923	31.22116699998822	122.48185588052146	0.05856353591160222	343.09944751381215	353.58563535911605
413654000	1441065924	31.221166999988284	122.48185579681446	0.05911602209944752	342.1381215469613	353.5911602209945
413654000	1441065925	31.221166999988352	122.48185570727925	0.059668508287292824	341.1767955801105	353.5966850828729
413654000	1441065926	31.22116699998843	122.48185561190955	0.06022099447513812	340.21546961325964	353.6022099447514
413654000	1441065927	31.2211669999885	122.48185551069896	0.06077348066298343	339.2541436464088	353.6077348066299
413654000	1441065928	31.221166999988583	122.4818554036411	0.061325966850828736	338.292817679558	353.6132596685083
413654000	1441065929	31.221166999988665	122.4818552907297	0.061878453038674036	337.3314917127072	353.6187845303868
413654000	1441065930	31.221166999988753	122.48185517195829	0.06243093922651934	336.37016574585635	353.6243093922652
413654000	1441065931	31.221166999988842	122.4818550473206	0.06298342541436465	335.4088397790055	353.62983425414365
413654000	1441065932	31.221166999988927	122.48185491681019	0.06353591160220995	334.4475138121547	353.63535911602213
413654000	1441065933	31.221166999989034	122.48185478042079	0.06408839779005525	333.48618784530385	353.64088397790056
413654000	1441065934	31.221166999989123	122.481854638146	0.06464088397790056	332.524861878453	353.64640883977904
413654000	1441065935	31.221166999989233	122.48185448997945	0.06519337016574586	331.56353591160223	353.65193370165747
413654000	1441065936	31.221166999989332	122.4818543359148	0.06574585635359116	330.6022099447514	353.65745856353595
413654000	1441065937	31.221166999989435	122.48185417594568	0.06629834254143648	329.64088397790056	353.6629834254144
413654000	1441065938	31.221166999989556	122.48185401006576	0.06685082872928177	328.6795580110497	353.6685082872928
413654000	1441065939	31.221166999989663	122.48185383826863	0.06740331491712707	327.7182320441989	353.6740331491713
413654000	1441065940	31.22116699998978	122.481853660548	0.06795580110497237	326.75690607734805	353.6795580110497
413654000	1441065941	31.2211669999899	122.48185347689744	0.06850828729281769	325.7955801104972	353.6850828729282
413654000	1441065942	31.22116699999002	122.48185328731064	0.06906077348066299	324.8342541436464	353.6906077348067
413654000	1441065943	31.221166999990135	122.48185309178123	0.06961325966850829	323.87292817679554	353.6961325966851
413654000	1441065944	31.221166999990274	122.48185289030283	0.0701657458563536	322.91160220994476	353.70165745856355
413654000	1441065945	31.221166999990402	122.48185268286912	0.0707182320441989	321.9502762430939	353.707182320442
413654000	1441065946	31.22116699999054	122.48185246947372	0.0712707182320442	320.9889502762431	353.71270718232046
413654000	1441065947	31.221166999990675	122.48185225011028	0.07182320441988951	320.02762430939225	353.71823204419894
413654000	1441065948	31.22116699999081	122.48185202477241	0.07237569060773481	319.0662983425414	353.72375690607737
413654000	1441065949	31.221166999990942	122.4818517934538	0.07292817679558011	318.10497237569064	353.72928176795585
413654000	1441065950	31.2211669999911	122.48185155614809	0.07348066298342543	317.1436464088398	353.7348066298343
413654000	1441065951	31.221166999991247	122.48185131284886	0.07403314917127073	316.18232044198896	353.7403314917127
413654000	1441065952	31.221166999991393	122.48185106354983	0.07458563535911603	315.2209944751381	353.7458563535912
413654000	1441065953	31.221166999991542	122.48185080824457	0.07513812154696133	314.2596685082873	353.7513812154696
413654000	1441065954	31.2211669999917	122.48185054692678	0.07569060773480664	313.29834254143645	353.7569060773481
413654000	1441065955	31.22116699999186	122.48185027959008	0.07624309392265194	312.3370165745856	353.76243093922653
413654000	1441065956	31.221166999992004	122.48185000622811	0.07679558011049724	311.3756906077348	353.767955801105
413654000	1441065957	31.22116699999217	122.4818497268345	0.07734806629834255	310.41436464088395	353.77348066298345
413654000	1441065958	31.22116699999235	122.48184944140293	0.07790055248618785	309.4530386740331	353.7790055248619
413654000	1441065959	31.2211669999925	122.481849149927	0.07845303867403315	308.49171270718233	353.78453038674036
413654000	1441065960	31.221166999992672	122.48184885240038	0.07900552486187847	307.5303867403315	353.7900552486188
413654000	1441065961	31.221166999992846	122.48184854881669	0.07955801104972376	306.56906077348066	353.79558011049727
413654000	1441065962	31.22116699999301	122.4818482391696	0.08011049723756906	305.6077348066298	353.80110497237575
413654000	1441065963	31.22116699999318	122.48184792345269	0.08066298342541436	304.646408839779	353.8066298342542
413654000	1441065964	31.221166999993354	122.4818476016597	0.08121546961325968	303.6850828729282	353.8121546961326
413654000	1441065965	31.221166999993525	122.48184727378417	0.08176795580110498	302.7237569060773	353.81767955801104
413654000	1441065966	31.22116699999371	122.48184693981982	0.08232044198895028	301.7624309392265	353.8232044198895
413654000	1441065967	31.221166999993887	122.48184659976023	0.08287292817679559	300.8011049723757	353.828729281768
413654000	1441065968	31.22116699999407	122.48184625359912	0.08342541436464089	299.83977900552486	353.83425414364643
413654000	1441065969	31.221166999994256	122.48184590133005	0.08397790055248619	298.878453038674	353.8397790055249
413654000	1441065970	31.221166999994455	122.48184554294671	0.0845303867403315	297.9171270718232	353.84530386740335
413654000	1441065971	31.221166999994637	122.48184517844274	0.0850828729281768	296.95580110497235	353.8508287292818
413654000	1441065972	31.22116699999483	122.48184480781174	0.0856353591160221	295.9944751381215	353.8563535911602
413654000	1441065973	31.221166999995013	122.48184443104739	0.08618784530386742	295.0331491712707	353.8618784530387
413654000	1441065974	31.221166999995198	122.48184404814334	0.08674033149171272	294.0718232044199	353.86740331491717
413654000	1441065975	31.221166999995397	122.48184365909322	0.08729281767955802	293.11049723756906	353.8729281767956
413654000	1441065976	31.221166999995585	122.48184326389065	0.08784530386740332	292.1491712707182	353.8784530386741
413654000	1441065977	31.221166999995777	122.4818428625293	0.08839779005524863	291.1878453038674	353.88397790055245
413654000	1441065978	31.22116699999598	122.48184245500279	0.08895027624309393	290.22651933701655	353.88950276243094
413654000	1441065979	31.22116699999617	122.48184204130479	0.08950276243093923	289.2651933701657	353.8950276243094
413654000	1441065980	31.22116699999638	122.48184162142893	0.09005524861878454	288.3038674033149	353.90055248618785
413654000	1441065981	31.22116699999658	122.48184119536882	0.09060773480662984	287.3425414364641	353.90607734806633
413654000	1441065982	31.22116699999676	122.48184076311816	0.09116022099447514	286.38121546961327	353.91160220994476
413654000	1441065983	31.221166999996974	122.48184032467053	0.09171270718232045	285.41988950276243	353.91712707182324
413654000	1441065984	31.22116699999717	122.48183988001962	0.09226519337016575	284.4585635359116	353.9226519337017
413654000	1441065985	31.221166999997386	122.48183942915905	0.09281767955801105	283.49723756906076	353.9281767955801
413654000	1441065986	31.22116699999757	122.48183897208244	0.09337016574585635	282.5359116022099	353.9337016574586
413654000	1441065987	31.221166999997767	122.4818385087835	0.09392265193370167	281.5745856353591	353.939226519337
413654000	1441065988	31.221166999997976	122.4818380392558	0.09447513812154697	280.61325966850825	353.9447513812155
413654000	1441065989	31.221166999998182	122.48183756349304	0.09502762430939227	279.65193370165747	353.950276243094
413654000	1441065990	31.221166999998385	122.48183708148882	0.09558011049723758	278.6906077348066	353.95580110497235
413654000	1441065991	31.221166999998587	122.4818365932368	0.09613259668508288	277.7292817679558	353.96132596685084
413654000	1441065992	31.221166999998797	122.4818360987306	0.09668508287292818	276.76795580110496	353.96685082872926
413654000	1441065993	31.22116699999898	122.4818355979639	0.0972375690607735	275.8066298342541	353.97237569060775
413654000	1441065994	31.221166999999188	122.48183509093029	0.09779005524861879	274.8453038674033	353.97790055248623
413654000	1441065995	31.221166999999397	122.48183457762347	0.09834254143646409	273.88397790055245	353.98342541436466
413654000	1441065996	31.2211669999996	122.48183405803705	0.0988950276243094	272.9226519337017	353.98895027624314
413654000	1441065997	31.2211669999998	122.48183353216467	0.0994475138121547	271.96132596685084	353.9944751381215
413654000	1441065998	31.22116700000001	122.48183299999998	0.1	271.0	354.0
413654000	1441065999	31.221167000000204	122.48183246154305	0.1	271.03910614525137	354.0111731843576
413654000	1441066000	31.221167000000406	122.48183191681957	0.1	271.0782122905028	354.0223463687151
413654000	1441066001	31.221167000000612	122.48183136586172	0.1	271.1173184357542	354.0335195530726
413654000	1441066002	31.221167000000808	122.48183080870167	0.1	271.1564245810056	354.0446927374302
413654000	1441066003	31.221167000001	122.48183024537153	0.1	271.19553072625695	354.0558659217877
413654000	1441066004	31.221167000001202	122.48182967590344	0.1	271.23463687150837	354.0670391061453
413654000	1441066005	31.22116700000138	122.48182910032955	0.1	271.2737430167598	354.07821229050285
413654000	1441066006	31.221167000001596	122.48182851868202	0.1	271.31284916201116	354.08938547486036
413654000	1441066007	31.221167000001795	122.48182793099302	0.1	271.35195530726253	354.1005586592179
413654000	1441066008	31.221167000001984	122.48182733729466	0.1	271.39106145251395	354.1117318435754
413654000	1441066009	31.22116700000217	122.48182673761909	0.1	271.4301675977654	354.122905027933
413654000	1441066010	31.221167000002374	122.48182613199845	0.1	271.46927374301674	354.13407821229055
413654000	1441066011	31.22116700000257	122.48182552046492	0.1	271.50837988826817	354.14525139664806
413654000	1441066012	31.22116700000276	122.48182490305064	0.1	271.54748603351953	354.1564245810056
413654000	1441066013	31.22116700000294	122.48182427978774	0.1	271.58659217877096	354.1675977653631
413654000	1441066014	31.221167000003124	122.48182365070838	0.1	271.6256983240223	354.1787709497207
413654000	1441066015	31.221167000003316	122.48182301584468	0.1	271.66480446927375	354.18994413407825
413654000	1441066016	31.221167000003504	122.4818223752288	0.1	271.7039106145251	354.20111731843576
413654000	1441066017	31.22116700000369	122.48182172889292	0.1	271.74301675977654	354.21229050279334
413654000	1441066018	31.221167000003867	122.48182107686917	0.1	271.7821229050279	354.22346368715085
413654000	1441066019	31.22116700000406	122.48182041918966	0.1	271.8212290502793	354.23463687150837
413654000	1441066020	31.221167000004236	122.48181975588656	0.1	271.86033519553075	354.24581005586595
413654000	1441066021	31.221167000004414	122.48181908699205	0.1	271.8994413407821	354.25698324022346
413654000	1441066022	31.2211670000046	122.48181841253822	0.1	271.9385474860335	354.26815642458104
413654000	1441066023	31.221167000004773	122.48181773255726	0.1	271.9776536312849	354.2793296089386
413654000	1441066024	31.22116700000495	122.4818170470813	0.1	272.01675977653633	354.29050279329607
413654000	1441066025	31.22116700000512	122.48181635614247	0.1	272.0558659217877	354.30167597765364
413654000	1441066026	31.221167000005295	122.48181565977296	0.1	272.09497206703907	354.31284916201116
413654000	1441066027	31.221167000005472	122.48181495800489	0.1	272.1340782122905	354.32402234636874
413654000	1441066028	31.221167000005636	122.48181425087039	0.1	272.1731843575419	354.3351955307263
413654000	1441066029	31.221167000005803	122.48181353840164	0.1	272.2122905027933	354.34636871508377
413654000	1441066030	31.221167000005966	122.48181282063076	0.1	272.25139664804465	354.35754189944134
413654000	1441066031	31.221167000006133	122.48181209758992	0.1	272.29050279329607	354.36871508379886
413654000	1441066032	31.221167000006293	122.48181136931127	0.1	272.3296089385475	354.37988826815644
413654000	1441066033	31.22116700000645	122.48181063582692	0.1	272.36871508379886	354.391061452514
413654000	1441066034	31.221167000006623	122.48180989716904	0.1	272.4078212290503	354.4022346368715
413654000	1441066035	31.221167000006776	122.4818091533698	0.1	272.44692737430165	354.41340782122904
413654000	1441066036	31.22116700000693	122.48180840446133	0.1	272.4860335195531	354.4245810055866
413654000	1441066037	31.221167000007092	122.48180765047573	0.1	272.52513966480444	354.43575418994413
413654000	1441066038	31.221167000007238	122.48180689144523	0.1	272.56424581005587	354.4469273743017
413654000	1441066039	31.22116700000739	122.48180612740191	0.1	272.6033519553073	354.4581005586592
413654000	1441066040	31.221167000007533	122.48180535837793	0.1	272.64245810055866	354.46927374301674
413654000	1441066041	31.22116700000768	122.48180458440547	0.1	272.68156424581	354.4804469273743
413654000	1441066042	31.221167000007824	122.48180380551666	0.1	272.72067039106145	354.49162011173183
413654000	1441066043	31.22116700000796	122.48180302174364	0.1	272.75977653631287	354.5027932960894
413654000	1441066044	31.221167000008098	122.48180223311854	0.1	272.79888268156424	354.5139664804469
413654000	1441066045	31.22116700000824	122.48180143967353	0.1	272.8379888268156	354.5251396648045
413654000	1441066046	31.22116700000837	122.48180064144077	0.1	272.877094972067	354.536312849162
413654000	1441066047	31.2211670000085	122.48179983845239	0.1	272.91620111731845	354.54748603351953
413654000	1441066048	31.221167000008638	122.48179903074052	0.1	272.9553072625698	354.5586592178771
413654000	1441066049	31.221167000008773	122.48179821833732	0.1	272.99441340782124	354.5698324022346
413654000	1441066050	31.221167000008887	122.48179740127496	0.1	273.0335195530726	354.5810055865922
413654000	1441066051	31.221167000009007	122.48179657958555	0.1	273.07262569832403	354.5921787709498
413654000	1441066052	31.221167000009128	122.48179575330126	0.1	273.1117318435754	354.60335195530723
413654000	1441066053	31.221167000009256	122.48179492245423	0.1	273.1508379888268	354.6145251396648
413654000	1441066054	31.221167000009363	122.4817940870766	0.1	273.1899441340782	354.6256983240224
413654000	1441066055	31.221167000009483	122.48179324720056	0.1	273.2290502793296	354.6368715083799
413654000	1441066056	31.221167000009594	122.48179240285816	0.1	273.268156424581	354.64804469273747
413654000	1441066057	31.2211670000097	122.48179155408165	0.1	273.3072625698324	354.65921787709493
413654000	1441066058	31.221167000009803	122.48179070090313	0.1	273.3463687150838	354.6703910614525
413654000	1441066059	31.22116700000991	122.48178984335475	0.1	273.3854748603352	354.6815642458101
413654000	1441066060	31.221167000009995	122.48178898146868	0.1	273.42458100558656	354.6927374301676
413654000	1441066061	31.22116700001011	122.481788115277	0.1	273.463687150838	354.70391061452517
413654000	1441066062	31.22116700001019	122.48178724481193	0.1	273.5027932960894	354.7150837988827
413654000	1441066063	31.22116700001028	122.48178637010561	0.1	273.5418994413408	354.7262569832402
413654000	1441066064	31.221167000010375	122.48178549119014	0.1	273.5810055865922	354.7374301675978
413654000	1441066065	31.221167000010457	122.48178460809767	0.1	273.62011173184356	354.7486033519553
413654000	1441066066	31.221167000010542	122.48178372086042	0.1	273.659217877095	354.75977653631287
413654000	1441066067	31.22116700001063	122.48178282951045	0.1	273.69832402234636	354.7709497206704
413654000	1441066068	31.2211670000107	122.48178193407996	0.1	273.7374301675978	354.7821229050279
413654000	1441066069	31.221167000010777	122.48178103460108	0.1	273.77653631284915	354.7932960893855
413654000	1441066070	31.221167000010848	122.48178013110595	0.1	273.81564245810057	354.804469273743
413654000	1441066071	31.221167000010915	122.48177922362673	0.1	273.85474860335194	354.81564245810057
413654000	1441066072	31.221167000010986	122.48177831219556	0.1	273.89385474860336	354.82681564245814
413654000	1441066073	31.221167000011043	122.48177739684459	0.1	273.9329608938548	354.83798882681566
413654000	1441066074	31.221167000011093	122.48177647760598	0.1	273.97206703910615	354.8491620111732
413654000	1441066075	31.221167000011164	122.48177555451183	0.1	274.0111731843575	354.8603351955307
413654000	1441066076	31.221167000011214	122.48177462759436	0.1	274.05027932960894	354.87150837988827
413654000	1441066077	31.221167000011267	122.48177369688564	0.1	274.08938547486036	354.88268156424584
413654000	1441066078	31.221167000011306	122.48177276241786	0.1	274.12849162011173	354.89385474860336
413654000	1441066079	31.221167000011338	122.48177182422316	0.1	274.1675977653631	354.90502793296093
413654000	1441066080	31.22116700001138	122.48177088233369	0.1	274.2067039106145	354.91620111731845
413654000	1441066081	31.22116700001142	122.4817699367816	0.1	274.24581005586595	354.92737430167597
413654000	1441066082	31.22116700001146	122.48176898759903	0.1	274.2849162011173	354.93854748603354
413654000	1441066083	31.221167000011487	122.48176803481813	0.1	274.3240223463687	354.94972067039106
413654000	1441066084	31.22116700001152	122.48176707847101	0.1	274.3631284916201	354.96089385474863
413654000	1441066085	31.221167000011533	122.48176611858989	0.1	274.4022346368715	354.97206703910615
413654000	1441066086	31.221167000011558	122.48176515520684	0.1	274.4413407821229	354.98324022346367
413654000	1441066087	31.22116700001158	122.48176418835406	0.1	274.4804469273743	354.99441340782124
413654000	1441066088	31.22116700001159	122.4817632180637	0.1	274.5195530726257	355.00558659217876
413654000	1441066089	31.22116700001161	122.48176224436787	0.1	274.5586592178771	355.01675977653633
413654000	1441066090	31.221167000011604	122.48176126729875	0.1	274.5977653631285	355.0279329608939
413654000	1441066091	31.22116700001161	122.48176028688847	0.1	274.6368715083799	355.03910614525137
413654000	1441066092	31.22116700001161	122.48175930316917	0.1	274.6759776536313	355.05027932960894
413654000	1441066093	31.22116700001161	122.481758316173	0.1	274.7150837988827	355.06145251396646
413654000	1441066094	31.22116700001161	122.48175732593211	0.1	274.75418994413405	355.07262569832403
413654000	1441066095	31.22116700001159	122.48175633247865	0.1	274.7932960893855	355.0837988826816
413654000	1441066096	31.22116700001158	122.4817553358448	0.1	274.8324022346369	355.09497206703907
413654000	1441066097	31.221167000011565	122.48175433606265	0.1	274.87150837988827	355.10614525139664
413654000	1441066098	31.22116700001154	122.48175333316438	0.1	274.91061452513964	355.1173184357542
413654000	1441066099	31.221167000011516	122.48175232718211	0.1	274.94972067039106	355.12849162011173
413654000	1441066100	31.221167000011484	122.481751318148	0.1	274.9888268156425	355.1396648044693
413654000	1441066101	31.221167000011462	122.4817503060942	0.1	275.02793296089385	355.1508379888268
413654000	1441066102	31.22116700001143	122.48174929105288	0.1	275.0670391061452	355.16201117318434
413654000	1441066103	31.221167000011388	122.48174827305614	0.1	275.10614525139664	355.1731843575419
413654000	1441066104	31.22116700001135	122.48174725213616	0.1	275.14525139664806	355.18435754189943
413654000	1441066105	31.221167000011317	122.48174622832506	0.1	275.18435754189943	355.195530726257
413654000	1441066106	31.22116700001126	122.48174520165504	0.1	275.22346368715085	355.2067039106145
413654000	1441066107	31.221167000011214	122.4817441721582	0.1	275.2625698324022	355.2178770949721
413654000	1441066108	31.221167000011153	122.48174313986671	0.1	275.30167597765364	355.2290502793296
413654000	1441066109	31.22116700001109	122.48174210481267	0.1	275.340782122905	355.24022346368713
413654000	1441066110	31.221167000011032	122.48174106702828	0.1	275.37988826815644	355.2513966480447
413654000	1441066111	31.22116700001097	122.4817400265457	0.1	275.4189944134078	355.2625698324022
413654000	1441066112	31.221167000010905	122.48173898339702	0.1	275.4581005586592	355.2737430167598
413654000	1441066113	31.22116700001082	122.4817379376144	0.1	275.4972067039106	355.2849162011173
413654000	1441066114	31.22116700001075	122.48173688922999	0.1	275.536312849162	355.29608938547483
413654000	1441066115	31.221167000010674	122.48173583827598	0.1	275.57541899441344	355.3072625698324
413654000	1441066116	31.2211670000106	122.48173478478446	0.1	275.6145251396648	355.31843575419
413654000	1441066117	31.22116700001049	122.48173372878765	0.1	275.65363128491623	355.3296089385475
413654000	1441066118	31.2211670000104	122.4817326703176	0.1	275.6927374301676	355.34078212290507
413654000	1441066119	31.22116700001031	122.48173160940651	0.1	275.731843575419	355.35195530726253
413654000	1441066120	31.221167000010215	122.48173054608652	0.1	275.7709497206704	355.3631284916201
413654000	1441066121	31.221167000010123	122.48172948038979	0.1	275.8100558659218	355.3743016759777
413654000	1441066122	31.22116700001002	122.48172841234843	0.1	275.8491620111732	355.3854748603352
413654000	1441066123	31.22116700000991	122.48172734199464	0.1	275.8882681564246	355.39664804469277
413654000	1441066124	31.221167000009803	122.48172626936054	0.1	275.92737430167597	355.4078212290502
413654000	1441066125	31.22116700000969	122.48172519447824	0.1	275.9664804469274	355.4189944134078
413654000	1441066126	31.221167000009576	122.48172411737995	0.1	276.00558659217876	355.4301675977654
413654000	1441066127	31.221167000009466	122.48172303809778	0.1	276.0446927374302	355.4413407821229
413654000	1441066128	31.221167000009334	122.4817219566639	0.1	276.08379888268155	355.45251396648047
413654000	1441066129	31.22116700000921	122.48172087311042	0.1	276.122905027933	355.463687150838
413654000	1441066130	31.22116700000908	122.48171978746953	0.1	276.1620111731844	355.4748603351955
413654000	1441066131	31.221167000008958	122.48171869977337	0.1	276.20111731843576	355.4860335195531
413654000	1441066132	31.221167000008812	122.48171761005403	0.1	276.24022346368713	355.4972067039106
413654000	1441066133	31.221167000008677	122.48171651834373	0.1	276.27932960893855	355.50837988826817
413654000	1441066134	31.221167000008524	122.48171542467459	0.1	276.31843575419	355.51955307262574
413654000	1441066135	31.221167000008386	122.48171432907874	0.1	276.35754189944134	355.53072625698326
413654000	1441066136	31.221167000008233	122.48171323158834	0.1	276.39664804469277	355.5418994413408
413654000	1441066137	31.221167000008087	122.48171213223554	0.1	276.43575418994413	355.5530726256983
413654000	1441066138	31.221167000007934	122.4817110310525	0.1	276.47486033519556	355.56424581005587
413654000	1441066139	31.221167000007775	122.48170992807133	0.1	276.5139664804469	355.57541899441344
413654000	1441066140	31.221167000007615	122.48170882332421	0.1	276.55307262569835	355.58659217877096
413654000	1441066141	31.221167000007455	122.48170771684329	0.1	276.5921787709497	355.5977653631285
413654000	1441066142	31.221167000007277	122.48170660866069	0.1	276.63128491620114	355.608938547486
413654000	1441066143	31.221167000007117	122.48170549880857	0.1	276.6703910614525	355.62011173184356
413654000	1441066144	31.221167000006947	122.48170438731906	0.1	276.70949720670393	355.63128491620114
413654000	1441066145	31.221167000006776	122.48170327422433	0.1	276.74860335195535	355.64245810055866
413654000	1441066146	31.2211670000066	122.48170215955652	0.1	276.7877094972067	355.65363128491623
413654000	1441066147	31.221167000006414	122.48170104334778	0.1	276.8268156424581	355.66480446927375
413654000	1441066148	31.221167000006236	122.48169992563025	0.1	276.8659217877095	355.67597765363126
413654000	1441066149	31.221167000006037	122.48169880643609	0.1	276.90502793296093	355.68715083798884
413654000	1441066150	31.22116700000586	122.48169768579744	0.1	276.9441340782123	355.69832402234636
413654000	1441066151	31.221167000005668	122.48169656374642	0.1	276.98324022346367	355.70949720670393
413654000	1441066152	31.221167000005476	122.48169544031522	0.1	277.0223463687151	355.72067039106145
413654000	1441066153	31.221167000005273	122.48169431553598	0.1	277.0614525139665	355.73184357541896
413654000	1441066154	31.22116700000509	122.4816931894408	0.1	277.1005586592179	355.74301675977654
413654000	1441066155	31.22116700000488	122.4816920620619	0.1	277.13966480446925	355.75418994413405
413654000	1441066156	31.221167000004684	122.48169093343135	0.1	277.1787709497207	355.76536312849163
413654000	1441066157	31.221167000004474	122.48168980358136	0.1	277.2178770949721	355.7765363128492
413654000	1441066158	31.221167000004268	122.48168867254407	0.1	277.25698324022346	355.78770949720666
413654000	1441066159	31.221167000004066	122.48168754035156	0.1	277.2960893854749	355.79888268156424
413654000	1441066160	31.221167000003856	122.48168640703605	0.1	277.33519553072625	355.81005586592175
413654000	1441066161	31.22116700000364	122.48168527262968	0.1	277.3743016759777	355.8212290502793
413654000	1441066162	31.221167000003422	122.48168413716456	0.1	277.41340782122904	355.8324022346369
413654000	1441066163	31.221167000003213	122.48168300067286	0.1	277.45251396648047	355.8435754189944
413654000	1441066164	31.22116700000299	122.48168186318671	0.1	277.49162011173183	355.85474860335194
413654000	1441066165	31.221167000002755	122.48168072473828	0.1	277.53072625698326	355.8659217877095
413654000	1441066166	31.221167000002545	122.4816795853597	0.1	277.5698324022346	355.877094972067
413654000	1441066167	31.221167000002318	122.48167844508315	0.1	277.60893854748605	355.8882681564246
413654000	1441066168	31.2211670000021	122.48167730394073	0.1	277.64804469273747	355.8994413407821
413654000	1441066169	31.221167000001863	122.48167616196461	0.1	277.68715083798884	355.91061452513964
413654000	1441066170	31.221167000001635	122.48167501918694	0.1	277.7262569832402	355.9217877094972
413654000	1441066171	31.221167000001408	122.48167387563987	0.1	277.76536312849163	355.9329608938547
413654000	1441066172	31.221167000001184	122.4816727313555	0.1	277.80446927374305	355.9441340782123
413654000	1441066173	31.22116700000095	122.48167158636605	0.1	277.8435754189944	355.9553072625698
413654000	1441066174	31.221167000000708	122.48167044070364	0.1	277.8826815642458	355.9664804469274
413654000	1441066175	31.221167000000477	122.48166929440039	0.1	277.9217877094972	355.9776536312849
413654000	1441066176	31.221167000000225	122.48166814748848	0.1	277.96089385474863	355.9888268156424
413654000	1441066177	31.221167	122.48166700000002	0.1	278.0	356.0
413654000	1441066178	31.221166999999767	122.48166585197012	0.1	278.0055555555556	356.0111111111111
413654000	1441066179	31.221166999999525	122.48166470344567	0.1	278.0111111111111	356.02222222222224
413654000	1441066180	31.221166999999287	122.48166355447646	0.1	278.01666666666665	356.03333333333336
413654000	1441066181	31.221166999999035	122.4816624051123	0.1	278.02222222222224	356.0444444444445
413654000	1441066182	31.221166999998797	122.48166125540301	0.1	278.02777777777777	356.0555555555556
413654000	1441066183	31.22116699999855	122.4816601053984	0.1	278.03333333333336	356.06666666666666
413654000	1441066184	31.221166999998303	122.48165895514829	0.1	278.0388888888889	356.0777777777778
413654000	1441066185	31.22116699999806	122.48165780470245	0.1	278.0444444444445	356.08888888888885
413654000	1441066186	31.221166999997806	122.48165665411074	0.1	278.05	356.09999999999997
413654000	1441066187	31.221166999997564	122.48165550342294	0.1	278.05555555555554	356.1111111111111
413654000	1441066188	31.221166999997315	122.4816543526889	0.1	278.06111111111113	356.1222222222222
413654000	1441066189	31.221166999997063	122.4816532019584	0.1	278.06666666666666	356.1333333333333
413654000	1441066190	31.221166999996814	122.48165205128123	0.1	278.0722222222222	356.14444444444445
413654000	1441066191	31.22116699999658	122.48165090070727	0.1	278.0777777777778	356.15555555555557
413654000	1441066192	31.221166999996306	122.48164975028625	0.1	278.08333333333337	356.1666666666667
413654000	1441066193	31.221166999996065	122.48164860006804	0.1	278.0888888888889	356.17777777777775
413654000	1441066194	31.22116699999581	122.48164745010244	0.1	278.09444444444443	356.18888888888887
413654000	1441066195	31.22116699999555	122.48164630043928	0.1	278.1	356.2
413654000	1441066196	31.221166999995287	122.4816451511283	0.1	278.10555555555555	356.2111111111111
413654000	1441066197	31.221166999995038	122.4816440022194	0.1	278.11111111111114	356.22222222222223
413654000	1441066198	31.221166999994786	122.48164285376232	0.1	278.1166666666667	356.23333333333335
413654000	1441066199	31.221166999994523	122.48164170580694	0.1	278.12222222222226	356.24444444444447
413654000	1441066200	31.221166999994256	122.481640558403	0.1	278.1277777777778	356.2555555555556
413654000	1441066201	31.221166999993997	122.48163941160034	0.1	278.1333333333333	356.26666666666665
413654000	1441066202	31.221166999993727	122.4816382654488	0.1	278.1388888888889	356.27777777777777
413654000	1441066203	31.221166999993486	122.48163711999815	0.1	278.14444444444445	356.2888888888889
413654000	1441066204	31.22116699999321	122.48163597529826	0.1	278.15000000000003	356.29999999999995
413654000	1441066205	31.221166999992946	122.48163483139886	0.1	278.15555555555557	356.3111111111111
413654000	1441066206	31.22116699999268	122.48163368834983	0.1	278.1611111111111	356.3222222222222
413654000	1441066207	31.221166999992423	122.48163254620094	0.1	278.1666666666667	356.3333333333333
413654000	1441066208	31.221166999992146	122.48163140500202	0.1	278.1722222222222	356.34444444444443
413654000	1441066209	31.221166999991883	122.48163026480286	0.1	278.1777777777778	356.35555555555555
413654000	1441066210	31.22116699999163	122.4816291256533	0.1	278.18333333333334	356.3666666666667
413654000	1441066211	31.22116699999135	122.48162798760315	0.1	278.18888888888887	356.3777777777778
413654000	1441066212	31.221166999991087	122.4816268507022	0.1	278.19444444444446	356.3888888888889
413654000	1441066213	31.221166999990814	122.48162571500029	0.1	278.20000000000005	356.40000000000003
413654000	1441066214	31.22116699999054	122.48162458054723	0.1	278.2055555555556	356.41111111111115
413654000	1441066215	31.221166999990288	122.48162344739279	0.1	278.2111111111111	356.4222222222222
413654000	1441066216	31.22116699999002	122.48162231558682	0.1	278.2166666666667	356.43333333333334
413654000	1441066217	31.221166999989734	122.48162118517911	0.1	278.22222222222223	356.44444444444446
413654000	1441066218	31.221166999989475	122.4816200562195	0.1	278.22777777777776	356.4555555555555
413654000	1441066219	31.221166999989205	122.48161892875777	0.1	278.23333333333335	356.46666666666664
413654000	1441066220	31.221166999988938	122.48161780284376	0.1	278.2388888888889	356.47777777777776
413654000	1441066221	31.22116699998867	122.48161667852723	0.1	278.24444444444447	356.4888888888889
413654000	1441066222	31.221166999988398	122.48161555585807	0.1	278.25	356.5
413654000	1441066223	31.221166999988125	122.48161443488603	0.1	278.2555555555556	356.5111111111111
413654000	1441066224	31.221166999987858	122.48161331566095	0.1	278.2611111111111	356.52222222222224
413654000	1441066225	31.221166999987595	122.48161219823263	0.1	278.26666666666665	356.5333333333333
413654000	1441066226	31.22116699998733	122.48161108265089	0.1	278.27222222222224	356.5444444444444
413654000	1441066227	31.22116699998707	122.48160996896551	0.1	278.27777777777777	356.55555555555554
413654000	1441066228	31.22116699998679	122.48160885722636	0.1	278.28333333333336	356.56666666666666
413654000	1441066229	31.221166999986533	122.48160774748321	0.1	278.2888888888889	356.5777777777778
413654000	1441066230	31.22116699998626	122.48160663978588	0.1	278.2944444444445	356.5888888888889
413654000	1441066231	31.221166999986	122.48160553418418	0.1	278.3	356.6
413654000	1441066232	31.221166999985734	122.48160443072791	0.1	278.30555555555554	356.61111111111114
413654000	1441066233	31.221166999985467	122.48160332946694	0.1	278.31111111111113	356.62222222222226
413654000	1441066234	31.22116699998521	122.481602230451	0.1	278.31666666666666	356.6333333333334
413654000	1441066235	31.221166999984945	122.48160113372994	0.1	278.3222222222222	356.64444444444445
413654000	1441066236	31.22116699998469	122.48160003935357	0.1	278.3277777777778	356.6555555555555
413654000	1441066237	31.22116699998444	122.48159894737172	0.1	278.33333333333337	356.66666666666663
413654000	1441066238	31.22116699998418	122.48159785783416	0.1	278.3388888888889	356.67777777777775
413654000	1441066239	31.221166999983925	122.48159677079074	0.1	278.34444444444443	356.68888888888887
413654000	1441066240	31.221166999983673	122.48159568629127	0.1	278.35	356.7
413654000	1441066241	31.221166999983417	122.48159460438552	0.1	278.35555555555555	356.7111111111111
413654000	1441066242	31.22116699998317	122.48159352512334	0.1	278.3611111111111	356.72222222222223
413654000	1441066243	31.221166999982916	122.48159244855454	0.1	278.3666666666667	356.73333333333335
413654000	1441066244	31.221166999982678	122.48159137472892	0.1	278.37222222222226	356.74444444444447
413654000	1441066245	31.221166999982437	122.4815903036963	0.1	278.3777777777778	356.7555555555556
413654000	1441066246	31.221166999982188	122.48158923550648	0.1	278.3833333333333	356.76666666666665
413654000	1441066247	31.221166999981943	122.48158817020928	0.1	278.3888888888889	356.77777777777777
413654000	1441066248	31.221166999981705	122.4815871078545	0.1	278.39444444444445	356.7888888888889
413654000	1441066249	31.221166999981477	122.48158604849196	0.1	278.4	356.8
413654000	1441066250	31.221166999981243	122.48158499217148	0.1	278.40555555555557	356.81111111111113
413654000	1441066251	31.221166999981005	122.48158393894286	0.1	278.4111111111111	356.82222222222225
413654000	1441066252	31.221166999980785	122.48158288885591	0.1	278.4166666666667	356.8333333333333
413654000	1441066253	31.22116699998056	122.48158184196046	0.1	278.4222222222222	356.84444444444443
413654000	1441066254	31.22116699998035	122.4815807983063	0.1	278.4277777777778	356.85555555555555
413654000	1441066255	31.221166999980127	122.48157975794325	0.1	278.43333333333334	356.8666666666667
413654000	1441066256	31.221166999979907	122.48157872092114	0.1	278.43888888888887	356.8777777777778
413654000	1441066257	31.221166999979697	122.48157768728974	0.1	278.44444444444446	356.88888888888886
413654000	1441066258	31.22116699997949	122.4815766570989	0.1	278.45	356.9
413654000	1441066259	31.221166999979282	122.48157563039841	0.1	278.4555555555556	356.9111111111111
413654000	1441066260	31.22116699997908	122.48157460723809	0.1	278.4611111111111	356.9222222222222
413654000	1441066261	31.221166999978887	122.48157358766775	0.1	278.4666666666667	356.93333333333334
413654000	1441066262	31.221166999978696	122.48157257173719	0.1	278.47222222222223	356.94444444444446
413654000	1441066263	31.221166999978507	122.48157155949625	0.1	278.47777777777776	356.9555555555556
413654000	1441066264	31.22116699997833	122.4815705509947	0.1	278.48333333333335	356.9666666666667
413654000	1441066265	31.221166999978145	122.48156954628242	0.1	278.4888888888889	356.9777777777778
413654000	1441066266	31.22116699997797	122.48156854540913	0.1	278.49444444444447	356.98888888888894
413654000	1441066267	31.221166999977793	122.48156754842472	0.1	278.5	357.0
413654000	1441066268	31.22116699997763	122.48156655537895	0.1	278.5055555555556	357.0111111111111
413654000	1441066269	31.22116699997747	122.48156556632168	0.1	278.5111111111111	357.02222222222224
413654000	1441066270	31.221166999977324	122.48156458130266	0.1	278.51666666666665	357.0333333333333
413654000	1441066271	31.221166999977164	122.48156360037174	0.1	278.52222222222224	357.0444444444444
413654000	1441066272	31.221166999977026	122.48156262357874	0.1	278.52777777777777	357.05555555555554
413654000	1441066273	31.221166999976873	122.48156165097348	0.1	278.53333333333336	357.06666666666666
413654000	1441066274	31.221166999976738	122.4815606826057	0.1	278.5388888888889	357.0777777777778
413654000	1441066275	31.221166999976603	122.48155971852529	0.1	278.5444444444445	357.0888888888889
413654000	1441066276	31.221166999976482	122.48155875878203	0.1	278.55	357.1
413654000	1441066277	31.22116699997637	122.48155780342573	0.1	278.55555555555554	357.11111111111114
413654000	1441066278	31.221166999976262	122.48155685250622	0.1	278.56111111111113	357.1222222222222
413654000	1441066279	31.221166999976152	122.4815559060733	0.1	278.56666666666666	357.1333333333333
413654000	1441066280	31.221166999976056	122.48155496417675	0.1	278.5722222222222	357.14444444444445
413654000	1441066281	31.221166999975964	122.48155402686643	0.1	278.5777777777778	357.15555555555557
413654000	1441066282	31.221166999975868	122.48155309419212	0.1	278.58333333333337	357.1666666666667
413654000	1441066283	31.221166999975797	122.48155216620367	0.1	278.5888888888889	357.1777777777778
413654000	1441066284	31.221166999975726	122.48155124295086	0.1	278.59444444444443	357.1888888888889
413654000	1441066285	31.221166999975658	122.48155032448348	0.1	278.6	357.20000000000005
413654000	1441066286	31.221166999975594	122.48154941085139	0.1	278.60555555555555	357.2111111111111
413654000	1441066287	31.221166999975548	122.4815485021044	0.1	278.6111111111111	357.22222222222223
413654000	1441066288	31.22116699997551	122.48154759829225	0.1	278.6166666666667	357.23333333333335
413654000	1441066289	31.221166999975466	122.48154669946486	0.1	278.62222222222226	357.2444444444444
413654000	1441066290	31.22116699997545	122.48154580567194	0.1	278.6277777777778	357.25555555555553
413654000	1441066291	31.221166999975416	122.48154491696337	0.1	278.6333333333333	357.26666666666665
413654000	1441066292	31.22116699997542	122.48154403338894	0.1	278.6388888888889	357.27777777777777
413654000	1441066293	31.221166999975416	122.48154315499843	0.1	278.64444444444445	357.2888888888889
413654000	1441066294	31.221166999975416	122.48154228184173	0.1	278.65	357.3
413654000	1441066295	31.221166999975434	122.48154141396859	0.1	278.65555555555557	357.31111111111113
413654000	1441066296	31.221166999975466	122.4815405514288	0.1	278.6611111111111	357.32222222222225
413654000	1441066297	31.221166999975484	122.48153969427223	0.1	278.6666666666667	357.33333333333337
413654000	1441066298	31.22116699997553	122.48153884254867	0.1	278.6722222222222	357.3444444444445
413654000	1441066299	31.22116699997558	122.48153799630792	0.1	278.6777777777778	357.35555555555555
413654000	1441066300	31.221166999975644	122.4815371555998	0.1	278.68333333333334	357.3666666666667
413654000	1441066301	31.2211669999757	122.48153632047412	0.1	278.68888888888887	357.3777777777778
413654000	1441066302	31.221166999975782	122.4815354909807	0.1	278.69444444444446	357.3888888888889
413654000	1441066303	31.221166999975875	122.48153466716936	0.1	278.7	357.40000000000003
413654000	1441066304	31.22116699997599	122.48153384908989	0.1	278.7055555555556	357.4111111111111
413654000	1441066305	31.221166999976095	122.48153303679209	0.1	278.7111111111111	357.4222222222222
413654000	1441066306	31.22116699997621	122.48153223032581	0.1	278.7166666666667	357.43333333333334
413654000	1441066307	31.221166999976344	122.48153142974084	0.1	278.72222222222223	357.44444444444446
413654000	1441066308	31.221166999976482	122.48153063508695	0.1	278.72777777777776	357.4555555555556
413654000	1441066309	31.221166999976642	122.48152984641405	0.1	278.73333333333335	357.4666666666667
413654000	1441066310	31.221166999976802	122.48152906377189	0.1	278.7388888888889	357.47777777777776
413654000	1441066311	31.221166999976965	122.48152828721027	0.1	278.7444444444444	357.4888888888889
413654000	1441066312	31.221166999977157	122.48152751677901	0.1	278.75	357.5
413654000	1441066313	31.22116699997735	122.48152675252796	0.1	278.7555555555556	357.5111111111111
413654000	1441066314	31.22116699997755	122.4815259945069	0.1	278.7611111111111	357.52222222222224
413654000	1441066315	31.221166999977783	122.48152524276563	0.1	278.76666666666665	357.53333333333336
413654000	1441066316	31.221166999978024	122.48152449735399	0.1	278.77222222222224	357.5444444444445
413654000	1441066317	31.221166999978266	122.48152375832174	0.1	278.77777777777777	357.5555555555556
413654000	1441066318	31.221166999978525	122.48152302571876	0.1	278.78333333333336	357.5666666666667
413654000	1441066319	31.22116699997879	122.48152229959481	0.1	278.7888888888889	357.57777777777784
413654000	1441066320	31.221166999979072	122.48152157999976	0.1	278.7944444444444	357.5888888888889
413654000	1441066321	31.22116699997937	122.48152086698335	0.1	278.8	357.6
413654000	1441066322	31.22116699997967	122.48152016059544	0.1	278.80555555555554	357.6111111111111
413654000	1441066323	31.221166999980003	122.48151946088582	0.1	278.81111111111113	357.6222222222222
413654000	1441066324	31.221166999980337	122.4815187679043	0.1	278.81666666666666	357.6333333333333
413654000	1441066325	31.22116699998068	122.48151808170073	0.1	278.8222222222222	357.64444444444445
413654000	1441066326	31.22116699998105	122.48151740232488	0.1	278.8277777777778	357.65555555555557
413654000	1441066327	31.221166999981428	122.48151672982657	0.1	278.8333333333333	357.6666666666667
413654000	1441066328	31.221166999981822	122.4815160642556	0.1	278.8388888888889	357.6777777777778
413654000	1441066329	31.221166999982227	122.48151540566181	0.1	278.84444444444443	357.6888888888889
413654000	1441066330	31.221166999982646	122.48151475409499	0.1	278.85	357.70000000000005
413654000	1441066331	31.22116699998307	122.48151410960496	0.1	278.85555555555555	357.7111111111111
413654000	1441066332	31.22116699998353	122.48151347224153	0.1	278.8611111111111	357.72222222222223
413654000	1441066333	31.221166999983982	122.48151284205451	0.1	278.8666666666667	357.73333333333335
413654000	1441066334	31.221166999984465	122.48151221909374	0.1	278.87222222222226	357.74444444444447
413654000	1441066335	31.221166999984963	122.48151160340899	0.1	278.8777777777778	357.7555555555556
413654000	1441066336	31.22116699998547	122.48151099505007	0.1	278.8833333333333	357.7666666666667
413654000	1441066337	31.221166999985993	122.48151039406682	0.1	278.8888888888889	357.7777777777778
413654000	1441066338	31.221166999986533	122.48150980050904	0.1	278.89444444444445	357.7888888888889
413654000	1441066339	31.221166999987094	122.48150921442657	0.1	278.9	357.8
413654000	1441066340	31.22116699998766	122.48150863586913	0.1	278.90555555555557	357.81111111111113
413654000	1441066341	31.22116699998826	122.48150806488664	0.1	278.9111111111111	357.82222222222225
413654000	1441066342	31.221166999988856	122.48150750152887	0.1	278.9166666666667	357.8333333333333
413654000	1441066343	31.221166999989475	122.48150694584561	0.1	278.9222222222222	357.84444444444443
413654000	1441066344	31.22116699999011	122.48150639788669	0.1	278.9277777777778	357.85555555555555
413654000	1441066345	31.221166999990782	122.48150585770195	0.1	278.93333333333334	357.8666666666667
413654000	1441066346	31.22116699999144	122.48150532534113	0.1	278.93888888888887	357.8777777777778
413654000	1441066347	31.221166999992132	122.48150480085411	0.1	278.94444444444446	357.8888888888889
413654000	1441066348	31.22116699999284	122.48150428429068	0.1	278.95	357.90000000000003
413654000	1441066349	31.22116699999357	122.48150377570063	0.1	278.9555555555556	357.91111111111115
413654000	1441066350	31.221166999994306	122.4815032751338	0.1	278.9611111111111	357.9222222222223
413654000	1441066351	31.221166999995063	122.48150278263998	0.1	278.9666666666667	357.9333333333334
413654000	1441066352	31.221166999995848	122.481502298269	0.1	278.97222222222223	357.94444444444446
413654000	1441066353	31.221166999996647	122.48150182207065	0.1	278.97777777777776	357.9555555555556
413654000	1441066354	31.22116699999745	122.48150135409479	0.1	278.98333333333335	357.9666666666667
413654000	1441066355	31.22116699999829	122.48150089439117	0.1	278.9888888888889	357.9777777777778
413654000	1441066356	31.221166999999134	122.48150044300964	0.1	278.9944444444444	357.9888888888889
413654000	1441066357	31.221167	122.4815	0.1	279.0	358.0
413654000	1441066358	31.221167000000904	122.48149956539389	0.09944444444444445	278.93333333333334	358.02222222222224
413654000	1441066359	31.221167000001802	122.4814991391504	0.0988888888888889	278.8666666666667	358.0444444444445
413654000	1441066360	31.22116700000273	122.4814987212104	0.09833333333333334	278.8	358.06666666666666
413654000	1441066361	31.22116700000367	122.48149831151481	0.09777777777777778	278.73333333333335	358.0888888888889
413654000	1441066362	31.221167000004645	122.4814979100045	0.09722222222222222	278.6666666666667	358.11111111111114
413654000	1441066363	31.22116700000561	122.48149751662041	0.09666666666666668	278.6	358.1333333333334
413654000	1441066364	31.221167000006602	122.48149713130339	0.09611111111111112	278.5333333333333	358.1555555555556
413654000	1441066365	31.221167000007615	122.48149675399438	0.09555555555555556	278.4666666666667	358.17777777777775
413654000	1441066366	31.221167000008638	122.48149638463426	0.095	278.4	358.2
413654000	1441066367	31.221167000009675	122.4814960231639	0.09444444444444446	278.3333333333333	358.22222222222223
413654000	1441066368	31.221167000010738	122.48149566952426	0.0938888888888889	278.26666666666665	358.24444444444447
413654000	1441066369	31.2211670000118	122.48149532365622	0.09333333333333334	278.2	358.2666666666667
413654000	1441066370	31.221167000012883	122.48149498550063	0.09277777777777778	278.1333333333333	358.2888888888889
413654000	1441066371	31.22116700001397	122.48149465499846	0.09222222222222223	278.06666666666666	358.31111111111113
413654000	1441066372	31.221167000015082	122.48149433209059	0.09166666666666667	278.0	358.33333333333337
413654000	1441066373	31.22116700001621	122.48149401671787	0.09111111111111111	277.93333333333334	358.3555555555556
413654000	1441066374	31.221167000017353	122.48149370882126	0.09055555555555556	277.8666666666667	358.3777777777778
413654000	1441066375	31.221167000018472	122.4814934083416	0.09000000000000001	277.8	358.4
413654000	1441066376	31.221167000019644	122.48149311521983	0.08944444444444445	277.73333333333335	358.4222222222222
413654000	1441066377	31.221167000020813	122.48149282939687	0.08888888888888889	277.6666666666667	358.44444444444446
413654000	1441066378	31.221167000021985	122.48149255081356	0.08833333333333333	277.6	358.4666666666667
413654000	1441066379	31.221167000023176	122.48149227941084	0.08777777777777779	277.5333333333333	358.48888888888894
413654000	1441066380	31.221167000024362	122.4814920151296	0.08722222222222223	277.4666666666667	358.5111111111111
413654000	1441066381	31.221167000025574	122.48149175791072	0.08666666666666667	277.4	358.53333333333336
413654000	1441066382	31.22116700002679	122.48149150769513	0.08611111111111111	277.3333333333333	358.55555555555554
413654000	1441066383	31.221167000028004	122.48149126442371	0.08555555555555557	277.26666666666665	358.5777777777778
413654000	1441066384	31.221167000029237	122.48149102803735	0.085	277.2	358.6
413654000	1441066385	31.221167000030466	122.48149079847698	0.08444444444444445	277.1333333333333	358.6222222222222
413654000	1441066386	31.221167000031706	122.48149057568348	0.0838888888888889	277.06666666666666	358.64444444444445
413654000	1441066387	31.221167000032956	122.48149035959774	0.08333333333333334	277.0	358.6666666666667
413654000	1441066388	31.221167000034203	122.48149015016065	0.08277777777777778	276.93333333333334	358.6888888888889
413654000	1441066389	31.221167000035464	122.48148994731315	0.08222222222222222	276.8666666666667	358.71111111111117
413654000	1441066390	31.221167000036722	122.48148975099613	0.08166666666666667	276.8	358.73333333333335
413654000	1441066391	31.22116700003799	122.48148956115045	0.08111111111111112	276.73333333333335	358.75555555555553
413654000	1441066392	31.221167000039255	122.48148937771703	0.08055555555555556	276.6666666666667	358.77777777777777
413654000	1441066393	31.221167000040534	122.48148920063679	0.08	276.6	358.8
413654000	1441066394	31.221167000041813	122.4814890298506	0.07944444444444446	276.5333333333333	358.82222222222225
413654000	1441066395	31.221167000043085	122.48148886529938	0.0788888888888889	276.4666666666667	358.84444444444443
413654000	1441066396	31.221167000044364	122.481488706924	0.07833333333333334	276.4	358.8666666666667
413654000	1441066397	31.221167000045646	122.4814885546654	0.07777777777777778	276.3333333333333	358.8888888888889
413654000	1441066398	31.221167000046925	122.48148840846443	0.07722222222222222	276.26666666666665	358.91111111111115
413654000	1441066399	31.221167000048204	122.48148826826205	0.07666666666666667	276.2	358.93333333333334
413654000	1441066400	31.221167000049483	122.48148813399911	0.07611111111111112	276.1333333333333	358.9555555555555
413654000	1441066401	31.221167000050762	122.48148800561653	0.07555555555555556	276.06666666666666	358.97777777777776
413654000	1441066402	31.22116700005205	122.48148788305517	0.07500000000000001	276.0	359.0
413654000	1441066403	31.221167000053327	122.481487766256	0.07444444444444445	275.93333333333334	359.02222222222224
413654000	1441066404	31.221167000054592	122.48148765515985	0.07388888888888889	275.8666666666667	359.0444444444445
413654000	1441066405	31.221167000055864	122.48148754970768	0.07333333333333333	275.8	359.06666666666666
413654000	1441066406	31.221167000057143	122.48148744984034	0.07277777777777779	275.73333333333335	359.0888888888889
413654000	1441066407	31.2211670000584	122.48148735549876	0.07222222222222223	275.6666666666667	359.11111111111114
413654000	1441066408	31.22116700005967	122.4814872666238	0.07166666666666667	275.6	359.1333333333333
413654000	1441066409	31.22116700006092	122.4814871831564	0.07111111111111112	275.5333333333333	359.15555555555557
413654000	1441066410	31.221167000062174	122.48148710503743	0.07055555555555557	275.4666666666667	359.17777777777775
413654000	1441066411	31.22116700006342	122.48148703220781	0.07	275.4	359.2
413654000	1441066412	31.22116700006465	122.48148696460846	0.06944444444444445	275.3333333333333	359.22222222222223
413654000	1441066413	31.221167000065883	122.4814869021802	0.06888888888888889	275.26666666666665	359.24444444444447
413654000	1441066414	31.221167000067112	122.48148684486401	0.06833333333333333	275.2	359.2666666666667
413654000	1441066415	31.221167000068327	122.48148679260075	0.06777777777777778	275.1333333333333	359.2888888888889
413654000	1441066416	31.221167000069528	122.48148674533132	0.06722222222222222	275.06666666666666	359.31111111111113
413654000	1441066417	31.221167000070725	122.48148670299663	0.06666666666666668	275.0	359.3333333333333
413654000	1441066418	31.22116700007191	122.48148666553759	0.06611111111111112	274.93333333333334	359.35555555555555
413654000	1441066419	31.221167000073095	122.48148663289508	0.06555555555555556	274.8666666666667	359.3777777777778
413654000	1441066420	31.221167000074274	122.48148660500999	0.065	274.8	359.4
413654000	1441066421	31.22116700007542	122.48148658182323	0.06444444444444444	274.73333333333335	359.4222222222222
413654000	1441066422	31.221167000076576	122.48148656327571	0.0638888888888889	274.6666666666667	359.44444444444446
413654000	1441066423	31.22116700007771	122.48148654930831	0.06333333333333334	274.6	359.4666666666667
413654000	1441066424	31.221167000078832	122.48148653986195	0.0627777777777778	274.5333333333333	359.48888888888894
413654000	1441066425	31.221167000079955	122.4814865348775	0.06222222222222223	274.4666666666667	359.5111111111111
413654000	1441066426	31.22116700008105	122.48148653429587	0.061666666666666675	274.4	359.5333333333333
413654000	1441066427	31.22116700008213	122.48148653805798	0.061111111111111116	274.3333333333333	359.55555555555554
413654000	1441066428	31.2211670000832	122.48148654610472	0.060555555555555564	274.26666666666665	359.5777777777778
413654000	1441066429	31.221167000084254	122.48148655837697	0.060000000000000005	274.2	359.6
413654000	1441066430	31.22116700008529	122.48148657481566	0.05944444444444445	274.1333333333333	359.6222222222222
413654000	1441066431	31.2211670000863	122.48148659536163	0.05888888888888889	274.06666666666666	359.64444444444445
413654000	1441066432	31.22116700008732	122.48148661995585	0.05833333333333334	274.0	359.6666666666667
413654000	1441066433	31.221167000088304	122.48148664853919	0.05777777777777778	273.93333333333334	359.6888888888889
413654000	1441066434	31.221167000089284	122.48148668105254	0.05722222222222223	273.8666666666667	359.7111111111111
413654000	1441066435	31.221167000090247	122.4814867174368	0.05666666666666667	273.8	359.7333333333333
413654000	1441066436	31.221167000091167	122.48148675763287	0.05611111111111112	273.73333333333335	359.75555555555553
413654000	1441066437	31.221167000092084	122.48148680158165	0.05555555555555556	273.66666666666663	359.77777777777777
413654000	1441066438	31.22116700009298	122.48148684922407	0.05500000000000001	273.6	359.8
413654000	1441066439	31.22116700009386	122.48148690050097	0.05444444444444445	273.5333333333333	359.82222222222225
413654000	1441066440	31.22116700009473	122.4814869553533	0.053888888888888896	273.4666666666667	359.84444444444443
413654000	1441066441	31.221167000095544	122.48148701372192	0.05333333333333334	273.4	359.8666666666667
413654000	1441066442	31.221167000096372	122.48148707554776	0.052777777777777785	273.3333333333333	359.8888888888889
413654000	1441066443	31.221167000097154	122.48148714077169	0.052222222222222225	273.26666666666665	359.9111111111111
413654000	1441066444	31.221167000097928	122.48148720933466	0.05166666666666667	273.2	359.93333333333334
413654000	1441066445	31.22116700009868	122.48148728117751	0.051111111111111114	273.1333333333333	359.9555555555555
413654000	1441066446	31.2211670000994	122.48148735624117	0.05055555555555556	273.06666666666666	359.97777777777776
413654000	1441066447	31.2211670001001	122.48148743446653	0.05	273.0	0.0
413654000	1441066448	31.22116700010078	122.48148751579448	0.04944444444444445	272.93333333333334	0.022222222222239907
413654000	1441066449	31.221167000101428	122.48148760016595	0.04888888888888889	272.8666666666667	0.044444444444479814
413654000	1441066450	31.221167000102053	122.48148768752179	0.04833333333333334	272.8	0.06666666666666288
413654000	1441066451	31.22116700010265	122.48148777780295	0.04777777777777778	272.73333333333335	0.08888888888890278
413654000	1441066452	31.22116700010322	122.48148787095032	0.04722222222222223	272.66666666666663	0.11111111111108585
413654000	1441066453	31.221167000103762	122.48148796690477	0.046666666666666676	272.6	0.13333333333332575
413654000	1441066454	31.221167000104277	122.48148806560721	0.04611111111111112	272.5333333333333	0.15555555555556566
413654000	1441066455	31.221167000104774	122.48148816699853	0.045555555555555564	272.4666666666667	0.17777777777774872
413654000	1441066456	31.221167000105225	122.48148827101967	0.045000000000000005	272.4	0.19999999999998863
413654000	1441066457	31.221167000105652	122.48148837761148	0.04444444444444445	272.3333333333333	0.22222222222222854
413654000	1441066458	31.221167000106053	122.48148848671488	0.043888888888888894	272.26666666666665	0.24444444444446844
413654000	1441066459	31.22116700010643	122.48148859827077	0.04333333333333334	272.2	0.26666666666670835
413654000	1441066460	31.221167000106778	122.48148871222008	0.04277777777777778	272.1333333333333	0.2888888888888914
413654000	1441066461	31.221167000107076	122.48148882850366	0.04222222222222223	272.06666666666666	0.3111111111110745
413654000	1441066462	31.221167000107364	122.48148894706239	0.04166666666666667	272.0	0.3333333333333144
413654000	1441066463	31.22116700010759	122.48148906783723	0.04111111111111112	271.93333333333334	0.3555555555555543
413654000	1441066464	31.2211670001078	122.48148919076905	0.04055555555555556	271.8666666666667	0.3777777777777942
413654000	1441066465	31.22116700010798	122.48148931579875	0.04000000000000001	271.8	0.39999999999997726
413654000	1441066466	31.22116700010812	122.48148944286726	0.03944444444444445	271.73333333333335	0.42222222222221717
413654000	1441066467	31.221167000108228	122.4814895719154	0.038888888888888896	271.66666666666663	0.4444444444444571
413654000	1441066468	31.221167000108306	122.48148970288416	0.03833333333333334	271.6	0.466666666666697
413654000	1441066469	31.22116700010835	122.48148983571438	0.037777777777777785	271.5333333333333	0.48888888888888005
413654000	1441066470	31.22116700010835	122.48148997034696	0.037222222222222226	271.46666666666664	0.5111111111110631
413654000	1441066471	31.221167000108316	122.48149010672283	0.03666666666666667	271.4	0.533333333333303
413654000	1441066472	31.22116700010825	122.48149024478288	0.03611111111111112	271.3333333333333	0.5555555555555429
413654000	1441066473	31.22116700010814	122.481490384468	0.03555555555555556	271.26666666666665	0.5777777777777828
413654000	1441066474	31.221167000108	122.48149052571908	0.035	271.2	0.6000000000000227
413654000	1441066475	31.22116700010781	122.48149066847705	0.034444444444444444	271.1333333333333	0.6222222222222058
413654000	1441066476	31.22116700010758	122.4814908126828	0.0338888888888889	271.06666666666666	0.6444444444444457
413654000	1441066477	31.221167000107332	122.48149095827719	0.03333333333333334	271.0	0.6666666666666856
413654000	1441066478	31.221167000107013	122.48149110520116	0.03277777777777778	270.93333333333334	0.6888888888888687
413654000	1441066479	31.221167000106675	122.48149125339559	0.03222222222222222	270.8666666666667	0.7111111111111086
413654000	1441066480	31.221167000106295	122.48149140280138	0.031666666666666676	270.79999999999995	0.7333333333332916
413654000	1441066481	31.22116700010586	122.48149155335942	0.031111111111111117	270.73333333333335	0.7555555555555316
413654000	1441066482	31.22116700010541	122.48149170501067	0.030555555555555558	270.66666666666663	0.7777777777777715
413654000	1441066483	31.221167000104884	122.48149185769594	0.03	270.6	0.8000000000000114
413654000	1441066484	31.22116700010433	122.4814920113562	0.029444444444444454	270.5333333333333	0.8222222222222513
413654000	1441066485	31.22116700010373	122.4814921659323	0.028888888888888895	270.46666666666664	0.8444444444444343
413654000	1441066486	31.22116700010309	122.48149232136517	0.028333333333333335	270.4	0.8666666666666174
413654000	1441066487	31.221167000102408	122.4814924775957	0.02777777777777779	270.3333333333333	0.8888888888888573
413654000	1441066488	31.221167000101676	122.48149263456476	0.02722222222222223	270.26666666666665	0.9111111111110972
413654000	1441066489	31.221167000100905	122.48149279221329	0.026666666666666672	270.2	0.9333333333333371
413654000	1441066490	31.221167000100074	122.48149295048216	0.026111111111111113	270.1333333333333	0.9555555555555202
413654000	1441066491	31.221167000099207	122.48149310931232	0.025555555555555567	270.06666666666666	0.9777777777777601
413654000	1441066492	31.22116700009828	122.4814932686446	0.02500000000000001	270.0	1.0
413654000	1441066493	31.221167000097324	122.48149342841994	0.02444444444444445	269.93333333333334	1.02222222222224
413654000	1441066494	31.2211670000963	122.48149358857924	0.02388888888888889	269.8666666666667	1.0444444444444798
413654000	1441066495	31.221167000095257	122.48149374906336	0.023333333333333345	269.79999999999995	1.066666666666606
413654000	1441066496	31.221167000094134	122.48149390981325	0.022777777777777786	269.73333333333335	1.088888888888846
413654000	1441066497	31.221167000092986	122.4814940707698	0.022222222222222227	269.66666666666663	1.1111111111110858
413654000	1441066498	31.221167000091768	122.48149423187388	0.021666666666666667	269.59999999999997	1.1333333333333258
413654000	1441066499	31.221167000090507	122.4814943930664	0.021111111111111122	269.5333333333333	1.1555555555555657
413654000	1441066500	31.221167000089196	122.48149455428826	0.020555555555555563	269.46666666666664	1.1777777777777487
413654000	1441066501	31.221167000087828	122.48149471548035	0.020000000000000004	269.4	1.1999999999999886
413654000	1441066502	31.22116700008641	122.48149487658361	0.019444444444444445	269.3333333333333	1.2222222222222285
413654000	1441066503	31.221167000084947	122.48149503753889	0.0188888888888889	269.26666666666665	1.2444444444444116
413654000	1441066504	31.22116700008342	122.48149519828712	0.01833333333333334	269.2	1.2666666666666515
413654000	1441066505	31.22116700008184	122.48149535876917	0.01777777777777778	269.1333333333333	1.2888888888888346
413654000	1441066506	31.221167000080214	122.48149551892597	0.017222222222222222	269.06666666666666	1.3111111111110745
413654000	1441066507	31.221167000078527	122.48149567869841	0.016666666666666677	269.0	1.3333333333333144
413654000	1441066508	31.221167000076797	122.48149583802736	0.016111111111111118	268.9333333333333	1.3555555555555543
413654000	1441066509	31.221167000075	122.48149599685377	0.015555555555555559	268.8666666666667	1.3777777777777942
413654000	1441066510	31.221167000073148	122.48149615511848	0.015	268.79999999999995	1.3999999999999773
413654000	1441066511	31.221167000071226	122.48149631276245	0.014444444444444454	268.73333333333335	1.4222222222222172
413654000	1441066512	31.221167000069247	122.48149646972654	0.013888888888888895	268.66666666666663	1.4444444444444002
413654000	1441066513	31.221167000067236	122.48149662595166	0.013333333333333336	268.59999999999997	1.4666666666666401
413654000	1441066514	31.221167000065158	122.4814967813787	0.012777777777777777	268.5333333333333	1.48888888888888
413654000	1441066515	31.221167000063012	122.48149693594857	0.012222222222222232	268.46666666666664	1.511111111111063
413654000	1441066516	31.221167000060813	122.48149708960216	0.011666666666666672	268.4	1.533333333333303
413654000	1441066517	31.22116700005855	122.48149724228038	0.011111111111111113	268.3333333333333	1.555555555555543
413654000	1441066518	31.221167000056226	122.48149739392412	0.010555555555555568	268.26666666666665	1.5777777777777828
413654000	1441066519	31.221167000053853	122.48149754447428	0.010000000000000009	268.2	1.6000000000000227
413654000	1441066520	31.221167000051405	122.48149769387177	0.00944444444444445	268.1333333333333	1.6222222222222058
413654000	1441066521	31.221167000048894	122.48149784205745	0.00888888888888889	268.06666666666666	1.6444444444443889
413654000	1441066522	31.22116700004633	122.4814979889723	0.008333333333333345	268.0	1.6666666666666288
413654000	1441066523	31.221167000043703	122.48149813455711	0.007777777777777786	267.9333333333333	1.6888888888888687
413654000	1441066524	31.22116700004101	122.48149827875288	0.007222222222222227	267.8666666666667	1.7111111111111086
413654000	1441066525	31.22116700003825	122.48149842150045	0.006666666666666668	267.79999999999995	1.7333333333332916
413654000	1441066526	31.22116700003542	122.48149856274071	0.006111111111111123	267.73333333333335	1.7555555555555316
413654000	1441066527	31.221167000032544	122.48149870241463	0.005555555555555564	267.66666666666663	1.7777777777777715
413654000	1441066528	31.22116700002959	122.48149884046303	0.0050000000000000044	267.59999999999997	1.8000000000000114
413654000	1441066529	31.221167000026572	122.48149897682684	0.004444444444444445	267.5333333333333	1.8222222222221944
413654000	1441066530	31.2211670000235	122.48149911144695	0.0038888888888889	267.46666666666664	1.8444444444443775
413654000	1441066531	31.221167000020337	122.4814992442643	0.003333333333333341	267.4	1.8666666666666174
413654000	1441066532	31.221167000017118	122.48149937521974	0.002777777777777782	267.3333333333333	1.8888888888888573
413654000	1441066533	31.221167000013835	122.48149950425419	0.0022222222222222227	267.26666666666665	1.9111111111110972
413654000	1441066534	31.221167000010478	122.48149963130851	0.0016666666666666774	267.2	1.9333333333333371
413654000	1441066535	31.221167000007068	122.48149975632367	0.0011111111111111183	267.1333333333333	1.9555555555555202
413654000	1441066536	31.221167000003575	122.48149987924054	0.0005555555555555591	267.06666666666666	1.97777777777776
413654000	1441066537	31.221167	122.4815	0.0	267.0	2.0
413654000	1441066538	31.22116699999638	122.48150011855493	0.0	267.0332409972299	2.0
413654000	1441066539	31.221166999992686	122.48150023490632	0.0	267.0664819944598	2.0
413654000	1441066540	31.221166999988913	122.48150034906702	0.0	267.09972299168976	2.0
413654000	1441066541	31.221166999985076	122.48150046104995	0.0	267.13296398891964	2.0
413654000	1441066542	31.221166999981165	122.48150057086801	0.0	267.1662049861496	2.0
413654000	1441066543	31.22116699997719	122.4815006785341	0.0	267.1994459833795	2.0
413654000	1441066544	31.22116699997315	122.4815007840612	0.0	267.2326869806094	2.0
413654000	1441066545	31.221166999969046	122.48150088746215	0.0	267.2659279778393	2.0
413654000	1441066546	31.221166999964886	122.48150098874989	0.0	267.2991689750692	2.0
413654000	1441066547	31.22116699996066	122.48150108793732	0.0	267.33240997229916	2.0
413654000	1441066548	31.221166999956356	122.48150118503735	0.0	267.36565096952904	2.0
413654000	1441066549	31.22116699995201	122.4815012800629	0.0	267.398891966759	2.0
413654000	1441066550	31.2211669999476	122.48150137302687	0.0	267.4321329639889	2.0
413654000	1441066551	31.221166999943108	122.4815014639422	0.0	267.4653739612188	2.0
413654000	1441066552	31.221166999938585	122.48150155282174	0.0	267.49861495844874	2.0
413654000	1441066553	31.221166999933992	122.48150163967847	0.0	267.5318559556787	2.0
413654000	1441066554	31.221166999929334	122.48150172452524	0.0	267.56509695290856	2.0
413654000	1441066555	31.221166999924616	122.481501807375	0.0	267.5983379501385	2.0
413654000	1441066556	31.221166999919856	122.48150188824066	0.0	267.6315789473684	2.0
413654000	1441066557	31.221166999915035	122.4815019671351	0.0	267.6648199445983	2.0
413654000	1441066558	31.221166999910157	122.48150204407126	0.0	267.6980609418282	2.0
413654000	1441066559	31.221166999905222	122.48150211906203	0.0	267.73130193905814	2.0
413654000	1441066560	31.221166999900234	122.48150219212033	0.0	267.7645429362881	2.0
413654000	1441066561	31.221166999895196	122.48150226325909	0.0	267.79778393351796	2.0
413654000	1441066562	31.2211669998901	122.48150233249119	0.0	267.8310249307479	2.0
413654000	1441066563	31.221166999884954	122.48150239982957	0.0	267.86426592797784	2.0
413654000	1441066564	31.221166999879763	122.48150246528708	0.0	267.8975069252077	2.0
413654000	1441066565	31.221166999874526	122.4815025288767	0.0	267.93074792243766	2.0
413654000	1441066566	31.22116699986923	122.48150259061131	0.0	267.9639889196676	2.0
413654000	1441066567	31.221166999863897	122.48150265050381	0.0	267.9972299168975	2.0
413654000	1441066568	31.221166999858504	122.48150270856715	0.0	268.0304709141274	2.0
413654000	1441066569	31.221166999853057	122.4815027648142	0.0	268.0637119113573	2.0
413654000	1441066570	31.22116699984759	122.48150281925788	0.0	268.09695290858724	2.0
413654000	1441066571	31.221166999842062	122.4815028719111	0.0	268.1301939058171	2.0
413654000	1441066572	31.22116699983648	122.4815029227868	0.0	268.16343490304706	2.0
413654000	1441066573	31.221166999830864	122.48150297189784	0.0	268.196675900277	2.0
413654000	1441066574	31.22116699982521	122.48150301925716	0.0	268.2299168975069	2.0
413654000	1441066575	31.2211669998195	122.48150306487767	0.0	268.2631578947368	2.0
413654000	1441066576	31.221166999813768	122.4815031087723	0.0	268.29639889196676	2.0
413654000	1441066577	31.221166999807977	122.48150315095391	0.0	268.32963988919664	2.0
413654000	1441066578	31.221166999802143	122.48150319143545	0.0	268.3628808864266	2.0
413654000	1441066579	31.22116699979628	122.48150323022979	0.0	268.3961218836565	2.0
413654000	1441066580	31.221166999790384	122.48150326734992	0.0	268.4293628808864	2.0
413654000	1441066581	31.221166999784455	122.48150330280866	0.0	268.46260387811634	2.0
413654000	1441066582	31.22116699977846	122.481503336619	0.0	268.4958448753463	2.0
413654000	1441066583	31.22116699977245	122.48150336879377	0.0	268.52908587257616	2.0
413654000	1441066584	31.221166999766396	122.48150339934594	0.0	268.5623268698061	2.0
413654000	1441066585	31.221166999760314	122.48150342828838	0.0	268.595567867036	2.0
413654000	1441066586	31.2211669997542	122.48150345563405	0.0	268.6288088642659	2.0
413654000	1441066587	31.22116699974805	122.4815034813958	0.0	268.6620498614958	2.0
413654000	1441066588	31.22116699974186	122.48150350558663	0.0	268.69529085872574	2.0
413654000	1441066589	31.221166999735647	122.48150352821935	0.0	268.7285318559557	2.0
413654000	1441066590	31.221166999729387	122.48150354930691	0.0	268.76177285318556	2.0
413654000	1441066591	31.221166999723128	122.48150356886224	0.0	268.7950138504155	2.0
413654000	1441066592	31.221166999716804	122.48150358689821	0.0	268.82825484764544	2.0
413654000	1441066593	31.221166999710462	122.48150360342778	0.0	268.8614958448753	2.0
413654000	1441066594	31.2211669997041	122.48150361846385	0.0	268.89473684210526	2.0
413654000	1441066595	31.221166999697726	122.4815036320193	0.0	268.9279778393352	2.0
413654000	1441066596	31.221166999691288	122.48150364410704	0.0	268.9612188365651	2.0
413654000	1441066597	31.22116699968485	122.48150365474001	0.0	268.994459833795	2.0
413654000	1441066598	31.221166999678385	122.4815036639311	0.0	269.0277008310249	2.0
413654000	1441066599	31.221166999671876	122.48150367169323	0.0	269.06094182825484	2.0
413654000	1441066600	31.221166999665357	122.48150367803933	0.0	269.0941828254847	2.0
413654000	1441066601	31.221166999658823	122.48150368298226	0.0	269.12742382271466	2.0
413654000	1441066602	31.221166999652258	122.48150368653496	0.0	269.1606648199446	2.0
413654000	1441066603	31.221166999645675	122.48150368871036	0.0	269.1939058171745	2.0
413654000	1441066604	31.221166999639063	122.48150368952133	0.0	269.2271468144044	2.0
413654000	1441066605	31.22116699963243	122.48150368898082	0.0	269.26038781163436	2.0
413654000	1441066606	31.221166999625797	122.48150368710172	0.0	269.29362880886424	2.0
413654000	1441066607	31.221166999619122	122.48150368389692	0.0	269.3268698060942	2.0
413654000	1441066608	31.221166999612436	122.48150367937936	0.0	269.3601108033241	2.0
413654000	1441066609	31.221166999605746	122.48150367356195	0.0	269.393351800554	2.0
413654000	1441066610	31.221166999599028	122.4815036664576	0.0	269.42659279778394	2.0
413654000	1441066611	31.221166999592306	122.4815036580792	0.0	269.4598337950138	2.0
413654000	1441066612	31.221166999585556	122.48150364843966	0.0	269.49307479224376	2.0
413654000	1441066613	31.2211669995788	122.48150363755194	0.0	269.52631578947364	2.0
413654000	1441066614	31.22116699957203	122.48150362542889	0.0	269.5595567867036	2.0
413654000	1441066615	31.221166999565238	122.48150361208346	0.0	269.5927977839335	2.0
413654000	1441066616	31.221166999558452	122.48150359752852	0.0	269.6260387811634	2.0
413654000	1441066617	31.221166999551638	122.48150358177702	0.0	269.65927977839334	2.0
413654000	1441066618	31.22116699954482	122.48150356484186	0.0	269.6925207756233	2.0
413654000	1441066619	31.221166999538006	122.48150354673595	0.0	269.72576177285316	2.0
413654000	1441066620	31.22116699953116	122.48150352747217	0.0	269.7590027700831	2.0
413654000	1441066621	31.221166999524318	122.4815035070635	0.0	269.79224376731304	2.0
413654000	1441066622	31.22116699951746	122.48150348552277	0.0	269.8254847645429	2.0
413654000	1441066623	31.221166999510615	122.48150346286295	0.0	269.8587257617728	2.0
413654000	1441066624	31.221166999503744	122.48150343909693	0.0	269.89196675900274	2.0
413654000	1441066625	31.22116699949687	122.48150341423761	0.0	269.9252077562327	2.0
413654000	1441066626	31.22116699948999	122.48150338829792	0.0	269.95844875346256	2.0
413654000	1441066627	31.221166999483124	122.48150336129073	0.0	269.9916897506925	2.0
413654000	1441066628	31.221166999476246	122.48150333322903	0.0	270.02493074792244	2.0
413654000	1441066629	31.221166999469364	122.48150330412567	0.0	270.0581717451523	2.0
413654000	1441066630	31.221166999462486	122.48150327399354	0.0	270.09141274238226	2.0
413654000	1441066631	31.221166999455605	122.4815032428456	0.0	270.1246537396122	2.0
413654000	1441066632	31.22116699944871	122.48150321069473	0.0	270.1578947368421	2.0
413654000	1441066633	31.221166999441838	122.48150317755389	0.0	270.191135734072	2.0
413654000	1441066634	31.221166999434956	122.48150314343592	0.0	270.2243767313019	2.0
413654000	1441066635	31.22116699942808	122.48150310835376	0.0	270.25761772853184	2.0
413654000	1441066636	31.22116699942121	122.48150307232035	0.0	270.2908587257617	2.0
413654000	1441066637	31.221166999414333	122.48150303534857	0.0	270.32409972299166	2.0
413654000	1441066638	31.22116699940747	122.48150299745132	0.0	270.3573407202216	2.0
413654000	1441066639	31.221166999400612	122.48150295864153	0.0	270.3905817174515	2.0
413654000	1441066640	31.221166999393756	122.48150291893212	0.0	270.4238227146814	2.0
413654000	1441066641	31.221166999386906	122.48150287833597	0.0	270.45706371191136	2.0
413654000	1441066642	31.221166999380078	122.48150283686603	0.0	270.49030470914124	2.0
413654000	1441066643	31.221166999373242	122.48150279453516	0.0	270.5235457063712	2.0
413654000	1441066644	31.221166999366428	122.4815027513563	0.0	270.5567867036011	2.0
413654000	1441066645	31.22116699935961	122.48150270734236	0.0	270.590027700831	2.0
413654000	1441066646	31.221166999352803	122.48150266250626	0.0	270.62326869806094	2.0
413654000	1441066647	31.22116699934602	122.4815026168609	0.0	270.6565096952909	2.0
413654000	1441066648	31.22116699933924	122.4815025704192	0.0	270.68975069252076	2.0
413654000	1441066649	31.22116699933248	122.48150252319404	0.0	270.7229916897507	2.0
413654000	1441066650	31.221166999325717	122.48150247519835	0.0	270.75623268698064	2.0
413654000	1441066651	31.221166999318985	122.48150242644506	0.0	270.7894736842105	2.0
413654000	1441066652	31.221166999312263	122.48150237694705	0.0	270.8227146814404	2.0
413654000	1441066653	31.221166999305566	122.48150232671723	0.0	270.85595567867034	2.0
413654000	1441066654	31.22116699929888	122.48150227576855	0.0	270.8891966759003	2.0
413654000	1441066655	31.221166999292205	122.48150222411387	0.0	270.92243767313016	2.0
413654000	1441066656	31.221166999285554	122.48150217176614	0.0	270.9556786703601	2.0
413654000	1441066657	31.221166999278918	122.48150211873822	0.0	270.98891966759004	2.0
413654000	1441066658	31.221166999272302	122.48150206504307	0.0	271.0221606648199	2.0
413654000	1441066659	31.221166999265712	122.4815020106936	0.0	271.05540166204986	2.0
413654000	1441066660	31.22116699925914	122.48150195570271	0.0	271.0886426592798	2.0
413654000	1441066661	31.22116699925258	122.4815019000833	0.0	271.1218836565097	2.0
413654000	1441066662	31.221166999246055	122.48150184384828	0.0	271.1551246537396	2.0
413654000	1441066663	31.22116699923955	122.48150178701057	0.0	271.1883656509695	2.0
413654000	1441066664	31.221166999233073	122.48150172958309	0.0	271.22160664819944	2.0
413654000	1441066665	31.221166999226618	122.4815016715787	0.0	271.2548476454293	2.0
413654000	1441066666	31.22116699922019	122.48150161301038	0.0	271.28808864265926	2.0
413654000	1441066667	31.221166999213786	122.481501553891	0.0	271.3213296398892	2.0
413654000	1441066668	31.221166999207412	122.48150149423348	0.0	271.3545706371191	2.0
413654000	1441066669	31.221166999201063	122.48150143405073	0.0	271.387811634349	2.0
413654000	1441066670	31.221166999194743	122.48150137335564	0.0	271.42105263157896	2.0
413654000	1441066671	31.221166999188462	122.48150131216116	0.0	271.45429362880884	2.0
413654000	1441066672	31.22116699918219	122.48150125048018	0.0	271.4875346260388	2.0
413654000	1441066673	31.221166999175963	122.48150118832562	0.0	271.5207756232687	2.0
413654000	1441066674	31.221166999169768	122.48150112571038	0.0	271.5540166204986	2.0
413654000	1441066675	31.22116699916361	122.48150106264735	0.0	271.58725761772854	2.0
413654000	1441066676	31.221166999157465	122.48150099914946	0.0	271.6204986149584	2.0
413654000	1441066677	31.22116699915137	122.48150093522965	0.0	271.65373961218836	2.0
413654000	1441066678	31.221166999145304	122.4815008709008	0.0	271.68698060941824	2.0
413654000	1441066679	31.221166999139278	122.4815008061758	0.0	271.7202216066482	2.0
413654000	1441066680	31.22116699913329	122.4815007410676	0.0	271.7534626038781	2.0
413654000	1441066681	31.221166999127338	122.48150067558912	0.0	271.786703601108	2.0
413654000	1441066682	31.22116699912141	122.48150060975321	0.0	271.81994459833794	2.0
413654000	1441066683	31.22116699911553	122.48150054357282	0.0	271.8531855955679	2.0
413654000	1441066684	31.221166999109695	122.48150047706085	0.0	271.88642659279776	2.0
413654000	1441066685	31.221166999103886	122.48150041023025	0.0	271.9196675900277	2.0
413654000	1441066686	31.22116699909813	122.48150034309386	0.0	271.95290858725764	2.0
413654000	1441066687	31.22116699909241	122.48150027566464	0.0	271.9861495844875	2.0
413654000	1441066688	31.221166999086744	122.48150020795549	0.0	272.01939058171746	2.0
413654000	1441066689	31.2211669990811	122.48150013997933	0.0	272.05263157894734	2.0
413654000	1441066690	31.22116699907551	122.48150007174905	0.0	272.0858725761773	2.0
413654000	1441066691	31.22116699906996	122.48150000327756	0.0	272.11911357340716	2.0
413654000	1441066692	31.221166999064472	122.48149993457778	0.0	272.1523545706371	2.0
413654000	1441066693	31.221166999059015	122.48149986566266	0.0	272.18559556786704	2.0
413654000	1441066694	31.221166999053608	122.48149979654502	0.0	272.2188365650969	2.0
413654000	1441066695	31.22116699904824	122.48149972723783	0.0	272.25207756232686	2.0
413654000	1441066696	31.22116699904293	122.48149965775401	0.0	272.2853185595568	2.0
413654000	1441066697	31.221166999037674	122.48149958810643	0.0	272.3185595567867	2.0
413654000	1441066698	31.22116699903245	122.48149951830804	0.0	272.3518005540166	2.0
413654000	1441066699	31.221166999027286	122.48149944837174	0.0	272.38504155124656	2.0
413654000	1441066700	31.22116699902217	122.4814993783104	0.0	272.41828254847644	2.0
413654000	1441066701	31.22116699901712	122.48149930813699	0.0	272.4515235457064	2.0
413654000	1441066702	31.22116699901211	122.48149923786438	0.0	272.48476454293626	2.0
413654000	1441066703	31.22116699900714	122.48149916750553	0.0	272.5180055401662	2.0
413654000	1441066704	31.221166999002243	122.48149909707327	0.0	272.5512465373961	2.0
413654000	1441066705	31.2211669989974	122.48149902658056	0.0	272.584487534626	2.0
413654000	1441066706	31.22116699899261	122.48149895604034	0.0	272.61772853185596	2.0
413654000	1441066707	31.221166998987865	122.48149888546547	0.0	272.65096952908584	2.0
413654000	1441066708	31.221166998983197	122.48149881486889	0.0	272.6842105263158	2.0
413654000	1441066709	31.22116699897857	122.48149874426346	0.0	272.7174515235457	2.0
413654000	1441066710	31.221166998974017	122.48149867366214	0.0	272.7506925207756	2.0
413654000	1441066711	31.22116699896952	122.48149860307785	0.0	272.78393351800554	2.0
413654000	1441066712	31.221166998965074	122.48149853252346	0.0	272.8171745152355	2.0
413654000	1441066713	31.22116699896069	122.48149846201191	0.0	272.85041551246536	2.0
413654000	1441066714	31.221166998956377	122.48149839155609	0.0	272.88365650969524	2.0
413654000	1441066715	31.221166998952118	122.48149832116894	0.0	272.9168975069252	2.0
413654000	1441066716	31.221166998947925	122.48149825086334	0.0	272.9501385041551	2.0
413654000	1441066717	31.221166998943797	122.48149818065218	0.0	272.983379501385	2.0
413654000	1441066718	31.22116699893973	122.48149811054843	0.0	273.01662049861494	2.0
413654000	1441066719	31.221166998935736	122.48149804056499	0.0	273.0498614958449	2.0
413654000	1441066720	31.221166998931785	122.48149797071473	0.0	273.08310249307476	2.0
413654000	1441066721	31.22116699892792	122.48149790101058	0.0	273.1163434903047	2.0
413654000	1441066722	31.221166998924126	122.48149783146545	0.0	273.14958448753464	2.0
413654000	1441066723	31.221166998920392	122.48149776209227	0.0	273.1828254847645	2.0
413654000	1441066724	31.221166998916736	122.48149769290391	0.0	273.21606648199446	2.0
413654000	1441066725	31.22116699891314	122.48149762391334	0.0	273.2493074792244	2.0
413654000	1441066726	31.221166998909617	122.48149755513342	0.0	273.2825484764543	2.0
413654000	1441066727	31.221166998906163	122.48149748657706	0.0	273.3157894736842	2.0
413654000	1441066728	31.221166998902792	122.48149741825719	0.0	273.34903047091416	2.0
413654000	1441066729	31.22116699889949	122.48149735018673	0.0	273.38227146814404	2.0
413654000	1441066730	31.22116699889625	122.48149728237858	0.0	273.415512465374	2.0
413654000	1441066731	31.221166998893086	122.48149721484563	0.0	273.44875346260386	2.0
413654000	1441066732	31.221166998890006	122.48149714760082	0.0	273.4819944598338	2.0
413654000	1441066733	31.22116699888699	122.48149708065704	0.0	273.5152354570637	2.0
413654000	1441066734	31.221166998884065	122.48149701402721	0.0	273.5484764542936	2.0
413654000	1441066735	31.221166998881216	122.48149694772425	0.0	273.58171745152356	2.0
413654000	1441066736	31.221166998878434	122.48149688176105	0.0	273.61495844875344	2.0
413654000	1441066737	31.221166998875752	122.48149681615054	0.0	273.6481994459834	2.0
413654000	1441066738	31.221166998873123	122.4814967509056	0.0	273.6814404432133	2.0
413654000	1441066739	31.221166998870594	122.48149668603918	0.0	273.7146814404432	2.0
413654000	1441066740	31.22116699886813	122.48149662156418	0.0	273.74792243767314	2.0
413654000	1441066741	31.221166998865765	122.48149655749347	0.0	273.781163434903	2.0
413654000	1441066742	31.221166998863456	122.48149649384003	0.0	273.81440443213296	2.0
413654000	1441066743	31.22116699886126	122.4814964306167	0.0	273.84764542936284	2.0
413654000	1441066744	31.221166998859122	122.48149636783641	0.0	273.8808864265928	2.0
413654000	1441066745	31.221166998857093	122.48149630551212	0.0	273.9141274238227	2.0
413654000	1441066746	31.22116699885514	122.4814962436567	0.0	273.9473684210526	2.0
413654000	1441066747	31.221166998853285	122.48149618228307	0.0	273.98060941828254	2.0
413654000	1441066748	31.22116699885149	122.48149612140412	0.0	274.0138504155125	2.0
413654000	1441066749	31.22116699884981	122.48149606103276	0.0	274.04709141274236	2.0
413654000	1441066750	31.2211669988482	122.48149600118195	0.0	274.0803324099723	2.0
413654000	1441066751	31.22116699884668	122.48149594186452	0.0	274.11357340720224	2.0
413654000	1441066752	31.221166998845256	122.48149588309347	0.0	274.1468144044321	2.0
413654000	1441066753	31.22116699884392	122.48149582488166	0.0	274.18005540166206	2.0
413654000	1441066754	31.221166998842673	122.481495767242	0.0	274.21329639889194	2.0
413654000	1441066755	31.22116699884152	122.4814957101874	0.0	274.2465373961219	2.0
413654000	1441066756	31.221166998840467	122.4814956537308	0.0	274.27977839335176	2.0
413654000	1441066757	31.221166998839504	122.48149559788507	0.0	274.3130193905817	2.0
413654000	1441066758	31.221166998838626	122.48149554266315	0.0	274.34626038781164	2.0
413654000	1441066759	31.221166998837866	122.48149548807794	0.0	274.3795013850415	2.0
413654000	1441066760	31.22116699883719	122.48149543414235	0.0	274.41274238227146	2.0
413654000	1441066761	31.221166998836605	122.48149538086928	0.0	274.4459833795014	2.0
413654000	1441066762	31.221166998836114	122.48149532827166	0.0	274.4792243767313	2.0
413654000	1441066763	31.221166998835738	122.4814952763624	0.0	274.5124653739612	2.0
413654000	1441066764	31.221166998835454	122.48149522515439	0.0	274.54570637119116	2.0
413654000	1441066765	31.221166998835262	122.48149517466057	0.0	274.57894736842104	2.0
413654000	1441066766	31.221166998835173	122.48149512489381	0.0	274.612188365651	2.0
413654000	1441066767	31.221166998835198	122.48149507586704	0.0	274.64542936288086	2.0
413654000	1441066768	31.221166998835308	122.4814950275932	0.0	274.6786703601108	2.0
413654000	1441066769	31.22116699883553	122.48149498008515	0.0	274.7119113573407	2.0
413654000	1441066770	31.221166998835848	122.48149493335585	0.0	274.7451523545706	2.0
413654000	1441066771	31.221166998836267	122.48149488741815	0.0	274.77839335180056	2.0
413654000	1441066772	31.221166998836814	122.48149484228504	0.0	274.81163434903044	2.0
413654000	1441066773	31.221166998837457	122.48149479796936	0.0	274.8448753462604	2.0
413654000	1441066774	31.221166998838196	122.48149475448405	0.0	274.8781163434903	2.0
413654000	1441066775	31.221166998839053	122.48149471184202	0.0	274.9113573407202	2.0
413654000	1441066776	31.22116699884001	122.48149467005618	0.0	274.94459833795014	2.0
413654000	1441066777	31.22116699884108	122.48149462913943	0.0	274.9778393351801	2.0
413654000	1441066778	31.22116699884226	122.4814945891047	0.0	275.01108033240996	2.0
413654000	1441066779	31.221166998843543	122.48149454996486	0.0	275.0443213296399	2.0
413654000	1441066780	31.221166998844943	122.48149451173288	0.0	275.0775623268698	2.0
413654000	1441066781	31.221166998846453	122.48149447442164	0.0	275.1108033240997	2.0
413654000	1441066782	31.22116699884808	122.48149443804402	0.0	275.1440443213296	2.0
413654000	1441066783	31.221166998849828	122.481494402613	0.0	275.17728531855954	2.0
413654000	1441066784	31.221166998851675	122.48149436814144	0.0	275.2105263157895	2.0
413654000	1441066785	31.221166998853654	122.48149433464224	0.0	275.24376731301936	2.0
413654000	1441066786	31.221166998855725	122.48149430212834	0.0	275.2770083102493	2.0
413654000	1441066787	31.22116699885792	122.48149427061266	0.0	275.31024930747924	2.0
413654000	1441066788	31.221166998860237	122.48149424010808	0.0	275.3434903047091	2.0
413654000	1441066789	31.221166998862667	122.48149421062752	0.0	275.37673130193906	2.0
413654000	1441066790	31.221166998865222	122.4814941821839	0.0	275.409972299169	2.0
413654000	1441066791	31.2211669988679	122.48149415479014	0.0	275.4432132963989	2.0
413654000	1441066792	31.221166998870682	122.4814941284591	0.0	275.47645429362876	2.0
413654000	1441066793	31.22116699887359	122.48149410320376	0.0	275.50969529085876	2.0
413654000	1441066794	31.22116699887663	122.48149407903698	0.0	275.54293628808864	2.0
413654000	1441066795	31.221166998879777	122.48149405597168	0.0	275.5761772853186	2.0
413654000	1441066796	31.221166998883067	122.48149403402078	0.0	275.60941828254846	2.0
413654000	1441066797	31.221166998886456	122.4814940131972	0.0	275.6426592797784	2.0
413654000	1441066798	31.22116699888998	122.48149399351382	0.0	275.6759002770083	2.0
413654000	1441066799	31.22116699889364	122.48149397498358	0.0	275.7091412742382	2.0
413654000	1441066800	31.221166998897417	122.48149395761938	0.0	275.74238227146816	2.0
413654000	1441066801	31.22116699890132	122.48149394143412	0.0	275.77562326869804	2.0
413654000	1441066802	31.221166998905357	122.48149392644073	0.0	275.808864265928	2.0
413654000	1441066803	31.221166998909517	122.48149391265208	0.0	275.8421052631579	2.0
413654000	1441066804	31.221166998913798	122.48149390008113	0.0	275.8753462603878	2.0
413654000	1441066805	31.221166998918225	122.4814938887408	0.0	275.90858725761774	2.0
413654000	1441066806	31.22116699892278	122.48149387864395	0.0	275.9418282548477	2.0
413654000	1441066807	31.221166998927462	122.4814938698035	0.0	275.97506925207756	2.0
413654000	1441066808	31.22116699893226	122.48149386223238	0.0	276.0083102493075	2.0
413654000	1441066809	31.221166998937225	122.48149385594348	0.0	276.0415512465374	2.0
413654000	1441066810	31.2211669989423	122.48149385094973	0.0	276.0747922437673	2.0
413654000	1441066811	31.22116699894751	122.48149384726406	0.0	276.1080332409972	2.0
413654000	1441066812	31.221166998952846	122.48149384489933	0.0	276.14127423822714	2.0
413654000	1441066813	31.221166998958342	122.48149384386848	0.0	276.1745152354571	2.0
413654000	1441066814	31.22116699896396	122.48149384418439	0.0	276.20775623268696	2.0
413654000	1441066815	31.221166998969725	122.48149384586003	0.0	276.2409972299169	2.0
413654000	1441066816	31.221166998975615	122.48149384890826	0.0	276.27423822714684	2.0
413654000	1441066817	31.22116699898165	122.481493853342	0.0	276.3074792243767	2.0
413654000	1441066818	31.221166998987826	122.4814938591742	0.0	276.34072022160666	2.0
413654000	1441066819	31.221166998994157	122.4814938664177	0.0	276.3739612188366	2.0
413654000	1441066820	31.221166999000605	122.48149387508546	0.0	276.4072022160665	2.0
413654000	1441066821	31.221166999007202	122.48149388519036	0.0	276.44044321329636	2.0
413654000	1441066822	31.221166999013935	122.48149389674535	0.0	276.4736842105263	2.0
413654000	1441066823	31.221166999020827	122.48149390976333	0.0	276.50692520775624	2.0
413654000	1441066824	31.221166999027858	122.48149392425717	0.0	276.5401662049861	2.0
413654000	1441066825	31.221166999035027	122.48149394023984	0.0	276.57340720221606	2.0
413654000	1441066826	31.221166999042335	122.48149395772418	0.0	276.606648199446	2.0
413654000	1441066827	31.221166999049817	122.48149397672317	0.0	276.6398891966759	2.0
413654000	1441066828	31.221166999057413	122.4814939972497	0.0	276.6731301939058	2.0
413654000	1441066829	31.22116699906518	122.48149401931664	0.0	276.70637119113576	2.0
413654000	1441066830	31.221166999073084	122.48149404293694	0.0	276.73961218836564	2.0
413654000	1441066831	31.22116699908113	122.48149406812352	0.0	276.7728531855956	2.0
413654000	1441066832	31.221166999089338	122.48149409488927	0.0	276.80609418282546	2.0
413654000	1441066833	31.221166999097704	122.4814941232471	0.0	276.8393351800554	2.0
413654000	1441066834	31.221166999106202	122.48149415320994	0.0	276.8725761772853	2.0
413654000	1441066835	31.221166999114885	122.48149418479065	0.0	276.9058171745152	2.0
413654000	1441066836	31.22116699912369	122.48149421800218	0.0	276.93905817174516	2.0
413654000	1441066837	31.221166999132645	122.48149425285744	0.0	276.97229916897504	2.0
413654000	1441066838	31.221166999141772	122.48149428936935	0.0	277.005540166205	2.0
413654000	1441066839	31.221166999151052	122.48149432755082	0.0	277.0387811634349	2.0
413654000	1441066840	31.22116699916048	122.48149436741473	0.0	277.0720221606648	2.0
413654000	1441066841	31.221166999170073	122.48149440897399	0.0	277.10526315789474	2.0
413654000	1441066842	31.221166999179818	122.48149445224153	0.0	277.1385041551247	2.0
413654000	1441066843	31.221166999189723	122.48149449723027	0.0	277.17174515235456	2.0
413654000	1441066844	31.221166999199784	122.4814945439531	0.0	277.2049861495845	2.0
413654000	1441066845	31.22116699921002	122.48149459242296	0.0	277.2382271468144	2.0
413654000	1441066846	31.22116699922039	122.48149464265272	0.0	277.2714681440443	2.0
413654000	1441066847	31.221166999230963	122.4814946946553	0.0	277.3047091412742	2.0
413654000	1441066848	31.221166999241653	122.48149474844364	0.0	277.33795013850414	2.0
413654000	1441066849	31.22116699925253	122.48149480403063	0.0	277.3711911357341	2.0
413654000	1441066850	31.221166999263545	122.48149486142916	0.0	277.40443213296396	2.0
413654000	1441066851	31.221166999274757	122.48149492065218	0.0	277.4376731301939	2.0
413654000	1441066852	31.221166999286126	122.4814949817126	0.0	277.47091412742384	2.0
413654000	1441066853	31.221166999297644	122.48149504462329	0.0	277.5041551246537	2.0
413654000	1441066854	31.221166999309343	122.48149510939716	0.0	277.53739612188366	2.0
413654000	1441066855	31.221166999321202	122.48149517604719	0.0	277.5706371191136	2.0
413654000	1441066856	31.221166999333235	122.4814952445862	0.0	277.6038781163435	2.0
413654000	1441066857	31.221166999345442	122.48149531502717	0.0	277.6371191135734	2.0
413654000	1441066858	31.221166999357816	122.48149538738298	0.0	277.6703601108033	2.0
413654000	1441066859	31.22116699937034	122.48149546166654	0.0	277.70360110803324	2.0
413654000	1441066860	31.221166999383062	122.48149553789078	0.0	277.7368421052631	2.0
413654000	1441066861	31.22116699939593	122.48149561606859	0.0	277.77008310249306	2.0
413654000	1441066862	31.221166999408982	122.48149569621289	0.0	277.803324099723	2.0
413654000	1441066863	31.22116699942221	122.48149577833657	0.0	277.8365650969529	2.0
413654000	1441066864	31.221166999435617	122.48149586245256	0.0	277.8698060941828	2.0
413654000	1441066865	31.221166999449178	122.4814959485738	0.0	277.90304709141276	2.0
413654000	1441066866	31.221166999462945	122.48149603671312	0.0	277.93628808864264	2.0
413654000	1441066867	31.221166999476864	122.4814961268835	0.0	277.9695290858726	2.0
413654000	1441066868	31.221166999490972	122.48149621909783	0.0	278.0027700831025	2.0
413654000	1441066869	31.221166999505254	122.48149631336904	0.0	278.0360110803324	2.0
413654000	1441066870	31.221166999519706	122.48149640970999	0.0	278.06925207756234	2.0
413654000	1441066871	31.221166999534347	122.48149650813363	0.0	278.1024930747923	2.0
413654000	1441066872	31.22116699954917	122.48149660865285	0.0	278.13573407202216	2.0
413654000	1441066873	31.22116699956417	122.4814967112806	0.0	278.1689750692521	2.0
413654000	1441066874	31.221166999579346	122.48149681602975	0.0	278.202216066482	2.0
413654000	1441066875	31.221166999594715	122.48149692291321	0.0	278.2354570637119	2.0
413654000	1441066876	31.22116699961026	122.48149703194392	0.0	278.2686980609418	2.0
413654000	1441066877	31.221166999625986	122.48149714313476	0.0	278.30193905817174	2.0
413654000	1441066878	31.221166999641895	122.48149725649866	0.0	278.3351800554017	2.0
413654000	1441066879	31.221166999657996	122.48149737204852	0.0	278.36842105263156	2.0
413654000	1441066880	31.221166999674292	122.48149748979726	0.0	278.4016620498615	2.0
413654000	1441066881	31.221166999690755	122.48149760975778	0.0	278.43490304709144	2.0
413654000	1441066882	31.221166999707414	122.481497731943	0.0	278.4681440443213	2.0
413654000	1441066883	31.221166999724254	122.4814978563658	0.0	278.50138504155126	2.0
413654000	1441066884	31.22116699974129	122.48149798303915	0.0	278.5346260387812	2.0
413654000	1441066885	31.221166999758513	122.48149811197591	0.0	278.5678670360111	2.0
413654000	1441066886	31.221166999775924	122.48149824318904	0.0	278.601108033241	2.0
413654000	1441066887	31.22116699979353	122.48149837669136	0.0	278.6343490304709	2.0
413654000	1441066888	31.22116699981133	122.48149851249589	0.0	278.66759002770084	2.0
413654000	1441066889	31.221166999829325	122.48149865061546	0.0	278.7008310249307	2.0
413654000	1441066890	31.221166999847505	122.48149879106302	0.0	278.73407202216066	2.0
413654000	1441066891	31.221166999865876	122.48149893385147	0.0	278.7673130193906	2.0
413654000	1441066892	31.221166999884453	122.48149907899372	0.0	278.8005540166205	2.0
413654000	1441066893	31.221166999903218	122.48149922650268	0.0	278.8337950138504	2.0
413654000	1441066894	31.221166999922172	122.48149937639126	0.0	278.86703601108036	2.0
413654000	1441066895	31.221166999941346	122.48149952867237	0.0	278.90027700831024	2.0
413654000	1441066896	31.221166999960694	122.48149968335893	0.0	278.9335180055402	2.0
413654000	1441066897	31.221166999980255	122.48149984046383	0.0	278.9667590027701	2.0
413654000	1441066898	31.221167	122.4815	0.0	279.0	2.0
413654000	1441066899	31.22116700001996	122.48150016197356	0.0002777777777777778	279.0027777777778	2.01111111111112
413654000	1441066900	31.221167000040115	122.48150032636345	0.0005555555555555556	279.0055555555556	2.022222222222183
413654000	1441066901	31.22116700006046	122.48150049314194	0.0008333333333333333	279.0083333333333	2.033333333333303
413654000	1441066902	31.221167000081003	122.48150066228115	0.0011111111111111111	279.0111111111111	2.044444444444423
413654000	1441066903	31.221167000101723	122.48150083375329	0.001388888888888889	279.0138888888889	2.055555555555543
413654000	1441066904	31.221167000122637	122.48150100753053	0.0016666666666666666	279.01666666666665	2.066666666666606
413654000	1441066905	31.22116700014373	122.48150118358512	0.0019444444444444444	279.01944444444445	2.077777777777726
413654000	1441066906	31.221167000165014	122.48150136188919	0.0022222222222222222	279.02222222222224	2.088888888888846
413654000	1441066907	31.221167000186483	122.48150154241495	0.0025	279.025	2.099999999999966
413654000	1441066908	31.221167000208112	122.48150172513458	0.002777777777777778	279.02777777777777	2.111111111111086
413654000	1441066909	31.22116700022993	122.4815019100203	0.0030555555555555557	279.03055555555557	2.122222222222206
413654000	1441066910	31.22116700025192	122.48150209704424	0.003333333333333333	279.0333333333333	2.1333333333333258
413654000	1441066911	31.221167000274058	122.48150228617868	0.003611111111111111	279.0361111111111	2.1444444444444457
413654000	1441066912	31.22116700029638	122.48150247739571	0.0038888888888888888	279.0388888888889	2.1555555555555657
413654000	1441066913	31.221167000318857	122.48150267066758	0.004166666666666667	279.0416666666667	2.1666666666666856
413654000	1441066914	31.221167000341502	122.48150286596646	0.0044444444444444444	279.0444444444444	2.1777777777777487
413654000	1441066915	31.2211670003643	122.48150306326457	0.004722222222222222	279.0472222222222	2.1888888888888687
413654000	1441066916	31.22116700038725	122.48150326253406	0.005	279.05	2.1999999999999886
413654000	1441066917	31.221167000410357	122.48150346374715	0.005277777777777778	279.0527777777778	2.2111111111110517
413654000	1441066918	31.221167000433624	122.481503666876	0.005555555555555556	279.05555555555554	2.2222222222221717
413654000	1441066919	31.221167000457022	122.48150387189278	0.005833333333333334	279.05833333333334	2.2333333333332916
413654000	1441066920	31.221167000480577	122.48150407876975	0.006111111111111111	279.06111111111113	2.2444444444444116
413654000	1441066921	31.22116700050427	122.48150428747905	0.006388888888888889	279.06388888888887	2.2555555555555316
413654000	1441066922	31.221167000528112	122.48150449799289	0.006666666666666666	279.06666666666666	2.2666666666666515
413654000	1441066923	31.221167000552075	122.48150471028343	0.006944444444444444	279.06944444444446	2.2777777777777715
413654000	1441066924	31.2211670005762	122.48150492432289	0.007222222222222222	279.0722222222222	2.2888888888888346
413654000	1441066925	31.22116700060042	122.48150514008347	0.0075	279.075	2.2999999999999545
413654000	1441066926	31.221167000624796	122.4815053575373	0.0077777777777777776	279.0777777777778	2.3111111111110745
413654000	1441066927	31.22116700064929	122.48150557665663	0.008055555555555555	279.0805555555555	2.3222222222221944
413654000	1441066928	31.221167000673915	122.48150579741365	0.008333333333333333	279.0833333333333	2.3333333333333144
413654000	1441066929	31.221167000698667	122.4815060197805	0.008611111111111111	279.0861111111111	2.3444444444444343
413654000	1441066930	31.22116700072352	122.48150624372941	0.008888888888888889	279.0888888888889	2.3555555555555543
413654000	1441066931	31.221167000748505	122.48150646923254	0.009166666666666667	279.0916666666667	2.3666666666666742
413654000	1441066932	31.221167000773608	122.48150669626212	0.009444444444444445	279.09444444444443	2.377777777777794
413654000	1441066933	31.22116700079881	122.48150692479028	0.009722222222222222	279.09722222222223	2.388888888888914
413654000	1441066934	31.221167000824128	122.48150715478927	0.01	279.1	2.3999999999999773
413654000	1441066935	31.221167000849547	122.48150738623126	0.010277777777777778	279.10277777777776	2.4111111111110404
413654000	1441066936	31.221167000875067	122.48150761908842	0.010555555555555556	279.10555555555555	2.4222222222221603
413654000	1441066937	31.221167000900703	122.48150785333297	0.010833333333333334	279.10833333333335	2.4333333333332803
413654000	1441066938	31.22116700092642	122.48150808893706	0.011111111111111112	279.1111111111111	2.4444444444444002
413654000	1441066939	31.22116700095224	122.48150832587291	0.01138888888888889	279.1138888888889	2.45555555555552
413654000	1441066940	31.221167000978156	122.48150856411272	0.011666666666666667	279.1166666666667	2.46666666666664
413654000	1441066941	31.221167001004158	122.48150880362864	0.011944444444444445	279.11944444444447	2.47777777777776
413654000	1441066942	31.221167001030253	122.48150904439288	0.012222222222222223	279.1222222222222	2.48888888888888
413654000	1441066943	31.22116700105644	122.48150928637763	0.0125	279.125	2.5
413654000	1441066944	31.2211670010827	122.48150952955511	0.012777777777777779	279.12777777777774	2.51111111111112
413654000	1441066945	31.22116700110904	122.48150977389746	0.013055555555555556	279.13055555555553	2.522222222222183
413654000	1441066946	31.22116700113546	122.48151001937686	0.013333333333333332	279.1333333333333	2.533333333333303
413654000	1441066947	31.221167001161966	122.48151026596557	0.01361111111111111	279.1361111111111	2.544444444444423
413654000	1441066948	31.221167001188537	122.48151051363573	0.013888888888888888	279.1388888888889	2.555555555555543
413654000	1441066949	31.22116700121517	122.48151076235952	0.014166666666666666	279.14166666666665	2.566666666666663
413654000	1441066950	31.221167001241874	122.48151101210914	0.014444444444444444	279.14444444444445	2.577777777777783
413654000	1441066951	31.22116700126866	122.4815112628568	0.014722222222222222	279.14722222222224	2.588888888888846
413654000	1441066952	31.221167001295484	122.48151151457468	0.015	279.15	2.599999999999966
413654000	1441066953	31.22116700132238	122.48151176723496	0.015277777777777777	279.15277777777777	2.611111111111086
413654000	1441066954	31.221167001349325	122.48151202080984	0.015555555555555555	279.15555555555557	2.622222222222206
413654000	1441066955	31.22116700137634	122.4815122752715	0.015833333333333335	279.1583333333333	2.633333333333269
413654000	1441066956	31.221167001403394	122.48151253059213	0.01611111111111111	279.1611111111111	2.644444444444389
413654000	1441066957	31.2211670014305	122.48151278674393	0.01638888888888889	279.1638888888889	2.655555555555509
413654000	1441066958	31.221167001457662	122.48151304369908	0.016666666666666666	279.1666666666667	2.6666666666666288
413654000	1441066959	31.22116700148487	122.48151330142976	0.016944444444444446	279.1694444444444	2.6777777777777487
413654000	1441066960	31.2211670015121	122.4815135599082	0.017222222222222222	279.1722222222222	2.6888888888888687
413654000	1441066961	31.221167001539378	122.48151381910654	0.0175	279.175	2.6999999999999886
413654000	1441066962	31.221167001566705	122.48151407899698	0.017777777777777778	279.1777777777778	2.7111111111111086
413654000	1441066963	31.221167001594036	122.48151433955174	0.018055555555555554	279.18055555555554	2.7222222222222285
413654000	1441066964	31.221167001621428	122.48151460074298	0.018333333333333333	279.18333333333334	2.7333333333333485
413654000	1441066965	31.221167001648837	122.4815148625429	0.01861111111111111	279.18611111111113	2.7444444444444116
413654000	1441066966	31.22116700167628	122.48151512492369	0.01888888888888889	279.18888888888887	2.7555555555555316
413654000	1441066967	31.221167001703733	122.48151538785753	0.019166666666666665	279.19166666666666	2.7666666666666515
413654000	1441066968	31.221167001731214	122.48151565131663	0.019444444444444445	279.19444444444446	2.7777777777777715
413654000	1441066969	31.22116700175872	122.48151591527316	0.01972222222222222	279.1972222222222	2.7888888888888346
413654000	1441066970	31.221167001786224	122.48151617969931	0.02	279.2	2.7999999999999545
413654000	1441066971	31.221167001813765	122.48151644456728	0.020277777777777777	279.2027777777778	2.8111111111110745
413654000	1441066972	31.2211670018413	122.48151670984925	0.020555555555555556	279.2055555555556	2.8222222222221944
413654000	1441066973	31.221167001868842	122.48151697551742	0.020833333333333332	279.20833333333337	2.8333333333333144
413654000	1441066974	31.221167001896408	122.48151724154398	0.021111111111111112	279.2111111111111	2.8444444444444343
413654000	1441066975	31.22116700192397	122.4815175079011	0.021388888888888888	279.2138888888889	2.8555555555555543
413654000	1441066976	31.221167001951514	122.481517774561	0.021666666666666667	279.2166666666667	2.8666666666666174
413654000	1441066977	31.221167001979076	122.48151804149585	0.021944444444444444	279.21944444444443	2.8777777777777374
413654000	1441066978	31.221167002006613	122.48151830867783	0.022222222222222223	279.22222222222223	2.8888888888888573
413654000	1441066979	31.221167002034164	122.48151857607915	0.0225	279.225	2.8999999999999773
413654000	1441066980	31.221167002061687	122.48151884367199	0.02277777777777778	279.22777777777776	2.911111111111097
413654000	1441066981	31.22116700208921	122.48151911142854	0.023055555555555555	279.23055555555555	2.922222222222217
413654000	1441066982	31.22116700211671	122.48151937932099	0.023333333333333334	279.23333333333335	2.933333333333337
413654000	1441066983	31.221167002144202	122.48151964732155	0.02361111111111111	279.2361111111111	2.944444444444457
413654000	1441066984	31.221167002171665	122.48151991540236	0.02388888888888889	279.2388888888889	2.955555555555577
413654000	1441066985	31.221167002199113	122.48152018353564	0.024166666666666666	279.2416666666667	2.96666666666664
413654000	1441066986	31.22116700222653	122.4815204516936	0.024444444444444446	279.2444444444444	2.97777777777776
413654000	1441066987	31.22116700225392	122.48152071984838	0.024722222222222222	279.2472222222222	2.988888888888823
413654000	1441066988	31.221167002281273	122.4815209879722	0.025	279.25	2.999999999999943
413654000	1441066989	31.221167002308608	122.48152125603724	0.025277777777777777	279.2527777777778	3.011111111111063
413654000	1441066990	31.221167002335896	122.48152152401572	0.025555555555555557	279.2555555555556	3.022222222222183
413654000	1441066991	31.22116700236314	122.4815217918798	0.025833333333333333	279.2583333333333	3.033333333333303
413654000	1441066992	31.221167002390352	122.48152205960166	0.026111111111111113	279.2611111111111	3.044444444444423
413654000	1441066993	31.221167002417527	122.48152232715351	0.02638888888888889	279.2638888888889	3.055555555555543
413654000	1441066994	31.221167002444652	122.48152259450755	0.026666666666666665	279.26666666666665	3.066666666666663
413654000	1441066995	31.221167002471706	122.48152286163592	0.026944444444444444	279.26944444444445	3.077777777777783
413654000	1441066996	31.221167002498735	122.48152312851087	0.02722222222222222	279.27222222222224	3.088888888888846
413654000	1441066997	31.221167002525704	122.48152339510456	0.0275	279.275	3.099999999999966
413654000	1441066998	31.221167002552605	122.48152366138918	0.027777777777777776	279.27777777777777	3.111111111111086
413654000	1441066999	31.221167002579456	122.48152392733691	0.028055555555555556	279.28055555555557	3.122222222222206
413654000	1441067000	31.221167002606236	122.48152419291996	0.028333333333333332	279.2833333333333	3.1333333333333258
413654000	1441067001	31.22116700263297	122.48152445811051	0.02861111111111111	279.2861111111111	3.1444444444444457
413654000	1441067002	31.22116700265963	122.48152472288075	0.028888888888888888	279.2888888888889	3.1555555555555657
413654000	1441067003	31.221167002686215	122.48152498720286	0.029166666666666667	279.29166666666663	3.1666666666666288
413654000	1441067004	31.221167002712733	122.48152525104906	0.029444444444444443	279.2944444444444	3.1777777777777487
413654000	1441067005	31.221167002739175	122.48152551439148	0.029722222222222223	279.2972222222222	3.1888888888888687
413654000	1441067006	31.22116700276555	122.48152577720236	0.03	279.3	3.1999999999999886
413654000	1441067007	31.221167002791834	122.48152603945391	0.03027777777777778	279.3027777777778	3.2111111111110517
413654000	1441067008	31.221167002818042	122.48152630111825	0.030555555555555555	279.30555555555554	3.2222222222221717
413654000	1441067009	31.221167002844155	122.48152656216762	0.030833333333333334	279.30833333333334	3.2333333333332916
413654000	1441067010	31.221167002870178	122.48152682257421	0.03111111111111111	279.31111111111113	3.2444444444444116
413654000	1441067011	31.22116700289612	122.48152708231015	0.03138888888888889	279.31388888888887	3.2555555555555316
413654000	1441067012	31.221167002921977	122.48152734134771	0.03166666666666667	279.31666666666666	3.2666666666666515
413654000	1441067013	31.22116700294772	122.48152759965906	0.03194444444444444	279.31944444444446	3.2777777777777715
413654000	1441067014	31.22116700297338	122.48152785721632	0.03222222222222222	279.3222222222222	3.2888888888888914
413654000	1441067015	31.22116700299894	122.48152811399177	0.0325	279.325	3.3000000000000114
413654000	1441067016	31.221167003024398	122.48152836995757	0.03277777777777778	279.3277777777778	3.3111111111111313
413654000	1441067017	31.22116700304974	122.48152862508589	0.03305555555555555	279.3305555555555	3.3222222222221944
413654000	1441067018	31.221167003074985	122.48152887934891	0.03333333333333333	279.3333333333333	3.3333333333333144
413654000	1441067019	31.2211670031001	122.48152913271885	0.03361111111111111	279.3361111111111	3.3444444444444343
413654000	1441067020	31.221167003125124	122.4815293851679	0.03388888888888889	279.3388888888889	3.3555555555555543
413654000	1441067021	31.221167003150022	122.48152963666826	0.034166666666666665	279.3416666666667	3.3666666666666174
413654000	1441067022	31.221167003174806	122.48152988719207	0.034444444444444444	279.34444444444443	3.3777777777777374
413654000	1441067023	31.22116700319946	122.48153013671154	0.034722222222222224	279.34722222222223	3.3888888888888573
413654000	1441067024	31.221167003224	122.4815303851989	0.035	279.35	3.3999999999999773
413654000	1441067025	31.221167003248414	122.48153063262627	0.035277777777777776	279.35277777777776	3.411111111111097
413654000	1441067026	31.22116700327269	122.48153087896591	0.035555555555555556	279.35555555555555	3.422222222222217
413654000	1441067027	31.221167003296838	122.48153112418996	0.035833333333333335	279.35833333333335	3.4333333333332803
413654000	1441067028	31.221167003320858	122.48153136827061	0.03611111111111111	279.3611111111111	3.4444444444444002
413654000	1441067029	31.221167003344735	122.4815316111801	0.03638888888888889	279.3638888888889	3.45555555555552
413654000	1441067030	31.221167003368482	122.48153185289056	0.03666666666666667	279.3666666666667	3.46666666666664
413654000	1441067031	31.221167003392083	122.48153209337423	0.036944444444444446	279.3694444444444	3.47777777777776
413654000	1441067032	31.221167003415534	122.48153233260324	0.03722222222222222	279.3722222222222	3.48888888888888
413654000	1441067033	31.221167003438843	122.48153257054985	0.0375	279.375	3.5
413654000	1441067034	31.22116700346201	122.48153280718617	0.03777777777777778	279.37777777777774	3.51111111111112
413654000	1441067035	31.221167003485018	122.48153304248447	0.03805555555555556	279.38055555555553	3.52222222222224
413654000	1441067036	31.221167003507865	122.48153327641688	0.03833333333333333	279.3833333333333	3.53333333333336
413654000	1441067037	31.221167003530564	122.48153350895561	0.03861111111111111	279.3861111111111	3.544444444444423
413654000	1441067038	31.221167003553113	122.48153374007286	0.03888888888888889	279.3888888888889	3.555555555555486
413654000	1441067039	31.221167003575484	122.48153396974081	0.03916666666666667	279.39166666666665	3.566666666666606
413654000	1441067040	31.221167003597692	122.48153419793164	0.03944444444444444	279.39444444444445	3.577777777777726
413654000	1441067041	31.22116700361974	122.48153442461756	0.03972222222222222	279.39722222222224	3.588888888888846
413654000	1441067042	31.221167003641604	122.48153464977075	0.04	279.4	3.599999999999966
413654000	1441067043	31.221167003663307	122.4815348733634	0.04027777777777778	279.40277777777777	3.611111111111086
413654000	1441067044	31.221167003684833	122.48153509536769	0.04055555555555555	279.40555555555557	3.622222222222206
413654000	1441067045	31.22116700370618	122.48153531575583	0.04083333333333333	279.4083333333333	3.6333333333333258
413654000	1441067046	31.221167003727356	122.48153553449998	0.04111111111111111	279.4111111111111	3.6444444444444457
413654000	1441067047	31.22116700374834	122.48153575157235	0.04138888888888889	279.4138888888889	3.6555555555555657
413654000	1441067048	31.221167003769136	122.48153596694512	0.041666666666666664	279.41666666666663	3.6666666666666288
413654000	1441067049	31.22116700378976	122.4815361805905	0.041944444444444444	279.4194444444444	3.6777777777777487
413654000	1441067050	31.221167003810177	122.48153639248066	0.042222222222222223	279.4222222222222	3.6888888888888687
413654000	1441067051	31.22116700383042	122.48153660258777	0.0425	279.425	3.6999999999999886
413654000	1441067052	31.22116700385045	122.48153681088408	0.042777777777777776	279.4277777777778	3.7111111111111086
413654000	1441067053	31.221167003870285	122.48153701734172	0.043055555555555555	279.43055555555554	3.7222222222222285
413654000	1441067054	31.22116700388992	122.48153722193291	0.043333333333333335	279.43333333333334	3.7333333333333485
413654000	1441067055	31.221167003909354	122.4815374246298	0.043611111111111114	279.43611111111113	3.7444444444444116
413654000	1441067056	31.221167003928585	122.48153762540467	0.04388888888888889	279.43888888888887	3.7555555555555316
413654000	1441067057	31.221167003947592	122.4815378242296	0.04416666666666667	279.44166666666666	3.7666666666666515
413654000	1441067058	31.221167003966414	122.48153802107686	0.044444444444444446	279.44444444444446	3.7777777777777146
413654000	1441067059	31.221167003985002	122.4815382159186	0.04472222222222222	279.4472222222222	3.7888888888888346
413654000	1441067060	31.221167004003384	122.48153840872702	0.045	279.45	3.7999999999999545
413654000	1441067061	31.221167004021545	122.48153859947432	0.04527777777777778	279.4527777777778	3.8111111111110745
413654000	1441067062	31.221167004039472	122.48153878813267	0.04555555555555556	279.4555555555556	3.8222222222221944
413654000	1441067063	31.221167004057193	122.48153897467425	0.04583333333333333	279.4583333333333	3.8333333333333144
413654000	1441067064	31.221167004074687	122.48153915907129	0.04611111111111111	279.4611111111111	3.8444444444444343
413654000	1441067065	31.22116700409195	122.48153934129596	0.04638888888888889	279.46388888888885	3.8555555555555543
413654000	1441067066	31.22116700410897	122.48153952132041	0.04666666666666667	279.46666666666664	3.8666666666666742
413654000	1441067067	31.221167004125764	122.48153969911691	0.04694444444444444	279.46944444444443	3.877777777777794
413654000	1441067068	31.221167004142323	122.48153987465757	0.04722222222222222	279.47222222222223	3.8888888888888573
413654000	1441067069	31.221167004158634	122.48154004791462	0.0475	279.475	3.8999999999999773
413654000	1441067070	31.221167004174713	122.48154021886027	0.04777777777777778	279.47777777777776	3.911111111111097
413654000	1441067071	31.221167004190548	122.48154038746667	0.04805555555555555	279.48055555555555	3.922222222222217
413654000	1441067072	31.22116700420613	122.48154055370603	0.04833333333333333	279.48333333333335	3.9333333333332803
413654000	1441067073	31.221167004221474	122.48154071755049	0.04861111111111111	279.4861111111111	3.9444444444444002
413654000	1441067074	31.221167004236555	122.48154087897231	0.04888888888888889	279.4888888888889	3.95555555555552
413654000	1441067075	31.221167004251384	122.48154103794366	0.049166666666666664	279.4916666666667	3.96666666666664
413654000	1441067076	31.221167004265958	122.48154119443673	0.049444444444444444	279.4944444444444	3.97777777777776
413654000	1441067077	31.22116700428027	122.48154134842369	0.04972222222222222	279.4972222222222	3.98888888888888
413654000	1441067078	31.221167004294323	122.48154149987671	0.05	279.5	3.999999999999943
413654000	1441067079	31.221167004308107	122.48154164876804	0.050277777777777775	279.5027777777778	4.011111111111063
413654000	1441067080	31.22116700432163	122.48154179506984	0.050555555555555555	279.50555555555553	4.022222222222183
413654000	1441067081	31.221167004334873	122.4815419387543	0.050833333333333335	279.5083333333333	4.033333333333303
413654000	1441067082	31.221167004347844	122.48154207979358	0.051111111111111114	279.5111111111111	4.044444444444423
413654000	1441067083	31.221167004360552	122.48154221815993	0.05138888888888889	279.51388888888886	4.055555555555543
413654000	1441067084	31.221167004372973	122.48154235382549	0.051666666666666666	279.51666666666665	4.066666666666663
413654000	1441067085	31.221167004385126	122.48154248676248	0.051944444444444446	279.51944444444445	4.077777777777783
413654000	1441067086	31.221167004396964	122.48154261694306	0.052222222222222225	279.52222222222224	4.088888888888903
413654000	1441067087	31.22116700440855	122.48154274433944	0.0525	279.525	4.100000000000023
413654000	1441067088	31.22116700441985	122.48154286892381	0.05277777777777778	279.52777777777777	4.111111111111086
413654000	1441067089	31.22116700443084	122.48154299066834	0.05305555555555556	279.53055555555557	4.122222222222206
413654000	1441067090	31.221167004441536	122.48154310954523	0.05333333333333333	279.5333333333333	4.133333333333269
413654000	1441067091	31.221167004451942	122.48154322552668	0.05361111111111111	279.5361111111111	4.144444444444389
413654000	1441067092	31.221167004462053	122.48154333858488	0.05388888888888889	279.5388888888889	4.155555555555509
413654000	1441067093	31.221167004471862	122.48154344869201	0.05416666666666667	279.5416666666667	4.166666666666629
413654000	1441067094	31.221167004481376	122.48154355582027	0.05444444444444444	279.5444444444444	4.177777777777749
413654000	1441067095	31.221167004490564	122.48154365994182	0.05472222222222222	279.5472222222222	4.188888888888869
413654000	1441067096	31.221167004499456	122.48154376102889	0.055	279.55	4.199999999999989
413654000	1441067097	31.22116700450803	122.48154385905363	0.05527777777777778	279.5527777777778	4.211111111111109
413654000	1441067098	31.2211670045163	122.48154395398828	0.05555555555555555	279.55555555555554	4.2222222222222285
413654000	1441067099	31.22116700452425	122.48154404580497	0.05583333333333333	279.55833333333334	4.233333333333292
413654000	1441067100	31.221167004531885	122.48154413447593	0.05611111111111111	279.56111111111113	4.244444444444412
413654000	1441067101	31.22116700453918	122.48154421997333	0.05638888888888889	279.56388888888887	4.2555555555555316
413654000	1441067102	31.221167004546178	122.48154430226937	0.056666666666666664	279.56666666666666	4.2666666666666515
413654000	1441067103	31.221167004552843	122.48154438133624	0.05694444444444444	279.56944444444446	4.2777777777777715
413654000	1441067104	31.22116700455916	122.48154445714613	0.05722222222222222	279.5722222222222	4.288888888888891
413654000	1441067105	31.221167004565153	122.48154452967123	0.0575	279.575	4.300000000000011
413654000	1441067106	31.221167004570834	122.4815445988837	0.057777777777777775	279.5777777777778	4.3111111111110745
413654000	1441067107	31.221167004576156	122.48154466475576	0.058055555555555555	279.5805555555555	4.322222222222194
413654000	1441067108	31.221167004581137	122.48154472725962	0.058333333333333334	279.5833333333333	4.333333333333314
413654000	1441067109	31.221167004585787	122.48154478636742	0.058611111111111114	279.5861111111111	4.3444444444443775
413654000	1441067110	31.221167004590082	122.48154484205138	0.058888888888888886	279.5888888888889	4.3555555555554974
413654000	1441067111	31.22116700459404	122.4815448942837	0.059166666666666666	279.5916666666667	4.366666666666617
413654000	1441067112	31.221167004597646	122.48154494303651	0.059444444444444446	279.59444444444443	4.377777777777737
413654000	1441067113	31.221167004600897	122.4815449882821	0.059722222222222225	279.59722222222223	4.388888888888857
413654000	1441067114	31.22116700460379	122.48154502999255	0.06	279.6	4.399999999999977
413654000	1441067115	31.221167004606336	122.48154506814012	0.06027777777777778	279.60277777777776	4.411111111111097
413654000	1441067116	31.221167004608517	122.48154510269697	0.06055555555555556	279.60555555555555	4.422222222222217
413654000	1441067117	31.22116700461033	122.4815451336353	0.060833333333333336	279.60833333333335	4.433333333333337
413654000	1441067118	31.221167004611793	122.48154516092731	0.06111111111111111	279.6111111111111	4.444444444444457
413654000	1441067119	31.221167004612873	122.48154518454518	0.06138888888888889	279.6138888888889	4.455555555555577
413654000	1441067120	31.221167004613587	122.48154520446109	0.06166666666666667	279.6166666666667	4.46666666666664
413654000	1441067121	31.22116700461393	122.48154522064723	0.06194444444444445	279.6194444444444	4.47777777777776
413654000	1441067122	31.221167004613893	122.48154523307582	0.06222222222222222	279.6222222222222	4.48888888888888
413654000	1441067123	31.221167004613484	122.48154524171902	0.0625	279.625	4.5
413654000	1441067124	31.221167004612678	122.481545246549	0.06277777777777778	279.62777777777774	4.511111111111063
413654000	1441067125	31.221167004611512	122.48154524753801	0.06305555555555556	279.63055555555553	4.522222222222183
413654000	1441067126	31.22116700460996	122.48154524465818	0.06333333333333334	279.6333333333333	4.533333333333303
413654000	1441067127	31.221167004608006	122.48154523788175	0.0636111111111111	279.6361111111111	4.544444444444423
413654000	1441067128	31.221167004605668	122.48154522718086	0.06388888888888888	279.6388888888889	4.555555555555543
413654000	1441067129	31.221167004602925	122.4815452125277	0.06416666666666666	279.64166666666665	4.566666666666663
413654000	1441067130	31.221167004599803	122.48154519389452	0.06444444444444444	279.64444444444445	4.577777777777726
413654000	1441067131	31.22116700459627	122.48154517125347	0.06472222222222222	279.64722222222224	4.588888888888846
413654000	1441067132	31.221167004592335	122.48154514457674	0.065	279.65	4.599999999999966
413654000	1441067133	31.221167004588	122.48154511383652	0.06527777777777778	279.65277777777777	4.611111111111086
413654000	1441067134	31.221167004583275	122.481545079005	0.06555555555555556	279.65555555555557	4.622222222222206
413654000	1441067135	31.221167004578117	122.48154504005434	0.06583333333333333	279.6583333333333	4.633333333333326
413654000	1441067136	31.221167004572564	122.48154499695681	0.0661111111111111	279.6611111111111	4.644444444444446
413654000	1441067137	31.221167004566592	122.4815449496845	0.06638888888888889	279.6638888888889	4.655555555555566
413654000	1441067138	31.22116700456019	122.48154489820969	0.06666666666666667	279.66666666666663	4.666666666666686
413654000	1441067139	31.221167004553383	122.48154484250452	0.06694444444444445	279.6694444444444	4.677777777777806
413654000	1441067140	31.221167004546157	122.48154478254116	0.06722222222222222	279.6722222222222	4.688888888888869
413654000	1441067141	31.221167004538508	122.48154471829186	0.0675	279.675	4.699999999999989
413654000	1441067142	31.22116700453042	122.48154464972876	0.06777777777777778	279.6777777777778	4.711111111111052
413654000	1441067143	31.221167004521902	122.48154457682406	0.06805555555555555	279.68055555555554	4.722222222222172
413654000	1441067144	31.22116700451296	122.48154449954997	0.06833333333333333	279.68333333333334	4.733333333333292
413654000	1441067145	31.221167004503588	122.48154441787867	0.06861111111111111	279.68611111111113	4.744444444444412
413654000	1441067146	31.22116700449377	122.48154433178232	0.06888888888888889	279.68888888888887	4.7555555555555316
413654000	1441067147	31.22116700448352	122.48154424123315	0.06916666666666667	279.69166666666666	4.7666666666666515
413654000	1441067148	31.221167004472804	122.48154414620332	0.06944444444444445	279.69444444444446	4.7777777777777715
413654000	1441067149	31.221167004461662	122.48154404666504	0.06972222222222223	279.6972222222222	4.788888888888891
413654000	1441067150	31.221167004450074	122.48154394259049	0.07	279.7	4.800000000000011
413654000	1441067151	31.221167004438037	122.48154383395187	0.07027777777777777	279.7027777777778	4.8111111111110745
413654000	1441067152	31.22116700442554	122.48154372072136	0.07055555555555555	279.7055555555555	4.822222222222194
413654000	1441067153	31.22116700441259	122.48154360287114	0.07083333333333333	279.7083333333333	4.833333333333314
413654000	1441067154	31.221167004399184	122.48154348037343	0.07111111111111111	279.7111111111111	4.844444444444434
413654000	1441067155	31.221167004385318	122.48154335320038	0.07138888888888889	279.71388888888885	4.855555555555554
413654000	1441067156	31.221167004370972	122.4815432213242	0.07166666666666667	279.71666666666664	4.866666666666674
413654000	1441067157	31.22116700435618	122.48154308471709	0.07194444444444445	279.71944444444443	4.877777777777794
413654000	1441067158	31.22116700434091	122.48154294335123	0.07222222222222222	279.72222222222223	4.888888888888857
413654000	1441067159	31.22116700432518	122.48154279719878	0.0725	279.725	4.899999999999977
413654000	1441067160	31.221167004308967	122.48154264623197	0.07277777777777777	279.72777777777776	4.911111111111097
413654000	1441067161	31.22116700429228	122.48154249042298	0.07305555555555555	279.73055555555555	4.92222222222216
413654000	1441067162	31.221167004275117	122.48154232974402	0.07333333333333333	279.73333333333335	4.93333333333328
413654000	1441067163	31.22116700425746	122.48154216416724	0.07361111111111111	279.7361111111111	4.9444444444444
413654000	1441067164	31.22116700423933	122.48154199366482	0.07388888888888889	279.7388888888889	4.95555555555552
413654000	1441067165	31.22116700422071	122.481541818209	0.07416666666666667	279.7416666666667	4.96666666666664
413654000	1441067166	31.221167004201615	122.48154163777193	0.07444444444444444	279.7444444444444	4.97777777777776
413654000	1441067167	31.221167004182018	122.48154145232581	0.07472222222222222	279.7472222222222	4.98888888888888
413654000	1441067168	31.221167004161916	122.48154126184285	0.075	279.75	5.0
413654000	1441067169	31.221167004141325	122.48154106629522	0.07527777777777778	279.75277777777774	5.01111111111112
413654000	1441067170	31.221167004120243	122.4815408656551	0.07555555555555556	279.75555555555553	5.02222222222224
413654000	1441067171	31.221167004098653	122.48154065989472	0.07583333333333334	279.7583333333333	5.033333333333303
413654000	1441067172	31.221167004076555	122.48154044898621	0.07611111111111112	279.7611111111111	5.044444444444423
413654000	1441067173	31.221167004053942	122.48154023290179	0.0763888888888889	279.7638888888889	5.055555555555543
413654000	1441067174	31.22116700403084	122.48154001161365	0.07666666666666666	279.76666666666665	5.066666666666663
413654000	1441067175	31.22116700400722	122.48153978509399	0.07694444444444444	279.76944444444445	5.077777777777783
413654000	1441067176	31.221167003983073	122.48153955331499	0.07722222222222222	279.77222222222224	5.088888888888846
413654000	1441067177	31.22116700395841	122.48153931624883	0.0775	279.775	5.099999999999966
413654000	1441067178	31.221167003933235	122.48153907386771	0.07777777777777778	279.77777777777777	5.111111111111086
413654000	1441067179	31.221167003907542	122.48153882614383	0.07805555555555556	279.78055555555557	5.122222222222206
413654000	1441067180	31.221167003881295	122.48153857304935	0.07833333333333334	279.7833333333333	5.133333333333326
413654000	1441067181	31.22116700385454	122.48153831455649	0.07861111111111112	279.7861111111111	5.144444444444389
413654000	1441067182	31.221167003827258	122.4815380506374	0.07888888888888888	279.7888888888889	5.155555555555509
413654000	1441067183	31.221167003799433	122.48153778126431	0.07916666666666666	279.79166666666663	5.166666666666629
413654000	1441067184	31.22116700377109	122.48153750640941	0.07944444444444444	279.7944444444444	5.177777777777749
413654000	1441067185	31.221167003742185	122.48153722604485	0.07972222222222222	279.7972222222222	5.188888888888869
413654000	1441067186	31.22116700371275	122.48153694014286	0.08	279.79999999999995	5.199999999999989
413654000	1441067187	31.221167003682766	122.48153664867561	0.08027777777777778	279.80277777777775	5.211111111111109
413654000	1441067188	31.22116700365225	122.48153635161529	0.08055555555555556	279.80555555555554	5.2222222222222285
413654000	1441067189	31.221167003621158	122.48153604893409	0.08083333333333333	279.80833333333334	5.2333333333333485
413654000	1441067190	31.22116700358955	122.4815357406042	0.0811111111111111	279.81111111111113	5.2444444444444684
413654000	1441067191	31.221167003557362	122.4815354265978	0.08138888888888889	279.81388888888887	5.255555555555588
413654000	1441067192	31.22116700352462	122.4815351068871	0.08166666666666667	279.81666666666666	5.2666666666666515
413654000	1441067193	31.221167003491328	122.48153478144427	0.08194444444444444	279.81944444444446	5.277777777777715
413654000	1441067194	31.221167003457467	122.48153445024154	0.08222222222222222	279.8222222222222	5.288888888888835
413654000	1441067195	31.22116700342304	122.48153411325106	0.0825	279.825	5.2999999999999545
413654000	1441067196	31.221167003388043	122.481533770445	0.08277777777777778	279.8277777777778	5.3111111111110745
413654000	1441067197	31.221167003352477	122.48153342179559	0.08305555555555555	279.8305555555555	5.322222222222194
413654000	1441067198	31.221167003316346	122.48153306727501	0.08333333333333333	279.8333333333333	5.333333333333314
413654000	1441067199	31.22116700327963	122.48153270685545	0.08361111111111111	279.8361111111111	5.344444444444434
413654000	1441067200	31.221167003242346	122.4815323405091	0.08388888888888889	279.8388888888889	5.355555555555554
413654000	1441067201	31.221167003204478	122.48153196820813	0.08416666666666667	279.84166666666664	5.366666666666674
413654000	1441067202	31.22116700316602	122.48153158992477	0.08444444444444445	279.84444444444443	5.377777777777737
413654000	1441067203	31.221167003126983	122.48153120563117	0.08472222222222223	279.8472222222222	5.388888888888857
413654000	1441067204	31.22116700308736	122.48153081529952	0.085	279.84999999999997	5.399999999999977
413654000	1441067205	31.22116700304714	122.48153041890204	0.08527777777777777	279.85277777777776	5.411111111111097
413654000	1441067206	31.221167003006325	122.4815300164109	0.08555555555555555	279.85555555555555	5.422222222222217
413654000	1441067207	31.22116700296492	122.48152960779831	0.08583333333333333	279.85833333333335	5.433333333333337
413654000	1441067208	31.221167002922904	122.48152919303642	0.08611111111111111	279.8611111111111	5.444444444444457
413654000	1441067209	31.221167002880293	122.48152877209743	0.08638888888888889	279.8638888888889	5.45555555555552
413654000	1441067210	31.221167002837074	122.48152834495357	0.08666666666666667	279.8666666666667	5.46666666666664
413654000	1441067211	31.22116700279326	122.48152791157696	0.08694444444444445	279.8694444444444	5.47777777777776
413654000	1441067212	31.22116700274884	122.48152747193988	0.08722222222222223	279.8722222222222	5.488888888888823
413654000	1441067213	31.221167002703783	122.48152702601445	0.0875	279.875	5.499999999999943
413654000	1441067214	31.221167002658138	122.48152657377287	0.08777777777777777	279.87777777777774	5.511111111111063
413654000	1441067215	31.221167002611853	122.48152611518735	0.08805555555555555	279.88055555555553	5.522222222222183
413654000	1441067216	31.221167002564957	122.48152565023004	0.08833333333333333	279.8833333333333	5.533333333333303
413654000	1441067217	31.221167002517447	122.48152517887318	0.08861111111111111	279.8861111111111	5.544444444444423
413654000	1441067218	31.221167002469294	122.48152470108894	0.08888888888888889	279.8888888888889	5.555555555555543
413654000	1441067219	31.221167002420525	122.4815242168495	0.08916666666666667	279.89166666666665	5.566666666666663
413654000	1441067220	31.221167002371125	122.48152372612705	0.08944444444444444	279.89444444444445	5.577777777777783
413654000	1441067221	31.22116700232109	122.48152322889379	0.08972222222222222	279.89722222222224	5.588888888888903
413654000	1441067222	31.221167002270413	122.48152272512192	0.09	279.9	5.599999999999966
413654000	1441067223	31.221167002219104	122.4815222147836	0.09027777777777778	279.90277777777777	5.611111111111086
413654000	1441067224	31.221167002167153	122.48152169785102	0.09055555555555556	279.90555555555557	5.622222222222206
413654000	1441067225	31.221167002114562	122.4815211742964	0.09083333333333334	279.9083333333333	5.633333333333326
413654000	1441067226	31.22116700206131	122.48152064409192	0.09111111111111111	279.9111111111111	5.644444444444446
413654000	1441067227	31.22116700200742	122.48152010720975	0.0913888888888889	279.9138888888889	5.655555555555509
413654000	1441067228	31.221167001952875	122.48151956362209	0.09166666666666666	279.91666666666663	5.666666666666629
413654000	1441067229	31.221167001897673	122.48151901330112	0.09194444444444444	279.9194444444444	5.677777777777749
413654000	1441067230	31.22116700184182	122.48151845621905	0.09222222222222222	279.9222222222222	5.688888888888869
413654000	1441067231	31.221167001785304	122.48151789234808	0.0925	279.925	5.699999999999989
413654000	1441067232	31.221167001728116	122.48151732166036	0.09277777777777778	279.9277777777778	5.711111111111109
413654000	1441067233	31.221167001670274	122.4815167441281	0.09305555555555556	279.93055555555554	5.722222222222172
413654000	1441067234	31.221167001611764	122.4815161597235	0.09333333333333334	279.93333333333334	5.733333333333292
413654000	1441067235	31.22116700155257	122.48151556841871	0.09361111111111112	279.93611111111113	5.744444444444412
413654000	1441067236	31.221167001492724	122.48151497018597	0.09388888888888888	279.93888888888887	5.7555555555555316
413654000	1441067237	31.221167001432185	122.48151436499745	0.09416666666666666	279.94166666666666	5.7666666666666515
413654000	1441067238	31.221167001370965	122.48151375282532	0.09444444444444444	279.94444444444446	5.7777777777777715
413654000	1441067239	31.22116700130908	122.48151313364178	0.09472222222222222	279.9472222222222	5.788888888888891
413654000	1441067240	31.221167001246506	122.48151250741904	0.095	279.95	5.800000000000011
413654000	1441067241	31.22116700118323	122.48151187412928	0.09527777777777778	279.9527777777778	5.811111111111131
413654000	1441067242	31.221167001119284	122.48151123374467	0.09555555555555556	279.9555555555555	5.822222222222251
413654000	1441067243	31.221167001054642	122.48151058623743	0.09583333333333334	279.9583333333333	5.833333333333314
413654000	1441067244	31.221167000989286	122.48150993157974	0.0961111111111111	279.9611111111111	5.844444444444434
413654000	1441067245	31.22116700092326	122.48150926974375	0.09638888888888889	279.96388888888885	5.8555555555554974
413654000	1441067246	31.221167000856504	122.48150860070172	0.09666666666666666	279.96666666666664	5.866666666666617
413654000	1441067247	31.22116700078906	122.48150792442577	0.09694444444444444	279.96944444444443	5.877777777777737
413654000	1441067248	31.221167000720904	122.48150724088813	0.09722222222222222	279.97222222222223	5.888888888888857
413654000	1441067249	31.221167000652052	122.481506550061	0.0975	279.975	5.899999999999977
413654000	1441067250	31.221167000582486	122.48150585191652	0.09777777777777778	279.97777777777776	5.911111111111097
413654000	1441067251	31.221167000512203	122.48150514642693	0.09805555555555555	279.98055555555555	5.922222222222217
413654000	1441067252	31.221167000441202	122.48150443356437	0.09833333333333333	279.98333333333335	5.933333333333337
413654000	1441067253	31.22116700036949	122.4815037133011	0.09861111111111111	279.9861111111111	5.9444444444444
413654000	1441067254	31.221167000297047	122.48150298560924	0.09888888888888889	279.9888888888889	5.95555555555552
413654000	1441067255	31.22116700022388	122.48150225046099	0.09916666666666667	279.9916666666667	5.96666666666664
413654000	1441067256	31.22116700014999	122.4815015078286	0.09944444444444445	279.9944444444444	5.97777777777776
413654000	1441067257	31.22116700007536	122.4815007576842	0.09972222222222223	279.9972222222222	5.98888888888888
413654000	1441067258	31.221167	122.4815	0.1	280.0	6.0
413654000	1441067259	31.221166999923923	122.48149923476869	0.09944444444444445	279.97222222222223	6.02222222222224
413654000	1441067260	31.221166999847124	122.48149846206512	0.0988888888888889	279.94444444444446	6.044444444444423
413654000	1441067261	31.22116699976964	122.48149768198456	0.09833333333333334	279.91666666666663	6.066666666666606
413654000	1441067262	31.221166999691512	122.4814968946224	0.09777777777777778	279.8888888888889	6.088888888888846
413654000	1441067263	31.22116699961275	122.48149610007391	0.09722222222222222	279.8611111111111	6.111111111111086
413654000	1441067264	31.22116699953338	122.48149529843447	0.09666666666666668	279.8333333333333	6.133333333333326
413654000	1441067265	31.221166999453423	122.48149448979936	0.09611111111111112	279.80555555555554	6.155555555555566
413654000	1441067266	31.221166999372915	122.48149367426394	0.09555555555555556	279.77777777777777	6.177777777777749
413654000	1441067267	31.22116699929189	122.48149285192355	0.095	279.75	6.199999999999989
413654000	1441067268	31.221166999210364	122.48149202287347	0.09444444444444446	279.72222222222223	6.2222222222222285
413654000	1441067269	31.22116699912837	122.48149118720906	0.0938888888888889	279.69444444444446	6.244444444444412
413654000	1441067270	31.221166999045906	122.48149034502563	0.09333333333333334	279.66666666666663	6.2666666666666515
413654000	1441067271	31.22116699896304	122.48148949641856	0.09277777777777778	279.6388888888889	6.288888888888835
413654000	1441067272	31.22116699887977	122.4814886414831	0.09222222222222223	279.6111111111111	6.3111111111110745
413654000	1441067273	31.221166998796154	122.48148778031464	0.09166666666666667	279.5833333333333	6.333333333333314
413654000	1441067274	31.221166998712167	122.48148691300847	0.09111111111111111	279.55555555555554	6.355555555555554
413654000	1441067275	31.221166998627872	122.48148603965993	0.09055555555555556	279.52777777777777	6.377777777777794
413654000	1441067276	31.22116699854329	122.48148516036437	0.09000000000000001	279.5	6.400000000000034
413654000	1441067277	31.221166998458436	122.48148427521708	0.08944444444444445	279.47222222222223	6.42222222222216
413654000	1441067278	31.221166998373352	122.48148338431342	0.08888888888888889	279.44444444444446	6.4444444444444
413654000	1441067279	31.221166998288055	122.48148248774869	0.08833333333333333	279.41666666666663	6.46666666666664
413654000	1441067280	31.221166998202573	122.48148158561825	0.08777777777777779	279.3888888888889	6.48888888888888
413654000	1441067281	31.221166998116935	122.4814806780174	0.08722222222222223	279.3611111111111	6.51111111111112
413654000	1441067282	31.221166998031155	122.48147976504147	0.08666666666666667	279.3333333333333	6.533333333333303
413654000	1441067283	31.22116699794528	122.48147884678579	0.08611111111111111	279.30555555555554	6.555555555555543
413654000	1441067284	31.221166997859317	122.48147792334574	0.08555555555555557	279.27777777777777	6.577777777777783
413654000	1441067285	31.221166997773302	122.48147699481656	0.085	279.25	6.600000000000023
413654000	1441067286	31.22116699768725	122.48147606129363	0.08444444444444445	279.22222222222223	6.622222222222206
413654000	1441067287	31.221166997601202	122.48147512287228	0.0838888888888889	279.19444444444446	6.644444444444389
413654000	1441067288	31.221166997515173	122.48147417964779	0.08333333333333334	279.16666666666663	6.666666666666629
413654000	1441067289	31.221166997429208	122.48147323171555	0.08277777777777778	279.13888888888886	6.688888888888869
413654000	1441067290	31.22116699734331	122.48147227917087	0.08222222222222222	279.1111111111111	6.711111111111109
413654000	1441067291	31.22116699725753	122.48147132210904	0.08166666666666667	279.0833333333333	6.7333333333333485
413654000	1441067292	31.221166997171863	122.48147036062547	0.08111111111111112	279.05555555555554	6.7555555555555316
413654000	1441067293	31.221166997086357	122.48146939481538	0.08055555555555556	279.02777777777777	6.7777777777777715
413654000	1441067294	31.221166997001024	122.48146842477419	0.08	279.0	6.7999999999999545
413654000	1441067295	31.221166996915912	122.48146745059718	0.07944444444444446	278.97222222222223	6.822222222222194
413654000	1441067296	31.22116699683103	122.48146647237968	0.0788888888888889	278.94444444444446	6.844444444444434
413654000	1441067297	31.22116699674641	122.48146549021705	0.07833333333333334	278.91666666666663	6.866666666666617
413654000	1441067298	31.221166996662067	122.48146450420455	0.07777777777777778	278.88888888888886	6.888888888888857
413654000	1441067299	31.22116699657804	122.48146351443759	0.07722222222222222	278.8611111111111	6.911111111111097
413654000	1441067300	31.22116699649436	122.48146252101147	0.07666666666666667	278.8333333333333	6.933333333333337
413654000	1441067301	31.221166996411043	122.48146152402148	0.07611111111111112	278.80555555555554	6.955555555555577
413654000	1441067302	31.221166996328126	122.481460523563	0.07555555555555556	278.77777777777777	6.97777777777776
413654000	1441067303	31.22116699624561	122.48145951973132	0.07500000000000001	278.75	6.999999999999943
413654000	1441067304	31.221166996163554	122.48145851262181	0.07444444444444445	278.72222222222223	7.022222222222183
413654000	1441067305	31.221166996081966	122.48145750232973	0.07388888888888889	278.69444444444446	7.044444444444423
413654000	1441067306	31.221166996000868	122.48145648895049	0.07333333333333333	278.66666666666663	7.066666666666663
413654000	1441067307	31.221166995920292	122.48145547257936	0.07277777777777779	278.6388888888889	7.088888888888846
413654000	1441067308	31.22116699584028	122.48145445331167	0.07222222222222223	278.6111111111111	7.111111111111086
413654000	1441067309	31.221166995760818	122.48145343124277	0.07166666666666667	278.5833333333333	7.133333333333326
413654000	1441067310	31.221166995681973	122.48145240646797	0.07111111111111112	278.55555555555554	7.155555555555566
413654000	1441067311	31.22116699560375	122.48145137908263	0.07055555555555557	278.52777777777777	7.177777777777749
413654000	1441067312	31.22116699552619	122.48145034918205	0.07	278.5	7.199999999999932
413654000	1441067313	31.22116699544932	122.48144931686156	0.06944444444444445	278.47222222222223	7.222222222222172
413654000	1441067314	31.221166995373146	122.4814482822165	0.06888888888888889	278.44444444444446	7.244444444444412
413654000	1441067315	31.221166995297704	122.4814472453422	0.06833333333333333	278.41666666666663	7.2666666666666515
413654000	1441067316	31.22116699522303	122.48144620633396	0.06777777777777778	278.3888888888889	7.288888888888891
413654000	1441067317	31.221166995149133	122.48144516528713	0.06722222222222222	278.3611111111111	7.311111111111131
413654000	1441067318	31.22116699507605	122.48144412229703	0.06666666666666668	278.3333333333333	7.333333333333314
413654000	1441067319	31.221166995003806	122.48144307745899	0.06611111111111112	278.30555555555554	7.355555555555554
413654000	1441067320	31.221166994932428	122.48144203086837	0.06555555555555556	278.27777777777777	7.377777777777737
413654000	1441067321	31.221166994861935	122.48144098262044	0.065	278.25	7.399999999999977
413654000	1441067322	31.22116699479237	122.48143993281056	0.06444444444444444	278.22222222222223	7.422222222222217
413654000	1441067323	31.221166994723742	122.48143888153406	0.0638888888888889	278.19444444444446	7.4444444444444
413654000	1441067324	31.221166994656084	122.48143782888626	0.06333333333333334	278.16666666666663	7.46666666666664
413654000	1441067325	31.22116699458943	122.4814367749625	0.0627777777777778	278.1388888888889	7.48888888888888
413654000	1441067326	31.2211669945238	122.48143571985808	0.06222222222222223	278.1111111111111	7.51111111111112
413654000	1441067327	31.221166994459228	122.48143466366834	0.061666666666666675	278.0833333333333	7.53333333333336
413654000	1441067328	31.221166994395706	122.48143360648864	0.061111111111111116	278.05555555555554	7.555555555555543
413654000	1441067329	31.221166994333295	122.48143254841426	0.060555555555555564	278.02777777777777	7.577777777777726
413654000	1441067330	31.221166994272025	122.48143148954057	0.060000000000000005	278.0	7.599999999999966
413654000	1441067331	31.2211669942119	122.48143042996287	0.05944444444444445	277.97222222222223	7.622222222222206
413654000	1441067332	31.221166994152952	122.48142936977649	0.05888888888888889	277.94444444444446	7.644444444444446
413654000	1441067333	31.221166994095206	122.48142830907675	0.05833333333333334	277.91666666666663	7.666666666666629
413654000	1441067334	31.221166994038718	122.48142724795903	0.05777777777777778	277.88888888888886	7.688888888888869
413654000	1441067335	31.221166993983474	122.48142618651859	0.05722222222222223	277.8611111111111	7.711111111111109
413654000	1441067336	31.221166993929526	122.48142512485079	0.05666666666666667	277.8333333333333	7.7333333333333485
413654000	1441067337	31.221166993876874	122.48142406305095	0.05611111111111112	277.80555555555554	7.7555555555555316
413654000	1441067338	31.22116699382557	122.48142300121442	0.05555555555555556	277.77777777777777	7.777777777777715
413654000	1441067339	31.221166993775636	122.4814219394365	0.05500000000000001	277.75	7.7999999999999545
413654000	1441067340	31.22116699372709	122.48142087781254	0.05444444444444445	277.72222222222223	7.822222222222194
413654000	1441067341	31.221166993679965	122.48141981643785	0.053888888888888896	277.69444444444446	7.844444444444434
413654000	1441067342	31.2211669936343	122.48141875540776	0.05333333333333334	277.66666666666663	7.866666666666674
413654000	1441067343	31.22116699359008	122.48141769481761	0.052777777777777785	277.6388888888889	7.888888888888857
413654000	1441067344	31.22116699354736	122.48141663476271	0.052222222222222225	277.6111111111111	7.911111111111097
413654000	1441067345	31.221166993506174	122.48141557533842	0.05166666666666667	277.5833333333333	7.933333333333337
413654000	1441067346	31.221166993466543	122.48141451664003	0.051111111111111114	277.55555555555554	7.95555555555552
413654000	1441067347	31.221166993428486	122.48141345876289	0.05055555555555556	277.52777777777777	7.97777777777776
413654000	1441067348	31.221166993392018	122.48141240180232	0.05	277.5	8.0
413654000	1441067349	31.22116699335719	122.48141134585364	0.04944444444444445	277.47222222222223	8.022222222222183
413654000	1441067350	31.221166993324022	122.48141029101222	0.04888888888888889	277.44444444444446	8.044444444444423
413654000	1441067351	31.221166993292524	122.48140923737333	0.04833333333333334	277.41666666666663	8.066666666666663
413654000	1441067352	31.22116699326276	122.48140818503234	0.04777777777777778	277.3888888888889	8.088888888888903
413654000	1441067353	31.2211669932347	122.48140713408456	0.04722222222222223	277.3611111111111	8.111111111111143
413654000	1441067354	31.22116699320842	122.4814060846253	0.046666666666666676	277.3333333333333	8.133333333333326
413654000	1441067355	31.221166993183925	122.48140503674993	0.04611111111111112	277.30555555555554	8.155555555555509
413654000	1441067356	31.22116699316124	122.48140399055374	0.045555555555555564	277.27777777777777	8.177777777777749
413654000	1441067357	31.221166993140404	122.48140294613208	0.045000000000000005	277.25	8.199999999999989
413654000	1441067358	31.221166993121436	122.48140190358028	0.04444444444444445	277.22222222222223	8.222222222222229
413654000	1441067359	31.221166993104347	122.48140086299367	0.043888888888888894	277.19444444444446	8.244444444444412
413654000	1441067360	31.221166993089195	122.48139982446756	0.04333333333333334	277.16666666666663	8.266666666666652
413654000	1441067361	31.22116699307598	122.48139878809728	0.04277777777777778	277.1388888888889	8.288888888888891
413654000	1441067362	31.22116699306475	122.48139775397816	0.04222222222222223	277.1111111111111	8.311111111111131
413654000	1441067363	31.221166993055494	122.48139672220553	0.04166666666666667	277.0833333333333	8.333333333333314
413654000	1441067364	31.22116699304829	122.48139569287474	0.04111111111111112	277.05555555555554	8.355555555555497
413654000	1441067365	31.221166993043134	122.48139466608107	0.04055555555555556	277.02777777777777	8.377777777777737
413654000	1441067366	31.22116699304005	122.48139364191991	0.04000000000000001	277.0	8.399999999999977
413654000	1441067367	31.22116699303907	122.48139262048652	0.03944444444444445	276.97222222222223	8.422222222222217
413654000	1441067368	31.221166993040235	122.48139160187628	0.038888888888888896	276.94444444444446	8.444444444444457
413654000	1441067369	31.221166993043543	122.48139058618449	0.03833333333333334	276.9166666666667	8.46666666666664
413654000	1441067370	31.22116699304904	122.48138957350649	0.037777777777777785	276.8888888888889	8.48888888888888
413654000	1441067371	31.221166993056762	122.48138856393761	0.037222222222222226	276.8611111111111	8.51111111111112
413654000	1441067372	31.221166993066696	122.48138755757317	0.03666666666666667	276.8333333333333	8.533333333333303
413654000	1441067373	31.221166993078924	122.48138655450852	0.03611111111111112	276.80555555555554	8.555555555555543
413654000	1441067374	31.22116699309342	122.48138555483894	0.03555555555555556	276.77777777777777	8.577777777777726
413654000	1441067375	31.221166993110238	122.48138455865978	0.035	276.75	8.599999999999966
413654000	1441067376	31.221166993129405	122.48138356606641	0.034444444444444444	276.72222222222223	8.622222222222206
413654000	1441067377	31.221166993150938	122.4813825771541	0.0338888888888889	276.69444444444446	8.644444444444446
413654000	1441067378	31.221166993174872	122.48138159201822	0.03333333333333334	276.66666666666663	8.666666666666686
413654000	1441067379	31.221166993201223	122.48138061075407	0.03277777777777778	276.63888888888886	8.688888888888869
413654000	1441067380	31.221166993230025	122.48137963345698	0.03222222222222222	276.6111111111111	8.711111111111109
413654000	1441067381	31.22116699326131	122.48137866022228	0.031666666666666676	276.5833333333333	8.733333333333292
413654000	1441067382	31.221166993295085	122.48137769114534	0.031111111111111117	276.55555555555554	8.755555555555532
413654000	1441067383	31.2211669933314	122.4813767263214	0.030555555555555558	276.52777777777777	8.777777777777771
413654000	1441067384	31.221166993370268	122.48137576584587	0.03	276.5	8.799999999999955
413654000	1441067385	31.221166993411718	122.48137480981403	0.029444444444444454	276.47222222222223	8.822222222222194
413654000	1441067386	31.221166993455782	122.48137385832125	0.028888888888888895	276.44444444444446	8.844444444444434
413654000	1441067387	31.221166993502482	122.48137291146283	0.028333333333333335	276.41666666666663	8.866666666666674
413654000	1441067388	31.22116699355184	122.48137196933408	0.02777777777777779	276.3888888888889	8.888888888888914
413654000	1441067389	31.221166993603887	122.48137103203034	0.02722222222222223	276.3611111111111	8.911111111111097
413654000	1441067390	31.221166993658642	122.48137009964697	0.026666666666666672	276.3333333333333	8.93333333333328
413654000	1441067391	31.221166993716146	122.48136917227926	0.026111111111111113	276.30555555555554	8.95555555555552
413654000	1441067392	31.22116699377641	122.48136825002257	0.025555555555555567	276.27777777777777	8.97777777777776
413654000	1441067393	31.221166993839482	122.4813673329722	0.02500000000000001	276.25	9.0
413654000	1441067394	31.22116699390536	122.48136642122347	0.02444444444444445	276.22222222222223	9.02222222222224
413654000	1441067395	31.221166993974084	122.48136551487174	0.02388888888888889	276.19444444444446	9.044444444444423
413654000	1441067396	31.221166994045696	122.48136461401235	0.023333333333333345	276.16666666666663	9.066666666666663
413654000	1441067397	31.221166994120203	122.48136371874058	0.022777777777777786	276.1388888888889	9.088888888888903
413654000	1441067398	31.221166994197645	122.48136282915178	0.022222222222222227	276.1111111111111	9.111111111111086
413654000	1441067399	31.22116699427803	122.48136194534128	0.021666666666666667	276.0833333333333	9.133333333333326
413654000	1441067400	31.2211669943614	122.4813610674044	0.021111111111111122	276.05555555555554	9.155555555555509
413654000	1441067401	31.221166994447763	122.48136019543648	0.020555555555555563	276.02777777777777	9.177777777777749
413654000	1441067402	31.22116699453718	122.48135932953284	0.020000000000000004	276.0	9.199999999999989
413654000	1441067403	31.22116699462964	122.4813584697888	0.019444444444444445	275.97222222222223	9.222222222222229
413654000	1441067404	31.221166994725184	122.4813576162997	0.0188888888888889	275.94444444444446	9.244444444444468
413654000	1441067405	31.221166994823857	122.4813567691609	0.01833333333333334	275.91666666666663	9.266666666666652
413654000	1441067406	31.22116699492566	122.48135592846765	0.01777777777777778	275.8888888888889	9.288888888888891
413654000	1441067407	31.22116699503064	122.48135509431533	0.017222222222222222	275.8611111111111	9.311111111111074
413654000	1441067408	31.221166995138802	122.48135426679927	0.016666666666666677	275.8333333333333	9.333333333333314
413654000	1441067409	31.221166995250172	122.48135344601481	0.016111111111111118	275.80555555555554	9.355555555555554
413654000	1441067410	31.221166995364808	122.48135263205722	0.015555555555555559	275.77777777777777	9.377777777777737
413654000	1441067411	31.221166995482708	122.48135182502187	0.015	275.75	9.399999999999977
413654000	1441067412	31.22116699560391	122.48135102500409	0.014444444444444454	275.72222222222223	9.422222222222217
413654000	1441067413	31.221166995728446	122.48135023209917	0.013888888888888895	275.69444444444446	9.444444444444457
413654000	1441067414	31.22116699585631	122.4813494464025	0.013333333333333336	275.6666666666667	9.466666666666697
413654000	1441067415	31.221166995987577	122.48134866800939	0.012777777777777777	275.6388888888889	9.488888888888823
413654000	1441067416	31.221166996122232	122.48134789701511	0.012222222222222232	275.6111111111111	9.511111111111063
413654000	1441067417	31.22116699626032	122.48134713351506	0.011666666666666672	275.5833333333333	9.533333333333303
413654000	1441067418	31.221166996401866	122.48134637760452	0.011111111111111113	275.55555555555554	9.555555555555543
413654000	1441067419	31.221166996546906	122.48134562937886	0.010555555555555568	275.52777777777777	9.577777777777783
413654000	1441067420	31.221166996695448	122.48134488893336	0.010000000000000009	275.5	9.600000000000023
413654000	1441067421	31.22116699684753	122.48134415636338	0.00944444444444445	275.47222222222223	9.622222222222206
413654000	1441067422	31.22116699700318	122.48134343176424	0.00888888888888889	275.44444444444446	9.644444444444446
413654000	1441067423	31.221166997162424	122.48134271523128	0.008333333333333345	275.41666666666663	9.666666666666686
413654000	1441067424	31.221166997325277	122.48134200685982	0.007777777777777786	275.3888888888889	9.688888888888869
413654000	1441067425	31.22116699749178	122.48134130674516	0.007222222222222227	275.3611111111111	9.711111111111109
413654000	1441067426	31.221166997661957	122.48134061498268	0.006666666666666668	275.3333333333333	9.733333333333292
413654000	1441067427	31.221166997835823	122.48133993166766	0.006111111111111123	275.30555555555554	9.755555555555532
413654000	1441067428	31.221166998013413	122.48133925689545	0.005555555555555564	275.27777777777777	9.777777777777771
413654000	1441067429	31.22116699819475	122.48133859076138	0.0050000000000000044	275.25	9.800000000000011
413654000	1441067430	31.22116699837988	122.48133793336078	0.004444444444444445	275.22222222222223	9.822222222222251
413654000	1441067431	31.2211669985688	122.48133728478896	0.0038888888888889	275.19444444444446	9.844444444444434
413654000	1441067432	31.221166998761557	122.48133664514127	0.003333333333333341	275.16666666666663	9.866666666666617
413654000	1441067433	31.221166998958164	122.48133601451303	0.002777777777777782	275.1388888888889	9.888888888888857
413654000	1441067434	31.221166999158662	122.48133539299957	0.0022222222222222227	275.1111111111111	9.911111111111097
413654000	1441067435	31.221166999363057	122.4813347806962	0.0016666666666666774	275.0833333333333	9.933333333333337
413654000	1441067436	31.221166999571402	122.48133417769827	0.0011111111111111183	275.05555555555554	9.95555555555552
413654000	1441067437	31.221166999783712	122.4813335841011	0.0005555555555555591	275.02777777777777	9.97777777777776
413654000	1441067438	31.221167	122.48133300000002	0.0	275.0	10.0
413654000	1441067439	31.221167000220287	122.48133242546574	0.0	275.0	9.983240223463667
413654000	1441067440	31.221167000444485	122.48133186047063	0.0	275.0	9.966480446927392
413654000	1441067441	31.221167000672473	122.48133130496241	0.0	275.0	9.94972067039106
413654000	1441067442	31.221167000904156	122.48133075888877	0.0	275.0	9.932960893854727
413654000	1441067443	31.221167001139428	122.48133022219753	0.0	275.0	9.916201117318394
413654000	1441067444	31.22116700137818	122.48132969483632	0.0	275.0	9.899441340782118
413654000	1441067445	31.22116700162029	122.48132917675296	0.0	275.0	9.882681564245786
413654000	1441067446	31.221167001865663	122.48132866789516	0.0	275.0	9.865921787709453
413654000	1441067447	31.22116700211418	122.48132816821062	0.0	275.0	9.849162011173178
413654000	1441067448	31.22116700236575	122.48132767764712	0.0	275.0	9.832402234636902
413654000	1441067449	31.221167002620255	122.48132719615236	0.0	275.0	9.81564245810057
413654000	1441067450	31.221167002877582	122.48132672367409	0.0	275.0	9.798882681564237
413654000	1441067451	31.22116700313763	122.48132626016005	0.0	275.0	9.782122905027904
413654000	1441067452	31.221167003400293	122.48132580555797	0.0	275.0	9.765363128491629
413654000	1441067453	31.22116700366545	122.48132535981556	0.0	275.0	9.748603351955296
413654000	1441067454	31.22116700393299	122.48132492288059	0.0	275.0	9.731843575418964
413654000	1441067455	31.221167004202844	122.48132449470076	0.0	275.0	9.715083798882688
413654000	1441067456	31.221167004474868	122.48132407522381	0.0	275.0	9.698324022346355
413654000	1441067457	31.22116700474895	122.48132366439752	0.0	275.0	9.681564245810023
413654000	1441067458	31.221167005025	122.48132326216957	0.0	275.0	9.66480446927369
413654000	1441067459	31.221167005302895	122.48132286848771	0.0	275.0	9.648044692737415
413654000	1441067460	31.221167005582547	122.48132248329966	0.0	275.0	9.631284916201139
413654000	1441067461	31.221167005863844	122.48132210655316	0.0	275.0	9.614525139664806
413654000	1441067462	31.221167006146665	122.48132173819597	0.0	275.0	9.597765363128474
413654000	1441067463	31.221167006430896	122.48132137817583	0.0	275.0	9.581005586592198
413654000	1441067464	31.22116700671645	122.48132102644043	0.0	275.0	9.564245810055866
413654000	1441067465	31.22116700700319	122.48132068293752	0.0	275.0	9.547486033519533
413654000	1441067466	31.22116700729104	122.48132034761483	0.0	275.0	9.530726256983257
413654000	1441067467	31.22116700757988	122.48132002042011	0.0	275.0	9.513966480446925
413654000	1441067468	31.221167007869614	122.48131970130108	0.0	275.0	9.497206703910592
413654000	1441067469	31.22116700816009	122.48131939020547	0.0	275.0	9.48044692737426
413654000	1441067470	31.221167008451243	122.48131908708106	0.0	275.0	9.463687150837984
413654000	1441067471	31.221167008742956	122.48131879187551	0.0	275.0	9.446927374301652
413654000	1441067472	31.221167009035117	122.48131850453659	0.0	275.0	9.430167597765376
413654000	1441067473	31.22116700932761	122.48131822501205	0.0	275.0	9.413407821229043
413654000	1441067474	31.221167009620338	122.4813179532496	0.0	275.0	9.396648044692768
413654000	1441067475	31.221167009913177	122.481317689197	0.0	275.0	9.379888268156435
413654000	1441067476	31.221167010206038	122.48131743280193	0.0	275.0	9.363128491620103
413654000	1441067477	31.221167010498814	122.48131718401217	0.0	275.0	9.34636871508377
413654000	1441067478	31.221167010791387	122.48131694277544	0.0	275.0	9.329608938547494
413654000	1441067479	31.221167011083647	122.4813167090395	0.0	275.0	9.312849162011162
413654000	1441067480	31.221167011375478	122.48131648275205	0.0	275.0	9.29608938547483
413654000	1441067481	31.221167011666804	122.4813162638608	0.0	275.0	9.279329608938554
413654000	1441067482	31.22116701195748	122.48131605231356	0.0	275.0	9.262569832402221
413654000	1441067483	31.22116701224742	122.481315848058	0.0	275.0	9.245810055865888
413654000	1441067484	31.221167012536508	122.48131565104188	0.0	275.0	9.229050279329613
413654000	1441067485	31.22116701282462	122.48131546121292	0.0	275.0	9.212290502793337
413654000	1441067486	31.221167013111693	122.48131527851888	0.0	275.0	9.195530726257005
413654000	1441067487	31.221167013397572	122.48131510290746	0.0	275.0	9.178770949720672
413654000	1441067488	31.221167013682162	122.48131493432643	0.0	275.0	9.16201117318434
413654000	1441067489	31.22116701396537	122.4813147727235	0.0	275.0	9.145251396648064
413654000	1441067490	31.221167014247087	122.48131461804637	0.0	275.0	9.128491620111731
413654000	1441067491	31.22116701452718	122.48131447024284	0.0	275.0	9.111731843575399
413654000	1441067492	31.221167014805566	122.48131432926063	0.0	275.0	9.094972067039066
413654000	1441067493	31.221167015082127	122.48131419504743	0.0	275.0	9.07821229050279
413654000	1441067494	31.22116701535674	122.48131406755103	0.0	275.0	9.061452513966458
413654000	1441067495	31.22116701562933	122.48131394671911	0.0	275.0	9.044692737430125
413654000	1441067496	31.22116701589976	122.48131383249944	0.0	275.0	9.02793296089385
413654000	1441067497	31.221167016167932	122.48131372483975	0.0	275.0	9.011173184357574
413654000	1441067498	31.221167016433743	122.48131362368775	0.0	275.0	8.994413407821241
413654000	1441067499	31.22116701669708	122.48131352899122	0.0	275.0	8.977653631284909
413654000	1441067500	31.221167016957835	122.48131344069785	0.0	275.0	8.960893854748633
413654000	1441067501	31.221167017215905	122.48131335875536	0.0	275.0	8.9441340782123
413654000	1441067502	31.221167017471156	122.48131328311155	0.0	275.0	8.927374301675968
413654000	1441067503	31.22116701772351	122.4813132137141	0.0	275.0	8.910614525139636
413654000	1441067504	31.221167017972856	122.48131315051079	0.0	275.0	8.89385474860336
413654000	1441067505	31.22116701821907	122.48131309344929	0.0	275.0	8.877094972067027
413654000	1441067506	31.221167018462047	122.48131304247737	0.0	275.0	8.860335195530695
413654000	1441067507	31.2211670187017	122.48131299754277	0.0	275.0	8.84357541899442
413654000	1441067508	31.221167018937887	122.48131295859321	0.0	275.0	8.826815642458087
413654000	1441067509	31.22116701917054	122.48131292557643	0.0	275.0	8.810055865921811
413654000	1441067510	31.22116701939951	122.48131289844017	0.0	275.0	8.793296089385478
413654000	1441067511	31.22116701962471	122.48131287713214	0.0	275.0	8.776536312849203
413654000	1441067512	31.22116701984604	122.48131286160012	0.0	275.0	8.75977653631287
413654000	1441067513	31.221167020063373	122.48131285179178	0.0	275.0	8.743016759776538
413654000	1441067514	31.22116702027659	122.4813128476549	0.0	275.0	8.726256983240205
413654000	1441067515	31.22116702048563	122.4813128491372	0.0	275.0	8.70949720670393
413654000	1441067516	31.22116702069034	122.48131285618642	0.0	275.0	8.692737430167597
413654000	1441067517	31.22116702089064	122.48131286875028	0.0	275.0	8.675977653631264
413654000	1441067518	31.221167021086384	122.48131288677655	0.0	275.0	8.659217877094932
413654000	1441067519	31.221167021277513	122.4813129102129	0.0	275.0	8.642458100558656
413654000	1441067520	31.221167021463884	122.48131293900713	0.0	275.0	8.625698324022324
413654000	1441067521	31.2211670216454	122.48131297310692	0.0	275.0	8.608938547486048
413654000	1441067522	31.22116702182196	122.48131301246003	0.0	275.0	8.592178770949772
413654000	1441067523	31.221167021993434	122.4813130570142	0.0	275.0	8.57541899441344
413654000	1441067524	31.22116702215975	122.48131310671717	0.0	275.0	8.558659217877107
413654000	1441067525	31.221167022320763	122.48131316151665	0.0	275.0	8.541899441340775
413654000	1441067526	31.22116702247637	122.48131322136037	0.0	275.0	8.525139664804499
413654000	1441067527	31.2211670226265	122.48131328619607	0.0	275.0	8.508379888268166
413654000	1441067528	31.22116702277099	122.48131335597151	0.0	275.0	8.491620111731834
413654000	1441067529	31.221167022909764	122.4813134306344	0.0	275.0	8.474860335195501
413654000	1441067530	31.221167023042707	122.48131351013247	0.0	275.0	8.458100558659225
413654000	1441067531	31.221167023169738	122.48131359441348	0.0	275.0	8.441340782122893
413654000	1441067532	31.221167023290707	122.48131368342511	0.0	275.0	8.42458100558656
413654000	1441067533	31.221167023405506	122.48131377711515	0.0	275.0	8.407821229050285
413654000	1441067534	31.221167023514052	122.48131387543133	0.0	275.0	8.391061452514009
413654000	1441067535	31.22116702361623	122.48131397832134	0.0	275.0	8.374301675977676
413654000	1441067536	31.221167023711928	122.48131408573293	0.0	275.0	8.357541899441344
413654000	1441067537	31.22116702380105	122.48131419761388	0.0	275.0	8.340782122905068
413654000	1441067538	31.221167023883453	122.48131431391187	0.0	275.0	8.324022346368736
413654000	1441067539	31.221167023959055	122.48131443457466	0.0	275.0	8.307262569832403
413654000	1441067540	31.22116702402776	122.48131455954997	0.0	275.0	8.29050279329607
413654000	1441067541	31.221167024089446	122.48131468878552	0.0	275.0	8.273743016759795
413654000	1441067542	31.221167024144	122.48131482222908	0.0	275.0	8.256983240223462
413654000	1441067543	31.221167024191306	122.48131495982837	0.0	275.0	8.24022346368713
413654000	1441067544	31.221167024231274	122.48131510153111	0.0	275.0	8.223463687150797
413654000	1441067545	31.221167024263796	122.48131524728507	0.0	275.0	8.206703910614522
413654000	1441067546	31.22116702428874	122.48131539703793	0.0	275.0	8.189944134078246
413654000	1441067547	31.221167024306027	122.48131555073746	0.0	275.0	8.173184357541913
413654000	1441067548	31.221167024315527	122.48131570833138	0.0	275.0	8.15642458100558
413654000	1441067549	31.22116702431714	122.48131586976743	0.0	275.0	8.139664804469305
413654000	1441067550	31.221167024310773	122.48131603499336	0.0	275.0	8.122905027932973
413654000	1441067551	31.221167024296296	122.48131620395687	0.0	275.0	8.10614525139664
413654000	1441067552	31.221167024273594	122.48131637660572	0.0	275.0	8.089385474860364
413654000	1441067553	31.22116702424259	122.48131655288763	0.0	275.0	8.072625698324032
413654000	1441067554	31.22116702420315	122.48131673275034	0.0	275.0	8.0558659217877
413654000	1441067555	31.221167024155182	122.48131691614158	0.0	275.0	8.039106145251367
413654000	1441067556	31.221167024098566	122.48131710300906	0.0	275.0	8.022346368715091
413654000	1441067557	31.22116702403319	122.48131729330058	0.0	275.0	8.005586592178759
413654000	1441067558	31.221167023958955	122.48131748696382	0.0	275.0	7.988826815642483
413654000	1441067559	31.221167023875765	122.48131768394651	0.0	275.0	7.97206703910615
413654000	1441067560	31.221167023783483	122.48131788419641	0.0	275.0	7.955307262569875
413654000	1441067561	31.22116702368203	122.48131808766126	0.0	275.0	7.938547486033542
413654000	1441067562	31.22116702357126	122.48131829428877	0.0	275.0	7.92178770949721
413654000	1441067563	31.221167023451116	122.48131850402666	0.0	275.0	7.905027932960934
413654000	1441067564	31.22116702332144	122.48131871682271	0.0	275.0	7.888268156424601
413654000	1441067565	31.22116702318216	122.48131893262462	0.0	275.0	7.871508379888269
413654000	1441067566	31.22116702303314	122.48131915138015	0.0	275.0	7.854748603351936
413654000	1441067567	31.2211670228743	122.481319373037	0.0	275.0	7.837988826815661
413654000	1441067568	31.22116702270549	122.4813195975429	0.0	275.0	7.821229050279328
413654000	1441067569	31.221167022526668	122.48131982484566	0.0	275.0	7.8044692737429955
413654000	1441067570	31.221167022337653	122.4813200548929	0.0	275.0	7.78770949720672
413654000	1441067571	31.221167022138385	122.48132028763244	0.0	275.0	7.770949720670444
413654000	1441067572	31.221167021928743	122.48132052301199	0.0	275.0	7.754189944134112
413654000	1441067573	31.221167021708602	122.48132076097924	0.0	275.0	7.737430167597779
413654000	1441067574	31.22116702147788	122.481321001482	0.0	275.0	7.7206703910614465
413654000	1441067575	31.221167021236457	122.48132124446799	0.0	275.0	7.703910614525171
413654000	1441067576	31.22116702098422	122.48132148988488	0.0	275.0	7.687150837988838
413654000	1441067577	31.221167020721065	122.48132173768045	0.0	275.0	7.670391061452506
413654000	1441067578	31.221167020446895	122.48132198780245	0.0	275.0	7.65363128491623
413654000	1441067579	31.221167020161587	122.48132224019857	0.0	275.0	7.6368715083798975
413654000	1441067580	31.221167019865028	122.48132249481658	0.0	275.0	7.620111731843565
413654000	1441067581	31.22116701955713	122.48132275160418	0.0	275.0	7.603351955307232
413654000	1441067582	31.22116701923775	122.48132301050914	0.0	275.0	7.586592178770957
413654000	1441067583	31.22116701890684	122.48132327147917	0.0	275.0	7.569832402234681
413654000	1441067584	31.221167018564216	122.48132353446202	0.0	275.0	7.5530726256983485
413654000	1441067585	31.22116701820984	122.4813237994054	0.0	275.0	7.536312849162016
413654000	1441067586	31.22116701784355	122.48132406625705	0.0	275.0	7.51955307262574
413654000	1441067587	31.22116701746528	122.48132433496473	0.0	275.0	7.502793296089408
413654000	1441067588	31.221167017074883	122.48132460547615	0.0	275.0	7.486033519553075
413654000	1441067589	31.221167016672283	122.48132487773906	0.0	275.0	7.469273743016743
413654000	1441067590	31.22116701625736	122.48132515170117	0.0	275.0	7.452513966480467
413654000	1441067591	31.22116701582999	122.48132542731022	0.0	275.0	7.435754189944134
413654000	1441067592	31.221167015390087	122.48132570451396	0.0	275.0	7.418994413407802
413654000	1441067593	31.22116701493754	122.48132598326012	0.0	275.0	7.402234636871526
413654000	1441067594	31.221167014472226	122.48132626349643	0.0	275.0	7.385474860335194
413654000	1441067595	31.22116701399404	122.48132654517063	0.0	275.0	7.368715083798918
413654000	1441067596	31.2211670135029	122.48132682823042	0.0	275.0	7.351955307262585
413654000	1441067597	31.221167012998666	122.48132711262359	0.0	275.0	7.33519553072631
413654000	1441067598	31.221167012481235	122.48132739829781	0.0	275.0	7.318435754189977
413654000	1441067599	31.22116701195051	122.48132768520085	0.0	275.0	7.301675977653645
413654000	1441067600	31.221167011406393	122.48132797328046	0.0	275.0	7.284916201117312
413654000	1441067601	31.22116701084873	122.48132826248435	0.0	275.0	7.268156424581036
413654000	1441067602	31.221167010277462	122.48132855276027	0.0	275.0	7.251396648044704
413654000	1441067603	31.22116700969248	122.48132884405594	0.0	275.0	7.234636871508371
413654000	1441067604	31.22116700909362	122.48132913631906	0.0	275.0	7.217877094972096
413654000	1441067605	31.221167008480837	122.48132942949742	0.0	275.0	7.201117318435763
413654000	1441067606	31.221167007854	122.48132972353874	0.0	275.0	7.1843575418994305
413654000	1441067607	31.221167007212976	122.48133001839076	0.0	275.0	7.167597765363155
413654000	1441067608	31.2211670065577	122.48133031400118	0.0	275.0	7.150837988826879
413654000	1441067609	31.221167005888034	122.48133061031777	0.0	275.0	7.134078212290547
413654000	1441067610	31.221167005203878	122.48133090728824	0.0	275.0	7.117318435754214
413654000	1441067611	31.22116700450513	122.48133120486033	0.0	275.0	7.1005586592178815
413654000	1441067612	31.221167003791674	122.48133150298176	0.0	275.0	7.083798882681606
413654000	1441067613	31.221167003063403	122.48133180160029	0.0	275.0	7.067039106145273
413654000	1441067614	31.221167002320204	122.48133210066365	0.0	275.0	7.050279329608941
413654000	1441067615	31.221167001561977	122.48133240011957	0.0	275.0	7.033519553072608
413654000	1441067616	31.221167000788608	122.48133269991578	0.0	275.0	7.0167597765363325
413654000	1441067617	31.221167	122.48133300000002	0.0	275.0	7.0
413654000	1441067618	31.22116699919612	122.48133330031881	0.0005555555555555556	275.0444444444444	7.01111111111112
413654000	1441067619	31.22116699837728	122.48133360081383	0.0011111111111111111	275.0888888888889	7.02222222222224
413654000	1441067620	31.2211669975439	122.48133390142554	0.0016666666666666666	275.1333333333333	7.03333333333336
413654000	1441067621	31.22116699669638	122.48133420209444	0.0022222222222222222	275.1777777777778	7.04444444444448
413654000	1441067622	31.2211669958351	122.48133450276104	0.002777777777777778	275.22222222222223	7.0555555555556
413654000	1441067623	31.221166994960488	122.48133480336574	0.003333333333333333	275.26666666666665	7.066666666666663
413654000	1441067624	31.22116699407295	122.48133510384908	0.0038888888888888888	275.31111111111113	7.077777777777783
413654000	1441067625	31.221166993172883	122.48133540415151	0.0044444444444444444	275.35555555555555	7.088888888888903
413654000	1441067626	31.221166992260667	122.48133570421348	0.005	275.4	7.100000000000023
413654000	1441067627	31.221166991336748	122.48133600397551	0.005555555555555556	275.44444444444446	7.111111111111143
413654000	1441067628	31.221166990401493	122.48133630337807	0.006111111111111111	275.4888888888889	7.122222222222263
413654000	1441067629	31.221166989455316	122.48133660236162	0.006666666666666666	275.5333333333333	7.133333333333383
413654000	1441067630	31.221166988498645	122.48133690086662	0.007222222222222222	275.5777777777778	7.1444444444445026
413654000	1441067631	31.221166987531845	122.4813371988336	0.0077777777777777776	275.6222222222222	7.1555555555556225
413654000	1441067632	31.22116698655534	122.48133749620298	0.008333333333333333	275.6666666666667	7.166666666666686
413654000	1441067633	31.221166985569518	122.48133779291527	0.008888888888888889	275.7111111111111	7.177777777777749
413654000	1441067634	31.221166984574815	122.48133808891095	0.009444444444444445	275.7555555555556	7.188888888888869
413654000	1441067635	31.22116698357161	122.48133838413047	0.01	275.8	7.199999999999989
413654000	1441067636	31.221166982560305	122.4813386785143	0.010555555555555556	275.84444444444443	7.211111111111109
[truncated: 8,850 more rows]
