# Supplementary material for: Maritime traffic congestion identification and ship trajectory prediction using temporal graph convolutional networks
Source: PLoS One. 2026 Mar 9;21(3):e0342781. doi: 10.1371/journal.pone.0342781 (PMC12970927; doi:10.1371/journal.pone.0342781)
Supplement: S1 File — (ZIP) [file pone.0342781.s001.zip › data/interpolation/shipid_413665000_processed.csv]

shipid	lasttime	lat	lon	sog	cog	hdg
413665000	1441065602	31.089002000000004	122.386935	7.9	101.0	92.0
413665000	1441065603	31.08899550736365	122.38696956502426	7.8909090909090915	100.97272727272727	91.9090909090909
413665000	1441065604	31.08898894796447	122.38700506160153	7.881818181818182	100.94545454545455	91.81818181818183
413665000	1441065605	31.08898232841421	122.38704143245488	7.872727272727273	100.91818181818182	91.72727272727273
413665000	1441065606	31.088975655324692	122.38707862030743	7.863636363636364	100.8909090909091	91.63636363636363
413665000	1441065607	31.088968935307737	122.38711656788233	7.8545454545454545	100.86363636363636	91.54545454545455
413665000	1441065608	31.088962174975226	122.38715521790274	7.845454545454546	100.83636363636364	91.45454545454545
413665000	1441065609	31.088955380939126	122.38719451309186	7.836363636363636	100.80909090909091	91.36363636363637
413665000	1441065610	31.08894855981144	122.38723439617289	7.827272727272727	100.7818181818182	91.27272727272728
413665000	1441065611	31.088941718204264	122.38727480986907	7.818181818181818	100.75454545454546	91.18181818181817
413665000	1441065612	31.088934862729708	122.38731569690368	7.809090909090909	100.72727272727275	91.0909090909091
413665000	1441065613	31.088928	122.38735700000001	7.8	100.7	91.0
413665000	1441065614	31.08892113662741	122.38739866188135	7.811111111111111	100.62222222222223	91.11111111111111
413665000	1441065615	31.088914279224287	122.38744062527104	7.822222222222222	100.54444444444445	91.22222222222221
413665000	1441065616	31.088907434403037	122.3874828328925	7.833333333333333	100.46666666666667	91.33333333333333
413665000	1441065617	31.088900608776168	122.3875252274691	7.844444444444444	100.3888888888889	91.44444444444444
413665000	1441065618	31.08889380895624	122.38756775172428	7.855555555555556	100.31111111111112	91.55555555555556
413665000	1441065619	31.088887041555907	122.38761034838146	7.866666666666667	100.23333333333333	91.66666666666667
413665000	1441065620	31.088880313187865	122.38765296016412	7.877777777777778	100.15555555555557	91.77777777777779
413665000	1441065621	31.088873630464946	122.38769552979579	7.888888888888889	100.07777777777777	91.88888888888889
413665000	1441065622	31.088866999999993	122.38773800000001	7.9	100.0	92.0
413665000	1441065623	31.088860425381572	122.3877803238676	7.9	100.08	92.0
413665000	1441065624	31.088853898100698	122.3878224959586	7.9	100.16000000000001	92.0
413665000	1441065625	31.088847406624026	122.38786452120029	7.9	100.24	92.0
413665000	1441065626	31.08884093941815	122.38790640451995	7.9	100.32000000000001	92.0
413665000	1441065627	31.0888344849497	122.38794815084485	7.9	100.4	92.0
413665000	1441065628	31.0888280316853	122.3879897651022	7.9	100.47999999999999	92.0
413665000	1441065629	31.088821568091536	122.38803125221924	7.9	100.56	92.0
413665000	1441065630	31.088815082634998	122.38807261712309	7.9	100.64	92.0
413665000	1441065631	31.088808563782305	122.38811386474094	7.9	100.72000000000001	92.0
413665000	1441065632	31.088801999999994	122.388155	7.9	100.8	92.0
413665000	1441065633	31.08879538187583	122.38819602873312	7.9	100.89047619047619	92.0
413665000	1441065634	31.088788708482095	122.38823696039638	7.9	100.98095238095237	92.0
413665000	1441065635	31.08878198101228	122.38827780535166	7.9	101.07142857142858	92.0
413665000	1441065636	31.088775200659793	122.38831857396082	7.9	101.16190476190476	92.0
413665000	1441065637	31.088768368618076	122.38835927658572	7.9	101.25238095238095	92.0
413665000	1441065638	31.088761486080546	122.3883999235882	7.9	101.34285714285714	92.0
413665000	1441065639	31.088754554240587	122.38844052533011	7.9	101.43333333333334	92.0
413665000	1441065640	31.088747574291595	122.38848109217336	7.9	101.52380952380953	92.0
413665000	1441065641	31.088740547426944	122.3885216344798	7.9	101.61428571428571	92.0
413665000	1441065642	31.08873347483999	122.38856216261127	7.9	101.7047619047619	92.0
413665000	1441065643	31.08872635772411	122.3886026869296	7.9	101.7952380952381	92.0
413665000	1441065644	31.088719197272578	122.3886432177967	7.9	101.88571428571429	92.0
413665000	1441065645	31.088711994678768	122.38868376557437	7.9	101.97619047619048	92.0
413665000	1441065646	31.088704751135978	122.38872434062455	7.9	102.06666666666666	92.0
413665000	1441065647	31.088697467837495	122.38876495330899	7.9	102.15714285714286	92.0
413665000	1441065648	31.088690145976607	122.38880561398962	7.9	102.24761904761905	92.0
413665000	1441065649	31.088682786746585	122.38884633302825	7.9	102.33809523809524	92.0
413665000	1441065650	31.088675391340665	122.38888712078678	7.9	102.42857142857143	92.0
413665000	1441065651	31.08866796095212	122.38892798762701	7.9	102.51904761904763	92.0
413665000	1441065652	31.088660496774164	122.38896894391078	7.9	102.60952380952381	92.0
413665000	1441065653	31.088653000000004	122.38901	7.9	102.7	92.0
413665000	1441065654	31.088645470320895	122.38905116292668	7.91	102.67999999999999	92.0
413665000	1441065655	31.088637901420128	122.3890924264037	7.92	102.66	92.0
413665000	1441065656	31.088630285479077	122.38913378081416	7.930000000000001	102.64	92.0
413665000	1441065657	31.08862261467912	122.3891752165411	7.94	102.62	92.0
413665000	1441065658	31.0886148812016	122.38921672396765	7.95	102.60000000000001	92.0
413665000	1441065659	31.088607077227927	122.38925829347679	7.96	102.58	92.0
413665000	1441065660	31.08859919493952	122.38929991545157	7.97	102.55999999999999	92.0
413665000	1441065661	31.088591226517764	122.38934158027502	7.98	102.53999999999999	92.0
413665000	1441065662	31.088583164144122	122.38938327833016	7.99	102.52	92.0
413665000	1441065663	31.088574999999988	122.38942500000002	8.0	102.5	92.0
413665000	1441065664	31.088566728225757	122.38946673726778	8.0	102.55999999999999	92.0
413665000	1441065665	31.08855835079735	122.3895084885176	8.0	102.62	92.0
413665000	1441065666	31.088549871649587	122.38955025373394	8.0	102.67999999999999	92.0
413665000	1441065667	31.088541294717327	122.38959203290112	8.0	102.74	92.0
413665000	1441065668	31.088532623935393	122.3896338260036	8.0	102.8	92.0
413665000	1441065669	31.088523863238628	122.38967563302577	8.0	102.86	92.0
413665000	1441065670	31.088515016561868	122.38971745395207	8.0	102.92	92.0
413665000	1441065671	31.088506087839956	122.38975928876692	8.0	102.97999999999999	92.0
413665000	1441065672	31.088497081007716	122.38980113745474	8.0	103.04	92.0
413665000	1441065673	31.088488	122.38984300000001	8.0	103.1	92.0
413665000	1441065674	31.088478853439867	122.38988487586047	7.988888888888889	103.05555555555556	92.0
413665000	1441065675	31.088469668703265	122.3899267623873	7.977777777777778	103.0111111111111	92.0
413665000	1441065676	31.08846047785443	122.389968656405	7.966666666666667	102.96666666666667	92.0
413665000	1441065677	31.08845131295755	122.39001055473815	7.955555555555556	102.92222222222222	92.0
413665000	1441065678	31.088442206076817	122.3900524542114	7.944444444444445	102.87777777777778	92.0
413665000	1441065679	31.08843318927649	122.39009435164941	7.933333333333334	102.83333333333333	92.0
413665000	1441065680	31.088424294620744	122.39013624387697	7.9222222222222225	102.78888888888889	92.0
413665000	1441065681	31.088415554173842	122.39017812771887	7.911111111111111	102.74444444444444	92.0
413665000	1441065682	31.088407	122.39022	7.9	102.7	92.0
413665000	1441065683	31.088398655289982	122.39026185819053	7.9	102.65714285714286	92.09523809523809
413665000	1441065684	31.088390507740698	122.39030370234184	7.9	102.61428571428571	92.19047619047619
413665000	1441065685	31.088382536175555	122.3903455331505	7.9	102.57142857142857	92.28571428571429
413665000	1441065686	31.088374719418024	122.39038735131302	7.9	102.52857142857142	92.3809523809524
413665000	1441065687	31.08836703629151	122.39042915752599	7.9	102.4857142857143	92.47619047619048
413665000	1441065688	31.088359465619448	122.39047095248584	7.9	102.44285714285715	92.57142857142857
413665000	1441065689	31.088351986225277	122.39051273688901	7.9	102.4	92.66666666666667
413665000	1441065690	31.088344576932396	122.39055451143192	7.9	102.35714285714286	92.76190476190476
413665000	1441065691	31.088337216564256	122.39059627681094	7.9	102.31428571428572	92.85714285714286
413665000	1441065692	31.08832988394427	122.39063803372235	7.9	102.27142857142857	92.95238095238096
413665000	1441065693	31.08832255789586	122.3906797828625	7.9	102.22857142857143	93.04761904761905
413665000	1441065694	31.088315217242435	122.3907215249276	7.9	102.18571428571428	93.14285714285715
413665000	1441065695	31.08830784080744	122.3907632606139	7.9	102.14285714285714	93.23809523809524
413665000	1441065696	31.088300407414273	122.39080499061751	7.9	102.1	93.33333333333333
413665000	1441065697	31.088292895886344	122.39084671563465	7.9	102.05714285714285	93.42857142857143
413665000	1441065698	31.088285285047068	122.39088843636138	7.9	102.01428571428572	93.52380952380953
413665000	1441065699	31.08827755371987	122.39093015349378	7.9	101.97142857142858	93.61904761904762
413665000	1441065700	31.088269680728153	122.39097186772787	7.9	101.92857142857143	93.71428571428572
413665000	1441065701	31.088261644895336	122.39101357975963	7.9	101.88571428571429	93.80952380952381
413665000	1441065702	31.08825342504482	122.39105529028505	7.9	101.84285714285714	93.90476190476191
413665000	1441065703	31.088245000000008	122.391097	7.9	101.8	94.0
413665000	1441065704	31.088236353779276	122.39113870839473	7.91	102.08	94.0
413665000	1441065705	31.088227491180966	122.3911804101367	7.92	102.36000000000001	94.0
413665000	1441065706	31.08821842219838	122.39122209868779	7.930000000000001	102.64	94.0
413665000	1441065707	31.088209156824828	122.39126376750988	7.94	102.92	94.0
413665000	1441065708	31.08819970505363	122.3913054100648	7.95	103.19999999999999	94.0
413665000	1441065709	31.088190076878114	122.39134701981453	7.96	103.48	94.0
413665000	1441065710	31.08818028229165	122.39138859022094	7.97	103.75999999999999	94.0
413665000	1441065711	31.088170331287557	122.39143011474602	7.98	104.03999999999999	94.0
413665000	1441065712	31.08816023385922	122.39147158685171	7.99	104.32	94.0
413665000	1441065713	31.08815	122.391513	8.0	104.6	94.0
413665000	1441065714	31.08813964234702	122.39155435320244	8.0	104.71	94.0
413665000	1441065715	31.088129184112457	122.39159566766862	8.0	104.82	94.0
413665000	1441065716	31.088118651152215	122.39163697015772	8.0	104.92999999999999	94.0
413665000	1441065717	31.088108069322168	122.39167828742893	8.0	105.03999999999999	94.0
413665000	1441065718	31.088097464478125	122.39171964624151	8.0	105.15	94.0
413665000	1441065719	31.08808686247591	122.39176107335467	8.0	105.26	94.0
413665000	1441065720	31.08807628917128	122.39180259552776	8.0	105.37	94.0
413665000	1441065721	31.08806577041996	122.3918442395201	8.0	105.48	94.0
413665000	1441065722	31.088055332077644	122.39188603209104	8.0	105.59	94.0
413665000	1441065723	31.088044999999994	122.39192799999998	8.0	105.7	94.0
413665000	1441065724	31.088034796830623	122.39197015979661	7.99	105.61	93.9
413665000	1441065725	31.08802473236498	122.39201248719155	7.98	105.52	93.80000000000001
413665000	1441065726	31.088014813186522	122.39205494768565	7.97	105.43	93.7
413665000	1441065727	31.08800504587881	122.39209750677983	7.96	105.34	93.60000000000001
413665000	1441065728	31.087995437025334	122.392140129975	7.95	105.24999999999999	93.50000000000001
413665000	1441065729	31.087985993209763	122.39218278277214	7.94	105.16	93.4
413665000	1441065730	31.087976721015714	122.39222543067218	7.930000000000001	105.07000000000001	93.3
413665000	1441065731	31.087967627026913	122.39226803917617	7.92	104.97999999999999	93.2
413665000	1441065732	31.087958717827068	122.39231057378508	7.91	104.88999999999999	93.10000000000001
413665000	1441065733	31.087949999999992	122.39235300000001	7.9	104.8	93.0
413665000	1441065734	31.087941478431734	122.39239527335509	7.9	104.66666666666667	93.0
413665000	1441065735	31.087933151217165	122.39243730951677	7.9	104.53333333333332	93.0
413665000	1441065736	31.087925014753505	122.39247901418464	7.9	104.39999999999999	93.0
413665000	1441065737	31.087917065438134	122.39252029305828	7.9	104.26666666666667	93.0
413665000	1441065738	31.087909299668468	122.3925610518373	7.9	104.13333333333333	93.0
413665000	1441065739	31.087901713842097	122.39260119622136	7.9	104.0	93.0
413665000	1441065740	31.087894304356677	122.39264063191006	7.9	103.86666666666666	93.0
413665000	1441065741	31.087887067610023	122.39267926460305	7.9	103.73333333333332	93.0
413665000	1441065742	31.087880000000002	122.392717	7.9	103.6	93.0
413665000	1441065743	31.08787309009071	122.39275380454404	7.890000000000001	103.5	93.0
413665000	1441065744	31.087866295110793	122.392789887652	7.88	103.39999999999999	93.0
413665000	1441065745	31.0878595644547	122.39282551948399	7.87	103.29999999999998	93.0
413665000	1441065746	31.08785284751659	122.39286097019999	7.86	103.19999999999999	93.0
413665000	1441065747	31.087846093690324	122.39289650995983	7.85	103.1	93.0
413665000	1441065748	31.08783925236944	122.39293240892319	7.84	102.99999999999999	93.0
413665000	1441065749	31.08783227294721	122.39296893724959	7.83	102.89999999999999	93.0
413665000	1441065750	31.08782510481655	122.39300636509842	7.82	102.8	93.0
413665000	1441065751	31.087817697370056	122.39304496262886	7.81	102.7	93.0
413665000	1441065752	31.087809999999998	122.393085	7.8	102.6	93.0
413665000	1441065753	31.08780197733479	122.39312666644952	7.809090909090909	102.6	93.0
413665000	1441065754	31.087793654948992	122.39316982753046	7.818181818181818	102.6	93.0
413665000	1441065755	31.087785073653816	122.39321426787484	7.827272727272727	102.6	93.0
413665000	1441065756	31.087776274260825	122.39325977211482	7.836363636363636	102.6	93.0
413665000	1441065757	31.087767297581813	122.39330612488264	7.845454545454546	102.6	93.0
413665000	1441065758	31.08775818442886	122.3933531108107	7.8545454545454545	102.6	93.0
413665000	1441065759	31.08774897561436	122.39340051453156	7.863636363636364	102.6	93.0
413665000	1441065760	31.087739711951045	122.393448120678	7.872727272727273	102.6	93.0
413665000	1441065761	31.087730434251924	122.39349571388283	7.881818181818182	102.6	93.0
413665000	1441065762	31.08772118333035	122.39354307877909	7.8909090909090915	102.6	93.0
413665000	1441065763	31.087712000000003	122.39359000000002	7.9	102.6	93.0
413665000	1441065764	31.087702917152193	122.39363630385543	7.9	102.65999999999998	93.0
413665000	1441065765	31.087693935987982	122.39368198336138	7.9	102.72	93.0
413665000	1441065766	31.08768504978572	122.39372707321026	7.9	102.77999999999999	93.0
413665000	1441065767	31.0876762518237	122.39377160809457	7.9	102.83999999999999	93.0
413665000	1441065768	31.087667535380184	122.39381562270673	7.9	102.89999999999999	93.0
413665000	1441065769	31.087658893733355	122.39385915173911	7.9	102.96	93.0
413665000	1441065770	31.087650320161373	122.3939022298841	7.9	103.02	93.0
413665000	1441065771	31.08764180794231	122.39394489183407	7.9	103.07999999999998	93.0
413665000	1441065772	31.087633350354203	122.3939871722813	7.9	103.14	93.0
413665000	1441065773	31.087624940675052	122.3940291059181	7.9	103.19999999999999	93.0
413665000	1441065774	31.087616572182792	122.39407072743673	7.9	103.25999999999999	93.0
413665000	1441065775	31.087608238155337	122.39411207152945	7.9	103.32	93.0
413665000	1441065776	31.087599931870496	122.39415317288847	7.9	103.38	93.0
413665000	1441065777	31.087591646606096	122.39419406620598	7.9	103.43999999999998	93.0
413665000	1441065778	31.08758337563989	122.39423478617421	7.9	103.5	93.0
413665000	1441065779	31.087575112249585	122.39427536748524	7.9	103.56	93.0
413665000	1441065780	31.087566849712836	122.39431584483125	7.9	103.61999999999999	93.0
413665000	1441065781	31.087558581307295	122.39435625290432	7.9	103.67999999999999	93.0
413665000	1441065782	31.0875503003105	122.39439662639656	7.9	103.74	93.0
413665000	1441065783	31.087541999999996	122.39443700000001	7.9	103.8	93.0
413665000	1441065784	31.08753367480696	122.3944774023626	7.898000000000001	103.814	93.0
413665000	1441065785	31.087525323777157	122.39451783795568	7.896	103.828	93.0
413665000	1441065786	31.08751694711005	122.39455830520656	7.894	103.842	93.0
413665000	1441065787	31.08750854500508	122.39459880254248	7.892	103.856	93.0
413665000	1441065788	31.08750011766171	122.39463932839068	7.890000000000001	103.86999999999999	93.0
413665000	1441065789	31.087491665279387	122.39467988117845	7.888	103.88399999999999	93.0
413665000	1441065790	31.087483188057583	122.39472045933304	7.886	103.898	93.0
413665000	1441065791	31.087474686195755	122.39476106128173	7.884	103.91199999999999	93.0
413665000	1441065792	31.087466159893346	122.39480168545177	7.882000000000001	103.926	93.0
413665000	1441065793	31.087457609349848	122.39484233027044	7.88	103.94	93.0
413665000	1441065794	31.0874490347647	122.39488299416497	7.878	103.954	93.0
413665000	1441065795	31.08744043633738	122.39492367556268	7.876	103.968	93.0
413665000	1441065796	31.087431814267372	122.39496437289078	7.8740000000000006	103.98199999999999	93.0
413665000	1441065797	31.087423168754146	122.39500508457658	7.872	103.996	93.0
413665000	1441065798	31.087414499997163	122.39504580904736	7.87	104.00999999999999	93.0
413665000	1441065799	31.087405808195896	122.39508654473035	7.868	104.024	93.0
413665000	1441065800	31.087397093549846	122.39512729005286	7.8660000000000005	104.038	93.0
413665000	1441065801	31.08738835625847	122.39516804344213	7.864	104.05199999999999	93.0
413665000	1441065802	31.08737959652124	122.39520880332545	7.862	104.066	93.0
413665000	1441065803	31.08737081453769	122.39524956813008	7.86	104.08	93.0
413665000	1441065804	31.087362010507263	122.39529033628332	7.8580000000000005	104.094	93.0
413665000	1441065805	31.087353184629453	122.39533110621244	7.856	104.10799999999999	93.0
413665000	1441065806	31.087344337103755	122.39537187634468	7.854	104.122	93.0
413665000	1441065807	31.087335468129677	122.39541264510737	7.852	104.136	93.0
413665000	1441065808	31.087326577906662	122.39545341092777	7.8500000000000005	104.14999999999999	93.0
413665000	1441065809	31.087317666634277	122.39549417223313	7.848	104.164	93.0
413665000	1441065810	31.087308734511964	122.39553492745078	7.846	104.178	93.0
413665000	1441065811	31.08729978173926	122.39557567500795	7.844	104.19200000000001	93.0
413665000	1441065812	31.08729080851564	122.39561641333198	7.842	104.206	93.0
413665000	1441065813	31.08728181504063	122.3956571408501	7.84	104.22	93.0
413665000	1441065814	31.087272801513713	122.39569785598961	7.838	104.234	93.0
413665000	1441065815	31.08726376813441	122.3957385571778	7.836	104.24799999999999	93.0
413665000	1441065816	31.08725471510225	122.39577924284197	7.834	104.262	93.0
413665000	1441065817	31.0872456426167	122.39581991140939	7.832	104.276	93.0
413665000	1441065818	31.087236550877318	122.39586056130736	7.83	104.29	93.0
413665000	1441065819	31.087227440083595	122.39590119096314	7.828	104.304	93.0
413665000	1441065820	31.08721831043505	122.39594179880405	7.826	104.318	93.0
413665000	1441065821	31.08720916213122	122.39598238325736	7.824	104.332	93.0
413665000	1441065822	31.087199995371595	122.39602294275036	7.822	104.34599999999999	93.0
413665000	1441065823	31.087190810355732	122.39606347571038	7.82	104.36	93.0
413665000	1441065824	31.087181607283142	122.39610398056466	7.818	104.374	93.0
413665000	1441065825	31.08717238635336	122.39614445574053	7.816	104.388	93.0
413665000	1441065826	31.08716314776591	122.39618489966527	7.814	104.402	93.0
413665000	1441065827	31.08715389172032	122.3962253107662	7.812	104.416	93.0
413665000	1441065828	31.087144618416136	122.39626568747059	7.81	104.43	93.0
413665000	1441065829	31.08713532805288	122.39630602820574	7.808	104.44399999999999	93.0
413665000	1441065830	31.087126020830098	122.39634633139893	7.806	104.458	93.0
413665000	1441065831	31.08711669694733	122.39638659547752	7.804	104.472	93.0
413665000	1441065832	31.087107356604125	122.39642681886878	7.802	104.486	93.0
413665000	1441065833	31.087098	122.39646699999999	7.8	104.5	93.0
413665000	1441065834	31.087088627208683	122.39650714214211	7.8	104.52222222222223	93.0
413665000	1441065835	31.087079237800495	122.39654726794069	7.8	104.54444444444444	93.0
413665000	1441065836	31.087069831219864	122.3965874048849	7.8	104.56666666666668	93.0
413665000	1441065837	31.08706040691123	122.39662758046387	7.8	104.58888888888889	93.0
413665000	1441065838	31.08705096431898	122.39666782216676	7.8	104.61111111111111	93.0
413665000	1441065839	31.087041502887423	122.3967081574827	7.8	104.63333333333333	93.0
413665000	1441065840	31.087032022060892	122.3967486139008	7.8	104.65555555555557	93.0
413665000	1441065841	31.087022521283675	122.39678921891021	7.8	104.67777777777778	93.0
413665000	1441065842	31.087013000000002	122.39683000000001	7.8	104.7	93.0
413665000	1441065843	31.08700345835254	122.39687097504276	7.805	104.73	92.95
413665000	1441065844	31.08699389927782	122.3969121234451	7.81	104.75999999999999	92.89999999999999
413665000	1441065845	31.086984326410896	122.39695341499718	7.8149999999999995	104.78999999999999	92.85
413665000	1441065846	31.08697474338684	122.39699481948907	7.82	104.82000000000001	92.8
413665000	1441065847	31.08696515384073	122.39703630671097	7.825	104.85000000000001	92.75
413665000	1441065848	31.086955561407756	122.39707784645302	7.83	104.88000000000001	92.7
413665000	1441065849	31.086945969723082	122.39711940850546	7.835	104.91	92.65
413665000	1441065850	31.086936382421932	122.39716096265845	7.84	104.94	92.60000000000001
413665000	1441065851	31.086926803139587	122.39720247870225	7.845	104.97	92.55000000000001
413665000	1441065852	31.086917235511365	122.39724392642712	7.85	105.00000000000001	92.5
413665000	1441065853	31.086907683172583	122.3972852756233	7.855	105.03	92.45
413665000	1441065854	31.086898149758643	122.39732649608106	7.86	105.06	92.4
413665000	1441065855	31.08688863890497	122.39736755759071	7.865	105.09	92.35000000000001
413665000	1441065856	31.086879154247022	122.39740842994257	7.87	105.12	92.30000000000001
413665000	1441065857	31.086869699420294	122.397449082927	7.875	105.15	92.25
413665000	1441065858	31.086860278060307	122.39748948633428	7.88	105.17999999999999	92.2
413665000	1441065859	31.08685089380267	122.39752960995484	7.885000000000001	105.21000000000001	92.15
413665000	1441065860	31.086841550282973	122.39756942357904	7.890000000000001	105.24000000000001	92.1
413665000	1441065861	31.08683225113685	122.39760889699731	7.8950000000000005	105.27000000000001	92.05
413665000	1441065862	31.086823000000003	122.397648	7.9	105.3	92.0
413665000	1441065863	31.08681379983275	122.3976867166206	7.895238095238096	105.22857142857143	91.95238095238096
413665000	1441065864	31.086804650893953	122.39772508786439	7.890476190476191	105.15714285714286	91.90476190476191
413665000	1441065865	31.08679555276701	122.39776316897964	7.885714285714286	105.08571428571429	91.85714285714285
413665000	1441065866	31.08678650503526	122.39780101521465	7.880952380952381	105.01428571428572	91.80952380952381
413665000	1441065867	31.08677750728198	122.39783868181765	7.876190476190477	104.94285714285715	91.76190476190476
413665000	1441065868	31.086768559090384	122.39787622403686	7.871428571428572	104.87142857142857	91.71428571428572
413665000	1441065869	31.086759660043622	122.3979136971205	7.866666666666667	104.8	91.66666666666667
413665000	1441065870	31.086750809724755	122.39795115631671	7.861904761904762	104.72857142857143	91.61904761904762
413665000	1441065871	31.0867420077168	122.39798865687368	7.857142857142858	104.65714285714286	91.57142857142857
413665000	1441065872	31.086733253602723	122.39802625403952	7.852380952380953	104.58571428571429	91.52380952380952
413665000	1441065873	31.08672454696538	122.39806400306242	7.847619047619047	104.5142857142857	91.47619047619048
413665000	1441065874	31.08671588738762	122.3981019591904	7.8428571428571425	104.44285714285714	91.42857142857143
413665000	1441065875	31.086707274452195	122.39814017767158	7.838095238095238	104.37142857142857	91.3809523809524
413665000	1441065876	31.086698707741775	122.39817871375405	7.833333333333333	104.3	91.33333333333333
413665000	1441065877	31.08669018683898	122.39821762268578	7.828571428571428	104.22857142857143	91.28571428571429
413665000	1441065878	31.086681711326367	122.39825695971486	7.8238095238095235	104.15714285714286	91.23809523809524
413665000	1441065879	31.08667328078641	122.3982967800893	7.819047619047619	104.08571428571427	91.19047619047619
413665000	1441065880	31.086664894801505	122.39833713905706	7.814285714285714	104.0142857142857	91.14285714285715
413665000	1441065881	31.086656552953976	122.39837809186612	7.809523809523809	103.94285714285714	91.09523809523809
413665000	1441065882	31.086648254826095	122.39841969376445	7.804761904761905	103.87142857142857	91.04761904761905
413665000	1441065883	31.086639999999996	122.398462	7.8	103.8	91.0
413665000	1441065884	31.08663178831632	122.39850502986519	7.79	103.67999999999999	91.0
413665000	1441065885	31.08662362064983	122.39854865883069	7.78	103.56	91.0
413665000	1441065886	31.086615498134016	122.39859272641164	7.77	103.43999999999998	91.0
413665000	1441065887	31.08660742190255	122.39863707212335	7.76	103.32	91.0
413665000	1441065888	31.08659939308934	122.3986815354811	7.75	103.19999999999999	91.0
413665000	1441065889	31.08659141282856	122.39872595600028	7.74	103.07999999999998	91.0
413665000	1441065890	31.08658348225455	122.39877017319623	7.73	102.96	91.0
413665000	1441065891	31.086575602501902	122.39881402658452	7.72	102.83999999999999	91.0
413665000	1441065892	31.086567774705376	122.39885735568056	7.71	102.72	91.0
413665000	1441065893	31.08656	122.3989	7.7	102.6	91.0
413665000	1441065894	31.086552278692402	122.39894184912151	7.7	102.63333333333333	91.11111111111111
413665000	1441065895	31.086544607774954	122.39898299287627	7.7	102.66666666666666	91.22222222222221
413665000	1441065896	31.086536983411303	122.39902357115851	7.7	102.7	91.33333333333333
413665000	1441065897	31.086529401764917	122.39906372386244	7.7	102.73333333333333	91.44444444444444
413665000	1441065898	31.086521858999028	122.39910359088216	7.7	102.76666666666667	91.55555555555556
413665000	1441065899	31.08651435127676	122.39914331211176	7.7	102.80000000000001	91.66666666666667
413665000	1441065900	31.086506874761035	122.39918302744528	7.7	102.83333333333334	91.77777777777779
413665000	1441065901	31.086499425614594	122.39922287677672	7.7	102.86666666666667	91.88888888888889
413665000	1441065902	31.086491999999996	122.399263	7.7	102.9	92.0
413665000	1441065903	31.086484592885846	122.39930350493611	7.7	102.86000000000001	92.0
413665000	1441065904	31.08647719446522	122.39934437111421	7.7	102.82000000000001	92.0
413665000	1441065905	31.08646979373744	122.39938554599058	7.7	102.78	92.0
413665000	1441065906	31.086462379701924	122.39942697702145	7.7	102.74000000000001	92.0
413665000	1441065907	31.0864549413581	122.39946861166304	7.7	102.7	92.0
413665000	1441065908	31.086447467705504	122.3995103973716	7.7	102.66	92.0
413665000	1441065909	31.0864399477437	122.39955228160333	7.7	102.62	92.0
413665000	1441065910	31.086432370472366	122.3995942118145	7.7	102.58000000000001	92.0
413665000	1441065911	31.086424724891177	122.39963613546134	7.7	102.53999999999999	92.0
413665000	1441065912	31.086416999999994	122.399678	7.7	102.5	92.0
413665000	1441065913	31.086409186829606	122.39971976305193	7.7	102.57	92.1
413665000	1441065914	31.086401284534908	122.39976142289932	7.7	102.64	92.2
413665000	1441065915	31.08639329430171	122.39980298798955	7.7	102.71	92.30000000000001
413665000	1441065916	31.086385217315858	122.39984446676998	7.7	102.78	92.4
413665000	1441065917	31.086377054763172	122.39988586768798	7.7	102.85000000000001	92.5
413665000	1441065918	31.086368807829455	122.39992719919096	7.7	102.92	92.60000000000001
413665000	1441065919	31.08636047770049	122.39996846972628	7.7	102.99000000000001	92.7
413665000	1441065920	31.08635206556208	122.40000968774129	7.7	103.06	92.8
413665000	1441065921	31.08634357259999	122.40005086168343	7.7	103.13000000000001	92.89999999999999
413665000	1441065922	31.08633499999999	122.400092	7.7	103.2	93.0
413665000	1441065923	31.086326349144628	122.4001331098838	7.7	103.2625	93.0
413665000	1441065924	31.08631762220361	122.40017419350909	7.7	103.32500000000002	93.0
413665000	1441065925	31.086308821543458	122.40021525179546	7.7	103.3875	93.0
413665000	1441065926	31.086299949530684	122.4002562856626	7.7	103.45	93.0
413665000	1441065927	31.086291008531777	122.40029729603008	7.7	103.51250000000002	93.0
413665000	1441065928	31.086282000913275	122.40033828381759	7.7	103.575	93.0
413665000	1441065929	31.086272929041648	122.40037924994478	7.7	103.6375	93.0
413665000	1441065930	31.08626379528342	122.40042019533125	7.7	103.7	93.0
413665000	1441065931	31.086254602005095	122.40046112089671	7.7	103.7625	93.0
413665000	1441065932	31.086245351573183	122.4005020275608	7.7	103.825	93.0
413665000	1441065933	31.086236046354163	122.40054291624318	7.7	103.8875	93.0
413665000	1441065934	31.086226688714557	122.40058378786348	7.7	103.95	93.0
413665000	1441065935	31.08621728102084	122.40062464334143	7.7	104.0125	93.0
413665000	1441065936	31.086207825639544	122.40066548359665	7.7	104.075	93.0
413665000	1441065937	31.086198324937136	122.40070630954887	7.7	104.1375	93.0
413665000	1441065938	31.086188781280125	122.40074712211772	7.7	104.2	93.0
413665000	1441065939	31.086179197035005	122.40078792222293	7.7	104.2625	93.0
413665000	1441065940	31.086169574568263	122.40082871078414	7.7	104.325	93.0
413665000	1441065941	31.0861599162464	122.40086948872106	7.7	104.3875	93.0
413665000	1441065942	31.08615022443591	122.40091025695341	7.7	104.45	93.0
413665000	1441065943	31.086140501503277	122.40095101640087	7.7	104.5125	93.0
413665000	1441065944	31.086130749814966	122.40099176798311	7.7	104.575	93.0
413665000	1441065945	31.086120971737515	122.4010325126199	7.7	104.6375	93.0
413665000	1441065946	31.08611116963738	122.40107325123091	7.7	104.7	93.0
413665000	1441065947	31.08610134588105	122.40111398473586	7.7	104.76250000000002	93.0
413665000	1441065948	31.08609150283501	122.40115471405446	7.7	104.825	93.0
413665000	1441065949	31.08608164286576	122.40119544010645	7.7	104.8875	93.0
413665000	1441065950	31.086071768339746	122.40123616381153	7.7	104.95	93.0
413665000	1441065951	31.08606188162349	122.40127688608948	7.7	105.0125	93.0
413665000	1441065952	31.086051985083433	122.40131760786	7.7	105.075	93.0
413665000	1441065953	31.086042081086095	122.4013583300428	7.7	105.1375	93.0
413665000	1441065954	31.086032171997932	122.40139905355764	7.7	105.2	93.0
413665000	1441065955	31.086022260185423	122.40143977932428	7.7	105.2625	93.0
413665000	1441065956	31.08601234801504	122.40148050826245	7.7	105.325	93.0
413665000	1441065957	31.086002437853267	122.40152124129189	7.7	105.3875	93.0
413665000	1441065958	31.085992532066562	122.40156197933239	7.7	105.45	93.0
413665000	1441065959	31.08598263302142	122.4016027233037	7.7	105.5125	93.0
413665000	1441065960	31.085972743084294	122.40164347412555	7.7	105.575	93.0
413665000	1441065961	31.085962864621667	122.40168423271771	7.7	105.6375	93.0
413665000	1441065962	31.085953000000003	122.401725	7.7	105.7	93.0
413665000	1441065963	31.085943152950097	122.40176577053899	7.7	105.6	93.0
413665000	1441065964	31.085933332660026	122.40180651348881	7.7	105.5	93.0
413665000	1441065965	31.085923549682295	122.4018471916504	7.7	105.4	93.0
413665000	1441065966	31.085913814569402	122.40188776782477	7.7	105.3	93.0
413665000	1441065967	31.08590413787388	122.401928204813	7.7	105.19999999999999	93.0
413665000	1441065968	31.085894530148362	122.40196846541613	7.7	105.10000000000001	93.0
413665000	1441065969	31.085885001945496	122.40200851243522	7.7	105.00000000000001	93.0
413665000	1441065970	31.08587556381797	122.40204830867145	7.7	104.9	93.0
413665000	1441065971	31.085866226318547	122.40208781692601	7.7	104.8	93.0
413665000	1441065972	31.085856999999994	122.40212700000001	7.7	104.7	93.0
413665000	1441065973	31.08584789294111	122.40216583263026	7.6967741935483875	104.60967741935484	92.93548387096774
413665000	1441065974	31.085838903324422	122.40220433729561	7.693548387096774	104.51935483870967	92.87096774193549
413665000	1441065975	31.085830026858385	122.40224254841053	7.690322580645161	104.42903225806451	92.80645161290323
413665000	1441065976	31.085821259251443	122.40228050038931	7.687096774193549	104.33870967741935	92.74193548387098
413665000	1441065977	31.085812596211913	122.40231822764638	7.683870967741935	104.2483870967742	92.67741935483872
413665000	1441065978	31.085804033448156	122.40235576459602	7.680645161290323	104.15806451612904	92.61290322580645
413665000	1441065979	31.085795566668462	122.4023931456526	7.67741935483871	104.06774193548388	92.54838709677419
413665000	1441065980	31.08578719158105	122.40243040523039	7.674193548387096	103.97741935483872	92.48387096774194
413665000	1441065981	31.085778903894155	122.40246757774369	7.670967741935484	103.88709677419355	92.41935483870968
413665000	1441065982	31.085770699315916	122.40250469760673	7.667741935483871	103.79677419354839	92.35483870967742
413665000	1441065983	31.085762573554447	122.40254179923379	7.664516129032258	103.70645161290322	92.29032258064517
413665000	1441065984	31.085754522317878	122.4025789170391	7.661290322580645	103.61612903225807	92.22580645161291
413665000	1441065985	31.085746541314208	122.4026160854368	7.658064516129032	103.52580645161291	92.16129032258065
413665000	1441065986	31.085738626251484	122.40265333884118	7.654838709677419	103.43548387096774	92.0967741935484
413665000	1441065987	31.085730772837632	122.40269071166635	7.651612903225806	103.34516129032258	92.03225806451614
413665000	1441065988	31.085722976780588	122.40272823832646	7.648387096774194	103.25483870967743	91.96774193548387
413665000	1441065989	31.08571523378824	122.40276595323571	7.645161290322581	103.16451612903226	91.90322580645162
413665000	1441065990	31.08570753956843	122.40280389080816	7.641935483870967	103.0741935483871	91.83870967741936
413665000	1441065991	31.085699889828952	122.40284208545795	7.638709677419355	102.98387096774195	91.7741935483871
413665000	1441065992	31.085692280277573	122.40288057159917	7.635483870967742	102.89354838709679	91.70967741935485
413665000	1441065993	31.08568470662199	122.4029193836459	7.632258064516129	102.80322580645162	91.64516129032258
413665000	1441065994	31.085677164569894	122.40295855601217	7.629032258064516	102.71290322580646	91.58064516129032
413665000	1441065995	31.08566964982889	122.40299812311204	7.625806451612903	102.62258064516129	91.51612903225806
413665000	1441065996	31.08566215810658	122.40303811935952	7.62258064516129	102.53225806451613	91.45161290322581
413665000	1441065997	31.085654685110484	122.40307857916865	7.619354838709677	102.44193548387096	91.38709677419355
413665000	1441065998	31.085647226548087	122.40311953695341	7.616129032258065	102.35161290322581	91.32258064516128
413665000	1441065999	31.085639778126833	122.40316102712777	7.612903225806451	102.26129032258066	91.25806451612902
413665000	1441066000	31.08563233555407	122.40320308410566	7.609677419354838	102.1709677419355	91.19354838709677
413665000	1441066001	31.08562489453718	122.40324574230105	7.606451612903226	102.08064516129033	91.12903225806451
413665000	1441066002	31.08561745078341	122.40328903612787	7.603225806451612	101.99032258064517	91.06451612903226
413665000	1441066003	31.085609999999996	122.40333300000002	7.6	101.9	91.0
413665000	1441066004	31.085602542121297	122.40337763060134	7.6	101.81111111111112	91.0
413665000	1441066005	31.08559509399067	122.40342277369551	7.6	101.72222222222223	91.0
413665000	1441066006	31.08558767667884	122.40346823731626	7.6	101.63333333333334	91.0
413665000	1441066007	31.085580311256876	122.40351382949743	7.6	101.54444444444445	91.0
413665000	1441066008	31.085573018796055	122.40355935827294	7.6	101.45555555555556	91.0
413665000	1441066009	31.085565820367982	122.4036046316768	7.6	101.36666666666667	91.0
413665000	1441066010	31.0855587370445	122.40364945774311	7.6	101.27777777777777	91.0
413665000	1441066011	31.085551789897703	122.40369364450609	7.6	101.18888888888888	91.0
413665000	1441066012	31.085544999999993	122.403737	7.6	101.1	91.0
413665000	1441066013	31.085538380038326	122.40377938765657	7.6	101.07	91.10000000000001
413665000	1441066014	31.08553190915711	122.40382089249673	7.6	101.04	91.2
413665000	1441066015	31.085525558115016	122.40386165493877	7.6	101.01	91.3
413665000	1441066016	31.085519297670444	122.40390181540086	7.6	100.98	91.4
413665000	1441066017	31.08551309858162	122.40394151430104	7.6	100.95	91.50000000000001
413665000	1441066018	31.08550693160662	122.4039808920573	7.6	100.92	91.60000000000001
413665000	1441066019	31.085500767503344	122.40402008908755	7.6	100.89	91.69999999999999
413665000	1441066020	31.085494577029483	122.40405924580962	7.6	100.86	91.8
413665000	1441066021	31.08548833094258	122.40409850264122	7.6	100.83	91.9
413665000	1441066022	31.085481999999985	122.40413799999999	7.6	100.8	92.0
413665000	1441066023	31.085475560368835	122.4041778482091	7.6	100.94000000000001	92.0
413665000	1441066024	31.085469009855746	122.40421803721384	7.6	101.08	92.0
413665000	1441066025	31.085462351677272	122.40425852686505	7.6	101.22	92.0
413665000	1441066026	31.085455589050056	122.4042992770136	7.6	101.36	92.0
413665000	1441066027	31.085448725190762	122.40434024751042	7.6	101.5	92.0
413665000	1441066028	31.0854417633161	122.40438139820635	7.6	101.64	92.0
413665000	1441066029	31.085434706642857	122.40442268895234	7.6	101.78	92.0
413665000	1441066030	31.08542755838783	122.4044640795993	7.6	101.92	92.0
413665000	1441066031	31.085420321767902	122.40450552999819	7.6	102.06	92.0
413665000	1441066032	31.085412999999992	122.40454699999998	7.6	102.2	92.0
413665000	1441066033	31.085405598494127	122.40458844751022	7.6	102.3	92.1
413665000	1441066034	31.085398131432626	122.4046298226529	7.6	102.4	92.2
413665000	1441066035	31.085390615190853	122.40467107360655	7.6	102.50000000000001	92.30000000000001
413665000	1441066036	31.085383066144317	122.40471214854982	7.6	102.60000000000001	92.4
413665000	1441066037	31.08537550066858	122.40475299566138	7.6	102.7	92.5
413665000	1441066038	31.085367935139207	122.40479356311994	7.6	102.80000000000001	92.60000000000001
413665000	1441066039	31.085360385931896	122.40483379910428	7.6	102.9	92.7
413665000	1441066040	31.085352869422387	122.40487365179315	7.6	103.0	92.8
413665000	1441066041	31.085345401986473	122.40491306936543	7.6	103.1	92.89999999999999
413665000	1441066042	31.085338	122.40495200000001	7.6	103.2	93.0
413665000	1441066043	31.08533067512254	122.40499041106536	7.595238095238095	103.21428571428571	93.0
413665000	1441066044	31.085323420148136	122.4050283466883	7.59047619047619	103.22857142857144	93.0
413665000	1441066045	31.08531622315441	122.40506587018518	7.585714285714285	103.24285714285715	93.0
413665000	1441066046	31.085309072218898	122.40510304487235	7.580952380952381	103.25714285714285	93.0
413665000	1441066047	31.08530195541906	122.40513993406604	7.576190476190476	103.27142857142859	93.0
413665000	1441066048	31.08529486083232	122.40517660108254	7.571428571428571	103.28571428571429	93.0
413665000	1441066049	31.085287776535946	122.40521310923806	7.566666666666666	103.3	93.0
413665000	1441066050	31.085280690607203	122.40524952184873	7.561904761904762	103.31428571428572	93.0
413665000	1441066051	31.08527359112326	122.40528590223072	7.557142857142857	103.32857142857144	93.0
413665000	1441066052	31.08526646616122	122.40532231370011	7.552380952380952	103.34285714285714	93.0
413665000	1441066053	31.085259303798104	122.40535881957297	7.5476190476190474	103.35714285714286	93.0
413665000	1441066054	31.08525209211084	122.40539548316534	7.542857142857143	103.37142857142857	93.0
413665000	1441066055	31.08524481917634	122.40543236779321	7.538095238095238	103.38571428571429	93.0
413665000	1441066056	31.085237473071405	122.40546953677251	7.533333333333333	103.4	93.0
413665000	1441066057	31.085230041872773	122.40550705341919	7.5285714285714285	103.41428571428571	93.0
413665000	1441066058	31.08522251365706	122.40554498104908	7.523809523809524	103.42857142857143	93.0
413665000	1441066059	31.085214876500885	122.40558338297805	7.519047619047619	103.44285714285715	93.0
413665000	1441066060	31.085207118480717	122.40562232252192	7.514285714285714	103.45714285714286	93.0
413665000	1441066061	31.085199227672977	122.40566186299638	7.5095238095238095	103.47142857142856	93.0
413665000	1441066062	31.085191192153985	122.40570206771719	7.504761904761905	103.4857142857143	93.0
413665000	1441066063	31.085182999999986	122.405743	7.5	103.5	93.0
413665000	1441066064	31.085174645796528	122.40578468670236	7.5	103.48888888888888	93.0
413665000	1441066065	31.085166150166774	122.40582700884956	7.5	103.47777777777777	93.0
413665000	1441066066	31.0851575402435	122.40586981100884	7.5	103.46666666666667	93.0
413665000	1441066067	31.085148843159665	122.40591293774766	7.5	103.45555555555556	93.0
413665000	1441066068	31.085140086048412	122.40595623363346	7.5	103.44444444444444	93.0
413665000	1441066069	31.085131296043144	122.40599954323386	7.5	103.43333333333334	93.0
413665000	1441066070	31.085122500277414	122.40604271111653	7.5	103.42222222222223	93.0
413665000	1441066071	31.085113725885034	122.40608558184928	7.5	103.41111111111113	93.0
413665000	1441066072	31.085104999999995	122.406128	7.5	103.4	93.0
413665000	1441066073	31.085096345074604	122.40616984301728	7.5	103.385	92.95
413665000	1441066074	31.085087764833546	122.40621111987195	7.5	103.37	92.89999999999999
413665000	1441066075	31.085079258319606	122.40625187241547	7.5	103.355	92.85
413665000	1441066076	31.085070824575503	122.40629214249924	7.5	103.34	92.8
413665000	1441066077	31.085062462643837	122.40633197197465	7.5	103.32500000000002	92.75
413665000	1441066078	31.085054171567247	122.4063714026931	7.5	103.31	92.7
413665000	1441066079	31.08504595038825	122.40641047650591	7.5	103.295	92.65
413665000	1441066080	31.085037798149315	122.40644923526446	7.5	103.28	92.60000000000001
413665000	1441066081	31.085029713892876	122.40648772082004	7.5	103.265	92.55000000000001
413665000	1441066082	31.085021696661308	122.406525975024	7.5	103.25	92.5
413665000	1441066083	31.085013745496937	122.40656403972757	7.5	103.235	92.45
413665000	1441066084	31.08500585944203	122.40660195678208	7.5	103.22	92.4
413665000	1441066085	31.084998037538828	122.40663976803877	7.5	103.205	92.35000000000001
413665000	1441066086	31.084990278829483	122.40667751534892	7.5	103.19000000000001	92.30000000000001
413665000	1441066087	31.08498258235612	122.40671524056373	7.5	103.175	92.25
413665000	1441066088	31.084974947160813	122.40675298553444	7.5	103.16	92.2
413665000	1441066089	31.084967372285607	122.4067907921122	7.5	103.145	92.15
413665000	1441066090	31.08495985677245	122.40682870214827	7.5	103.13	92.1
413665000	1441066091	31.084952399663287	122.40686675749382	7.5	103.115	92.05
413665000	1441066092	31.084944999999998	122.406905	7.5	103.1	92.0
413665000	1441066093	31.084937652872313	122.4069434645918	7.5	103.07000000000001	92.0
413665000	1441066094	31.084930337561598	122.40698215848973	7.5	103.04	92.0
413665000	1441066095	31.084923029397142	122.40702108198805	7.5	103.01	92.0
413665000	1441066096	31.08491570370821	122.40706023538107	7.5	102.98	92.0
413665000	1441066097	31.084908335824093	122.40709961896293	7.5	102.95	92.0
413665000	1441066098	31.084900901074054	122.40713923302785	7.5	102.92	92.0
413665000	1441066099	31.08489337478735	122.40717907786994	7.5	102.89	92.0
413665000	1441066100	31.084885732293266	122.40721915378332	7.5	102.86	92.0
413665000	1441066101	31.08487794892107	122.40725946106201	7.5	102.83	92.0
413665000	1441066102	31.084869999999995	122.4073	7.5	102.80000000000001	92.0
413665000	1441066103	31.08486187244469	122.4073407496276	7.490909090909091	102.76363636363638	92.0
413665000	1441066104	31.08485359951117	122.40738160392033	7.4818181818181815	102.72727272727273	92.0
413665000	1441066105	31.084845226041026	122.40742243559018	7.472727272727273	102.6909090909091	92.0
413665000	1441066106	31.084836796875948	122.4074631173492	7.463636363636364	102.65454545454546	92.0
413665000	1441066107	31.084828356857834	122.40750352190965	7.454545454545455	102.61818181818182	92.0
413665000	1441066108	31.084819950828713	122.4075435219838	7.445454545454545	102.58181818181818	92.0
413665000	1441066109	31.084811623630767	122.40758299028414	7.4363636363636365	102.54545454545455	92.0
413665000	1441066110	31.084803420106375	122.40762179952323	7.427272727272728	102.50909090909092	92.0
413665000	1441066111	31.084795385098	122.40765982241368	7.418181818181819	102.47272727272728	92.0
413665000	1441066112	31.08478756344828	122.40769693166833	7.409090909090909	102.43636363636364	92.0
413665000	1441066113	31.084779999999995	122.407733	7.4	102.4	92.0
413665000	1441066114	31.084772721164097	122.40776797469232	7.4	102.48	92.0
413665000	1441066115	31.08476567962388	122.40780210131152	7.4	102.56	92.0
413665000	1441066116	31.084758809630376	122.40783569999432	7.4	102.64	92.0
413665000	1441066117	31.0847520454343	122.40786909087727	7.4	102.72000000000001	92.0
413665000	1441066118	31.084745321286004	122.40790259409664	7.4	102.80000000000001	92.0
413665000	1441066119	31.08473857143553	122.40793652978866	7.4	102.88	92.0
413665000	1441066120	31.084731730132546	122.4079712180893	7.4	102.96000000000001	92.0
413665000	1441066121	31.084724731626412	122.40800697913437	7.4	103.04	92.0
413665000	1441066122	31.084717510166048	122.40804413305946	7.4	103.12	92.0
413665000	1441066123	31.084709999999998	122.40808299999999	7.4	103.2	92.0
413665000	1441066124	31.08470215517369	122.4081237934924	7.4	103.11111111111111	92.0
413665000	1441066125	31.084694008921755	122.40816630067798	7.4	103.02222222222223	92.0
413665000	1441066126	31.084685614276406	122.40821020209951	7.4	102.93333333333334	92.0
413665000	1441066127	31.08467702427029	122.40825517829987	7.4	102.84444444444445	92.0
413665000	1441066128	31.084668291936428	122.40830090982216	7.4	102.75555555555556	92.0
413665000	1441066129	31.08465947030831	122.40834707720971	7.4	102.66666666666667	92.0
413665000	1441066130	31.084650612419864	122.40839336100603	7.4	102.57777777777778	92.0
413665000	1441066131	31.084641771305474	122.40843944175481	7.4	102.4888888888889	92.0
413665000	1441066132	31.084633000000007	122.40848500000001	7.4	102.4	92.0
413665000	1441066133	31.08462434192522	122.40852977785114	7.405	102.44500000000001	92.0
413665000	1441066134	31.084615802049168	122.40857376367921	7.41	102.49	92.0
413665000	1441066135	31.084607375726307	122.40861700742066	7.415	102.53500000000001	92.0
413665000	1441066136	31.084599058311017	122.40865955901184	7.42	102.58000000000001	92.0
413665000	1441066137	31.084590845157607	122.40870146838907	7.425000000000001	102.625	92.0
413665000	1441066138	31.08458273162033	122.40874278548864	7.430000000000001	102.67	92.0
413665000	1441066139	31.084574713053332	122.40878356024689	7.4350000000000005	102.715	92.0
413665000	1441066140	31.084566784810697	122.4088238426	7.44	102.76	92.0
413665000	1441066141	31.084558942246478	122.40886368248424	7.445	102.805	92.0
413665000	1441066142	31.084551180714595	122.40890312983579	7.45	102.85000000000001	92.0
413665000	1441066143	31.08454349556897	122.40894223459082	7.455	102.895	92.0
413665000	1441066144	31.08453588216338	122.40898104668548	7.46	102.94	92.0
413665000	1441066145	31.084528335851648	122.40901961605591	7.465	102.985	92.0
413665000	1441066146	31.08452085198743	122.40905799263822	7.47	103.03	92.0
413665000	1441066147	31.084513425924403	122.40909622636846	7.475	103.075	92.0
413665000	1441066148	31.084506053016113	122.4091343671827	7.48	103.12	92.0
413665000	1441066149	31.084498728616097	122.40917246501697	7.485	103.16499999999999	92.0
413665000	1441066150	31.084491448077813	122.40921056980729	7.49	103.21000000000001	92.0
413665000	1441066151	31.084484206754663	122.40924873148964	7.495	103.255	92.0
413665000	1441066152	31.084476999999993	122.40928699999999	7.5	103.3	92.0
413665000	1441066153	31.084469823577518	122.40932541576488	7.4975	103.3	92.025
413665000	1441066154	31.084462674892684	122.40936398117304	7.495	103.3	92.05
413665000	1441066155	31.084455551761316	122.40940268910383	7.4925	103.3	92.075
413665000	1441066156	31.08444845199935	122.40944153243656	7.49	103.3	92.1
413665000	1441066157	31.084441373422614	122.40948050405056	7.4875	103.3	92.12500000000001
413665000	1441066158	31.084434313847048	122.40951959682516	7.485	103.3	92.15
413665000	1441066159	31.084427271088522	122.40955880363968	7.4825	103.3	92.17500000000001
413665000	1441066160	31.084420242962956	122.40959811737346	7.48	103.3	92.2
413665000	1441066161	31.084413227286262	122.4096375309058	7.4775	103.3	92.225
413665000	1441066162	31.08440622187438	122.40967703711601	7.475	103.3	92.25
413665000	1441066163	31.084399224543233	122.40971662888346	7.4725	103.3	92.27499999999999
413665000	1441066164	31.084392233108755	122.40975629908742	7.47	103.3	92.30000000000001
413665000	1441066165	31.08438524538693	122.40979604060723	7.4675	103.3	92.325
413665000	1441066166	31.084378259193684	122.4098358463222	7.465	103.3	92.35000000000001
413665000	1441066167	31.084371272345003	122.40987570911162	7.4625	103.3	92.375
413665000	1441066168	31.08436428265687	122.40991562185481	7.46	103.3	92.4
413665000	1441066169	31.08435728794526	122.40995557743109	7.4575000000000005	103.3	92.425
413665000	1441066170	31.08435028602617	122.40999556871976	7.455	103.3	92.45
413665000	1441066171	31.084343274715607	122.41003558860012	7.452500000000001	103.3	92.475
413665000	1441066172	31.08433625182959	122.41007562995148	7.45	103.3	92.5
413665000	1441066173	31.084329215184123	122.41011568565315	7.4475	103.3	92.525
413665000	1441066174	31.084322162595253	122.41015574858443	7.445	103.3	92.55000000000001
413665000	1441066175	31.08431509187902	122.41019581162458	7.4425	103.3	92.575
413665000	1441066176	31.084308000851447	122.41023586765293	7.44	103.3	92.60000000000001
413665000	1441066177	31.084300887328624	122.41027590954876	7.4375	103.3	92.625
413665000	1441066178	31.084293749126594	122.41031593019137	7.4350000000000005	103.3	92.65
413665000	1441066179	31.08428658406144	122.41035592246007	7.4325	103.3	92.675
413665000	1441066180	31.084279389949266	122.41039587923412	7.430000000000001	103.3	92.7
413665000	1441066181	31.08427216460612	122.41043579339281	7.4275	103.3	92.72500000000001
413665000	1441066182	31.084264905848134	122.41047565781544	7.425000000000001	103.3	92.75
413665000	1441066183	31.084257611491417	122.41051546538128	7.4225	103.3	92.775
413665000	1441066184	31.084250279352062	122.41055520896961	7.42	103.3	92.8
413665000	1441066185	31.08424290724623	122.41059488145977	7.4175	103.3	92.825
413665000	1441066186	31.084235492990032	122.41063447573096	7.415	103.3	92.85
413665000	1441066187	31.084228034399615	122.41067398466248	7.4125000000000005	103.3	92.875
413665000	1441066188	31.08422052929115	122.41071340113366	7.41	103.3	92.89999999999999
413665000	1441066189	31.08421297548077	122.4107527180237	7.407500000000001	103.3	92.92500000000001
413665000	1441066190	31.084205370784673	122.41079192821192	7.405	103.3	92.95
413665000	1441066191	31.084197713019027	122.41083102457762	7.402500000000001	103.3	92.97500000000001
413665000	1441066192	31.084190000000003	122.41087	7.4	103.3	93.0
413665000	1441066193	31.08418223069714	122.41090884984031	7.4	103.245	92.95
413665000	1441066194	31.084174408693343	122.41094757938755	7.4	103.19	92.89999999999999
413665000	1441066195	31.084166538724812	122.41098619641264	7.4	103.13499999999999	92.85
413665000	1441066196	31.08415862552774	122.41102470868645	7.4	103.08	92.8
413665000	1441066197	31.084150673838323	122.41106312398	7.4	103.025	92.75
413665000	1441066198	31.08414268839276	122.41110145006418	7.4	102.97000000000001	92.7
413665000	1441066199	31.084134673927213	122.41113969470996	7.4	102.91499999999999	92.65
413665000	1441066200	31.084126635177856	122.41117786568824	7.4	102.86	92.60000000000001
413665000	1441066201	31.08411857688084	122.41121597077006	7.4	102.805	92.55000000000001
413665000	1441066202	31.084110503772315	122.41125401772634	7.4	102.75	92.5
413665000	1441066203	31.084102420588415	122.41129201432805	7.4	102.695	92.45
413665000	1441066204	31.084094332065288	122.41132996834617	7.4	102.64	92.4
413665000	1441066205	31.084086242939016	122.41136788755165	7.4	102.58500000000001	92.35000000000001
413665000	1441066206	31.084078157945754	122.41140577971551	7.4	102.53000000000002	92.30000000000001
413665000	1441066207	31.08407008182157	122.4114436526087	7.4	102.475	92.25
413665000	1441066208	31.084062019302582	122.41148151400226	7.4	102.42	92.2
413665000	1441066209	31.084053975124856	122.41151937166715	7.4	102.36500000000001	92.15
413665000	1441066210	31.08404595402448	122.41155723337441	7.4	102.31	92.1
413665000	1441066211	31.084037960737497	122.41159510689502	7.4	102.255	92.05
413665000	1441066212	31.084030000000002	122.411633	7.4	102.2	92.0
413665000	1441066213	31.084022075662922	122.41167091901093	7.3965517241379315	102.16551724137932	92.0
413665000	1441066214	31.08401418803693	122.41170886445174	7.393103448275863	102.13103448275862	92.0
413665000	1441066215	31.08400633654761	122.41174683539691	7.389655172413794	102.09655172413794	92.0
413665000	1441066216	31.083998520620533	122.41178483092095	7.386206896551724	102.06206896551724	92.0
413665000	1441066217	31.083990739681255	122.41182285009829	7.382758620689655	102.02758620689656	92.0
413665000	1441066218	31.08398299315537	122.41186089200345	7.379310344827586	101.99310344827587	92.0
413665000	1441066219	31.083975280468454	122.4118989557109	7.375862068965517	101.95862068965518	92.0
413665000	1441066220	31.08396760104609	122.41193704029513	7.372413793103449	101.9241379310345	92.0
413665000	1441066221	31.083959954313862	122.41197514483059	7.36896551724138	101.8896551724138	92.0
413665000	1441066222	31.083952339697333	122.4120132683918	7.365517241379311	101.85517241379311	92.0
413665000	1441066223	31.083944756622092	122.41205141005325	7.362068965517241	101.82068965517242	92.0
413665000	1441066224	31.083937204513745	122.41208956888939	7.358620689655172	101.78620689655173	92.0
413665000	1441066225	31.083929682797855	122.4121277439747	7.355172413793103	101.75172413793105	92.0
413665000	1441066226	31.083922190900008	122.41216593438367	7.3517241379310345	101.71724137931035	92.0
413665000	1441066227	31.083914728245805	122.41220413919078	7.348275862068966	101.68275862068965	92.0
413665000	1441066228	31.083907294260815	122.41224235747046	7.344827586206897	101.64827586206897	92.0
413665000	1441066229	31.083899888370656	122.41228058829725	7.341379310344828	101.61379310344827	92.0
413665000	1441066230	31.083892510000897	122.41231883074562	7.337931034482759	101.57931034482759	92.0
413665000	1441066231	31.083885158577115	122.41235708389	7.334482758620689	101.54482758620689	92.0
413665000	1441066232	31.08387783352492	122.41239534680491	7.3310344827586205	101.51034482758621	92.0
413665000	1441066233	31.083870534269924	122.41243361856478	7.327586206896552	101.47586206896551	92.0
413665000	1441066234	31.08386326023769	122.41247189824414	7.324137931034483	101.44137931034483	92.0
413665000	1441066235	31.083856010853832	122.41251018491742	7.320689655172414	101.40689655172413	92.0
413665000	1441066236	31.08384878554395	122.4125484776591	7.317241379310345	101.37241379310345	92.0
413665000	1441066237	31.083841583733623	122.41258677554364	7.313793103448276	101.33793103448276	92.0
413665000	1441066238	31.083834404848467	122.41262507764554	7.310344827586206	101.30344827586207	92.0
413665000	1441066239	31.083827248314083	122.41266338303926	7.3068965517241375	101.26896551724138	92.0
413665000	1441066240	31.083820113556047	122.41270169079927	7.303448275862069	101.23448275862069	92.0
413665000	1441066241	31.083812999999996	122.41274000000001	7.3	101.2	92.0
413665000	1441066242	31.083805908584708	122.41277831254725	7.3	101.21818181818182	92.0
413665000	1441066243	31.083798846301836	122.41281664167167	7.3	101.23636363636363	92.0
413665000	1441066244	31.083791821656142	122.41285500343534	7.3	101.25454545454545	92.0
413665000	1441066245	31.083784843152433	122.41289341390025	7.3	101.27272727272728	92.0
413665000	1441066246	31.083777919295482	122.41293188912839	7.3	101.2909090909091	92.0
413665000	1441066247	31.083771058590035	122.41297044518181	7.3	101.30909090909091	92.0
413665000	1441066248	31.083764269540794	122.41300909812256	7.3	101.32727272727273	92.0
413665000	1441066249	31.083757560652494	122.4130478640127	7.3	101.34545454545454	92.0
413665000	1441066250	31.083750940429823	122.41308675891428	7.3	101.36363636363637	92.0
413665000	1441066251	31.083744417377442	122.41312579888934	7.3	101.38181818181818	92.0
413665000	1441066252	31.083738000000004	122.41316500000002	7.3	101.4	92.0
413665000	1441066253	31.08373169330946	122.41320437273384	7.3	101.42	92.05
413665000	1441066254	31.08372548834703	122.41324390528028	7.3	101.44	92.1
413665000	1441066255	31.083719372661296	122.41328358025426	7.3	101.46	92.15
413665000	1441066256	31.083713333800844	122.41332338027065	7.3	101.48	92.2
413665000	1441066257	31.083707359314268	122.4133632879444	7.3	101.5	92.25
413665000	1441066258	31.08370143675021	122.41340328589033	7.3	101.52000000000001	92.30000000000001
413665000	1441066259	31.0836955536573	122.41344335672328	7.3	101.54	92.35000000000001
413665000	1441066260	31.083689697584248	122.41348348305814	7.3	101.56	92.4
413665000	1441066261	31.08368385607971	122.41352364750966	7.3	101.58	92.45
413665000	1441066262	31.08367801669241	122.41356383269272	7.3	101.60000000000001	92.5
413665000	1441066263	31.083672166971077	122.41360402122206	7.3	101.62	92.55000000000001
413665000	1441066264	31.083666294464496	122.41364419571244	7.3	101.64	92.60000000000001
413665000	1441066265	31.083660386721423	122.41368433877862	7.3	101.66	92.65
413665000	1441066266	31.083654431290647	122.41372443303536	7.3	101.67999999999999	92.7
413665000	1441066267	31.083648415721008	122.41376446109732	7.3	101.7	92.75
413665000	1441066268	31.083642327561343	122.41380440557927	7.3	101.72000000000001	92.8
413665000	1441066269	31.08363615436052	122.41384424909583	7.3	101.74000000000001	92.85
413665000	1441066270	31.083629883667417	122.41388397426171	7.3	101.76	92.89999999999999
413665000	1441066271	31.083623503030932	122.41392356369155	7.3	101.78	92.95
413665000	1441066272	31.083617000000004	122.413963	7.3	101.8	93.0
413665000	1441066273	31.08361036589075	122.41400227087647	7.295238095238095	101.81428571428572	93.0
413665000	1441066274	31.083603607087884	122.41404138430975	7.29047619047619	101.82857142857144	93.0
413665000	1441066275	31.08359673374337	122.41408035336342	7.285714285714286	101.84285714285714	93.0
413665000	1441066276	31.08358975600909	122.41411919110111	7.280952380952381	101.85714285714286	93.0
413665000	1441066277	31.083582684036898	122.41415791058641	7.276190476190476	101.87142857142858	93.0
413665000	1441066278	31.08357552797868	122.41419652488301	7.271428571428571	101.88571428571429	93.0
413665000	1441066279	31.083568297986268	122.41423504705455	7.266666666666667	101.89999999999999	93.0
413665000	1441066280	31.083561004211504	122.41427349016466	7.261904761904762	101.91428571428573	93.0
413665000	1441066281	31.083553656806192	122.41431186727708	7.257142857142857	101.92857142857143	93.0
413665000	1441066282	31.083546265922138	122.41435019145544	7.252380952380952	101.94285714285714	93.0
413665000	1441066283	31.08353884171114	122.41438847576346	7.247619047619048	101.95714285714286	93.0
413665000	1441066284	31.083531394324933	122.41442673326492	7.242857142857143	101.97142857142858	93.0
413665000	1441066285	31.083523933915316	122.41446497702346	7.238095238095238	101.98571428571428	93.0
413665000	1441066286	31.08351647063398	122.41450322010287	7.233333333333333	102.0	93.0
413665000	1441066287	31.08350901463268	122.4145414755669	7.228571428571429	102.01428571428572	93.0
413665000	1441066288	31.083501576063114	122.41457975647934	7.223809523809524	102.02857142857142	93.0
413665000	1441066289	31.08349416507697	122.41461807590392	7.219047619047619	102.04285714285714	93.0
413665000	1441066290	31.08348679182593	122.41465644690447	7.214285714285714	102.05714285714285	93.0
413665000	1441066291	31.083479466461675	122.4146948825448	7.20952380952381	102.07142857142857	93.0
413665000	1441066292	31.083472199135823	122.41473339588869	7.204761904761905	102.08571428571429	93.0
413665000	1441066293	31.083465	122.41477200000001	7.2	102.1	93.0
413665000	1441066294	31.08345787319031	122.41481070077818	7.2	102.2	93.0
413665000	1441066295	31.083450798780703	122.41484947546505	7.2	102.3	93.0
413665000	1441066296	31.083443750829595	122.41488829413797	7.2	102.4	93.0
413665000	1441066297	31.083436703395506	122.41492712687432	7.2	102.50000000000001	93.0
413665000	1441066298	31.083429630536923	122.41496594375144	7.2	102.60000000000001	93.0
413665000	1441066299	31.083422506312406	122.41500471484659	7.2	102.70000000000002	93.0
413665000	1441066300	31.08341530478057	122.41504341023703	7.2	102.80000000000001	93.0
413665000	1441066301	31.083408000000002	122.41508200000001	7.2	102.9	93.0
413665000	1441066302	31.083400573062576	122.41512045771597	7.208333333333334	102.93333333333335	92.91666666666667
413665000	1441066303	31.083393033193097	122.41515877097852	7.216666666666667	102.96666666666668	92.83333333333334
413665000	1441066304	31.08338539664955	122.41519693088458	7.225	103.0	92.75
413665000	1441066305	31.083377679689956	122.41523492853106	7.233333333333333	103.03333333333335	92.66666666666667
413665000	1441066306	31.083369898572307	122.41527275501493	7.241666666666667	103.06666666666668	92.58333333333334
413665000	1441066307	31.083362069554678	122.41531040143317	7.25	103.1	92.5
413665000	1441066308	31.083354208895084	122.41534785888282	7.258333333333333	103.13333333333334	92.41666666666667
413665000	1441066309	31.083346332851594	122.41538511846095	7.266666666666667	103.16666666666667	92.33333333333333
413665000	1441066310	31.083338457682256	122.41542217126461	7.275	103.2	92.25
413665000	1441066311	31.08333059964516	122.4154590083909	7.283333333333333	103.23333333333333	92.16666666666667
413665000	1441066312	31.08332277499838	122.41549562093698	7.291666666666666	103.26666666666667	92.08333333333333
413665000	1441066313	31.083315000000002	122.41553200000001	7.3	103.3	92.0
413665000	1441066314	31.083307286872817	122.41556815391192	7.288888888888889	103.3	91.77777777777779
413665000	1441066315	31.08329963169824	122.41560415994375	7.277777777777778	103.3	91.55555555555556
413665000	1441066316	31.083292026522273	122.41564011260121	7.266666666666667	103.3	91.33333333333333
413665000	1441066317	31.083284463390815	122.41567610638998	7.2555555555555555	103.3	91.11111111111111
413665000	1441066318	31.083276934349644	122.41571223581572	7.2444444444444445	103.3	90.88888888888889
413665000	1441066319	31.08326943144447	122.41574859538406	7.233333333333333	103.3	90.66666666666667
413665000	1441066320	31.083261946720842	122.41578527960051	7.222222222222222	103.3	90.44444444444444
413665000	1441066321	31.08325447222423	122.41582238297067	7.211111111111111	103.3	90.22222222222221
413665000	1441066322	31.083247000000004	122.41586000000001	7.2	103.3	90.0
413665000	1441066323	31.083239528440615	122.41589818198119	7.19	103.12	89.8
413665000	1441066324	31.08323208132758	122.41593680735578	7.18	102.94	89.6
413665000	1441066325	31.083224688789766	122.41597571135264	7.17	102.75999999999999	89.4
413665000	1441066326	31.083217380956253	122.41601472920074	7.16	102.58	89.2
413665000	1441066327	31.083210187956364	122.41605369612918	7.15	102.39999999999999	89.0
413665000	1441066328	31.08320313991956	122.41609244736709	7.14	102.22	88.8
413665000	1441066329	31.08319626697555	122.41613081814373	7.13	102.04	88.6
413665000	1441066330	31.083189599254208	122.41616864368848	7.12	101.86	88.39999999999999
413665000	1441066331	31.083183166885604	122.41620575923072	7.109999999999999	101.67999999999999	88.2
413665000	1441066332	31.083177	122.416242	7.1	101.5	88.0
413665000	1441066333	31.083171120986773	122.4162772659974	7.090909090909091	101.18181818181819	87.81818181818181
413665000	1441066334	31.083165521271166	122.41631171631029	7.081818181818181	100.86363636363636	87.63636363636364
413665000	1441066335	31.083160184537153	122.41634557479745	7.072727272727272	100.54545454545453	87.45454545454545
413665000	1441066336	31.083155094468456	122.41637906531757	7.0636363636363635	100.22727272727272	87.27272727272727
413665000	1441066337	31.083150234748572	122.41641241172935	7.054545454545455	99.9090909090909	87.0909090909091
413665000	1441066338	31.083145589060756	122.41644583789132	7.045454545454545	99.5909090909091	86.9090909090909
413665000	1441066339	31.083141141088028	122.41647956766198	7.036363636363636	99.27272727272728	86.72727272727273
413665000	1441066340	31.083136874513173	122.41651382489981	7.027272727272727	98.95454545454545	86.54545454545456
413665000	1441066341	31.083132773018733	122.4165488334632	7.0181818181818185	98.63636363636363	86.36363636363636
413665000	1441066342	31.083128820287	122.41658481721049	7.009090909090909	98.31818181818181	86.18181818181819
413665000	1441066343	31.083124999999995	122.41662199999999	7.0	98.0	86.0
413665000	1441066344	31.08312129534779	122.41666052866594	6.99	97.63	85.9
413665000	1441066345	31.083117687553834	122.4167002419464	6.98	97.25999999999999	85.80000000000001
413665000	1441066346	31.083114157350124	122.41674090155543	6.97	96.89	85.70000000000002
413665000	1441066347	31.083110685468927	122.41678226920713	6.96	96.52	85.60000000000001
413665000	1441066348	31.08310725264284	122.41682410661551	6.95	96.15	85.5
413665000	1441066349	31.083103839604707	122.41686617549466	6.94	95.78	85.4
413665000	1441066350	31.083100427087707	122.41690823755864	6.930000000000001	95.41	85.30000000000001
413665000	1441066351	31.083096995825343	122.4169500545215	6.92	95.04	85.2
413665000	1441066352	31.083093526551398	122.41699138809726	6.91	94.67	85.1
413665000	1441066353	31.08308999999999	122.417032	6.9	94.3	85.0
413665000	1441066354	31.08308640586307	122.41707171186431	6.9	94.37500000000001	85.0
413665000	1441066355	31.083082769663086	122.41711058500687	6.9	94.45	85.0
413665000	1441066356	31.083079125879852	122.4171487406651	6.9	94.52499999999999	85.0
413665000	1441066357	31.08307550899312	122.41718630007631	6.9	94.60000000000001	85.0
413665000	1441066358	31.083071953482406	122.41722338447795	6.9	94.67500000000001	85.0
413665000	1441066359	31.08306849382717	122.41726011510745	6.9	94.75000000000001	85.0
413665000	1441066360	31.083065164506653	122.41729661320231	6.9	94.825	85.0
413665000	1441066361	31.083062	122.41733300000001	6.9	94.90000000000002	85.0
413665000	1441066362	31.083059026434523	122.41736937758834	6.891666666666667	94.71666666666667	85.0
413665000	1441066363	31.083056236530663	122.41740577145589	6.883333333333334	94.53333333333335	85.0
413665000	1441066364	31.083053614657153	122.41744218794135	6.875	94.35000000000001	85.0
413665000	1441066365	31.08305114518275	122.41747863338351	6.866666666666667	94.16666666666669	85.0
413665000	1441066366	31.08304881247614	122.41751511412104	6.858333333333333	93.98333333333335	85.0
413665000	1441066367	31.08304660090606	122.4175516364926	6.85	93.80000000000001	85.0
413665000	1441066368	31.083044494841232	122.41758820683688	6.841666666666667	93.61666666666667	85.0
413665000	1441066369	31.083042478650352	122.4176248314925	6.833333333333333	93.43333333333334	85.0
413665000	1441066370	31.0830405367021	122.41766151679803	6.825	93.25000000000001	85.0
413665000	1441066371	31.08303865336516	122.4176982690921	6.816666666666666	93.06666666666668	85.0
413665000	1441066372	31.083036813008242	122.41773509471325	6.808333333333334	92.88333333333335	85.0
413665000	1441066373	31.083035000000002	122.41777200000001	6.8	92.7	85.0
413665000	1441066374	31.08303320236551	122.4178089792492	6.8	92.55555555555557	85.0
413665000	1441066375	31.083031422755646	122.4178459785909	6.8	92.41111111111113	85.0
413665000	1441066376	31.083029667477675	122.4178829321135	6.8	92.26666666666668	85.0
413665000	1441066377	31.083027942839042	122.41791977390542	6.8	92.12222222222223	85.0
413665000	1441066378	31.083026255147214	122.41795643805507	6.8	91.97777777777779	85.0
413665000	1441066379	31.083024610709714	122.4179928586509	6.8	91.83333333333334	85.0
413665000	1441066380	31.083023015834215	122.41802896978136	6.8	91.6888888888889	85.0
413665000	1441066381	31.08302147682838	122.41806470553489	6.8	91.54444444444445	85.0
413665000	1441066382	31.083019999999994	122.41809999999998	6.8	91.4	85.0
413665000	1441066383	31.083018588685253	122.4181348085893	6.8	91.54761904761905	85.0952380952381
413665000	1441066384	31.083017234333813	122.41816917201228	6.8	91.6952380952381	85.1904761904762
413665000	1441066385	31.08301592542368	122.41820315230248	6.8	91.84285714285714	85.28571428571429
413665000	1441066386	31.083014650432748	122.4182368114935	6.8	91.9904761904762	85.38095238095238
413665000	1441066387	31.083013397838855	122.41827021161886	6.8	92.13809523809523	85.47619047619048
413665000	1441066388	31.083012156119786	122.4183034147121	6.8	92.28571428571429	85.57142857142857
413665000	1441066389	31.08301091375324	122.41833648280672	6.8	92.43333333333334	85.66666666666667
413665000	1441066390	31.083009659216874	122.41836947793625	6.8	92.58095238095238	85.76190476190477
413665000	1441066391	31.083008380988243	122.41840246213415	6.8	92.72857142857143	85.85714285714286
413665000	1441066392	31.083007067544894	122.41843549743386	6.8	92.87619047619049	85.95238095238095
413665000	1441066393	31.083005707364265	122.41846864586881	6.8	93.02380952380952	86.04761904761905
413665000	1441066394	31.083004288923753	122.41850196947247	6.8	93.17142857142858	86.14285714285714
413665000	1441066395	31.083002800700665	122.41853553027819	6.8	93.31904761904762	86.23809523809523
413665000	1441066396	31.083001231172272	122.41856939031939	6.8	93.46666666666667	86.33333333333334
413665000	1441066397	31.082999568815776	122.41860361162938	6.8	93.61428571428571	86.42857142857143
413665000	1441066398	31.082997802108263	122.41863825624154	6.8	93.76190476190476	86.52380952380952
413665000	1441066399	31.082995919526816	122.4186733861892	6.8	93.9095238095238	86.61904761904762
413665000	1441066400	31.082993909548403	122.4187090635056	6.8	94.05714285714286	86.71428571428571
413665000	1441066401	31.08299176064994	122.41874535022407	6.8	94.20476190476191	86.8095238095238
413665000	1441066402	31.0829894613082	122.41878230837779	6.8	94.35238095238095	86.9047619047619
413665000	1441066403	31.082987	122.41882000000001	6.8	94.5	87.0
413665000	1441066404	31.08298437225826	122.41885844921958	6.8	94.62	87.0
413665000	1441066405	31.082981601841205	122.41889752854814	6.8	94.74	87.0
413665000	1441066406	31.082978719563553	122.4189370725931	6.8	94.86	87.0
413665000	1441066407	31.082975756240184	122.41897691596188	6.8	94.97999999999999	87.0
413665000	1441066408	31.082972742686206	122.41901689326198	6.8	95.1	87.0
413665000	1441066409	31.082969709716927	122.41905683910099	6.8	95.22	87.0
413665000	1441066410	31.08296668814785	122.41909658808653	6.8	95.34	87.0
413665000	1441066411	31.082963708794694	122.41913597482636	6.8	95.46000000000001	87.0
413665000	1441066412	31.082960802473373	122.41917483392824	6.8	95.58	87.0
413665000	1441066413	31.082958000000005	122.41921300000001	6.8	95.7	87.0
413665000	1441066414	31.082955320439552	122.41925036325031	6.8	95.77499999999999	86.87499999999999
413665000	1441066415	31.082952735851777	122.41928703629068	6.8	95.85000000000001	86.75
413665000	1441066416	31.082950206544933	122.41932318733326	6.8	95.925	86.625
413665000	1441066417	31.082947692827076	122.41935898459013	6.8	96.00000000000001	86.5
413665000	1441066418	31.082945155006062	122.41939459627336	6.8	96.075	86.375
413665000	1441066419	31.08294255338958	122.41943019059484	6.8	96.15	86.25
413665000	1441066420	31.08293984828513	122.41946593576645	6.8	96.22500000000001	86.12500000000001
413665000	1441066421	31.082936999999998	122.41950200000001	6.8	96.3	86.0
413665000	1441066422	31.082933980297156	122.41953851511441	6.8	96.29166666666667	85.91666666666667
413665000	1441066423	31.082930806762906	122.41957546735749	6.8	96.28333333333335	85.83333333333334
413665000	1441066424	31.08292750843941	122.41961280658428	6.8	96.275	85.75000000000001
413665000	1441066425	31.082924114368915	122.41965048264987	6.8	96.26666666666667	85.66666666666667
413665000	1441066426	31.082920653593707	122.41968844540939	6.8	96.25833333333334	85.58333333333334
413665000	1441066427	31.082917155156135	122.41972664471808	6.8	96.25	85.5
413665000	1441066428	31.082913648098597	122.41976503043115	6.8	96.24166666666667	85.41666666666667
413665000	1441066429	31.08291016146358	122.41980355240393	6.8	96.23333333333335	85.33333333333333
413665000	1441066430	31.08290672429358	122.41984216049178	6.8	96.22500000000001	85.25
413665000	1441066431	31.082903365631225	122.41988080455009	6.8	96.21666666666667	85.16666666666667
413665000	1441066432	31.08290011451912	122.4199194344343	6.8	96.20833333333334	85.08333333333334
413665000	1441066433	31.082897	122.41995800000001	6.8	96.2	85.0
413665000	1441066434	31.08289404485162	122.41999646040496	6.795	96.025	85.0
413665000	1441066435	31.082891246791775	122.42003481201607	6.79	95.85000000000001	85.0
413665000	1441066436	31.082888597273254	122.42007306050245	6.785	95.675	85.0
413665000	1441066437	31.08288608774885	122.42011121153323	6.78	95.50000000000001	85.0
413665000	1441066438	31.08288370967132	122.42014927077749	6.775	95.32500000000002	85.0
413665000	1441066439	31.082881454493446	122.42018724390432	6.77	95.15	85.0
413665000	1441066440	31.082879313667974	122.42022513658276	6.765	94.97500000000001	85.0
413665000	1441066441	31.082877278647693	122.42026295448187	6.76	94.80000000000001	85.0
413665000	1441066442	31.082875340885305	122.42030070327075	6.755	94.625	85.0
413665000	1441066443	31.082873491833578	122.42033838861835	6.75	94.45	85.0
413665000	1441066444	31.082871722945228	122.42037601619369	6.745	94.27500000000002	85.0
413665000	1441066445	31.082870025672985	122.42041359166576	6.74	94.10000000000001	85.0
413665000	1441066446	31.082868391469596	122.42045112070358	6.735	93.92500000000001	85.0
413665000	1441066447	31.08286681178774	122.42048860897609	6.73	93.75000000000001	85.0
413665000	1441066448	31.08286527808012	122.42052606215222	6.725	93.575	85.0
413665000	1441066449	31.08286378179946	122.42056348590096	6.72	93.4	85.0
413665000	1441066450	31.082862314398437	122.42060088589119	6.715	93.22500000000001	85.0
413665000	1441066451	31.082860867329728	122.42063826779186	6.71	93.05000000000001	85.0
413665000	1441066452	31.08285943204603	122.42067563727183	6.705	92.87500000000001	85.0
413665000	1441066453	31.082857999999998	122.42071300000002	6.7	92.7	85.0
413665000	1441066454	31.082856564225974	122.42075035904432	6.7	92.72222222222223	85.0
413665000	1441066455	31.082855124084887	122.42078770706894	6.7	92.74444444444445	85.0
413665000	1441066456	31.08285368051933	122.42082503413704	6.7	92.76666666666668	85.0
413665000	1441066457	31.08285223447194	122.42086233031186	6.7	92.7888888888889	85.0
413665000	1441066458	31.082850786885352	122.42089958565668	6.7	92.81111111111112	85.0
413665000	1441066459	31.082849338702204	122.42093679023466	6.7	92.83333333333334	85.0
413665000	1441066460	31.082847890865153	122.42097393410906	6.7	92.85555555555557	85.0
413665000	1441066461	31.082846444316854	122.42101100734308	6.7	92.8777777777778	85.0
413665000	1441066462	31.082844999999992	122.42104799999998	6.7	92.9	85.0
413665000	1441066463	31.08284355997029	122.42108490283424	6.69	92.84000000000002	85.0
413665000	1441066464	31.08284213073568	122.4211217093654	6.68	92.78	85.0
413665000	1441066465	31.082840719917137	122.42115841380422	6.67	92.72000000000001	85.0
413665000	1441066466	31.082839335135624	122.42119501036152	6.66	92.66	85.0
413665000	1441066467	31.082837984012134	122.42123149324813	6.65	92.60000000000001	85.0
413665000	1441066468	31.082836674167673	122.42126785667486	6.64	92.54	85.0
413665000	1441066469	31.082835413223208	122.42130409485257	6.63	92.48	85.0
413665000	1441066470	31.082834208799774	122.42134020199207	6.62	92.42	85.0
413665000	1441066471	31.082833068518365	122.42137617230428	6.609999999999999	92.36	85.0
413665000	1441066472	31.082831999999996	122.421412	6.6	92.3	85.0
413665000	1441066473	31.08283100830035	122.42144768330071	6.611111111111111	92.34444444444445	85.0
413665000	1441066474	31.08283008821373	122.42148323647002	6.622222222222222	92.38888888888889	85.0
413665000	1441066475	31.082829231969058	122.42151867778199	6.633333333333333	92.43333333333334	85.0
413665000	1441066476	31.082828431795257	122.42155402551077	6.644444444444444	92.47777777777777	85.0
413665000	1441066477	31.082827679921227	122.42158929793048	6.655555555555556	92.52222222222223	85.0
413665000	1441066478	31.082826968575837	122.4216245133152	6.666666666666667	92.56666666666666	85.0
413665000	1441066479	31.082826289987963	122.42165968993896	6.677777777777778	92.61111111111111	85.0
413665000	1441066480	31.0828256363864	122.4216948460759	6.688888888888889	92.65555555555555	85.0
413665000	1441066481	31.082825000000007	122.42172999999998	6.7	92.7	85.0
413665000	1441066482	31.08282437370717	122.42176516690301	6.7	92.62500000000001	85.0
413665000	1441066483	31.082823752984908	122.42180034964744	6.7	92.55000000000001	85.0
413665000	1441066484	31.08282313395984	122.42183554801343	6.7	92.47500000000001	85.0
413665000	1441066485	31.082822512758565	122.4218707617811	6.7	92.4	85.0
413665000	1441066486	31.082821885507723	122.42190599073064	6.7	92.325	85.0
413665000	1441066487	31.08282124833392	122.42194123464215	6.7	92.25000000000001	85.0
413665000	1441066488	31.082820597363792	122.42197649329579	6.7	92.17500000000001	85.0
413665000	1441066489	31.082819928723968	122.42201176647167	6.7	92.10000000000001	85.0
413665000	1441066490	31.082819238541042	122.42204705394991	6.7	92.025	85.0
413665000	1441066491	31.082818522941665	122.42208235551065	6.7	91.95	85.0
413665000	1441066492	31.082817778052434	122.42211767093399	6.7	91.875	85.0
413665000	1441066493	31.082816999999995	122.42215300000001	6.7	91.8	85.0
413665000	1441066494	31.08281618509725	122.42218834285038	6.7	91.835	85.0
413665000	1441066495	31.082815330402266	122.42222370107294	6.7	91.87	85.0
413665000	1441066496	31.08281443315947	122.42225907661707	6.7	91.905	85.0
413665000	1441066497	31.082813490613177	122.42229447143212	6.7	91.94000000000001	85.0
413665000	1441066498	31.0828125000078	122.42232988746754	6.7	91.97500000000001	85.0
413665000	1441066499	31.082811458587674	122.42236532667265	6.7	92.01	85.0
413665000	1441066500	31.082810363597194	122.42240079099679	6.7	92.045	85.0
413665000	1441066501	31.08280921228071	122.42243628238937	6.7	92.08	85.0
413665000	1441066502	31.08280800188258	122.42247180279975	6.7	92.115	85.0
413665000	1441066503	31.082806729647157	122.42250735417727	6.7	92.14999999999999	85.0
413665000	1441066504	31.08280539281882	122.42254293847128	6.7	92.185	85.0
413665000	1441066505	31.082803988641928	122.42257855763111	6.7	92.22	85.0
413665000	1441066506	31.082802514360797	122.42261421360612	6.7	92.255	85.0
413665000	1441066507	31.0828009672198	122.42264990834566	6.7	92.28999999999999	85.0
413665000	1441066508	31.082799344463297	122.42268564379903	6.7	92.32499999999999	85.0
413665000	1441066509	31.08279764333562	122.42272142191558	6.7	92.36	85.0
413665000	1441066510	31.0827958610811	122.42275724464466	6.7	92.39500000000001	85.0
413665000	1441066511	31.0827939949441	122.42279311393553	6.7	92.43	85.0
413665000	1441066512	31.082792042168954	122.42282903173755	6.7	92.465	85.0
413665000	1441066513	31.082789999999996	122.422865	6.7	92.5	85.0
413665000	1441066514	31.082787869600516	122.42290101887971	6.7	92.57777777777777	85.0
413665000	1441066515	31.082785667809695	122.42293708136356	6.7	92.65555555555555	85.0
413665000	1441066516	31.08278341538563	122.42297317864595	6.7	92.73333333333333	85.0
413665000	1441066517	31.082781133086485	122.42300930192128	6.7	92.8111111111111	85.0
413665000	1441066518	31.08277884167039	122.42304544238407	6.7	92.8888888888889	85.0
413665000	1441066519	31.082776561895535	122.4230815912288	6.7	92.96666666666667	85.0
413665000	1441066520	31.082774314520055	122.42311773964995	6.7	93.04444444444444	85.0
413665000	1441066521	31.082772120302145	122.42315387884216	6.7	93.12222222222223	85.0
413665000	1441066522	31.082770000000007	122.42319	6.7	93.2	85.0
413665000	1441066523	31.08276796894267	122.4232260960356	6.7	93.22	85.1
413665000	1441066524	31.0827660207426	122.42326216673108	6.7	93.24	85.2
413665000	1441066525	31.08276414358311	122.42329821358604	6.7	93.26	85.30000000000001
413665000	1441066526	31.08276232564749	122.42333423810008	6.7	93.28	85.4
413665000	1441066527	31.082760555119062	122.42337024177277	6.7	93.3	85.5
413665000	1441066528	31.08275882018111	122.4234062261037	6.7	93.32000000000001	85.60000000000001
413665000	1441066529	31.082757109016928	122.42344219259238	6.7	93.34	85.70000000000002
413665000	1441066530	31.082755409809817	122.42347814273832	6.7	93.36000000000001	85.80000000000001
413665000	1441066531	31.08275371074308	122.42351407804104	6.7	93.38000000000001	85.9
413665000	1441066532	31.082751999999992	122.42355	6.7	93.4	86.0
413665000	1441066533	31.08275026695986	122.42358591019075	6.7	93.35555555555557	86.0
413665000	1441066534	31.08274850578593	122.42362181049288	6.7	93.31111111111112	86.0
413665000	1441066535	31.082746711837494	122.42365770286203	6.7	93.26666666666668	86.0
413665000	1441066536	31.082744880473772	122.42369358925384	6.7	93.22222222222223	86.0
413665000	1441066537	31.082743007054038	122.42372947162397	6.7	93.17777777777779	86.0
413665000	1441066538	31.082741086937542	122.42376535192807	6.7	93.13333333333334	86.0
413665000	1441066539	31.082739115483534	122.42380123212168	6.7	93.08888888888889	86.0
413665000	1441066540	31.082737088051275	122.42383711416046	6.7	93.04444444444444	86.0
413665000	1441066541	31.082735	122.42387300000001	6.7	93.0	86.0
413665000	1441066542	31.082732848699454	122.4239088900691	6.7	93.15	85.91666666666667
413665000	1441066543	31.082730639561305	122.4239447786891	6.7	93.3	85.83333333333334
413665000	1441066544	31.0827283800078	122.42398065865461	6.7	93.45	85.75000000000001
413665000	1441066545	31.082726077461096	122.42401652276016	6.7	93.60000000000001	85.66666666666667
413665000	1441066546	31.082723739343432	122.42405236380039	6.7	93.75	85.58333333333334
413665000	1441066547	31.082721373077	122.42408817456986	6.7	93.9	85.5
413665000	1441066548	31.08271898608405	122.4241239478632	6.7	94.05	85.41666666666667
413665000	1441066549	31.082716585786827	122.424159676475	6.7	94.19999999999999	85.33333333333333
413665000	1441066550	31.08271417960754	122.42419535319992	6.7	94.35	85.25
413665000	1441066551	31.082711774968466	122.42423097083264	6.7	94.5	85.16666666666667
413665000	1441066552	31.08270937929187	122.42426652216778	6.7	94.64999999999999	85.08333333333334
413665000	1441066553	31.082707	122.42430200000001	6.7	94.8	85.0
413665000	1441066554	31.08270464559682	122.42433740237418	6.7	94.6875	85.0
413665000	1441066555	31.08270232891292	122.42437274833577	6.7	94.57499999999999	85.0
413665000	1441066556	31.0827000638606	122.42440806218048	6.7	94.4625	85.0
413665000	1441066557	31.082697864352085	122.42444336820394	6.7	94.35000000000001	85.0
413665000	1441066558	31.082695744299606	122.42447869070189	6.7	94.2375	85.0
413665000	1441066559	31.082693717615314	122.42451405397004	6.7	94.12500000000001	85.0
413665000	1441066560	31.082691798211403	122.42454948230416	6.7	94.0125	85.0
413665000	1441066561	31.08268999999998	122.42458500000001	6.7	93.9	85.0
413665000	1441066562	31.082688332299156	122.42462062555113	6.7	93.79166666666669	85.0
413665000	1441066563	31.082686786050832	122.42465635424227	6.7	93.68333333333334	85.0
413665000	1441066564	31.08268534760293	122.42469217555598	6.7	93.575	85.0
413665000	1441066565	31.082684003303346	122.42472807897474	6.7	93.46666666666667	85.0
413665000	1441066566	31.082682739500015	122.42476405398101	6.7	93.35833333333333	85.0
413665000	1441066567	31.082681542540886	122.42480009005729	6.7	93.25	85.0
413665000	1441066568	31.082680398773874	122.424836176686	6.7	93.14166666666667	85.0
413665000	1441066569	31.082679294546974	122.42487230334955	6.7	93.03333333333333	85.0
413665000	1441066570	31.08267821620815	122.42490845953037	6.7	92.925	85.0
413665000	1441066571	31.082677150105376	122.42494463471081	6.7	92.81666666666666	85.0
413665000	1441066572	31.082676082586666	122.42498081837324	6.7	92.70833333333331	85.0
413665000	1441066573	31.08267499999999	122.42501700000001	6.7	92.6	85.0
413665000	1441066574	31.0826738882461	122.42505317208081	6.7	92.55555555555556	85.11111111111111
413665000	1441066575	31.082672731436492	122.42508933913493	6.7	92.5111111111111	85.22222222222223
413665000	1441066576	31.082671513235343	122.42512550868896	6.7	92.46666666666665	85.33333333333333
413665000	1441066577	31.08267021730684	122.42516168826955	6.7	92.42222222222222	85.44444444444444
413665000	1441066578	31.08266882731519	122.42519788540325	6.7	92.37777777777777	85.55555555555557
413665000	1441066579	31.082667326924508	122.42523410761665	6.7	92.33333333333333	85.66666666666667
413665000	1441066580	31.082665699798998	122.42527036243624	6.7	92.28888888888889	85.77777777777779
413665000	1441066581	31.082663929602774	122.42530665738852	6.7	92.24444444444444	85.8888888888889
413665000	1441066582	31.082662	122.425343	6.7	92.2	86.0
413665000	1441066583	31.082659901312073	122.42537939509394	6.7	92.4	86.0
413665000	1441066584	31.082657650489516	122.42541583668074	6.7	92.60000000000001	86.0
413665000	1441066585	31.08265527114011	122.42545231606772	6.7	92.8	86.0
413665000	1441066586	31.08265278687168	122.42548882456218	6.7	93.0	86.0
413665000	1441066587	31.082650221292017	122.42552535347144	6.7	93.2	86.0
413665000	1441066588	31.082647598009	122.42556189410293	6.7	93.4	86.0
413665000	1441066589	31.082644940630427	122.42559843776405	6.7	93.60000000000001	86.0
413665000	1441066590	31.082642272764154	122.42563497576228	6.7	93.80000000000001	86.0
413665000	1441066591	31.082639618018057	122.42567149940507	6.7	94.0	86.0
413665000	1441066592	31.082636999999995	122.425708	6.7	94.2	86.0
413665000	1441066593	31.082634437532697	122.42574447082048	6.7	94.27619047619048	86.0
413665000	1441066594	31.082631930298252	122.42578091300344	6.7	94.35238095238095	86.0
413665000	1441066595	31.082629473193613	122.42581732965166	6.7	94.42857142857144	86.0
413665000	1441066596	31.08262706111572	122.42585372386792	6.7	94.5047619047619	86.0
413665000	1441066597	31.08262468896151	122.42589009875495	6.7	94.58095238095238	86.0
413665000	1441066598	31.082622351627915	122.42592645741556	6.7	94.65714285714286	86.0
413665000	1441066599	31.082620044011858	122.42596280295243	6.7	94.73333333333333	86.0
413665000	1441066600	31.082617761010262	122.42599913846837	6.7	94.80952380952381	86.0
413665000	1441066601	31.082615497520056	122.42603546706607	6.7	94.88571428571429	86.0
413665000	1441066602	31.082613248438154	122.42607179184827	6.7	94.96190476190476	86.0
413665000	1441066603	31.08261100866147	122.42610811591769	6.7	95.03809523809524	86.0
413665000	1441066604	31.082608773086907	122.42614444237701	6.7	95.11428571428571	86.0
413665000	1441066605	31.08260653661138	122.42618077432894	6.7	95.19047619047619	86.0
413665000	1441066606	31.082604294131798	122.42621711487618	6.7	95.26666666666667	86.0
413665000	1441066607	31.082602040545034	122.42625346712144	6.7	95.34285714285714	86.0
413665000	1441066608	31.082599770748025	122.42628983416733	6.7	95.41904761904762	86.0
413665000	1441066609	31.082597479637627	122.4263262191166	6.7	95.4952380952381	86.0
413665000	1441066610	31.082595162110742	122.42636262507183	6.7	95.57142857142857	86.0
413665000	1441066611	31.082592813064267	122.42639905513573	6.7	95.64761904761905	86.0
413665000	1441066612	31.082590427395058	122.42643551241092	6.7	95.72380952380952	86.0
413665000	1441066613	31.082588000000005	122.42647200000002	6.7	95.8	86.0
413665000	1441066614	31.082585526818292	122.42650851638784	6.7	95.6625	86.0
413665000	1441066615	31.08258300795835	122.42654504158786	6.7	95.525	86.0
413665000	1441066616	31.082580444570922	122.42658155099572	6.7	95.38749999999999	86.0
413665000	1441066617	31.082577837806795	122.42661802000701	6.7	95.25	86.0
413665000	1441066618	31.082575188816794	122.42665442401747	6.7	95.1125	86.0
413665000	1441066619	31.08257249875174	122.42669073842268	6.7	94.975	86.0
413665000	1441066620	31.082569768762507	122.42672693861827	6.7	94.8375	86.0
413665000	1441066621	31.082566999999997	122.426763	6.7	94.7	86.0
413665000	1441066622	31.08256419583187	122.42679890319891	6.7	94.73333333333333	85.91666666666667
413665000	1441066623	31.082561368492787	122.42683464978795	6.7	94.76666666666667	85.83333333333334
413665000	1441066624	31.08255853243411	122.42687024657559	6.7	94.80000000000001	85.75000000000001
413665000	1441066625	31.082555702107232	122.42690570037023	6.7	94.83333333333333	85.66666666666667
413665000	1441066626	31.08255289196353	122.42694101798034	6.7	94.86666666666666	85.58333333333334
413665000	1441066627	31.082550116454357	122.42697620621443	6.7	94.9	85.5
413665000	1441066628	31.082547390031085	122.427011271881	6.7	94.93333333333334	85.41666666666667
413665000	1441066629	31.08254472714505	122.42704622178854	6.7	94.96666666666667	85.33333333333333
413665000	1441066630	31.082542142247586	122.42708106274566	6.7	95.0	85.25
413665000	1441066631	31.082539649790032	122.42711580156089	6.7	95.03333333333333	85.16666666666667
413665000	1441066632	31.082537264223742	122.4271504450428	6.7	95.06666666666666	85.08333333333334
413665000	1441066633	31.082535	122.42718500000001	6.7	95.1	85.0
413665000	1441066634	31.082532864071002	122.42721947580026	6.7	94.87777777777778	85.0
413665000	1441066635	31.08253083339244	122.42725389204764	6.7	94.65555555555557	85.0
413665000	1441066636	31.082528877420824	122.42728827090535	6.7	94.43333333333332	85.0
413665000	1441066637	31.082526965612693	122.42732263453648	6.7	94.21111111111111	85.0
413665000	1441066638	31.082525067424488	122.42735700510416	6.7	93.9888888888889	85.0
413665000	1441066639	31.082523152312707	122.42739140477137	6.7	93.76666666666667	85.0
413665000	1441066640	31.082521189733757	122.4274258557011	6.7	93.54444444444444	85.0
413665000	1441066641	31.08251914914406	122.42746038005636	6.7	93.32222222222222	85.0
413665000	1441066642	31.082516999999992	122.42749499999998	6.7	93.1	85.0
413665000	1441066643	31.08251472193946	122.42752973336222	6.69	93.16	85.0
413665000	1441066644	31.082512335326456	122.42756458064271	6.68	93.22	85.0
413665000	1441066645	31.08250987070655	122.4275995380085	6.67	93.28	85.0
413665000	1441066646	31.082507358625246	122.4276346016267	6.66	93.33999999999999	85.0
413665000	1441066647	31.082504829628146	122.4276697676645	6.65	93.39999999999999	85.0
413665000	1441066648	31.082502314260775	122.427705032289	6.64	93.46	85.0
413665000	1441066649	31.08249984306871	122.42774039166751	6.63	93.52	85.0
413665000	1441066650	31.08249744659752	122.42777584196728	6.62	93.58	85.0
413665000	1441066651	31.08249515539275	122.42781137935566	6.609999999999999	93.64	85.0
413665000	1441066652	31.082493	122.427847	6.6	93.7	85.0
413665000	1441066653	31.08249100232907	122.42788269812539	6.6	93.65	85.0
413665000	1441066654	31.08248914974674	122.42791846018754	6.6	93.60000000000001	85.0
413665000	1441066655	31.082487420983973	122.42795427069973	6.6	93.55	85.0
413665000	1441066656	31.082485794771777	122.4279901141753	6.6	93.5	85.0
413665000	1441066657	31.082484249841215	122.4280259751275	6.6	93.45	85.0
413665000	1441066658	31.082482764923324	122.42806183806955	6.6	93.4	85.0
413665000	1441066659	31.08248131874916	122.42809768751468	6.6	93.35000000000001	85.0
413665000	1441066660	31.082479890049825	122.42813350797604	6.6	93.3	85.0
413665000	1441066661	31.082478457556387	122.4281692839668	6.6	93.25	85.0
413665000	1441066662	31.082476999999994	122.42820500000002	6.6	93.2	85.0
413665000	1441066663	31.082475498944355	122.42824064623126	6.6090909090909085	93.2	85.0
413665000	1441066664	31.082473947283564	122.4282762353858	6.618181818181818	93.2	85.0
413665000	1441066665	31.082472340744314	122.42831178583141	6.627272727272727	93.2	85.0
413665000	1441066666	31.082470675053244	122.42834731593577	6.636363636363636	93.2	85.0
413665000	1441066667	31.082468945937	122.42838284406663	6.6454545454545455	93.2	85.0
413665000	1441066668	31.0824671491222	122.42841838859172	6.654545454545454	93.2	85.0
413665000	1441066669	31.082465280335448	122.42845396787875	6.663636363636364	93.2	85.0
413665000	1441066670	31.082463335303306	122.42848960029539	6.672727272727273	93.2	85.0
413665000	1441066671	31.082461309752322	122.42852530420936	6.681818181818182	93.2	85.0
413665000	1441066672	31.08245919940905	122.42856109798834	6.690909090909091	93.2	85.0
413665000	1441066673	31.082456999999994	122.428597	6.7	93.2	85.0
413665000	1441066674	31.08245470981895	122.42863302408742	6.7	93.3875	85.0
413665000	1441066675	31.082452337428947	122.42866916599529	6.7	93.575	85.0
413665000	1441066676	31.082449893960305	122.42870541694373	6.7	93.7625	85.0
413665000	1441066677	31.082447390543376	122.42874176815292	6.7	93.95	85.0
413665000	1441066678	31.082444838308508	122.42877821084294	6.7	94.1375	85.0
413665000	1441066679	31.08244224838608	122.42881473623399	6.7	94.325	85.0
413665000	1441066680	31.082439631906443	122.42885133554628	6.7	94.5125	85.0
413665000	1441066681	31.082437	122.428888	6.7	94.7	85.0
413665000	1441066682	31.08243436306489	122.42892472089716	6.7	94.61666666666667	85.0
413665000	1441066683	31.08243172857035	122.42896148986704	6.7	94.53333333333333	85.0
413665000	1441066684	31.082429103253368	122.42899829862063	6.7	94.45	85.0
413665000	1441066685	31.08242649385096	122.42903513886901	6.7	94.36666666666667	85.0
413665000	1441066686	31.082423907100132	122.4290720023233	6.7	94.28333333333333	85.0
413665000	1441066687	31.082421349737913	122.42910888069453	6.7	94.19999999999999	85.0
413665000	1441066688	31.082418828501336	122.4291457656938	6.7	94.11666666666666	85.0
413665000	1441066689	31.082416350127442	122.42918264903223	6.7	94.03333333333333	85.0
413665000	1441066690	31.082413921353304	122.42921952242092	6.7	93.94999999999999	85.0
413665000	1441066691	31.082411548915953	122.42925637757102	6.7	93.86666666666666	85.0
413665000	1441066692	31.082409239552504	122.42929320619368	6.7	93.78333333333333	85.0
413665000	1441066693	31.082406999999996	122.42933	6.7	93.7	85.0
413665000	1441066694	31.082404831375342	122.42936675315678	6.7	93.67777777777778	85.0
413665000	1441066695	31.082402712314522	122.42940346965327	6.7	93.65555555555557	85.0
413665000	1441066696	31.08240061583329	122.42944015593429	6.7	93.63333333333333	85.0
413665000	1441066697	31.082398514947435	122.42947681844461	6.7	93.61111111111111	85.0
413665000	1441066698	31.082396382672727	122.42951346362898	6.7	93.58888888888889	85.0
413665000	1441066699	31.08239419202488	122.42955009793205	6.7	93.56666666666666	85.0
413665000	1441066700	31.08239191601965	122.42958672779852	6.7	93.54444444444444	85.0
413665000	1441066701	31.08238952767278	122.42962335967297	6.7	93.52222222222221	85.0
413665000	1441066702	31.082386999999986	122.42966	6.7	93.5	85.0
413665000	1441066703	31.082384317893197	122.42969665493813	6.7	93.61	85.0
413665000	1441066704	31.082381513749088	122.42973332950199	6.7	93.72	85.0
413665000	1441066705	31.082378631840584	122.42977002842032	6.7	93.82999999999998	85.0
413665000	1441066706	31.08237571644056	122.4298067564219	6.7	93.94	85.0
413665000	1441066707	31.082372811821912	122.42984351823557	6.7	94.05	85.0
413665000	1441066708	31.082369962257516	122.42988031859026	6.7	94.16	85.0
413665000	1441066709	31.082367212020255	122.42991716221498	6.7	94.26999999999998	85.0
413665000	1441066710	31.08236460538301	122.42995405383874	6.7	94.38	85.0
413665000	1441066711	31.082362186618642	122.42999099819068	6.7	94.49	85.0
413665000	1441066712	31.082359999999994	122.43002800000001	6.7	94.6	85.0
413665000	1441066713	31.08235807615811	122.4300650587773	6.7	94.53999999999999	84.9
413665000	1441066714	31.082356391156463	122.43010215315849	6.7	94.48	84.80000000000001
413665000	1441066715	31.082354907416736	122.43013925656075	6.7	94.41999999999999	84.7
413665000	1441066716	31.082353587360664	122.43017634240127	6.7	94.36	84.60000000000001
413665000	1441066717	31.082352393409952	122.43021338409709	6.7	94.3	84.50000000000001
413665000	1441066718	31.0823512879864	122.43025035506528	6.7	94.24000000000001	84.4
413665000	1441066719	31.082350233511782	122.43028722872278	6.7	94.18	84.3
413665000	1441066720	31.082349192407932	122.4303239784865	6.7	94.12	84.2
413665000	1441066721	31.082348127096704	122.43036057777331	6.7	94.06	84.10000000000001
413665000	1441066722	31.082346999999995	122.43039700000001	6.7	94.0	84.0
413665000	1441066723	31.082345783474526	122.43043322733185	6.690909090909091	93.76363636363638	84.0
413665000	1441066724	31.082344489616325	122.43046927692814	6.681818181818182	93.52727272727273	84.0
413665000	1441066725	31.082343140456267	122.43050517469673	6.672727272727273	93.2909090909091	84.0
413665000	1441066726	31.082341758025155	122.43054094654548	6.663636363636364	93.05454545454546	84.0
413665000	1441066727	31.082340364353758	122.4305766183823	6.654545454545454	92.81818181818183	84.0
413665000	1441066728	31.082338981472855	122.43061221611518	6.6454545454545455	92.58181818181818	84.0
413665000	1441066729	31.08233763141316	122.43064776565201	6.636363636363636	92.34545454545454	84.0
413665000	1441066730	31.08233633620537	122.4306832929009	6.627272727272727	92.10909090909091	84.0
413665000	1441066731	31.082335117880152	122.43071882376978	6.618181818181818	91.87272727272727	84.0
413665000	1441066732	31.082333998468155	122.43075438416678	6.6090909090909085	91.63636363636363	84.0
413665000	1441066733	31.082332999999995	122.43079000000002	6.6	91.4	84.0
413665000	1441066734	31.082332136674413	122.43082569321011	6.6	91.60000000000001	84.12500000000001
413665000	1441066735	31.082331391362782	122.43086146986793	6.6	91.8	84.25
413665000	1441066736	31.082330739104666	122.43089733207675	6.6	92.0	84.375
413665000	1441066737	31.082330154939548	122.4309332819399	6.6	92.2	84.50000000000001
413665000	1441066738	31.082329613907024	122.4309693215606	6.6	92.4	84.625
413665000	1441066739	31.082329091046564	122.43100545304208	6.6	92.60000000000001	84.75000000000001
413665000	1441066740	31.082328561397706	122.43104167848752	6.6	92.8	84.875
413665000	1441066741	31.082327999999983	122.431078	6.6	93.0	85.0
413665000	1441066742	31.08232738611674	122.43111441672151	6.6	92.97500000000001	85.0
413665000	1441066743	31.082326715906675	122.43115091594925	6.6	92.95	85.0
413665000	1441066744	31.082325989752327	122.43118748201927	6.6	92.92500000000001	85.0
413665000	1441066745	31.08232520803628	122.43122409926761	6.6	92.9	85.0
413665000	1441066746	31.082324371141087	122.43126075203031	6.6	92.87500000000001	85.0
413665000	1441066747	31.082323479449382	122.43129742464345	6.6	92.85	85.0
413665000	1441066748	31.082322533343778	122.43133410144306	6.6	92.825	85.0
413665000	1441066749	31.082321533206873	122.43137076676518	6.6	92.8	85.0
413665000	1441066750	31.082320479421394	122.43140740494592	6.6	92.775	85.0
413665000	1441066751	31.082319372369945	122.43144400032124	6.6	92.75	85.0
413665000	1441066752	31.082318212435244	122.43148053722726	6.6	92.72500000000001	85.0
413665000	1441066753	31.08231699999999	122.43151700000001	6.6	92.7	85.0
413665000	1441066754	31.082315734365025	122.43155337401204	6.6	92.76666666666668	85.11111111111111
413665000	1441066755	31.082314410503503	122.4315896487818	6.6	92.83333333333334	85.22222222222223
413665000	1441066756	31.082313022306757	122.43162581486425	6.6	92.9	85.33333333333333
413665000	1441066757	31.08231156366607	122.43166186281425	6.6	92.96666666666667	85.44444444444444
413665000	1441066758	31.082310028472765	122.43169778318679	6.6	93.03333333333335	85.55555555555557
413665000	1441066759	31.08230841061815	122.43173356653674	6.6	93.1	85.66666666666667
413665000	1441066760	31.082306703993602	122.43176920341898	6.6	93.16666666666667	85.77777777777779
413665000	1441066761	31.082304902490414	122.43180468438845	6.6	93.23333333333332	85.8888888888889
413665000	1441066762	31.082302999999985	122.43184	6.6	93.3	86.0
413665000	1441066763	31.082300991996735	122.43187514530331	6.6049999999999995	93.41000000000001	86.05
413665000	1441066764	31.082298880287357	122.43191013332724	6.609999999999999	93.52	86.1
413665000	1441066765	31.08229666826162	122.4319449815955	6.614999999999999	93.63000000000001	86.15
413665000	1441066766	31.082294359309248	122.43197970763177	6.62	93.74	86.2
413665000	1441066767	31.082291956819954	122.43201432895972	6.625	93.85000000000001	86.25
413665000	1441066768	31.08228946418345	122.43204886310305	6.63	93.96	86.3
413665000	1441066769	31.08228688478939	122.43208332758546	6.635	94.07000000000001	86.35
413665000	1441066770	31.082284222027486	122.43211773993065	6.64	94.17999999999999	86.4
413665000	1441066771	31.082281479287314	122.43215211766228	6.645	94.29	86.45
413665000	1441066772	31.082278659958526	122.43218647830412	6.65	94.4	86.5
413665000	1441066773	31.082275767430723	122.43222083937985	6.655	94.51	86.55
413665000	1441066774	31.082272805093492	122.43225521841318	6.66	94.62	86.6
413665000	1441066775	31.082269776336386	122.43228963292782	6.665	94.73	86.65
413665000	1441066776	31.082266684548948	122.43232410044753	6.67	94.84	86.7
413665000	1441066777	31.082263533120752	122.43235863849597	6.675	94.95	86.75
413665000	1441066778	31.082260325441258	122.4323932645969	6.68	95.06	86.8
413665000	1441066779	31.082257064899974	122.43242799627404	6.6850000000000005	95.17	86.85
413665000	1441066780	31.08225375488637	122.43246285105113	6.69	95.28	86.9
413665000	1441066781	31.082250398789903	122.43249784645185	6.695	95.39	86.95
413665000	1441066782	31.082247	122.432533	6.7	95.5	87.0
413665000	1441066783	31.082243563585322	122.43256832310468	6.709090909090909	95.60909090909091	86.9090909090909
413665000	1441066784	31.082240101331482	122.43260380271651	6.718181818181819	95.71818181818182	86.81818181818181
413665000	1441066785	31.082236626703402	122.43263941967155	6.7272727272727275	95.82727272727273	86.72727272727272
413665000	1441066786	31.08223315316599	122.43267515480585	6.736363636363636	95.93636363636364	86.63636363636364
413665000	1441066787	31.08222969418418	122.4327109889555	6.745454545454545	96.04545454545455	86.54545454545455
413665000	1441066788	31.082226263222914	122.43274690295667	6.754545454545455	96.15454545454546	86.45454545454545
413665000	1441066789	31.082222873747195	122.43278287764541	6.763636363636364	96.26363636363637	86.36363636363636
413665000	1441066790	31.082219539222006	122.43281889385794	6.7727272727272725	96.37272727272727	86.27272727272728
413665000	1441066791	31.082216273112383	122.4328549324304	6.781818181818181	96.48181818181818	86.18181818181819
413665000	1441066792	31.082213088883353	122.43289097419901	6.790909090909091	96.5909090909091	86.09090909090911
413665000	1441066793	31.082209999999986	122.43292700000002	6.8	96.7	86.0
413665000	1441066794	31.082207013409434	122.43296299588073	6.8	96.61250000000001	86.0
413665000	1441066795	31.08220410998708	122.4329989687329	6.8	96.525	86.0
413665000	1441066796	31.08220126409035	122.43303493065932	6.8	96.4375	86.0
413665000	1441066797	31.082198450076657	122.43307089376273	6.8	96.35000000000001	86.0
413665000	1441066798	31.082195642303382	122.43310687014585	6.8	96.2625	86.0
413665000	1441066799	31.08219281512794	122.43314287191136	6.8	96.17500000000001	86.0
413665000	1441066800	31.082189942907704	122.43317891116189	6.8	96.0875	86.0
413665000	1441066801	31.082187000000005	122.433215	6.8	96.00000000000001	86.0
413665000	1441066802	31.08218396722194	122.43325114512365	6.8	96.025	86.0
413665000	1441066803	31.08218085122955	122.43328733161212	6.8	96.05000000000001	86.0
413665000	1441066804	31.08217766513857	122.43332353914008	6.8	96.075	86.0
413665000	1441066805	31.08217442206485	122.4333597473822	6.8	96.10000000000001	86.0
413665000	1441066806	31.082171135124195	122.4333959360132	6.8	96.125	86.0
413665000	1441066807	31.082167817432477	122.43343208470786	6.8	96.15	86.0
413665000	1441066808	31.082164482105537	122.4334681731409	6.8	96.17500000000001	86.0
413665000	1441066809	31.0821611422593	122.4335041809871	6.8	96.2	86.0
413665000	1441066810	31.082157811009676	122.43354008792126	6.8	96.22500000000001	86.0
413665000	1441066811	31.082154501472605	122.43357587361822	6.8	96.25	86.0
413665000	1441066812	31.08215122676405	122.43361151775285	6.8	96.275	86.0
413665000	1441066813	31.082148	122.43364699999998	6.8	96.3	86.0
413665000	1441066814	31.082144831344863	122.43368230683264	6.8	96.22105263157894	85.94736842105264
413665000	1441066815	31.082141719156553	122.43371745191637	6.8	96.1421052631579	85.89473684210527
413665000	1441066816	31.08213865884138	122.43375245571482	6.8	96.06315789473685	85.8421052631579
413665000	1441066817	31.082135645805643	122.43378733869164	6.8	95.98421052631579	85.78947368421053
413665000	1441066818	31.082132675455565	122.4338221213105	6.8	95.90526315789474	85.73684210526316
413665000	1441066819	31.08212974319739	122.43385682403495	6.8	95.82631578947368	85.6842105263158
413665000	1441066820	31.082126844437322	122.43389146732868	6.8	95.74736842105263	85.63157894736842
413665000	1441066821	31.08212397458157	122.43392607165525	6.8	95.66842105263159	85.57894736842105
413665000	1441066822	31.082121129036285	122.43396065747828	6.8	95.58947368421053	85.52631578947368
413665000	1441066823	31.082118303207604	122.43399524526139	6.8	95.51052631578946	85.47368421052633
413665000	1441066824	31.08211549250167	122.43402985546811	6.8	95.43157894736841	85.42105263157896
413665000	1441066825	31.082112692324575	122.43406450856207	6.8	95.35263157894737	85.36842105263159
413665000	1441066826	31.082109898082393	122.43409922500678	6.8	95.27368421052631	85.31578947368422
413665000	1441066827	31.082107105181166	122.43413402526585	6.8	95.19473684210526	85.26315789473685
413665000	1441066828	31.082104309026953	122.43416892980278	6.8	95.1157894736842	85.21052631578948
413665000	1441066829	31.08210150502575	122.43420395908112	6.8	95.03684210526315	85.15789473684211
413665000	1441066830	31.082098688583557	122.43423913356443	6.8	94.95789473684209	85.10526315789474
413665000	1441066831	31.08209585510632	122.43427447371621	6.8	94.87894736842105	85.05263157894737
413665000	1441066832	31.082092999999993	122.43430999999998	6.8	94.8	85.0
413665000	1441066833	31.082090119725947	122.43434572747782	6.796666666666667	94.87666666666667	85.06666666666668
413665000	1441066834	31.082087214967288	122.43438164960594	6.793333333333333	94.95333333333332	85.13333333333334
413665000	1441066835	31.08208428746264	122.43441775443928	6.79	95.02999999999999	85.2
413665000	1441066836	31.08208133895056	122.43445403003263	6.786666666666666	95.10666666666667	85.26666666666668
413665000	1441066837	31.082078371169693	122.43449046444084	6.783333333333333	95.18333333333334	85.33333333333333
413665000	1441066838	31.082075385858648	122.43452704571877	6.78	95.25999999999999	85.4
413665000	1441066839	31.08207238475605	122.43456376192131	6.776666666666666	95.33666666666666	85.46666666666667
413665000	1441066840	31.082069369600575	122.4346006011033	6.773333333333333	95.41333333333333	85.53333333333333
413665000	1441066841	31.08206634213087	122.43463755131963	6.77	95.49	85.60000000000001
413665000	1441066842	31.082063304085608	122.4346746006251	6.766666666666667	95.56666666666666	85.66666666666667
413665000	1441066843	31.08206025720351	122.43471173707466	6.763333333333334	95.64333333333333	85.73333333333333
413665000	1441066844	31.082057203223236	122.43474894872314	6.76	95.71999999999998	85.80000000000001
413665000	1441066845	31.082054143883543	122.43478622362547	6.756666666666667	95.79666666666665	85.86666666666666
413665000	1441066846	31.08205108092314	122.43482354983648	6.753333333333333	95.87333333333333	85.93333333333334
413665000	1441066847	31.082048016080776	122.43486091541112	6.75	95.94999999999999	86.0
413665000	1441066848	31.08204495109522	122.43489830840424	6.746666666666667	96.02666666666666	86.06666666666666
413665000	1441066849	31.082041887705245	122.43493571687073	6.743333333333333	96.10333333333332	86.13333333333334
413665000	1441066850	31.082038827649626	122.43497312886555	6.74	96.17999999999999	86.19999999999999
413665000	1441066851	31.08203577266718	122.43501053244354	6.736666666666666	96.25666666666666	86.26666666666667
413665000	1441066852	31.082032724496695	122.43504791565965	6.733333333333333	96.33333333333333	86.33333333333334
413665000	1441066853	31.08202968487703	122.4350852665688	6.73	96.41	86.39999999999999
413665000	1441066854	31.08202665554701	122.43512257322587	6.726666666666667	96.48666666666665	86.46666666666667
413665000	1441066855	31.0820236382455	122.43515982368581	6.723333333333334	96.56333333333332	86.53333333333333
413665000	1441066856	31.082020634711363	122.43519700600355	6.72	96.64	86.6
413665000	1441066857	31.0820176466835	122.43523410823403	6.716666666666667	96.71666666666667	86.66666666666667
413665000	1441066858	31.082014675900794	122.43527111843214	6.713333333333334	96.79333333333332	86.73333333333332
413665000	1441066859	31.08201172410216	122.43530802465285	6.71	96.86999999999999	86.8
413665000	1441066860	31.082008793026525	122.4353448149511	6.706666666666667	96.94666666666666	86.86666666666666
413665000	1441066861	31.08200588441281	122.43538147738184	6.703333333333333	97.02333333333333	86.93333333333332
413665000	1441066862	31.082003000000007	122.43541799999998	6.7	97.1	87.0
413665000	1441066863	31.08200013899805	122.43545437153307	6.7	97.0	87.0
413665000	1441066864	31.08199729050108	122.43549058339858	6.7	96.89999999999999	87.0
413665000	1441066865	31.081994441074194	122.4355266276866	6.7	96.8	87.0
413665000	1441066866	31.081991577282544	122.43556249648714	6.7	96.7	87.0
413665000	1441066867	31.08198868569126	122.43559818189021	6.7	96.6	87.0
413665000	1441066868	31.081985752865478	122.43563367598581	6.7	96.5	87.0
413665000	1441066869	31.081982765370366	122.4356689708639	6.7	96.39999999999999	87.0
413665000	1441066870	31.081979709771083	122.43570405861445	6.7	96.3	87.0
413665000	1441066871	31.081976572632822	122.43573893132736	6.7	96.2	87.0
413665000	1441066872	31.081973340520722	122.43577358109258	6.7	96.10000000000001	87.0
413665000	1441066873	31.081969999999984	122.43580800000001	6.7	96.00000000000001	87.0
413665000	1441066874	31.08196654083396	122.43584218822002	6.705263157894737	96.19473684210527	86.94736842105263
413665000	1441066875	31.081962965578505	122.43587617824502	6.7105263157894735	96.38947368421054	86.89473684210526
413665000	1441066876	31.081959279987636	122.43591001064794	6.715789473684211	96.5842105263158	86.84210526315789
413665000	1441066877	31.081955489815243	122.43594372600168	6.721052631578948	96.77894736842106	86.78947368421052
413665000	1441066878	31.08195160081529	122.43597736487918	6.726315789473684	96.97368421052632	86.73684210526316
413665000	1441066879	31.08194761874158	122.43601096785336	6.731578947368421	97.16842105263159	86.6842105263158
413665000	1441066880	31.081943549347947	122.43604457549715	6.7368421052631575	97.36315789473686	86.63157894736842
413665000	1441066881	31.081939398388165	122.43607822838348	6.742105263157895	97.55789473684212	86.57894736842105
413665000	1441066882	31.08193517161595	122.4361119670853	6.747368421052632	97.75263157894737	86.52631578947368
413665000	1441066883	31.081930874785005	122.43614583217548	6.752631578947368	97.94736842105264	86.47368421052632
413665000	1441066884	31.08192651364898	122.43617986422703	6.757894736842105	98.1421052631579	86.42105263157895
413665000	1441066885	31.081922093961452	122.43621410381286	6.7631578947368425	98.33684210526316	86.36842105263158
413665000	1441066886	31.081917621476	122.43624859150589	6.768421052631579	98.53157894736842	86.3157894736842
413665000	1441066887	31.08191310194611	122.43628336787906	6.773684210526316	98.7263157894737	86.26315789473685
413665000	1441066888	31.081908541125262	122.43631847350532	6.778947368421052	98.92105263157896	86.21052631578948
413665000	1441066889	31.081903944766886	122.43635394895762	6.784210526315789	99.11578947368422	86.15789473684211
413665000	1441066890	31.081899318624345	122.43638983480888	6.7894736842105265	99.31052631578947	86.10526315789474
413665000	1441066891	31.081894668450946	122.43642617163202	6.794736842105263	99.50526315789475	86.05263157894737
413665000	1441066892	31.081889999999994	122.436463	6.8	99.7	86.0
413665000	1441066893	31.081885319788125	122.43650034485059	6.795238095238095	99.52380952380953	85.90476190476191
413665000	1441066894	31.081880637385765	122.4365381685808	6.79047619047619	99.34761904761905	85.80952380952381
413665000	1441066895	31.081875963126794	122.43657641795244	6.785714285714286	99.17142857142858	85.71428571428572
413665000	1441066896	31.081871307345175	122.43661503972743	6.780952380952381	98.9952380952381	85.61904761904762
413665000	1441066897	31.081866680374908	122.43665398066767	6.776190476190476	98.81904761904762	85.52380952380953
413665000	1441066898	31.08186209255008	122.43669318753507	6.771428571428571	98.64285714285715	85.42857142857144
413665000	1441066899	31.08185755420483	122.43673260709163	6.766666666666667	98.46666666666667	85.33333333333333
413665000	1441066900	31.081853075673358	122.43677218609926	6.761904761904762	98.2904761904762	85.23809523809524
413665000	1441066901	31.081848667289943	122.43681187132006	6.757142857142857	98.11428571428573	85.14285714285715
413665000	1441066902	31.08184433938892	122.43685160951601	6.752380952380952	97.93809523809524	85.04761904761905
413665000	1441066903	31.08184010230467	122.4368913474492	6.747619047619048	97.76190476190477	84.95238095238096
413665000	1441066904	31.081835966371678	122.4369310318817	6.742857142857143	97.58571428571429	84.85714285714286
413665000	1441066905	31.081831941924452	122.43697060957561	6.738095238095238	97.40952380952382	84.76190476190476
413665000	1441066906	31.08182803929762	122.4370100272931	6.733333333333333	97.23333333333335	84.66666666666667
413665000	1441066907	31.081824268825848	122.43704923179634	6.728571428571429	97.05714285714286	84.57142857142857
413665000	1441066908	31.081820640843794	122.4370881698475	6.723809523809524	96.8809523809524	84.47619047619048
413665000	1441066909	31.081817165686342	122.43712678820877	6.719047619047619	96.70476190476192	84.3809523809524
413665000	1441066910	31.08181385368829	122.43716503364242	6.714285714285714	96.52857142857144	84.28571428571429
413665000	1441066911	31.08181071518456	122.43720285291064	6.70952380952381	96.35238095238097	84.1904761904762
413665000	1441066912	31.081807760510124	122.43724019277573	6.704761904761905	96.17619047619048	84.09523809523809
413665000	1441066913	31.081804999999996	122.437277	6.7	96.00000000000001	84.0
413665000	1441066914	31.081802439053654	122.43731324533479	6.7	95.76666666666667	83.8888888888889
413665000	1441066915	31.081800063328043	122.43734899548788	6.7	95.53333333333333	83.77777777777779
413665000	1441066916	31.081797853544405	122.43738434115608	6.7	95.30000000000001	83.66666666666667
413665000	1441066917	31.081795790423854	122.4374193730362	6.7	95.06666666666668	83.55555555555557
413665000	1441066918	31.081793854687422	122.43745418182496	6.7	94.83333333333334	83.44444444444444
413665000	1441066919	31.081792027056043	122.43748885821906	6.7	94.60000000000001	83.33333333333333
413665000	1441066920	31.081790288250538	122.43752349291519	6.7	94.36666666666669	83.22222222222223
413665000	1441066921	31.08178861899165	122.43755817660997	6.7	94.13333333333335	83.11111111111111
413665000	1441066922	31.081787000000006	122.43759300000002	6.7	93.9	83.0
413665000	1441066923	31.081785415756592	122.43762802882593	6.690909090909091	93.77272727272728	83.0
413665000	1441066924	31.08178386578424	122.4376632290044	6.681818181818182	93.64545454545456	83.0
413665000	1441066925	31.081782353366258	122.43769854149618	6.672727272727273	93.51818181818182	83.0
413665000	1441066926	31.08178088178604	122.43773390726201	6.663636363636364	93.39090909090909	83.0
413665000	1441066927	31.081779454327034	122.43776926726262	6.654545454545454	93.26363636363637	83.0
413665000	1441066928	31.081778074272755	122.4378045624588	6.6454545454545455	93.13636363636364	83.0
413665000	1441066929	31.081776744906804	122.43783973381129	6.636363636363636	93.00909090909092	83.0
413665000	1441066930	31.08177546951281	122.43787472228087	6.627272727272727	92.88181818181819	83.0
413665000	1441066931	31.08177425137449	122.43790946882834	6.618181818181818	92.75454545454545	83.0
413665000	1441066932	31.08177309377561	122.43794391441446	6.6090909090909085	92.62727272727273	83.0
413665000	1441066933	31.081771999999997	122.43797800000002	6.6	92.5	83.0
413665000	1441066934	31.081770972207213	122.4380116852506	6.6	92.36315789473684	83.05263157894737
413665000	1441066935	31.081770008059305	122.43804500465099	6.6	92.22631578947367	83.10526315789474
413665000	1441066936	31.08176910409396	122.43807801139066	6.6	92.08947368421053	83.15789473684211
413665000	1441066937	31.081768256848786	122.43811075865914	6.6	91.95263157894736	83.21052631578947
413665000	1441066938	31.081767462861322	122.43814329964596	6.6	91.8157894736842	83.26315789473685
413665000	1441066939	31.08176671866909	122.43817568754064	6.6	91.67894736842105	83.31578947368422
413665000	1441066940	31.08176602080953	122.43820797553263	6.6	91.5421052631579	83.36842105263159
413665000	1441066941	31.081765365820033	122.43824021681147	6.6	91.40526315789474	83.42105263157896
413665000	1441066942	31.081764750237944	122.43827246456662	6.6	91.26842105263158	83.47368421052632
413665000	1441066943	31.081764170600536	122.43830477198759	6.6	91.13157894736842	83.52631578947368
413665000	1441066944	31.081763623445045	122.43833719226384	6.6	90.99473684210525	83.57894736842105
413665000	1441066945	31.081763105308656	122.43836977858486	6.6	90.85789473684211	83.63157894736842
413665000	1441066946	31.081762612728486	122.43840258414009	6.6	90.72105263157896	83.6842105263158
413665000	1441066947	31.081762142241615	122.43843566211903	6.6	90.58421052631579	83.73684210526315
413665000	1441066948	31.081761690385033	122.43846906571112	6.6	90.44736842105264	83.78947368421053
413665000	1441066949	31.08176125369572	122.43850284810581	6.6	90.31052631578947	83.8421052631579
413665000	1441066950	31.081760828710557	122.43853706249257	6.6	90.17368421052632	83.89473684210527
413665000	1441066951	31.08176041196639	122.43857176206082	6.6	90.03684210526316	83.94736842105263
413665000	1441066952	31.081759999999996	122.438607	6.6	89.9	84.0
413665000	1441066953	31.081759589205607	122.43864281216248	6.604761904761904	90.11904761904762	84.14285714285715
413665000	1441066954	31.08175917540769	122.43867916505222	6.609523809523809	90.33809523809525	84.28571428571429
413665000	1441066955	31.08175875428825	122.43871600783602	6.614285714285714	90.55714285714286	84.42857142857143
413665000	1441066956	31.081758321529353	122.43875328968078	6.619047619047619	90.77619047619048	84.57142857142857
413665000	1441066957	31.08175787281315	122.43879095975326	6.623809523809523	90.9952380952381	84.71428571428572
413665000	1441066958	31.081757403821772	122.43882896722036	6.628571428571428	91.21428571428572	84.85714285714286
413665000	1441066959	31.081756910237516	122.43886726124889	6.633333333333333	91.43333333333334	85.0
413665000	1441066960	31.081756387742658	122.43890579100561	6.638095238095238	91.65238095238095	85.14285714285714
413665000	1441066961	31.08175583201956	122.43894450565742	6.642857142857142	91.87142857142858	85.28571428571429
413665000	1441066962	31.08175523875062	122.43898335437103	6.647619047619047	92.0904761904762	85.42857142857143
413665000	1441066963	31.081754603618336	122.43902228631327	6.652380952380953	92.30952380952381	85.57142857142857
413665000	1441066964	31.081753922305246	122.43906125065094	6.6571428571428575	92.52857142857142	85.71428571428571
413665000	1441066965	31.081753190493938	122.4391001965508	6.661904761904762	92.74761904761905	85.85714285714286
413665000	1441066966	31.081752403867082	122.4391390731796	6.666666666666667	92.96666666666667	86.0
413665000	1441066967	31.081751558107396	122.43917782970415	6.671428571428572	93.18571428571428	86.14285714285714
413665000	1441066968	31.081750648897682	122.43921641529118	6.6761904761904765	93.40476190476191	86.28571428571428
413665000	1441066969	31.081749671920758	122.43925477910747	6.680952380952381	93.62380952380953	86.42857142857143
413665000	1441066970	31.081748622859553	122.43929287031975	6.685714285714286	93.84285714285714	86.57142857142857
413665000	1441066971	31.081747497396993	122.43933063809477	6.690476190476191	94.06190476190476	86.71428571428571
413665000	1441066972	31.081746291216113	122.43936803159929	6.695238095238095	94.28095238095239	86.85714285714285
413665000	1441066973	31.081745000000012	122.43940500000001	6.7	94.5	87.0
413665000	1441066974	31.081743616907552	122.43944151688282	6.711111111111111	94.73333333333333	87.1111111111111
413665000	1441066975	31.08174212500074	122.43947765351027	6.722222222222222	94.96666666666667	87.22222222222221
413665000	1441066976	31.081740504817212	122.43951350556382	6.733333333333333	95.19999999999999	87.33333333333333
413665000	1441066977	31.08173873689451	122.43954916872516	6.7444444444444445	95.43333333333332	87.44444444444443
413665000	1441066978	31.081736801770084	122.43958473867573	6.7555555555555555	95.66666666666667	87.55555555555556
413665000	1441066979	31.08173467998125	122.43962031109707	6.766666666666667	95.9	87.66666666666667
413665000	1441066980	31.081732352065227	122.43965598167063	6.777777777777778	96.13333333333333	87.77777777777777
413665000	1441066981	31.081729798559145	122.43969184607779	6.788888888888889	96.36666666666666	87.88888888888889
413665000	1441066982	31.081727000000004	122.43972800000002	6.8	96.6	88.0
413665000	1441066983	31.08172394483158	122.43976450969257	6.8	96.72727272727272	88.0909090909091
413665000	1441066984	31.08172065312519	122.43980132370675	6.8	96.85454545454544	88.18181818181817
413665000	1441066985	31.08171715285904	122.43983836116784	6.8	96.98181818181817	88.27272727272727
413665000	1441066986	31.081713472011515	122.43987554120126	6.8	97.1090909090909	88.36363636363636
413665000	1441066987	31.081709638561023	122.43991278293234	6.8	97.23636363636363	88.45454545454545
413665000	1441066988	31.081705680486085	122.43995000548655	6.8	97.36363636363636	88.54545454545455
413665000	1441066989	31.081701625765344	122.43998712798945	6.8	97.4909090909091	88.63636363636363
413665000	1441066990	31.081697502377512	122.4400240695666	6.8	97.61818181818182	88.72727272727272
413665000	1441066991	31.081693338301392	122.44006074934359	6.8	97.74545454545455	88.81818181818181
413665000	1441066992	31.081689161515893	122.44009708644614	6.8	97.87272727272727	88.9090909090909
413665000	1441066993	31.081685000000004	122.440133	6.8	98.0	89.0
413665000	1441066994	31.0816808750198	122.44016843182807	6.8052631578947365	98.14736842105263	89.0
413665000	1441066995	31.081676780989493	122.44020341454174	6.810526315789474	98.29473684210527	89.0
413665000	1441066996	31.081672705610256	122.4402380034495	6.815789473684211	98.4421052631579	89.0
413665000	1441066997	31.081668636583178	122.44027225385983	6.821052631578947	98.58947368421053	89.0
413665000	1441066998	31.08166456160929	122.44030622108117	6.826315789473684	98.73684210526315	89.0
413665000	1441066999	31.08166046838956	122.44033996042192	6.831578947368421	98.88421052631578	89.0
413665000	1441067000	31.08165634462493	122.44037352719052	6.836842105263158	99.03157894736842	89.0
413665000	1441067001	31.08165217801624	122.44040697669523	6.842105263157895	99.17894736842105	89.0
413665000	1441067002	31.081647956264298	122.44044036424451	6.847368421052631	99.32631578947368	89.0
413665000	1441067003	31.081643667069848	122.44047374514656	6.852631578947369	99.47368421052632	89.0
413665000	1441067004	31.08163929813355	122.44050717470974	6.8578947368421055	99.62105263157895	89.0
413665000	1441067005	31.081634837156056	122.44054070824227	6.863157894736842	99.76842105263158	89.0
413665000	1441067006	31.08163027183792	122.4405744010524	6.868421052631579	99.91578947368421	89.0
413665000	1441067007	31.081625589879646	122.44060830844833	6.873684210526316	100.06315789473685	89.0
413665000	1441067008	31.081620778981712	122.44064248573824	6.878947368421053	100.21052631578947	89.0
413665000	1441067009	31.08161582684448	122.44067698823027	6.88421052631579	100.3578947368421	89.0
413665000	1441067010	31.081610721168285	122.44071187123251	6.889473684210526	100.50526315789473	89.0
413665000	1441067011	31.08160544965339	122.44074719005307	6.894736842105264	100.65263157894736	89.0
413665000	1441067012	31.081600000000005	122.44078300000001	6.9	100.8	89.0
413665000	1441067013	31.08159436502384	122.44081934003214	6.895238095238096	100.71428571428572	88.80952380952381
413665000	1441067014	31.081588558002952	122.4408561837115	6.890476190476191	100.62857142857143	88.61904761904762
413665000	1441067015	31.08158259733102	122.44089348825106	6.885714285714286	100.54285714285714	88.42857142857143
413665000	1441067016	31.081576501401806	122.44093121086374	6.880952380952381	100.45714285714286	88.23809523809524
413665000	1441067017	31.08157028860904	122.44096930876253	6.876190476190477	100.37142857142857	88.04761904761904
413665000	1441067018	31.08156397734659	122.44100773916045	6.871428571428572	100.28571428571429	87.85714285714286
413665000	1441067019	31.081557586008305	122.44104645927055	6.866666666666667	100.2	87.66666666666667
413665000	1441067020	31.081551132988107	122.44108542630593	6.861904761904762	100.11428571428571	87.47619047619047
413665000	1441067021	31.081544636679943	122.44112459747976	6.857142857142858	100.02857142857144	87.28571428571429
413665000	1441067022	31.08153811547788	122.44116393000515	6.852380952380953	99.94285714285715	87.0952380952381
413665000	1441067023	31.081531587775988	122.44120338109538	6.847619047619047	99.85714285714285	86.9047619047619
413665000	1441067024	31.081525071968358	122.44124290796367	6.8428571428571425	99.77142857142857	86.71428571428571
413665000	1441067025	31.0815185864492	122.44128246782336	6.838095238095238	99.68571428571428	86.52380952380953
413665000	1441067026	31.081512149612763	122.44132201788774	6.833333333333333	99.6	86.33333333333334
413665000	1441067027	31.0815057798533	122.44136151537026	6.828571428571428	99.51428571428572	86.14285714285714
413665000	1441067028	31.08149949556517	122.44140091748429	6.8238095238095235	99.42857142857143	85.95238095238096
413665000	1441067029	31.081493315142755	122.4414401814433	6.819047619047619	99.34285714285714	85.76190476190477
413665000	1441067030	31.081487256980513	122.44147926446084	6.814285714285714	99.25714285714285	85.57142857142857
413665000	1441067031	31.081481339472926	122.44151812375041	6.809523809523809	99.17142857142856	85.38095238095238
413665000	1441067032	31.081475581014555	122.44155671652557	6.804761904761905	99.08571428571429	85.1904761904762
413665000	1441067033	31.08147	122.44159500000002	6.8	99.0	85.0
413665000	1441067034	31.081464611337115	122.4416329411195	6.792307692307692	98.75384615384615	84.92307692307692
413665000	1441067035	31.081459415986686	122.44167054575853	6.7846153846153845	98.50769230769231	84.84615384615384
413665000	1441067036	31.08145441142275	122.44170782952372	6.776923076923077	98.26153846153846	84.76923076923077
413665000	1441067037	31.08144959511924	122.44174480802174	6.769230769230769	98.0153846153846	84.6923076923077
413665000	1441067038	31.081444964550112	122.44178149685916	6.7615384615384615	97.76923076923077	84.61538461538461
413665000	1441067039	31.081440517189336	122.44181791164259	6.753846153846154	97.52307692307693	84.53846153846153
413665000	1441067040	31.08143625051081	122.44185406797868	6.746153846153846	97.27692307692308	84.46153846153847
413665000	1441067041	31.081432161988424	122.44188998147393	6.7384615384615385	97.03076923076924	84.38461538461539
413665000	1441067042	31.081428249096053	122.441925667735	6.730769230769231	96.78461538461538	84.3076923076923
413665000	1441067043	31.081424509307567	122.44196114236841	6.723076923076923	96.53846153846155	84.23076923076923
413665000	1441067044	31.08142094009682	122.44199642098073	6.7153846153846155	96.2923076923077	84.15384615384616
413665000	1441067045	31.081417538937604	122.44203151917854	6.707692307692308	96.04615384615384	84.07692307692308
413665000	1441067046	31.081414303303738	122.44206645256834	6.7	95.80000000000001	84.0
413665000	1441067047	31.081411230669016	122.4421012367567	6.6923076923076925	95.55384615384615	83.92307692307692
413665000	1441067048	31.081408318507197	122.44213588735013	6.684615384615385	95.30769230769232	83.84615384615384
413665000	1441067049	31.081405564292048	122.44217041995518	6.676923076923077	95.06153846153846	83.76923076923077
413665000	1441067050	31.081402965497293	122.44220485017836	6.6692307692307695	94.81538461538462	83.6923076923077
413665000	1441067051	31.08140051959664	122.44223919362612	6.661538461538462	94.56923076923078	83.61538461538461
413665000	1441067052	31.08139822406381	122.44227346590507	6.653846153846154	94.32307692307693	83.53846153846153
413665000	1441067053	31.08139607637248	122.44230768262165	6.646153846153846	94.07692307692308	83.46153846153847
413665000	1441067054	31.081394073996307	122.44234185938235	6.638461538461538	93.83076923076923	83.38461538461539
413665000	1441067055	31.081392214408954	122.4423760117937	6.63076923076923	93.58461538461539	83.3076923076923
413665000	1441067056	31.081390495084054	122.44241015546213	6.623076923076923	93.33846153846154	83.23076923076923
413665000	1441067057	31.081388913495246	122.44244430599416	6.615384615384615	93.0923076923077	83.15384615384616
413665000	1441067058	31.08138746711609	122.44247847899624	6.607692307692307	92.84615384615385	83.07692307692308
413665000	1441067059	31.08138615342018	122.44251269007488	6.6	92.60000000000001	83.0
413665000	1441067060	31.0813849698811	122.44254695483652	6.592307692307692	92.35384615384616	82.92307692307692
413665000	1441067061	31.081383913972402	122.44258128888761	6.584615384615384	92.1076923076923	82.84615384615384
413665000	1441067062	31.08138298316761	122.44261570783463	6.576923076923077	91.86153846153847	82.76923076923077
413665000	1441067063	31.08138217494025	122.44265022728405	6.569230769230769	91.61538461538463	82.6923076923077
413665000	1441067064	31.081381486763803	122.4426848628423	6.561538461538461	91.36923076923077	82.61538461538461
413665000	1441067065	31.081380916111772	122.44271963011583	6.553846153846154	91.12307692307694	82.53846153846153
413665000	1441067066	31.08138046045762	122.4427545447111	6.546153846153846	90.87692307692308	82.46153846153847
413665000	1441067067	31.08138011727478	122.44278962223456	6.538461538461538	90.63076923076925	82.38461538461539
413665000	1441067068	31.08137988403673	122.44282487829263	6.530769230769231	90.3846153846154	82.3076923076923
413665000	1441067069	31.081379758216816	122.44286032849179	6.523076923076923	90.13846153846154	82.23076923076923
413665000	1441067070	31.08137973728848	122.44289598843845	6.515384615384615	89.89230769230771	82.15384615384616
413665000	1441067071	31.08137981872508	122.44293187373904	6.507692307692308	89.64615384615385	82.07692307692308
413665000	1441067072	31.081380000000006	122.442968	6.5	89.4	82.0
413665000	1441067073	31.081380276437205	122.44300436497979	6.5	89.32727272727274	82.0909090909091
413665000	1441067074	31.08138063476332	122.4430408950448	6.5	89.25454545454546	82.18181818181817
413665000	1441067075	31.08138105955573	122.44307749871356	6.5	89.18181818181819	82.27272727272728
413665000	1441067076	31.08138153539192	122.4431140845044	6.5	89.10909090909091	82.36363636363637
413665000	1441067077	31.08138204684943	122.44315056093573	6.5	89.03636363636365	82.45454545454545
413665000	1441067078	31.081382578506002	122.44318683652592	6.5	88.96363636363637	82.54545454545455
413665000	1441067079	31.08138311493935	122.44322281979328	6.5	88.89090909090909	82.63636363636363
413665000	1441067080	31.081383640727413	122.44325841925608	6.5	88.81818181818181	82.72727272727273
413665000	1441067081	31.081384140448137	122.44329354343266	6.5	88.74545454545455	82.81818181818183
413665000	1441067082	31.081384598679612	122.44332810084124	6.5	88.67272727272727	82.9090909090909
413665000	1441067083	31.081385	122.44336200000001	6.5	88.6	83.0
413665000	1441067084	31.081385331497312	122.44339519176535	6.51	88.69	83.2
413665000	1441067085	31.0813855902985	122.44342779634617	6.52	88.78	83.4
413665000	1441067086	31.08138577604012	122.44345997628956	6.53	88.86999999999999	83.60000000000001
413665000	1441067087	31.081385888358586	122.44349189414257	6.54	88.96	83.8
413665000	1441067088	31.081385926890096	122.44352371245232	6.55	89.05000000000001	84.0
413665000	1441067089	31.081385891270706	122.4435555937659	6.56	89.14	84.2
413665000	1441067090	31.081385781136355	122.44358770063035	6.569999999999999	89.22999999999999	84.4
413665000	1441067091	31.081385596122765	122.4436201955928	6.58	89.32000000000001	84.60000000000001
413665000	1441067092	31.08138533586552	122.4436532412003	6.59	89.41000000000001	84.80000000000001
413665000	1441067093	31.081385	122.443687	6.6	89.5	85.0
413665000	1441067094	31.08138458793102	122.44372159575532	6.6049999999999995	89.765	85.2
413665000	1441067095	31.08138409814152	122.44375699709535	6.609999999999999	90.03	85.4
413665000	1441067096	31.08138352888406	122.44379313386555	6.614999999999999	90.295	85.60000000000001
413665000	1441067097	31.08138287841128	122.44382993591137	6.62	90.56	85.80000000000001
413665000	1441067098	31.08138214497584	122.44386733307823	6.625	90.825	86.0
413665000	1441067099	31.08138132683053	122.44390525521162	6.63	91.09	86.2
413665000	1441067100	31.081380422228193	122.4439436321569	6.635	91.355	86.4
413665000	1441067101	31.081379429421744	122.44398239375958	6.64	91.62	86.60000000000001
413665000	1441067102	31.081378346664188	122.44402146986504	6.645	91.88499999999999	86.80000000000001
413665000	1441067103	31.08137717220859	122.44406079031872	6.65	92.14999999999999	87.00000000000001
413665000	1441067104	31.081375904308143	122.44410028496601	6.655	92.415	87.19999999999999
413665000	1441067105	31.081374541216075	122.44413988365238	6.66	92.67999999999999	87.39999999999999
413665000	1441067106	31.081373081185728	122.44417951622324	6.665	92.945	87.6
413665000	1441067107	31.081371522470533	122.44421911252401	6.67	93.21000000000001	87.8
413665000	1441067108	31.081369863324	122.44425860240007	6.675	93.475	88.0
413665000	1441067109	31.08136810199972	122.44429791569686	6.68	93.74	88.2
413665000	1441067110	31.081366236751375	122.44433698225986	6.6850000000000005	94.005	88.39999999999999
413665000	1441067111	31.081364265832725	122.44437573193443	6.69	94.26999999999998	88.6
413665000	1441067112	31.08136218749762	122.444414094566	6.695	94.535	88.8
413665000	1441067113	31.081360000000004	122.44445200000001	6.7	94.8	89.0
413665000	1441067114	31.081357697324844	122.44448940414571	6.711111111111111	95.04444444444444	89.11111111111111
413665000	1441067115	31.081355256381194	122.44452636716741	6.722222222222222	95.28888888888889	89.22222222222221
413665000	1441067116	31.081352649809002	122.4445629752932	6.733333333333333	95.53333333333332	89.33333333333333
413665000	1441067117	31.081349850248063	122.44459931475112	6.7444444444444445	95.77777777777777	89.44444444444444
413665000	1441067118	31.081346830338166	122.4446354717691	6.7555555555555555	96.02222222222221	89.55555555555556
413665000	1441067119	31.081343562718917	122.44467153257511	6.766666666666667	96.26666666666667	89.66666666666667
413665000	1441067120	31.08134002002985	122.44470758339706	6.777777777777778	96.5111111111111	89.77777777777779
413665000	1441067121	31.08133617491043	122.44474371046276	6.788888888888889	96.75555555555556	89.88888888888889
413665000	1441067122	31.081331999999993	122.44477999999998	6.8	97.0	90.0
413665000	1441067123	31.081327478844745	122.44481651043503	6.8	97.16	90.0
413665000	1441067124	31.08132263861865	122.4448531889885	6.8	97.32000000000001	90.0
413665000	1441067125	31.081317517402734	122.44488995507956	6.8	97.47999999999999	90.0
413665000	1441067126	31.08131215327807	122.44492672812754	6.8	97.64	90.0
413665000	1441067127	31.081306584325883	122.44496342755178	6.8	97.8	90.0
413665000	1441067128	31.08130084862744	122.44499997277174	6.8	97.96	90.0
413665000	1441067129	31.081294984264115	122.4450362832069	6.8	98.12	90.0
413665000	1441067130	31.081289029317382	122.44507227827688	6.8	98.27999999999999	90.0
413665000	1441067131	31.081283021868792	122.44510787740133	6.8	98.44	90.0
413665000	1441067132	31.081277000000007	122.445143	6.8	98.6	90.0
413665000	1441067133	31.08127099427174	122.44517759110666	6.804761904761905	98.73809523809523	89.95238095238095
413665000	1441067134	31.081265005160795	122.44521169821071	6.809523809523809	98.87619047619047	89.90476190476191
413665000	1441067135	31.081259025622895	122.44524539441556	6.814285714285714	99.0142857142857	89.85714285714285
413665000	1441067136	31.081253048613696	122.44527875282454	6.819047619047619	99.15238095238095	89.80952380952381
413665000	1441067137	31.081247067088782	122.44531184654093	6.8238095238095235	99.29047619047618	89.76190476190476
413665000	1441067138	31.081241074003636	122.44534474866799	6.828571428571428	99.42857142857143	89.71428571428572
413665000	1441067139	31.08123506231364	122.44537753230901	6.833333333333333	99.56666666666666	89.66666666666667
413665000	1441067140	31.08122902497418	122.44541027056718	6.838095238095238	99.7047619047619	89.6190476190476
413665000	1441067141	31.081222954940518	122.44544303654571	6.8428571428571425	99.84285714285714	89.57142857142857
413665000	1441067142	31.081216845167823	122.44547590334777	6.847619047619047	99.98095238095237	89.52380952380952
413665000	1441067143	31.08121068861124	122.44550894407645	6.852380952380953	100.11904761904762	89.47619047619048
413665000	1441067144	31.081204478225782	122.44554223183495	6.857142857142858	100.25714285714285	89.42857142857143
413665000	1441067145	31.081198206966445	122.44557583972629	6.861904761904762	100.3952380952381	89.38095238095238
413665000	1441067146	31.081191867788082	122.44560984085354	6.866666666666667	100.53333333333333	89.33333333333333
413665000	1441067147	31.081185453645514	122.44564430831973	6.871428571428572	100.67142857142856	89.28571428571428
413665000	1441067148	31.081178957493464	122.44567931522786	6.876190476190477	100.80952380952381	89.23809523809524
413665000	1441067149	31.08117237228657	122.44571493468086	6.880952380952381	100.94761904761904	89.19047619047619
413665000	1441067150	31.08116569097936	122.44575123978173	6.885714285714286	101.08571428571429	89.14285714285715
413665000	1441067151	31.081158906526326	122.44578830363328	6.890476190476191	101.22380952380952	89.09523809523809
413665000	1441067152	31.08115201188177	122.44582619933844	6.895238095238096	101.36190476190477	89.04761904761904
413665000	1441067153	31.081145	122.445865	6.9	101.5	89.0
413665000	1441067154	31.081137872813343	122.44590473072216	6.9	101.47777777777777	88.77777777777777
413665000	1441067155	31.081130668167088	122.4459452246147	6.9	101.45555555555556	88.55555555555556
413665000	1441067156	31.081123432884937	122.44598626678892	6.9	101.43333333333332	88.33333333333333
413665000	1441067157	31.08111621379086	122.44602764235628	6.9	101.41111111111111	88.1111111111111
413665000	1441067158	31.081109057709092	122.4460691364283	6.9	101.38888888888889	87.88888888888889
413665000	1441067159	31.08110201146419	122.44611053411676	6.9	101.36666666666667	87.66666666666667
413665000	1441067160	31.08109512188094	122.44615162053351	6.9	101.34444444444443	87.44444444444443
413665000	1441067161	31.08108843578444	122.44619218079056	6.9	101.32222222222222	87.22222222222221
413665000	1441067162	31.081082	122.44623200000001	6.9	101.3	87.0
413665000	1441067163	31.081075850745385	122.44627091763606	6.8909090909090915	101.11818181818182	86.9090909090909
413665000	1441067164	31.081069981807058	122.44630899062078	6.881818181818182	100.93636363636362	86.81818181818181
413665000	1441067165	31.081064376363486	122.44634633023803	6.872727272727273	100.75454545454545	86.72727272727272
413665000	1441067166	31.081059017593038	122.44638304777175	6.863636363636364	100.57272727272726	86.63636363636364
413665000	1441067167	31.081053888673903	122.44641925450566	6.8545454545454545	100.39090909090909	86.54545454545455
413665000	1441067168	31.081048972784174	122.44645506172354	6.845454545454546	100.2090909090909	86.45454545454545
413665000	1441067169	31.081044253101762	122.44649058070907	6.836363636363636	100.02727272727272	86.36363636363636
413665000	1441067170	31.08103971280451	122.44652592274592	6.827272727272727	99.84545454545454	86.27272727272728
413665000	1441067171	31.08103533507011	122.44656119911767	6.818181818181818	99.66363636363636	86.18181818181819
413665000	1441067172	31.08103110307613	122.44659652110785	6.809090909090909	99.48181818181817	86.09090909090911
413665000	1441067173	31.081027000000002	122.44663200000001	6.8	99.3	86.0
413665000	1441067174	31.081023011765552	122.44666772274206	6.794736842105263	98.95263157894736	85.8421052631579
413665000	1441067175	31.08101913528246	122.44670367893988	6.7894736842105265	98.60526315789473	85.6842105263158
413665000	1441067176	31.08101537020684	122.44673983386377	6.784210526315789	98.2578947368421	85.52631578947368
413665000	1441067177	31.081011716194947	122.4467761527841	6.778947368421052	97.91052631578947	85.36842105263159
413665000	1441067178	31.08100817290299	122.44681260097119	6.773684210526316	97.56315789473683	85.21052631578948
413665000	1441067179	31.081004739987282	122.44684914369535	6.768421052631579	97.21578947368421	85.05263157894737
413665000	1441067180	31.081001417104126	122.446885746227	6.7631578947368425	96.86842105263158	84.89473684210527
413665000	1441067181	31.080998203909893	122.44692237383643	6.757894736842105	96.52105263157895	84.73684210526315
413665000	1441067182	31.08099510006096	122.44695899179405	6.752631578947368	96.17368421052632	84.57894736842105
413665000	1441067183	31.080992105213785	122.44699556537017	6.747368421052632	95.82631578947368	84.42105263157896
413665000	1441067184	31.08098921902484	122.4470320598352	6.742105263157895	95.47894736842105	84.26315789473685
413665000	1441067185	31.08098644115065	122.4470684404595	6.7368421052631575	95.13157894736842	84.10526315789474
413665000	1441067186	31.08098377124777	122.44710467251342	6.731578947368421	94.7842105263158	83.94736842105263
413665000	1441067187	31.080981208972783	122.44714072126735	6.726315789473684	94.43684210526317	83.78947368421053
413665000	1441067188	31.080978753982357	122.44717655199162	6.721052631578948	94.08947368421053	83.63157894736842
413665000	1441067189	31.080976405933136	122.44721212995665	6.715789473684211	93.7421052631579	83.47368421052632
413665000	1441067190	31.080974164481834	122.44724742043282	6.7105263157894735	93.39473684210527	83.31578947368422
413665000	1441067191	31.080972029285196	122.44728238869048	6.705263157894737	93.04736842105264	83.15789473684211
413665000	1441067192	31.080969999999994	122.447317	6.7	92.7	83.0
413665000	1441067193	31.08096807636487	122.44735123508622	6.695238095238095	92.56666666666668	83.0
413665000	1441067194	31.0809662584457	122.44738513649177	6.690476190476191	92.43333333333334	83.0
413665000	1441067195	31.080964546390117	122.44741876221379	6.685714285714286	92.30000000000001	83.0
413665000	1441067196	31.080962940345678	122.44745217024933	6.680952380952381	92.16666666666669	83.0
413665000	1441067197	31.080961440459927	122.44748541859552	6.6761904761904765	92.03333333333333	83.0
413665000	1441067198	31.080960046880268	122.44751856524942	6.671428571428572	91.9	83.0
413665000	1441067199	31.08095875975414	122.44755166820813	6.666666666666667	91.76666666666668	83.0
413665000	1441067200	31.080957579228826	122.44758478546872	6.661904761904762	91.63333333333334	83.0
413665000	1441067201	31.080956505451642	122.44761797502828	6.6571428571428575	91.50000000000001	83.0
413665000	1441067202	31.080955538569768	122.4476512948839	6.652380952380953	91.36666666666667	83.0
413665000	1441067203	31.080954678730365	122.44768480303263	6.647619047619047	91.23333333333333	83.0
413665000	1441067204	31.080953926080515	122.44771855747157	6.642857142857142	91.10000000000001	83.0
413665000	1441067205	31.080953280767265	122.44775261619777	6.638095238095238	90.96666666666668	83.0
413665000	1441067206	31.080952742937562	122.44778703720836	6.633333333333333	90.83333333333334	83.0
413665000	1441067207	31.080952312738304	122.44782187850038	6.628571428571428	90.7	83.0
413665000	1441067208	31.08095199031633	122.44785719807092	6.623809523809523	90.56666666666668	83.0
413665000	1441067209	31.080951775818416	122.4478930539171	6.619047619047619	90.43333333333334	83.0
413665000	1441067210	31.080951669391236	122.44792950403598	6.614285714285714	90.30000000000001	83.0
413665000	1441067211	31.08095167118143	122.4479666064247	6.609523809523809	90.16666666666667	83.0
413665000	1441067212	31.080951781335518	122.44800441908033	6.604761904761904	90.03333333333333	83.0
413665000	1441067213	31.080952	122.44804299999998	6.6	89.9	83.0
413665000	1441067214	31.080952322005526	122.44808236414971	6.6	89.91111111111113	83.0
413665000	1441067215	31.08095272091995	122.4481223543711	6.6	89.92222222222223	83.0
413665000	1441067216	31.08095316499566	122.44816277047464	6.6	89.93333333333334	83.0
413665000	1441067217	31.080953622485232	122.44820341227073	6.6	89.94444444444444	83.0
413665000	1441067218	31.08095406164155	122.44824407956976	6.6	89.95555555555556	83.0
413665000	1441067219	31.080954450717694	122.44828457218202	6.6	89.96666666666667	83.0
413665000	1441067220	31.080954757967053	122.44832468991768	6.6	89.97777777777777	83.0
413665000	1441067221	31.0809549516432	122.44836423258698	6.6	89.98888888888888	83.0
413665000	1441067222	31.080954999999992	122.44840300000001	6.6	90.0	83.0
413665000	1441067223	31.08095487890873	122.44844084529493	6.6	90.19090909090909	83.0909090909091
413665000	1441067224	31.080954594709727	122.44847783492222	6.6	90.38181818181818	83.18181818181819
413665000	1441067225	31.080954161360435	122.44851408866045	6.6	90.57272727272726	83.27272727272728
413665000	1441067226	31.080953592818112	122.44854972628826	6.6	90.76363636363635	83.36363636363637
413665000	1441067227	31.080952903039897	122.44858486758432	6.6	90.95454545454545	83.45454545454545
413665000	1441067228	31.08095210598281	122.44861963232725	6.6	91.14545454545456	83.54545454545455
413665000	1441067229	31.080951215603708	122.44865414029576	6.6	91.33636363636364	83.63636363636364
413665000	1441067230	31.08095024585933	122.44868851126854	6.6	91.52727272727273	83.72727272727273
413665000	1441067231	31.080949210706276	122.44872286502434	6.6	91.71818181818182	83.81818181818183
413665000	1441067232	31.080948124101052	122.44875732134192	6.6	91.9090909090909	83.9090909090909
413665000	1441067233	31.080947	122.448792	6.6	92.1	84.0
413665000	1441067234	31.080945850160806	122.44882699446961	6.605263157894736	92.08947368421053	84.05263157894737
413665000	1441067235	31.080944677546935	122.44886229299068	6.610526315789474	92.07894736842104	84.10526315789474
413665000	1441067236	31.080943482923384	122.44889785749541	6.61578947368421	92.06842105263158	84.15789473684211
413665000	1441067237	31.080942267055132	122.44893364991589	6.621052631578947	92.05789473684212	84.21052631578947
413665000	1441067238	31.08094103070723	122.44896963218436	6.626315789473684	92.04736842105262	84.26315789473685
413665000	1441067239	31.080939774644776	122.44900576623297	6.631578947368421	92.03684210526316	84.31578947368422
413665000	1441067240	31.08093849963288	122.44904201399387	6.636842105263158	92.02631578947368	84.36842105263159
413665000	1441067241	31.08093720643674	122.44907833739929	6.6421052631578945	92.01578947368421	84.42105263157896
413665000	1441067242	31.080935895821547	122.44911469838134	6.647368421052631	92.00526315789475	84.47368421052632
413665000	1441067243	31.08093456855256	122.44915105887226	6.652631578947369	91.99473684210527	84.52631578947368
413665000	1441067244	31.080933225395103	122.4491873808042	6.657894736842105	91.98421052631579	84.57894736842105
413665000	1441067245	31.080931867114494	122.44922362610939	6.663157894736842	91.97368421052633	84.63157894736842
413665000	1441067246	31.080930494476124	122.44925975671995	6.668421052631579	91.96315789473684	84.6842105263158
413665000	1441067247	31.080929108245435	122.44929573456814	6.673684210526316	91.95263157894738	84.73684210526315
413665000	1441067248	31.080927709187897	122.44933152158613	6.678947368421053	91.9421052631579	84.78947368421053
413665000	1441067249	31.080926298069002	122.44936707970608	6.684210526315789	91.93157894736842	84.8421052631579
413665000	1441067250	31.080924875654325	122.44940237086026	6.689473684210526	91.92105263157896	84.89473684210527
413665000	1441067251	31.08092344270945	122.44943735698081	6.6947368421052635	91.91052631578948	84.94736842105264
413665000	1441067252	31.080922000000008	122.44947199999999	6.7	91.9	85.0
413665000	1441067253	31.080920547881	122.44950627698563	6.7	91.93809523809524	85.04761904761905
413665000	1441067254	31.080919085064853	122.44954022554808	6.7	91.97619047619048	85.0952380952381
413665000	1441067255	31.08091760985323	122.44957389843337	6.7	92.01428571428572	85.14285714285715
413665000	1441067256	31.080916120547727	122.44960734838752	6.7	92.05238095238096	85.1904761904762
413665000	1441067257	31.080914615449952	122.44964062815652	6.7	92.0904761904762	85.23809523809524
413665000	1441067258	31.080913092861387	122.44967379048639	6.7	92.12857142857145	85.28571428571429
413665000	1441067259	31.080911551083524	122.44970688812307	6.7	92.16666666666669	85.33333333333333
413665000	1441067260	31.080909988417734	122.44973997381261	6.7	92.20476190476192	85.3809523809524
413665000	1441067261	31.080908403165378	122.44977310030099	6.7	92.24285714285716	85.42857142857144
413665000	1441067262	31.080906793627754	122.44980632033413	6.7	92.2809523809524	85.47619047619048
413665000	1441067263	31.080905158106095	122.44983968665805	6.7	92.31904761904762	85.52380952380953
413665000	1441067264	31.080903494901595	122.44987325201873	6.7	92.35714285714286	85.57142857142857
413665000	1441067265	31.080901802315385	122.44990706916211	6.7	92.3952380952381	85.61904761904762
413665000	1441067266	31.080900078648497	122.44994119083414	6.7	92.43333333333334	85.66666666666667
413665000	1441067267	31.08089832220201	122.4499756697808	6.7	92.47142857142858	85.71428571428572
413665000	1441067268	31.080896531276846	122.45001055874799	6.7	92.50952380952381	85.76190476190477
413665000	1441067269	31.0808947041739	122.45004591048168	6.7	92.54761904761905	85.80952380952381
413665000	1441067270	31.080892839194018	122.45008177772782	6.7	92.58571428571429	85.85714285714286
413665000	1441067271	31.080890934637946	122.4501182132323	6.7	92.62380952380953	85.90476190476191
413665000	1441067272	31.080888988806404	122.45015526974106	6.7	92.66190476190476	85.95238095238096
413665000	1441067273	31.080887000000004	122.45019299999998	6.7	92.7	86.0
413665000	1441067274	31.080884968046767	122.45023142987687	6.711111111111111	92.94444444444444	86.0
413665000	1441067275	31.08088289888448	122.45027047772689	6.722222222222222	93.1888888888889	86.0
413665000	1441067276	31.080880799978495	122.45031003502709	6.733333333333333	93.43333333333334	86.0
413665000	1441067277	31.080878678794253	122.45034999325455	6.7444444444444445	93.67777777777779	86.0
413665000	1441067278	31.080876542797366	122.45039024388639	6.7555555555555555	93.92222222222223	86.0
413665000	1441067279	31.080874399453563	122.45043067839971	6.766666666666667	94.16666666666669	86.0
413665000	1441067280	31.080872256228705	122.45047118827164	6.777777777777778	94.41111111111113	86.0
413665000	1441067281	31.08087012058881	122.45051166497936	6.788888888888889	94.65555555555558	86.0
413665000	1441067282	31.08086799999999	122.45055200000002	6.8	94.90000000000002	86.0
413665000	1441067283	31.08086590043174	122.45059210311108	6.8	94.88333333333335	86.0
413665000	1441067284	31.080863821866263	122.45063195729108	6.8	94.86666666666667	86.0
413665000	1441067285	31.080861762789052	122.45067156381873	6.8	94.85000000000002	86.0
413665000	1441067286	31.08085972168551	122.4507109239728	6.8	94.83333333333334	86.0
413665000	1441067287	31.080857697041115	122.45075003903207	6.8	94.81666666666668	86.0
413665000	1441067288	31.08085568734128	122.45078891027529	6.8	94.80000000000001	86.0
413665000	1441067289	31.08085369107144	122.45082753898117	6.8	94.78333333333335	86.0
413665000	1441067290	31.080851706717038	122.45086592642848	6.8	94.76666666666668	86.0
413665000	1441067291	31.08084973276349	122.45090407389597	6.8	94.75000000000001	86.0
413665000	1441067292	31.08084776769623	122.45094198266237	6.8	94.73333333333335	86.0
413665000	1441067293	31.080845810000667	122.45097965400642	6.8	94.71666666666667	86.0
413665000	1441067294	31.080843858162222	122.45101708920684	6.8	94.70000000000002	86.0
413665000	1441067295	31.080841910666333	122.4510542895424	6.8	94.68333333333334	86.0
413665000	1441067296	31.08083996599839	122.45109125629178	6.8	94.66666666666667	86.0
413665000	1441067297	31.080838022643817	122.45112799073374	6.8	94.65000000000002	86.0
413665000	1441067298	31.080836079088	122.45116449414702	6.8	94.63333333333334	86.0
413665000	1441067299	31.080834133816385	122.4512007678103	6.8	94.61666666666667	86.0
413665000	1441067300	31.08083218531433	122.45123681300237	6.8	94.60000000000001	86.0
413665000	1441067301	31.080830232067264	122.45127263100186	6.8	94.58333333333334	86.0
413665000	1441067302	31.080828272560577	122.45130822308751	6.8	94.56666666666668	86.0
413665000	1441067303	31.08082630527966	122.4513435905381	6.8	94.55000000000001	86.0
413665000	1441067304	31.0808243287099	122.45137873463226	6.8	94.53333333333333	86.0
413665000	1441067305	31.080822341336717	122.45141365664875	6.8	94.51666666666668	86.0
413665000	1441067306	31.080820341645456	122.45144835786624	6.8	94.50000000000001	86.0
413665000	1441067307	31.08081832812152	122.45148283956347	6.8	94.48333333333333	86.0
413665000	1441067308	31.0808162992503	122.45151710301911	6.8	94.46666666666668	86.0
413665000	1441067309	31.08081425351716	122.45155114951191	6.8	94.45	86.0
413665000	1441067310	31.080812189407474	122.4515849803205	6.8	94.43333333333334	86.0
413665000	1441067311	31.080810105406638	122.45161859672366	6.8	94.41666666666667	86.0
413665000	1441067312	31.080808	122.45165200000001	6.8	94.4	86.0
413665000	1441067313	31.08080587176377	122.45168519914871	6.8	94.36190476190477	86.0
413665000	1441067314	31.08080371963738	122.45171823405065	6.8	94.32380952380953	86.0
413665000	1441067315	31.08080154265104	122.45175115230708	6.8	94.28571428571429	86.0
413665000	1441067316	31.08079933983494	122.45178400151936	6.8	94.24761904761905	86.0
413665000	1441067317	31.080797110219205	122.45181682928872	6.8	94.20952380952382	86.0
413665000	1441067318	31.08079485283386	122.45184968321651	6.8	94.17142857142858	86.0
413665000	1441067319	31.08079256670899	122.45188261090398	6.8	94.13333333333334	86.0
413665000	1441067320	31.08079025087453	122.45191565995238	6.8	94.0952380952381	86.0
413665000	1441067321	31.08078790436041	122.45194887796305	6.8	94.05714285714286	86.0
413665000	1441067322	31.080785526196514	122.4519823125372	6.8	94.01904761904761	86.0
413665000	1441067323	31.08078311541268	122.45201601127611	6.8	93.98095238095237	86.0
413665000	1441067324	31.08078067103865	122.45205002178103	6.8	93.94285714285714	86.0
413665000	1441067325	31.080778192104173	122.45208439165323	6.8	93.9047619047619	86.0
413665000	1441067326	31.080775677638904	122.45211916849392	6.8	93.86666666666666	86.0
413665000	1441067327	31.08077312667245	122.45215439990436	6.8	93.82857142857142	86.0
413665000	1441067328	31.080770538234372	122.4521901334858	6.8	93.79047619047618	86.0
413665000	1441067329	31.080767911354183	122.4522264168394	6.8	93.75238095238095	86.0
413665000	1441067330	31.080765245061297	122.45226329756642	6.8	93.71428571428571	86.0
413665000	1441067331	31.080762538385123	122.45230082326806	6.8	93.67619047619047	86.0
413665000	1441067332	31.080759790354932	122.45233904154553	6.8	93.63809523809523	86.0
413665000	1441067333	31.080757000000006	122.45237800000001	6.8	93.6	86.0
413665000	1441067334	31.08075416933707	122.45241770948611	6.8	93.57777777777777	86.0
413665000	1441067335	31.080751312333263	122.45245803387206	6.8	93.55555555555556	86.0
413665000	1441067336	31.080748445943453	122.45249880027961	6.8	93.53333333333333	86.0
413665000	1441067337	31.08074558712278	122.45253983583052	6.8	93.51111111111112	86.0
413665000	1441067338	31.08074275282652	122.45258096764658	6.8	93.48888888888888	86.0
413665000	1441067339	31.080739960010263	122.45262202284961	6.8	93.46666666666667	86.0
413665000	1441067340	31.080737225629722	122.45266282856157	6.8	93.44444444444444	86.0
413665000	1441067341	31.080734566640906	122.45270321190438	6.8	93.42222222222222	86.0
413665000	1441067342	31.080731999999994	122.452743	6.8	93.4	86.0
413665000	1441067343	31.08072953686971	122.45278206359208	6.809090909090909	93.4	86.0
413665000	1441067344	31.080727165238034	122.45282044791082	6.818181818181818	93.4	86.0
413665000	1441067345	31.080724867299196	122.45285824180787	6.827272727272727	93.4	86.0
413665000	1441067346	31.08072262524728	122.45289553413497	6.836363636363636	93.4	86.0
413665000	1441067347	31.08072042127629	122.45293241374374	6.845454545454546	93.4	86.0
413665000	1441067348	31.080718237580122	122.45296896948584	6.8545454545454545	93.4	86.0
413665000	1441067349	31.080716056352514	122.45300529021279	6.863636363636364	93.4	86.0
413665000	1441067350	31.08071385978718	122.45304146477619	6.872727272727273	93.4	86.0
413665000	1441067351	31.080711630077683	122.45307758202756	6.881818181818182	93.4	86.0
413665000	1441067352	31.080709349417496	122.45311373081833	6.8909090909090915	93.4	86.0
413665000	1441067353	31.080706999999997	122.45315000000001	6.9	93.4	86.0
413665000	1441067354	31.080704571119906	122.45318645990446	6.9	93.47777777777777	86.0
413665000	1441067355	31.080702080477636	122.45322310678563	6.9	93.55555555555556	86.0
413665000	1441067356	31.080699552875043	122.45325991837797	6.9	93.63333333333334	86.0
413665000	1441067357	31.080697013113976	122.45329687241592	6.9	93.71111111111111	86.0
413665000	1441067358	31.08069448599641	122.45333394663405	6.9	93.78888888888889	86.0
413665000	1441067359	31.080691996324255	122.45337111876688	6.9	93.86666666666666	86.0
413665000	1441067360	31.08068956889947	122.45340836654906	6.9	93.94444444444446	86.0
413665000	1441067361	31.080687228524045	122.45344566771519	6.9	94.02222222222223	86.0
413665000	1441067362	31.080685	122.45348299999999	6.9	94.1	86.0
413665000	1441067363	31.080682900806334	122.45352034300218	6.9	93.92	86.0
413665000	1441067364	31.080680919129904	122.45355768377644	6.9	93.74	86.0
413665000	1441067365	31.08067903583451	122.45359501124149	6.9	93.55999999999999	86.0
413665000	1441067366	31.080677231784023	122.4536323143159	6.9	93.38	86.0
413665000	1441067367	31.080675487842246	122.45366958191832	6.9	93.2	86.0
413665000	1441067368	31.08067378487309	122.45370680296735	6.9	93.02	86.0
413665000	1441067369	31.080672103740387	122.45374396638152	6.9	92.84	86.0
413665000	1441067370	31.08067042530804	122.45378106107938	6.9	92.66	86.0
413665000	1441067371	31.080668730439935	122.45381807597938	6.9	92.48	86.0
413665000	1441067372	31.080667	122.45385500000002	6.9	92.3	86.0
413665000	1441067373	31.080665220754092	122.45389182807261	6.8909090909090915	92.42727272727272	86.0
413665000	1441067374	31.080663403075985	122.4539285791799	6.881818181818182	92.55454545454545	86.0
413665000	1441067375	31.080661563241318	122.45396527831757	6.872727272727273	92.68181818181817	86.0
413665000	1441067376	31.08065971752573	122.4540019504813	6.863636363636364	92.8090909090909	86.0
413665000	1441067377	31.0806578822049	122.45403862066681	6.8545454545454545	92.93636363636362	86.0
413665000	1441067378	31.08065607355436	122.45407531386984	6.845454545454546	93.06363636363636	86.0
413665000	1441067379	31.080654307849684	122.45411205508613	6.836363636363636	93.19090909090909	86.0
413665000	1441067380	31.08065260136643	122.45414886931148	6.827272727272727	93.31818181818181	86.0
413665000	1441067381	31.08065097038007	122.45418578154167	6.818181818181818	93.44545454545455	86.0
413665000	1441067382	31.08064943116613	122.45422281677257	6.809090909090909	93.57272727272728	86.0
413665000	1441067383	31.080648000000007	122.45426000000002	6.8	93.7	86.0
413665000	1441067384	31.080646686755077	122.45429734876691	6.8	93.75555555555556	86.0
413665000	1441067385	31.08064547569642	122.45433485080441	6.8	93.8111111111111	86.0
413665000	1441067386	31.0806443446871	122.45437248639055	6.8	93.86666666666666	86.0
413665000	1441067387	31.08064327159015	122.45441023580348	6.8	93.92222222222222	86.0
413665000	1441067388	31.08064223426868	122.45444807932122	6.8	93.97777777777779	86.0
413665000	1441067389	31.08064121058579	122.45448599722177	6.8	94.03333333333335	86.0
413665000	1441067390	31.080640178404597	122.45452396978314	6.8	94.0888888888889	86.0
413665000	1441067391	31.08063911558828	122.45456197728325	6.8	94.14444444444445	86.0
413665000	1441067392	31.080638000000004	122.45460000000001	6.8	94.2	86.0
413665000	1441067393	31.080636813694927	122.45463802101185	6.804761904761905	94.15238095238097	86.0
413665000	1441067394	31.08063555549616	122.4546760345993	6.809523809523809	94.10476190476192	86.0
413665000	1441067395	31.080634228418806	122.45471403784344	6.814285714285714	94.05714285714286	86.0
413665000	1441067396	31.080632835477925	122.45475202782538	6.819047619047619	94.00952380952381	86.0
413665000	1441067397	31.080631379688622	122.45479000162618	6.8238095238095235	93.96190476190476	86.0
413665000	1441067398	31.080629864065973	122.454827956327	6.828571428571428	93.91428571428573	86.0
413665000	1441067399	31.0806282916251	122.45486588900887	6.833333333333333	93.86666666666667	86.0
413665000	1441067400	31.080626665381086	122.45490379675296	6.838095238095238	93.81904761904762	86.0
413665000	1441067401	31.080624988349026	122.45494167664035	6.8428571428571425	93.77142857142857	86.0
413665000	1441067402	31.080623263544044	122.4549795257522	6.847619047619047	93.72380952380952	86.0
413665000	1441067403	31.08062149398124	122.45501734116957	6.852380952380953	93.67619047619048	86.0
413665000	1441067404	31.080619682675746	122.45505511997364	6.857142857142858	93.62857142857143	86.0
413665000	1441067405	31.08061783264265	122.45509285924553	6.861904761904762	93.5809523809524	86.0
413665000	1441067406	31.080615946897098	122.45513055606636	6.866666666666667	93.53333333333333	86.0
413665000	1441067407	31.080614028454196	122.45516820751732	6.871428571428572	93.4857142857143	86.0
413665000	1441067408	31.080612080329086	122.45520581067952	6.876190476190477	93.43809523809524	86.0
413665000	1441067409	31.080610105536874	122.45524336263414	6.880952380952381	93.39047619047619	86.0
413665000	1441067410	31.080608107092743	122.45528086046234	6.885714285714286	93.34285714285716	86.0
413665000	1441067411	31.08060608801178	122.45531830124524	6.890476190476191	93.29523809523809	86.0
413665000	1441067412	31.080604051309145	122.4553556820641	6.895238095238096	93.24761904761905	86.0
413665000	1441067413	31.080601999999995	122.45539299999999	6.9	93.2	86.0
413665000	1441067414	31.080599936915764	122.45543025370714	6.9	93.21052631578947	86.0
413665000	1441067415	31.08059786415311	122.45546744813151	6.9	93.22105263157896	86.0
413665000	1441067416	31.08059578362496	122.45550458979216	6.9	93.23157894736842	86.0
413665000	1441067417	31.08059369724425	122.45554168520803	6.9	93.2421052631579	86.0
413665000	1441067418	31.080591606923925	122.45557874089813	6.9	93.25263157894737	86.0
413665000	1441067419	31.0805895145769	122.4556157633815	6.9	93.26315789473685	86.0
413665000	1441067420	31.08058742211606	122.4556527591771	6.9	93.27368421052633	86.0
413665000	1441067421	31.080585331454355	122.45568973480395	6.9	93.28421052631579	86.0
413665000	1441067422	31.080583244504634	122.45572669678104	6.9	93.29473684210527	86.0
413665000	1441067423	31.080581163179836	122.45576365162742	6.9	93.30526315789474	86.0
413665000	1441067424	31.080579089392796	122.45580060586208	6.9	93.31578947368422	86.0
413665000	1441067425	31.080577025056414	122.45583756600402	6.9	93.32631578947368	86.0
413665000	1441067426	31.080574972083557	122.45587453857232	6.9	93.33684210526316	86.0
413665000	1441067427	31.080572932387078	122.45591153008593	6.9	93.34736842105264	86.0
413665000	1441067428	31.08057090787984	122.4559485470639	6.9	93.35789473684211	86.0
413665000	1441067429	31.08056890047468	122.45598559602526	6.9	93.36842105263159	86.0
413665000	1441067430	31.08056691208443	122.45602268348905	6.9	93.37894736842105	86.0
413665000	1441067431	31.080564944621926	122.45605981597429	6.9	93.38947368421054	86.0
413665000	1441067432	31.080563	122.456097	6.9	93.4	86.0
413665000	1441067433	31.080561079650202	122.45613423776733	6.9	93.34500000000001	86.0
413665000	1441067434	31.080559183079156	122.4561715142057	6.9	93.28999999999999	86.0
413665000	1441067435	31.08055730931221	122.45620880992668	6.9	93.235	86.0
413665000	1441067436	31.080555457374782	122.45624610554181	6.9	93.18	86.0
413665000	1441067437	31.080553626292282	122.45628338166259	6.9	93.12500000000001	86.0
413665000	1441067438	31.08055181509016	122.45632061890059	6.9	93.07	86.0
413665000	1441067439	31.080550022793876	122.45635779786734	6.9	93.015	86.0
413665000	1441067440	31.08054824842892	122.4563948991744	6.9	92.96000000000001	86.0
413665000	1441067441	31.080546491020797	122.45643190343326	6.9	92.905	86.0
413665000	1441067442	31.08054474959505	122.45646879125549	6.9	92.85	86.0
413665000	1441067443	31.080543023177214	122.45650554325259	6.9	92.795	86.0
413665000	1441067444	31.080541310792885	122.45654214003616	6.9	92.74	86.0
413665000	1441067445	31.080539611467636	122.45657856221767	6.9	92.685	86.0
413665000	1441067446	31.080537924227098	122.4566147904087	6.9	92.63	86.0
413665000	1441067447	31.080536248096912	122.45665080522072	6.9	92.57499999999999	86.0
413665000	1441067448	31.080534582102725	122.45668658726532	6.9	92.52	86.0
413665000	1441067449	31.080532925270237	122.45672211715403	6.9	92.465	86.0
413665000	1441067450	31.080531276625138	122.45675737549837	6.9	92.41	86.0
413665000	1441067451	31.080529635193137	122.45679234290985	6.9	92.35499999999999	86.0
413665000	1441067452	31.080528	122.45682700000002	6.9	92.3	86.0
413665000	1441067453	31.080526369490922	122.45686134046996	6.904761904761905	92.42380952380952	86.0
413665000	1441067454	31.080524739789027	122.45689541037899	6.90952380952381	92.54761904761904	86.0
413665000	1441067455	31.08052310643685	122.45692926887597	6.914285714285715	92.67142857142856	86.0
413665000	1441067456	31.08052146497684	122.45696297510973	6.919047619047619	92.7952380952381	86.0
413665000	1441067457	31.08051981095142	122.45699658822913	6.923809523809524	92.91904761904762	86.0
413665000	1441067458	31.0805181399029	122.45703016738298	6.928571428571429	93.04285714285714	86.0
413665000	1441067459	31.080516447373558	122.45706377172013	6.933333333333334	93.16666666666667	86.0
413665000	1441067460	31.080514728905626	122.45709746038935	6.938095238095238	93.2904761904762	86.0
413665000	1441067461	31.08051298004125	122.45713129253947	6.942857142857143	93.41428571428571	86.0
413665000	1441067462	31.080511196322522	122.45716532731929	6.947619047619048	93.53809523809524	86.0
413665000	1441067463	31.080509373291452	122.45719962387757	6.9523809523809526	93.66190476190478	86.0
413665000	1441067464	31.080507506490008	122.45723424136308	6.957142857142857	93.78571428571429	86.0
413665000	1441067465	31.08050559146011	122.4572692389246	6.961904761904762	93.90952380952382	86.0
413665000	1441067466	31.080503623743557	122.45730467571087	6.966666666666667	94.03333333333335	86.0
413665000	1441067467	31.08050159888211	122.45734061087062	6.9714285714285715	94.15714285714286	86.0
413665000	1441067468	31.080499512417468	122.45737710355257	6.976190476190476	94.28095238095239	86.0
413665000	1441067469	31.080497359891236	122.45741421290549	6.980952380952381	94.40476190476191	86.0
413665000	1441067470	31.080495136844974	122.45745199807797	6.985714285714286	94.52857142857144	86.0
413665000	1441067471	31.08049283882009	122.4574905182188	6.9904761904761905	94.65238095238097	86.0
413665000	1441067472	31.08049046135801	122.4575298324766	6.995238095238095	94.7761904761905	86.0
413665000	1441067473	31.080488000000003	122.45757	7.0	94.90000000000002	86.0
413665000	1441067474	31.080485455312193	122.45761103513081	7.0	94.80000000000001	85.8888888888889
413665000	1441067475	31.080482847960564	122.45765277298338	7.0	94.70000000000002	85.77777777777779
413665000	1441067476	31.080480203636213	122.4576950038652	7.0	94.60000000000001	85.66666666666667
413665000	1441067477	31.080477548030522	122.45773751808386	7.0	94.50000000000001	85.55555555555557
413665000	1441067478	31.08047490683519	122.45778010594704	7.0	94.4	85.44444444444444
413665000	1441067479	31.080472305742095	122.45782255776243	7.0	94.30000000000001	85.33333333333333
413665000	1441067480	31.0804697704435	122.45786466383781	7.0	94.2	85.22222222222223
413665000	1441067481	31.080467326631886	122.45790621448104	7.0	94.10000000000001	85.11111111111111
413665000	1441067482	31.080465000000007	122.45794700000002	7.0	94.0	85.0
413665000	1441067483	31.080462810409863	122.45798686406158	6.99	93.80000000000001	85.0
413665000	1441067484	31.080460754399564	122.45802586376824	6.98	93.60000000000001	85.0
413665000	1441067485	31.08045882267609	122.4580641095813	6.97	93.4	85.0
413665000	1441067486	31.080457005946275	122.45810171196209	6.96	93.2	85.0
413665000	1441067487	31.080455294916817	122.45813878137191	6.95	93.0	85.0
413665000	1441067488	31.080453680294266	122.45817542827201	6.94	92.8	85.0
413665000	1441067489	31.080452152785075	122.45821176312369	6.930000000000001	92.60000000000001	85.0
413665000	1441067490	31.080450703095536	122.4582478963881	6.92	92.4	85.0
413665000	1441067491	31.080449321931827	122.45828393852649	6.91	92.2	85.0
413665000	1441067492	31.080447999999997	122.45832000000001	6.9	92.0	85.0
413665000	1441067493	31.08044672768428	122.45835617254637	6.9	91.96666666666667	85.0
413665000	1441067494	31.080445494082042	122.45839247300918	6.9	91.93333333333334	85.0
413665000	1441067495	31.080444287968962	122.45842889950863	6.9	91.9	85.0
413665000	1441067496	31.080443098120686	122.45846545016482	6.9	91.86666666666667	85.0
413665000	1441067497	31.080441913312907	122.45850212309784	6.9	91.83333333333334	85.0
413665000	1441067498	31.08044072232126	122.45853891642781	6.9	91.8	85.0
413665000	1441067499	31.080439513921448	122.45857582827479	6.9	91.76666666666668	85.0
413665000	1441067500	31.080438276889133	122.45861285675883	6.9	91.73333333333335	85.0
413665000	1441067501	31.080436999999993	122.45864999999999	6.9	91.7	85.0
413665000	1441067502	31.080435675222482	122.45868725381176	6.908333333333333	91.76666666666668	85.0
413665000	1441067503	31.080434307296237	122.45872460478164	6.916666666666667	91.83333333333334	85.0
413665000	1441067504	31.080432904153717	122.45876203719061	6.925000000000001	91.9	85.0
413665000	1441067505	31.080431473727355	122.45879953531967	6.933333333333334	91.96666666666667	85.0
413665000	1441067506	31.080430023949656	122.45883708344984	6.941666666666666	92.03333333333333	85.0
413665000	1441067507	31.0804285627531	122.45887466586217	6.95	92.1	85.0
413665000	1441067508	31.080427098070214	122.45891226683764	6.958333333333334	92.16666666666667	85.0
413665000	1441067509	31.080425637833514	122.45894987065736	6.966666666666667	92.23333333333333	85.0
413665000	1441067510	31.080424189975567	122.45898746160235	6.975	92.3	85.0
413665000	1441067511	31.080422762428928	122.45902502395376	6.983333333333333	92.36666666666667	85.0
413665000	1441067512	31.0804213631262	122.4590625419926	6.991666666666667	92.43333333333332	85.0
413665000	1441067513	31.08041999999999	122.45910000000002	7.0	92.5	85.0
413665000	1441067514	31.080418679266437	122.45913738576232	6.996551724137931	92.49310344827586	85.0
413665000	1441067515	31.0804174002758	122.45917470108654	6.993103448275862	92.48620689655172	85.0
413665000	1441067516	31.080416160661855	122.4592119512849	6.989655172413793	92.4793103448276	85.0
413665000	1441067517	31.080414958058345	122.45924914166962	6.9862068965517246	92.47241379310344	85.0
413665000	1441067518	31.080413790099048	122.45928627755288	6.982758620689655	92.46551724137932	85.0
413665000	1441067519	31.08041265441772	122.4593233642469	6.979310344827586	92.45862068965516	85.0
413665000	1441067520	31.08041154864809	122.45936040706391	6.975862068965517	92.45172413793104	85.0
413665000	1441067521	31.080410470423896	122.45939741131608	6.972413793103448	92.4448275862069	85.0
413665000	1441067522	31.08040941737888	122.45943438231562	6.968965517241379	92.43793103448276	85.0
413665000	1441067523	31.080408387146772	122.4594713253747	6.9655172413793105	92.43103448275862	85.0
413665000	1441067524	31.08040737736128	122.45950824580557	6.962068965517242	92.42413793103448	85.0
413665000	1441067525	31.080406385656143	122.45954514892031	6.958620689655173	92.41724137931034	85.0
413665000	1441067526	31.080405409665033	122.4595820400312	6.955172413793104	92.4103448275862	85.0
413665000	1441067527	31.080404447021674	122.45961892445034	6.951724137931035	92.40344827586206	85.0
413665000	1441067528	31.080403495359775	122.45965580748997	6.948275862068965	92.39655172413794	85.0
413665000	1441067529	31.08040255231299	122.4596926944622	6.944827586206896	92.38965517241378	85.0
413665000	1441067530	31.08040161551504	122.45972959067925	6.941379310344828	92.38275862068966	85.0
413665000	1441067531	31.080400682599574	122.4597665014532	6.937931034482759	92.3758620689655	85.0
413665000	1441067532	31.08039975120029	122.4598034320963	6.93448275862069	92.36896551724138	85.0
413665000	1441067533	31.080398818950837	122.45984038792065	6.931034482758621	92.36206896551724	85.0
413665000	1441067534	31.080397883484867	122.4598773742384	6.927586206896552	92.3551724137931	85.0
413665000	1441067535	31.080396942436064	122.45991439636173	6.924137931034483	92.34827586206896	85.0
413665000	1441067536	31.08039599343802	122.45995145960275	6.920689655172414	92.34137931034482	85.0
413665000	1441067537	31.080395034124436	122.4599885692736	6.9172413793103456	92.33448275862068	85.0
413665000	1441067538	31.080394062128924	122.46002573068643	6.913793103448276	92.32758620689656	85.0
413665000	1441067539	31.080393075085095	122.46006294915337	6.910344827586207	92.3206896551724	85.0
413665000	1441067540	31.080392070626594	122.46010022998652	6.906896551724138	92.31379310344828	85.0
413665000	1441067541	31.080391046387035	122.46013757849803	6.903448275862069	92.30689655172412	85.0
413665000	1441067542	31.080389999999998	122.46017500000002	6.9	92.3	85.0
413665000	1441067543	31.080388930154193	122.46021249806353	6.905263157894737	92.29473684210525	85.0
413665000	1441067544	31.080387839758473	122.46025006929544	6.910526315789474	92.28947368421053	85.0
413665000	1441067545	31.080386732776834	122.46028770856158	6.915789473684211	92.28421052631579	85.0
413665000	1441067546	31.08038561317323	122.46032541072772	6.921052631578948	92.27894736842104	85.0
413665000	1441067547	31.080384484911622	122.46036317065973	6.926315789473684	92.27368421052631	85.0
413665000	1441067548	31.08038335195601	122.46040098322341	6.931578947368421	92.26842105263158	85.0
413665000	1441067549	31.080382218270397	122.46043884328462	6.936842105263158	92.26315789473684	85.0
413665000	1441067550	31.080381087818715	122.4604767457092	6.942105263157895	92.2578947368421	85.0
413665000	1441067551	31.080379964565008	122.46051468536301	6.947368421052632	92.25263157894737	85.0
413665000	1441067552	31.080378852473277	122.46055265711188	6.9526315789473685	92.24736842105263	85.0
413665000	1441067553	31.080377755507516	122.46059065582168	6.957894736842105	92.24210526315788	85.0
413665000	1441067554	31.080376677631772	122.46062867635831	6.963157894736843	92.23684210526316	85.0
413665000	1441067555	31.08037562281001	122.46066671358764	6.968421052631579	92.23157894736842	85.0
413665000	1441067556	31.08037459500633	122.46070476237553	6.973684210526316	92.22631578947367	85.0
413665000	1441067557	31.080373598184718	122.46074281758789	6.978947368421053	92.22105263157896	85.0
413665000	1441067558	31.08037263630922	122.46078087409062	6.984210526315789	92.21578947368421	85.0
413665000	1441067559	31.080371713343897	122.46081892674958	6.989473684210527	92.21052631578947	85.0
413665000	1441067560	31.080370833252797	122.46085697043075	6.994736842105263	92.20526315789475	85.0
413665000	1441067561	31.080369999999995	122.460895	7.0	92.2	85.0
413665000	1441067562	31.080369215757116	122.46093301010029	7.0	92.12500000000001	85.0
413665000	1441067563	31.080368475526225	122.4609709944827	7.0	92.05	85.0
413665000	1441067564	31.08036777251695	122.46100894667532	7.0	91.97500000000001	85.0
413665000	1441067565	31.080367099938925	122.46104686020625	7.0	91.89999999999999	85.0
413665000	1441067566	31.080366451001805	122.46108472860358	7.0	91.825	85.0
413665000	1441067567	31.080365818915276	122.46112254539536	7.0	91.74999999999999	85.0
413665000	1441067568	31.080365196888987	122.46116030410965	7.0	91.675	85.0
413665000	1441067569	31.080364578132603	122.4611979982745	7.0	91.60000000000001	85.0
413665000	1441067570	31.080363955855823	122.46123562141793	7.0	91.52499999999999	85.0
413665000	1441067571	31.080363323268326	122.46127316706801	7.0	91.45	85.0
413665000	1441067572	31.080362673579817	122.46131062875268	7.0	91.37499999999999	85.0
413665000	1441067573	31.080362	122.461348	7.0	91.3	85.0
413665000	1441067574	31.080361297315054	122.46138527657935	7.0	91.31724137931035	85.0
413665000	1441067575	31.080360566617195	122.46142246322577	7.0	91.33448275862068	85.0
413665000	1441067576	31.080359810575075	122.46145956691566	7.0	91.35172413793103	85.0
413665000	1441067577	31.080359031857334	122.46149659462546	7.0	91.36896551724138	85.0
413665000	1441067578	31.080358233132646	122.46153355333163	7.0	91.38620689655173	85.0
413665000	1441067579	31.08035741706964	122.46157045001061	7.0	91.40344827586206	85.0
413665000	1441067580	31.080356586336936	122.46160729163883	7.0	91.42068965517241	85.0
413665000	1441067581	31.08035574360319	122.46164408519276	7.0	91.43793103448276	85.0
413665000	1441067582	31.08035489153699	122.46168083764884	7.0	91.45517241379311	85.0
413665000	1441067583	31.080354032806966	122.46171755598354	7.0	91.47241379310344	85.0
413665000	1441067584	31.08035317008169	122.4617542471733	7.0	91.48965517241379	85.0
413665000	1441067585	31.080352306029795	122.46179091819464	7.0	91.50689655172414	85.0
413665000	1441067586	31.080351443319834	122.46182757602396	7.0	91.52413793103447	85.0
413665000	1441067587	31.0803505846204	122.4618642276378	7.0	91.54137931034482	85.0
413665000	1441067588	31.080349732600073	122.4619008800126	7.0	91.55862068965517	85.0
413665000	1441067589	31.080348889927382	122.46193754012486	7.0	91.57586206896552	85.0
413665000	1441067590	31.080348059270904	122.46197421495108	7.0	91.59310344827585	85.0
413665000	1441067591	31.080347243299162	122.46201091146771	7.0	91.6103448275862	85.0
413665000	1441067592	31.08034644468073	122.46204763665129	7.0	91.62758620689655	85.0
413665000	1441067593	31.08034566608411	122.46208439747828	7.0	91.64482758620689	85.0
413665000	1441067594	31.080344910177843	122.46212120092521	7.0	91.66206896551724	85.0
413665000	1441067595	31.080344179630426	122.4621580539686	7.0	91.67931034482758	85.0
413665000	1441067596	31.08034347711037	122.4621949635849	7.0	91.69655172413793	85.0
413665000	1441067597	31.08034280528619	122.46223193675071	7.0	91.71379310344827	85.0
413665000	1441067598	31.080342166826345	122.46226898044247	7.0	91.73103448275862	85.0
413665000	1441067599	31.080341564399326	122.46230610163676	7.0	91.74827586206897	85.0
413665000	1441067600	31.080341000673634	122.46234330731009	7.0	91.76551724137931	85.0
[truncated: 4,933 more rows]
