# Supplementary material for: Maritime traffic congestion identification and ship trajectory prediction using temporal graph convolutional networks
Source: PLoS One. 2026 Mar 9;21(3):e0342781. doi: 10.1371/journal.pone.0342781 (PMC12970927; doi:10.1371/journal.pone.0342781)
Supplement: S1 File — (ZIP) [file pone.0342781.s001.zip › data/interpolation/shipid_413695850_processed.csv]

shipid	lasttime	lat	lon	sog	cog	hdg
413695850	1441068999	31.030523000000006	122.300213	11.0	100.7	91.0
413695850	1441069000	31.030513486536297	122.3002645637895	11.0	100.66666666666667	91.0
413695850	1441069001	31.030504283448106	122.30031810288584	11.0	100.63333333333334	91.0
413695850	1441069002	31.030495361992617	122.300373366672	11.0	100.60000000000001	91.0
413695850	1441069003	31.030486693427406	122.30043010453102	11.0	100.56666666666668	91.0
413695850	1441069004	31.030478249010415	122.30048806584598	11.0	100.53333333333335	91.0
413695850	1441069005	31.03047000000001	122.300547	11.0	100.50000000000001	91.0
413695850	1441069006	31.03046191765498	122.30060665637619	11.0	100.45000000000002	91.0
413695850	1441069007	31.03045397323456	122.30066678435772	11.0	100.4	91.0
413695850	1441069008	31.030446137998453	122.30072713332771	11.0	100.35000000000001	91.0
413695850	1441069009	31.030438383206814	122.30078745266933	11.0	100.30000000000001	91.0
413695850	1441069010	31.030430680120308	122.30084749176571	11.0	100.25	91.0
413695850	1441069011	31.030422999999995	122.300907	11.0	100.2	91.0
413695850	1441069012	31.03041531969905	122.30096579218707	11.0	100.16666666666667	91.0
413695850	1441069013	31.030407638437218	122.30102394486839	11.0	100.13333333333333	91.0
413695850	1441069014	31.030399961025644	122.30108160001721	11.0	100.10000000000001	91.0
413695850	1441069015	31.030392292275202	122.30113889960666	11.0	100.06666666666668	91.0
413695850	1441069016	31.030384636996544	122.3011959856099	11.0	100.03333333333333	91.0
413695850	1441069017	31.030377000000005	122.30125299999999	11.0	100.0	91.0
413695850	1441069018	31.030369384699373	122.30131006385456	10.994444444444444	99.97222222222223	91.05555555555556
413695850	1441069019	31.030361788922804	122.30136721466931	10.988888888888889	99.94444444444444	91.11111111111111
413695850	1441069020	31.03035420910207	122.30142446904439	10.983333333333334	99.91666666666667	91.16666666666667
413695850	1441069021	31.03034664166892	122.30148184357998	10.977777777777778	99.88888888888889	91.22222222222221
413695850	1441069022	31.03033908305507	122.30153935487627	10.972222222222221	99.86111111111111	91.27777777777777
413695850	1441069023	31.030331529692155	122.30159701953338	10.966666666666667	99.83333333333334	91.33333333333333
413695850	1441069024	31.030323978011847	122.30165485415147	10.961111111111112	99.80555555555556	91.38888888888889
413695850	1441069025	31.03031642444576	122.30171287533064	10.955555555555556	99.77777777777779	91.44444444444444
413695850	1441069026	31.030308865425475	122.301771099671	10.95	99.75	91.50000000000001
413695850	1441069027	31.03030129738254	122.3018295437727	10.944444444444445	99.72222222222223	91.55555555555556
413695850	1441069028	31.03029371674851	122.30188822423575	10.93888888888889	99.69444444444444	91.61111111111111
413695850	1441069029	31.030286119954827	122.30194715766027	10.933333333333334	99.66666666666667	91.66666666666667
413695850	1441069030	31.03027850343299	122.30200636064629	10.927777777777777	99.6388888888889	91.72222222222223
413695850	1441069031	31.030270863614405	122.30206584979385	10.922222222222222	99.61111111111111	91.77777777777779
413695850	1441069032	31.03026319693047	122.30212564170301	10.916666666666668	99.58333333333334	91.83333333333334
413695850	1441069033	31.030255499812533	122.30218575297377	10.911111111111111	99.55555555555556	91.88888888888889
413695850	1441069034	31.03024776869195	122.3022462002061	10.905555555555555	99.52777777777779	91.94444444444444
413695850	1441069035	31.030239999999992	122.30230700000001	10.9	99.5	92.0
413695850	1441069036	31.030232192950205	122.30236810815843	10.9	99.5	92.0
413695850	1441069037	31.030224357885405	122.30242923729618	10.9	99.5	92.0
413695850	1441069038	31.03021650793131	122.30249003923112	10.9	99.5	92.0
413695850	1441069039	31.03020865621426	122.30255016578128	10.9	99.5	92.0
413695850	1441069040	31.03020081586128	122.30260926876483	10.9	99.5	92.0
413695850	1441069041	31.030192999999997	122.30266700000001	10.9	99.5	92.0
413695850	1441069042	31.0301852015998	122.30272317296036	10.9	99.53333333333335	92.16666666666667
413695850	1441069043	31.030177332994892	122.30277824773935	10.9	99.56666666666668	92.33333333333333
413695850	1441069044	31.030169286359655	122.30283284608525	10.9	99.60000000000001	92.5
413695850	1441069045	31.03016095386742	122.30288758974586	10.9	99.63333333333334	92.66666666666667
413695850	1441069046	31.030152227690483	122.3029431004685	10.9	99.66666666666667	92.83333333333334
413695850	1441069047	31.030143000000002	122.30300000000001	10.9	99.7	93.0
413695850	1441069048	31.03013320433816	122.30305869999427	10.9	99.73333333333335	93.0
413695850	1441069049	31.030122939735275	122.30311877173486	10.9	99.76666666666668	93.0
413695850	1441069050	31.030112346594823	122.3031795764133	10.9	99.8	93.0
413695850	1441069051	31.03010156532137	122.30324047522173	10.9	99.83333333333334	93.0
413695850	1441069052	31.030090736320744	122.30330082935284	10.9	99.86666666666667	93.0
413695850	1441069053	31.030079999999995	122.30336	10.9	99.9	93.0
413695850	1441069054	31.03006947180802	122.30341752707206	10.9	99.91666666666667	92.83333333333334
413695850	1441069055	31.030059167357123	122.30347366533768	10.9	99.93333333333334	92.66666666666667
413695850	1441069056	31.03004907729964	122.3035288482802	10.9	99.95	92.5
413695850	1441069057	31.030039192287195	122.3035835093828	10.9	99.96666666666667	92.33333333333333
413695850	1441069058	31.030029502970613	122.30363808212847	10.9	99.98333333333333	92.16666666666667
413695850	1441069059	31.03002	122.303693	10.9	100.0	92.0
413695850	1441069060	31.030010671654548	122.30374860983537	10.9	100.04166666666667	91.91666666666667
413695850	1441069061	31.030001496732275	122.30380491189402	10.9	100.08333333333333	91.83333333333334
413695850	1441069062	31.029992451661126	122.30386181979071	10.9	100.125	91.75
413695850	1441069063	31.02998351286913	122.30391924714021	10.9	100.16666666666667	91.66666666666667
413695850	1441069064	31.029974656784518	122.30397710755727	10.9	100.20833333333334	91.58333333333334
413695850	1441069065	31.02996585983563	122.3040353146566	10.9	100.25	91.50000000000001
413695850	1441069066	31.02995709845098	122.30409378205285	10.9	100.29166666666667	91.41666666666666
413695850	1441069067	31.029948349059243	122.30415242336069	10.9	100.33333333333334	91.33333333333333
413695850	1441069068	31.029939588089213	122.30421115219474	10.9	100.375	91.25
413695850	1441069069	31.029930791969885	122.30426988216962	10.9	100.41666666666667	91.16666666666667
413695850	1441069070	31.029921937130382	122.30432852689987	10.9	100.45833333333333	91.08333333333333
413695850	1441069071	31.02991299999999	122.30438700000002	10.9	100.50000000000001	91.0
413695850	1441069072	31.02990396486317	122.3044452302273	10.894444444444446	100.46666666666667	91.0
413695850	1441069073	31.029894847424544	122.30450320690966	10.88888888888889	100.43333333333334	91.0
413695850	1441069074	31.02988567124375	122.30456093451782	10.883333333333333	100.40000000000002	91.0
413695850	1441069075	31.0298764598804	122.3046184175226	10.877777777777778	100.36666666666667	91.0
413695850	1441069076	31.029867236894155	122.30467566039484	10.872222222222224	100.33333333333334	91.0
413695850	1441069077	31.029858025844586	122.30473266760538	10.866666666666667	100.30000000000001	91.0
413695850	1441069078	31.029848850291316	122.30478944362522	10.86111111111111	100.26666666666667	91.0
413695850	1441069079	31.029839733793942	122.30484599292532	10.855555555555556	100.23333333333333	91.0
413695850	1441069080	31.029830699912047	122.30490231997678	10.850000000000001	100.2	91.0
413695850	1441069081	31.02982177220523	122.30495842925068	10.844444444444445	100.16666666666667	91.0
413695850	1441069082	31.02981297423304	122.30501432521815	10.838888888888889	100.13333333333334	91.0
413695850	1441069083	31.02980432955504	122.3050700123505	10.833333333333334	100.10000000000001	91.0
413695850	1441069084	31.029795861730822	122.30512549511889	10.82777777777778	100.06666666666668	91.0
413695850	1441069085	31.0297875943199	122.30518077799469	10.822222222222223	100.03333333333333	91.0
413695850	1441069086	31.02977955088183	122.30523586544928	10.816666666666666	100.00000000000001	91.0
413695850	1441069087	31.029771754976142	122.30529076195401	10.811111111111112	99.96666666666668	91.0
413695850	1441069088	31.02976423016236	122.30534547198044	10.805555555555557	99.93333333333334	91.0
413695850	1441069089	31.02975700000001	122.3054	10.8	99.9	91.0
413695850	1441069090	31.029750068946647	122.30545439401965	10.8	99.86666666666667	91.16666666666667
413695850	1441069091	31.029743365051985	122.30550887618745	10.8	99.83333333333334	91.33333333333333
413695850	1441069092	31.029736797263354	122.30556371218658	10.8	99.8	91.50000000000001
413695850	1441069093	31.029730274527616	122.30561916770002	10.8	99.76666666666668	91.66666666666667
413695850	1441069094	31.02972370579119	122.30567550841036	10.8	99.73333333333335	91.83333333333334
413695850	1441069095	31.029717000000005	122.305733	10.8	99.7	92.0
413695850	1441069096	31.02971008559915	122.30579179705748	10.8	99.66666666666667	92.16666666666667
413695850	1441069097	31.029702969032453	122.30585160979717	10.8	99.63333333333334	92.33333333333333
413695850	1441069098	31.02969567624397	122.30591203734004	10.8	99.60000000000001	92.5
413695850	1441069099	31.02968823317857	122.30597267880724	10.8	99.56666666666668	92.66666666666667
413695850	1441069100	31.02968066578179	122.30603313332006	10.8	99.53333333333335	92.83333333333334
413695850	1441069101	31.029673000000003	122.30609299999999	10.8	99.5	93.0
413695850	1441069102	31.0296652456757	122.30615196455847	10.775	99.525	93.12500000000001
413695850	1441069103	31.02965734823347	122.30621005906609	10.75	99.55	93.25
413695850	1441069104	31.029649236993183	122.30626740218302	10.725	99.575	93.375
413695850	1441069105	31.02964084127444	122.30632411256924	10.7	99.60000000000001	93.50000000000001
413695850	1441069106	31.02963209039668	122.30638030888454	10.675	99.62500000000001	93.625
413695850	1441069107	31.02962291367906	122.30643610978852	10.65	99.65	93.75000000000001
413695850	1441069108	31.029613240440575	122.30649163394062	10.625	99.67500000000001	93.875
413695850	1441069109	31.02960299999999	122.30654699999998	10.6	99.7	94.0
413695850	1441069110	31.029592054827297	122.30660173506605	10.6	99.8	94.5
413695850	1441069111	31.029579999999992	122.306653	10.6	99.9	95.0
413695850	1441069112	31.029566654462368	122.30669931451897	10.6	99.95	95.0
413695850	1441069113	31.029552999999993	122.30674700000002	10.6	100.0	95.0
413695850	1441069114	31.02954009437048	122.30680229874348	10.6	100.125	94.75000000000001
413695850	1441069115	31.02952813641431	122.30686333508959	10.6	100.25	94.5
413695850	1441069116	31.029517110249145	122.30692620389046	10.6	100.375	94.25
413695850	1441069117	31.029506999999995	122.30698700000002	10.6	100.50000000000001	94.0
413695850	1441069118	31.029497481826304	122.30704259907786	10.6	100.7	94.0
413695850	1441069119	31.029487	122.30709300000001	10.6	100.9	94.0
413695850	1441069120	31.029474235161587	122.30713952594861	10.6	101.025	93.75000000000001
413695850	1441069121	31.029460045319468	122.30718567412599	10.6	101.15	93.50000000000001
413695850	1441069122	31.029445832819206	122.30723548524018	10.6	101.275	93.25
413695850	1441069123	31.029433	122.30729300000002	10.6	101.4	93.0
413695850	1441069124	31.02942243885164	122.30735972120338	10.6	101.45	93.0
413695850	1441069125	31.029413000000005	122.307427	10.6	101.5	93.0
413695850	1441069126	31.029403238222297	122.30748597844187	10.6	101.60000000000001	93.0
413695850	1441069127	31.02939256619825	122.30753711383981	10.6	101.7	93.0
413695850	1441069128	31.029380611076295	122.30758319231828	10.6	101.8	93.0
413695850	1441069129	31.029367	122.30762700000001	10.6	101.9	93.0
413695850	1441069130	31.02935219529225	122.30767307957387	10.6	101.95	93.0
413695850	1441069131	31.02934	122.307733	10.6	102.0	93.0
413695850	1441069132	31.029333178517163	122.30781162861864	10.6	102.0	92.5
413695850	1441069133	31.029326999999995	122.30787999999998	10.6	102.0	92.0
413695850	1441069134	31.02931646566995	122.30791453094764	10.6	102.0	92.0
413695850	1441069135	31.02930300000001	122.307947	10.6	102.0	92.0
413695850	1441069136	31.029289177033736	122.3080118696211	10.566666666666666	102.0	92.33333333333333
413695850	1441069137	31.02927574600863	122.30809897628959	10.533333333333333	102.0	92.66666666666667
413695850	1441069138	31.029263000000004	122.308187	10.5	102.0	93.0
413695850	1441069139	31.029251172131264	122.30825890366275	10.5	102.0	93.0
413695850	1441069140	31.029240255527387	122.30831478181092	10.5	102.0	93.0
413695850	1441069141	31.029230183297425	122.30835901188013	10.5	102.0	93.0
413695850	1441069142	31.0292208885403	122.30839597130353	10.5	102.0	93.0
413695850	1441069143	31.029212304347976	122.30843003751205	10.5	102.0	93.0
413695850	1441069144	31.029204363807256	122.30846558793496	10.5	102.0	93.0
413695850	1441069145	31.029196999999996	122.308507	10.5	102.0	93.0
413695850	1441069146	31.029190054141196	122.30855716128852	10.5	102.0	93.50000000000001
413695850	1441069147	31.029183	122.30861299999998	10.5	102.0	94.0
413695850	1441069148	31.029174832676098	122.3086745216007	10.5	102.0	94.0
413695850	1441069149	31.029162999999997	122.30876	10.5	102.0	94.0
413695850	1441069150	31.029146999999995	122.30886699999999	10.5	102.0	94.0
413695850	1441069151	31.02913388615268	122.30892084736112	10.5	102.0	94.33333333333333
413695850	1441069152	31.029124377471348	122.30893705461386	10.5	102.0	94.66666666666667
413695850	1441069153	31.029117	122.30896000000001	10.5	102.0	95.0
413695850	1441069154	31.02910993690784	122.30902023448664	10.5	102.0	95.0
413695850	1441069155	31.029099999999996	122.309093	10.5	102.0	95.0
413695850	1441069156	31.029085610694633	122.30914948836006	10.5	102.0	95.0
413695850	1441069157	31.029073000000004	122.30920000000002	10.5	102.0	95.0
413695850	1441069158	31.029067120297753	122.30925918707653	10.5	102.10000000000001	95.0
413695850	1441069159	31.029059999999994	122.30932000000001	10.5	102.2	95.0
413695850	1441069160	31.029044158123916	122.30937376332442	10.5	102.2	95.50000000000001
413695850	1441069161	31.029026999999992	122.309427	10.5	102.2	96.00000000000001
413695850	1441069162	31.029016372199308	122.30948675963373	10.5	102.35	96.00000000000001
413695850	1441069163	31.029007000000004	122.309547	10.5	102.5	96.00000000000001
413695850	1441069164	31.02899272808566	122.30960107313345	10.5	102.65	96.00000000000001
413695850	1441069165	31.028976999999998	122.309653	10.5	102.80000000000001	96.00000000000001
413695850	1441069166	31.028963840453294	122.30970732283667	10.5	102.9	96.00000000000001
413695850	1441069167	31.028949999999995	122.30976	10.5	103.0	96.00000000000001
413695850	1441069168	31.028932035105385	122.30980701051666	10.5	103.1	95.50000000000001
413695850	1441069169	31.028913	122.309853	10.5	103.2	95.0
413695850	1441069170	31.028896640054782	122.30990328082484	10.5	103.275	95.0
413695850	1441069171	31.02888296746729	122.30995716581204	10.5	103.35000000000001	95.0
413695850	1441069172	31.028871061145253	122.31001246789343	10.5	103.425	95.0
413695850	1441069173	31.028860000000005	122.310067	10.5	103.5	95.0
413695850	1441069174	31.028848896834017	122.31011957431086	10.5	103.70000000000002	95.0
413695850	1441069175	31.028836999999992	122.31017299999999	10.5	103.90000000000002	95.0
413695850	1441069176	31.028823839847124	122.31022997009774	10.5	103.92500000000001	95.0
413695850	1441069177	31.02880993917987	122.31028871607427	10.5	103.95	95.0
413695850	1441069178	31.02879606892138	122.31034635401282	10.5	103.97500000000001	95.0
413695850	1441069179	31.028783	122.3104	10.5	104.0	95.0
413695850	1441069180	31.028771235281283	122.31044806721593	10.5	104.075	95.0
413695850	1441069181	31.02876020536141	122.31049415720254	10.5	104.15	95.0
413695850	1441069182	31.02874907276274	122.3105431685889	10.5	104.22500000000001	95.0
413695850	1441069183	31.028737000000003	122.31060000000001	10.5	104.3	95.0
413695850	1441069184	31.028723564077797	122.31066658538408	10.5	104.35	95.0
413695850	1441069185	31.028709999999997	122.310733	10.5	104.4	95.0
413695850	1441069186	31.02869719660605	122.31078963452956	10.5	104.4	95.0
413695850	1441069187	31.028683	122.31084000000001	10.5	104.4	95.0
413695850	1441069188	31.028665899493063	122.31089062649373	10.5	104.45	95.0
413695850	1441069189	31.02864999999999	122.310947	10.5	104.5	95.0
413695850	1441069190	31.02863870541759	122.31101048449955	10.5	104.5	95.0
413695850	1441069191	31.028626999999993	122.311067	10.5	104.5	95.0
413695850	1441069192	31.028610153849012	122.31110606050466	10.5	104.5	95.0
413695850	1441069193	31.028592999999987	122.311147	10.5	104.5	95.0
413695850	1441069194	31.028580679172524	122.31120889848027	10.5	104.60000000000001	95.0
413695850	1441069195	31.02856999999999	122.31128	10.5	104.7	95.0
413695850	1441069196	31.028556762925714	122.31134458747229	10.5	104.75	95.0
413695850	1441069197	31.028541067603577	122.31140193519688	10.5	104.8	95.0
413695850	1441069198	31.02852408848106	122.31145506532278	10.5	104.85000000000001	95.0
413695850	1441069199	31.028506999999998	122.311507	10.5	104.9	95.0
413695850	1441069200	31.028490761191954	122.31156015766955	10.5	104.96249999999999	95.0
413695850	1441069201	31.028475469464276	122.31161454193364	10.5	105.025	95.0
413695850	1441069202	31.028461006819565	122.31166955268499	10.5	105.0875	95.0
413695850	1441069203	31.028447255261334	122.31172458981638	10.5	105.15	95.0
413695850	1441069204	31.02843409679421	122.31177905322069	10.5	105.2125	95.0
413695850	1441069205	31.028421413423754	122.31183234279081	10.5	105.275	95.0
413695850	1441069206	31.028409087156522	122.3118838584196	10.5	105.3375	95.0
413695850	1441069207	31.028396999999995	122.31193300000001	10.5	105.4	95.0
413695850	1441069208	31.02838502508105	122.31197982235159	10.5	105.45	94.5
413695850	1441069209	31.028372999999995	122.312027	10.5	105.5	94.0
413695850	1441069210	31.028360614195677	122.31207752002244	10.5	105.5	94.0
413695850	1441069211	31.028346999999993	122.31213300000002	10.5	105.5	94.0
413695850	1441069212	31.028331768134986	122.3121933475572	10.5	105.6	94.0
413695850	1441069213	31.028316999999998	122.312253	10.5	105.7	94.0
413695850	1441069214	31.028304563269295	122.31230721475292	10.5	105.7	93.50000000000001
413695850	1441069215	31.02829299999999	122.31236	10.5	105.7	93.0
413695850	1441069216	31.02828047878323	122.31241516842773	10.5	105.75	93.0
413695850	1441069217	31.028266999999996	122.31246700000001	10.5	105.8	93.0
413695850	1441069218	31.028253146603493	122.31251136153857	10.45	105.8	93.0
413695850	1441069219	31.028240000000004	122.31255999999999	10.4	105.8	93.0
413695850	1441069220	31.0282283097934	122.31262363541573	10.4	105.75	93.0
413695850	1441069221	31.028217	122.31269299999998	10.4	105.7	93.0
413695850	1441069222	31.0282049301711	122.31275660315103	10.4	105.62500000000001	93.0
413695850	1441069223	31.028192527498657	122.31281405081336	10.4	105.55	93.0
413695850	1441069224	31.028180611078007	122.31286772306886	10.4	105.47500000000001	93.0
413695850	1441069225	31.02817	122.31292000000002	10.4	105.4	93.0
413695850	1441069226	31.028161142074445	122.31297290066234	10.4	105.30000000000001	93.50000000000001
413695850	1441069227	31.02815300000001	122.313027	10.4	105.2	94.0
413695850	1441069228	31.028144395289978	122.31308237883724	10.4	105.08333333333334	94.16666666666667
413695850	1441069229	31.028135069827584	122.31313858563891	10.4	104.96666666666667	94.33333333333333
413695850	1441069230	31.028124995589316	122.31319503578041	10.4	104.85000000000001	94.5
413695850	1441069231	31.028114144552745	122.31325114463725	10.4	104.73333333333333	94.66666666666667
413695850	1441069232	31.02810248869646	122.31330632758514	10.4	104.61666666666667	94.83333333333334
413695850	1441069233	31.028090000000002	122.31336	10.4	104.5	95.0
413695850	1441069234	31.028076701327755	122.31341174126553	10.4	104.5	95.33333333333334
413695850	1441069235	31.028062819080098	122.31346178679554	10.4	104.5	95.66666666666667
413695850	1441069236	31.028048630540738	122.31351053601175	10.4	104.5	96.00000000000001
413695850	1441069237	31.028034412992724	122.3135583883362	10.4	104.5	96.33333333333334
413695850	1441069238	31.02802044371852	122.31360574319139	10.4	104.5	96.66666666666667
413695850	1441069239	31.028007	122.31365300000002	10.4	104.5	97.0
413695850	1441069240	31.027994253090252	122.31370051258547	10.4	104.58333333333333	96.83333333333333
413695850	1441069241	31.027981950129227	122.31374845237217	10.4	104.66666666666667	96.66666666666667
413695850	1441069242	31.027969732228488	122.31379694518414	10.4	104.75	96.5
413695850	1441069243	31.027957240499326	122.31384611684462	10.4	104.83333333333334	96.33333333333334
413695850	1441069244	31.027944116052865	122.31389609317604	10.4	104.91666666666667	96.16666666666667
413695850	1441069245	31.027929999999994	122.31394700000001	10.4	105.00000000000001	96.00000000000001
413695850	1441069246	31.02791463816375	122.31399896764071	10.383333333333333	105.15	95.83333333333334
413695850	1441069247	31.02789819521641	122.31405214443592	10.366666666666667	105.3	95.66666666666667
413695850	1441069248	31.027880940542413	122.31410668322722	10.350000000000001	105.45	95.50000000000001
413695850	1441069249	31.027863143525853	122.3141627368566	10.333333333333334	105.60000000000001	95.33333333333334
413695850	1441069250	31.02784507355055	122.31422045816653	10.316666666666666	105.75	95.16666666666667
413695850	1441069251	31.02782699999999	122.31428	10.3	105.9	95.0
413695850	1441069252	31.027809168200825	122.31434132826799	10.3	106.02000000000001	94.60000000000001
413695850	1441069253	31.02779172725409	122.31440366115179	10.3	106.14	94.2
413695850	1441069254	31.02777480220602	122.31446602990111	10.3	106.26	93.80000000000001
413695850	1441069255	31.027758518104672	122.31452746576662	10.3	106.38	93.4
413695850	1441069256	31.027742999999997	122.31458699999999	10.3	106.5	93.0
413695850	1441069257	31.02772833750053	122.3146438759082	10.3	106.47692307692307	92.92307692307692
413695850	1441069258	31.027714478442963	122.31469818501697	10.3	106.45384615384616	92.84615384615384
413695850	1441069259	31.027701335220424	122.31475023090609	10.3	106.43076923076924	92.76923076923077
413695850	1441069260	31.027688820225304	122.31480031715496	10.3	106.40769230769232	92.6923076923077
413695850	1441069261	31.027676845849516	122.31484874734261	10.3	106.3846153846154	92.61538461538461
413695850	1441069262	31.02766532448439	122.31489582504756	10.3	106.36153846153847	92.53846153846153
413695850	1441069263	31.027654168520737	122.3149418538481	10.3	106.33846153846154	92.46153846153847
413695850	1441069264	31.027643290348966	122.31498713732212	10.3	106.31538461538462	92.38461538461539
413695850	1441069265	31.027632602358956	122.31503197904725	10.3	106.2923076923077	92.3076923076923
413695850	1441069266	31.02762201694021	122.31507668260072	10.3	106.26923076923077	92.23076923076923
413695850	1441069267	31.0276114464818	122.31512155155957	10.3	106.24615384615385	92.15384615384616
413695850	1441069268	31.02760080337233	122.31516688950053	10.3	106.22307692307693	92.07692307692308
413695850	1441069269	31.02759000000001	122.315213	10.3	106.2	92.0
413695850	1441069270	31.02757899547511	122.31526017326838	10.266666666666667	106.08333333333334	92.0
413695850	1441069271	31.027567935797673	122.31530864605311	10.233333333333334	105.96666666666667	92.0
413695850	1441069272	31.027557013689858	122.31535864173618	10.2	105.85000000000001	92.0
413695850	1441069273	31.027546421873474	122.31541038369984	10.166666666666666	105.73333333333333	92.0
413695850	1441069274	31.02753635306987	122.31546409532677	10.133333333333333	105.61666666666667	92.0
413695850	1441069275	31.02752700000001	122.31552000000002	10.1	105.5	92.0
413695850	1441069276	31.027518464160327	122.31557816373515	10.1	105.41666666666667	92.16666666666667
413695850	1441069277	31.027510482151506	122.31563802307615	10.1	105.33333333333334	92.33333333333333
413695850	1441069278	31.02750269935129	122.31569885719861	10.1	105.25	92.5
413695850	1441069279	31.027494761138794	122.31575994527736	10.1	105.16666666666667	92.66666666666667
413695850	1441069280	31.027486312894432	122.31582056648666	10.1	105.08333333333334	92.83333333333334
413695850	1441069281	31.027477000000008	122.31588000000002	10.1	105.00000000000001	93.0
413695850	1441069282	31.027466559938276	122.3159376578924	10.1	104.95000000000002	93.0
413695850	1441069283	31.027455098591812	122.31599348384675	10.1	104.9	93.0
413695850	1441069284	31.02744281394285	122.31604755444849	10.1	104.85000000000001	93.0
413695850	1441069285	31.02742990397336	122.31609994628361	10.1	104.80000000000001	93.0
413695850	1441069286	31.0274165666652	122.31615073593849	10.1	104.75	93.0
413695850	1441069287	31.027403000000003	122.31619999999998	10.1	104.7	93.0
413695850	1441069288	31.027389395719005	122.31624807549201	10.1	104.7	93.0
413695850	1441069289	31.027375920601354	122.31629634118501	10.1	104.7	93.0
413695850	1441069290	31.027362735183694	122.31634643628564	10.1	104.7	93.0
413695850	1441069291	31.027349999999995	122.31640000000002	10.1	104.7	93.0
413695850	1441069292	31.02733781663963	122.31645759770386	10.1	104.75	93.0
413695850	1441069293	31.02732605092567	122.31651549945317	10.1	104.8	93.0
413695850	1441069294	31.027314509746944	122.31656890147546	10.1	104.85000000000001	93.0
413695850	1441069295	31.027303	122.31661300000002	10.1	104.9	93.0
413695850	1441069296	31.02729141578643	122.31664785732312	10.1	104.95000000000002	92.5
413695850	1441069297	31.027279999999994	122.316693	10.1	105.00000000000001	92.0
413695850	1441069298	31.02726883345929	122.31676385665983	10.1	105.00000000000001	92.0
413695850	1441069299	31.02725699999999	122.31684	10.1	105.00000000000001	92.0
413695850	1441069300	31.0272436516104	122.31689856038923	10.075	105.05000000000001	91.50000000000001
413695850	1441069301	31.02722920967497	122.31694275478522	10.05	105.10000000000001	91.0
413695850	1441069302	31.027214412905543	122.31698232178962	10.025	105.15	90.5
413695850	1441069303	31.027199999999993	122.317027	10.0	105.2	90.0
413695850	1441069304	31.02718642457791	122.31708182245819	10.0	105.25	90.0
413695850	1441069305	31.027173	122.31713300000001	10.0	105.3	90.0
413695850	1441069306	31.027159290004196	122.31716985772904	10.0	105.3	89.5
413695850	1441069307	31.027147	122.317213	10.0	105.3	89.0
413695850	1441069308	31.027137290388954	122.31728024662188	10.0	105.25	89.0
413695850	1441069309	31.027127	122.317347	10.0	105.2	89.0
413695850	1441069310	31.027113423467764	122.31738915578464	10.0	105.10000000000001	88.49999999999999
413695850	1441069311	31.027100000000008	122.31742700000001	10.0	105.00000000000001	88.0
413695850	1441069312	31.02709039072243	122.31748338023658	10.0	104.95000000000002	88.0
413695850	1441069313	31.027082999999998	122.31754699999999	10.0	104.9	88.0
413695850	1441069314	31.02707538865649	122.3176025732695	10.0	104.8	88.0
413695850	1441069315	31.02706699999999	122.317653	10.0	104.7	88.0
413695850	1441069316	31.027057889344697	122.31770439585001	10.0	104.525	88.0
413695850	1441069317	31.02704867759246	122.31775755332245	10.0	104.35	88.0
413695850	1441069318	31.02704012704376	122.31781193413318	10.0	104.17500000000001	88.0
413695850	1441069319	31.02703300000001	122.317867	10.0	104.0	88.0
413695850	1441069320	31.02702767555859	122.31792170842	10.0	103.75000000000001	88.0
413695850	1441069321	31.027022999999993	122.317973	10.0	103.5	88.0
413695850	1441069322	31.027017701277185	122.31801887791032	10.0	103.35000000000001	88.25
413695850	1441069323	31.027011566832748	122.31806361247382	10.0	103.2	88.49999999999999
413695850	1441069324	31.027004648974252	122.31811304080078	10.0	103.05	88.75
413695850	1441069325	31.026996999999994	122.318173	10.0	102.9	89.0
413695850	1441069326	31.026988665186423	122.31824657036715	10.0	102.66666666666667	89.33333333333333
413695850	1441069327	31.02697966177023	122.31832580495302	10.0	102.43333333333334	89.66666666666667
413695850	1441069328	31.026969999999995	122.31840000000001	10.0	102.2	90.0
413695850	1441069329	31.026959878041097	122.31846127503948	10.0	102.025	90.25
413695850	1441069330	31.026950245638325	122.31851304274593	10.0	101.85	90.5
413695850	1441069331	31.026942240418954	122.3185615390794	10.0	101.675	90.75
413695850	1441069332	31.026936999999993	122.31861300000001	10.0	101.5	91.0
413695850	1441069333	31.02693486648928	122.31866994153829	10.0	101.35000000000001	91.50000000000001
413695850	1441069334	31.026932999999996	122.31872	10.0	101.2	92.0
413695850	1441069335	31.02692851890727	122.31875246062067	10.0	101.13333333333333	92.0
413695850	1441069336	31.02692155655163	122.31877808409936	10.0	101.06666666666668	92.0
413695850	1441069337	31.026912999999997	122.31881300000002	10.0	101.0	92.0
413695850	1441069338	31.02690402973858	122.31886643446877	10.0	101.0	92.5
413695850	1441069339	31.026897000000005	122.31892	10.0	101.0	93.0
413695850	1441069340	31.0268921393752	122.31896098560932	10.0	101.0	93.0
413695850	1441069341	31.026880000000002	122.31902700000002	10.0	101.0	93.0
413695850	1441069342	31.026857000000014	122.31913300000001	10.0	101.2	93.0
413695850	1441069343	31.026844751412074	122.31918719008894	10.0	101.26666666666668	93.0
413695850	1441069344	31.026841363866783	122.31919924149133	10.0	101.33333333333333	93.0
413695850	1441069345	31.02683700000001	122.31921300000002	10.0	101.4	93.0
413695850	1441069346	31.026824448204422	122.31925968371162	10.0	101.45	93.0
413695850	1441069347	31.026807000000005	122.31932	10.0	101.5	93.0
413695850	1441069348	31.02678956226016	122.31936942243384	10.0	101.75	93.0
413695850	1441069349	31.026773	122.319413	10.0	102.0	93.0
413695850	1441069350	31.026757184230014	122.31946082329385	10.0	102.17500000000001	92.625
413695850	1441069351	31.026742051870688	122.31951357396288	10.0	102.35000000000001	92.25
413695850	1441069352	31.0267275563233	122.31956958141923	10.0	102.525	91.875
413695850	1441069353	31.026713650991667	122.31962717507605	10.0	102.7	91.50000000000001
413695850	1441069354	31.026700289282463	122.31968468434738	10.0	102.875	91.125
413695850	1441069355	31.02668742460535	122.31974043864803	10.0	103.05	90.75
413695850	1441069356	31.02667501037285	122.31979276739351	10.0	103.22500000000001	90.375
413695850	1441069357	31.02666299999999	122.31984	10.0	103.4	90.0
413695850	1441069358	31.02665097134177	122.31988302907678	10.0	103.55	89.5
413695850	1441069359	31.026636999999987	122.31993300000002	10.0	103.7	89.0
413695850	1441069360	31.02661977006611	122.31999885653345	10.0	103.80000000000001	88.66666666666667
413695850	1441069361	31.0266019019102	122.3200704832634	10.0	103.9	88.33333333333333
413695850	1441069362	31.026587	122.32013299999998	10.0	104.0	88.0
413695850	1441069363	31.026577441545967	122.32017656032902	9.966666666666667	103.96666666666667	88.0
413695850	1441069364	31.026570694622254	122.32021145287248	9.933333333333334	103.93333333333335	88.0
413695850	1441069365	31.026563	122.32025300000001	9.9	103.90000000000002	88.0
413695850	1441069366	31.026552257097215	122.32030935563994	9.9	103.85000000000001	87.5
413695850	1441069367	31.026542999999986	122.32036	9.9	103.8	87.0
413695850	1441069368	31.02653883220099	122.32039219461836	9.9	103.64999999999999	87.0
413695850	1441069369	31.026533000000015	122.32045300000001	9.9	103.5	87.0
413695850	1441069370	31.02652	122.320573	9.9	103.3	88.0
413695850	1441069371	31.02650734556889	122.32067918889695	9.9	103.15555555555555	88.1111111111111
413695850	1441069372	31.02649702160669	122.32075559809218	9.9	103.0111111111111	88.22222222222221
413695850	1441069373	31.02648867091393	122.32080837484449	9.9	102.86666666666666	88.33333333333333
413695850	1441069374	31.026481936265455	122.32084366640689	9.9	102.72222222222221	88.44444444444444
413695850	1441069375	31.026476460420238	122.32086762002824	9.9	102.57777777777778	88.55555555555556
413695850	1441069376	31.02647188612829	122.32088638295465	9.9	102.43333333333334	88.66666666666667
413695850	1441069377	31.026467856134595	122.32090610243031	9.9	102.28888888888889	88.77777777777777
413695850	1441069378	31.026464013180135	122.32093292569822	9.9	102.14444444444445	88.88888888888889
413695850	1441069379	31.02646	122.32097300000001	9.9	102.0	89.0
413695850	1441069380	31.026455455086545	122.32102941124279	9.9	101.85	89.5
413695850	1441069381	31.02645	122.32109299999999	9.9	101.7	90.0
413695850	1441069382	31.026443373717445	122.32115367098517	9.9	101.65000000000002	90.16666666666667
413695850	1441069383	31.026435801753934	122.3212098308036	9.9	101.60000000000001	90.33333333333333
413695850	1441069384	31.026427631255835	122.32126201153424	9.9	101.55000000000001	90.5
413695850	1441069385	31.026419209368292	122.32131074525685	9.9	101.50000000000001	90.66666666666667
413695850	1441069386	31.026410883235314	122.3213565640518	9.9	101.45	90.83333333333334
413695850	1441069387	31.026403000000006	122.32139999999998	9.9	101.4	91.0
413695850	1441069388	31.02639553795623	122.32144297872276	9.9	101.30000000000001	91.0
413695850	1441069389	31.026386999999993	122.321493	9.9	101.2	91.0
413695850	1441069390	31.026376057263068	122.3215560770596	9.88	101.26	91.0
413695850	1441069391	31.026363529260284	122.32162670278352	9.860000000000001	101.32	91.0
413695850	1441069392	31.026350772617384	122.32169648997385	9.84	101.38000000000001	91.0
413695850	1441069393	31.026339143977935	122.32175705144043	9.82	101.44	91.0
413695850	1441069394	31.026329999999994	122.3218	9.8	101.5	91.0
413695850	1441069395	31.02632365873269	122.32182364119846	9.833333333333334	101.56666666666666	90.66666666666667
413695850	1441069396	31.026316283755065	122.3218530514803	9.866666666666667	101.63333333333334	90.33333333333333
413695850	1441069397	31.026303	122.32192	9.9	101.7	90.0
413695850	1441069398	31.026282999999996	122.322027	9.8	102.0	90.0
413695850	1441069399	31.02626777552509	122.32209030903228	9.8	102.10000000000001	89.5
413695850	1441069400	31.026257	122.32212000000001	9.8	102.2	89.0
413695850	1441069401	31.02624709989117	122.32214992471656	9.8	102.26	88.8
413695850	1441069402	31.026237400198493	122.32218597955661	9.8	102.32	88.6
413695850	1441069403	31.026227950559836	122.32222707203815	9.8	102.38000000000001	88.39999999999999
413695850	1441069404	31.026218800613776	122.3222721096796	9.8	102.44	88.2
413695850	1441069405	31.026209999999992	122.32232000000002	9.8	102.5	88.0
413695850	1441069406	31.026201586473185	122.32236980694303	9.8	102.38	88.08
413695850	1441069407	31.026193550243708	122.32242122014871	9.8	102.26	88.16
413695850	1441069408	31.026185869635864	122.32247408568121	9.8	102.14	88.24
413695850	1441069409	31.026178522974167	122.32252824960472	9.8	102.02	88.32000000000001
413695850	1441069410	31.026171488583316	122.32258355798345	9.8	101.89999999999999	88.39999999999999
413695850	1441069411	31.02616474478829	122.32263985688166	9.8	101.78	88.47999999999999
413695850	1441069412	31.02615826991429	122.32269699236355	9.8	101.66	88.56
413695850	1441069413	31.026152042286718	122.3227548104934	9.8	101.54	88.64
413695850	1441069414	31.02614604023132	122.3228131573354	9.8	101.42	88.72
413695850	1441069415	31.02614024207406	122.32287187895379	9.8	101.3	88.8
413695850	1441069416	31.026134626141218	122.32293082141281	9.8	101.18	88.88
413695850	1441069417	31.026129170759326	122.32298983077656	9.8	101.06	88.96
413695850	1441069418	31.026123854255186	122.3230487531093	9.8	100.94000000000001	89.03999999999999
413695850	1441069419	31.02611865495589	122.32310743447512	9.8	100.82000000000001	89.12
413695850	1441069420	31.026113551188843	122.32316572093814	9.8	100.7	89.2
413695850	1441069421	31.02610852128168	122.32322345856245	9.8	100.58	89.27999999999999
413695850	1441069422	31.02610354356231	122.32328049341206	9.8	100.46	89.36
413695850	1441069423	31.026098596358928	122.32333667155108	9.8	100.34	89.44
413695850	1441069424	31.026093657999972	122.32339183904345	9.8	100.22	89.52000000000001
413695850	1441069425	31.026088706814114	122.32344584195316	9.8	100.10000000000001	89.6
413695850	1441069426	31.026083721130252	122.32349852634418	9.8	99.98	89.67999999999999
413695850	1441069427	31.026078679277504	122.32354973828046	9.8	99.86000000000001	89.76
413695850	1441069428	31.026073559585203	122.32359932382592	9.8	99.74000000000001	89.84
413695850	1441069429	31.026068340382807	122.32364712904446	9.8	99.62000000000002	89.92
413695850	1441069430	31.026063	122.32369299999999	9.8	99.5	90.0
413695850	1441069431	31.026057506842626	122.32373689935508	9.8	99.4857142857143	90.14285714285715
413695850	1441069432	31.026051789620585	122.32377925616666	9.8	99.47142857142858	90.28571428571428
413695850	1441069433	31.0260457671192	122.32382061609007	9.8	99.45714285714287	90.42857142857143
413695850	1441069434	31.026039358122954	122.32386152478043	9.8	99.44285714285715	90.57142857142857
413695850	1441069435	31.026032481415697	122.32390252789254	9.8	99.42857142857144	90.71428571428572
413695850	1441069436	31.02602505578058	122.323944171081	9.8	99.41428571428573	90.85714285714285
413695850	1441069437	31.026016999999992	122.32398700000002	9.8	99.40000000000002	91.0
413695850	1441069438	31.026008256804793	122.32403144163914	9.8	99.53333333333335	90.83333333333334
413695850	1441069439	31.025998864722094	122.32407744833006	9.8	99.66666666666669	90.66666666666667
413695850	1441069440	31.025988886228298	122.32412485374026	9.8	99.80000000000001	90.5
413695850	1441069441	31.025978383800005	122.32417349153721	9.8	99.93333333333334	90.33333333333333
413695850	1441069442	31.025967419914014	122.32422319538868	9.8	100.06666666666668	90.16666666666667
413695850	1441069443	31.025956057047377	122.32427379896248	9.8	100.2	90.0
413695850	1441069444	31.025944357677364	122.32432513592673	9.8	100.33333333333334	89.83333333333333
413695850	1441069445	31.025932384281536	122.32437703994962	9.8	100.46666666666667	89.66666666666667
413695850	1441069446	31.025920199337698	122.32442934469964	9.8	100.60000000000001	89.5
413695850	1441069447	31.02590786532387	122.32448188384542	9.8	100.73333333333335	89.33333333333333
413695850	1441069448	31.025895444718437	122.32453449105586	9.8	100.86666666666667	89.16666666666666
413695850	1441069449	31.025883000000004	122.324587	9.8	101.0	89.0
413695850	1441069450	31.025870601406005	122.32463925510842	9.8	101.11666666666667	88.66666666666667
413695850	1441069451	31.02585835020847	122.3246911438569	9.8	101.23333333333333	88.33333333333333
413695850	1441069452	31.02584635543812	122.3247425644826	9.8	101.35000000000001	88.0
413695850	1441069453	31.025834726125858	122.32479341522314	9.8	101.46666666666667	87.66666666666667
413695850	1441069454	31.025823571302748	122.32484359431625	9.8	101.58333333333334	87.33333333333333
413695850	1441069455	31.025813	122.324893	9.8	101.7	87.0
413695850	1441069456	31.02580309841638	122.32494162081898	9.8	101.7	86.83333333333333
413695850	1441069457	31.025793861420137	122.32498980654287	9.8	101.7	86.66666666666667
413695850	1441069458	31.02578526104633	122.32503799724745	9.8	101.7	86.5
413695850	1441069459	31.025777269329343	122.32508663300825	9.8	101.7	86.33333333333334
413695850	1441069460	31.02576985830288	122.32513615390069	9.8	101.7	86.16666666666667
413695850	1441069461	31.025762999999994	122.325187	9.8	101.7	86.0
413695850	1441069462	31.025756657697364	122.32523943753802	9.766666666666667	101.56666666666668	86.16666666666667
413695850	1441069463	31.025750759649085	122.32529303737354	9.733333333333334	101.43333333333334	86.33333333333334
413695850	1441069464	31.025745225354417	122.32534719652207	9.7	101.30000000000001	86.5
413695850	1441069465	31.02573997431365	122.32540131199906	9.666666666666666	101.16666666666669	86.66666666666667
413695850	1441069466	31.025734926028083	122.32545478081992	9.633333333333333	101.03333333333333	86.83333333333333
413695850	1441069467	31.025729999999996	122.32550699999999	9.6	100.9	87.0
413695850	1441069468	31.025725136550292	122.32555761051064	9.6	100.7	87.5
413695850	1441069469	31.02572035927077	122.32560722914778	9.6	100.50000000000001	88.0
413695850	1441069470	31.025715712569696	122.32565671666336	9.6	100.30000000000001	88.49999999999999
413695850	1441069471	31.02571124085404	122.32570693380931	9.6	100.10000000000001	89.0
413695850	1441069472	31.025706988529407	122.3257587413376	9.6	99.9	89.5
413695850	1441069473	31.025703000000004	122.32581300000001	9.6	99.7	90.0
413695850	1441069474	31.025699254413194	122.32587020838244	9.6	99.61666666666667	90.5
413695850	1441069475	31.025695469895044	122.32592941640627	9.6	99.53333333333335	91.0
413695850	1441069476	31.025691299318325	122.32598931182623	9.6	99.45	91.50000000000001
413695850	1441069477	31.025686395558175	122.3260485823963	9.6	99.36666666666666	92.0
413695850	1441069478	31.025680411492132	122.32610591586992	9.6	99.28333333333333	92.5
413695850	1441069479	31.025673	122.32616	9.6	99.2	93.0
413695850	1441069480	31.025663910646696	122.32620991243404	9.6	99.28333333333333	93.33333333333333
413695850	1441069481	31.025653279730182	122.32625629039865	9.6	99.36666666666666	93.66666666666667
413695850	1441069482	31.025641340229992	122.32630016101558	9.6	99.45	94.0
413695850	1441069483	31.02562832512411	122.32634255140682	9.6	99.53333333333335	94.33333333333333
413695850	1441069484	31.02561446738905	122.32638448869434	9.6	99.61666666666667	94.66666666666667
413695850	1441069485	31.02559999999999	122.326427	9.6	99.7	95.0
413695850	1441069486	31.025585126624843	122.32647091407654	9.591666666666667	99.99166666666667	94.75000000000001
413695850	1441069487	31.025569933706826	122.32651626620101	9.583333333333332	100.28333333333335	94.5
413695850	1441069488	31.02555447838335	122.32656289328168	9.575	100.575	94.25
413695850	1441069489	31.02553881779196	122.32661063222697	9.566666666666666	100.86666666666667	94.0
413695850	1441069490	31.025523009070437	122.32665931994555	9.558333333333334	101.15833333333335	93.75000000000001
413695850	1441069491	31.025507109356806	122.3267087933463	9.55	101.45	93.50000000000001
413695850	1441069492	31.025491175789302	122.32675888933828	9.541666666666666	101.74166666666667	93.25
413695850	1441069493	31.02547526550644	122.32680944483077	9.533333333333333	102.03333333333335	93.0
413695850	1441069494	31.02545943564693	122.32686029673333	9.525	102.325	92.75
413695850	1441069495	31.025443743349808	122.32691128195572	9.516666666666666	102.61666666666667	92.5
413695850	1441069496	31.025428245754316	122.32696223740787	9.508333333333333	102.90833333333333	92.25
413695850	1441069497	31.025413000000004	122.327013	9.5	103.2	92.0
413695850	1441069498	31.025398055417902	122.32706343688358	9.5	103.32500000000002	91.75
413695850	1441069499	31.025383430104373	122.32711353617444	9.5	103.45	91.50000000000001
413695850	1441069500	31.025369134347024	122.32716331622944	9.5	103.575	91.25
413695850	1441069501	31.025355178433443	122.3272127954055	9.5	103.7	91.0
413695850	1441069502	31.025341572651165	122.32726199205949	9.5	103.825	90.75
413695850	1441069503	31.02532832728773	122.32731092454831	9.5	103.95	90.5
413695850	1441069504	31.025315452630604	122.32735961122889	9.5	104.075	90.25
413695850	1441069505	31.025302958967263	122.32740807045809	9.5	104.2	90.0
413695850	1441069506	31.025290856585155	122.3274563205929	9.5	104.325	89.75
413695850	1441069507	31.025279155771653	122.32750437999019	9.5	104.45	89.5
413695850	1441069508	31.025267866814154	122.32755226700692	9.5	104.575	89.25
413695850	1441069509	31.025256999999996	122.3276	9.5	104.7	89.0
413695850	1441069510	31.02524655987487	122.32764763810675	9.5	104.65	89.16666666666666
413695850	1441069511	31.02523652801767	122.32769540358579	9.5	104.60000000000001	89.33333333333333
413695850	1441069512	31.025226880265276	122.327743559476	9.5	104.55000000000001	89.5
413695850	1441069513	31.02521759245422	122.32779236881608	9.5	104.5	89.66666666666667
413695850	1441069514	31.025208640420562	122.3278420946446	9.5	104.45	89.83333333333333
413695850	1441069515	31.025199999999998	122.32789300000002	9.5	104.4	90.0
413695850	1441069516	31.025191631527058	122.32794523249319	9.5	104.31666666666668	90.16666666666667
413695850	1441069517	31.025183433333595	122.32799847802492	9.5	104.23333333333335	90.33333333333333
413695850	1441069518	31.025175288251344	122.32805230706846	9.5	104.15	90.5
413695850	1441069519	31.02516707911277	122.32810629009685	9.5	104.06666666666668	90.66666666666667
413695850	1441069520	31.02515868875103	122.32815999758311	9.5	103.98333333333335	90.83333333333334
413695850	1441069521	31.02515	122.328213	9.5	103.90000000000002	91.0
413695850	1441069522	31.02514091865701	122.3282649967346	9.5	103.86666666666667	91.16666666666667
413695850	1441069523	31.025131442370604	122.32831620283095	9.5	103.83333333333334	91.33333333333333
413695850	1441069524	31.02512159175167	122.32836696224746	9.5	103.80000000000001	91.50000000000001
413695850	1441069525	31.025111387410515	122.32841761894238	9.5	103.76666666666667	91.66666666666667
413695850	1441069526	31.02510084995688	122.32846851687384	9.5	103.73333333333333	91.83333333333334
413695850	1441069527	31.02508999999999	122.32852	9.5	103.7	92.0
413695850	1441069528	31.025078844284298	122.32857232378487	9.5	103.75000000000001	92.0
413695850	1441069529	31.02506733409691	122.3286253897169	9.5	103.80000000000001	92.0
413695850	1441069530	31.025055406861	122.3286790107905	9.5	103.85000000000001	92.0
413695850	1441069531	31.025042999999997	122.328733	9.5	103.90000000000002	92.0
413695850	1441069532	31.02503011380032	122.32878700348921	9.5	103.95	92.0
413695850	1441069533	31.025016999999995	122.32883999999999	9.5	104.0	92.0
413695850	1441069534	31.02500390766763	122.32889109170964	9.516666666666666	104.11666666666667	91.83333333333334
413695850	1441069535	31.02499082373696	122.32894054193467	9.533333333333333	104.23333333333335	91.66666666666667
413695850	1441069536	31.02497766960708	122.32898890427599	9.55	104.35	91.50000000000001
413695850	1441069537	31.024964366676162	122.32903673233405	9.566666666666666	104.46666666666667	91.33333333333333
413695850	1441069538	31.024950836341628	122.32908457970888	9.583333333333332	104.58333333333333	91.16666666666667
413695850	1441069539	31.024937	122.329133	9.6	104.7	91.0
413695850	1441069540	31.024922810741533	122.32918236368363	9.6	104.81666666666666	90.66666666666667
413695850	1441069541	31.024908348434387	122.32923230874407	9.6	104.93333333333334	90.33333333333333
413695850	1441069542	31.024893724641977	122.32928229004321	9.6	105.05000000000001	90.0
413695850	1441069543	31.024879050928572	122.32933176244352	9.6	105.16666666666667	89.66666666666667
413695850	1441069544	31.02486443885927	122.32938018080793	9.6	105.28333333333335	89.33333333333333
413695850	1441069545	31.02485	122.329427	9.6	105.4	89.0
413695850	1441069546	31.024835959895334	122.32947246734335	9.6	105.45	88.49999999999999
413695850	1441069547	31.024823000000005	122.32952	9.6	105.5	88.0
413695850	1441069548	31.024811477923123	122.32957242012404	9.6	105.5	88.0
413695850	1441069549	31.024799999999995	122.329627	9.6	105.5	88.0
413695850	1441069550	31.02478712841476	122.32968047715977	9.6	105.5	88.0
413695850	1441069551	31.024772999999996	122.32973300000002	9.6	105.5	88.0
413695850	1441069552	31.02475863341709	122.32978567123698	9.6	105.5	88.0
413695850	1441069553	31.024747	122.32984	9.6	105.5	88.0
413695850	1441069554	31.0247399629155	122.32989596289524	9.6	105.4	88.0
413695850	1441069555	31.024732999999998	122.32994700000002	9.6	105.3	88.0
413695850	1441069556	31.024721889925853	122.32998810217774	9.6	105.15	88.0
413695850	1441069557	31.02471000000001	122.330027	9.6	105.00000000000001	88.0
413695850	1441069558	31.02470110237647	122.33007350339597	9.6	104.9	88.0
413695850	1441069559	31.024692999999992	122.33013300000002	9.6	104.8	88.0
413695850	1441069560	31.024683075563598	122.3302062592347	9.6	104.65	88.49999999999999
413695850	1441069561	31.024672999999996	122.33028000000002	9.6	104.5	89.0
413695850	1441069562	31.02466490622272	122.33034091445204	9.6	104.35	89.25
413695850	1441069563	31.024658486718863	122.33038963824983	9.6	104.2	89.5
413695850	1441069564	31.024652823857426	122.33043029292348	9.6	104.05000000000001	89.75
413695850	1441069565	31.024646999999995	122.33046700000001	9.6	103.90000000000002	90.0
413695850	1441069566	31.024640322663174	122.33050412382175	9.6	103.70000000000002	90.5
413695850	1441069567	31.024633	122.330547	9.6	103.5	91.0
413695850	1441069568	31.0246253213268	122.33059879157052	9.6	103.45	91.0
413695850	1441069569	31.024616999999996	122.33065300000001	9.6	103.4	91.0
413695850	1441069570	31.024608017035554	122.3307040848968	9.6	103.35000000000001	91.50000000000001
413695850	1441069571	31.0246	122.33076	9.6	103.3	92.0
413695850	1441069572	31.02459398552236	122.3308272438429	9.6	103.3	92.0
413695850	1441069573	31.024586999999986	122.33089299999999	9.6	103.3	92.0
413695850	1441069574	31.024576165888668	122.33094431472901	9.6	103.35000000000001	92.5
413695850	1441069575	31.024562999999993	122.33098699999998	9.6	103.4	93.0
413695850	1441069576	31.02454967224174	122.33102978923205	9.6	103.53000000000002	92.8
413695850	1441069577	31.024536570607587	122.33107433592268	9.6	103.66	92.60000000000001
413695850	1441069578	31.024523637613978	122.33112052358902	9.6	103.79	92.4
413695850	1441069579	31.024510815777475	122.3311682357481	9.6	103.92	92.2
413695850	1441069580	31.02449804761472	122.33121735591698	9.6	104.05	92.0
413695850	1441069581	31.0244852756425	122.33126776761262	9.6	104.18	91.8
413695850	1441069582	31.024472442377775	122.33131935435193	9.6	104.31	91.60000000000001
413695850	1441069583	31.02445949033758	122.33137199965176	9.6	104.44	91.4
413695850	1441069584	31.02444636203919	122.33142558702887	9.6	104.57	91.2
413695850	1441069585	31.024433000000002	122.33148	9.6	104.7	91.0
413695850	1441069586	31.024419361350045	122.33153495679792	9.6	104.875	90.75
413695850	1441069587	31.024405461669907	122.33158951452062	9.6	105.05000000000001	90.5
413695850	1441069588	31.024391331154366	122.33164256498281	9.6	105.22500000000001	90.25
413695850	1441069589	31.024376999999998	122.331693	9.6	105.4	90.0
413695850	1441069590	31.02436247851524	122.33174023604562	9.65	105.5	89.75
413695850	1441069591	31.024347697449485	122.33178578822204	9.7	105.6	89.5
413695850	1441069592	31.02433256765971	122.33183169628781	9.75	105.7	89.25
413695850	1441069593	31.024316999999982	122.33188	9.8	105.8	89.0
413695850	1441069594	31.024300756012106	122.33193211994114	9.8	105.9	89.0
413695850	1441069595	31.024282999999993	122.331987	9.8	106.0	89.0
413695850	1441069596	31.024263745473593	122.33204229747436	9.8	106.0	88.49999999999999
413695850	1441069597	31.024246999999995	122.332093	9.8	106.0	88.0
413695850	1441069598	31.02423638709674	122.33213531516672	9.8	106.0	88.0
413695850	1441069599	31.02423	122.332173	9.8	106.0	88.0
413695850	1441069600	31.02422464432606	122.33221185007284	9.8	105.975	88.0
413695850	1441069601	31.024217505513576	122.33225826573806	9.8	105.95	88.0
413695850	1441069602	31.024205863948314	122.33231879853744	9.8	105.925	88.0
413695850	1441069603	31.024187	122.33239999999999	9.8	105.9	88.0
413695850	1441069604	31.024163	122.33249300000001	9.8	105.7	88.0
413695850	1441069605	31.02414963682577	122.33254618492592	9.8	105.60000000000001	88.33333333333333
413695850	1441069606	31.02414533961072	122.3325682916417	9.8	105.5	88.66666666666667
413695850	1441069607	31.024143	122.332587	9.8	105.4	89.0
413695850	1441069608	31.024137008835766	122.33262402973726	9.8	105.22500000000001	89.25
413695850	1441069609	31.02412775382532	122.33267726017097	9.8	105.05000000000001	89.5
413695850	1441069610	31.02411712189912	122.33273861051755	9.8	104.875	89.75
413695850	1441069611	31.024106999999997	122.3328	9.8	104.7	90.0
413695850	1441069612	31.024098545820696	122.33285540118686	9.8	104.55000000000001	90.5
413695850	1441069613	31.024089999999994	122.33290700000002	9.8	104.4	91.0
413695850	1441069614	31.02407946566175	122.33295820512198	9.8	104.3	91.25
413695850	1441069615	31.02406741294907	122.33300910294622	9.8	104.2	91.50000000000001
413695850	1441069616	31.024054903761563	122.3330589492967	9.8	104.10000000000001	91.75
413695850	1441069617	31.024042999999985	122.333107	9.8	104.0	92.0
413695850	1441069618	31.024032362359616	122.33315314583976	9.8	104.0	92.25
413695850	1441069619	31.024022046708637	122.33319981741815	9.8	104.0	92.5
413695850	1441069620	31.0240107077046	122.33325008028858	9.8	104.0	92.75
413695850	1441069621	31.023997	122.33330699999999	9.8	104.0	93.0
413695850	1441069622	31.023980125976184	122.33337211040642	9.8	104.16666666666667	93.0
413695850	1441069623	31.023961478953932	122.33344081860214	9.8	104.33333333333334	93.0
413695850	1441069624	31.023942999999992	122.333507	9.8	104.5	93.0
413695850	1441069625	31.023926277279536	122.33356582742708	9.8	104.7	92.75
413695850	1441069626	31.02391148730773	122.33361766333394	9.8	104.9	92.5
413695850	1441069627	31.023898453682854	122.33366416757427	9.8	105.10000000000001	92.25
413695850	1441069628	31.023886999999984	122.333707	9.8	105.3	92.0
413695850	1441069629	31.02387667746201	122.33374770694732	9.8	105.36666666666667	91.66666666666667
413695850	1441069630	31.023865947711464	122.33378738069388	9.8	105.43333333333334	91.33333333333333
413695850	1441069631	31.023852999999992	122.33382699999999	9.8	105.5	91.0
413695850	1441069632	31.02383687261604	122.33386716983269	9.8	105.75	91.0
413695850	1441069633	31.023820000000008	122.333907	9.8	106.0	91.0
413695850	1441069634	31.02380439650856	122.33394765334673	9.8	106.15	90.5
413695850	1441069635	31.023787	122.33400000000002	9.8	106.3	90.0
413695850	1441069636	31.02376504439076	122.3340718861829	9.8	106.46666666666667	89.66666666666667
413695850	1441069637	31.02374202440319	122.33414935528116	9.8	106.63333333333334	89.33333333333333
413695850	1441069638	31.023723	122.33421300000002	9.8	106.8	89.0
413695850	1441069639	31.023711420058717	122.33424956436028	9.8	106.83333333333333	88.66666666666667
413695850	1441069640	31.023704288973864	122.33427039754187	9.8	106.86666666666667	88.33333333333333
413695850	1441069641	31.023696999999984	122.334293	9.8	106.9	88.0
413695850	1441069642	31.023685975597676	122.33433105793829	9.8	106.9	88.0
413695850	1441069643	31.023671755095616	122.33438300058843	9.8	106.9	88.0
413695850	1441069644	31.023655907043832	122.33444344294288	9.8	106.9	88.0
413695850	1441069645	31.02364	122.334507	9.8	106.9	88.0
413695850	1441069646	31.023625316522637	122.33456921434775	9.8	106.78	88.2
413695850	1441069647	31.02361199514073	122.33462933890819	9.8	106.66000000000001	88.39999999999999
413695850	1441069648	31.023599888374594	122.33468755418566	9.8	106.54	88.6
413695850	1441069649	31.02358884874414	122.33474404068396	9.8	106.42	88.8
413695850	1441069650	31.023578728768864	122.33479897890632	9.8	106.3	89.0
413695850	1441069651	31.023569380967878	122.3348525493555	9.8	106.17999999999999	89.2
413695850	1441069652	31.02356065785996	122.33490493253372	9.8	106.06	89.4
413695850	1441069653	31.023552411963525	122.33495630894282	9.8	105.94	89.6
413695850	1441069654	31.023544495796713	122.3350068590842	9.8	105.82000000000001	89.8
413695850	1441069655	31.023536761877285	122.33505676345887	9.8	105.7	90.0
413695850	1441069656	31.023529062722773	122.33510620256747	9.8	105.58	90.2
413695850	1441069657	31.023521250850386	122.33515535691035	9.8	105.46000000000001	90.4
413695850	1441069658	31.023513178777073	122.33520440698739	9.8	105.34	90.6
413695850	1441069659	31.023504699019444	122.33525353329816	9.8	105.22000000000001	90.8
413695850	1441069660	31.02349566409389	122.3353029163419	9.8	105.10000000000001	91.0
413695850	1441069661	31.023485926516507	122.33535273661742	9.8	104.97999999999999	91.2
413695850	1441069662	31.023475338803078	122.33540317462321	9.8	104.86	91.4
413695850	1441069663	31.023463753469105	122.33545441085725	9.8	104.74	91.60000000000001
413695850	1441069664	31.02345102302979	122.33550662581715	9.8	104.62	91.8
413695850	1441069665	31.023437	122.33556	9.8	104.5	92.0
413695850	1441069666	31.023421654222012	122.33561452528905	9.8	104.60000000000001	92.0
413695850	1441069667	31.023405424849425	122.33566943911433	9.8	104.7	92.0
413695850	1441069668	31.023388868364997	122.33572379029411	9.8	104.80000000000001	92.0
413695850	1441069669	31.0233725412532	122.33577662764867	9.8	104.9	92.0
413695850	1441069670	31.023357	122.33582699999998	9.8	105.00000000000001	92.0
413695850	1441069671	31.02334265543629	122.33587421655805	9.8	105.14285714285714	91.71428571428572
413695850	1441069672	31.02332933576753	122.33591862807822	9.8	105.28571428571429	91.42857142857143
413695850	1441069673	31.023316723541814	122.3359608457011	9.8	105.42857142857143	91.14285714285715
413695850	1441069674	31.02330450130632	122.33600148056638	9.8	105.57142857142858	90.85714285714285
413695850	1441069675	31.02329235160731	122.33604114381282	9.8	105.71428571428571	90.57142857142857
413695850	1441069676	31.023279956990304	122.33608044657832	9.8	105.85714285714286	90.28571428571428
413695850	1441069677	31.023266999999997	122.33612	9.8	106.0	90.0
413695850	1441069678	31.0232532412495	122.33616035523391	9.8	106.07499999999999	89.66666666666667
413695850	1441069679	31.02323875362784	122.33620182351495	9.8	106.15	89.33333333333334
413695850	1441069680	31.023223688092816	122.33624465609783	9.8	106.225	89.0
413695850	1441069681	31.023208195601836	122.33628910423724	9.8	106.3	88.66666666666667
413695850	1441069682	31.02319242711191	122.33633541918806	9.8	106.375	88.33333333333334
413695850	1441069683	31.023176533579623	122.33638385220527	9.8	106.44999999999999	88.0
413695850	1441069684	31.02316066596109	122.3364346545439	9.8	106.525	87.66666666666667
413695850	1441069685	31.023144975211917	122.33648807745918	9.8	106.6	87.33333333333334
413695850	1441069686	31.023129612287143	122.33654437220657	9.8	106.67500000000001	87.00000000000001
413695850	1441069687	31.023114728141177	122.33660379004176	9.8	106.75	86.66666666666669
413695850	1441069688	31.023100473727798	122.33666658222079	9.8	106.825	86.33333333333334
413695850	1441069689	31.02308700000001	122.33673300000001	9.8	106.9	86.0
413695850	1441069690	31.023074428909368	122.33680280450092	9.8	106.72	86.2
413695850	1441069691	31.02306276640625	122.3368737963043	9.8	106.54	86.4
413695850	1441069692	31.023051989445616	122.33694328585678	9.8	106.36	86.6
413695850	1441069693	31.023042074988233	122.33700858360588	9.8	106.17999999999999	86.8
413695850	1441069694	31.023033000000005	122.337067	9.8	106.0	87.0
413695850	1441069695	31.02302470924843	122.33711672795329	9.771428571428572	105.84285714285714	87.28571428571428
413695850	1441069696	31.02301701869146	122.33715949024051	9.742857142857144	105.68571428571428	87.57142857142857
413695850	1441069697	31.023009712080462	122.33719789210038	9.714285714285715	105.52857142857142	87.85714285714285
413695850	1441069698	31.023002573163005	122.33723453877042	9.685714285714285	105.37142857142858	88.14285714285714
413695850	1441069699	31.022995385683483	122.33727203548703	9.657142857142857	105.21428571428572	88.42857142857143
413695850	1441069700	31.02298793338322	122.33731298748549	9.628571428571428	105.05714285714286	88.71428571428571
413695850	1441069701	31.02298	122.33736000000002	9.6	104.9	89.0
413695850	1441069702	31.022971439638287	122.33741482165837	9.6	104.78	89.3
413695850	1441069703	31.022962387884633	122.33747577466751	9.6	104.66000000000001	89.6
413695850	1441069704	31.022953050699684	122.33754032463033	9.6	104.53999999999999	89.9
413695850	1441069705	31.022943634048698	122.33760593715107	9.6	104.42	90.2
413695850	1441069706	31.022934343901955	122.33767007783534	9.6	104.3	90.5
413695850	1441069707	31.02292538623481	122.3377302122903	9.6	104.17999999999999	90.8
413695850	1441069708	31.022916967027044	122.33778380612434	9.6	104.06	91.10000000000001
413695850	1441069709	31.022909292261915	122.33782832494703	9.6	103.94	91.4
413695850	1441069710	31.022902567924568	122.33786123436865	9.6	103.82000000000001	91.69999999999999
413695850	1441069711	31.022897000000007	122.33788000000001	9.6	103.7	92.0
413695850	1441069712	31.022890649807977	122.33789234216148	9.6	103.7	92.0
413695850	1441069713	31.022873000000004	122.337947	9.6	103.7	92.0
413695850	1441069714	31.02284	122.338067	9.6	103.90000000000002	92.0
413695850	1441069715	31.02281486281284	122.33816004912703	9.6	104.0	92.0
413695850	1441069716	31.02280068267023	122.33821208573636	9.6	104.10000000000001	92.0
413695850	1441069717	31.022793371136913	122.33823759779324	9.6	104.2	92.0
413695850	1441069718	31.022788839741818	122.33825107323777	9.6	104.30000000000001	92.0
413695850	1441069719	31.022783000000004	122.33826700000002	9.6	104.4	92.0
413695850	1441069720	31.022772696147758	122.33829678562466	9.6	104.56666666666668	91.66666666666667
413695850	1441069721	31.022758503331264	122.33833951613497	9.6	104.73333333333333	91.33333333333333
413695850	1441069722	31.02274192942585	122.33839119717581	9.6	104.90000000000002	91.0
413695850	1441069723	31.02272448231076	122.33844783439609	9.6	105.06666666666668	90.66666666666667
413695850	1441069724	31.022707669871345	122.33850543345054	9.6	105.23333333333335	90.33333333333333
413695850	1441069725	31.022693000000004	122.33856	9.6	105.4	90.0
413695850	1441069726	31.022681215650813	122.3386086574297	9.6	105.55	90.0
413695850	1441069727	31.02267	122.338653	9.6	105.7	90.0
413695850	1441069728	31.022657027812414	122.33869491612728	9.6	105.80000000000001	89.5
413695850	1441069729	31.022642999999984	122.338733	9.6	105.9	89.0
413695850	1441069730	31.022628423102798	122.3387714280641	9.6	105.95	89.0
413695850	1441069731	31.02261	122.33884000000002	9.6	106.0	89.0
413695850	1441069732	31.022587000000005	122.338947	9.6	106.2	89.0
413695850	1441069733	31.022569369262683	122.33901630727556	9.6	106.2	89.0
413695850	1441069734	31.022556999999995	122.33905300000002	9.6	106.2	89.0
413695850	1441069735	31.022547004319645	122.33908410404054	9.6	106.13333333333334	89.0
413695850	1441069736	31.02253894559034	122.33911531596054	9.6	106.06666666666666	89.0
413695850	1441069737	31.022533	122.33914700000001	9.6	106.0	89.0
413695850	1441069738	31.0225279496149	122.3391844902253	9.6	105.95	89.0
413695850	1441069739	31.022516999999993	122.339253	9.6	105.9	89.0
413695850	1441069740	31.022496999999998	122.33936000000001	9.6	105.5	90.0
413695850	1441069741	31.02248093514116	122.33944193610772	9.6	105.37500000000001	90.5
413695850	1441069742	31.022470775591387	122.33949184218264	9.6	105.25	91.0
413695850	1441069743	31.022464478252452	122.33952257716938	9.6	105.125	91.50000000000001
413695850	1441069744	31.02246	122.33954699999998	9.6	105.00000000000001	92.0
413695850	1441069745	31.022455518127767	122.33957582201516	9.6	104.96666666666667	92.33333333333333
413695850	1441069746	31.022450091647393	122.3396111642118	9.6	104.93333333333334	92.66666666666667
413695850	1441069747	31.022443000000006	122.339653	9.6	104.9	93.0
413695850	1441069748	31.022433780255508	122.33970179704025	9.6	104.8	93.50000000000001
413695850	1441069749	31.022423	122.33975999999998	9.6	104.7	94.0
413695850	1441069750	31.022411477092287	122.33982600037861	9.6	104.60000000000001	94.5
413695850	1441069751	31.022400000000005	122.33988000000001	9.6	104.5	95.0
413695850	1441069752	31.022388936391412	122.33990920145048	9.6	104.45	95.0
413695850	1441069753	31.022377000000002	122.339947	9.6	104.4	95.0
413695850	1441069754	31.022363277318846	122.34002144380946	9.6	104.45	95.50000000000001
413695850	1441069755	31.022350000000003	122.34009300000001	9.6	104.5	96.00000000000001
413695850	1441069756	31.02233807938134	122.34012664832755	9.6	104.60000000000001	96.00000000000001
413695850	1441069757	31.022319999999993	122.340173	9.6	104.7	96.00000000000001
413695850	1441069758	31.022293	122.34026700000001	9.6	105.00000000000001	97.0
413695850	1441069759	31.022275251166334	122.34032518303646	9.6	105.16666666666667	97.0
413695850	1441069760	31.022265753763584	122.34034655311008	9.6	105.33333333333334	97.0
413695850	1441069761	31.022256999999996	122.34035999999999	9.6	105.5	97.0
413695850	1441069762	31.022243102921387	122.34038870485901	9.6	105.75	96.75
413695850	1441069763	31.022224659003736	122.34043301440335	9.6	106.0	96.5
413695850	1441069764	31.02220388558278	122.34048756674423	9.6	106.25	96.25
413695850	1441069765	31.022183	122.340547	9.6	106.5	96.00000000000001
413695850	1441069766	31.022163662056336	122.3406064787862	9.6	106.825	95.50000000000001
413695850	1441069767	31.02214530136353	122.34066327367523	9.6	107.15	95.0
413695850	1441069768	31.022126789988164	122.34071518172686	9.6	107.47500000000001	94.5
413695850	1441069769	31.02210699999999	122.34076	9.6	107.8	94.0
413695850	1441069770	31.022085294412303	122.34079808112305	9.6	108.05	93.50000000000001
413695850	1441069771	31.022063	122.34084000000001	9.6	108.3	93.0
413695850	1441069772	31.022041820026107	122.34089377798666	9.6	108.55	93.0
413695850	1441069773	31.022023	122.340947	9.6	108.8	93.0
413695850	1441069774	31.022007194257405	122.34098649231231	9.6	108.91666666666667	92.66666666666667
413695850	1441069775	31.021993150104755	122.34101648300582	9.6	109.03333333333333	92.33333333333333
413695850	1441069776	31.021979138079747	122.34104555060698	9.6	109.15	92.0
413695850	1441069777	31.021963428711537	122.3410822736349	9.6	109.26666666666667	91.66666666666667
413695850	1441069778	31.021944292518466	122.34113523060007	9.6	109.38333333333334	91.33333333333333
413695850	1441069779	31.021919999999987	122.34121300000001	9.6	109.50000000000001	91.0
413695850	1441069780	31.021892999999995	122.341307	9.5	109.50000000000001	91.0
413695850	1441069781	31.02187737740463	122.34136054414417	9.5	109.50000000000001	91.0
413695850	1441069782	31.021871085495548	122.34138193207612	9.5	109.50000000000001	91.0
413695850	1441069783	31.021867	122.3414	9.5	109.50000000000001	91.0
413695850	1441069784	31.021859399182304	122.34143708730244	9.5	109.375	91.25
413695850	1441069785	31.02184817153453	122.34148954615468	9.5	109.25	91.50000000000001
413695850	1441069786	31.0218346081155	122.34154723192786	9.5	109.125	91.75
413695850	1441069787	31.021819999999995	122.34160000000001	9.5	109.0	92.0
413695850	1441069788	31.021805661523807	122.34164305518405	9.5	108.89999999999999	92.5
413695850	1441069789	31.021793000000006	122.341693	9.5	108.8	93.0
413695850	1441069790	31.02178276721641	122.34176249060195	9.5	108.65	93.50000000000001
413695850	1441069791	31.021772999999992	122.341827	9.5	108.5	94.0
413695850	1441069792	31.021761769636882	122.34186360741059	9.5	108.4	94.5
413695850	1441069793	31.021750000000008	122.341893	9.5	108.3	95.0
413695850	1441069794	31.021738964508156	122.34193973245895	9.5	108.225	95.25
413695850	1441069795	31.021728482292072	122.34200022166186	9.5	108.14999999999999	95.50000000000001
413695850	1441069796	31.021718008925124	122.3420638500331	9.5	108.07499999999999	95.75000000000001
413695850	1441069797	31.021707	122.34211999999998	9.5	108.0	96.00000000000001
413695850	1441069798	31.021693886387844	122.3421637546885	9.5	108.0	96.00000000000001
413695850	1441069799	31.021673000000003	122.342213	9.5	108.0	96.00000000000001
413695850	1441069800	31.021643	122.34228	9.5	108.2	97.0
413695850	1441069801	31.021619132120293	122.34233979305145	9.5	108.30000000000001	97.0
413695850	1441069802	31.021602708038706	122.34238835222699	9.5	108.4	97.0
413695850	1441069803	31.021590217900393	122.34242971488206	9.5	108.5	97.0
413695850	1441069804	31.021578151843315	122.34246791836102	9.5	108.6	97.0
413695850	1441069805	31.021563	122.34250699999998	9.5	108.7	97.0
413695850	1441069806	31.021543452564757	122.34254887874296	9.5	108.85	96.5
413695850	1441069807	31.021527000000006	122.342587	9.5	109.0	96.00000000000001
413695850	1441069808	31.021517190141005	122.34262053103762	9.5	109.25	96.00000000000001
413695850	1441069809	31.021492999999992	122.34268000000002	9.5	109.50000000000001	96.00000000000001
413695850	1441069810	31.021446999999995	122.342773	9.5	109.9	95.0
413695850	1441069811	31.02142999283093	122.34281754168784	9.5	110.03333333333333	95.0
413695850	1441069812	31.021429667390617	122.34283493302962	9.5	110.16666666666667	95.0
413695850	1441069813	31.021413	122.34287999999998	9.5	110.3	95.0
413695850	1441069814	31.021366999999994	122.342973	9.5	110.7	94.0
413695850	1441069815	31.02134123306159	122.34302724398606	9.5	110.8	93.66666666666667
413695850	1441069816	31.02133499363205	122.34304678414854	9.5	110.9	93.33333333333333
413695850	1441069817	31.02132999999999	122.34306700000002	9.5	111.0	93.0
413695850	1441069818	31.021313267530186	122.34311189893545	9.5	111.15	93.0
413695850	1441069819	31.021292999999996	122.34316	9.5	111.3	93.0
413695850	1441069820	31.02127821539946	122.34319327562784	9.5	111.35	92.5
413695850	1441069821	31.021259999999998	122.343253	9.5	111.4	92.0
413695850	1441069822	31.021232999999988	122.34336	9.5	111.5	92.0
413695850	1441069823	31.021216639185813	122.34342534795083	9.5	111.5	92.0
413695850	1441069824	31.021208807360235	122.34345018791552	9.5	111.5	92.0
413695850	1441069825	31.021199999999997	122.34346700000002	9.5	111.5	92.0
413695850	1441069826	31.02118340749579	122.34350083168097	9.5	111.5	91.50000000000001
413695850	1441069827	31.021162999999998	122.343547	9.5	111.5	91.0
413695850	1441069828	31.021144235735683	122.34359540510597	9.5	111.45	90.83333333333334
413695850	1441069829	31.021127745409203	122.3436440099583	9.5	111.4	90.66666666666667
413695850	1441069830	31.02111295284647	122.34369279321628	9.5	111.35	90.5
413695850	1441069831	31.021099281873415	122.34374173353808	9.5	111.3	90.33333333333333
413695850	1441069832	31.021086156315945	122.3437908095807	9.5	111.25	90.16666666666667
413695850	1441069833	31.021073000000005	122.34383999999999	9.5	111.2	90.0
413695850	1441069834	31.021059356425425	122.34388926794563	9.5	111.13333333333334	89.83333333333333
413695850	1441069835	31.021045247787736	122.34393851454678	9.5	111.06666666666668	89.66666666666667
413695850	1441069836	31.021030815956493	122.34398762542783	9.5	111.0	89.5
413695850	1441069837	31.021016202801473	122.34403648621355	9.5	110.93333333333334	89.33333333333333
413695850	1441069838	31.0210015501926	122.34408498252913	9.5	110.86666666666667	89.16666666666666
413695850	1441069839	31.020986999999995	122.344133	9.5	110.8	89.0
413695850	1441069840	31.020972671508996	122.34418046868052	9.5	110.675	88.91666666666667
413695850	1441069841	31.020958593665156	122.34422749633912	9.5	110.55000000000001	88.83333333333333
413695850	1441069842	31.02094477282887	122.34427423517266	9.5	110.425	88.75
413695850	1441069843	31.020931215360314	122.34432083737799	9.5	110.3	88.66666666666667
413695850	1441069844	31.020917927619514	122.34436745515187	9.5	110.175	88.58333333333334
413695850	1441069845	31.02090491596616	122.34441424069091	9.5	110.05	88.49999999999999
413695850	1441069846	31.0208921867598	122.34446134619172	9.5	109.925	88.41666666666666
413695850	1441069847	31.020879746359707	122.3445089238509	9.5	109.8	88.33333333333333
413695850	1441069848	31.020867601124984	122.34455712586488	9.5	109.675	88.25
413695850	1441069849	31.02085575741444	122.34460610443014	9.5	109.55	88.16666666666666
413695850	1441069850	31.02084422158667	122.34465601174308	9.5	109.425	88.08333333333333
413695850	1441069851	31.020832999999996	122.34470700000001	9.5	109.3	88.0
413695850	1441069852	31.0208220868569	122.34475914198822	9.5	109.13333333333333	88.16666666666666
413695850	1441069853	31.020811427737378	122.34481219285868	9.5	108.96666666666667	88.33333333333333
413695850	1441069854	31.02080095606628	122.3448658283532	9.5	108.8	88.49999999999999
413695850	1441069855	31.020790605268996	122.34491972421371	9.5	108.63333333333333	88.66666666666667
413695850	1441069856	31.020780308771407	122.34497355618204	9.5	108.46666666666665	88.83333333333333
413695850	1441069857	31.020769999999995	122.345027	9.5	108.3	89.0
413695850	1441069858	31.020759623316465	122.34507980084224	9.5	108.16666666666667	89.08333333333333
413695850	1441069859	31.02074916682173	122.34513198161473	9.5	108.03333333333332	89.16666666666666
413695850	1441069860	31.02073862955131	122.34518363465611	9.5	107.89999999999999	89.25
413695850	1441069861	31.020728010540584	122.3452348523051	9.5	107.76666666666667	89.33333333333333
413695850	1441069862	31.02071730882479	122.34528572690036	9.5	107.63333333333334	89.41666666666666
413695850	1441069863	31.02070652343899	122.34533635078049	9.5	107.5	89.5
413695850	1441069864	31.02069565341812	122.34538681628402	9.5	107.36666666666666	89.58333333333334
413695850	1441069865	31.020684697796966	122.34543721574951	9.5	107.23333333333333	89.66666666666667
413695850	1441069866	31.020673655610146	122.34548764151543	9.5	107.10000000000001	89.75
413695850	1441069867	31.020662525892174	122.34553818592023	9.5	106.96666666666667	89.83333333333333
413695850	1441069868	31.020651307677404	122.3455889413023	9.5	106.83333333333333	89.91666666666667
413695850	1441069869	31.02064000000001	122.34564	9.5	106.7	90.0
413695850	1441069870	31.020628600870257	122.3456914039222	9.5	106.66666666666667	89.83333333333333
413695850	1441069871	31.02061710420326	122.34574299325993	9.5	106.63333333333334	89.66666666666667
413695850	1441069872	31.02060550289063	122.3457945577748	9.5	106.60000000000001	89.5
413695850	1441069873	31.020593789824304	122.34584588722856	9.5	106.56666666666668	89.33333333333333
413695850	1441069874	31.020581957896564	122.34589677138298	9.5	106.53333333333335	89.16666666666666
413695850	1441069875	31.020570000000006	122.345947	9.5	106.5	89.0
413695850	1441069876	31.020557917317998	122.34599644232263	9.5	106.53333333333335	88.66666666666667
413695850	1441069877	31.02054574419565	122.34604528551833	9.5	106.56666666666668	88.33333333333333
413695850	1441069878	31.0205335232681	122.34609379623548	9.5	106.60000000000001	88.0
413695850	1441069879	31.02052129717014	122.34614224112256	9.5	106.63333333333334	87.66666666666667
413695850	1441069880	31.020509108536125	122.34619088682796	9.5	106.66666666666667	87.33333333333333
413695850	1441069881	31.020497	122.34624	9.5	106.7	87.0
413695850	1441069882	31.020485012190722	122.34628977617552	9.5	106.62500000000001	86.83333333333333
413695850	1441069883	31.020473177718753	122.34634012644575	9.5	106.55	86.66666666666667
413695850	1441069884	31.02046152719009	122.34639089079059	9.5	106.47500000000001	86.5
413695850	1441069885	31.020450091211007	122.34644190919002	9.5	106.39999999999999	86.33333333333334
413695850	1441069886	31.02043890038804	122.34649302162425	9.5	106.325	86.16666666666667
413695850	1441069887	31.020427985327974	122.34654406807356	9.5	106.25	86.0
413695850	1441069888	31.020417376637845	122.34659488851845	9.5	106.175	85.83333333333333
413695850	1441069889	31.02040710492493	122.34664532293941	9.5	106.10000000000001	85.66666666666667
413695850	1441069890	31.02039720079679	122.34669521131721	9.5	106.02499999999999	85.5
413695850	1441069891	31.020387694861203	122.34674439363259	9.5	105.95	85.33333333333333
413695850	1441069892	31.020378617726195	122.34679270986653	9.5	105.87499999999999	85.16666666666667
413695850	1441069893	31.020369999999993	122.34684	9.5	105.8	85.0
413695850	1441069894	31.02036182759099	122.34688635294191	9.5	105.64999999999999	85.0
413695850	1441069895	31.020353907606747	122.34693285331211	9.5	105.5	85.0
413695850	1441069896	31.020346002453	122.34698083465751	9.5	105.35	85.0
413695850	1441069897	31.020337874533446	122.34703163052411	9.5	105.19999999999999	85.0
413695850	1441069898	31.020329286249495	122.34708657445695	9.5	105.05000000000001	85.0
413695850	1441069899	31.020320000000005	122.34714700000002	9.5	104.9	85.0
413695850	1441069900	31.020309899914974	122.34721345648884	9.5	104.72	85.2
413695850	1441069901	31.02029935706149	122.34728335643015	9.5	104.53999999999999	85.4
413695850	1441069902	31.02028886424692	122.34735332812565	9.5	104.36000000000001	85.60000000000001
413695850	1441069903	31.020278914285928	122.3474199998799	9.5	104.18	85.80000000000001
413695850	1441069904	31.020270000000004	122.34748	9.5	104.0	86.0
413695850	1441069905	31.020262474285698	122.34753091897306	9.514285714285714	103.85714285714286	86.0
413695850	1441069906	31.02025613031843	122.34757419599812	9.528571428571428	103.71428571428572	86.0
413695850	1441069907	31.020250621339073	122.34761223245066	9.542857142857143	103.57142857142857	86.0
413695850	1441069908	31.020245600584758	122.34764742970468	9.557142857142857	103.42857142857144	86.0
413695850	1441069909	31.020240721289625	122.3476821891331	9.571428571428571	103.28571428571429	86.0
413695850	1441069910	31.020235636685133	122.34771891210791	9.585714285714285	103.14285714285715	86.0
413695850	1441069911	31.020230000000005	122.34776	9.6	103.0	86.0
413695850	1441069912	31.020223547020613	122.3478072075712	9.6	102.95	86.0
413695850	1441069913	31.020216343775804	122.34785970315093	9.6	102.9	86.0
413695850	1441069914	31.020208538856775	122.34791600846088	9.6	102.85000000000001	86.0
413695850	1441069915	31.020200280856788	122.34797464522353	9.6	102.80000000000001	86.0
413695850	1441069916	31.0201917183717	122.34803413516191	9.6	102.75	86.0
413695850	1441069917	31.020183000000003	122.34809300000002	9.6	102.7	86.0
413695850	1441069918	31.020174245227444	122.34815003951344	9.6	102.675	85.91666666666667
413695850	1441069919	31.020165457079692	122.34820516568173	9.6	102.65	85.83333333333334
413695850	1441069920	31.02015660946679	122.34825856853523	9.6	102.625	85.75000000000001
413695850	1441069921	31.02014767629839	122.34831043810414	9.6	102.60000000000001	85.66666666666667
413695850	1441069922	31.020138631483793	122.34836096441857	9.6	102.575	85.58333333333334
413695850	1441069923	31.02012944893194	122.34841033750855	9.6	102.55000000000001	85.5
413695850	1441069924	31.020120102551452	122.34845874740392	9.6	102.52499999999999	85.41666666666667
413695850	1441069925	31.02011056625064	122.34850638413448	9.6	102.5	85.33333333333333
413695850	1441069926	31.020100813937503	122.34855343772988	9.6	102.475	85.25
413695850	1441069927	31.020090819519776	122.34860009821966	9.6	102.45	85.16666666666667
413695850	1441069928	31.02008055690488	122.34864655563327	9.6	102.425	85.08333333333334
413695850	1441069929	31.020069999999993	122.348693	9.6	102.4	85.0
413695850	1441069930	31.02005915966935	122.34873970452563	9.6	102.36666666666667	84.83333333333334
413695850	1441069931	31.020048194606076	122.34878727512236	9.6	102.33333333333333	84.66666666666667
413695850	1441069932	31.02003730045969	122.3488364008791	9.6	102.3	84.50000000000001
413695850	1441069933	31.0200266728786	122.3488877708848	9.6	102.26666666666668	84.33333333333333
413695850	1441069934	31.02001650751008	122.34894207422863	9.6	102.23333333333333	84.16666666666667
413695850	1441069935	31.020007	122.34900000000002	9.6	102.2	84.0
413695850	1441069936	31.019998296569426	122.34906185262129	9.6	102.10000000000001	83.8
413695850	1441069937	31.019990345745814	122.34912639784564	9.6	102.0	83.60000000000001
413695850	1441069938	31.019983046635865	122.34919201675926	9.6	101.9	83.4
413695850	1441069939	31.019976298349533	122.34925709044855	9.6	101.8	83.2
413695850	1441069940	31.019969999999994	122.34932	9.6	101.7	83.0
413695850	1441069941	31.019964061553175	122.34937947047753	9.6	101.56923076923077	83.15384615384616
413695850	1441069942	31.019958436374996	122.3494356028543	9.6	101.43846153846154	83.3076923076923
413695850	1441069943	31.019953088680317	122.34948884208062	9.6	101.3076923076923	83.46153846153847
413695850	1441069944	31.019947982683	122.34953963310656	9.6	101.17692307692309	83.61538461538461
413695850	1441069945	31.01994308259607	122.34958842088201	9.6	101.04615384615386	83.76923076923077
413695850	1441069946	31.01993835263177	122.3496356503567	9.6	100.91538461538462	83.92307692307692
413695850	1441069947	31.019933757001624	122.3496817664801	9.6	100.78461538461539	84.07692307692308
413695850	1441069948	31.01992925991646	122.34972721420166	9.6	100.65384615384616	84.23076923076923
413695850	1441069949	31.01992482558647	122.3497724384706	9.6	100.52307692307693	84.38461538461539
413695850	1441069950	31.01992041822121	122.34981788423599	9.6	100.3923076923077	84.53846153846153
413695850	1441069951	31.019916002029642	122.34986399644683	9.6	100.26153846153846	84.6923076923077
413695850	1441069952	31.019911541220026	122.34991122005195	9.6	100.13076923076923	84.84615384615384
413695850	1441069953	31.019907000000007	122.34996	9.6	100.0	85.0
413695850	1441069954	31.01990234692988	122.3500106410543	9.6	99.9	85.16666666666667
413695850	1441069955	31.019897567983516	122.35006288723724	9.6	99.8	85.33333333333333
413695850	1441069956	31.019892653488657	122.35011634238604	9.6	99.7	85.5
413695850	1441069957	31.019887593773667	122.35017061033791	9.6	99.60000000000001	85.66666666666667
413695850	1441069958	31.01988237916756	122.35022529493014	9.6	99.5	85.83333333333334
413695850	1441069959	31.019876999999994	122.35028000000001	9.6	99.40000000000002	86.0
413695850	1441069960	31.01987144323226	122.35033439199908	9.633333333333333	99.36666666666667	86.0
413695850	1441069961	31.019865682349725	122.35038838783555	9.666666666666666	99.33333333333334	86.0
413695850	1441069962	31.0198596874688	122.35044196703166	9.7	99.30000000000001	86.0
413695850	1441069963	31.0198534287059	122.35049510910966	9.733333333333334	99.26666666666667	86.0
413695850	1441069964	31.019846876177468	122.35054779359174	9.766666666666667	99.23333333333333	86.0
413695850	1441069965	31.01984000000001	122.3506	9.8	99.2	86.0
413695850	1441069966	31.01983276902693	122.35065173076333	9.8	99.25	85.83333333333334
413695850	1441069967	31.019825147059397	122.35070307993777	9.8	99.30000000000001	85.66666666666667
413695850	1441069968	31.019817096635308	122.35075416448608	9.8	99.35000000000001	85.5
413695850	1441069969	31.019808580292402	122.35080510137087	9.8	99.4	85.33333333333333
413695850	1441069970	31.019799560568188	122.35085600755471	9.8	99.45	85.16666666666667
413695850	1441069971	31.01979	122.35090699999999	9.8	99.5	85.0
413695850	1441069972	31.0197798973243	122.3509581571687	9.8	99.56666666666668	84.83333333333334
413695850	1441069973	31.019769396074672	122.35100940352164	9.8	99.63333333333334	84.66666666666667
413695850	1441069974	31.019758675984132	122.3510606250197	9.8	99.7	84.50000000000001
413695850	1441069975	31.01974791678587	122.35111170762423	9.8	99.76666666666668	84.33333333333333
413695850	1441069976	31.0197372982133	122.35116253729691	9.8	99.83333333333334	84.16666666666667
413695850	1441069977	31.019727000000007	122.35121300000002	9.8	99.9	84.0
413695850	1441069978	31.019717172462823	122.35126301906921	9.8	99.88333333333334	83.83333333333334
413695850	1441069979	31.019707848250903	122.35131266733293	9.8	99.86666666666667	83.66666666666667
413695850	1441069980	31.019699030596392	122.35136205499282	9.8	99.85000000000001	83.5
413695850	1441069981	31.01969072273118	122.35141129225033	9.8	99.83333333333334	83.33333333333333
413695850	1441069982	31.019682927887033	122.35146048930699	9.8	99.81666666666668	83.16666666666667
413695850	1441069983	31.019675649295543	122.35150975636424	9.8	99.8	83.0
413695850	1441069984	31.01966889018813	122.35155920362352	9.8	99.78333333333335	82.83333333333334
413695850	1441069985	31.019662653796058	122.35160894128627	9.8	99.76666666666668	82.66666666666667
413695850	1441069986	31.019656943350398	122.35165907955388	9.8	99.75	82.50000000000001
413695850	1441069987	31.019651762082045	122.35170972862777	9.8	99.73333333333335	82.33333333333333
413695850	1441069988	31.019647113221723	122.35176099870935	9.8	99.71666666666667	82.16666666666667
413695850	1441069989	31.019643	122.35181300000002	9.8	99.7	82.0
413695850	1441069990	31.01963941291576	122.35186578004192	9.8	99.53333333333335	82.16666666666667
413695850	1441069991	31.0196362915421	122.35191913573992	9.8	99.36666666666667	82.33333333333333
413695850	1441069992	31.019633562721022	122.35197280133946	9.8	99.20000000000002	82.50000000000001
413695850	1441069993	31.019631153294984	122.35202651108592	9.8	99.03333333333333	82.66666666666667
413695850	1441069994	31.01962899010686	122.3520799992244	9.8	98.86666666666667	82.83333333333334
413695850	1441069995	31.019626999999993	122.35213300000001	9.8	98.7	83.0
413695850	1441069996	31.019625110057106	122.35218532236073	9.8	98.59285714285714	83.28571428571429
413695850	1441069997	31.019623248317043	122.35223707406699	9.8	98.4857142857143	83.57142857142857
413695850	1441069998	31.019621343057402	122.35228843758217	9.8	98.37857142857143	83.85714285714286
413695850	1441069999	31.019619322555464	122.35233959536951	9.8	98.27142857142857	84.14285714285714
413695850	1441070000	31.01961711508821	122.35239072989212	9.8	98.16428571428573	84.42857142857143
413695850	1441070001	31.019614648932347	122.35244202361282	9.8	98.05714285714286	84.71428571428571
413695850	1441070002	31.019611852364285	122.35249365899442	9.8	97.95000000000002	85.0
413695850	1441070003	31.019608653660125	122.35254581849948	9.8	97.84285714285716	85.28571428571429
413695850	1441070004	31.0196049810957	122.35259868459035	9.8	97.7357142857143	85.57142857142857
413695850	1441070005	31.019600762946478	122.35265243972917	9.8	97.62857142857145	85.85714285714286
413695850	1441070006	31.01959592748764	122.35270726637798	9.8	97.52142857142859	86.14285714285714
413695850	1441070007	31.01959040299402	122.35276334699844	9.8	97.41428571428573	86.42857142857143
413695850	1441070008	31.019584117740116	122.35282086405206	9.8	97.30714285714286	86.71428571428571
413695850	1441070009	31.019577000000005	122.35288000000001	9.8	97.2	87.0
413695850	1441070010	31.01956935552705	122.35293883000006	9.8	97.2	87.0
413695850	1441070011	31.019562999999994	122.352987	9.8	97.2	87.0
413695850	1441070012	31.019558135535153	122.35302348432629	9.8	97.3	87.0
413695850	1441070013	31.019547000000006	122.35309300000002	9.8	97.4	87.0
413695850	1441070014	31.019526999999997	122.35321300000001	9.8	97.5	87.0
413695850	1441070015	31.01951714790288	122.35328215159427	9.8	97.63333333333334	87.0
413695850	1441070016	31.019515480360333	122.3533044741681	9.8	97.76666666666668	87.0
413695850	1441070017	31.019513	122.35332	9.8	97.9	87.0
413695850	1441070018	31.019503258017007	122.35335903754289	9.8	98.05000000000001	86.5
413695850	1441070019	31.019490000000005	122.353413	9.8	98.2	86.0
413695850	1441070020	31.019478306220346	122.35346671916516	9.8	98.325	86.0
413695850	1441070021	31.01946840122167	122.35351759639322	9.8	98.45	86.0
413695850	1441070022	31.01945929561239	122.35356617542527	9.8	98.575	86.0
413695850	1441070023	31.019449999999985	122.35361300000001	9.8	98.7	86.0
413695850	1441070024	31.01943991484223	122.3536590437636	9.8	98.85000000000001	85.5
413695850	1441070025	31.019429999999996	122.353707	9.8	99.0	85.0
413695850	1441070026	31.019421220169647	122.3537589740701	9.8	99.1	85.0
413695850	1441070027	31.019412999999993	122.35381300000002	9.8	99.2	85.0
413695850	1441070028	31.019404543057686	122.35386667294767	9.8	99.275	84.75000000000001
413695850	1441070029	31.019395708613338	122.35391990393684	9.8	99.35000000000001	84.50000000000001
413695850	1441070030	31.01938651986253	122.3539731829576	9.8	99.425	84.25
413695850	1441070031	31.019377000000002	122.35402699999999	9.8	99.5	84.0
413695850	1441070032	31.01936753975506	122.35408119403999	9.8	99.5	84.0
413695850	1441070033	31.019359999999992	122.354133	9.8	99.5	84.0
413695850	1441070034	31.019355409696058	122.35418040387684	9.8	99.45	84.0
413695850	1441070035	31.01935	122.354227	9.8	99.40000000000002	84.0
413695850	1441070036	31.019340821458048	122.35427719044822	9.8	99.30000000000001	84.0
413695850	1441070037	31.019332999999992	122.35433300000001	9.8	99.2	84.0
413695850	1441070038	31.019331179470385	122.35439408433683	9.8	99.2	84.50000000000001
413695850	1441070039	31.019330000000007	122.35445299999999	9.8	99.2	85.0
413695850	1441070040	31.019323960666515	122.3545029721967	9.8	99.05	85.0
413695850	1441070041	31.019317000000008	122.35454699999998	9.8	98.9	85.0
413695850	1441070042	31.019313917766652	122.35459033036157	9.8	98.80000000000001	85.25
413695850	1441070043	31.019313519250925	122.35463742784334	9.8	98.7	85.5
413695850	1441070044	31.019313111111835	122.35469256140492	9.8	98.6	85.75000000000001
413695850	1441070045	31.019310000000004	122.35475999999998	9.8	98.5	86.0
413695850	1441070046	31.019302436433296	122.35484061126088	9.8	98.4	86.33333333333334
413695850	1441070047	31.01929244644942	122.35492165756749	9.8	98.30000000000001	86.66666666666667
413695850	1441070048	31.019282999999994	122.354987	9.8	98.2	87.0
413695850	1441070049	31.019276303301453	122.35502615094882	9.8	98.2	87.0
413695850	1441070050	31.01927150751067	122.35505122799262	9.8	98.2	87.0
413695850	1441070051	31.019267	122.35508000000002	9.8	98.2	87.0
413695850	1441070052	31.01926144000312	122.35512585435153	9.8	98.27499999999999	87.24999999999999
413695850	1441070053	31.019254574254674	122.35518465249281	9.8	98.35000000000001	87.5
413695850	1441070054	31.019246421375126	122.35524787438716	9.8	98.42500000000001	87.75
413695850	1441070055	31.019237000000004	122.355307	9.8	98.5	88.0
413695850	1441070056	31.01922665048384	122.3553561490176	9.8	98.6	87.5
413695850	1441070057	31.019216999999994	122.3554	9.8	98.7	87.0
413695850	1441070058	31.019209048467054	122.35544486110449	9.8	98.85000000000001	87.0
413695850	1441070059	31.0192	122.35549299999998	9.8	99.0	87.0
413695850	1441070060	31.019187280647497	122.35554515656139	9.8	99.1	87.0
413695850	1441070061	31.019173	122.35560000000001	9.8	99.2	87.0
413695850	1441070062	31.01915985414948	122.35565590323213	9.8	99.325	86.75
413695850	1441070063	31.019148201643777	122.35571212463358	9.8	99.45	86.5
413695850	1441070064	31.019137816645188	122.35576814394412	9.8	99.575	86.25
413695850	1441070065	31.019128473316883	122.35582344090322	9.8	99.7	86.0
413695850	1441070066	31.019119945822943	122.35587749524987	9.8	99.825	85.75
413695850	1441070067	31.019112008328253	122.35592978672278	9.8	99.95	85.5
413695850	1441070068	31.019104434998482	122.3559797950602	9.8	100.075	85.25
413695850	1441070069	31.019096999999988	122.35602700000001	9.8	100.2	85.0
413695850	1441070070	31.01908954394309	122.35607120894835	9.8	100.23333333333333	84.83333333333334
413695850	1441070071	31.019082173211082	122.35611353998564	9.8	100.26666666666667	84.66666666666667
413695850	1441070072	31.019075060628843	122.35615543886068	9.8	100.3	84.50000000000001
413695850	1441070073	31.01906837901926	122.35619835132226	9.8	100.33333333333333	84.33333333333333
413695850	1441070074	31.019062301203366	122.3562437231191	9.8	100.36666666666666	84.16666666666667
413695850	1441070075	31.019057000000004	122.356293	9.8	100.4	84.0
413695850	1441070076	31.019052345889133	122.35634812121287	9.8	100.3	84.0
413695850	1441070077	31.019047000000008	122.35641300000002	9.8	100.2	84.0
413695850	1441070078	31.019039987611624	122.3564867109423	9.8	100.2	84.0
413695850	1441070079	31.019033000000004	122.356547	9.8	100.2	84.0
413695850	1441070080	31.019027703684497	122.35657828502315	9.8	100.10000000000001	84.0
413695850	1441070081	31.019023	122.35661299999998	9.8	100.0	84.0
413695850	1441070082	31.019017697628975	122.35668014896034	9.8	99.85	84.50000000000001
413695850	1441070083	31.019013	122.35674700000001	9.8	99.7	85.0
413695850	1441070084	31.019009130838235	122.35678449414128	9.8	99.60000000000001	85.0
413695850	1441070085	31.019000000000005	122.35683999999999	9.8	99.5	85.0
413695850	1441070086	31.018983000000002	122.356947	9.8	99.2	86.0
413695850	1441070087	31.018971460292086	122.3570311050847	9.8	99.14	86.2
413695850	1441070088	31.018966539681276	122.35708133609013	9.8	99.08000000000001	86.4
413695850	1441070089	31.01896508893686	122.35711081455842	9.8	99.02	86.6
413695850	1441070090	31.018963958800327	122.3571326620199	9.8	98.96000000000001	86.8
413695850	1441070091	31.018960000000007	122.35716	9.8	98.9	87.0
413695850	1441070092	31.018951188344126	122.35720212081945	9.8	98.80000000000001	87.5
413695850	1441070093	31.018939999999997	122.357253	9.8	98.7	88.0
413695850	1441070094	31.018929403342806	122.3573046584502	9.8	98.7	88.0
413695850	1441070095	31.018919835181357	122.35735661539711	9.8	98.7	88.0
413695850	1441070096	31.018911099429843	122.35741026464567	9.8	98.7	88.0
413695850	1441070097	31.018903000000005	122.357467	9.8	98.7	88.0
413695850	1441070098	31.018895225083128	122.3575271772336	9.8	98.85000000000001	88.49999999999999
413695850	1441070099	31.018887	122.357587	9.8	99.0	89.0
413695850	1441070100	31.018877627257986	122.35764261647921	9.8	99.11666666666667	88.83333333333333
413695850	1441070101	31.018867180955805	122.35769410507926	9.8	99.23333333333333	88.66666666666667
413695850	1441070102	31.018855928087543	122.35774252676558	9.8	99.35000000000001	88.49999999999999
413695850	1441070103	31.018844135645367	122.35778894250393	9.8	99.46666666666667	88.33333333333333
413695850	1441070104	31.01883207061985	122.3578344132601	9.8	99.58333333333334	88.16666666666666
413695850	1441070105	31.018819999999995	122.35787999999998	9.8	99.7	88.0
413695850	1441070106	31.018808119430393	122.35792656753127	9.8	99.86666666666667	87.66666666666667
413695850	1441070107	31.01879633918303	122.35797419602865	9.8	100.03333333333333	87.33333333333334
413695850	1441070108	31.018784498186996	122.35802276950838	9.8	100.2	87.00000000000001
413695850	1441070109	31.01877243537152	122.35807217198644	9.8	100.36666666666667	86.66666666666667
413695850	1441070110	31.018759989665995	122.35812228747851	9.8	100.53333333333335	86.33333333333334
413695850	1441070111	31.018746999999998	122.358173	9.8	100.7	86.0
413695850	1441070112	31.018733462240235	122.35822472454205	9.8	100.80000000000001	86.0
413695850	1441070113	31.018719999999995	122.35828	9.8	100.9	86.0
413695850	1441070114	31.018707465792104	122.35834021085131	9.8	100.95	85.5
413695850	1441070115	31.018697	122.3584	9.8	101.0	85.0
413695850	1441070116	31.01868929959633	122.35845443205501	9.8	101.1	85.0
413695850	1441070117	31.018682999999992	122.358507	9.8	101.2	85.0
413695850	1441070118	31.018676585818408	122.35856131092643	9.8	101.30000000000001	84.50000000000001
413695850	1441070119	31.018670000000007	122.358613	9.8	101.4	84.0
413695850	1441070120	31.018663482133938	122.35865694924031	9.8	101.30000000000001	84.0
413695850	1441070121	31.018656999999997	122.35869299999999	9.8	101.2	84.0
413695850	1441070122	31.0186504624046	122.35872400155958	9.8	101.15	84.0
413695850	1441070123	31.01864381407741	122.35875987557871	9.8	101.1	84.0
413695850	1441070124	31.018637008717388	122.35881231180927	9.8	101.05	84.0
413695850	1441070125	31.018629999999995	122.358893	9.8	101.0	84.0
413695850	1441070126	31.018622999999998	122.35899999999998	9.8	100.7	85.0
413695850	1441070127	31.01861695320822	122.35908950560652	9.8	100.62857142857143	85.0
413695850	1441070128	31.018611857116138	122.35915469484829	9.8	100.55714285714286	85.0
413695850	1441070129	31.018607407819804	122.35920139928194	9.8	100.48571428571428	85.0
413695850	1441070130	31.018603301396908	122.35923545046188	9.8	100.41428571428573	85.0
413695850	1441070131	31.018599233913843	122.35926267994081	9.8	100.34285714285716	85.0
413695850	1441070132	31.018594901430095	122.35928891927016	9.8	100.27142857142857	85.0
413695850	1441070133	31.018590000000003	122.35932000000001	9.8	100.2	85.0
413695850	1441070134	31.018584310754584	122.3593603892322	9.8	100.11666666666667	85.16666666666667
413695850	1441070135	31.018577955150494	122.35940909628053	9.8	100.03333333333333	85.33333333333333
413695850	1441070136	31.01857113972796	122.35946376601258	9.8	99.95	85.5
413695850	1441070137	31.018564071030042	122.35952204329672	9.8	99.86666666666667	85.66666666666667
413695850	1441070138	31.018556955603685	122.35958157300234	9.8	99.78333333333335	85.83333333333334
413695850	1441070139	31.01855000000001	122.35964	9.8	99.7	86.0
413695850	1441070140	31.01854333582164	122.35969548528205	9.8	99.7	86.0
413695850	1441070141	31.018536794862417	122.35974825432417	9.8	99.7	86.0
413695850	1441070142	31.018530133962436	122.35979904872225	9.8	99.7	86.0
413695850	1441070143	31.0185231099605	122.35984861007138	9.8	99.7	86.0
413695850	1441070144	31.0185154796942	122.35989767996605	9.8	99.7	86.0
413695850	1441070145	31.018506999999996	122.35994700000002	9.8	99.7	86.0
413695850	1441070146	31.0184975125901	122.35999720666288	9.8	99.75	85.83333333333334
413695850	1441070147	31.018487198683516	122.36004851603018	9.8	99.8	85.66666666666667
413695850	1441070148	31.018476324375875	122.3601010390743	9.8	99.85	85.5
413695850	1441070149	31.01846515576263	122.36015488676826	9.8	99.9	85.33333333333333
413695850	1441070150	31.018453958939006	122.36021017008547	9.8	99.95	85.16666666666667
413695850	1441070151	31.018442999999987	122.36026699999998	9.8	100.0	85.0
413695850	1441070152	31.018432512345026	122.36032534162511	9.8	100.03999999999999	84.60000000000001
413695850	1441070153	31.018422598592526	122.36038457662957	9.8	100.08	84.2
413695850	1441070154	31.0184133286668	122.36044394082123	9.8	100.12	83.8
413695850	1441070155	31.018404772493575	122.36050267000844	9.8	100.16000000000001	83.4
413695850	1441070156	31.018396999999997	122.36055999999999	9.8	100.2	83.0
413695850	1441070157	31.01839005421889	122.36061534081708	9.8	100.12307692307692	83.07692307692308
413695850	1441070158	31.01838387060131	122.36066879932955	9.8	100.04615384615384	83.15384615384616
413695850	1441070159	31.018378357702314	122.36072065661894	9.8	99.96923076923078	83.23076923076923
413695850	1441070160	31.01837342407641	122.36077119376661	9.8	99.8923076923077	83.3076923076923
413695850	1441070161	31.018368978277632	122.36082069185355	9.8	99.81538461538462	83.38461538461539
413695850	1441070162	31.018364928859555	122.36086943196047	9.8	99.73846153846154	83.46153846153847
413695850	1441070163	31.018361184375266	122.36091769516784	9.8	99.66153846153847	83.53846153846153
413695850	1441070164	31.018357653377482	122.36096576255595	9.8	99.58461538461539	83.61538461538461
413695850	1441070165	31.018354244418436	122.36101391520475	9.8	99.50769230769231	83.6923076923077
413695850	1441070166	31.01835086604998	122.36106243419408	9.8	99.43076923076923	83.76923076923077
413695850	1441070167	31.0183474268235	122.36111160060352	9.8	99.35384615384616	83.84615384615384
413695850	1441070168	31.01834383529001	122.36116169551246	9.8	99.27692307692308	83.92307692307692
413695850	1441070169	31.01834	122.361213	9.8	99.2	84.0
413695850	1441070170	31.01833584455811	122.3612656610317	9.8	99.08333333333333	84.16666666666667
413695850	1441070171	31.018331352787477	122.36131928911928	9.8	98.96666666666667	84.33333333333333
413695850	1441070172	31.01832652356658	122.36137336066132	9.8	98.85000000000001	84.50000000000001
413695850	1441070173	31.01832135577474	122.36142735205635	9.8	98.73333333333333	84.66666666666667
413695850	1441070174	31.018315848292197	122.361480739703	9.8	98.61666666666667	84.83333333333334
413695850	1441070175	31.01831	122.36153300000001	9.8	98.5	85.0
413695850	1441070176	31.01830383436053	122.3615837641343	9.8	98.41666666666667	85.16666666666667
413695850	1441070177	31.01829747315827	122.3616332824449	9.8	98.33333333333334	85.33333333333333
413695850	1441070178	31.018291062757633	122.36168196005919	9.8	98.25	85.5
413695850	1441070179	31.01828474952236	122.36173020210462	9.8	98.16666666666666	85.66666666666667
413695850	1441070180	31.018278679815634	122.36177841370892	9.8	98.08333333333333	85.83333333333334
413695850	1441070181	31.018273000000008	122.36182700000002	9.8	98.0	86.0
413695850	1441070182	31.018267739284678	122.36187647687788	9.8	98.0	86.0
413695850	1441070183	31.018262458267035	122.3619278033295	9.8	98.0	86.0
413695850	1441070184	31.01825660038998	122.36198204911244	9.8	98.0	86.0
413695850	1441070185	31.01824960909444	122.3620402839828	9.8	98.0	86.0
413695850	1441070186	31.0182409278191	122.36210357769467	9.8	98.0	86.0
413695850	1441070187	31.018229999999996	122.36217299999998	9.8	98.0	86.0
413695850	1441070188	31.01821681826843	122.36224807487056	9.8	98.06666666666666	86.0
413695850	1441070189	31.018203572053608	122.36232214317106	9.8	98.13333333333333	86.0
413695850	1441070190	31.018192999999997	122.362387	9.8	98.2	86.0
413695850	1441070191	31.01818648664035	122.36243740800626	9.8	98.30000000000001	86.0
413695850	1441070192	31.018179999999997	122.36248	9.8	98.4	86.0
413695850	1441070193	31.01816958366309	122.362523484158	9.8	98.45	85.5
413695850	1441070194	31.018156999999995	122.362573	9.8	98.5	85.0
413695850	1441070195	31.018145303704408	122.36262940536292	9.8	98.6	85.0
413695850	1441070196	31.018137	122.36268000000001	9.8	98.7	85.0
413695850	1441070197	31.018133378126173	122.36271376741209	9.8	98.76666666666668	85.0
413695850	1441070198	31.01813141277792	122.36273998414521	9.8	98.83333333333333	85.0
413695850	1441070199	31.018127000000003	122.36277299999999	9.8	98.9	85.0
413695850	1441070200	31.018117608788724	122.3628225612387	9.8	98.95	84.50000000000001
413695850	1441070201	31.018106999999993	122.36288	9.8	99.0	84.0
413695850	1441070202	31.018099199340774	122.3629347418327	9.8	99.1	84.0
413695850	1441070203	31.018092999999997	122.362987	9.8	99.2	84.0
413695850	1441070204	31.01808646884561	122.36303934642744	9.8	99.2	84.0
413695850	1441070205	31.018079999999994	122.363093	9.8	99.2	84.0
413695850	1441070206	31.01807442527621	122.36314787245838	9.8	99.1	84.0
413695850	1441070207	31.01807	122.3632	9.8	99.0	84.0
413695850	1441070208	31.018066580052714	122.3632465387394	9.8	99.0	84.0
413695850	1441070209	31.018063000000012	122.36329299999998	9.8	99.0	84.0
413695850	1441070210	31.018058254508663	122.36334497258254	9.8	98.85000000000001	84.0
413695850	1441070211	31.01805299999999	122.36340000000001	9.8	98.7	84.0
413695850	1441070212	31.018048026915515	122.36345432093162	9.8	98.6	84.0
413695850	1441070213	31.018043000000002	122.363507	9.8	98.5	84.0
413695850	1441070214	31.018037637829362	122.36355861869035	9.8	98.45	84.0
413695850	1441070215	31.01803299999999	122.36361300000002	9.8	98.4	84.0
413695850	1441070216	31.018029921763915	122.3636728293081	9.8	98.2	84.50000000000001
413695850	1441070217	31.018026999999996	122.363733	9.8	98.0	85.0
413695850	1441070218	31.0180226751199	122.36378818907578	9.8	98.0	85.0
413695850	1441070219	31.018017000000007	122.36384	9.8	98.0	85.0
413695850	1441070220	31.018010377754212	122.36389178938921	9.8	97.95	85.5
413695850	1441070221	31.018002999999997	122.36394700000001	9.8	97.9	86.0
413695850	1441070222	31.01799503240013	122.36400795515061	9.8	97.86000000000001	86.0
413695850	1441070223	31.017986748311102	122.36407241426853	9.8	97.82000000000001	86.0
413695850	1441070224	31.017978448018695	122.36413699581028	9.8	97.78	86.0
413695850	1441070225	31.017970431815403	122.36419831823412	9.8	97.74	86.0
413695850	1441070226	31.017962999999998	122.36425300000002	9.8	97.7	86.0
413695850	1441070227	31.0179562968053	122.3642987563857	9.8	97.7	86.0
413695850	1441070228	31.017949842180663	122.36433768993342	9.8	97.7	86.0
413695850	1441070229	31.017943	122.36437300000001	9.8	97.7	86.0
413695850	1441070230	31.01793568307716	122.3644071925517	9.8	97.7	86.0
413695850	1441070231	31.01793	122.36444	9.8	97.7	86.0
413695850	1441070232	31.01792745585265	122.36447225575789	9.8	97.75	86.0
413695850	1441070233	31.01792494592265	122.3645119707861	9.8	97.8	86.0
413695850	1441070234	31.017918213036992	122.36456895042515	9.8	97.85000000000001	86.0
413695850	1441070235	31.017902999999993	122.364653	9.8	97.9	86.0
413695850	1441070236	31.017879999999998	122.36476000000002	9.8	98.0	86.0
413695850	1441070237	31.017864847734696	122.36484389086729	9.8	98.03999999999999	86.0
413695850	1441070238	31.01785868752933	122.36489972489002	9.8	98.08	86.0
413695850	1441070239	31.017857803466633	122.3649363134858	9.8	98.12	86.0
413695850	1441070240	31.01785847960724	122.36496246805712	9.8	98.16	86.0
413695850	1441070241	31.017856999999996	122.364987	9.8	98.2	86.0
413695850	1441070242	31.017850559973994	122.36501879051093	9.8	98.2	86.0
413695850	1441070243	31.017839999999993	122.36506700000001	9.8	98.2	86.0
413695850	1441070244	31.017827505922124	122.36513465908266	9.8	98.30000000000001	86.0
413695850	1441070245	31.017816999999994	122.3652	9.8	98.4	86.0
413695850	1441070246	31.01781129135898	122.36524357316735	9.8	98.45	86.0
413695850	1441070247	31.017807000000005	122.36528000000001	9.8	98.5	86.0
413695850	1441070248	31.01780025390947	122.36532757547914	9.8	98.5	85.75000000000001
413695850	1441070249	31.01779140224123	122.36538521789237	9.8	98.5	85.5
413695850	1441070250	31.01778184944977	122.36544700135808	9.8	98.5	85.25
413695850	1441070251	31.01777299999999	122.365507	9.8	98.5	85.0
413695850	1441070252	31.017765879738693	122.36556117053084	9.8	98.5	85.0
413695850	1441070253	31.017760000000003	122.365613	9.8	98.5	85.0
413695850	1441070254	31.01775468187192	122.36566646875364	9.8	98.6	85.0
413695850	1441070255	31.017749999999996	122.36572	9.8	98.7	85.0
413695850	1441070256	31.017746062800693	122.3657713240951	9.8	98.65	85.25
413695850	1441070257	31.01774236020021	122.3658209571199	9.8	98.6	85.5
413695850	1441070258	31.017738227500075	122.36587011158514	9.8	98.55	85.75000000000001
413695850	1441070259	31.01773299999999	122.36592	9.8	98.5	86.0
413695850	1441070260	31.017726437774073	122.36597185628345	9.8	98.45	86.0
413695850	1441070261	31.017720000000004	122.36602700000002	9.8	98.4	86.0
413695850	1441070262	31.017715052309565	122.36608614292913	9.8	98.35000000000001	86.0
413695850	1441070263	31.01771088705473	122.36614748005265	9.8	98.30000000000001	86.0
413695850	1441070264	31.017706278271383	122.36620857715054	9.8	98.25	86.0
413695850	1441070265	31.017700000000005	122.366267	9.8	98.2	86.0
413695850	1441070266	31.01769150988804	122.36631955361905	9.8	98.2	86.5
413695850	1441070267	31.01768299999999	122.36636	9.8	98.2	87.0
413695850	1441070268	31.0176764180615	122.36638764338302	9.8	98.10000000000001	87.0
413695850	1441070269	31.01767000000001	122.36642700000002	9.8	98.0	87.0
413695850	1441070270	31.01766181785056	122.36649749784412	9.8	98.0	87.0
413695850	1441070271	31.017653	122.366573	9.8	98.0	87.0
413695850	1441070272	31.01764493556782	122.36662574024724	9.8	98.10000000000001	87.0
413695850	1441070273	31.017637	122.36666699999999	9.8	98.2	87.0
413695850	1441070274	31.017628362382315	122.36671378975508	9.8	98.2	87.24999999999999
413695850	1441070275	31.0176193801536	122.36676698873518	9.8	98.2	87.5
413695850	1441070276	31.01761070784682	122.36682344334702	9.8	98.2	87.75
413695850	1441070277	31.017603000000005	122.36688	9.8	98.2	88.0
413695850	1441070278	31.017596524173765	122.36693427947138	9.8	98.30000000000001	88.0
413695850	1441070279	31.01759	122.366987	9.8	98.4	88.0
413695850	1441070280	31.01758211797625	122.36703956235783	9.8	98.45	87.5
413695850	1441070281	31.017573	122.367093	9.8	98.5	87.0
413695850	1441070282	31.01756311561862	122.36714792243293	9.8	98.58333333333334	87.0
413695850	1441070283	31.017552893583172	122.36720361068241	9.8	98.66666666666667	87.0
413695850	1441070284	31.017542752447305	122.36725901365512	9.8	98.75	87.0
413695850	1441070285	31.0175331107664	122.36731308025914	9.8	98.83333333333333	87.0
413695850	1441070286	31.017524387097705	122.36736475940393	9.8	98.91666666666667	87.0
413695850	1441070287	31.017517	122.367413	9.8	99.0	87.0
413695850	1441070288	31.01751075431405	122.36745825581012	9.8	99.1	86.5
413695850	1441070289	31.01750299999999	122.36750700000002	9.8	99.2	86.0
413695850	1441070290	31.017491734486576	122.36756297738428	9.8	99.30000000000001	86.0
413695850	1441070291	31.017480000000003	122.36761299999999	9.8	99.40000000000002	86.0
413695850	1441070292	31.017471093094624	122.3676460198305	9.8	99.42500000000001	85.75000000000001
413695850	1441070293	31.017464282752968	122.36767648136811	9.8	99.45	85.5
413695850	1441070294	31.017457831044016	122.36772520222377	9.8	99.47500000000001	85.25
413695850	1441070295	31.01744999999999	122.367813	9.8	99.5	85.0
413695850	1441070296	31.01743999999999	122.367933	9.8	99.5	85.0
413695850	1441070297	31.017430402912613	122.36799951600642	9.8	99.60000000000001	84.50000000000001
413695850	1441070298	31.017422999999997	122.36802700000001	9.8	99.7	84.0
413695850	1441070299	31.017418611448957	122.368054218761	9.8	99.63333333333334	84.0
413695850	1441070300	31.017415902579952	122.36808936784473	9.8	99.56666666666668	84.0
413695850	1441070301	31.017413000000005	122.36813299999999	9.8	99.5	84.0
413695850	1441070302	31.017408468053013	122.36818498962495	9.8	99.425	84.0
413695850	1441070303	31.0174026220398	122.36824249772596	9.8	99.35000000000001	84.0
413695850	1441070304	31.017396215005128	122.36830200696335	9.8	99.275	84.0
413695850	1441070305	31.017390000000002	122.36836	9.8	99.2	84.0
413695850	1441070306	31.01738457273812	122.36841376559326	9.8	99.10000000000001	84.25
413695850	1441070307	31.017379899561977	122.36846381686927	9.8	99.0	84.50000000000001
413695850	1441070308	31.017375789468694	122.36851147304556	9.8	98.9	84.75000000000001
413695850	1441070309	31.01737205145324	122.36855805333896	9.8	98.80000000000001	85.0
413695850	1441070310	31.01736849450862	122.36860487696569	9.8	98.7	85.25
413695850	1441070311	31.017364927625877	122.36865326314145	9.8	98.60000000000001	85.5
413695850	1441070312	31.017361159794078	122.36870453108138	9.8	98.5	85.75000000000001
413695850	1441070313	31.017357	122.36876000000001	9.8	98.4	86.0
413695850	1441070314	31.017352284139264	122.36882045685721	9.8	98.32000000000001	86.0
413695850	1441070315	31.01734695575233	122.36888455959627	9.8	98.24000000000001	86.0
413695850	1441070316	31.017340985293927	122.36895043390663	9.8	98.16	86.0
413695850	1441070317	31.017334343222412	122.3690162054779	9.8	98.08000000000001	86.0
413695850	1441070318	31.017327	122.36908	9.8	98.0	86.0
413695850	1441070319	31.017318974413723	122.36914033071986	9.8	98.0	86.0
413695850	1441070320	31.017310478537294	122.3691972611108	9.8	98.0	86.0
413695850	1441070321	31.017301772764892	122.36925124220316	9.8	98.0	86.0
413695850	1441070322	31.01729311748978	122.36930272502791	9.8	98.0	86.0
413695850	1441070323	31.0172847731043	122.36935216061629	9.8	98.0	86.0
413695850	1441070324	31.017277	122.36939999999998	9.8	98.0	86.0
413695850	1441070325	31.01726999018023	122.36944667068735	9.8	98.02857142857142	86.0
413695850	1441070326	31.017263662097786	122.369492506092	9.8	98.05714285714285	86.0
413695850	1441070327	31.017257865817566	122.36953781610364	9.8	98.08571428571429	86.0
413695850	1441070328	31.017252451403916	122.3695829106115	9.8	98.11428571428571	86.0
413695850	1441070329	31.01724726892083	122.36962809950454	9.8	98.14285714285715	86.0
413695850	1441070330	31.017242168431835	122.3696736926713	9.8	98.17142857142856	86.0
413695850	1441070331	31.017236999999994	122.36972000000002	9.8	98.2	86.0
413695850	1441070332	31.01723163143752	122.36976731658653	9.8	98.2	85.83333333333334
413695850	1441070333	31.01722600155458	122.36981587835832	9.8	98.2	85.66666666666667
413695850	1441070334	31.01722006691058	122.36986590645057	9.8	98.2	85.5
413695850	1441070335	31.017213784064516	122.36991762199838	9.8	98.2	85.33333333333333
413695850	1441070336	31.017207109574933	122.36997124613663	9.8	98.2	85.16666666666667
413695850	1441070337	31.017200000000003	122.37002700000001	9.8	98.2	85.0
413695850	1441070338	31.017192446716965	122.37008496114741	9.8	98.15454545454546	85.0
413695850	1441070339	31.017184580381603	122.37014463283548	9.8	98.10909090909091	85.0
413695850	1441070340	31.0171765664703	122.37020537474567	9.8	98.06363636363636	85.0
413695850	1441070341	31.017168570460587	122.3702665465601	9.8	98.01818181818182	85.0
413695850	1441070342	31.017160757831224	122.37032750796152	9.8	97.97272727272728	85.0
413695850	1441070343	31.01715329406218	122.37038761863323	9.8	97.92727272727272	85.0
413695850	1441070344	31.01714634463463	122.37044623825912	9.8	97.88181818181818	85.0
413695850	1441070345	31.01714007503085	122.37050272652367	9.8	97.83636363636364	85.0
413695850	1441070346	31.0171346507342	122.37055644311178	9.8	97.7909090909091	85.0
413695850	1441070347	31.01713023722891	122.3706067477087	9.8	97.74545454545455	85.0
413695850	1441070348	31.017127000000006	122.370653	9.8	97.7	85.0
413695850	1441070349	31.01712499323354	122.37069496050226	9.8	97.65714285714286	85.0
413695850	1441070350	31.01712382591685	122.37073399305542	9.8	97.61428571428571	85.0
413695850	1441070351	31.01712299573555	122.37077186232938	9.8	97.57142857142858	85.0
413695850	1441070352	31.017122000373117	122.3708103329932	9.8	97.52857142857144	85.0
413695850	1441070353	31.017120337510853	122.37085116971501	9.8	97.4857142857143	85.0
413695850	1441070354	31.017117504827745	122.370896137162	9.8	97.44285714285715	85.0
413695850	1441070355	31.017113000000002	122.370947	9.8	97.4	85.0
413695850	1441070356	31.01710652220227	122.37100484682655	9.8	97.36000000000001	85.2
413695850	1441070357	31.01709857661538	122.3710680619725	9.8	97.32000000000002	85.4
413695850	1441070358	31.017089869925126	122.37113435370394	9.8	97.28	85.60000000000001
413695850	1441070359	31.017081108821696	122.37120143028939	9.8	97.24000000000001	85.80000000000001
413695850	1441070360	31.017073000000003	122.37126699999999	9.8	97.2	86.0
413695850	1441070361	31.017066089880654	122.37132917186307	9.8	97.2	85.83333333333334
413695850	1441070362	31.017060283771375	122.37138765792116	9.8	97.2	85.66666666666667
413695850	1441070363	31.017055326700778	122.37144257096963	9.8	97.2	85.5
413695850	1441070364	31.017050963696988	122.37149402380314	9.8	97.2	85.33333333333333
413695850	1441070365	31.01704693978766	122.37154212921551	9.8	97.2	85.16666666666667
413695850	1441070366	31.017043000000005	122.371587	9.8	97.2	85.0
413695850	1441070367	31.017038920384305	122.37162900259239	9.8	97.2	85.0
413695850	1441070368	31.01703460108385	122.37166951799998	9.8	97.2	85.0
413695850	1441070369	31.017029973263394	122.37171018087274	9.8	97.2	85.0
413695850	1441070370	31.01702496808563	122.37175262586027	9.8	97.2	85.0
413695850	1441070371	31.017019516711017	122.37179848761171	9.8	97.2	85.0
413695850	1441070372	31.017013550297523	122.37184940077562	9.8	97.2	85.0
413695850	1441070373	31.017007000000003	122.37190700000001	9.8	97.2	85.0
413695850	1441070374	31.016999852324478	122.3719720199344	9.8	97.2	84.80000000000001
413695850	1441070375	31.01699231519614	122.37204159523786	9.8	97.2	84.60000000000001
413695850	1441070376	31.016984651901556	122.37211196057324	9.8	97.2	84.4
413695850	1441070377	31.016977125735384	122.37217935060512	9.8	97.2	84.2
413695850	1441070378	31.016969999999993	122.37224	9.8	97.2	84.0
413695850	1441070379	31.01696347838433	122.37229127310509	9.8	97.17142857142858	84.0
413695850	1441070380	31.016957526099166	122.37233505298533	9.8	97.14285714285714	84.0
413695850	1441070381	31.016952048730627	122.37237435238406	9.8	97.11428571428571	84.0
413695850	1441070382	31.016946951860415	122.37241218404365	9.8	97.08571428571429	84.0
413695850	1441070383	31.01694214106648	122.37245156070568	9.8	97.05714285714286	84.0
413695850	1441070384	31.016937521923094	122.37249549511104	9.8	97.02857142857142	84.0
413695850	1441070385	31.016933	122.372547	9.8	97.0	84.0
413695850	1441070386	31.01692851651341	122.37260793989141	9.8	96.9	84.2
413695850	1441070387	31.016924155285757	122.372675586421	9.8	96.8	84.4
413695850	1441070388	31.01692003579739	122.37274606300439	9.8	96.7	84.60000000000001
413695850	1441070389	31.016916277536605	122.37281549305824	9.8	96.6	84.80000000000001
413695850	1441070390	31.016913	122.37287999999998	9.8	96.5	85.0
413695850	1441070391	31.016910274423932	122.37293663707699	9.814285714285715	96.42857142857143	85.0
413695850	1441070392	31.01690797897694	122.3729861768541	9.82857142857143	96.35714285714286	85.0
413695850	1441070393	31.01690594355678	122.37303032172491	9.842857142857143	96.28571428571429	85.0
413695850	1441070394	31.016903998058062	122.37307077408244	9.857142857142858	96.21428571428572	85.0
413695850	1441070395	31.016901972372825	122.37310923631934	9.871428571428572	96.14285714285714	85.0
413695850	1441070396	31.01689969639089	122.37314741082793	9.885714285714286	96.07142857142858	85.0
413695850	1441070397	31.016897	122.373187	9.9	96.00000000000001	85.0
413695850	1441070398	31.016893749155066	122.37322937662506	9.9	96.02222222222223	84.94444444444446
413695850	1441070399	31.016889954086338	122.37327459508427	9.9	96.04444444444445	84.8888888888889
413695850	1441070400	31.016885661093262	122.37332238015676	9.9	96.06666666666668	84.83333333333334
413695850	1441070401	31.016880916475593	122.3733724566218	9.9	96.0888888888889	84.77777777777779
413695850	1441070402	31.01687576653331	122.37342454925869	9.9	96.11111111111111	84.72222222222223
413695850	1441070403	31.016870257566783	122.37347838284681	9.9	96.13333333333334	84.66666666666667
413695850	1441070404	31.01686443587674	122.37353368216567	9.9	96.15555555555557	84.61111111111111
413695850	1441070405	31.016858347764316	122.37359017199495	9.9	96.17777777777779	84.55555555555557
413695850	1441070406	31.016852039531106	122.37364757711444	9.9	96.2	84.50000000000001
413695850	1441070407	31.016845557479193	122.37370562230406	9.9	96.22222222222223	84.44444444444444
413695850	1441070408	31.01683894791112	122.373764032344	9.9	96.24444444444445	84.38888888888889
413695850	1441070409	31.016832257129916	122.37382253201453	9.9	96.26666666666668	84.33333333333333
413695850	1441070410	31.016825531439135	122.37388084609614	9.9	96.2888888888889	84.27777777777777
413695850	1441070411	31.016818817142827	122.37393869936952	9.9	96.31111111111112	84.22222222222223
413695850	1441070412	31.01681216054551	122.37399581661548	9.9	96.33333333333334	84.16666666666667
413695850	1441070413	31.0168056079522	122.37405192261505	9.9	96.35555555555557	84.11111111111111
413695850	1441070414	31.016799205668413	122.37410674214945	9.9	96.3777777777778	84.05555555555556
413695850	1441070415	31.016792999999996	122.37416	9.9	96.4	84.0
413695850	1441070416	31.016787039623583	122.3742115860431	9.9	96.36666666666667	84.0
413695850	1441070417	31.016781382696596	122.37426205053467	9.9	96.33333333333334	84.0
413695850	1441070418	31.016776089745754	122.3743121088254	9.9	96.30000000000001	84.0
413695850	1441070419	31.016771221296587	122.37436247626604	9.9	96.26666666666668	84.0
413695850	1441070420	31.016766837873586	122.37441386820733	9.9	96.23333333333335	84.0
413695850	1441070421	31.016762999999997	122.374467	9.9	96.2	84.0
413695850	1441070422	31.016759732000807	122.37452229816496	9.9	96.11666666666667	84.16666666666667
413695850	1441070423	31.016756913412134	122.37457903390317	9.9	96.03333333333335	84.33333333333333
413695850	1441070424	31.01675438757457	122.37463618958539	9.9	95.95000000000002	84.50000000000001
413695850	1441070425	31.016751997830337	122.3746927475822	9.9	95.86666666666666	84.66666666666667
413695850	1441070426	31.016749587523567	122.37474769026376	9.9	95.78333333333333	84.83333333333334
413695850	1441070427	31.01674699999999	122.3748	9.9	95.7	85.0
413695850	1441070428	31.01674412962216	122.37484902221952	9.9	95.61666666666667	85.16666666666667
413695850	1441070429	31.016741074813858	122.37489555458656	9.9	95.53333333333333	85.33333333333333
413695850	1441070430	31.01673798501254	122.37494075782452	9.9	95.45	85.5
413695850	1441070431	31.016735009653985	122.37498579265691	9.9	95.36666666666667	85.66666666666667
413695850	1441070432	31.016732298172304	122.37503181980745	9.9	95.28333333333335	85.83333333333334
413695850	1441070433	31.016729999999995	122.37508000000001	9.9	95.2	86.0
413695850	1441070434	31.0167282031854	122.37513118703478	9.9	95.2	86.16666666666667
413695850	1441070435	31.01672675024674	122.37518500701611	9.9	95.2	86.33333333333334
413695850	1441070436	31.0167254223206	122.375240779124	9.9	95.2	86.5
413695850	1441070437	31.01672400054471	122.375297822538	9.9	95.2	86.66666666666667
413695850	1441070438	31.016722266057826	122.37535545643715	9.9	95.2	86.83333333333333
413695850	1441070439	31.01672	122.375413	9.9	95.2	87.0
413695850	1441070440	31.016717015991283	122.37546996574594	9.9	95.23333333333335	87.0
413695850	1441070441	31.01671325756784	122.37552663955944	9.9	95.26666666666668	87.0
413695850	1441070442	31.01670870074395	122.37558350066614	9.9	95.3	87.0
413695850	1441070443	31.01670332153309	122.37564102829161	9.9	95.33333333333334	87.0
413695850	1441070444	31.01669709594788	122.37569970166116	9.9	95.36666666666667	87.0
413695850	1441070445	31.01669	122.37576	9.9	95.4	87.0
413695850	1441070446	31.01668208469835	122.37582211741992	9.9	95.5	87.0
413695850	1441070447	31.016673701044514	122.3758851075809	9.9	95.60000000000001	87.0
413695850	1441070448	31.01666527504032	122.37594773903116	9.9	95.7	87.0
413695850	1441070449	31.01665723268997	122.37600878032048	9.9	95.80000000000001	87.0
413695850	1441070450	31.01665000000001	122.37606700000002	9.9	95.9	87.0
413695850	1441070451	31.01664388395178	122.37612148122555	9.9	95.97142857142858	86.85714285714286
413695850	1441070452	31.016638715418384	122.37617256556659	9.9	96.04285714285714	86.71428571428571
413695850	1441070453	31.01663420624458	122.37622090919523	9.9	96.11428571428573	86.57142857142857
413695850	1441070454	31.016630068273855	122.37626716828271	9.9	96.18571428571428	86.42857142857143
413695850	1441070455	31.016626013348688	122.37631199899951	9.9	96.25714285714287	86.28571428571429
413695850	1441070456	31.016621753310563	122.37635605751554	9.9	96.32857142857144	86.14285714285714
413695850	1441070457	31.016617	122.3764	9.9	96.4	86.0
413695850	1441070458	31.016611532621088	122.37644440732944	9.9	96.42500000000001	86.0
413695850	1441070459	31.016605399835115	122.37648955921169	9.9	96.45	86.0
413695850	1441070460	31.01659871766743	122.37653566006259	9.9	96.47500000000001	86.0
413695850	1441070461	31.016591602143112	122.37658291429811	9.9	96.5	86.0
413695850	1441070462	31.016584169286894	122.3766315263344	9.9	96.525	86.0
413695850	1441070463	31.016576535123182	122.37668170058772	9.9	96.55	86.0
413695850	1441070464	31.016568815676017	122.37673364147453	9.9	96.57500000000002	86.0
413695850	1441070465	31.016561126969002	122.37678755341142	9.9	96.60000000000001	86.0
413695850	1441070466	31.016553585025402	122.37684364081521	9.9	96.62500000000001	86.0
413695850	1441070467	31.016546305867944	122.37690210810297	9.9	96.65	86.0
413695850	1441070468	31.016539405518884	122.37696315969204	9.9	96.675	86.0
413695850	1441070469	31.016533	122.377027	9.9	96.7	86.0
413695850	1441070470	31.016527161687204	122.37709355194919	9.9	96.66000000000001	86.2
413695850	1441070471	31.016521788376124	122.37716161247955	9.9	96.62	86.4
413695850	1441070472	31.0165167342199	122.3772296970354	9.9	96.58	86.6
413695850	1441070473	31.01651185337476	122.37729632106091	9.9	96.54	86.8
413695850	1441070474	31.016507000000004	122.37736	9.9	96.5	87.0
413695850	1441070475	31.016502054179753	122.37741958732555	9.907692307692308	96.5	87.0
413695850	1441070476	31.016496999687927	122.37747528862651	9.915384615384616	96.5	87.0
413695850	1441070477	31.016491846219445	122.37752764752088	9.923076923076923	96.5	87.0
413695850	1441070478	31.0164866034681	122.37757720762649	9.930769230769231	96.5	87.0
413695850	1441070479	31.016481281126655	122.37762451256121	9.938461538461539	96.5	87.0
413695850	1441070480	31.016475888886923	122.3776701059428	9.946153846153846	96.5	87.0
413695850	1441070481	31.016470436439864	122.37771453138892	9.953846153846154	96.5	87.0
413695850	1441070482	31.01646493347563	122.37775833251717	9.961538461538462	96.5	87.0
413695850	1441070483	31.016459389683636	122.3778020529451	9.96923076923077	96.5	87.0
413695850	1441070484	31.01645381475256	122.37784623629008	9.976923076923077	96.5	87.0
413695850	1441070485	31.016448218370307	122.37789142616941	9.984615384615385	96.5	87.0
413695850	1441070486	31.016442610224015	122.37793816620035	9.992307692307692	96.5	87.0
413695850	1441070487	31.016437	122.377987	10.0	96.5	87.0
413695850	1441070488	31.01643136572886	122.3780382516739	10.0	96.58333333333333	87.0
413695850	1441070489	31.016425558821755	122.37809136728156	10.0	96.66666666666667	87.0
413695850	1441070490	31.016419399036053	122.37814557337062	10.0	96.75	87.0
413695850	1441070491	31.016412706130378	122.3782000964886	10.0	96.83333333333333	87.0
413695850	1441070492	31.01640529986463	122.3782541631827	10.0	96.91666666666667	87.0
413695850	1441070493	31.016396999999994	122.37830700000002	10.0	97.0	87.0
413695850	1441070494	31.016388001483655	122.37835872221335	10.0	97.0	87.0
413695850	1441070495	31.016379999999998	122.37841300000001	10.0	97.0	87.0
413695850	1441070496	31.016374407464006	122.37847258502624	10.0	97.10000000000001	86.5
413695850	1441070497	31.01637000000001	122.37853299999999	10.0	97.2	86.0
413695850	1441070498	31.01636526097209	122.37858914368867	10.0	97.2	86.0
413695850	1441070499	31.016360138459405	122.37864064806674	10.0	97.2	86.0
413695850	1441070500	31.016354946717406	122.3786883284113	10.0	97.2	86.0
413695850	1441070501	31.016349999999985	122.378733	10.0	97.2	86.0
413695850	1441070502	31.01634547274135	122.37877602648048	10.0	97.2	86.25
413695850	1441070503	31.01634098009991	122.37882096497844	10.0	97.2	86.5
413695850	1441070504	31.016335997410273	122.37887192098768	10.0	97.2	86.75
413695850	1441070505	31.01633000000001	122.378933	10.0	97.2	87.0
413695850	1441070506	31.016322675759294	122.37900627604643	10.0	97.16000000000001	87.0
413695850	1441070507	31.016314562864952	122.37908569732434	10.0	97.12	87.0
413695850	1441070508	31.016306412081764	122.37916318057675	10.0	97.08	87.0
413695850	1441070509	31.01629897419368	122.37923064255139	10.0	97.03999999999999	87.0
413695850	1441070510	31.016293000000005	122.37928	10.0	97.0	87.0
413695850	1441070511	31.0162889303957	122.37930766550181	10.0	96.96666666666665	87.0
413695850	1441070512	31.016285966623546	122.37932803493523	10.0	96.93333333333334	87.0
413695850	1441070513	31.016282999999994	122.37936	10.0	96.9	87.0
413695850	1441070514	31.0162789688997	122.37941566691671	10.0	96.9	87.5
413695850	1441070515	31.016273	122.37948	10.0	96.9	88.0
413695850	1441070516	31.016264899091635	122.37953613058586	10.0	96.9	88.0
413695850	1441070517	31.016257000000007	122.37958699999999	10.0	96.9	88.0
413695850	1441070518	31.016251434727387	122.37963906074131	10.0	96.9	88.0
413695850	1441070519	31.016247	122.379693	10.0	96.9	88.0
413695850	1441070520	31.016242014948798	122.37974805968875	10.0	96.91666666666667	88.0
413695850	1441070521	31.01623622359325	122.37980346593152	10.0	96.93333333333334	88.0
413695850	1441070522	31.016229726176018	122.37985844090586	10.0	96.95	88.0
413695850	1441070523	31.016222622941036	122.3799122067897	10.0	96.96666666666665	88.0
413695850	1441070524	31.016215014133547	122.37996398576145	10.0	96.98333333333333	88.0
413695850	1441070525	31.016207	122.38001299999999	10.0	97.0	88.0
413695850	1441070526	31.01619866119497	122.3800593938104	10.0	97.10000000000001	88.0
413695850	1441070527	31.01619	122.38010699999998	10.0	97.2	88.0
413695850	1441070528	31.01618116895153	122.38015908984488	10.0	97.2	88.0
413695850	1441070529	31.016173000000006	122.380213	10.0	97.2	88.0
413695850	1441070530	31.016166163001724	122.38026587181139	10.0	97.3	88.0
413695850	1441070531	31.016159999999992	122.38031999999998	10.0	97.4	88.0
413695850	1441070532	31.016153688428705	122.38037801860033	10.0	97.42500000000001	88.0
413695850	1441070533	31.01614707511674	122.38043876553603	10.0	97.45	88.0
413695850	1441070534	31.01614017424541	122.38050012970356	10.0	97.47500000000001	88.0
413695850	1441070535	31.016133	122.38056	10.0	97.5	88.0
413695850	1441070536	31.01612558449012	122.38061654156618	10.0	97.55	88.0
413695850	1441070537	31.01611803150992	122.38066902451632	10.0	97.60000000000001	88.0
413695850	1441070538	31.016110462774705	122.3807169952082	10.0	97.65	88.0
413695850	1441070539	31.016103	122.38076	10.0	97.7	88.0
413695850	1441070540	31.016095905002462	122.38079892308559	10.0	97.7	87.5
413695850	1441070541	31.016090000000002	122.38084	10.0	97.7	87.0
413695850	1441070542	31.01608554615095	122.38088931551428	10.0	97.7	87.0
413695850	1441070543	31.01608	122.380947	10.0	97.7	87.0
413695850	1441070544	31.01607141039329	122.38100981485418	10.0	97.8	87.0
413695850	1441070545	31.016062999999995	122.38106700000002	10.0	97.9	87.0
413695850	1441070546	31.016057812284224	122.381110050075	10.0	97.8	87.0
413695850	1441070547	31.016053000000003	122.381147	10.0	97.7	87.0
413695850	1441070548	31.016045366548152	122.38118818854178	10.0	97.7	87.24999999999999
413695850	1441070549	31.016036208676166	122.38123662959833	10.0	97.7	87.5
413695850	1441070550	31.01602794646697	122.38129350585432	10.0	97.7	87.75
413695850	1441070551	31.016023000000004	122.38136	10.0	97.7	88.0
413695850	1441070552	31.016022197525366	122.3814348481395	10.0	97.7	88.0
413695850	1441070553	31.016020000000005	122.381507	10.0	97.7	88.0
413695850	1441070554	31.016011789526818	122.3815659302792	10.0	97.60000000000001	88.0
413695850	1441070555	31.016002999999987	122.38161300000002	10.0	97.5	88.0
413695850	1441070556	31.01599926936321	122.38165305575066	10.0	97.5	88.49999999999999
413695850	1441070557	31.015997000000002	122.381693	10.0	97.5	89.0
413695850	1441070558	31.01599166969429	122.38173879620008	10.0	97.42500000000001	89.25
413695850	1441070559	31.01598429341452	122.38179059588931	10.0	97.35	89.5
413695850	1441070560	31.015977270427037	122.38184709763242	10.0	97.275	89.75
413695850	1441070561	31.015972999999992	122.381907	10.0	97.2	90.0
413695850	1441070562	31.01597234216454	122.38196840145477	10.0	97.2	90.0
413695850	1441070563	31.015969999999992	122.382027	10.0	97.2	90.0
413695850	1441070564	31.015961647594878	122.38207999602815	10.0	97.2	90.0
413695850	1441070565	31.015952999999993	122.38213300000001	10.0	97.2	90.0
413695850	1441070566	31.015949692451056	122.38219161443931	10.0	97.3	90.0
413695850	1441070567	31.015947	122.38225299999999	10.0	97.4	90.0
413695850	1441070568	31.01593934076215	122.38231282783988	10.0	97.47500000000001	90.0
413695850	1441070569	31.01592806526314	122.38236925305725	10.0	97.55000000000001	90.0
413695850	1441070570	31.01591625713214	122.38242105174406	10.0	97.62500000000001	90.0
413695850	1441070571	31.015906999999984	122.382467	10.0	97.7	90.0
413695850	1441070572	31.015901943342033	122.38250881772561	10.0	97.8	90.0
413695850	1441070573	31.015897000000002	122.38256	10.0	97.9	90.0
413695850	1441070574	31.01588810264616	122.38262908398006	10.0	98.05000000000001	90.0
413695850	1441070575	31.015876999999993	122.382693	10.0	98.2	90.0
413695850	1441070576	31.01586639609758	122.3827322213626	10.0	98.30000000000001	90.0
413695850	1441070577	31.015857000000004	122.382773	10.0	98.4	90.0
413695850	1441070578	31.015848687941936	122.38284015556353	10.0	98.45	89.5
413695850	1441070579	31.01584	122.38290700000002	10.0	98.5	89.0
413695850	1441070580	31.015829477166182	122.38294715638703	10.0	98.7	89.0
413695850	1441070581	31.015817	122.382987	10.0	98.9	89.0
413695850	1441070582	31.015803043293218	122.3830554538787	10.0	99.0	88.66666666666667
413695850	1441070583	31.015789119373146	122.38313887997828	10.0	99.10000000000001	88.33333333333333
413695850	1441070584	31.015777000000003	122.383213	10.0	99.2	88.0
413695850	1441070585	31.015768005605047	122.38326032303992	10.0	99.2	88.0
413695850	1441070586	31.015761651101926	122.38329050771164	10.0	99.2	88.0
413695850	1441070587	31.015757	122.38332	10.0	99.2	88.0
413695850	1441070588	31.015752358047617	122.38336328446739	10.0	99.2	88.0
413695850	1441070589	31.015743000000004	122.38342700000001	10.0	99.2	88.0
413695850	1441070590	31.015727000000005	122.383507	10.0	99.2	88.0
413695850	1441070591	31.015713811922296	122.38357295137111	10.0	99.16	88.0
413695850	1441070592	31.015705051277774	122.38362213574568	10.0	99.12	88.0
413695850	1441070593	31.015699484677548	122.38366094443757	10.0	99.08	88.0
413695850	1441070594	31.01569587872112	122.38369576875434	10.0	99.03999999999999	88.0
413695850	1441070595	31.015692999999995	122.38373299999999	10.0	99.0	88.0
413695850	1441070596	31.01568992877369	122.38377737341561	10.0	98.95	88.0
413695850	1441070597	31.015686999999993	122.38382699999998	10.0	98.9	88.0
413695850	1441070598	31.01568434177142	122.38388073063882	10.0	98.7	88.49999999999999
413695850	1441070599	31.015680000000003	122.383947	10.0	98.5	89.0
413695850	1441070600	31.015672999999992	122.38402700000002	10.0	98.4	89.0
413695850	1441070601	31.015667158906005	122.38409254790763	10.0	98.32000000000001	89.4
413695850	1441070602	31.015662961582873	122.3841425427408	10.0	98.24000000000001	89.8
413695850	1441070603	31.01565968481321	122.3841850636216	10.0	98.16	90.2
413695850	1441070604	31.01565660536626	122.38422818966907	10.0	98.08000000000001	90.6
413695850	1441070605	31.015653000000004	122.38428	10.0	98.0	91.0
413695850	1441070606	31.01564835564809	122.38434494998258	10.0	97.95	91.0
413695850	1441070607	31.015642999999997	122.384413	10.0	97.9	91.0
413695850	1441070608	31.015637364236675	122.38447313367057	10.0	97.95	91.0
413695850	1441070609	31.015631452668362	122.38452492252668	10.0	98.0	91.0
413695850	1441070610	31.015625162880735	122.38457058507845	10.0	98.05000000000001	91.0
413695850	1441070611	31.01561839245527	122.38461233983541	10.0	98.10000000000001	91.0
413695850	1441070612	31.015611038969986	122.38465240530653	10.0	98.15	91.0
413695850	1441070613	31.015603	122.384693	10.0	98.2	91.0
413695850	1441070614	31.015594211844533	122.38473594928325	9.983333333333334	98.31666666666666	90.83333333333334
413695850	1441070615	31.015584765708716	122.38478150596335	9.966666666666667	98.43333333333334	90.66666666666667
413695850	1441070616	31.015574791524386	122.3848295297075	9.95	98.55	90.5
413695850	1441070617	31.01556441922347	122.38487988018312	9.933333333333334	98.66666666666667	90.33333333333333
413695850	1441070618	31.01555377873796	122.38493241705795	9.916666666666668	98.78333333333333	90.16666666666667
413695850	1441070619	31.015542999999994	122.384987	9.9	98.9	90.0
413695850	1441070620	31.01553220043939	122.38504341179556	9.9	99.0	89.83333333333333
413695850	1441070621	31.01552144747663	122.38510112770328	9.9	99.10000000000001	89.66666666666667
413695850	1441070622	31.015510796030686	122.38515954610003	9.9	99.20000000000002	89.5
413695850	1441070623	31.01550030102166	122.38521806536322	9.9	99.30000000000001	89.33333333333333
413695850	1441070624	31.015490017370666	122.38527608387051	9.9	99.4	89.16666666666666
413695850	1441070625	31.015479999999993	122.38533300000002	9.9	99.5	89.0
413695850	1441070626	31.01547029598951	122.38538834869394	9.9	99.47500000000001	89.08333333333333
413695850	1441070627	31.01546092104604	122.38544221114961	9.9	99.45	89.16666666666666
413695850	1441070628	31.01545188303272	122.38549480512809	9.9	99.425	89.25
413695850	1441070629	31.01544318981226	122.38554634839042	9.9	99.4	89.33333333333333
413695850	1441070630	31.015434849247026	122.38559705869743	9.9	99.375	89.41666666666666
413695850	1441070631	31.01542686919899	122.38564715380996	9.9	99.35000000000001	89.5
413695850	1441070632	31.015419257529807	122.38569685148876	9.9	99.325	89.58333333333334
413695850	1441070633	31.015412022100744	122.38574636949454	9.9	99.30000000000001	89.66666666666667
413695850	1441070634	31.015405170772794	122.38579592558798	9.9	99.275	89.75
413695850	1441070635	31.015398711406544	122.38584573752965	9.9	99.25	89.83333333333333
413695850	1441070636	31.0153926518623	122.38589602308014	9.9	99.225	89.91666666666667
413695850	1441070637	31.01538699999999	122.385947	9.9	99.2	90.0
413695850	1441070638	31.015381749884188	122.38599883285846	9.9	99.14166666666667	90.25
413695850	1441070639	31.015376840399252	122.38605147345953	9.9	99.08333333333333	90.5
413695850	1441070640	31.015372196634605	122.38610482041572	9.9	99.02499999999999	90.75
413695850	1441070641	31.015367743679807	122.38615877233943	9.9	98.96666666666667	91.0
413695850	1441070642	31.01536340662462	122.38621322784296	9.9	98.90833333333333	91.25
413695850	1441070643	31.01535911055893	122.38626808553842	9.9	98.85000000000001	91.50000000000001
413695850	1441070644	31.015354780572817	122.38632324403774	9.9	98.79166666666667	91.75
413695850	1441070645	31.0153503417565	122.38637860195271	9.9	98.73333333333333	92.0
413695850	1441070646	31.01534571920039	122.38643405789504	9.9	98.67500000000001	92.25
413695850	1441070647	31.01534083799508	122.38648951047618	9.9	98.61666666666667	92.5
413695850	1441070648	31.015335623231312	122.38654485830743	9.9	98.55833333333334	92.75
413695850	1441070649	31.01533	122.38660000000002	9.9	98.5	93.0
413695850	1441070650	31.01532390965192	122.38665483026	9.9	98.58333333333334	93.0
413695850	1441070651	31.01531735857676	122.38670922817381	9.9	98.66666666666667	93.0
413695850	1441070652	31.0153103694241	122.38676306892302	9.9	98.75	93.0
413695850	1441070653	31.01530296484375	122.38681622768927	9.9	98.83333333333333	93.0
413695850	1441070654	31.01529516748565	122.38686857965432	9.9	98.91666666666667	93.0
413695850	1441070655	31.015286999999994	122.38692	9.9	99.0	93.0
413695850	1441070656	31.01527847813521	122.38697041498122	9.9	99.11666666666667	92.83333333333334
413695850	1441070657	31.01526959003195	122.38701995514438	9.9	99.23333333333333	92.66666666666667
413695850	1441070658	31.015260316928753	122.38706880210871	9.9	99.35000000000001	92.5
413695850	1441070659	31.015250640063787	122.38711713749342	9.9	99.46666666666667	92.33333333333333
413695850	1441070660	31.015240540674977	122.38716514291752	9.9	99.58333333333334	92.16666666666667
413695850	1441070661	31.01523	122.38721299999999	9.9	99.7	92.0
413695850	1441070662	31.015219029654933	122.38726094962831	9.9	99.78333333333335	91.83333333333334
413695850	1441070663	31.01520776277052	122.3873094697644	9.9	99.86666666666667	91.66666666666667
413695850	1441070664	31.015196362855423	122.38735909763884	9.9	99.95	91.50000000000001
413695850	1441070665	31.015184993417517	122.38741037048237	9.9	100.03333333333333	91.33333333333333
413695850	1441070666	31.015173817963724	122.38746382552576	9.9	100.11666666666667	91.16666666666667
413695850	1441070667	31.015162999999994	122.38751999999998	9.9	100.2	91.0
413695850	1441070668	31.01515266712449	122.38757913372945	9.9	100.25	91.0
413695850	1441070669	31.015142803308343	122.38764027691177	9.9	100.30000000000001	91.0
413695850	1441070670	31.015133356617927	122.38770218233822	9.9	100.35000000000001	91.0
413695850	1441070671	31.015124275121956	122.38776360280043	9.9	100.4	91.0
413695850	1441070672	31.015115506891533	122.3878232910903	9.9	100.45000000000002	91.0
413695850	1441070673	31.015107	122.38788000000001	9.9	100.50000000000001	91.0
413695850	1441070674	31.015098709286892	122.38793287656809	9.9	100.48333333333333	91.0
413695850	1441070675	31.015090616648763	122.38798264481757	9.9	100.46666666666667	91.0
413695850	1441070676	31.015082710744622	122.38803042301727	9.9	100.45000000000002	91.0
413695850	1441070677	31.0150749802317	122.38807732943559	9.9	100.43333333333334	91.0
413695850	1441070678	31.01506741376553	122.38812448234061	9.9	100.41666666666666	91.0
413695850	1441070679	31.015059999999995	122.388173	9.9	100.4	91.0
413695850	1441070680	31.015052722547292	122.38822371184426	9.9	100.36666666666666	91.16666666666667
413695850	1441070681	31.01504554485873	122.38827629195616	9.9	100.33333333333333	91.33333333333333
413695850	1441070682	31.015038425346248	122.38833012558163	9.9	100.3	91.50000000000001
413695850	1441070683	31.01503132242282	122.38838459796669	9.9	100.26666666666667	91.66666666666667
413695850	1441070684	31.0150241945024	122.38843909435742	9.9	100.23333333333333	91.83333333333334
413695850	1441070685	31.015016999999997	122.388493	9.9	100.2	92.0
413695850	1441070686	31.015009696840576	122.38854584087242	9.9	100.2	92.16666666666667
413695850	1441070687	31.01500224098541	122.38859770588006	9.9	100.2	92.33333333333333
413695850	1441070688	31.014994587904415	122.38864882465985	9.9	100.2	92.5
413695850	1441070689	31.014986693067126	122.3886994268487	9.9	100.2	92.66666666666667
413695850	1441070690	31.01497851194271	122.38874974208323	9.9	100.2	92.83333333333334
413695850	1441070691	31.014969999999987	122.3888	9.9	100.2	93.0
413695850	1441070692	31.01496112896953	122.38885040151564	9.9	100.25	92.83333333333334
413695850	1441070693	31.014951935630183	122.3889010326677	9.9	100.30000000000001	92.66666666666667
413695850	1441070694	31.014942473022828	122.38895195077414	9.9	100.35000000000001	92.5
413695850	1441070695	31.01493279418823	122.3890032131529	9.9	100.4	92.33333333333333
413695850	1441070696	31.01492295216709	122.38905487712215	9.9	100.45000000000002	92.16666666666667
413695850	1441070697	31.014912999999996	122.389107	9.9	100.50000000000001	92.0
413695850	1441070698	31.014902986508993	122.38915960662015	9.9	100.54166666666669	92.0
413695850	1441070699	31.014892943642252	122.38921259187805	9.9	100.58333333333334	92.0
413695850	1441070700	31.01488289912967	122.38926581818465	9.9	100.625	92.0
413695850	1441070701	31.014872880701375	122.38931914795101	9.9	100.66666666666667	92.0
413695850	1441070702	31.01486291608773	122.38937244358833	9.9	100.70833333333334	92.0
413695850	1441070703	31.014853033019318	122.38942556750791	9.9	100.75	92.0
413695850	1441070704	31.014843259226964	122.38947838212117	9.9	100.79166666666667	92.0
413695850	1441070705	31.0148336224417	122.38953074983965	9.9	100.83333333333334	92.0
413695850	1441070706	31.014824150394794	122.38958253307499	9.9	100.87500000000001	92.0
413695850	1441070707	31.01481487081772	122.3896335942389	9.9	100.91666666666667	92.0
413695850	1441070708	31.014805811442166	122.38968379574327	9.9	100.95833333333333	92.0
413695850	1441070709	31.014797000000005	122.389733	9.9	101.0	92.0
413695850	1441070710	31.01478844620987	122.38978119637304	9.9	100.95	92.16666666666667
413695850	1441070711	31.01478008773636	122.38982888203354	9.9	100.9	92.33333333333333
413695850	1441070712	31.01477184422973	122.3898766811043	9.9	100.85000000000001	92.5
413695850	1441070713	31.01476363533936	122.38992521770764	9.9	100.8	92.66666666666667
413695850	1441070714	31.014755380713652	122.38997511596567	9.9	100.75	92.83333333333334
413695850	1441070715	31.014746999999996	122.390027	9.9	100.7	93.0
413695850	1441070716	31.014738414844263	122.39008123950461	9.9	100.66666666666667	93.16666666666667
413695850	1441070717	31.014729554890035	122.39013718646406	9.9	100.63333333333334	93.33333333333333
413695850	1441070718	31.014720351781754	122.39019393843576	9.9	100.60000000000001	93.50000000000001
413695850	1441070719	31.014710737165366	122.39025059297717	9.9	100.56666666666668	93.66666666666667
413695850	1441070720	31.014700642688414	122.39030624764594	9.9	100.53333333333335	93.83333333333334
413695850	1441070721	31.014690000000005	122.39035999999999	9.9	100.50000000000001	94.0
413695850	1441070722	31.01467881573314	122.3904113548716	9.9	100.53333333333335	94.0
413695850	1441070723	31.014667396450935	122.39046144618985	9.9	100.56666666666668	94.0
413695850	1441070724	31.014656123696785	122.39051181515815	9.9	100.60000000000001	94.0
413695850	1441070725	31.01464537901174	122.39056400298004	9.9	100.63333333333334	94.0
413695850	1441070726	31.014635543934254	122.39061955085924	9.9	100.66666666666667	94.0
413695850	1441070727	31.014627	122.39068000000002	9.9	100.7	94.0
413695850	1441070728	31.01461946477908	122.39074417074666	9.9	100.85000000000001	94.0
413695850	1441070729	31.014609999999994	122.3908	9.9	101.0	94.0
413695850	1441070730	31.014596519335875	122.39083926652563	9.9	101.1	94.0
413695850	1441070731	31.014583	122.39088	9.9	101.2	94.0
413695850	1441070732	31.014573082864448	122.39093876314966	9.9	101.2	94.0
413695850	1441070733	31.014563	122.391	9.9	101.2	94.0
413695850	1441070734	31.01454877422336	122.39104730587428	9.9	101.35000000000001	93.50000000000001
413695850	1441070735	31.014532999999997	122.391093	9.9	101.5	93.0
413695850	1441070736	31.014519070229827	122.39115101335203	9.9	101.60000000000001	93.0
413695850	1441070737	31.014506999999988	122.39121300000001	9.9	101.7	93.0
413695850	1441070738	31.014496194867487	122.39126839071959	9.9	101.85	93.0
413695850	1441070739	31.014487000000006	122.39132	9.9	102.0	93.0
413695850	1441070740	31.014479275295532	122.39137279876927	9.9	102.0	92.5
413695850	1441070741	31.014470000000003	122.391427	9.9	102.0	92.0
413695850	1441070742	31.014456828951108	122.3914812892001	9.9	102.10000000000001	92.0
413695850	1441070743	31.014442999999996	122.391533	9.9	102.2	92.0
413695850	1441070744	31.01443203390196	122.39158041943489	9.9	102.2	92.0
413695850	1441070745	31.014422999999994	122.39162699999999	9.9	102.2	92.0
413695850	1441070746	31.01441424046547	122.39167655100874	9.9	102.15	92.0
413695850	1441070747	31.014405640216314	122.39172914360755	9.9	102.10000000000001	92.0
413695850	1441070748	31.01439746985868	122.39178391440237	9.9	102.05	92.0
413695850	1441070749	31.01439	122.39183999999999	9.9	102.0	92.0
413695850	1441070750	31.01438334572181	122.39189582925381	9.9	101.95	92.5
413695850	1441070751	31.01437700000001	122.39194700000002	9.9	101.9	93.0
413695850	1441070752	31.014370352283976	122.39198991153326	9.9	101.8	93.0
413695850	1441070753	31.014363	122.392027	9.9	101.7	93.0
413695850	1441070754	31.014354870141222	122.39206477461293	9.9	101.60000000000001	93.50000000000001
413695850	1441070755	31.014346999999997	122.39212	9.9	101.5	94.0
413695850	1441070756	31.014340167135504	122.39220199001397	9.9	101.45	94.0
413695850	1441070757	31.014333	122.39228	9.9	101.4	94.0
413695850	1441070758	31.0143244613542	122.39232564033283	9.9	101.30000000000001	94.5
413695850	1441070759	31.01431700000001	122.39235999999998	9.9	101.2	95.0
413695850	1441070760	31.0143124874282	122.39240882365303	9.9	101.1	95.50000000000001
413695850	1441070761	31.014307	122.39246700000001	9.9	101.0	96.00000000000001
413695850	1441070762	31.01429658894069	122.39252331505146	9.9	101.0	96.00000000000001
413695850	1441070763	31.014283	122.39257299999998	9.9	101.0	96.00000000000001
413695850	1441070764	31.01426915681056	122.3926162911451	9.9	101.0	96.5
413695850	1441070765	31.014256999999994	122.392667	9.9	101.0	97.0
413695850	1441070766	31.014247283805734	122.39273489536619	9.9	101.0	97.0
413695850	1441070767	31.014236999999998	122.3928	9.9	101.0	97.0
413695850	1441070768	31.014223582987874	122.39284337739036	9.9	101.1	97.49999999999999
413695850	1441070769	31.01420999999999	122.39288	9.9	101.2	98.0
413695850	1441070770	31.014199384230164	122.39292834507076	9.9	101.35000000000001	98.0
413695850	1441070771	31.014189999999996	122.392987	9.9	101.5	98.0
413695850	1441070772	31.014179383158716	122.39304982945652	9.9	101.625	98.0
413695850	1441070773	31.014167024510435	122.39311169704635	9.9	101.75	98.0
413695850	1441070774	31.014152903604945	122.39316771611222	9.9	101.875	98.0
413695850	1441070775	31.014137	122.393213	9.9	102.0	98.0
413695850	1441070776	31.014119697891044	122.39324618510445	9.9	102.2	97.49999999999999
413695850	1441070777	31.014103000000002	122.39328000000002	9.9	102.4	97.0
413695850	1441070778	31.014088729332453	122.39332695271005	9.9	102.60000000000001	97.0
413695850	1441070779	31.014076371551248	122.39338457689706	9.9	102.80000000000001	97.0
413695850	1441070780	31.01406482799173	122.3934466626354	9.9	103.0	97.0
413695850	1441070781	31.014053	122.393507	9.9	103.2	97.0
413695850	1441070782	31.01404001330835	122.39356083947087	9.9	103.33333333333333	96.83333333333333
413695850	1441070783	31.014025891153366	122.39360927314809	9.9	103.46666666666668	96.66666666666667
413695850	1441070784	31.01401088114296	122.39365485353635	9.9	103.60000000000001	96.5
413695850	1441070785	31.01399523088105	122.39370013313943	9.9	103.73333333333333	96.33333333333334
413695850	1441070786	31.01397918796792	122.39374766446014	9.9	103.86666666666667	96.16666666666667
413695850	1441070787	31.013962999999993	122.39380000000001	9.9	104.0	96.00000000000001
413695850	1441070788	31.013947142160852	122.39385853054192	9.9	104.10000000000001	96.00000000000001
413695850	1441070789	31.013933	122.39392	9.9	104.2	96.00000000000001
413695850	1441070790	31.01392167336583	122.39398039821657	9.9	104.22500000000001	96.00000000000001
413695850	1441070791	31.01391220891421	122.39403734559534	9.9	104.25	96.00000000000001
413695850	1441070792	31.013903140004853	122.39408887017709	9.9	104.275	96.00000000000001
413695850	1441070793	31.013892999999996	122.394133	9.9	104.3	96.00000000000001
413695850	1441070794	31.01388075357224	122.39416927665654	9.875	104.3	96.00000000000001
413695850	1441070795	31.013867090626768	122.39420329596244	9.850000000000001	104.3	96.00000000000001
413695850	1441070796	31.013853132370148	122.39424216728766	9.825000000000001	104.3	96.00000000000001
413695850	1441070797	31.01384	122.394293	9.8	104.3	96.00000000000001
413695850	1441070798	31.013828727493628	122.39435890508419	9.8	104.25	96.5
413695850	1441070799	31.01381999999999	122.394427	9.8	104.2	97.0
413695850	1441070800	31.013813218996425	122.39448424937439	9.8	104.10000000000001	97.0
413695850	1441070801	31.013803	122.39453300000001	9.8	104.0	97.0
413695850	1441070802	31.013785771515376	122.3945790974122	9.8	104.0	97.49999999999999
413695850	1441070803	31.01377	122.394627	9.8	104.0	98.0
413695850	1441070804	31.013763569940302	122.394679360985	9.8	104.0	98.0
413695850	1441070805	31.01376	122.394733	9.8	104.0	98.0
413695850	1441070806	31.01375136011647	122.39478451950224	9.8	104.0	98.25
413695850	1441070807	31.01373829112177	122.39483548690053	9.8	104.0	98.5
413695850	1441070808	31.013723576567347	122.39488871084744	9.8	104.0	98.75
413695850	1441070809	31.01371	122.39494700000002	9.8	104.0	99.0
413695850	1441070810	31.013699045586463	122.39501028694895	9.8	104.0	99.0
413695850	1441070811	31.013687000000004	122.39506700000001	9.8	104.0	99.0
413695850	1441070812	31.013670527486834	122.39510820221744	9.8	104.10000000000001	99.5
413695850	1441070813	31.013652999999998	122.395147	9.8	104.2	100.0
413695850	1441070814	31.013638469456794	122.3951971541799	9.8	104.35	100.0
413695850	1441070815	31.013626999999996	122.395253	9.8	104.5	100.0
413695850	1441070816	31.01361734469276	122.39530655606501	9.8	104.60000000000001	100.0
413695850	1441070817	31.013607	122.39536	9.8	104.7	100.0
413695850	1441070818	31.013594026768086	122.39541574655675	9.8	104.8	100.0
413695850	1441070819	31.013580000000008	122.39546700000001	9.8	104.9	100.0
413695850	1441070820	31.013566673240803	122.39550808271225	9.8	105.05000000000001	100.0
413695850	1441070821	31.013553	122.395547	9.8	105.2	100.0
413695850	1441070822	31.013537905262943	122.39559217259045	9.8	105.35000000000001	99.5
413695850	1441070823	31.013522999999992	122.39564	9.8	105.5	99.0
413695850	1441070824	31.01350983071147	122.39568585192944	9.8	105.7	99.0
413695850	1441070825	31.013497000000005	122.39573300000002	9.8	105.9	99.0
413695850	1441070826	31.013482771887944	122.39578516968912	9.8	106.05000000000001	99.0
413695850	1441070827	31.01346699999999	122.39584	9.8	106.2	99.0
413695850	1441070828	31.013450081739183	122.39589421931517	9.8	106.3	99.0
413695850	1441070829	31.013433	122.39594699999999	9.8	106.4	99.0
413695850	1441070830	31.01341663721888	122.39599827198607	9.8	106.5	98.83333333333333
413695850	1441070831	31.01340088850914	122.39604855147998	9.8	106.60000000000001	98.66666666666667
413695850	1441070832	31.013385402152373	122.39609850125593	9.8	106.7	98.5
413695850	1441070833	31.013369826429113	122.39614878408689	9.8	106.8	98.33333333333333
413695850	1441070834	31.013353809618863	122.3962000627447	9.8	106.9	98.16666666666666
413695850	1441070835	31.013337	122.39625300000002	9.8	107.0	98.0
413695850	1441070836	31.0133194714189	122.39630744594939	9.8	107.0	98.0
413695850	1441070837	31.013302999999993	122.39636	9.8	107.0	98.0
413695850	1441070838	31.01328915801177	122.3964077514715	9.8	107.10000000000001	98.0
413695850	1441070839	31.013277	122.396453	9.8	107.2	98.0
413695850	1441070840	31.013265146531946	122.39649892316265	9.8	107.10000000000001	98.0
413695850	1441070841	31.013253	122.396547	9.8	107.0	98.0
413695850	1441070842	31.013240260748887	122.39659794222703	9.8	107.0	98.0
413695850	1441070843	31.01322703911105	122.396651090795	9.8	107.0	98.0
413695850	1441070844	31.013213547917278	122.39670544396525	9.8	107.0	98.0
413695850	1441070845	31.013199999999994	122.39676	9.8	107.0	98.0
413695850	1441070846	31.013186565714932	122.39681393314186	9.8	107.0142857142857	98.0
413695850	1441070847	31.013173245505342	122.39686712155113	9.8	107.02857142857142	98.0
413695850	1441070848	31.013159997336114	122.39691961936738	9.8	107.04285714285714	98.0
413695850	1441070849	31.013146779172015	122.39697148073	9.8	107.05714285714285	98.0
413695850	1441070850	31.013133548977766	122.39702275977835	9.8	107.07142857142857	98.0
413695850	1441070851	31.01312026471794	122.39707351065164	9.8	107.08571428571429	98.0
413695850	1441070852	31.01310688435705	122.3971237874889	9.8	107.10000000000001	98.0
413695850	1441070853	31.0130933658595	122.39717364442909	9.8	107.11428571428571	98.0
413695850	1441070854	31.013079667189597	122.3972231356111	9.8	107.12857142857142	98.0
413695850	1441070855	31.013065746311575	122.39727231517365	9.8	107.14285714285715	98.0
413695850	1441070856	31.013051561189602	122.39732123725534	9.8	107.15714285714286	98.0
413695850	1441070857	31.013037069787714	122.39736995599473	9.8	107.17142857142856	98.0
413695850	1441070858	31.013022230069883	122.39741852553018	9.8	107.18571428571428	98.0
413695850	1441070859	31.013006999999998	122.397467	9.8	107.2	98.0
413695850	1441070860	31.012991374263393	122.39751543871738	9.8	107.23333333333333	98.0
413695850	1441070861	31.01297549443132	122.39756392169579	9.8	107.26666666666667	98.0
413695850	1441070862	31.012959538796466	122.39761253412402	9.8	107.30000000000001	98.0
413695850	1441070863	31.012943685651372	122.39766136119115	9.8	107.33333333333334	98.0
413695850	1441070864	31.01292811328845	122.39771048808657	9.8	107.36666666666667	98.0
413695850	1441070865	31.012912999999998	122.39776000000002	9.8	107.4	98.0
413695850	1441070866	31.01289846877639	122.3978099685683	9.8	107.41666666666667	97.83333333333333
413695850	1441070867	31.012884421400635	122.3978604112155	9.8	107.43333333333335	97.66666666666667
413695850	1441070868	31.012870704353958	122.39791133181215	9.8	107.45	97.49999999999999
413695850	1441070869	31.012857164117523	122.39796273422859	9.8	107.46666666666667	97.33333333333333
413695850	1441070870	31.012843647172478	122.39801462233466	9.8	107.48333333333335	97.16666666666666
413695850	1441070871	31.012829999999994	122.39806700000001	9.8	107.5	97.0
413695850	1441070872	31.012816107741163	122.39811983919219	9.8	107.5	96.91666666666667
413695850	1441070873	31.01280201017709	122.3981729842717	9.8	107.5	96.83333333333333
413695850	1441070874	31.012787785749122	122.39822624769764	9.8	107.5	96.75
413695850	1441070875	31.012773512898967	122.3982794419293	9.8	107.5	96.66666666666667
413695850	1441070876	31.012759270068575	122.39833237942632	9.8	107.5	96.58333333333333
413695850	1441070877	31.01274513570026	122.3983848726486	9.8	107.5	96.5
413695850	1441070878	31.01273118823663	122.39843673405629	9.8	107.5	96.41666666666667
413695850	1441070879	31.012717506120577	122.3984877761098	9.8	107.5	96.33333333333334
413695850	1441070880	31.0127041677953	122.39853781126989	9.8	107.5	96.25
413695850	1441070881	31.012691251704254	122.39858665199748	9.8	107.5	96.16666666666667
413695850	1441070882	31.012678836291165	122.39863411075372	9.8	107.5	96.08333333333334
413695850	1441070883	31.01266699999999	122.39867999999998	9.8	107.5	96.00000000000001
413695850	1441070884	31.012655777123896	122.39872435500536	9.766666666666667	107.41666666666667	96.00000000000001
413695850	1441070885	31.01264502535157	122.39876810226869	9.733333333333334	107.33333333333334	96.00000000000001
413695850	1441070886	31.012634558219236	122.39881239109549	9.7	107.25	96.00000000000001
413695850	1441070887	31.012624189261544	122.39885837079049	9.666666666666666	107.16666666666666	96.00000000000001
413695850	1441070888	31.01261373201146	122.39890719065767	9.633333333333333	107.08333333333333	96.00000000000001
413695850	1441070889	31.01260299999999	122.39896	9.6	107.0	96.00000000000001
413695850	1441070890	31.01259187321939	122.39901737920422	9.6	106.9	96.2
413695850	1441070891	31.012580497514904	122.39907763299502	9.6	106.8	96.4
413695850	1441070892	31.012569085198624	122.39913849718296	9.6	106.7	96.6
413695850	1441070893	31.012557848586848	122.39919770758009	9.6	106.6	96.8
413695850	1441070894	31.012546999999994	122.39925299999999	9.6	106.5	97.0
413695850	1441070895	31.012536694153656	122.39930275121392	9.6	106.42857142857143	97.0
413695850	1441070896	31.01252685533051	122.39934790181863	9.6	106.35714285714286	97.0
413695850	1441070897	31.01251735020247	122.3993900333663	9.6	106.28571428571428	97.0
413695850	1441070898	31.01250804543903	122.39943072740823	9.6	106.21428571428572	97.0
413695850	1441070899	31.012498807707583	122.39947156549488	9.6	106.14285714285714	97.0
413695850	1441070900	31.012489503673503	122.39951412917584	9.6	106.07142857142857	97.0
413695850	1441070901	31.012480000000004	122.39955999999998	9.6	106.0	97.0
413695850	1441070902	31.01247018965077	122.39961023524839	9.6	105.91666666666667	97.16666666666666
413695850	1441070903	31.012460070800007	122.39966379513427	9.6	105.83333333333333	97.33333333333333
413695850	1441070904	31.01244966792669	122.39971911560451	9.6	105.75	97.49999999999999
413695850	1441070905	31.012439005512345	122.39977463260662	9.6	105.66666666666667	97.66666666666667
413695850	1441070906	31.012428108041185	122.3998287820888	9.6	105.58333333333333	97.83333333333333
413695850	1441070907	31.012417	122.39988000000001	9.6	105.5	98.0
413695850	1441070908	31.01240573787946	122.39992738986915	9.65	105.45	98.25
413695850	1441070909	31.012394506176395	122.3999727255424	9.7	105.4	98.5
413695850	1441070910	31.012383521386027	122.40001844844461	9.75	105.35	98.75
413695850	1441070911	31.012372999999993	122.400067	9.8	105.3	99.0
413695850	1441070912	31.01236263183221	122.40011965228686	9.8	105.3	99.0
413695850	1441070913	31.01235000000001	122.400173	9.8	105.3	99.0
413695850	1441070914	31.01233351456038	122.40022453309899	9.8	105.35000000000001	99.0
413695850	1441070915	31.012316999999992	122.40028000000001	9.8	105.4	99.0
413695850	1441070916	31.012304184920197	122.40034296531951	9.8	105.45	99.0
413695850	1441070917	31.012293	122.4004	9.8	105.5	99.0
413695850	1441070918	31.012280620771307	122.40044023062269	9.8	105.5	99.0
413695850	1441070919	31.012267000000005	122.40048000000002	9.8	105.5	99.0
413695850	1441070920	31.012252581982665	122.40053611218585	9.8	105.64999999999999	98.5
413695850	1441070921	31.012236999999995	122.4006	9.8	105.8	98.0
413695850	1441070922	31.012220018296738	122.40065932989836	9.8	105.925	97.75
413695850	1441070923	31.01220273590914	122.40071207409437	9.8	106.05	97.49999999999999
413695850	1441070924	31.012186585567385	122.40075878124262	9.8	106.175	97.25
413695850	1441070925	31.012173000000004	122.4008	9.8	106.3	97.0
413695850	1441070926	31.012162630172583	122.40083775815322	9.8	106.35	96.5
413695850	1441070927	31.012153	122.40088000000002	9.8	106.4	96.00000000000001
413695850	1441070928	31.012141574769892	122.400933613448	9.75	106.42500000000001	96.00000000000001
413695850	1441070929	31.01212871234648	122.40099534435933	9.7	106.45	96.00000000000001
413695850	1441070930	31.01211549374711	122.40105940308956	9.65	106.47500000000001	96.00000000000001
413695850	1441070931	31.012103	122.40111999999999	9.6	106.5	96.00000000000001
413695850	1441070932	31.01209174824107	122.40117201422855	9.6	106.5	95.50000000000001
413695850	1441070933	31.012079999999997	122.40121300000001	9.6	106.5	95.0
413695850	1441070934	31.01206635233212	122.40124433304005	9.6	106.5	95.0
413695850	1441070935	31.012052999999995	122.40127999999999	9.6	106.5	95.0
413695850	1441070936	31.01204184242319	122.4013314036098	9.6	106.45	95.0
413695850	1441070937	31.012030000000003	122.40138700000001	9.6	106.4	95.0
413695850	1441070938	31.012014902986042	122.40143430252033	9.6	106.2	95.0
413695850	1441070939	31.012	122.40148000000002	9.6	106.0	95.0
413695850	1441070940	31.011988920625377	122.40153238631007	9.6	105.95	95.0
413695850	1441070941	31.01197999999999	122.401587	9.6	105.9	95.0
413695850	1441070942	31.011970825665273	122.40163814824139	9.6	105.775	95.25
413695850	1441070943	31.011961289182047	122.40168796802494	9.6	105.65	95.50000000000001
413695850	1441070944	31.011951858109484	122.40174055379613	9.6	105.525	95.75000000000001
413695850	1441070945	31.011943	122.40179999999998	9.6	105.4	96.00000000000001
413695850	1441070946	31.011934948291543	122.40186754464568	9.6	105.30000000000001	96.00000000000001
413695850	1441070947	31.011927000000004	122.401933	9.6	105.2	96.00000000000001
413695850	1441070948	31.01191836650011	122.40198675868983	9.6	105.125	96.00000000000001
413695850	1441070949	31.011908852945194	122.4020329605212	9.6	105.05000000000001	96.00000000000001
413695850	1441070950	31.011898412920516	122.40207918209273	9.6	104.97500000000001	96.00000000000001
413695850	1441070951	31.011887000000005	122.402133	9.6	104.9	96.00000000000001
413695850	1441070952	31.011874698874397	122.40219844277327	9.6	104.83333333333333	96.00000000000001
413695850	1441070953	31.011862118753257	122.40226534669661	9.6	104.76666666666667	96.00000000000001
413695850	1441070954	31.011849999999992	122.40232	9.6	104.7	96.00000000000001
413695850	1441070955	31.011838941674057	122.4023533820855	9.6	104.7	96.00000000000001
413695850	1441070956	31.011828977534112	122.40237523701282	9.6	104.7	96.00000000000001
413695850	1441070957	31.01182	122.4024	9.6	104.7	96.00000000000001
413695850	1441070958	31.01181176391715	122.40243892131005	9.6	104.65	96.00000000000001
413695850	1441070959	31.01180347387171	122.40249051140535	9.6	104.60000000000001	96.00000000000001
413695850	1441070960	31.011794196888815	122.40255009579823	9.6	104.55	96.00000000000001
413695850	1441070961	31.011783	122.402613	9.6	104.5	96.00000000000001
413695850	1441070962	31.011769685911243	122.4026749157867	9.6	104.5	96.00000000000001
413695850	1441070963	31.011757	122.40273300000001	9.6	104.5	96.00000000000001
413695850	1441070964	31.01174711870176	122.40278630498445	9.6	104.45	96.00000000000001
413695850	1441070965	31.011737000000004	122.40284	9.6	104.4	96.00000000000001
413695850	1441070966	31.011724089276715	122.40289723927008	9.6	104.35	95.50000000000001
413695850	1441070967	31.011713000000004	122.402947	9.6	104.3	95.0
413695850	1441070968	31.011708028811828	122.40298023208156	9.6	104.22500000000001	95.0
413695850	1441070969	31.011705036890756	122.40300995310761	9.6	104.15	95.0
413695850	1441070970	31.011697776531715	122.40305469758478	9.6	104.075	95.0
413695850	1441070971	31.011680000000002	122.403133	9.6	104.0	95.0
413695850	1441070972	31.011652999999995	122.40324000000001	9.6	104.0	95.0
413695850	1441070973	31.011639921325788	122.40330287988533	9.6	103.96666666666667	95.0
413695850	1441070974	31.011638209494976	122.40332791439074	9.6	103.93333333333335	95.0
413695850	1441070975	31.011637	122.403347	9.6	103.90000000000002	95.0
413695850	1441070976	31.0116284745722	122.4033851693811	9.6	103.85000000000001	95.0
413695850	1441070977	31.011616999999998	122.40344	9.6	103.8	95.0
413695850	1441070978	31.01160813238364	122.40350026807623	9.6	103.75	95.0
413695850	1441070979	31.01160000000001	122.403547	9.6	103.7	95.0
413695850	1441070980	31.01158912090522	122.40357313331397	9.6	103.6	95.0
413695850	1441070981	31.01157299999999	122.40362700000001	9.6	103.5	95.0
413695850	1441070982	31.011553	122.403733	9.6	103.4	95.0
413695850	1441070983	31.01154088230011	122.40379754221435	9.6	103.36666666666667	95.0
413695850	1441070984	31.01153583500419	122.40382178048468	9.6	103.33333333333333	95.0
413695850	1441070985	31.011532999999993	122.40384000000002	9.6	103.3	95.0
413695850	1441070986	31.01152857735951	122.40387867050318	9.6	103.25	95.0
413695850	1441070987	31.011523000000004	122.403933	9.6	103.2	95.0
413695850	1441070988	31.0115173533386	122.40399202544975	9.6	103.12500000000001	95.0
413695850	1441070989	31.01151109990794	122.40405136134804	9.6	103.05	95.0
413695850	1441070990	31.011503296522125	122.40410826657262	9.6	102.97500000000001	95.0
413695850	1441070991	31.011492999999998	122.40416	9.6	102.9	95.0
413695850	1441070992	31.011480372809906	122.40420582213507	9.6	102.80000000000001	95.0
413695850	1441070993	31.011469999999996	122.404253	9.6	102.7	95.0
413695850	1441070994	31.011465224721306	122.4043072400587	9.6	102.60000000000001	95.0
413695850	1441070995	31.011459999999996	122.40436000000001	9.6	102.5	95.0
413695850	1441070996	31.011448728313027	122.40440421762399	9.6	102.5	95.50000000000001
413695850	1441070997	31.011437	122.40445299999999	9.6	102.5	96.00000000000001
[truncated: 5,478 more rows]
