# Supplementary material for: Maritime traffic congestion identification and ship trajectory prediction using temporal graph convolutional networks
Source: PLoS One. 2026 Mar 9;21(3):e0342781. doi: 10.1371/journal.pone.0342781 (PMC12970927; doi:10.1371/journal.pone.0342781)
Supplement: S1 File — (ZIP) [file pone.0342781.s001.zip › data/interpolation/shipid_413696360_processed.csv]

shipid	lasttime	lat	lon	sog	cog	hdg
413696360	1441065623	31.232868000000007	122.49295	0.1	359.4	349.0
413696360	1441065624	31.232867963295295	122.49294957380764	0.09945054945054946	359.14395604395605	348.9945054945055
413696360	1441065625	31.2328679264904	122.49294914863859	0.09890109890109891	358.88791208791207	348.98901098901104
413696360	1441065626	31.23286788958566	122.49294872449163	0.09835164835164836	358.63186813186815	348.9835164835165
413696360	1441065627	31.232867852581375	122.49294830136536	0.0978021978021978	358.37582417582416	348.978021978022
413696360	1441065628	31.23286781547792	122.49294787925855	0.09725274725274725	358.1197802197802	348.9725274725275
413696360	1441065629	31.232867778275608	122.49294745816985	0.0967032967032967	357.86373626373626	348.967032967033
413696360	1441065630	31.232867740974775	122.492947038098	0.09615384615384616	357.6076923076923	348.96153846153845
413696360	1441065631	31.232867703575746	122.49294661904165	0.09560439560439561	357.35164835164835	348.95604395604397
413696360	1441065632	31.232867666078885	122.49294620099951	0.09505494505494506	357.09560439560437	348.9505494505495
413696360	1441065633	31.232867628484513	122.4929457839703	0.09450549450549452	356.83956043956044	348.94505494505495
413696360	1441065634	31.232867590792935	122.4929453679527	0.09395604395604396	356.58351648351646	348.93956043956047
413696360	1441065635	31.232867553004528	122.49294495294541	0.09340659340659341	356.3274725274725	348.9340659340659
413696360	1441065636	31.2328675151196	122.4929445389471	0.09285714285714286	356.07142857142856	348.92857142857144
413696360	1441065637	31.232867477138505	122.49294412595651	0.09230769230769231	355.8153846153846	348.92307692307696
413696360	1441065638	31.23286743906155	122.49294371397231	0.09175824175824177	355.55934065934065	348.9175824175824
413696360	1441065639	31.232867400889095	122.4929433029932	0.09120879120879122	355.3032967032967	348.91208791208794
413696360	1441065640	31.23286736262147	122.49294289301787	0.09065934065934067	355.04725274725274	348.9065934065934
413696360	1441065641	31.232867324259004	122.49294248404502	0.09010989010989012	354.79120879120876	348.9010989010989
413696360	1441065642	31.232867285802023	122.49294207607336	0.08956043956043956	354.5351648351648	348.89560439560444
413696360	1441065643	31.23286724725088	122.49294166910157	0.08901098901098901	354.27912087912085	348.8901098901099
413696360	1441065644	31.232867208605906	122.49294126312834	0.08846153846153847	354.0230769230769	348.8846153846154
413696360	1441065645	31.2328671698674	122.49294085815242	0.08791208791208792	353.76703296703295	348.8791208791209
413696360	1441065646	31.23286713103576	122.49294045417243	0.08736263736263737	353.510989010989	348.8736263736264
413696360	1441065647	31.232867092111274	122.49294005118709	0.08681318681318682	353.2549450549451	348.8681318681319
413696360	1441065648	31.23286705309428	122.49293964919514	0.08626373626373626	352.99890109890106	348.8626373626374
413696360	1441065649	31.232867013985125	122.49293924819523	0.08571428571428572	352.74285714285713	348.8571428571429
413696360	1441065650	31.232866974784148	122.49293884818607	0.08516483516483517	352.48681318681315	348.85164835164835
413696360	1441065651	31.232866935491675	122.49293844916636	0.08461538461538462	352.2307692307692	348.84615384615387
413696360	1441065652	31.232866896108032	122.49293805113477	0.08406593406593407	351.9747252747253	348.84065934065933
413696360	1441065653	31.232866856633564	122.49293765409003	0.08351648351648353	351.7186813186813	348.83516483516485
413696360	1441065654	31.232866817068597	122.49293725803082	0.08296703296703298	351.4626373626374	348.82967032967036
413696360	1441065655	31.23286677741349	122.49293686295586	0.08241758241758243	351.20659340659336	348.8241758241758
413696360	1441065656	31.232866737668548	122.4929364688638	0.08186813186813187	350.95054945054943	348.81868131868134
413696360	1441065657	31.232866697834112	122.49293607575338	0.08131868131868132	350.6945054945055	348.8131868131868
413696360	1441065658	31.232866657910527	122.49293568362327	0.08076923076923077	350.4384615384615	348.8076923076923
413696360	1441065659	31.23286661789812	122.49293529247217	0.08021978021978023	350.1824175824176	348.80219780219784
413696360	1441065660	31.23286657779723	122.4929349022988	0.07967032967032968	349.9263736263736	348.7967032967033
413696360	1441065661	31.232866537608185	122.49293451310183	0.07912087912087913	349.6703296703297	348.7912087912088
413696360	1441065662	31.23286649733132	122.49293412487994	0.07857142857142857	349.4142857142857	348.7857142857143
413696360	1441065663	31.23286645696697	122.49293373763189	0.07802197802197802	349.15824175824173	348.7802197802198
413696360	1441065664	31.232866416515492	122.49293335135629	0.07747252747252747	348.9021978021978	348.7747252747253
413696360	1441065665	31.232866375977174	122.49293296605191	0.07692307692307693	348.6461538461538	348.7692307692308
413696360	1441065666	31.2328663353524	122.49293258171743	0.07637362637362638	348.3901098901099	348.7637362637363
413696360	1441065667	31.23286629464147	122.49293219835151	0.07582417582417583	348.134065934066	348.75824175824175
413696360	1441065668	31.232866253844733	122.49293181595289	0.07527472527472528	347.878021978022	348.75274725274727
413696360	1441065669	31.232866212962506	122.49293143452023	0.07472527472527474	347.621978021978	348.74725274725273
413696360	1441065670	31.232866171995155	122.49293105405225	0.07417582417582419	347.365934065934	348.74175824175825
413696360	1441065671	31.23286613094298	122.49293067454764	0.07362637362637363	347.1098901098901	348.73626373626377
413696360	1441065672	31.23286608980634	122.49293029600508	0.07307692307692308	346.8538461538462	348.7307692307692
413696360	1441065673	31.232866048585567	122.49292991842333	0.07252747252747253	346.5978021978022	348.72527472527474
413696360	1441065674	31.232866007280983	122.49292954180099	0.07197802197802199	346.34175824175827	348.7197802197802
413696360	1441065675	31.232865965892927	122.49292916613683	0.07142857142857144	346.0857142857143	348.7142857142857
413696360	1441065676	31.232865924421752	122.49292879142949	0.07087912087912088	345.8296703296703	348.70879120879124
413696360	1441065677	31.23286588286776	122.49292841767773	0.07032967032967033	345.5736263736264	348.7032967032967
413696360	1441065678	31.23286584123131	122.49292804488022	0.06978021978021978	345.3175824175824	348.6978021978022
413696360	1441065679	31.232865799512727	122.49292767303561	0.06923076923076923	345.0615384615385	348.6923076923077
413696360	1441065680	31.23286575771233	122.49292730214266	0.06868131868131869	344.8054945054945	348.6868131868132
413696360	1441065681	31.2328657158305	122.49292693220002	0.06813186813186814	344.54945054945057	348.6813186813187
413696360	1441065682	31.232865673867508	122.49292656320645	0.06758241758241759	344.2934065934066	348.6758241758242
413696360	1441065683	31.232865631823756	122.49292619516058	0.06703296703296704	344.0373626373626	348.6703296703297
413696360	1441065684	31.23286558969952	122.4929258280611	0.0664835164835165	343.7813186813187	348.66483516483515
413696360	1441065685	31.23286554749517	122.49292546190676	0.06593406593406595	343.5252747252747	348.65934065934067
413696360	1441065686	31.232865505211013	122.49292509669624	0.06538461538461539	343.2692307692308	348.6538461538462
413696360	1441065687	31.232865462847425	122.49292473242824	0.06483516483516484	343.01318681318685	348.64835164835165
413696360	1441065688	31.232865420404703	122.49292436910143	0.0642857142857143	342.75714285714287	348.64285714285717
413696360	1441065689	31.23286537788318	122.49292400671453	0.06373626373626373	342.5010989010989	348.6373626373626
413696360	1441065690	31.23286533528322	122.49292364526622	0.06318681318681318	342.2450549450549	348.63186813186815
413696360	1441065691	31.232865292605137	122.49292328475521	0.06263736263736264	341.989010989011	348.6263736263736
413696360	1441065692	31.232865249849276	122.49292292518017	0.062087912087912096	341.73296703296705	348.6208791208791
413696360	1441065693	31.232865207015966	122.49292256653983	0.06153846153846154	341.4769230769231	348.61538461538464
413696360	1441065694	31.232865164105537	122.49292220883287	0.060989010989010994	341.22087912087915	348.6098901098901
413696360	1441065695	31.23286512111832	122.49292185205799	0.06043956043956045	340.96483516483516	348.6043956043956
413696360	1441065696	31.23286507805465	122.4929214962139	0.05989010989010989	340.7087912087912	348.5989010989011
413696360	1441065697	31.23286503491488	122.49292114129926	0.059340659340659345	340.45274725274726	348.5934065934066
413696360	1441065698	31.232864991699326	122.49292078731278	0.0587912087912088	340.1967032967033	348.5879120879121
413696360	1441065699	31.232864948408334	122.49292043425318	0.05824175824175825	339.94065934065935	348.5824175824176
413696360	1441065700	31.232864905042234	122.49292008211913	0.057692307692307696	339.6846153846154	348.5769230769231
413696360	1441065701	31.232864861601367	122.49291973090936	0.05714285714285715	339.42857142857144	348.57142857142856
413696360	1441065702	31.23286481808604	122.49291938062251	0.0565934065934066	339.1725274725275	348.5659340659341
413696360	1441065703	31.232864774496623	122.49291903125733	0.05604395604395605	338.9164835164835	348.5604395604396
413696360	1441065704	31.232864730833434	122.49291868281247	0.0554945054945055	338.66043956043956	348.55494505494505
413696360	1441065705	31.232864687096804	122.49291833528667	0.05494505494505495	338.40439560439563	348.54945054945057
413696360	1441065706	31.232864643287076	122.4929179886786	0.054395604395604404	338.14835164835165	348.54395604395603
413696360	1441065707	31.23286459940458	122.49291764298697	0.05384615384615385	337.8923076923077	348.53846153846155
413696360	1441065708	31.232864555449645	122.49291729821046	0.0532967032967033	337.63626373626374	348.532967032967
413696360	1441065709	31.232864511422612	122.49291695434779	0.052747252747252754	337.38021978021976	348.5274725274725
413696360	1441065710	31.23286446732381	122.49291661139763	0.05219780219780221	337.12417582417584	348.52197802197804
413696360	1441065711	31.232864423153583	122.4929162693587	0.05164835164835165	336.86813186813185	348.5164835164835
413696360	1441065712	31.23286437891227	122.49291592822965	0.051098901098901105	336.61208791208793	348.510989010989
413696360	1441065713	31.232864334600183	122.49291558800924	0.05054945054945056	336.35604395604395	348.5054945054945
413696360	1441065714	31.23286429021767	122.49291524869614	0.05	336.1	348.5
413696360	1441065715	31.232864245765064	122.49291491028903	0.049450549450549455	335.8439560439561	348.4945054945055
413696360	1441065716	31.232864201242702	122.49291457278662	0.04890109890109891	335.58791208791206	348.489010989011
413696360	1441065717	31.23286415665093	122.49291423618762	0.04835164835164836	335.33186813186813	348.4835164835165
413696360	1441065718	31.23286411199005	122.49291390049068	0.047802197802197806	335.07582417582415	348.47802197802196
413696360	1441065719	31.23286406726043	122.49291356569455	0.04725274725274726	334.8197802197802	348.4725274725275
413696360	1441065720	31.232864022462373	122.49291323179789	0.04670329670329671	334.5637362637363	348.467032967033
413696360	1441065721	31.23286397759625	122.49291289879943	0.046153846153846156	334.3076923076923	348.46153846153845
413696360	1441065722	31.232863932662358	122.49291256669783	0.04560439560439561	334.0516483516484	348.45604395604397
413696360	1441065723	31.232863887661072	122.4929122354918	0.04505494505494506	333.79560439560436	348.45054945054943
413696360	1441065724	31.232863842592668	122.49291190518007	0.044505494505494514	333.53956043956043	348.44505494505495
413696360	1441065725	31.232863797457533	122.49291157576125	0.04395604395604396	333.2835164835165	348.43956043956047
413696360	1441065726	31.232863752255984	122.49291124723413	0.04340659340659341	333.0274725274725	348.4340659340659
413696360	1441065727	31.232863706988365	122.49291091959736	0.042857142857142864	332.7714285714286	348.42857142857144
413696360	1441065728	31.232863661654985	122.49291059284967	0.04230769230769231	332.5153846153847	348.4230769230769
413696360	1441065729	31.232863616256218	122.49291026698967	0.04175824175824176	332.2593406593407	348.4175824175824
413696360	1441065730	31.232863570792357	122.49290994201617	0.041208791208791215	332.0032967032967	348.4120879120879
413696360	1441065731	31.23286352526376	122.49290961792776	0.04065934065934067	331.74725274725273	348.4065934065934
413696360	1441065732	31.23286347967076	122.49290929472323	0.04010989010989011	331.4912087912088	348.4010989010989
413696360	1441065733	31.232863434013677	122.49290897240122	0.039560439560439566	331.2351648351649	348.3956043956044
413696360	1441065734	31.232863388292866	122.49290865096044	0.03901098901098902	330.9791208791209	348.3901098901099
413696360	1441065735	31.232863342508644	122.4929083303996	0.038461538461538464	330.723076923077	348.38461538461536
413696360	1441065736	31.232863296661346	122.49290801071736	0.037912087912087916	330.467032967033	348.3791208791209
413696360	1441065737	31.232863250751333	122.49290769191245	0.03736263736263737	330.210989010989	348.3736263736264
413696360	1441065738	31.232863204778887	122.49290737398357	0.03681318681318682	329.9549450549451	348.36813186813185
413696360	1441065739	31.232863158744404	122.4929070569294	0.036263736263736274	329.6989010989011	348.3626373626374
413696360	1441065740	31.232863112648186	122.49290674074862	0.035714285714285726	329.4428571428572	348.35714285714283
413696360	1441065741	31.232863066490566	122.49290642543995	0.035164835164835165	329.1868131868132	348.35164835164835
413696360	1441065742	31.232863020271882	122.49290611100207	0.03461538461538462	328.9307692307693	348.34615384615387
413696360	1441065743	31.23286297399247	122.4929057974337	0.03406593406593407	328.6747252747253	348.34065934065933
413696360	1441065744	31.232862927652675	122.49290548473353	0.03351648351648352	328.4186813186813	348.33516483516485
413696360	1441065745	31.232862881252803	122.49290517290022	0.032967032967032975	328.1626373626374	348.3296703296703
413696360	1441065746	31.232862834793206	122.49290486193253	0.03241758241758243	327.9065934065934	348.3241758241758
413696360	1441065747	31.23286278827423	122.49290455182911	0.03186813186813188	327.6505494505495	348.3186813186813
413696360	1441065748	31.232862741696188	122.49290424258866	0.03131868131868132	327.39450549450555	348.3131868131868
413696360	1441065749	31.232862695059435	122.49290393420986	0.03076923076923077	327.13846153846157	348.3076923076923
413696360	1441065750	31.232862648364293	122.49290362669147	0.030219780219780223	326.8824175824176	348.3021978021978
413696360	1441065751	31.2328626016111	122.49290332003214	0.029670329670329676	326.6263736263736	348.2967032967033
413696360	1441065752	31.232862554800175	122.49290301423056	0.02912087912087913	326.3703296703297	348.29120879120876
413696360	1441065753	31.23286250793187	122.49290270928543	0.02857142857142858	326.11428571428576	348.2857142857143
413696360	1441065754	31.23286246100652	122.49290240519548	0.028021978021978033	325.8582417582418	348.2802197802198
413696360	1441065755	31.232862414024453	122.49290210195936	0.027472527472527472	325.60219780219785	348.27472527472526
413696360	1441065756	31.23286236698601	122.4929017995758	0.026923076923076925	325.34615384615387	348.2692307692308
413696360	1441065757	31.23286231989151	122.49290149804348	0.026373626373626377	325.0901098901099	348.26373626373623
413696360	1441065758	31.2328622727413	122.4929011973611	0.02582417582417583	324.83406593406596	348.25824175824175
413696360	1441065759	31.23286222553572	122.49290089752735	0.025274725274725282	324.578021978022	348.25274725274727
413696360	1441065760	31.232862178275095	122.49290059854096	0.024725274725274735	324.32197802197805	348.24725274725273
413696360	1441065761	31.232862130959763	122.49290030040056	0.024175824175824187	324.0659340659341	348.24175824175825
413696360	1441065762	31.23286208359005	122.4929000031049	0.023626373626373626	323.80989010989015	348.2362637362637
413696360	1441065763	31.232862036166296	122.49289970665266	0.023076923076923078	323.5538461538462	348.2307692307692
413696360	1441065764	31.23286198868884	122.49289941104254	0.02252747252747253	323.2978021978022	348.22527472527474
413696360	1441065765	31.232861941158014	122.49289911627322	0.021978021978021983	323.04175824175826	348.2197802197802
413696360	1441065766	31.232861893574146	122.49289882234343	0.021428571428571436	322.7857142857143	348.2142857142857
413696360	1441065767	31.23286184593759	122.49289852925183	0.020879120879120888	322.52967032967035	348.2087912087912
413696360	1441065768	31.23286179824865	122.49289823699715	0.02032967032967034	322.2736263736264	348.2032967032967
413696360	1441065769	31.232861750507688	122.49289794557804	0.01978021978021978	322.01758241758245	348.19780219780216
413696360	1441065770	31.232861702715034	122.49289765499324	0.019230769230769232	321.7615384615385	348.1923076923077
413696360	1441065771	31.232861654870998	122.49289736524143	0.018681318681318684	321.5054945054945	348.1868131868132
413696360	1441065772	31.232861606975934	122.4928970763213	0.018131868131868137	321.24945054945056	348.18131868131866
413696360	1441065773	31.232861559030187	122.49289678823156	0.01758241758241759	320.99340659340663	348.1758241758242
413696360	1441065774	31.232861511034066	122.49289650097089	0.017032967032967042	320.73736263736265	348.17032967032964
413696360	1441065775	31.23286146298793	122.49289621453799	0.016483516483516494	320.4813186813187	348.16483516483515
413696360	1441065776	31.232861414892092	122.49289592893159	0.015934065934065933	320.22527472527474	348.15934065934067
413696360	1441065777	31.232861366746903	122.49289564415035	0.015384615384615385	319.9692307692308	348.15384615384613
413696360	1441065778	31.232861318552683	122.49289536019295	0.014835164835164838	319.71318681318684	348.14835164835165
413696360	1441065779	31.232861270309776	122.49289507705814	0.01428571428571429	319.45714285714286	348.1428571428571
413696360	1441065780	31.232861222018517	122.49289479474457	0.013736263736263743	319.20109890109893	348.1373626373626
413696360	1441065781	31.23286117367924	122.49289451325095	0.013186813186813195	318.94505494505495	348.13186813186815
413696360	1441065782	31.232861125292278	122.49289423257598	0.012637362637362648	318.689010989011	348.1263736263736
413696360	1441065783	31.232861076857965	122.49289395271833	0.0120879120879121	318.4329670329671	348.1208791208791
413696360	1441065784	31.23286102837663	122.49289367367678	0.011538461538461539	318.1769230769231	348.1153846153846
413696360	1441065785	31.232860979848617	122.49289339544991	0.010989010989010992	317.92087912087914	348.1098901098901
413696360	1441065786	31.232860931274256	122.49289311803652	0.010439560439560444	317.66483516483515	348.10439560439556
413696360	1441065787	31.232860882653867	122.49289284143524	0.009890109890109897	317.40879120879123	348.0989010989011
413696360	1441065788	31.232860833987818	122.49289256564478	0.009340659340659349	317.1527472527473	348.0934065934066
413696360	1441065789	31.2328607852764	122.49289229066385	0.008791208791208802	316.8967032967033	348.08791208791206
413696360	1441065790	31.232860736520013	122.49289201649113	0.008241758241758254	316.6406593406594	348.0824175824176
413696360	1441065791	31.23286068771892	122.49289174312533	0.007692307692307693	316.3846153846154	348.07692307692304
413696360	1441065792	31.232860638873486	122.49289147056513	0.007142857142857145	316.12857142857143	348.07142857142856
413696360	1441065793	31.232860589984046	122.49289119880925	0.006593406593406598	315.8725274725275	348.0659340659341
413696360	1441065794	31.23286054105094	122.49289092785637	0.00604395604395605	315.6164835164835	348.06043956043953
413696360	1441065795	31.232860492074494	122.49289065770519	0.005494505494505503	315.3604395604396	348.05494505494505
413696360	1441065796	31.232860443055035	122.4928903883544	0.004945054945054955	315.1043956043957	348.0494505494505
413696360	1441065797	31.23286039399292	122.49289011980271	0.004395604395604408	314.8483516483517	348.04395604395603
413696360	1441065798	31.23286034488847	122.49288985204878	0.0038461538461538464	314.5923076923077	348.03846153846155
413696360	1441065799	31.23286029574201	122.49288958509136	0.003296703296703299	314.33626373626373	348.032967032967
413696360	1441065800	31.23286024655389	122.49288931892912	0.0027472527472527514	314.0802197802198	348.0274725274725
413696360	1441065801	31.232860197324445	122.49288905356076	0.002197802197802204	313.8241758241759	348.021978021978
413696360	1441065802	31.232860148053994	122.49288878898497	0.0016483516483516564	313.5681318681319	348.0164835164835
413696360	1441065803	31.232860098742872	122.49288852520044	0.0010989010989011089	313.312087912088	348.01098901098896
413696360	1441065804	31.232860049391434	122.49288826220588	0.0005494505494505614	313.056043956044	348.0054945054945
413696360	1441065805	31.232860000000002	122.49288799999998	0.0	312.8	348.0
413696360	1441065806	31.2328599505689	122.49288773858144	0.00022271714922048998	312.88608017817376	348.0089086859688
413696360	1441065807	31.232859901098486	122.49288747794895	0.00044543429844097997	312.9721603563475	348.0178173719376
413696360	1441065808	31.23285985158908	122.49288721810123	0.0006681514476614699	313.0582405345212	348.02672605790644
413696360	1441065809	31.232859802041006	122.49288695903692	0.0008908685968819599	313.14432071269493	348.0356347438753
413696360	1441065810	31.23285975245462	122.4928867007548	0.0011135857461024498	313.2304008908686	348.04454342984405
413696360	1441065811	31.23285970283025	122.49288644325347	0.0013363028953229399	313.31648106904237	348.0534521158129
413696360	1441065812	31.232859653168216	122.49288618653169	0.0015590200445434299	313.4025612472161	348.0623608017817
413696360	1441065813	31.232859603468878	122.49288593058816	0.0017817371937639199	313.4886414253898	348.07126948775056
413696360	1441065814	31.232859553732546	122.49288567542155	0.0020044543429844097	313.57472160356355	348.0801781737194
413696360	1441065815	31.232859503959563	122.49288542103055	0.0022271714922048997	313.6608017817372	348.08908685968817
413696360	1441065816	31.232859454150255	122.49288516741389	0.0024498886414253897	313.7468819599109	348.097995545657
413696360	1441065817	31.232859404304993	122.49288491457023	0.0026726057906458797	313.83296213808467	348.1069042316258
413696360	1441065818	31.232859354424065	122.49288466249826	0.0028953229398663697	313.91904231625836	348.11581291759467
413696360	1441065819	31.232859304507837	122.49288441119673	0.0031180400890868597	314.0051224944321	348.12472160356344
413696360	1441065820	31.232859254556615	122.49288416066432	0.0033407572383073497	314.0912026726058	348.1336302895323
413696360	1441065821	31.232859204570758	122.49288391089968	0.0035634743875278397	314.17728285077953	348.1425389755011
413696360	1441065822	31.232859154550585	122.49288366190153	0.0037861915367483298	314.2633630289533	348.1514476614699
413696360	1441065823	31.232859104496466	122.49288341366861	0.004008908685968819	314.34944320712697	348.1603563474387
413696360	1441065824	31.232859054408685	122.49288316619955	0.004231625835189309	314.4355233853007	348.16926503340756
413696360	1441065825	31.232859004287597	122.49288291949307	0.004454342984409799	314.5216035634744	348.1781737193764
413696360	1441065826	31.232858954133544	122.49288267354788	0.004677060133630289	314.60768374164815	348.18708240534517
413696360	1441065827	31.232858903946845	122.49288242836269	0.004899777282850779	314.6937639198219	348.195991091314
413696360	1441065828	31.23285885372786	122.49288218393615	0.005122494432071269	314.7798440979956	348.20489977728283
413696360	1441065829	31.23285880347691	122.49288194026698	0.005345211581291759	314.8659242761693	348.21380846325167
413696360	1441065830	31.232858753194304	122.4928816973539	0.005567928730512249	314.952004454343	348.2227171492205
413696360	1441065831	31.232858702880424	122.49288145519554	0.005790645879732739	315.03808463251676	348.2316258351893
413696360	1441065832	31.23285865253556	122.49288121379068	0.0060133630289532294	315.12416481069044	348.2405345211581
413696360	1441065833	31.232858602160068	122.49288097313796	0.0062360801781737195	315.21024498886413	348.2494432071269
413696360	1441065834	31.232858551754287	122.49288073323609	0.0064587973273942095	315.2963251670379	348.2583518930958
413696360	1441065835	31.232858501318546	122.49288049408378	0.0066815144766146995	315.3824053452116	348.26726057906455
413696360	1441065836	31.23285845085316	122.49288025567971	0.0069042316258351895	315.4684855233853	348.2761692650334
413696360	1441065837	31.232858400358506	122.49288001802257	0.0071269487750556795	315.55456570155906	348.2850779510022
413696360	1441065838	31.232858349834885	122.49287978111107	0.0073496659242761695	315.64064587973274	348.293986636971
413696360	1441065839	31.23285829928264	122.4928795449439	0.0075723830734966595	315.7267260579065	348.3028953229399
413696360	1441065840	31.23285824870211	122.49287930951975	0.0077951002227171495	315.81280623608023	348.31180400890867
413696360	1441065841	31.232858198093624	122.49287907483736	0.008017817371937639	315.8988864142539	348.3207126948775
413696360	1441065842	31.23285814745752	122.49287884089534	0.00824053452115813	315.98496659242767	348.3296213808463
413696360	1441065843	31.23285809679412	122.49287860769248	0.008463251670378619	316.07104677060136	348.3385300668151
413696360	1441065844	31.232858046103768	122.4928783752274	0.00868596881959911	316.1571269487751	348.34743875278394
413696360	1441065845	31.232857995386816	122.49287814349886	0.008908685968819599	316.24320712694885	348.3563474387528
413696360	1441065846	31.232857944643573	122.4928779125055	0.00913140311804009	316.32928730512253	348.3652561247216
413696360	1441065847	31.23285789387438	122.49287768224607	0.009354120267260579	316.4153674832963	348.3741648106904
413696360	1441065848	31.232857843079575	122.49287745271923	0.00957683741648107	316.50144766146997	348.3830734966592
413696360	1441065849	31.2328577922595	122.49287722392368	0.009799554565701559	316.5875278396437	348.39198218262806
413696360	1441065850	31.23285774141446	122.49287699585813	0.01002227171492205	316.67360801781746	348.4008908685969
413696360	1441065851	31.232857690544822	122.49287676852123	0.010244988864142539	316.7596881959911	348.40979955456567
413696360	1441065852	31.232857639650902	122.49287654191174	0.01046770601336303	316.84576837416483	348.4187082405345
413696360	1441065853	31.232857588733047	122.49287631602834	0.010690423162583519	316.9318485523385	348.42761692650333
413696360	1441065854	31.232857537791585	122.4928760908697	0.01091314031180401	317.01792873051227	348.4365256124721
413696360	1441065855	31.23285748682685	122.49287586643453	0.011135857461024499	317.104008908686	348.445434298441
413696360	1441065856	31.232857435839172	122.49287564272154	0.01135857461024499	317.1900890868597	348.4543429844098
413696360	1441065857	31.2328573848289	122.49287541972942	0.011581291759465479	317.27616926503345	348.4632516703786
413696360	1441065858	31.232857333796343	122.49287519745683	0.01180400890868597	317.36224944320713	348.4721603563474
413696360	1441065859	31.23285728274186	122.49287497590252	0.012026726057906459	317.4483296213809	348.4810690423162
413696360	1441065860	31.232857231665772	122.49287475506516	0.01224944320712695	317.5344097995546	348.48997772828506
413696360	1441065861	31.23285718056843	122.49287453494345	0.012472160356347439	317.6204899777283	348.4988864142539
413696360	1441065862	31.232857129450142	122.49287431553608	0.01269487750556793	317.70657015590206	348.5077951002227
413696360	1441065863	31.23285707831127	122.49287409684176	0.012917594654788419	317.79265033407574	348.5167037861915
413696360	1441065864	31.232857027152132	122.49287387885917	0.01314031180400891	317.8787305122495	348.52561247216033
413696360	1441065865	31.232856975973057	122.492873661587	0.013363028953229399	317.96481069042323	348.53452115812917
413696360	1441065866	31.232856924774403	122.49287344502397	0.01358574610244989	318.0508908685969	348.543429844098
413696360	1441065867	31.23285687355647	122.4928732291688	0.013808463251670379	318.13697104677067	348.5523385300668
413696360	1441065868	31.23285682231962	122.49287301402012	0.01403118040089087	318.2230512249443	348.5612472160356
413696360	1441065869	31.23285677106418	122.49287279957666	0.014253897550111359	318.30913140311804	348.57015590200444
413696360	1441065870	31.23285671979049	122.4928725858371	0.014476614699331848	318.3952115812918	348.5790645879733
413696360	1441065871	31.23285666849888	122.49287237280016	0.014699331848552339	318.4812917594655	348.5879732739421
413696360	1441065872	31.232856617189675	122.49287216046456	0.014922048997772828	318.5673719376392	348.5968819599109
413696360	1441065873	31.232856565863212	122.49287194882895	0.015144766146993319	318.6534521158129	348.6057906458797
413696360	1441065874	31.23285651451984	122.49287173789202	0.015367483296213808	318.73953229398666	348.6146993318485
413696360	1441065875	31.232856463159877	122.49287152765248	0.015590200445434299	318.8256124721604	348.6236080178174
413696360	1441065876	31.232856411783672	122.49287131810905	0.01581291759465479	318.9116926503341	348.63251670378617
413696360	1441065877	31.232856360391537	122.49287110926042	0.016035634743875277	318.99777282850783	348.641425389755
413696360	1441065878	31.232856308983838	122.49287090110525	0.016258351893095768	319.0838530066815	348.65033407572383
413696360	1441065879	31.23285625756088	122.49287069364227	0.01648106904231626	319.16993318485527	348.6592427616926
413696360	1441065880	31.232856206123014	122.49287048687016	0.01670378619153675	319.256013363029	348.6681514476615
413696360	1441065881	31.232856154670582	122.49287028078763	0.016926503340757237	319.3420935412027	348.6770601336303
413696360	1441065882	31.232856103203897	122.49287007539338	0.01714922048997773	319.42817371937645	348.6859688195991
413696360	1441065883	31.232856051723306	122.49286987068609	0.01737193763919822	319.51425389755013	348.6948775055679
413696360	1441065884	31.232856000229138	122.49286966666445	0.01759465478841871	319.6003340757239	348.7037861915367
413696360	1441065885	31.232855948721728	122.49286946332718	0.017817371937639197	319.6864142538976	348.7126948775055
413696360	1441065886	31.232855897201418	122.49286926067295	0.01804008908685969	319.77249443207126	348.7216035634744
413696360	1441065887	31.23285584566853	122.49286905870048	0.01826280623608018	319.858574610245	348.7305122494432
413696360	1441065888	31.232855794123413	122.49286885740847	0.01848552338530067	319.94465478841875	348.739420935412
413696360	1441065889	31.232855742566386	122.4928686567956	0.018708240534521157	320.03073496659243	348.74832962138083
413696360	1441065890	31.232855690997795	122.49286845686055	0.01893095768374165	320.1168151447662	348.7572383073496
413696360	1441065891	31.232855639417977	122.49286825760204	0.01915367483296214	320.20289532293987	348.7661469933185
413696360	1441065892	31.23285558782725	122.49286805901876	0.01937639198218263	320.2889755011136	348.7750556792873
413696360	1441065893	31.23285553622597	122.4928678611094	0.019599109131403118	320.37505567928736	348.7839643652561
413696360	1441065894	31.232855484614458	122.4928676638727	0.01982182628062361	320.46113585746104	348.7928730512249
413696360	1441065895	31.232855432993038	122.49286746730729	0.0200445434298441	320.5472160356348	348.8017817371937
413696360	1441065896	31.232855381362064	122.4928672714119	0.02026726057906459	320.6332962138085	348.8106904231626
413696360	1441065897	31.232855329721858	122.49286707618523	0.020489977728285078	320.7193763919822	348.8195991091314
413696360	1441065898	31.23285527807277	122.49286688162597	0.02071269487750557	320.80545657015597	348.8285077951002
413696360	1441065899	31.232855226415108	122.49286668773281	0.02093541202672606	320.89153674832966	348.837416481069
413696360	1441065900	31.232855174749236	122.49286649450444	0.02115812917594655	320.9776169265034	348.84632516703783
413696360	1441065901	31.23285512307549	122.49286630193957	0.021380846325167038	321.0636971046771	348.85523385300667
413696360	1441065902	31.232855071394162	122.49286611003691	0.02160356347438753	321.14977728285083	348.8641425389755
413696360	1441065903	31.232855019705624	122.49286591879515	0.02182628062360802	321.2358574610246	348.8730512249443
413696360	1441065904	31.232854968010198	122.49286572821295	0.022048997772828507	321.3219376391982	348.8819599109131
413696360	1441065905	31.232854916308227	122.49286553828902	0.022271714922048998	321.40801781737196	348.89086859688194
413696360	1441065906	31.232854864600036	122.49286534902211	0.02249443207126949	321.49409799554564	348.8997772828508
413696360	1441065907	31.232854812885964	122.49286516041084	0.02271714922048998	321.5801781737194	348.9086859688196
413696360	1441065908	31.232854761166337	122.49286497245394	0.022939866369710467	321.66625835189313	348.9175946547884
413696360	1441065909	31.232854709441497	122.49286478515015	0.023162583518930958	321.7523385300668	348.9265033407572
413696360	1441065910	31.23285465771178	122.49286459849807	0.02338530066815145	321.83841870824057	348.935412026726
413696360	1441065911	31.23285460597752	122.49286441249649	0.02360801781737194	321.92449888641426	348.9443207126949
413696360	1441065912	31.232854554239054	122.49286422714404	0.023830734966592427	322.010579064588	348.95322939866367
413696360	1441065913	31.232854502496703	122.49286404243945	0.024053452115812918	322.09665924276175	348.9621380846325
413696360	1441065914	31.23285445075082	122.49286385838141	0.02427616926503341	322.18273942093543	348.97104677060133
413696360	1441065915	31.232854399001713	122.4928636749686	0.0244988864142539	322.2688195991092	348.9799554565701
413696360	1441065916	31.232854347249752	122.49286349219976	0.024721603563474387	322.35489977728287	348.988864142539
413696360	1441065917	31.232854295495244	122.49286331007353	0.024944320712694878	322.4409799554566	348.9977728285078
413696360	1441065918	31.232854243738537	122.49286312858864	0.02516703786191537	322.52706013363036	349.0066815144766
413696360	1441065919	31.23285419197997	122.49286294774377	0.02538975501113586	322.61314031180405	349.0155902004454
413696360	1441065920	31.232854140219846	122.49286276753764	0.025612472160356347	322.6992204899778	349.0244988864142
413696360	1441065921	31.23285408845853	122.49286258796894	0.025835189309576838	322.7853006681515	349.03340757238306
413696360	1441065922	31.232854036696352	122.49286240903633	0.02605790645879733	322.8713808463252	349.0423162583519
413696360	1441065923	31.23285398493364	122.49286223073857	0.02628062360801782	322.9574610244989	349.0512249443207
413696360	1441065924	31.232853933170716	122.4928620530743	0.026503340757238307	323.0435412026726	349.0601336302895
413696360	1441065925	31.232853881407948	122.49286187604224	0.026726057906458798	323.12962138084634	349.06904231625833
413696360	1441065926	31.232853829645652	122.49286169964107	0.02694877505567929	323.2157015590201	349.0779510022271
413696360	1441065927	31.232853777884163	122.49286152386952	0.02717149220489978	323.3017817371938	349.086859688196
413696360	1441065928	31.232853726123796	122.49286134872625	0.027394209354120267	323.3878619153675	349.0957683741648
413696360	1441065929	31.232853674364904	122.49286117420998	0.027616926503340758	323.4739420935412	349.1046770601336
413696360	1441065930	31.23285362260784	122.49286100031938	0.02783964365256125	323.56002227171496	349.11358574610244
413696360	1441065931	31.232853570852907	122.49286082705316	0.02806236080178174	323.64610244988864	349.1224944320712
413696360	1441065932	31.232853519100466	122.49286065441004	0.028285077951002227	323.7321826280624	349.1314031180401
413696360	1441065933	31.232853467350825	122.49286048238869	0.028507795100222718	323.81826280623613	349.1403118040089
413696360	1441065934	31.232853415604332	122.49286031098782	0.02873051224944321	323.9043429844098	349.1492204899777
413696360	1441065935	31.232853363861327	122.4928601402061	0.028953229398663696	323.99042316258357	349.1581291759465
413696360	1441065936	31.23285331212214	122.49285997004228	0.029175946547884187	324.07650334075726	349.16703786191533
413696360	1441065937	31.232853260387095	122.49285980049497	0.029398663697104678	324.162583518931	349.17594654788417
413696360	1441065938	31.23285320865653	122.49285963156296	0.02962138084632517	324.24866369710475	349.184855233853
413696360	1441065939	31.2328531569308	122.49285946324488	0.029844097995545656	324.33474387527843	349.19376391982183
413696360	1441065940	31.232853105210204	122.49285929553945	0.030066815144766147	324.4208240534521	349.2026726057906
413696360	1441065941	31.232853053495116	122.49285912844537	0.030289532293986638	324.50690423162587	349.21158129175944
413696360	1441065942	31.23285300178583	122.49285896196135	0.03051224944320713	324.59298440979956	349.2204899777283
413696360	1441065943	31.23285295008272	122.49285879608605	0.030734966592427616	324.6790645879733	349.2293986636971
413696360	1441065944	31.23285289838609	122.49285863081818	0.030957683741648107	324.765144766147	349.2383073496659
413696360	1441065945	31.23285284669628	122.49285846615646	0.031180400890868598	324.85122494432073	349.2472160356347
413696360	1441065946	31.232852795013645	122.49285830209956	0.031403118040089086	324.9373051224945	349.25612472160356
413696360	1441065947	31.232852743338494	122.49285813864617	0.03162583518930958	325.02338530066817	349.2650334075724
413696360	1441065948	31.232852691671177	122.492857975795	0.03184855233853007	325.1094654788419	349.2739420935412
413696360	1441065949	31.232852640012023	122.49285781354476	0.032071269487750555	325.1955456570156	349.28285077951
413696360	1441065950	31.232852588361368	122.49285765189411	0.03229398663697105	325.28162583518935	349.29175946547883
413696360	1441065951	31.23285253671954	122.49285749084179	0.032516703786191536	325.3677060133631	349.3006681514476
413696360	1441065952	31.23285248508688	122.49285733038647	0.03273942093541203	325.4537861915368	349.30957683741644
413696360	1441065953	31.23285243346371	122.49285717052683	0.03296213808463252	325.5398663697105	349.3184855233853
413696360	1441065954	31.2328523818504	122.49285701126159	0.033184855233853006	325.6259465478842	349.3273942093541
413696360	1441065955	31.232852330247248	122.49285685258947	0.0334075723830735	325.71202672605796	349.33630289532294
413696360	1441065956	31.2328522786546	122.49285669450911	0.03363028953229399	325.7981069042317	349.3452115812917
413696360	1441065957	31.232852227072772	122.49285653701926	0.033853006681514475	325.8841870824054	349.35412026726056
413696360	1441065958	31.232852175502146	122.49285638011858	0.03407572383073497	325.9702672605791	349.3630289532294
413696360	1441065959	31.23285212394302	122.49285622380577	0.03429844097995546	326.05634743875277	349.3719376391982
413696360	1441065960	31.232852072395726	122.49285606807953	0.03452115812917595	326.1424276169265	349.380846325167
413696360	1441065961	31.232852020860623	122.49285591293858	0.03474387527839644	326.22850779510026	349.38975501113583
413696360	1441065962	31.232851969338018	122.4928557583816	0.034966592427616926	326.31458797327394	349.39866369710467
413696360	1441065963	31.232851917828267	122.49285560440725	0.03518930957683742	326.4006681514477	349.4075723830735
413696360	1441065964	31.23285186633169	122.49285545101426	0.03541202672605791	326.4867483296214	349.41648106904233
413696360	1441065965	31.23285181484863	122.49285529820136	0.035634743875278395	326.5728285077951	349.4253897550111
413696360	1441065966	31.23285176337941	122.49285514596718	0.03585746102449889	326.65890868596887	349.43429844097994
413696360	1441065967	31.232851711924386	122.49285499431045	0.03608017817371938	326.74498886414256	349.4432071269487
413696360	1441065968	31.232851660483874	122.49285484322988	0.036302895322939864	326.8310690423163	349.4521158129176
413696360	1441065969	31.232851609058212	122.49285469272415	0.03652561247216036	326.91714922049	349.4610244988864
413696360	1441065970	31.232851557647745	122.49285454279193	0.036748329621380846	327.00322939866373	349.4699331848552
413696360	1441065971	31.232851506252786	122.49285439343197	0.03697104677060134	327.0893095768375	349.47884187082406
413696360	1441065972	31.232851454873693	122.49285424464293	0.03719376391982183	327.17538975501117	349.48775055679283
413696360	1441065973	31.232851403510782	122.4928540964235	0.037416481069042315	327.2614699331849	349.4966592427617
413696360	1441065974	31.232851352164392	122.4928539487724	0.03763919821826281	327.3475501113586	349.5055679287305
413696360	1441065975	31.23285130083487	122.49285380168833	0.0378619153674833	327.43363028953235	349.51447661469933
413696360	1441065976	31.23285124952253	122.49285365516997	0.038084632516703784	327.51971046770603	349.5233853006681
413696360	1441065977	31.23285119822772	122.49285350921599	0.03830734966592428	327.6057906458797	349.53229398663694
413696360	1441065978	31.23285114695077	122.49285336382515	0.038530066815144766	327.69187082405347	349.5412026726058
413696360	1441065979	31.232851095692023	122.4928532189961	0.03875278396436526	327.7779510022272	349.5501113585746
413696360	1441065980	31.232851044451813	122.49285307472753	0.03897550111358575	327.8640311804009	349.55902004454344
413696360	1441065981	31.23285099323045	122.49285293101816	0.039198218262806235	327.95011135857465	349.5679287305122
413696360	1441065982	31.232850942028303	122.4928527878667	0.03942093541202673	328.03619153674833	349.57683741648106
413696360	1441065983	31.232850890845665	122.49285264527182	0.03964365256124722	328.1222717149221	349.58574610244983
413696360	1441065984	31.232850839682918	122.49285250323221	0.039866369710467704	328.2083518930958	349.5946547884187
413696360	1441065985	31.232850788540368	122.49285236174659	0.0400890868596882	328.2944320712695	349.6035634743875
413696360	1441065986	31.23285073741836	122.49285222081365	0.040311804008908686	328.38051224944326	349.61247216035633
413696360	1441065987	31.232850686317203	122.49285208043207	0.04053452115812918	328.46659242761694	349.6213808463251
413696360	1441065988	31.232850635237277	122.49285194060056	0.04075723830734967	328.5526726057907	349.63028953229394
413696360	1441065989	31.232850584178884	122.49285180131781	0.040979955456570155	328.6387527839644	349.63919821826283
413696360	1441065990	31.232850533142354	122.49285166258252	0.04120267260579065	328.7248329621381	349.6481069042316
413696360	1441065991	31.232850482128047	122.49285152439339	0.04142538975501114	328.81091314031187	349.65701559020044
413696360	1441065992	31.232850431136267	122.49285138674911	0.041648106904231624	328.89699331848556	349.6659242761692
413696360	1441065993	31.23285038016738	122.4928512496484	0.04187082405345212	328.9830734966593	349.67483296213805
413696360	1441065994	31.232850329221698	122.4928511130899	0.042093541202672606	329.069153674833	349.6837416481069
413696360	1441065995	31.232850278299573	122.49285097707237	0.0423162583518931	329.1552338530067	349.6926503340757
413696360	1441065996	31.23285022740132	122.49285084159445	0.04253897550111359	329.2413140311804	349.7015590200445
413696360	1441065997	31.23285017652728	122.49285070665489	0.042761692650334075	329.3273942093541	349.71046770601333
413696360	1441065998	31.2328501256778	122.49285057225234	0.04298440979955457	329.41347438752786	349.71937639198217
413696360	1441065999	31.232850074853197	122.4928504383855	0.04320712694877506	329.4995545657016	349.728285077951
413696360	1441066000	31.23285002405381	122.49285030505311	0.043429844097995544	329.5856347438753	349.73719376391983
413696360	1441066001	31.23284997327999	122.49285017225384	0.04365256124721604	329.67171492204903	349.7461024498886
413696360	1441066002	31.23284992253205	122.49285003998638	0.043875278396436526	329.7577951002227	349.75501113585744
413696360	1441066003	31.232849871810327	122.49284990824943	0.044097995545657014	329.84387527839647	349.7639198218262
413696360	1441066004	31.232849821115167	122.49284977704168	0.04432071269487751	329.9299554565702	349.7728285077951
413696360	1441066005	31.23284977044689	122.49284964636185	0.044543429844097995	330.0160356347439	349.7817371937639
413696360	1441066006	31.23284971980584	122.4928495162086	0.04476614699331849	330.10211581291765	349.7906458797327
413696360	1441066007	31.232849669192372	122.49284938658066	0.04498886414253898	330.18819599109133	349.79955456570156
413696360	1441066008	31.232849618606764	122.49284925747669	0.045211581291759464	330.2742761692651	349.80846325167033
413696360	1441066009	31.232849568049403	122.49284912889541	0.04543429844097996	330.3603563474388	349.8173719376392
413696360	1441066010	31.23284951752059	122.49284900083552	0.045657015590200446	330.4464365256125	349.826280623608
413696360	1441066011	31.232849467020714	122.49284887329571	0.045879732739420934	330.53251670378626	349.83518930957683
413696360	1441066012	31.23284941655003	122.49284874627469	0.04610244988864143	330.6185968819599	349.8440979955456
413696360	1441066013	31.23284936610892	122.49284861977114	0.046325167037861915	330.70467706013363	349.85300668151444
413696360	1441066014	31.23284931569773	122.49284849378377	0.04654788418708241	330.7907572383074	349.8619153674833
413696360	1441066015	31.232849265316755	122.49284836831124	0.0467706013363029	330.87683741648107	349.8708240534521
413696360	1441066016	31.23284921496636	122.49284824335226	0.046993318485523385	330.9629175946548	349.87973273942094
413696360	1441066017	31.23284916464686	122.49284811890557	0.04721603563474388	331.0489977728285	349.8886414253897
413696360	1441066018	31.232849114358608	122.49284799496982	0.047438752783964366	331.13507795100224	349.89755011135856
413696360	1441066019	31.23284906410192	122.49284787154372	0.047661469933184854	331.221158129176	349.90645879732733
413696360	1441066020	31.232849013877146	122.49284774862596	0.04788418708240535	331.3072383073497	349.9153674832962
413696360	1441066021	31.232848963684607	122.49284762621524	0.048106904231625836	331.3933184855234	349.924276169265
413696360	1441066022	31.232848913524652	122.49284750431028	0.04832962138084633	331.4793986636971	349.93318485523383
413696360	1441066023	31.232848863397603	122.49284738290974	0.04855233853006682	331.56547884187086	349.94209354120267
413696360	1441066024	31.232848813303804	122.49284726201233	0.048775055679287305	331.6515590200446	349.95100222717144
413696360	1441066025	31.232848763243585	122.49284714161674	0.0489977728285078	331.7376391982183	349.95991091314033
413696360	1441066026	31.23284871321727	122.49284702172169	0.049220489977728286	331.82371937639203	349.9688195991091
413696360	1441066027	31.232848663225216	122.49284690232585	0.049443207126948774	331.9097995545657	349.97772828507794
413696360	1441066028	31.232848613267727	122.49284678342794	0.04966592427616927	331.99587973273947	349.9866369710467
413696360	1441066029	31.232848563345176	122.49284666502663	0.049888641425389756	332.08195991091316	349.99554565701555
413696360	1441066030	31.232848513457856	122.49284654712062	0.05011135857461024	332.1680400890869	350.0044543429844
413696360	1441066031	31.23284846360615	122.49284642970864	0.05033407572383074	332.2541202672606	350.0133630289532
413696360	1441066032	31.232848413790336	122.49284631278933	0.050556792873051225	332.34020044543433	350.02227171492206
413696360	1441066033	31.23284836401078	122.49284619636144	0.05077951002227172	332.426280623608	350.03118040089083
413696360	1441066034	31.232848314267827	122.49284608042363	0.051002227171492207	332.51236080178177	350.04008908685967
413696360	1441066035	31.232848264561795	122.4928459649746	0.051224944320712694	332.59844097995546	350.0489977728285
413696360	1441066036	31.232848214893018	122.49284585001308	0.05144766146993319	332.6845211581292	350.05790645879733
413696360	1441066037	31.232848165261824	122.49284573553771	0.051670378619153676	332.77060133630295	350.0668151447661
413696360	1441066038	31.232848115668574	122.49284562154725	0.05189309576837416	332.85668151447663	350.07572383073494
413696360	1441066039	31.232848066113586	122.49284550804035	0.05211581291759466	332.9427616926504	350.0846325167038
413696360	1441066040	31.23284801659717	122.49284539501572	0.052338530066815145	333.02884187082407	350.0935412026726
413696360	1441066041	31.232847967119717	122.49284528247205	0.05256124721603564	333.1149220489978	350.10244988864144
413696360	1441066042	31.2328479176815	122.49284517040806	0.05278396436525613	333.20100222717156	350.1113585746102
413696360	1441066043	31.2328478682829	122.49284505882241	0.053006681514476614	333.28708240534525	350.12026726057906
413696360	1441066044	31.232847818924228	122.49284494771383	0.05322939866369711	333.373162583519	350.12917594654783
413696360	1441066045	31.232847769605808	122.492844837081	0.053452115812917596	333.4592427616927	350.1380846325167
413696360	1441066046	31.232847720328007	122.4928447269226	0.05367483296213808	333.5453229398664	350.1469933184855
413696360	1441066047	31.23284767109115	122.49284461723735	0.05389755011135858	333.63140311804017	350.15590200445433
413696360	1441066048	31.232847621895544	122.49284450802395	0.054120267260579065	333.7174832962138	350.16481069042317
413696360	1441066049	31.23284757274156	122.4928443992811	0.05434298440979956	333.80356347438754	350.17371937639194
413696360	1441066050	31.23284752362951	122.49284429100746	0.05456570155902005	333.88964365256123	350.1826280623608
413696360	1441066051	31.232847474559744	122.49284418320177	0.054788418708240534	333.975723830735	350.1915367483296
413696360	1441066052	31.232847425532583	122.49284407586268	0.05501113585746103	334.0618040089087	350.20044543429844
413696360	1441066053	31.232847376548357	122.49284396898892	0.055233853006681516	334.1478841870824	350.2093541202672
413696360	1441066054	31.232847327607406	122.49284386257919	0.055456570155902	334.23396436525616	350.21826280623605
413696360	1441066055	31.232847278710075	122.49284375663214	0.0556792873051225	334.32004454342984	350.2271714922049
413696360	1441066056	31.232847229856684	122.49284365114652	0.055902004454342985	334.4061247216036	350.2360801781737
413696360	1441066057	31.232847181047575	122.49284354612102	0.05612472160356348	334.49220489977733	350.24498886414256
413696360	1441066058	31.232847132283094	122.4928434415543	0.05634743875278397	334.578285077951	350.25389755011133
413696360	1441066059	31.23284708356355	122.49284333744508	0.056570155902004454	334.66436525612477	350.26280623608017
413696360	1441066060	31.2328470348893	122.49284323379207	0.05679287305122495	334.75044543429846	350.27171492204894
413696360	1441066061	31.232846986260654	122.49284313059394	0.057015590200445436	334.8365256124722	350.28062360801783
413696360	1441066062	31.232846937677962	122.4928430278494	0.05723830734966592	334.92260579064595	350.2895322939866
413696360	1441066063	31.232846889141577	122.49284292555714	0.05746102449888642	335.00868596881963	350.29844097995544
413696360	1441066064	31.232846840651796	122.49284282371586	0.057683741648106905	335.0947661469934	350.3073496659243
413696360	1441066065	31.23284679220898	122.49284272232426	0.05790645879732739	335.180846325167	350.31625835189305
413696360	1441066066	31.232846743813447	122.49284262138103	0.05812917594654789	335.2669265033408	350.32516703786195
413696360	1441066067	31.232846695465554	122.49284252088486	0.058351893095768374	335.3530066815145	350.3340757238307
413696360	1441066068	31.23284664716561	122.49284242083446	0.05857461024498887	335.4390868596882	350.34298440979956
413696360	1441066069	31.23284659891396	122.49284232122852	0.058797327394209356	335.52516703786193	350.35189309576833
413696360	1441066070	31.232846550710935	122.49284222206572	0.05902004454342984	335.6112472160356	350.36080178173717
413696360	1441066071	31.232846502556878	122.49284212334479	0.05924276169265034	335.69732739420937	350.369710467706
413696360	1441066072	31.23284645445213	122.4928420250644	0.059465478841870825	335.7834075723831	350.37861915367483
413696360	1441066073	31.232846406396988	122.4928419272233	0.05968819599109131	335.8694877505568	350.38752783964367
413696360	1441066074	31.23284635839182	122.49284182982008	0.05991091314031181	335.95556792873055	350.39643652561244
413696360	1441066075	31.23284631043697	122.4928417328535	0.060133630289532294	336.04164810690423	350.4053452115813
413696360	1441066076	31.232846262532732	122.49284163632231	0.06035634743875279	336.127728285078	350.4142538975501
413696360	1441066077	31.23284621467948	122.4928415402251	0.060579064587973276	336.2138084632517	350.42316258351894
413696360	1441066078	31.23284616687754	122.49284144456064	0.060801781737193764	336.2998886414254	350.4320712694877
413696360	1441066079	31.23284611912721	122.4928413493276	0.06102449888641426	336.38596881959916	350.44097995545656
413696360	1441066080	31.23284607142887	122.49284125452465	0.061247216035634745	336.47204899777284	350.44988864142533
413696360	1441066081	31.232846023782837	122.49284116015055	0.06146993318485523	336.5581291759466	350.45879732739417
413696360	1441066082	31.23284597618945	122.49284106620397	0.06169265033407573	336.64420935412033	350.46770601336306
413696360	1441066083	31.232845928649024	122.49284097268354	0.061915367483296214	336.730289532294	350.47661469933183
413696360	1441066084	31.232845881161918	122.49284087958807	0.06213808463251671	336.8163697104677	350.48552338530067
413696360	1441066085	31.232845833728447	122.49284078691618	0.062360801781737196	336.90244988864146	350.49443207126944
413696360	1441066086	31.232845786348967	122.49284069466657	0.06258351893095769	336.98853006681514	350.5033407572383
413696360	1441066087	31.2328457390238	122.49284060283799	0.06280623608017817	337.0746102449889	350.5122494432071
413696360	1441066088	31.232845691753283	122.49284051142904	0.06302895322939867	337.1606904231626	350.52115812917594
413696360	1441066089	31.232845644537733	122.49284042043851	0.06325167037861916	337.2467706013363	350.5300668151448
413696360	1441066090	31.23284559737752	122.49284032986507	0.06347438752783964	337.33285077951007	350.53897550111355
413696360	1441066091	31.232845550272938	122.4928402397074	0.06369710467706013	337.41893095768376	350.5478841870824
413696360	1441066092	31.23284550322436	122.4928401499642	0.06391982182628063	337.5050111358575	350.5567928730512
413696360	1441066093	31.23284545623209	122.49284006063417	0.06414253897550111	337.5910913140312	350.56570155902006
413696360	1441066094	31.232845409296488	122.49283997171601	0.0643652561247216	337.67717149220493	350.57461024498883
413696360	1441066095	31.23284536241785	122.4928398832084	0.0645879732739421	337.7632516703787	350.58351893095767
413696360	1441066096	31.232845315596556	122.49283979511006	0.06481069042316258	337.84933184855237	350.59242761692644
413696360	1441066097	31.232845268832918	122.49283970741965	0.06503340757238307	337.9354120267261	350.60133630289533
413696360	1441066098	31.232845222127274	122.49283962013592	0.06525612472160357	338.0214922048998	350.61024498886417
413696360	1441066099	31.232845175479962	122.49283953325751	0.06547884187082406	338.10757238307355	350.61915367483294
413696360	1441066100	31.2328451288913	122.49283944678317	0.06570155902004454	338.1936525612473	350.6280623608018
413696360	1441066101	31.232845082361628	122.49283936071156	0.06592427616926504	338.2797327394209	350.63697104677055
413696360	1441066102	31.232845035891295	122.49283927504139	0.06614699331848553	338.36581291759467	350.64587973273944
413696360	1441066103	31.232844989480622	122.49283918977133	0.06636971046770601	338.45189309576836	350.6547884187082
413696360	1441066104	31.23284494312995	122.4928391049001	0.0665924276169265	338.5379732739421	350.66369710467706
413696360	1441066105	31.232844896839605	122.49283902042643	0.066815144766147	338.62405345211585	350.67260579064583
413696360	1441066106	31.23284485060994	122.49283893634895	0.06703786191536748	338.71013363028953	350.68151447661467
413696360	1441066107	31.23284480444126	122.4928388526664	0.06726057906458797	338.7962138084633	350.69042316258356
413696360	1441066108	31.232844758333936	122.49283876937744	0.06748329621380847	338.88229398663697	350.69933184855233
413696360	1441066109	31.23284471228827	122.49283868648081	0.06770601336302895	338.9683741648107	350.70824053452117
413696360	1441066110	31.232844666304626	122.49283860397516	0.06792873051224944	339.05445434298446	350.71714922048994
413696360	1441066111	31.232844620383307	122.49283852185924	0.06815144766146994	339.14053452115814	350.7260579064588
413696360	1441066112	31.232844574524655	122.4928384401317	0.06837416481069042	339.2266146993319	350.73496659242755
413696360	1441066113	31.23284452872904	122.49283835879126	0.06859688195991091	339.3126948775056	350.74387527839644
413696360	1441066114	31.23284448299674	122.49283827783661	0.06881959910913141	339.3987750556793	350.7527839643652
413696360	1441066115	31.232844437328115	122.49283819726644	0.0690423162583519	339.48485523385307	350.76169265033406
413696360	1441066116	31.232844391723518	122.49283811707946	0.06926503340757238	339.57093541202676	350.7706013363029
413696360	1441066117	31.23284434618327	122.49283803727435	0.06948775055679288	339.6570155902005	350.77951002227167
413696360	1441066118	31.23284430070769	122.49283795784983	0.06971046770601337	339.7430957683742	350.78841870824056
413696360	1441066119	31.23284425529714	122.49283787880455	0.06993318485523385	339.82917594654793	350.79732739420933
413696360	1441066120	31.23284420995192	122.49283780013727	0.07015590200445435	339.9152561247216	350.80623608017817
413696360	1441066121	31.232844164672407	122.49283772184664	0.07037861915367484	340.0013363028953	350.81514476614694
413696360	1441066122	31.232844119458896	122.49283764393137	0.07060133630289532	340.08741648106906	350.8240534521158
413696360	1441066123	31.232844074311735	122.49283756639016	0.07082405345211581	340.17349665924274	350.8329621380846
413696360	1441066124	31.232844029231273	122.49283748922169	0.07104677060133631	340.2595768374165	350.84187082405344
413696360	1441066125	31.232843984217823	122.49283741242468	0.07126948775055679	340.34565701559023	350.8507795100223
413696360	1441066126	31.23284393927174	122.4928373359978	0.07149220489977728	340.4317371937639	350.85968819599105
413696360	1441066127	31.232843894393337	122.49283725993978	0.07171492204899778	340.51781737193767	350.8685968819599
413696360	1441066128	31.23284384958296	122.49283718424927	0.07193763919821826	340.60389755011136	350.8775055679287
413696360	1441066129	31.23284380484095	122.492837108925	0.07216035634743875	340.6899777282851	350.88641425389756
413696360	1441066130	31.232843760167636	122.49283703396566	0.07238307349665925	340.77605790645885	350.89532293986633
413696360	1441066131	31.23284371556334	122.49283695936998	0.07260579064587973	340.86213808463253	350.90423162583517
413696360	1441066132	31.232843671028405	122.49283688513657	0.07282850779510022	340.9482182628063	350.913140311804
413696360	1441066133	31.232843626563177	122.49283681126421	0.07305122494432072	341.03429844097997	350.92204899777283
413696360	1441066134	31.23284358216797	122.49283673775155	0.07327394209354121	341.1203786191537	350.93095768374167
413696360	1441066135	31.232843537843145	122.49283666459732	0.07349665924276169	341.20645879732746	350.93986636971044
413696360	1441066136	31.232843493589	122.49283659180017	0.07371937639198219	341.29253897550115	350.9487750556793
413696360	1441066137	31.232843449405912	122.49283651935883	0.07394209354120268	341.37861915367483	350.95768374164805
413696360	1441066138	31.232843405294176	122.492836447272	0.07416481069042316	341.4646993318486	350.96659242761694
413696360	1441066139	31.232843361254137	122.49283637553835	0.07438752783964366	341.55077951002227	350.9755011135857
413696360	1441066140	31.232843317286154	122.4928363041566	0.07461024498886415	341.636859688196	350.98440979955456
413696360	1441066141	31.232843273390536	122.49283623312546	0.07483296213808463	341.7229398663697	350.9933184855234
413696360	1441066142	31.232843229567628	122.49283616244355	0.07505567928730512	341.80902004454344	351.00222717149217
413696360	1441066143	31.23284318581775	122.49283609210966	0.07527839643652562	341.8951002227172	351.011135857461
413696360	1441066144	31.23284314214127	122.49283602212245	0.0755011135857461	341.9811804008909	351.02004454342983
413696360	1441066145	31.23284309853848	122.49283595248059	0.0757238307349666	342.0672605790646	351.02895322939867
413696360	1441066146	31.232843055009734	122.49283588318279	0.07594654788418709	342.1533407572383	351.03786191536744
413696360	1441066147	31.23284301155538	122.49283581422777	0.07616926503340757	342.23942093541206	351.0467706013363
413696360	1441066148	31.23284296817573	122.49283574561423	0.07639198218262806	342.3255011135858	351.0556792873051
413696360	1441066149	31.232842924871143	122.49283567734082	0.07661469933184856	342.4115812917595	351.06458797327394
413696360	1441066150	31.232842881641915	122.49283560940627	0.07683741648106905	342.49766146993323	351.0734966592428
413696360	1441066151	31.232842838488423	122.49283554180927	0.07706013363028953	342.5837416481069	351.08240534521155
413696360	1441066152	31.232842795410964	122.4928354745485	0.07728285077951003	342.66982182628067	351.0913140311804
413696360	1441066153	31.232842752409905	122.49283540762269	0.07750556792873052	342.7559020044544	351.10022271714917
413696360	1441066154	31.232842709485556	122.49283534103053	0.077728285077951	342.8419821826281	351.10913140311806
413696360	1441066155	31.23284266663827	122.4928352747707	0.0779510022271715	342.92806236080185	351.11804008908683
413696360	1441066156	31.232842623868386	122.49283520884187	0.07817371937639199	343.0141425389755	351.12694877505567
413696360	1441066157	31.2328425811762	122.4928351432428	0.07839643652561247	343.1002227171492	351.1358574610245
413696360	1441066158	31.232842538562092	122.49283507797215	0.07861915367483296	343.18630289532297	351.1447661469933
413696360	1441066159	31.23284249602635	122.4928350130286	0.07884187082405346	343.27238307349666	351.15367483296217
413696360	1441066160	31.23284245356935	122.49283494841087	0.07906458797327394	343.3584632516704	351.16258351893094
413696360	1441066161	31.23284241119141	122.49283488411764	0.07928730512249443	343.4445434298441	351.1714922048998
413696360	1441066162	31.232842368892864	122.49283482014765	0.07951002227171493	343.53062360801783	351.18040089086855
413696360	1441066163	31.232842326674046	122.49283475649953	0.07973273942093541	343.6167037861916	351.1893095768374
413696360	1441066164	31.232842284535298	122.49283469317204	0.0799554565701559	343.70278396436527	351.1982182628062
413696360	1441066165	31.23284224247694	122.49283463016383	0.0801781737193764	343.788864142539	351.20712694877506
413696360	1441066166	31.232842200499324	122.49283456747362	0.08040089086859688	343.8749443207127	351.2160356347439
413696360	1441066167	31.232842158602775	122.49283450510009	0.08062360801781737	343.96102449888645	351.22494432071267
413696360	1441066168	31.232842116787623	122.49283444304196	0.08084632516703787	344.0471046770602	351.2338530066815
413696360	1441066169	31.232842075054208	122.4928343812979	0.08106904231625836	344.1331848552339	351.24276169265033
413696360	1441066170	31.23284203340286	122.4928343198666	0.08129175946547884	344.2192650334076	351.25167037861917
413696360	1441066171	31.232841991833933	122.4928342587468	0.08151447661469934	344.3053452115813	351.26057906458794
413696360	1441066172	31.232841950347733	122.49283419793716	0.08173719376391983	344.39142538975506	351.2694877505568
413696360	1441066173	31.232841908944607	122.4928341374364	0.08195991091314031	344.47750556792874	351.2783964365256
413696360	1441066174	31.232841867624888	122.49283407724317	0.0821826280623608	344.5635857461025	351.2873051224944
413696360	1441066175	31.23284182638891	122.49283401735623	0.0824053452115813	344.6496659242762	351.2962138084633
413696360	1441066176	31.23284178523701	122.49283395777422	0.08262806236080178	344.7357461024499	351.30512249443206
413696360	1441066177	31.232841744169527	122.49283389849587	0.08285077951002227	344.8218262806236	351.3140311804009
413696360	1441066178	31.23284170318679	122.49283383951988	0.08307349665924277	344.90790645879736	351.32293986636967
413696360	1441066179	31.23284166228912	122.49283378084492	0.08329621380846325	344.99398663697104	351.3318485523385
413696360	1441066180	31.232841621476883	122.49283372246971	0.08351893095768374	345.0800668151448	351.34075723830733
413696360	1441066181	31.23284158075039	122.49283366439293	0.08374164810690424	345.1661469933185	351.34966592427617
413696360	1441066182	31.23284154010998	122.49283360661327	0.08396436525612472	345.2522271714922	351.358574610245
413696360	1441066183	31.232841499555988	122.49283354912946	0.08418708240534521	345.33830734966597	351.3674832962138
413696360	1441066184	31.23284145908876	122.49283349194015	0.0844097995545657	345.42438752783966	351.3763919821826
413696360	1441066185	31.232841418708603	122.49283343504408	0.0846325167037862	345.5104677060134	351.38530066815144
413696360	1441066186	31.23284137841586	122.49283337843993	0.08485523385300668	345.5965478841871	351.3942093541203
413696360	1441066187	31.232841338210896	122.49283332212637	0.08507795100222718	345.68262806236083	351.40311804008905
413696360	1441066188	31.23284129809399	122.49283326610212	0.08530066815144767	345.7687082405346	351.4120267260579
413696360	1441066189	31.232841258065534	122.4928332103659	0.08552338530066815	345.85478841870827	351.42093541202667
413696360	1441066190	31.232841218125834	122.49283315491637	0.08574610244988864	345.940868596882	351.42984409799556
413696360	1441066191	31.232841178275226	122.49283309975225	0.08596881959910914	346.0269487750557	351.4387527839644
413696360	1441066192	31.232841138514043	122.4928330448722	0.08619153674832962	346.1130289532294	351.44766146993317
413696360	1441066193	31.232841098842623	122.49283299027495	0.08641425389755011	346.19910913140313	351.456570155902
413696360	1441066194	31.232841059261293	122.49283293595917	0.08663697104677061	346.2851893095768	351.4654788418708
413696360	1441066195	31.2328410197704	122.4928328819236	0.08685968819599109	346.37126948775057	351.47438752783967
413696360	1441066196	31.232840980370295	122.4928328281669	0.08708240534521158	346.4573496659243	351.48329621380844
413696360	1441066197	31.23284094106126	122.49283277468777	0.08730512249443208	346.543429844098	351.4922048997773
413696360	1441066198	31.232840901843673	122.4928327214849	0.08752783964365256	346.62951002227175	351.50111358574605
413696360	1441066199	31.23284086271785	122.49283266855704	0.08775055679287305	346.71559020044543	351.5100222717149
413696360	1441066200	31.23284082368413	122.4928326159028	0.08797327394209355	346.8016703786192	351.5189309576838
413696360	1441066201	31.232840784742848	122.49283256352092	0.08819599109131403	346.8877505567929	351.52783964365256
413696360	1441066202	31.232840745894347	122.49283251141013	0.08841870824053452	346.9738307349666	351.5367483296214
413696360	1441066203	31.232840707138944	122.49283245956907	0.08864142538975502	347.05991091314036	351.54565701559017
413696360	1441066204	31.232840668476992	122.49283240799646	0.08886414253897551	347.14599109131404	351.554565701559
413696360	1441066205	31.23284062990879	122.49283235669101	0.08908685968819599	347.2320712694878	351.5634743875278
413696360	1441066206	31.232840591434716	122.49283230565138	0.08930957683741649	347.31815144766153	351.57238307349667
413696360	1441066207	31.232840553055084	122.49283225487629	0.08953229398663698	347.4042316258352	351.58129175946544
413696360	1441066208	31.232840514770242	122.49283220436445	0.08975501113585746	347.49031180400897	351.5902004454343
413696360	1441066209	31.232840476580495	122.49283215411451	0.08997772828507795	347.5763919821826	351.5991091314031
413696360	1441066210	31.232840438486203	122.49283210412521	0.09020044543429845	347.6624721603564	351.6080178173719
413696360	1441066211	31.232840400487692	122.49283205439524	0.09042316258351893	347.7485523385301	351.6169265033408
413696360	1441066212	31.232840362585293	122.49283200492329	0.09064587973273942	347.8346325167038	351.62583518930956
413696360	1441066213	31.23284032477935	122.49283195570804	0.09086859688195992	347.9207126948775	351.6347438752784
413696360	1441066214	31.2328402870702	122.49283190674821	0.0910913140311804	348.0067928730512	351.64365256124717
413696360	1441066215	31.232840249458153	122.49283185804248	0.09131403118040089	348.09287305122496	351.652561247216
413696360	1441066216	31.232840211943568	122.49283180958955	0.09153674832962139	348.1789532293987	351.66146993318483
413696360	1441066217	31.232840174526775	122.49283176138813	0.09175946547884187	348.2650334075724	351.67037861915367
413696360	1441066218	31.23284013720811	122.4928317134369	0.09198218262806236	348.35111358574613	351.6792873051225
413696360	1441066219	31.232840099987893	122.49283166573456	0.09220489977728286	348.4371937639198	351.6881959910913
413696360	1441066220	31.232840062866476	122.49283161827982	0.09242761692650335	348.52327394209357	351.6971046770601
413696360	1441066221	31.23284002584417	122.49283157107135	0.09265033407572383	348.6093541202673	351.70601336302894
413696360	1441066222	31.232839988921327	122.49283152410787	0.09287305122494433	348.695434298441	351.7149220489978
413696360	1441066223	31.23283995209829	122.49283147738807	0.09309576837416482	348.78151447661475	351.72383073496655
413696360	1441066224	31.232839915375383	122.49283143091061	0.0933184855233853	348.86759465478843	351.7327394209354
413696360	1441066225	31.23283987875293	122.49283138467426	0.0935412026726058	348.9536748329622	351.7416481069042
413696360	1441066226	31.23283984223129	122.49283133867766	0.09376391982182629	349.0397550111359	351.75055679287306
413696360	1441066227	31.232839805810762	122.4928312929195	0.09398663697104677	349.1258351893096	351.7594654788419
413696360	1441066228	31.23283976949171	122.49283124739851	0.09420935412026726	349.2119153674833	351.76837416481067
413696360	1441066229	31.232839733274453	122.4928312021134	0.09443207126948776	349.29799554565705	351.7772828507795
413696360	1441066230	31.23283969715934	122.49283115706282	0.09465478841870824	349.38407572383073	351.7861915367483
413696360	1441066231	31.2328396611467	122.49283111224548	0.09487750556792873	349.4701559020045	351.79510022271717
413696360	1441066232	31.23283962523687	122.49283106766008	0.09510022271714923	349.55623608017817	351.80400890868594
413696360	1441066233	31.232839589430174	122.49283102330534	0.09532293986636971	349.6423162583519	351.8129175946548
413696360	1441066234	31.232839553726944	122.49283097917993	0.0955456570155902	349.72839643652566	351.8218262806236
413696360	1441066235	31.232839518127523	122.49283093528254	0.0957683741648107	349.81447661469934	351.8307349665924
413696360	1441066236	31.23283948263224	122.49283089161187	0.09599109131403118	349.9005567928731	351.8396436525613
413696360	1441066237	31.232839447241446	122.49283084816665	0.09621380846325167	349.9866369710468	351.84855233853006
413696360	1441066238	31.232839411955464	122.49283080494553	0.09643652561247217	350.0727171492205	351.8574610244989
413696360	1441066239	31.232839376774617	122.49283076194722	0.09665924276169266	350.1587973273942	351.86636971046767
413696360	1441066240	31.232839341699254	122.49283071917041	0.09688195991091314	350.24487750556796	351.8752783964365
413696360	1441066241	31.232839306729712	122.49283067661383	0.09710467706013363	350.3309576837417	351.88418708240533
413696360	1441066242	31.232839271866318	122.49283063427617	0.09732739420935413	350.4170378619154	351.89309576837417
413696360	1441066243	31.2328392371094	122.49283059215608	0.09755011135857461	350.50311804008913	351.902004454343
413696360	1441066244	31.2328392024593	122.49283055025231	0.0977728285077951	350.5891982182628	351.9109131403118
413696360	1441066245	31.232839167916357	122.49283050856353	0.0979955456570156	350.6752783964365	351.9198218262806
413696360	1441066246	31.232839133480898	122.49283046708844	0.09821826280623608	350.7613585746103	351.9287305122494
413696360	1441066247	31.23283909915326	122.4928304258257	0.09844097995545657	350.84743875278394	351.9376391982183
413696360	1441066248	31.23283906493378	122.49283038477408	0.09866369710467707	350.9335189309577	351.94654788418705
413696360	1441066249	31.232839030822788	122.49283034393221	0.09888641425389755	351.01959910913143	351.9554565701559
413696360	1441066250	31.232838996820618	122.49283030329885	0.09910913140311804	351.1056792873051	351.9643652561247
413696360	1441066251	31.232838962927623	122.49283026287263	0.09933184855233854	351.19175946547887	351.9732739420935
413696360	1441066252	31.2328389291441	122.4928302226523	0.09955456570155902	351.27783964365256	351.9821826280624
413696360	1441066253	31.23283889547042	122.49283018263651	0.09977728285077951	351.3639198218263	351.99109131403117
413696360	1441066254	31.232838861906895	122.49283014282399	0.1	351.45000000000005	352.0
413696360	1441066255	31.232838828453865	122.49283010321344	0.10022271714922049	351.53608017817373	352.0089086859688
413696360	1441066256	31.232838795111665	122.49283006380351	0.10044543429844098	351.6221603563475	352.0178173719376
413696360	1441066257	31.232838761880632	122.49283002459295	0.10066815144766147	351.70824053452117	352.02672605790644
413696360	1441066258	31.23283872876111	122.49282998558041	0.10089086859688197	351.7943207126949	352.0356347438753
413696360	1441066259	31.232838695753397	122.49282994676464	0.10111358574610245	351.88040089086866	352.0445434298441
413696360	1441066260	31.232838662857873	122.49282990814429	0.10133630289532294	351.96648106904235	352.0534521158129
413696360	1441066261	31.232838630074838	122.49282986971808	0.10155902004454344	352.0525612472161	352.0623608017817
413696360	1441066262	31.23283859740465	122.49282983148468	0.10178173719376392	352.1386414253897	352.07126948775056
413696360	1441066263	31.232838564847643	122.49282979344282	0.10200445434298441	352.2247216035635	352.0801781737194
413696360	1441066264	31.23283853240412	122.49282975559117	0.10222717149220491	352.3108017817372	352.08908685968817
413696360	1441066265	31.232838500074465	122.49282971792847	0.10244988864142539	352.3968819599109	352.097995545657
413696360	1441066266	31.23283846785896	122.49282968045334	0.10267260579064588	352.48296213808464	352.10690423162583
413696360	1441066267	31.232838435757973	122.49282964316454	0.10289532293986638	352.56904231625833	352.11581291759467
413696360	1441066268	31.232838403771833	122.49282960606075	0.10311804008908686	352.6551224944321	352.1247216035635
413696360	1441066269	31.232838371900865	122.49282956914067	0.10334075723830735	352.7412026726058	352.1336302895323
413696360	1441066270	31.232838340145417	122.49282953240298	0.10356347438752785	352.8272828507795	352.1425389755011
413696360	1441066271	31.23283830850582	122.49282949584637	0.10378619153674833	352.91336302895326	352.1514476614699
413696360	1441066272	31.23283827698239	122.49282945946955	0.10400890868596882	352.99944320712694	352.1603563474387
413696360	1441066273	31.23283824557549	122.49282942327122	0.10423162583518931	353.0855233853007	352.16926503340756
413696360	1441066274	31.232838214285422	122.4928293872501	0.10445434298440981	353.17160356347443	352.1781737193764
413696360	1441066275	31.23283818311256	122.49282935140484	0.10467706013363029	353.2576837416481	352.1870824053452
413696360	1441066276	31.2328381520572	122.49282931573416	0.10489977728285078	353.34376391982187	352.195991091314
413696360	1441066277	31.232838121119705	122.49282928023675	0.10512249443207128	353.42984409799556	352.20489977728283
413696360	1441066278	31.232838090300405	122.49282924491129	0.10534521158129176	353.5159242761693	352.21380846325167
413696360	1441066279	31.23283805959962	122.49282920975652	0.10556792873051225	353.60200445434305	352.2227171492205
413696360	1441066280	31.232838029017685	122.49282917477107	0.10579064587973275	353.68808463251673	352.2316258351893
413696360	1441066281	31.232837998554945	122.49282913995373	0.10601336302895323	353.7741648106904	352.2405345211581
413696360	1441066282	31.23283796821174	122.4928291053031	0.10623608017817372	353.86024498886417	352.2494432071269
413696360	1441066283	31.232837937988375	122.49282907081796	0.10645879732739422	353.94632516703786	352.2583518930958
413696360	1441066284	31.232837907885227	122.49282903649691	0.1066815144766147	354.0324053452116	352.2672605790646
413696360	1441066285	31.232837877902593	122.49282900233875	0.10690423162583519	354.1184855233853	352.2761692650334
413696360	1441066286	31.23283784804083	122.49282896834211	0.10712694877505569	354.20456570155903	352.2850779510022
413696360	1441066287	31.232837818300258	122.49282893450572	0.10734966592427617	354.2906458797328	352.293986636971
413696360	1441066288	31.23283778868123	122.49282890082823	0.10757238307349666	354.37672605790647	352.3028953229399
413696360	1441066289	31.232837759184065	122.49282886730839	0.10779510022271716	354.4628062360802	352.31180400890867
413696360	1441066290	31.2328377298091	122.49282883394484	0.10801781737193764	354.5488864142539	352.3207126948775
413696360	1441066291	31.23283770055665	122.49282880073635	0.10824053452115813	354.63496659242765	352.3296213808463
413696360	1441066292	31.2328376714271	122.49282876768156	0.10846325167037862	354.7210467706014	352.3385300668151
413696360	1441066293	31.232837642420737	122.49282873477917	0.10868596881959912	354.8071269487751	352.347438752784
413696360	1441066294	31.232837613537928	122.49282870202791	0.1089086859688196	354.8932071269488	352.3563474387528
413696360	1441066295	31.232837584778974	122.49282866942643	0.1091314031180401	354.9792873051225	352.3652561247216
413696360	1441066296	31.23283755614424	122.49282863697346	0.10935412026726059	355.06536748329626	352.3741648106904
413696360	1441066297	31.232837527634043	122.49282860466766	0.10957683741648107	355.15144766147	352.3830734966592
413696360	1441066298	31.232837499248724	122.49282857250778	0.10979955456570156	355.23752783964363	352.39198218262806
413696360	1441066299	31.23283747098863	122.4928285404925	0.11002227171492206	355.32360801781743	352.4008908685969
413696360	1441066300	31.23283744285406	122.49282850862049	0.11024498886414254	355.40968819599107	352.40979955456567
413696360	1441066301	31.232837414845378	122.49282847689047	0.11046770601336303	355.4957683741648	352.4187082405345
413696360	1441066302	31.23283738696291	122.49282844530109	0.11069042316258353	355.58184855233856	352.42761692650333
413696360	1441066303	31.232837359206986	122.49282841385113	0.110913140311804	355.66792873051224	352.4365256124721
413696360	1441066304	31.232837331577954	122.4928283825392	0.1111358574610245	355.754008908686	352.445434298441
413696360	1441066305	31.232837304076135	122.49282835136407	0.111358574610245	355.8400890868597	352.4543429844098
413696360	1441066306	31.232837276701872	122.49282832032438	0.11158129175946548	355.9261692650334	352.4632516703786
413696360	1441066307	31.232837249455503	122.49282828941885	0.11180400890868597	356.01224944320717	352.4721603563474
413696360	1441066308	31.23283722233733	122.49282825864617	0.11202672605790646	356.09832962138086	352.4810690423162
413696360	1441066309	31.232837195347727	122.49282822800507	0.11224944320712696	356.1844097995546	352.48997772828506
413696360	1441066310	31.23283716848701	122.49282819749418	0.11247216035634744	356.2704899777283	352.4988864142539
413696360	1441066311	31.232837141755535	122.49282816711225	0.11269487750556793	356.35657015590203	352.5077951002227
413696360	1441066312	31.232837115153604	122.49282813685795	0.11291759465478843	356.4426503340758	352.5167037861915
413696360	1441066313	31.232837088681556	122.49282810673	0.11314031180400891	356.52873051224947	352.52561247216033
413696360	1441066314	31.232837062339744	122.49282807672706	0.1133630289532294	356.6148106904232	352.53452115812917
413696360	1441066315	31.232837036128505	122.49282804684786	0.1135857461024499	356.7008908685969	352.543429844098
413696360	1441066316	31.232837010048137	122.4928280170911	0.11380846325167038	356.78697104677065	352.5523385300668
413696360	1441066317	31.232836984099013	122.49282798745544	0.11403118040089087	356.87305122494433	352.5612472160356
413696360	1441066318	31.23283695828146	122.49282795793961	0.11425389755011137	356.9591314031181	352.57015590200444
413696360	1441066319	31.232836932595802	122.49282792854227	0.11447661469933185	357.04521158129177	352.5790645879733
413696360	1441066320	31.23283690704238	122.49282789926217	0.11469933184855234	357.13129175946546	352.5879732739421
413696360	1441066321	31.23283688162153	122.49282787009795	0.11492204899777284	357.2173719376392	352.5968819599109
413696360	1441066322	31.23283685633357	122.49282784104832	0.11514476614699332	357.30345211581295	352.6057906458797
413696360	1441066323	31.232836831178847	122.49282781211201	0.11536748329621381	357.38953229398663	352.6146993318485
413696360	1441066324	31.232836806157707	122.4928277832877	0.1155902004454343	357.4756124721604	352.6236080178174
413696360	1441066325	31.232836781270468	122.49282775457405	0.11581291759465479	357.56169265033407	352.63251670378617
413696360	1441066326	31.23283675651747	122.49282772596982	0.11603563474387528	357.6477728285078	352.641425389755
413696360	1441066327	31.232836731899038	122.49282769747366	0.11625835189309577	357.73385300668156	352.65033407572383
413696360	1441066328	31.232836707415533	122.49282766908428	0.11648106904231627	357.81993318485524	352.6592427616926
413696360	1441066329	31.232836683067255	122.49282764080037	0.11670378619153675	357.906013363029	352.6681514476615
413696360	1441066330	31.23283665885457	122.4928276126206	0.11692650334075724	357.9920935412027	352.6770601336303
413696360	1441066331	31.232836634777783	122.49282758454373	0.11714922048997774	358.0781737193764	352.6859688195991
413696360	1441066332	31.232836610837253	122.49282755656844	0.11737193763919822	358.16425389755017	352.6948775055679
413696360	1441066333	31.2328365870333	122.49282752869337	0.11759465478841871	358.25033407572386	352.7037861915367
413696360	1441066334	31.23283656336626	122.49282750091729	0.1178173719376392	358.33641425389754	352.71269487750556
413696360	1441066335	31.232836539836484	122.49282747323885	0.11804008908685969	358.4224944320713	352.7216035634744
413696360	1441066336	31.232836516444273	122.49282744565674	0.11826280623608018	358.508574610245	352.7305122494432
413696360	1441066337	31.232836493189993	122.49282741816971	0.11848552338530068	358.5946547884187	352.739420935412
413696360	1441066338	31.23283647007397	122.49282739077638	0.11870824053452116	358.6807349665924	352.74832962138083
413696360	1441066339	31.232836447096517	122.49282736347551	0.11893095768374165	358.76681514476616	352.7572383073496
413696360	1441066340	31.232836424258007	122.49282733626576	0.11915367483296214	358.8528953229399	352.7661469933185
413696360	1441066341	31.23283640155874	122.49282730914587	0.11937639198218263	358.9389755011136	352.7750556792873
413696360	1441066342	31.232836378999064	122.49282728211446	0.11959910913140312	359.02505567928733	352.7839643652561
413696360	1441066343	31.232836356579323	122.4928272551703	0.11982182628062361	359.111135857461	352.79287305122494
413696360	1441066344	31.232836334299837	122.49282722831207	0.12004454342984411	359.19721603563477	352.8017817371937
413696360	1441066345	31.23283631216094	122.49282720153842	0.12026726057906459	359.2832962138085	352.8106904231626
413696360	1441066346	31.23283629016297	122.49282717484809	0.12048997772828508	359.3693763919822	352.8195991091314
413696360	1441066347	31.23283626830628	122.49282714823977	0.12071269487750558	359.45545657015595	352.8285077951002
413696360	1441066348	31.232836246591173	122.49282712171217	0.12093541202672606	359.54153674832963	352.837416481069
413696360	1441066349	31.232836225018012	122.49282709526395	0.12115812917594655	359.6276169265034	352.84632516703783
413696360	1441066350	31.232836203587105	122.49282706889385	0.12138084632516705	359.7136971046771	352.85523385300667
413696360	1441066351	31.232836182298794	122.4928270426005	0.12160356347438753	359.7997772828508	352.8641425389755
413696360	1441066352	31.232836161153436	122.49282701638265	0.12182628062360802	359.88585746102456	352.87305122494433
413696360	1441066353	31.232836140151328	122.492826990239	0.12204899777282852	359.9719376391982	352.8819599109131
413696360	1441066354	31.232836119292845	122.49282696416823	0.122271714922049	0.05801781737199008	352.89086859688194
413696360	1441066355	31.232836098578286	122.49282693816902	0.12249443207126949	0.14409799554567826	352.8997772828508
413696360	1441066356	31.232836078008	122.49282691224008	0.12271714922048998	0.23017817371936644	352.9086859688196
413696360	1441066357	31.232836057582336	122.49282688638013	0.12293986636971047	0.31625835189311147	352.9175946547884
413696360	1441066358	31.2328360373016	122.49282686058781	0.12316258351893096	0.40233853006679965	352.9265033407572
413696360	1441066359	31.232836017166143	122.49282683486189	0.12338530066815145	0.4884187082405447	352.93541202672606
413696360	1441066360	31.2328359971763	122.49282680920099	0.12360801781737193	0.5744988864142897	352.9443207126949
413696360	1441066361	31.232835977332392	122.49282678360389	0.12383073496659243	0.6605790645879779	352.9532293986637
413696360	1441066362	31.232835957634773	122.4928267580692	0.12405345211581292	0.7466592427617229	352.9621380846325
413696360	1441066363	31.232835938083777	122.49282673259565	0.12427616926503342	0.8327394209354111	352.97104677060133
413696360	1441066364	31.232835918679708	122.49282670718198	0.1244988864142539	0.9188195991091561	352.9799554565701
413696360	1441066365	31.232835899422938	122.49282668182683	0.12472160356347439	1.0048997772829011	352.988864142539
413696360	1441066366	31.232835880313772	122.49282665652889	0.12494432071269489	1.0909799554565893	352.9977728285078
413696360	1441066367	31.23283586135257	122.49282663128692	0.12516703786191538	1.1770601336303343	353.0066815144766
413696360	1441066368	31.232835842539647	122.49282660609954	0.12538975501113586	1.2631403118040225	353.01559020044544
413696360	1441066369	31.232835823875345	122.4928265809655	0.12561247216035634	1.3492204899777676	353.0244988864142
413696360	1441066370	31.23283580536001	122.4928265558835	0.12583518930957685	1.4353006681514557	353.03340757238306
413696360	1441066371	31.232835786993938	122.4928265308522	0.12605790645879733	1.5213808463252008	353.0423162583519
413696360	1441066372	31.23283576877752	122.4928265058703	0.1262806236080178	1.607461024498889	353.0512249443207
413696360	1441066373	31.23283575071104	122.4928264809365	0.12650334075723832	1.6935412026725771	353.0601336302895
413696360	1441066374	31.232835732794854	122.49282645604953	0.1267260579064588	1.7796213808463222	353.06904231625833
413696360	1441066375	31.232835715029296	122.49282643120804	0.12694877505567928	1.8657015590200672	353.0779510022271
413696360	1441066376	31.232835697414707	122.49282640641076	0.1271714922048998	1.9517817371937554	353.086859688196
413696360	1441066377	31.232835679951414	122.49282638165637	0.12739420935412027	2.0378619153675004	353.09576837416483
413696360	1441066378	31.232835662639737	122.49282635694357	0.12761692650334075	2.1239420935411886	353.1046770601336
413696360	1441066379	31.232835645480048	122.49282633227106	0.12783964365256126	2.2100222717149336	353.11358574610244
413696360	1441066380	31.232835628472635	122.49282630763751	0.12806236080178174	2.2961024498886786	353.1224944320712
413696360	1441066381	31.232835611617865	122.49282628304165	0.12828507795100222	2.382182628062367	353.1314031180401
413696360	1441066382	31.23283559491606	122.49282625848217	0.12850779510022273	2.468262806236112	353.1403118040089
413696360	1441066383	31.23283557836757	122.49282623395776	0.1287305122494432	2.5543429844098	353.1492204899777
413696360	1441066384	31.23283556197271	122.4928262094671	0.1289532293986637	2.640423162583545	353.1581291759465
413696360	1441066385	31.232835545731803	122.49282618500891	0.1291759465478842	2.72650334075729	353.16703786191533
413696360	1441066386	31.232835529645225	122.4928261605819	0.12939866369710468	2.8125835189309782	353.1759465478842
413696360	1441066387	31.232835513713287	122.4928261361847	0.12962138084632516	2.8986636971047233	353.184855233853
413696360	1441066388	31.232835497936303	122.49282611181609	0.12984409799554567	2.9847438752784115	353.19376391982183
413696360	1441066389	31.23283548231465	122.49282608747471	0.13006681514476615	3.0708240534520996	353.2026726057906
413696360	1441066390	31.23283546684862	122.49282606315927	0.13028953229398665	3.1569042316258447	353.21158129175944
413696360	1441066391	31.232835451538584	122.49282603886849	0.13051224944320713	3.242984409799533	353.2204899777283
413696360	1441066392	31.23283543638485	122.49282601460102	0.13073496659242761	3.329064587973278	353.2293986636971
413696360	1441066393	31.232835421387776	122.49282599035561	0.13095768374164812	3.415144766147023	353.23830734966594
413696360	1441066394	31.232835406547665	122.49282596613091	0.1311804008908686	3.501224944320711	353.2472160356347
413696360	1441066395	31.23283539186488	122.49282594192563	0.13140311804008908	3.587305122494456	353.25612472160356
413696360	1441066396	31.232835377339747	122.49282591773849	0.1316258351893096	3.6733853006681443	353.2650334075724
413696360	1441066397	31.23283536297259	122.49282589356815	0.13184855233853007	3.7594654788418893	353.2739420935412
413696360	1441066398	31.232835348763768	122.49282586941331	0.13207126948775055	3.8455456570156343	353.28285077951
413696360	1441066399	31.232835334713577	122.4928258452727	0.13229398663697106	3.9316258351893225	353.29175946547883
413696360	1441066400	31.232835320822392	122.49282582114499	0.13251670378619154	4.0177060133630675	353.3006681514476
413696360	1441066401	31.232835307090525	122.49282579702887	0.13273942093541202	4.103786191536756	353.30957683741644
413696360	1441066402	31.232835293518303	122.49282577292307	0.13296213808463253	4.189866369710501	353.31848552338533
413696360	1441066403	31.232835280106073	122.49282574882628	0.133184855233853	4.275946547884246	353.3273942093541
413696360	1441066404	31.232835266854185	122.49282572473713	0.1334075723830735	4.362026726057934	353.33630289532294
413696360	1441066405	31.232835253762946	122.49282570065441	0.133630289532294	4.448106904231679	353.3452115812917
413696360	1441066406	31.232835240832706	122.49282567657674	0.13385300668151448	4.53418708240531	353.35412026726056
413696360	1441066407	31.232835228063784	122.49282565250287	0.13407572383073496	4.620267260579112	353.3630289532294
413696360	1441066408	31.23283521545653	122.49282562843146	0.13429844097995547	4.7063474387528	353.3719376391982
413696360	1441066409	31.232835203011266	122.49282560436123	0.13452115812917595	4.7924276169264886	353.380846325167
413696360	1441066410	31.23283519072835	122.49282558029087	0.13474387527839643	4.878507795100234	353.38975501113583
413696360	1441066411	31.23283517860809	122.49282555621906	0.13496659242761694	4.964587973273922	353.39866369710467
413696360	1441066412	31.23283516665083	122.49282553214452	0.13518930957683742	5.050668151447667	353.4075723830735
413696360	1441066413	31.2328351548569	122.49282550806593	0.1354120267260579	5.136748329621412	353.41648106904233
413696360	1441066414	31.232835143226655	122.49282548398202	0.1356347438752784	5.2228285077951	353.4253897550111
413696360	1441066415	31.23283513176041	122.49282545989142	0.1358574610244989	5.308908685968845	353.43429844097994
413696360	1441066416	31.232835120458496	122.4928254357929	0.13608017817371937	5.394988864142533	353.4432071269487
413696360	1441066417	31.232835109321254	122.49282541168509	0.13630289532293988	5.481069042316278	353.4521158129176
413696360	1441066418	31.232835098349042	122.49282538756674	0.13652561247216036	5.567149220490023	353.4610244988864
413696360	1441066419	31.23283508754214	122.4928253634365	0.13674832962138084	5.653229398663711	353.4699331848552
413696360	1441066420	31.232835076900926	122.49282533929312	0.13697104677060135	5.7393095768374565	353.47884187082406
413696360	1441066421	31.232835066425718	122.49282531513522	0.13719376391982183	5.825389755011145	353.48775055679283
413696360	1441066422	31.23283505611686	122.49282529096159	0.1374164810690423	5.91146993318489	353.4966592427617
413696360	1441066423	31.232835045974674	122.49282526677085	0.13763919821826281	5.997550111358635	353.5055679287305
413696360	1441066424	31.23283503599952	122.49282524256174	0.1378619153674833	6.083630289532323	353.51447661469933
413696360	1441066425	31.232835026191694	122.49282521833292	0.1380846325167038	6.169710467706011	353.5233853006681
413696360	1441066426	31.23283501655156	122.49282519408314	0.13830734966592428	6.255790645879756	353.53229398663694
413696360	1441066427	31.232835007079448	122.49282516981103	0.13853006681514476	6.341870824053444	353.5412026726058
413696360	1441066428	31.23283499777568	122.49282514551533	0.13875278396436527	6.427951002227189	353.5501113585746
413696360	1441066429	31.232834988640604	122.49282512119471	0.13897550111358575	6.5140311804008775	353.55902004454344
413696360	1441066430	31.232834979674536	122.49282509684792	0.13919821826280623	6.6001113585746225	353.5679287305122
413696360	1441066431	31.23283497087783	122.49282507247358	0.13942093541202674	6.686191536748311	353.57683741648106
413696360	1441066432	31.232834962250816	122.49282504807046	0.13964365256124722	6.772271714922056	353.58574610244983
413696360	1441066433	31.232834953793816	122.49282502363721	0.1398663697104677	6.858351893095801	353.5946547884187
413696360	1441066434	31.23283494550718	122.49282499917251	0.1400890868596882	6.944432071269489	353.6035634743875
413696360	1441066435	31.23283493739124	122.49282497467512	0.1403118040089087	7.030512249443234	353.61247216035633
413696360	1441066436	31.232834929446316	122.49282495014367	0.14053452115812917	7.116592427616922	353.62138084632517
413696360	1441066437	31.232834921672758	122.4928249255769	0.14075723830734968	7.202672605790667	353.63028953229394
413696360	1441066438	31.23283491407091	122.49282490097347	0.14097995545657016	7.288752783964412	353.63919821826283
413696360	1441066439	31.23283490664107	122.49282487633211	0.14120267260579064	7.3748329621381	353.6481069042316
413696360	1441066440	31.232834899383604	122.49282485165152	0.14142538975501115	7.460913140311845	353.65701559020044
413696360	1441066441	31.23283489229884	122.49282482693036	0.14164810690423163	7.546993318485534	353.6659242761692
413696360	1441066442	31.232834885387113	122.49282480216735	0.1418708240534521	7.633073496659222	353.67483296213805
413696360	1441066443	31.23283487864874	122.4928247773612	0.14209354120267262	7.719153674833024	353.6837416481069
413696360	1441066444	31.23283487208407	122.49282475251057	0.1423162583518931	7.805233853006655	353.6926503340757
413696360	1441066445	31.232834865693444	122.49282472761418	0.14253897550111358	7.8913140311804	353.70155902004456
413696360	1441066446	31.23283485947719	122.49282470267072	0.1427616926503341	7.977394209354145	353.71046770601333
413696360	1441066447	31.23283485343563	122.49282467767888	0.14298440979955457	8.063474387527833	353.71937639198217
413696360	1441066448	31.232834847569123	122.49282465263737	0.14320712694877505	8.149554565701578	353.728285077951
413696360	1441066449	31.232834841877985	122.4928246275449	0.14342984409799556	8.235634743875266	353.73719376391983
413696360	1441066450	31.23283483636256	122.49282460240012	0.14365256124721604	8.321714922049011	353.7461024498886
413696360	1441066451	31.23283483102316	122.49282457720176	0.14387527839643652	8.407795100222756	353.75501113585744
413696360	1441066452	31.23283482586016	122.4928245519485	0.14409799554565703	8.493875278396445	353.7639198218263
413696360	1441066453	31.23283482087386	122.49282452663905	0.1443207126948775	8.57995545657019	353.7728285077951
413696360	1441066454	31.232834816064617	122.4928245012721	0.144543429844098	8.666035634743878	353.78173719376395
413696360	1441066455	31.232834811432756	122.49282447584636	0.1447661469933185	8.752115812917623	353.7906458797327
413696360	1441066456	31.232834806978584	122.4928244503605	0.14498886414253898	8.838195991091368	353.79955456570156
413696360	1441066457	31.232834802702488	122.49282442481321	0.14521158129175946	8.924276169265056	353.80846325167033
413696360	1441066458	31.232834798604756	122.49282439920323	0.14543429844097996	9.010356347438801	353.8173719376392
413696360	1441066459	31.232834794685754	122.49282437352923	0.14565701559020044	9.09643652561249	353.826280623608
413696360	1441066460	31.232834790945805	122.4928243477899	0.14587973273942095	9.182516703786234	353.83518930957683
413696360	1441066461	31.23283478738525	122.49282432198395	0.14610244988864143	9.268596881959922	353.84409799554567
413696360	1441066462	31.232834784004403	122.49282429611009	0.14632516703786191	9.35467706013361	353.85300668151444
413696360	1441066463	31.232834780803614	122.49282427016696	0.14654788418708242	9.440757238307356	353.8619153674833
413696360	1441066464	31.232834777783225	122.49282424415331	0.1467706013363029	9.526837416481044	353.8708240534521
413696360	1441066465	31.232834774943555	122.49282421806782	0.14699331848552338	9.612917594654789	353.87973273942094
413696360	1441066466	31.232834772284935	122.49282419190918	0.1472160356347439	9.698997772828534	353.8886414253897
413696360	1441066467	31.23283476980773	122.4928241656761	0.14743875278396437	9.785077951002222	353.89755011135856
413696360	1441066468	31.232834767512234	122.49282413936726	0.14766146993318485	9.871158129175967	353.9064587973274
413696360	1441066469	31.232834765398813	122.49282411298138	0.14788418708240536	9.957238307349655	353.9153674832962
413696360	1441066470	31.232834763467782	122.49282408651713	0.14810690423162584	10.0433184855234	353.92427616926506
413696360	1441066471	31.232834761719477	122.49282405997322	0.14832962138084632	10.129398663697145	353.93318485523383
413696360	1441066472	31.232834760154255	122.4928240333483	0.14855233853006683	10.215478841870834	353.94209354120267
413696360	1441066473	31.23283475877242	122.49282400664116	0.1487750556792873	10.301559020044579	353.95100222717144
413696360	1441066474	31.23283475757433	122.49282397985043	0.1489977728285078	10.387639198218267	353.95991091314033
413696360	1441066475	31.232834756560294	122.49282395297482	0.1492204899777283	10.473719376392012	353.9688195991091
413696360	1441066476	31.232834755730664	122.49282392601303	0.14944320712694878	10.559799554565757	353.97772828507794
413696360	1441066477	31.232834755085786	122.49282389896374	0.14966592427616926	10.645879732739445	353.9866369710468
413696360	1441066478	31.232834754625962	122.49282387182566	0.14988864142538977	10.731959910913133	353.99554565701555
413696360	1441066479	31.232834754351558	122.49282384459752	0.15011135857461025	10.818040089086878	354.00445434298445
413696360	1441066480	31.232834754262896	122.49282381727795	0.15033407572383073	10.904120267260566	354.0133630289532
413696360	1441066481	31.232834754360297	122.49282378986567	0.15055679287305124	10.990200445434311	354.02227171492206
413696360	1441066482	31.232834754644124	122.49282376235942	0.15077951002227172	11.076280623608	354.03118040089083
413696360	1441066483	31.23283475511468	122.49282373475783	0.1510022271714922	11.162360801781745	354.04008908685967
413696360	1441066484	31.232834755772323	122.49282370705966	0.1512249443207127	11.24844097995549	354.0489977728285
413696360	1441066485	31.232834756617372	122.49282367926354	0.1514476614699332	11.334521158129178	354.05790645879733
413696360	1441066486	31.232834757650185	122.49282365136821	0.15167037861915367	11.420601336302923	354.06681514476617
413696360	1441066487	31.232834758871075	122.49282362337236	0.15189309576837418	11.506681514476611	354.07572383073494
413696360	1441066488	31.232834760280376	122.49282359527469	0.15211581291759466	11.592761692650356	354.0846325167038
413696360	1441066489	31.23283476187843	122.49282356707384	0.15233853006681514	11.678841870824101	354.0935412026726
413696360	1441066490	31.232834763665583	122.49282353876862	0.15256124721603564	11.76492204899779	354.10244988864144
413696360	1441066491	31.23283476564213	122.49282351035761	0.15278396436525613	11.851002227171534	354.1113585746102
413696360	1441066492	31.232834767808438	122.4928234818396	0.1530066815144766	11.937082405345222	354.12026726057906
413696360	1441066493	31.232834770164843	122.49282345321319	0.15322939866369711	12.023162583518967	354.12917594654783
413696360	1441066494	31.23283477271167	122.4928234244772	0.1534521158129176	12.109242761692656	354.13808463251667
413696360	1441066495	31.232834775449252	122.4928233956302	0.1536748329621381	12.195322939866344	354.14699331848556
413696360	1441066496	31.232834778377924	122.49282336667093	0.15389755011135858	12.281403118040146	354.15590200445433
413696360	1441066497	31.232834781498024	122.49282333759815	0.15412026726057906	12.367483296213777	354.16481069042317
413696360	1441066498	31.23283478480989	122.49282330841048	0.15434298440979957	12.453563474387579	354.17371937639194
413696360	1441066499	31.232834788313856	122.49282327910663	0.15456570155902005	12.539643652561267	354.1826280623608
413696360	1441066500	31.232834792010227	122.4928232496853	0.15478841870824053	12.625723830734955	354.1915367483296
413696360	1441066501	31.23283479589938	122.49282322014523	0.15501113585746104	12.7118040089087	354.20044543429844
413696360	1441066502	31.232834799981624	122.49282319048505	0.15523385300668152	12.797884187082389	354.2093541202672
413696360	1441066503	31.232834804257315	122.49282316070348	0.155456570155902	12.883964365256134	354.21826280623605
413696360	1441066504	31.232834808726757	122.49282313079922	0.1556792873051225	12.970044543429879	354.2271714922049
413696360	1441066505	31.23283481339031	122.49282310077099	0.155902004454343	13.056124721603567	354.2360801781737
413696360	1441066506	31.232834818248303	122.49282307061746	0.15612472160356347	13.142204899777312	354.24498886414256
413696360	1441066507	31.23283482330105	122.49282304033733	0.15634743875278398	13.228285077951	354.25389755011133
413696360	1441066508	31.232834828548928	122.49282300992927	0.15657015590200446	13.314365256124745	354.26280623608017
413696360	1441066509	31.232834833992214	122.49282297939202	0.15679287305122494	13.40044543429849	354.27171492204894
413696360	1441066510	31.2328348396313	122.49282294872425	0.15701559020044545	13.486525612472178	354.28062360801783
413696360	1441066511	31.232834845466485	122.49282291792467	0.15723830734966593	13.572605790645923	354.2895322939866
413696360	1441066512	31.2328348514981	122.492822886992	0.1574610244988864	13.658685968819611	354.29844097995544
413696360	1441066513	31.232834857726516	122.49282285592487	0.15768374164810692	13.744766146993356	354.3073496659243
413696360	1441066514	31.232834864152032	122.49282282472203	0.1579064587973274	13.830846325167045	354.31625835189305
413696360	1441066515	31.232834870774983	122.49282279338215	0.15812917594654788	13.91692650334079	354.32516703786195
413696360	1441066516	31.232834877595728	122.49282276190394	0.1583518930957684	14.003006681514478	354.3340757238307
413696360	1441066517	31.232834884614583	122.4928227302861	0.15857461024498887	14.089086859688166	354.34298440979956
413696360	1441066518	31.2328348918319	122.49282269852729	0.15879732739420935	14.175167037861911	354.35189309576833
413696360	1441066519	31.232834899247973	122.49282266662625	0.15902004454342986	14.261247216035656	354.36080178173717
413696360	1441066520	31.232834906863193	122.49282263458167	0.15924276169265034	14.347327394209344	354.369710467706
413696360	1441066521	31.23283491467786	122.49282260239222	0.15946547884187082	14.43340757238309	354.37861915367483
413696360	1441066522	31.23283492269229	122.49282257005662	0.15968819599109133	14.519487750556777	354.38752783964367
413696360	1441066523	31.23283493090686	122.49282253757356	0.1599109131403118	14.605567928730522	354.39643652561244
413696360	1441066524	31.232834939321886	122.49282250494176	0.16013363028953229	14.691648106904267	354.4053452115813
413696360	1441066525	31.232834947937704	122.49282247215986	0.1603563474387528	14.777728285077956	354.41425389755005
413696360	1441066526	31.232834956754647	122.49282243922659	0.16057906458797327	14.8638084632517	354.42316258351894
413696360	1441066527	31.232834965773034	122.49282240614065	0.16080178173719376	14.949888641425389	354.4320712694877
413696360	1441066528	31.23283497499323	122.49282237290073	0.16102449888641426	15.035968819599134	354.44097995545656
413696360	1441066529	31.232834984415543	122.49282233950554	0.16124721603563474	15.122048997772879	354.4498886414254
413696360	1441066530	31.23283499404033	122.49282230595374	0.16146993318485525	15.208129175946567	354.45879732739417
413696360	1441066531	31.23283500386791	122.49282227224406	0.16169265033407573	15.294209354120255	354.46770601336306
413696360	1441066532	31.232835013898615	122.49282223837517	0.1619153674832962	15.380289532294	354.47661469933183
413696360	1441066533	31.232835024132793	122.4928222043458	0.16213808463251672	15.466369710467688	354.48552338530067
413696360	1441066534	31.232835034570765	122.49282217015461	0.1623608017817372	15.55244988864149	354.49443207126944
413696360	1441066535	31.232835045212877	122.49282213580035	0.16258351893095768	15.638530066815122	354.5033407572383
413696360	1441066536	31.23283505605944	122.49282210128163	0.1628062360801782	15.724610244988867	354.5122494432071
413696360	1441066537	31.232835067110834	122.49282206659723	0.16302895322939867	15.810690423162612	354.52115812917594
413696360	1441066538	31.23283507836735	122.4928220317458	0.16325167037861915	15.8967706013363	354.5300668151448
413696360	1441066539	31.232835089829347	122.49282199672606	0.16347438752783966	15.982850779510045	354.53897550111355
413696360	1441066540	31.23283510149714	122.49282196153669	0.16369710467706014	16.068930957683733	354.5478841870824
413696360	1441066541	31.232835113371074	122.49282192617638	0.16391982182628062	16.155011135857478	354.5567928730512
413696360	1441066542	31.232835125451476	122.49282189064385	0.16414253897550113	16.241091314031223	354.56570155902006
413696360	1441066543	31.232835137738714	122.49282185493777	0.1643652561247216	16.32717149220491	354.57461024498883
413696360	1441066544	31.232835150233072	122.49282181905687	0.1645879732739421	16.413251670378656	354.58351893095767
413696360	1441066545	31.232835162934922	122.49282178299981	0.1648106904231626	16.499331848552345	354.5924276169265
413696360	1441066546	31.232835175844585	122.4928217467653	0.16503340757238308	16.58541202672609	354.60133630289533
413696360	1441066547	31.232835188962394	122.49282171035205	0.16525612472160356	16.671492204899835	354.61024498886417
413696360	1441066548	31.232835202288683	122.49282167375873	0.16547884187082407	16.757572383073523	354.61915367483294
413696360	1441066549	31.232835215823783	122.49282163698406	0.16570155902004455	16.843652561247268	354.6280623608018
413696360	1441066550	31.232835229568035	122.49282160002673	0.16592427616926503	16.9297327394209	354.63697104677055
413696360	1441066551	31.23283524352177	122.49282156288541	0.16614699331848554	17.0158129175947	354.64587973273944
413696360	1441066552	31.23283525768534	122.49282152555885	0.16636971046770602	17.10189309576839	354.6547884187082
413696360	1441066553	31.23283527205905	122.49282148804568	0.1665924276169265	17.187973273942077	354.66369710467706
413696360	1441066554	31.232835286643247	122.49282145034466	0.166815144766147	17.274053452115822	354.6726057906459
413696360	1441066555	31.23283530143827	122.49282141245446	0.16703786191536749	17.36013363028951	354.68151447661467
413696360	1441066556	31.232835316444458	122.49282137437375	0.16726057906458797	17.446213808463256	354.69042316258356
413696360	1441066557	31.23283533166214	122.49282133610127	0.16748329621380847	17.532293986637	354.69933184855233
413696360	1441066558	31.23283534709163	122.4928212976357	0.16770601336302896	17.61837416481069	354.70824053452117
413696360	1441066559	31.23283536273329	122.49282125897572	0.16792873051224944	17.704454342984434	354.71714922048994
413696360	1441066560	31.232835378587446	122.49282122012005	0.16815144766146994	17.790534521158122	354.7260579064588
413696360	1441066561	31.23283539465442	122.49282118106737	0.16837416481069042	17.876614699331867	354.7349665924276
413696360	1441066562	31.232835410934584	122.49282114181638	0.1685968819599109	17.962694877505612	354.74387527839644
413696360	1441066563	31.232835427428224	122.49282110236577	0.1688195991091314	18.0487750556793	354.7527839643653
413696360	1441066564	31.232835444135688	122.49282106271426	0.1690423162583519	18.134855233853045	354.76169265033406
413696360	1441066565	31.232835461057345	122.4928210228605	0.1692650334075724	18.220935412026734	354.7706013363029
413696360	1441066566	31.23283547819349	122.49282098280325	0.16948775055679288	18.30701559020048	354.77951002227167
413696360	1441066567	31.23283549554447	122.49282094254114	0.16971046770601336	18.393095768374167	354.78841870824056
413696360	1441066568	31.232835513110622	122.49282090207294	0.16993318485523387	18.47917594654791	354.79732739420933
413696360	1441066569	31.232835530892277	122.49282086139728	0.17015590200445435	18.5652561247216	354.80623608017817
413696360	1441066570	31.23283554888979	122.49282082051288	0.17037861915367483	18.651336302895345	354.815144766147
413696360	1441066571	31.232835567103447	122.49282077941842	0.17060133630289534	18.737416481069033	354.8240534521158
413696360	1441066572	31.23283558553362	122.49282073811264	0.17082405345211582	18.823496659242778	354.83296213808467
413696360	1441066573	31.232835604180654	122.49282069659422	0.1710467706013363	18.909576837416466	354.84187082405344
413696360	1441066574	31.23283562304485	122.49282065486183	0.1712694877505568	18.99565701559021	354.8507795100223
413696360	1441066575	31.232835642126553	122.49282061291416	0.1714922048997773	19.0817371937639	354.85968819599105
413696360	1441066576	31.2328356614261	122.49282057074994	0.17171492204899777	19.167817371937645	354.8685968819599
413696360	1441066577	31.232835680943843	122.49282052836789	0.17193763919821828	19.25389755011139	354.8775055679287
413696360	1441066578	31.232835700680095	122.49282048576661	0.17216035634743876	19.339977728285078	354.88641425389756
413696360	1441066579	31.232835720635187	122.4928204429449	0.17238307349665924	19.426057906458823	354.8953229398664
413696360	1441066580	31.23283574080947	122.49282039990142	0.17260579064587975	19.51213808463251	354.90423162583517
413696360	1441066581	31.232835761203265	122.49282035663482	0.17282850779510023	19.598218262806256	354.913140311804
413696360	1441066582	31.232835781816917	122.49282031314387	0.1730512249443207	19.68429844098	354.92204899777283
413696360	1441066583	31.232835802650758	122.49282026942723	0.17327394209354122	19.77037861915369	354.93095768374167
413696360	1441066584	31.23283582370512	122.49282022548358	0.1734966592427617	19.856458797327434	354.93986636971044
413696360	1441066585	31.232835844980322	122.49282018131164	0.17371937639198218	19.942538975501122	354.9487750556793
413696360	1441066586	31.23283586647673	122.4928201369101	0.17394209354120269	20.02861915367481	354.95768374164805
413696360	1441066587	31.23283588819465	122.49282009227765	0.17416481069042317	20.114699331848612	354.96659242761694
413696360	1441066588	31.232835910134447	122.492820047413	0.17438752783964365	20.200779510022244	354.9755011135858
413696360	1441066589	31.232835932296425	122.49282000231486	0.17461024498886416	20.28685968819599	354.98440979955456
413696360	1441066590	31.23283595468093	122.49281995698188	0.17483296213808464	20.372939866369734	354.9933184855234
413696360	1441066591	31.232835977288293	122.49281991141277	0.17505567928730512	20.459020044543422	355.00222717149217
413696360	1441066592	31.232836000118855	122.49281986560626	0.17527839643652562	20.545100222717167	355.011135857461
413696360	1441066593	31.232836023172958	122.49281981956102	0.1755011135857461	20.631180400890855	355.02004454342983
413696360	1441066594	31.232836046450924	122.49281977327573	0.17572383073496659	20.7172605790646	355.02895322939867
413696360	1441066595	31.232836069953073	122.49281972674913	0.1759465478841871	20.803340757238345	355.03786191536744
413696360	1441066596	31.23283609367977	122.49281967997989	0.17616926503340757	20.889420935412033	355.0467706013363
413696360	1441066597	31.232836117631336	122.4928196329667	0.17639198218262805	20.97550111358578	355.0556792873051
413696360	1441066598	31.23283614180811	122.49281958570828	0.17661469933184856	21.061581291759467	355.06458797327394
413696360	1441066599	31.232836166210404	122.49281953820328	0.17683741648106904	21.14766146993321	355.0734966592428
413696360	1441066600	31.232836190838583	122.49281949045046	0.17706013363028955	21.233741648106957	355.08240534521155
413696360	1441066601	31.232836215692956	122.49281944244845	0.17728285077951003	21.319821826280645	355.0913140311804
413696360	1441066602	31.23283624077388	122.492819394196	0.1775055679287305	21.40590200445439	355.10022271714917
413696360	1441066603	31.23283626608169	122.49281934569181	0.17772828507795102	21.49198218262802	355.10913140311806
413696360	1441066604	31.232836291616678	122.49281929693451	0.1779510022271715	21.578062360801823	355.11804008908683
413696360	1441066605	31.232836317379245	122.49281924792285	0.17817371937639198	21.66414253897551	355.12694877505567
413696360	1441066606	31.232836343369666	122.49281919865552	0.1783964365256125	21.750222717149256	355.1358574610245
413696360	1441066607	31.232836369588306	122.49281914913121	0.17861915367483297	21.836302895322945	355.1447661469933
413696360	1441066608	31.232836396035502	122.49281909934864	0.17884187082405345	21.922383073496633	355.15367483296217
413696360	1441066609	31.232836422711564	122.49281904930645	0.17906458797327396	22.008463251670378	355.16258351893094
413696360	1441066610	31.23283644961685	122.49281899900338	0.17928730512249444	22.094543429844123	355.1714922048998
413696360	1441066611	31.232836476751682	122.49281894843811	0.17951002227171492	22.18062360801781	355.18040089086855
413696360	1441066612	31.232836504116406	122.49281889760934	0.17973273942093543	22.266703786191556	355.1893095768374
413696360	1441066613	31.23283653171134	122.49281884651579	0.1799554565701559	22.352783964365244	355.1982182628062
413696360	1441066614	31.232836559536832	122.49281879515611	0.1801781737193764	22.43886414253899	355.20712694877506
413696360	1441066615	31.232836587593212	122.49281874352901	0.1804008908685969	22.524944320712734	355.2160356347439
413696360	1441066616	31.232836615880817	122.49281869163323	0.18062360801781738	22.611024498886422	355.22494432071267
413696360	1441066617	31.232836644399985	122.49281863946743	0.18084632516703786	22.697104677060167	355.2338530066815
413696360	1441066618	31.23283667315103	122.49281858703029	0.18106904231625837	22.783184855233856	355.24276169265033
413696360	1441066619	31.23283670213431	122.49281853432052	0.18129175946547885	22.8692650334076	355.25167037861917
413696360	1441066620	31.232836731350154	122.49281848133684	0.18151447661469933	22.955345211581346	355.26057906458794
413696360	1441066621	31.23283676079887	122.49281842807791	0.18173719376391984	23.041425389755034	355.2694877505568
413696360	1441066622	31.23283679048084	122.49281837454247	0.18195991091314032	23.127505567928722	355.2783964365256
413696360	1441066623	31.23283682039638	122.49281832072919	0.1821826280623608	23.213585746102467	355.28730512249444
413696360	1441066624	31.232836850545798	122.49281826663672	0.1824053452115813	23.299665924276155	355.2962138084633
413696360	1441066625	31.232836880929447	122.49281821226384	0.18262806236080179	23.3857461024499	355.30512249443206
413696360	1441066626	31.23283691154767	122.49281815760922	0.18285077951002227	23.47182628062359	355.3140311804009
413696360	1441066627	31.232836942400784	122.49281810267152	0.18307349665924277	23.557906458797333	355.32293986636967
413696360	1441066628	31.232836973489142	122.49281804744946	0.18329621380846325	23.64398663697102	355.3318485523385
413696360	1441066629	31.232837004813078	122.49281799194176	0.18351893095768373	23.730066815144767	355.34075723830733
413696360	1441066630	31.232837036372914	122.49281793614706	0.18374164810690424	23.81614699331851	355.34966592427617
413696360	1441066631	31.232837068168976	122.49281788006412	0.18396436525612472	23.9022271714922	355.358574610245
413696360	1441066632	31.23283710020162	122.49281782369158	0.1841870824053452	23.988307349665945	355.3674832962138
413696360	1441066633	31.23283713247118	122.49281776702817	0.1844097995545657	24.074387527839633	355.3763919821826
413696360	1441066634	31.232837164977962	122.4928177100726	0.1846325167037862	24.160467706013378	355.38530066815144
413696360	1441066635	31.232837197722336	122.49281765282352	0.1848552338530067	24.246547884187123	355.3942093541203
413696360	1441066636	31.232837230704614	122.49281759527967	0.18507795100222718	24.33262806236081	355.40311804008905
413696360	1441066637	31.232837263925145	122.4928175374397	0.18530066815144766	24.418708240534556	355.4120267260579
413696360	1441066638	31.232837297384254	122.49281747930235	0.18552338530066817	24.504788418708245	355.4209354120267
413696360	1441066639	31.232837331082276	122.4928174208663	0.18574610244988865	24.590868596881933	355.42984409799556
413696360	1441066640	31.23283736501953	122.49281736213025	0.18596881959910913	24.676948775055735	355.4387527839644
413696360	1441066641	31.232837399196388	122.49281730309288	0.18619153674832964	24.763028953229366	355.44766146993317
413696360	1441066642	31.232837433613163	122.49281724375291	0.18641425389755012	24.849109131403168	355.456570155902
413696360	1441066643	31.232837468270183	122.49281718410901	0.1866369710467706	24.935189309576856	355.4654788418708
413696360	1441066644	31.232837503167797	122.49281712415991	0.1868596881959911	25.021269487750544	355.47438752783967
413696360	1441066645	31.232837538306317	122.49281706390427	0.1870824053452116	25.10734966592429	355.48329621380844
413696360	1441066646	31.232837573686094	122.49281700334082	0.18730512249443207	25.193429844097977	355.4922048997773
413696360	1441066647	31.232837609307467	122.4928169424682	0.18752783964365258	25.279510022271722	355.5011135857461
413696360	1441066648	31.232837645170765	122.49281688128517	0.18775055679287306	25.365590200445467	355.5100222717149
413696360	1441066649	31.232837681276322	122.49281681979042	0.18797327394209354	25.451670378619156	355.5189309576838
413696360	1441066650	31.23283771762447	122.4928167579826	0.18819599109131405	25.5377505567929	355.52783964365256
413696360	1441066651	31.232837754215534	122.49281669586043	0.18841870824053453	25.62383073496659	355.5367483296214
413696360	1441066652	31.23283779104988	122.49281663342263	0.188641425389755	25.709910913140334	355.54565701559017
413696360	1441066653	31.232837828127803	122.49281657066787	0.18886414253897552	25.79599109131408	355.554565701559
413696360	1441066654	31.232837865449667	122.49281650759485	0.189086859688196	25.882071269487767	355.56347438752783
413696360	1441066655	31.23283790301579	122.49281644420228	0.18930957683741648	25.968151447661512	355.57238307349667
413696360	1441066656	31.232837940826524	122.49281638048885	0.18953229398663698	26.0542316258352	355.5812917594655
413696360	1441066657	31.232837978882177	122.49281631645323	0.18975501113585747	26.140311804008945	355.5902004454343
413696360	1441066658	31.23283801718311	122.49281625209413	0.18997772828507795	26.226391982182633	355.5991091314031
413696360	1441066659	31.23283805572965	122.49281618741027	0.19020044543429845	26.31247216035638	355.6080178173719
413696360	1441066660	31.232838094522116	122.49281612240034	0.19042316258351893	26.398552338530067	355.6169265033408
413696360	1441066661	31.232838133560847	122.492816057063	0.19064587973273942	26.484632516703755	355.62583518930956
413696360	1441066662	31.2328381728462	122.49281599139698	0.19086859688195992	26.5707126948775	355.6347438752784
413696360	1441066663	31.23283821237847	122.49281592540099	0.1910913140311804	26.656792873051245	355.6436525612472
413696360	1441066664	31.232838252158043	122.49281585907367	0.19131403118040088	26.742873051224933	355.652561247216
413696360	1441066665	31.232838292185203	122.49281579241378	0.1915367483296214	26.828953229398678	355.6614699331849
413696360	1441066666	31.232838332460325	122.49281572541997	0.19175946547884187	26.915033407572366	355.67037861915367
413696360	1441066667	31.232838372983714	122.49281565809096	0.19198218262806235	27.00111358574611	355.6792873051225
413696360	1441066668	31.23283841375571	122.49281559042545	0.19220489977728286	27.087193763919856	355.6881959910913
413696360	1441066669	31.232838454776665	122.4928155224221	0.19242761692650334	27.173273942093545	355.6971046770601
413696360	1441066670	31.232838496046895	122.49281545407965	0.19265033407572382	27.25935412026729	355.70601336302894
413696360	1441066671	31.232838537566735	122.49281538539677	0.19287305122494433	27.345434298440978	355.7149220489978
413696360	1441066672	31.232838579336534	122.49281531637217	0.1930957683741648	27.431514476614723	355.7238307349666
413696360	1441066673	31.23283862135662	122.49281524700454	0.19331848552338532	27.517594654788468	355.7327394209354
413696360	1441066674	31.232838663627312	122.49281517729257	0.1935412026726058	27.603674832962156	355.7416481069042
413696360	1441066675	31.23283870614896	122.49281510723497	0.19376391982182628	27.689755011135844	355.75055679287306
413696360	1441066676	31.2328387489219	122.49281503683044	0.1939866369710468	27.77583518930959	355.7594654788419
413696360	1441066677	31.232838791946467	122.49281496607766	0.19420935412026727	27.861915367483277	355.76837416481067
413696360	1441066678	31.23283883522299	122.49281489497531	0.19443207126948775	27.94799554565708	355.7772828507795
413696360	1441066679	31.232838878751792	122.49281482352211	0.19465478841870826	28.03407572383071	355.7861915367483
413696360	1441066680	31.232838922533237	122.49281475171676	0.19487750556792874	28.120155902004456	355.79510022271717
413696360	1441066681	31.23283896656762	122.49281467955797	0.19510022271714922	28.206236080178144	355.804008908686
413696360	1441066682	31.23283901085531	122.49281460704441	0.19532293986636973	28.29231625835189	355.8129175946548
413696360	1441066683	31.23283905539663	122.49281453417477	0.1955456570155902	28.378396436525634	355.8218262806236
413696360	1441066684	31.23283910019192	122.49281446094776	0.1957683741648107	28.464476614699322	355.8307349665924
413696360	1441066685	31.23283914524148	122.49281438736206	0.1959910913140312	28.550556792873067	355.8396436525613
413696360	1441066686	31.232839190545704	122.4928143134164	0.19621380846325168	28.636636971046755	355.84855233853006
413696360	1441066687	31.23283923610488	122.49281423910946	0.19643652561247216	28.7227171492205	355.8574610244989
413696360	1441066688	31.232839281919357	122.49281416443992	0.19665924276169267	28.808797327394245	355.86636971046767
413696360	1441066689	31.232839327989463	122.49281408940651	0.19688195991091315	28.894877505567933	355.8752783964365
413696360	1441066690	31.232839374315553	122.49281401400789	0.19710467706013363	28.98095768374168	355.88418708240533
413696360	1441066691	31.23283942089793	122.49281393824279	0.19732739420935413	29.067037861915367	355.89309576837417
413696360	1441066692	31.23283946773696	122.49281386210984	0.19755011135857461	29.15311804008911	355.902004454343
413696360	1441066693	31.232839514832946	122.49281378560784	0.1977728285077951	29.239198218262857	355.9109131403118
413696360	1441066694	31.23283956218626	122.49281370873541	0.1979955456570156	29.325278396436488	355.9198218262806
413696360	1441066695	31.2328396097972	122.49281363149126	0.19821826280623608	29.41135857461029	355.9287305122494
413696360	1441066696	31.23283965766613	122.4928135538741	0.19844097995545656	29.497438752783978	355.9376391982183
413696360	1441066697	31.232839705793353	122.49281347588263	0.19866369710467707	29.583518930957666	355.9465478841871
413696360	1441066698	31.232839754179235	122.49281339751552	0.19888641425389755	29.66959910913141	355.9554565701559
413696360	1441066699	31.23283980282409	122.4928133187715	0.19910913140311803	29.7556792873051	355.9643652561247
413696360	1441066700	31.232839851728265	122.49281323964921	0.19933184855233854	29.841759465478845	355.9732739420935
413696360	1441066701	31.232839900892085	122.4928131601474	0.19955456570155902	29.92783964365259	355.9821826280624
413696360	1441066702	31.232839950315874	122.49281308026478	0.1997772828507795	30.013919821826278	355.99109131403117
413696360	1441066703	31.232839999999992	122.492813	0.2	30.100000000000023	356.0
413696360	1441066704	31.23284004993768	122.4928129193508	0.2	29.70243902439023	356.0
413696360	1441066705	31.23284010009376	122.49281283831105	0.2	29.304878048780495	356.0
413696360	1441066706	31.232840150426043	122.49281275687363	0.2	28.90731707317076	356.0
413696360	1441066707	31.232840200892262	122.49281267503147	0.2	28.509756097561024	356.0
413696360	1441066708	31.232840251450195	122.49281259277744	0.2	28.11219512195123	356.0
413696360	1441066709	31.232840302057607	122.49281251010444	0.2	27.71463414634144	356.0
413696360	1441066710	31.232840352672255	122.49281242700538	0.2	27.317073170731703	356.0
413696360	1441066711	31.23284040325193	122.49281234347315	0.2	26.919512195121968	356.0
413696360	1441066712	31.232840453754356	122.49281225950062	0.2	26.521951219512175	356.0
413696360	1441066713	31.232840504137336	122.49281217508072	0.2	26.12439024390244	356.0
413696360	1441066714	31.232840554358607	122.49281209020631	0.2	25.726829268292704	356.0
413696360	1441066715	31.232840604375973	122.49281200487033	0.2	25.32926829268297	356.0
413696360	1441066716	31.232840654147143	122.49281191906566	0.2	24.931707317073176	356.0
413696360	1441066717	31.232840703629925	122.49281183278518	0.2	24.53414634146344	356.0
413696360	1441066718	31.23284075278207	122.49281174602179	0.2	24.136585365853705	356.0
413696360	1441066719	31.232840801561355	122.49281165876837	0.2	23.739024390243912	356.0
413696360	1441066720	31.23284084992553	122.49281157101787	0.2	23.34146341463412	356.0
413696360	1441066721	31.232840897832368	122.49281148276314	0.2	22.943902439024384	356.0
413696360	1441066722	31.232840945239623	122.4928113939971	0.2	22.54634146341465	356.0
413696360	1441066723	31.23284099210508	122.49281130471265	0.2	22.148780487804856	356.0
413696360	1441066724	31.232841038386507	122.49281121490263	0.2	21.75121951219512	356.0
413696360	1441066725	31.232841084041624	122.49281112455999	0.2	21.353658536585385	356.0
413696360	1441066726	31.232841129028245	122.49281103367763	0.2	20.95609756097565	356.0
413696360	1441066727	31.232841173304134	122.49281094224841	0.2	20.558536585365857	356.0
413696360	1441066728	31.23284121682701	122.49281085026527	0.2	20.16097560975612	356.0
413696360	1441066729	31.23284125955469	122.49281075772107	0.2	19.76341463414633	356.0
413696360	1441066730	31.232841301444918	122.49281066460871	0.2	19.365853658536594	356.0
413696360	1441066731	31.232841342455455	122.4928105709211	0.2	18.9682926829268	356.0
413696360	1441066732	31.232841382544088	122.49281047665112	0.2	18.570731707317066	356.0
413696360	1441066733	31.232841421668528	122.49281038179168	0.2	18.17317073170733	356.0
413696360	1441066734	31.232841459786606	122.49281028633567	0.2	17.775609756097595	356.0
413696360	1441066735	31.232841496856057	122.49281019027597	0.2	17.378048780487802	356.0
413696360	1441066736	31.23284153283464	122.49281009360551	0.2	16.980487804878067	356.0
413696360	1441066737	31.23284156768013	122.49280999631718	0.2	16.58292682926833	356.0
413696360	1441066738	31.232841601350295	122.49280989840385	0.2	16.18536585365854	356.0
413696360	1441066739	31.232841633802895	122.49280979985843	0.2	15.787804878048803	356.0
413696360	1441066740	31.232841664995693	122.4928097006738	0.2	15.39024390243901	356.0
413696360	1441066741	31.232841694886464	122.49280960084289	0.2	14.992682926829275	356.0
413696360	1441066742	31.232841723432962	122.49280950035858	0.2	14.595121951219483	356.0
413696360	1441066743	31.232841750592964	122.49280939921375	0.2	14.197560975609747	356.0
413696360	1441066744	31.232841776324204	122.49280929740132	0.2	13.800000000000011	356.0
413696360	1441066745	31.232841800584502	122.49280919491419	0.2	13.402439024390276	356.0
413696360	1441066746	31.232841823331576	122.49280909174522	0.2	13.004878048780483	356.0
413696360	1441066747	31.23284184452322	122.49280898788733	0.2	12.607317073170748	356.0
413696360	1441066748	31.232841864117187	122.49280888333341	0.2	12.209756097561012	356.0
413696360	1441066749	31.232841882071224	122.4928087780764	0.2	11.81219512195122	356.0
413696360	1441066750	31.232841898343143	122.49280867210912	0.2	11.414634146341427	356.0
413696360	1441066751	31.232841912890652	122.49280856542448	0.2	11.017073170731692	356.0
413696360	1441066752	31.232841925671572	122.49280845801542	0.2	10.619512195121956	356.0
413696360	1441066753	31.232841936643627	122.49280834987484	0.2	10.22195121951222	356.0
413696360	1441066754	31.232841945764598	122.49280824099556	0.2	9.824390243902428	356.0
413696360	1441066755	31.23284195299225	122.49280813137054	0.2	9.426829268292693	356.0
413696360	1441066756	31.232841958284354	122.49280802099268	0.2	9.029268292682957	356.0
413696360	1441066757	31.232841961598666	122.49280790985483	0.2	8.631707317073165	356.0
413696360	1441066758	31.23284196289296	122.49280779794995	0.2	8.234146341463429	356.0
413696360	1441066759	31.23284196212497	122.49280768527086	0.2	7.8365853658536935	356.0
413696360	1441066760	31.232841959252514	122.4928075718105	0.2	7.439024390243901	356.0
413696360	1441066761	31.232841954233315	122.49280745756177	0.2	7.041463414634109	356.0
413696360	1441066762	31.23284194702517	122.49280734251757	0.2	6.643902439024373	356.0
413696360	1441066763	31.232841937585814	122.49280722667078	0.2	6.2463414634146375	356.0
413696360	1441066764	31.232841925873032	122.49280711001425	0.2	5.848780487804902	356.0
413696360	1441066765	31.232841911844574	122.49280699254098	0.2	5.4512195121951095	356.0
413696360	1441066766	31.232841895458222	122.49280687424378	0.2	5.053658536585374	356.0
413696360	1441066767	31.23284187667175	122.49280675511561	0.2	4.656097560975638	356.0
413696360	1441066768	31.23284185544288	122.49280663514931	0.2	4.258536585365846	356.0
413696360	1441066769	31.232841831729402	122.49280651433779	0.2	3.8609756097561103	356.0
413696360	1441066770	31.23284180548912	122.49280639267397	0.2	3.463414634146318	356.0
413696360	1441066771	31.23284177667972	122.49280627015071	0.2	3.0658536585365823	356.0
413696360	1441066772	31.232841745259034	122.49280614676094	0.2	2.66829268292679	356.0
413696360	1441066773	31.232841711184804	122.49280602249753	0.2	2.2707317073170543	356.0
413696360	1441066774	31.232841674414786	122.49280589735339	0.2	1.8731707317073187	356.0
413696360	1441066775	31.23284163490675	122.49280577132141	0.2	1.4756097560975832	356.0
413696360	1441066776	31.23284159261847	122.49280564439451	0.2	1.0780487804877907	356.0
413696360	1441066777	31.232841547507714	122.49280551656555	0.2	0.6804878048780552	356.0
413696360	1441066778	31.232841499532242	122.49280538782746	0.2	0.2829268292683196	356.0
413696360	1441066779	31.23284144864979	122.49280525817309	0.2	359.8853658536586	356.0
413696360	1441066780	31.23284139481819	122.49280512759539	0.2	359.4878048780488	356.0
413696360	1441066781	31.23284133799515	122.49280499608722	0.2	359.090243902439	356.0
413696360	1441066782	31.232841278138455	122.49280486364147	0.2	358.69268292682926	356.0
413696360	1441066783	31.232841215205863	122.49280473025107	0.2	358.2951219512195	356.0
413696360	1441066784	31.23284114915514	122.49280459590888	0.2	357.89756097560974	356.0
413696360	1441066785	31.232841079944066	122.49280446060781	0.2	357.5	356.0
413696360	1441066786	31.232841007530386	122.49280432434078	0.2	357.10243902439026	356.0
413696360	1441066787	31.23284093187188	122.49280418710065	0.2	356.7048780487805	356.0
413696360	1441066788	31.23284085292631	122.49280404888033	0.2	356.30731707317074	356.0
413696360	1441066789	31.232840770651432	122.49280390967272	0.2	355.909756097561	356.0
413696360	1441066790	31.232840685005037	122.49280376947071	0.2	355.5121951219512	356.0
413696360	1441066791	31.23284059594486	122.49280362826721	0.2	355.1146341463414	356.0
413696360	1441066792	31.232840503428676	122.4928034860551	0.2	354.7170731707317	356.0
413696360	1441066793	31.232840407414265	122.49280334282729	0.2	354.31951219512194	356.0
413696360	1441066794	31.232840307859366	122.49280319857664	0.2	353.9219512195122	356.0
413696360	1441066795	31.232840204721764	122.49280305329607	0.2	353.5243902439024	356.0
413696360	1441066796	31.232840097959215	122.4928029069785	0.2	353.1268292682927	356.0
413696360	1441066797	31.23283998752949	122.49280275961681	0.2	352.72926829268295	356.0
413696360	1441066798	31.23283987339036	122.49280261120386	0.2	352.3317073170732	356.0
413696360	1441066799	31.23283975549958	122.4928024617326	0.2	351.9341463414634	356.0
413696360	1441066800	31.232839633814915	122.4928023111959	0.2	351.5365853658537	356.0
413696360	1441066801	31.23283950829412	122.49280215958665	0.2	351.1390243902439	356.0
413696360	1441066802	31.232839378894997	122.49280200689776	0.2	350.74146341463415	356.0
413696360	1441066803	31.232839245575274	122.49280185312212	0.2	350.34390243902436	356.0
413696360	1441066804	31.23283910829273	122.49280169825263	0.2	349.9463414634146	356.0
413696360	1441066805	31.232838967005137	122.49280154228218	0.2	349.5487804878049	356.0
413696360	1441066806	31.232838821670253	122.49280138520363	0.2	349.1512195121951	356.0
413696360	1441066807	31.232838672245826	122.49280122700998	0.2	348.75365853658536	356.0
413696360	1441066808	31.232838518689665	122.492801067694	0.2	348.3560975609756	356.0
413696360	1441066809	31.232838360959494	122.49280090724868	0.2	347.9585365853659	356.0
413696360	1441066810	31.232838199013088	122.49280074566688	0.2	347.56097560975604	356.0
413696360	1441066811	31.23283803280824	122.4928005829415	0.2	347.1634146341463	356.0
413696360	1441066812	31.232837862302674	122.49280041906542	0.2	346.76585365853657	356.0
413696360	1441066813	31.23283768745418	122.49280025403155	0.2	346.36829268292684	356.0
413696360	1441066814	31.23283750822052	122.49280008783279	0.2	345.97073170731704	356.0
413696360	1441066815	31.23283732455944	122.49279992046203	0.2	345.5731707317073	356.0
413696360	1441066816	31.232837136428756	122.49279975191217	0.2	345.1756097560976	356.0
413696360	1441066817	31.23283694378617	122.49279958217609	0.2	344.77804878048784	356.0
413696360	1441066818	31.232836746589484	122.4927994112467	0.2	344.38048780487804	356.0
413696360	1441066819	31.232836544796477	122.49279923911692	0.2	343.9829268292683	356.0
413696360	1441066820	31.23283633836485	122.49279906577961	0.2	343.5853658536586	356.0
413696360	1441066821	31.23283612725246	122.49279889122766	0.2	343.1878048780488	356.0
413696360	1441066822	31.232835911417002	122.492798715454	0.2	342.790243902439	356.0
413696360	1441066823	31.232835690816252	122.49279853845151	0.2	342.39268292682925	356.0
413696360	1441066824	31.232835465408	122.49279836021307	0.2	341.9951219512195	356.0
413696360	1441066825	31.232835235149995	122.4927981807316	0.2	341.5975609756097	356.0
413696360	1441066826	31.23283499999999	122.49279799999998	0.2	341.2	356.0
413696360	1441066827	31.232834760545636	122.49279781688875	0.19	341.46999999999997	356.0
413696360	1441066828	31.232834519893927	122.492797625779	0.18000000000000002	341.74	356.0
413696360	1441066829	31.232834281781734	122.49279741992943	0.17	342.01	356.0
413696360	1441066830	31.232834049945936	122.49279719259877	0.16	342.28	356.0
413696360	1441066831	31.232833828123393	122.49279693704574	0.15000000000000002	342.55	356.0
413696360	1441066832	31.23283362005098	122.49279664652903	0.14	342.82	356.0
413696360	1441066833	31.232833429465565	122.4927963143074	0.13	343.09	356.0
413696360	1441066834	31.232833260104016	122.49279593363953	0.12000000000000001	343.35999999999996	356.0
413696360	1441066835	31.2328331157032	122.49279549778416	0.11000000000000001	343.63	356.0
413696360	1441066836	31.232832999999992	122.492795	0.1	343.9	356.0
413696360	1441066837	31.232832915487826	122.49279443641275	0.11	344.01	356.0
413696360	1441066838	31.23283285968631	122.49279381461622	0.12000000000000001	344.11999999999995	356.0
413696360	1441066839	31.23283282887162	122.49279314507115	0.13	344.23	356.0
413696360	1441066840	31.232832819319977	122.49279243823825	0.14	344.34000000000003	356.0
413696360	1441066841	31.232832827307536	122.49279170457834	0.15000000000000002	344.45	356.0
413696360	1441066842	31.2328328491105	122.49279095455218	0.16	344.56	356.0
413696360	1441066843	31.232832881005034	122.49279019862048	0.17	344.66999999999996	356.0
413696360	1441066844	31.232832919267334	122.49278944724405	0.18	344.78000000000003	356.0
413696360	1441066845	31.232832960173607	122.49278871088363	0.19	344.89000000000004	356.0
413696360	1441066846	31.232832999999996	122.49278799999999	0.2	345.0	356.0
413696360	1441066847	31.23283303595596	122.49278732283105	0.19473684210526318	345.23157894736846	356.0
413696360	1441066848	31.23283306898392	122.4927866787232	0.18947368421052632	345.46315789473687	356.0
413696360	1441066849	31.23283310095955	122.4927860648001	0.1842105263157895	345.69473684210527	356.0
413696360	1441066850	31.23283313375851	122.49278547818528	0.17894736842105263	345.9263157894737	356.0
413696360	1441066851	31.232833169256477	122.49278491600238	0.1736842105263158	346.15789473684214	356.0
413696360	1441066852	31.232833209329126	122.49278437537495	0.16842105263157897	346.38947368421054	356.0
413696360	1441066853	31.232833255852135	122.49278385342659	0.1631578947368421	346.621052631579	356.0
413696360	1441066854	31.232833310701164	122.4927833472809	0.15789473684210528	346.85263157894735	356.0
413696360	1441066855	31.232833375751884	122.49278285406145	0.15263157894736842	347.0842105263158	356.0
413696360	1441066856	31.232833452879987	122.49278237089183	0.1473684210526316	347.3157894736842	356.0
413696360	1441066857	31.23283354396111	122.49278189489564	0.14210526315789473	347.5473684210526	356.0
413696360	1441066858	31.232833650870926	122.49278142319648	0.1368421052631579	347.77894736842103	356.0
413696360	1441066859	31.232833775485155	122.49278095291788	0.13157894736842107	348.01052631578943	356.0
413696360	1441066860	31.23283391967942	122.49278048118352	0.12631578947368421	348.2421052631579	356.0
413696360	1441066861	31.232834085329404	122.49278000511688	0.12105263157894738	348.4736842105263	356.0
413696360	1441066862	31.232834274310793	122.49277952184165	0.11578947368421054	348.70526315789476	356.0
413696360	1441066863	31.23283448849924	122.49277902848137	0.1105263157894737	348.9368421052631	356.0
413696360	1441066864	31.232834729770417	122.49277852215964	0.10526315789473685	349.1684210526316	356.0
413696360	1441066865	31.232835000000005	122.492778	0.10000000000000002	349.4	356.0
413696360	1441066866	31.232835300125746	122.49277746071536	0.1	347.5142857142857	356.04761904761904
413696360	1441066867	31.232835627333756	122.4927769093755	0.1	345.62857142857143	356.09523809523813
413696360	1441066868	31.232835977872192	122.4927763526395	0.1	343.74285714285713	356.14285714285717
413696360	1441066869	31.232836347989267	122.49277579716646	0.1	341.85714285714283	356.19047619047615
413696360	1441066870	31.232836733933162	122.49277524961542	0.1	339.97142857142853	356.2380952380952
413696360	1441066871	31.232837131952042	122.49277471664547	0.1	338.0857142857143	356.2857142857143
413696360	1441066872	31.23283753829411	122.49277420491572	0.1	336.2	356.3333333333333
413696360	1441066873	31.232837949207532	122.49277372108519	0.1	334.3142857142857	356.38095238095235
413696360	1441066874	31.232838360940494	122.492773271813	0.1	332.42857142857144	356.42857142857144
413696360	1441066875	31.232838769741207	122.4927728637582	0.1	330.54285714285714	356.4761904761905
413696360	1441066876	31.232839171857826	122.4927725035799	0.1	328.65714285714284	356.5238095238095
413696360	1441066877	31.232839563538555	122.49277219793713	0.1	326.77142857142854	356.57142857142856
413696360	1441066878	31.232839941031557	122.492771953489	0.1	324.8857142857143	356.6190476190476
413696360	1441066879	31.232840300585025	122.49277177689459	0.1	323.0	356.66666666666663
413696360	1441066880	31.232840638447154	122.49277167481294	0.1	321.1142857142857	356.71428571428567
413696360	1441066881	31.232840950866134	122.49277165390319	0.1	319.22857142857146	356.76190476190476
413696360	1441066882	31.23284123409013	122.49277172082435	0.1	317.34285714285716	356.8095238095238
413696360	1441066883	31.232841484367324	122.49277188223554	0.1	315.45714285714286	356.85714285714283
413696360	1441066884	31.232841697945915	122.49277214479582	0.1	313.57142857142856	356.90476190476187
413696360	1441066885	31.23284187107407	122.49277251516429	0.1	311.6857142857143	356.95238095238096
413696360	1441066886	31.232841999999994	122.49277300000001	0.1	309.8	357.0
413696360	1441066887	31.23284208293913	122.49277360035299	0.1	310.39000000000004	357.0
413696360	1441066888	31.232842125975946	122.49277429483708	0.1	310.98	357.0
413696360	1441066889	31.232842137162244	122.49277505645698	0.1	311.57	357.0
413696360	1441066890	31.23284212454979	122.49277585821751	0.1	312.16	357.0
413696360	1441066891	31.232842096190332	122.4927766731234	0.1	312.75000000000006	357.0
413696360	1441066892	31.23284206013563	122.49277747417943	0.1	313.34	357.0
413696360	1441066893	31.2328420244375	122.49277823439033	0.1	313.93	357.0
413696360	1441066894	31.23284199714766	122.49277892676089	0.1	314.52000000000004	357.0
413696360	1441066895	31.232841986317904	122.49277952429586	0.1	315.11	357.0
413696360	1441066896	31.232842	122.49277999999998	0.1	315.7	357.0
413696360	1441066897	31.232842042989365	122.49278033476067	0.1	316.49	357.0
413696360	1441066898	31.232842107055934	122.49278054099567	0.1	317.28000000000003	357.0
413696360	1441066899	31.23284218071331	122.49278063900543	0.1	318.07	357.0
413696360	1441066900	31.23284225247513	122.4927806490903	0.1	318.86	357.0
413696360	1441066901	31.232842310854924	122.49278059155074	0.1	319.65000000000003	357.0
413696360	1441066902	31.23284234436634	122.4927804866871	0.1	320.44	357.0
413696360	1441066903	31.232842341522968	122.49278035479979	0.1	321.23	357.0
413696360	1441066904	31.232842290838388	122.49278021618926	0.1	322.02000000000004	357.0
413696360	1441066905	31.2328421808262	122.49278009115585	0.1	322.81	357.0
413696360	1441066906	31.232842	122.49277999999998	0.1	323.6	357.0
413696360	1441066907	31.232841741103428	122.49277995760428	0.11	324.61	356.9
413696360	1441066908	31.23284141380031	122.49277995718016	0.12000000000000001	325.62	356.8
413696360	1441066909	31.23284103198445	122.49277998652123	0.13	326.63000000000005	356.7
413696360	1441066910	31.232840609549715	122.49278003342118	0.14	327.64000000000004	356.6
413696360	1441066911	31.23284016038994	122.4927800856736	0.15000000000000002	328.65000000000003	356.5
413696360	1441066912	31.232839698398973	122.4927801310721	0.16	329.66	356.4
413696360	1441066913	31.232839237470653	122.49278015741038	0.17	330.67	356.29999999999995
413696360	1441066914	31.23283879149883	122.49278015248201	0.18	331.68	356.2
413696360	1441066915	31.232838374377327	122.4927801040807	0.19	332.69	356.09999999999997
413696360	1441066916	31.232838000000005	122.49277999999998	0.2	333.7	356.0
413696360	1441066917	31.232837679388183	122.49277983116531	0.19666666666666668	334.59666666666664	356.0
413696360	1441066918	31.23283741207307	122.49277960102897	0.19333333333333336	335.49333333333334	356.0
413696360	1441066919	31.232837194713362	122.49277931617503	0.19	336.39	356.0
413696360	1441066920	31.232837023967743	122.49277898318752	0.18666666666666668	337.2866666666667	356.0
413696360	1441066921	31.232836896494906	122.49277860865051	0.18333333333333335	338.18333333333334	356.0
413696360	1441066922	31.232836808953547	122.49277819914808	0.18000000000000002	339.08000000000004	356.0
413696360	1441066923	31.23283675800235	122.49277776126424	0.17666666666666667	339.9766666666667	356.0
413696360	1441066924	31.232836740300012	122.49277730158308	0.17333333333333334	340.87333333333333	356.0
413696360	1441066925	31.23283675250522	122.49277682668863	0.17	341.77000000000004	356.0
413696360	1441066926	31.23283679127666	122.49277634316498	0.16666666666666669	342.6666666666667	356.0
413696360	1441066927	31.232836853273028	122.49277585759613	0.16333333333333333	343.56333333333333	356.0
413696360	1441066928	31.232836935153028	122.4927753765662	0.16	344.46	356.0
413696360	1441066929	31.23283703357533	122.49277490665919	0.15666666666666668	345.3566666666667	356.0
413696360	1441066930	31.232837145198626	122.49277445445917	0.15333333333333335	346.25333333333333	356.0
413696360	1441066931	31.232837266681624	122.49277402655022	0.15000000000000002	347.15000000000003	356.0
413696360	1441066932	31.232837394683003	122.49277362951636	0.14666666666666667	348.0466666666667	356.0
413696360	1441066933	31.23283752586145	122.49277326994168	0.14333333333333334	348.9433333333333	356.0
413696360	1441066934	31.232837656875684	122.4927729544102	0.14	349.84000000000003	356.0
413696360	1441066935	31.232837784384376	122.49277268950603	0.13666666666666666	350.7366666666667	356.0
413696360	1441066936	31.232837905046217	122.49277248181315	0.13333333333333336	351.6333333333334	356.0
413696360	1441066937	31.232838015519896	122.49277233791567	0.13	352.53000000000003	356.0
413696360	1441066938	31.232838112464105	122.49277226439763	0.12666666666666668	353.4266666666667	356.0
413696360	1441066939	31.23283819253753	122.49277226784312	0.12333333333333334	354.3233333333333	356.0
413696360	1441066940	31.2328382523989	122.49277235483612	0.12000000000000001	355.21999999999997	356.0
413696360	1441066941	31.232838288706866	122.49277253196075	0.11666666666666667	356.1166666666667	356.0
413696360	1441066942	31.232838298120136	122.49277280580104	0.11333333333333334	357.0133333333333	356.0
413696360	1441066943	31.23283827729739	122.49277318294106	0.11	357.91	356.0
413696360	1441066944	31.23283822289733	122.49277366996488	0.10666666666666667	358.8066666666667	356.0
413696360	1441066945	31.232838131578635	122.49277427345648	0.10333333333333333	359.7033333333334	356.0
413696360	1441066946	31.232837999999997	122.492775	0.1	0.6000000000000227	356.0
413696360	1441066947	31.23283782808529	122.49277585069767	0.1	0.4000000000000341	356.0
413696360	1441066948	31.232837628819045	122.49277680472463	0.1	0.20000000000004547	356.0
413696360	1441066949	31.232837418450973	122.49277783577428	0.1	0.0	356.0
413696360	1441066950	31.232837213230816	122.49277891753998	0.1	359.8	356.0
413696360	1441066951	31.232837029408262	122.4927800237151	0.1	359.6	356.0
413696360	1441066952	31.232836883233052	122.49278112799301	0.1	359.40000000000003	356.0
413696360	1441066953	31.232836790954902	122.49278220406708	0.1	359.20000000000005	356.0
413696360	1441066954	31.23283676882353	122.49278322563069	0.1	359.0	356.0
413696360	1441066955	31.23283683308865	122.4927841663772	0.1	358.8	356.0
413696360	1441066956	31.232837	122.49278500000001	0.1	358.6	356.0
413696360	1441066957	31.232837280917703	122.4927857065355	0.1	358.87	356.0
413696360	1441066958	31.2328376676435	122.49278629139224	0.1	359.14000000000004	356.0
413696360	1441066959	31.232838147089566	122.49278676632179	0.1	359.41	356.0
413696360	1441066960	31.232838706168014	122.49278714307572	0.1	359.68	356.0
413696360	1441066961	31.232839331791038	122.49278743340562	0.1	359.95000000000005	356.0
413696360	1441066962	31.232840010870774	122.49278764906312	0.1	0.22000000000002728	356.0
413696360	1441066963	31.232840730319406	122.49278780179968	0.1	0.4900000000000091	356.0
413696360	1441066964	31.232841477049035	122.49278790336699	0.1	0.7599999999999909	356.0
413696360	1441066965	31.23284223797185	122.49278796551657	0.1	1.0300000000000296	356.0
413696360	1441066966	31.232842999999992	122.49278799999999	0.1	1.3000000000000114	356.0
413696360	1441066967	31.232843752059075	122.49278801670009	0.1	1.3400000000000318	355.95
413696360	1441066968	31.232844491128503	122.49278801802461	0.1	1.3799999999999955	355.9
413696360	1441066969	31.23284521620117	122.49278800451246	0.1	1.420000000000016	355.85
413696360	1441066970	31.2328459262699	122.49278797670266	0.1	1.4600000000000364	355.8
413696360	1441066971	31.232846620327617	122.49278793513413	0.1	1.5	355.75
413696360	1441066972	31.23284729736717	122.49278788034587	0.1	1.5400000000000205	355.7
413696360	1441066973	31.232847956381434	122.49278781287684	0.1	1.579999999999984	355.65000000000003
413696360	1441066974	31.23284859636327	122.49278773326598	0.1	1.6200000000000045	355.6
413696360	1441066975	31.232849216305556	122.49278764205228	0.1	1.660000000000025	355.55
413696360	1441066976	31.23284981520116	122.49278753977467	0.1	1.6999999999999886	355.5
413696360	1441066977	31.232850392042945	122.49278742697213	0.1	1.740000000000066	355.45
413696360	1441066978	31.232850945823785	122.49278730418366	0.1	1.7800000000000296	355.4
413696360	1441066979	31.232851475536567	122.49278717194815	0.1	1.82000000000005	355.34999999999997
413696360	1441066980	31.232851980174143	122.49278703080465	0.1	1.8600000000000136	355.3
413696360	1441066981	31.232852458729386	122.49278688129205	0.1	1.900000000000034	355.25
413696360	1441066982	31.23285291019518	122.49278672394937	0.1	1.9400000000000546	355.2
413696360	1441066983	31.232853333564382	122.49278655931552	0.1	1.9800000000000182	355.15
413696360	1441066984	31.23285372782987	122.49278638792951	0.1	2.0200000000000387	355.1
413696360	1441066985	31.232854091984503	122.49278621033027	0.1	2.0600000000000023	355.05
413696360	1441066986	31.23285442502116	122.49278602705681	0.1	2.1000000000000227	355.0
413696360	1441066987	31.232854725932718	122.49278583864806	0.1	2.140000000000043	354.95
413696360	1441066988	31.232854993712053	122.49278564564297	0.1	2.180000000000007	354.90000000000003
413696360	1441066989	31.232855227351997	122.49278544858053	0.1	2.2200000000000273	354.85
413696360	1441066990	31.232855425845454	122.49278524799969	0.1	2.259999999999991	354.8
413696360	1441066991	31.23285558818529	122.49278504443943	0.1	2.3000000000000114	354.75
413696360	1441066992	31.23285571336438	122.49278483843872	0.1	2.340000000000032	354.70000000000005
413696360	1441066993	31.23285580037558	122.49278463053649	0.1	2.3799999999999955	354.65000000000003
413696360	1441066994	31.23285584821176	122.49278442127175	0.1	2.420000000000016	354.6
413696360	1441066995	31.23285585586581	122.49278421118342	0.1	2.4599999999999795	354.55
413696360	1441066996	31.232855822330595	122.49278400081049	0.1	2.500000000000057	354.50000000000006
413696360	1441066997	31.23285574659896	122.4927837906919	0.1	2.5400000000000205	354.45
413696360	1441066998	31.23285562766381	122.49278358136664	0.1	2.580000000000041	354.4
413696360	1441066999	31.23285546451801	122.49278337337368	0.1	2.6200000000000614	354.34999999999997
413696360	1441067000	31.232855256154416	122.49278316725199	0.1	2.660000000000025	354.3
413696360	1441067001	31.23285500156589	122.49278296354049	0.1	2.7000000000000455	354.25
413696360	1441067002	31.232854699745328	122.49278276277818	0.1	2.740000000000009	354.2
413696360	1441067003	31.232854349685585	122.49278256550399	0.1	2.7800000000000296	354.15000000000003
413696360	1441067004	31.23285395037954	122.49278237225693	0.1	2.82000000000005	354.1
413696360	1441067005	31.232853500820053	122.49278218357594	0.1	2.8600000000000136	354.05
413696360	1441067006	31.232853000000006	122.49278199999999	0.1	2.900000000000034	354.0
413696360	1441067007	31.232852449961367	122.49278182150447	0.11	1.82000000000005	354.0
413696360	1441067008	31.232851864942493	122.49278164581035	0.12000000000000001	0.7400000000000659	354.0
413696360	1441067009	31.23285126223088	122.49278147007509	0.13	359.66	354.0
413696360	1441067010	31.232850659113975	122.49278129145613	0.14	358.58000000000004	354.0
413696360	1441067011	31.23285007287927	122.49278110711084	0.15000000000000002	357.50000000000006	354.0
413696360	1441067012	31.23284952081421	122.49278091419671	0.16	356.4200000000001	354.0
413696360	1441067013	31.232849020206285	122.49278070987111	0.17	355.3400000000001	354.0
413696360	1441067014	31.232848588342968	122.49278049129154	0.18	354.26000000000005	354.0
413696360	1441067015	31.232848242511704	122.49278025561534	0.19	353.18000000000006	354.0
413696360	1441067016	31.232848	122.49277999999998	0.2	352.1000000000001	354.0
413696360	1441067017	31.23284787103459	122.49277972088107	0.22	351.2100000000001	354.0
413696360	1441067018	31.232847837599472	122.49277941180688	0.24000000000000002	350.3200000000001	354.0
413696360	1441067019	31.232847874617878	122.49277906560388	0.26	349.43000000000006	354.0
413696360	1441067020	31.2328479570131	122.49277867509856	0.28	348.5400000000001	354.0
413696360	1441067021	31.232848059708367	122.49277823311736	0.30000000000000004	347.65000000000003	354.0
413696360	1441067022	31.232848157626993	122.49277773248679	0.32	346.76000000000005	354.0
413696360	1441067023	31.232848225692184	122.49277716603328	0.34	345.87000000000006	354.0
413696360	1441067024	31.232848238827252	122.49277652658334	0.36	344.98	354.0
413696360	1441067025	31.232848171955435	122.49277580696341	0.38	344.09000000000003	354.0
413696360	1441067026	31.232848	122.492775	0.4	343.20000000000005	354.0
413696360	1441067027	31.23284770590024	122.49277410297124	0.39	343.22	354.1
413696360	1441067028	31.232847304659604	122.49277313096215	0.38	343.24	354.2
413696360	1441067029	31.23284681929757	122.49277210350942	0.37	343.26000000000005	354.3
413696360	1441067030	31.232846272833594	122.49277104014975	0.36	343.28000000000003	354.4
413696360	1441067031	31.232845688287174	122.49276996041978	0.35	343.3	354.50000000000006
413696360	1441067032	31.232845088677777	122.49276888385627	0.33999999999999997	343.32	354.6
413696360	1441067033	31.232844497024875	122.49276782999583	0.33	343.34000000000003	354.70000000000005
413696360	1441067034	31.23284393634796	122.49276681837517	0.32	343.36	354.8
413696360	1441067035	31.232843429666506	122.49276586853102	0.31	343.38	354.90000000000003
413696360	1441067036	31.232843	122.492765	0.3	343.40000000000003	355.0
413696360	1441067037	31.232842665549427	122.49276422785006	0.29333333333333333	342.4766666666667	355.0
413696360	1441067038	31.23284242524198	122.49276354927406	0.2866666666666667	341.55333333333334	355.0
413696360	1441067039	31.232842273186314	122.49276295699605	0.27999999999999997	340.63000000000005	355.0
413696360	1441067040	31.23284220349114	122.49276244374019	0.2733333333333333	339.7066666666667	355.0
413696360	1441067041	31.23284221026513	122.49276200223053	0.26666666666666666	338.78333333333336	355.0
413696360	1441067042	31.232842287616965	122.49276162519122	0.26	337.86	355.0
413696360	1441067043	31.23284242965534	122.49276130534629	0.2533333333333333	336.9366666666667	355.0
413696360	1441067044	31.232842630488957	122.49276103541989	0.24666666666666665	336.0133333333334	355.0
413696360	1441067045	31.23284288422647	122.49276080813611	0.24	335.09000000000003	355.0
413696360	1441067046	31.2328431849766	122.49276061621904	0.23333333333333334	334.1666666666667	355.0
413696360	1441067047	31.232843526847997	122.4927604523928	0.22666666666666666	333.2433333333334	355.0
413696360	1441067048	31.232843903949362	122.49276030938145	0.22	332.32000000000005	355.0
413696360	1441067049	31.232844310389392	122.49276017990913	0.21333333333333332	331.3966666666667	355.0
413696360	1441067050	31.232844740276743	122.4927600566999	0.20666666666666667	330.47333333333336	355.0
413696360	1441067051	31.23284518772014	122.49275993247788	0.2	329.55	355.0
413696360	1441067052	31.232845646828242	122.49275979996719	0.19333333333333333	328.6266666666667	355.0
413696360	1441067053	31.232846111709737	122.49275965189189	0.18666666666666665	327.7033333333334	355.0
413696360	1441067054	31.232846576473307	122.4927594809761	0.18	326.78000000000003	355.0
413696360	1441067055	31.232847035227667	122.49275927994391	0.17333333333333334	325.8566666666667	355.0
413696360	1441067056	31.232847482081457	122.49275904151942	0.16666666666666666	324.9333333333334	355.0
413696360	1441067057	31.23284791114339	122.49275875842675	0.16	324.01000000000005	355.0
413696360	1441067058	31.232848316522155	122.49275842338997	0.15333333333333332	323.0866666666667	355.0
413696360	1441067059	31.232848692326414	122.49275802913317	0.14666666666666667	322.16333333333336	355.0
413696360	1441067060	31.232849032664873	122.49275756838048	0.14	321.24000000000007	355.0
413696360	1441067061	31.232849331646218	122.49275703385601	0.13333333333333333	320.3166666666667	355.0
413696360	1441067062	31.23284958337911	122.49275641828383	0.12666666666666668	319.3933333333334	355.0
413696360	1441067063	31.232849781972245	122.49275571438801	0.12	318.47	355.0
413696360	1441067064	31.232849921534335	122.4927549148927	0.11333333333333334	317.54666666666674	355.0
413696360	1441067065	31.232849996174018	122.49275401252201	0.10666666666666666	316.6233333333334	355.0
413696360	1441067066	31.232850000000003	122.49275299999998	0.1	315.70000000000005	355.0
413696360	1441067067	31.23284993227354	122.49275187283499	0.11	314.41	355.0
413696360	1441067068	31.232849812866252	122.49275063767236	0.12000000000000001	313.12000000000006	355.0
413696360	1441067069	31.232849666802306	122.49274930394161	0.13	311.83000000000004	355.0
413696360	1441067070	31.232849519105898	122.49274788107226	0.14	310.5400000000001	355.0
413696360	1441067071	31.232849394801207	122.49274637849388	0.15000000000000002	309.25000000000006	355.0
413696360	1441067072	31.232849318912407	122.49274480563598	0.16	307.96000000000004	355.0
413696360	1441067073	31.232849316463714	122.49274317192811	0.17	306.6700000000001	355.0
413696360	1441067074	31.232849412479275	122.49274148679982	0.18	305.38000000000005	355.0
413696360	1441067075	31.232849631983306	122.4927397596806	0.19	304.0900000000001	355.0
413696360	1441067076	31.232849999999996	122.492738	0.2	302.80000000000007	355.0
413696360	1441067077	31.232850532199823	122.49273621950073	0.21000000000000002	304.24000000000007	355.0
413696360	1441067078	31.232851206838568	122.49273443917825	0.22	305.68000000000006	355.0
413696360	1441067079	31.232851992818336	122.49273268234121	0.23	307.12	355.0
413696360	1441067080	31.232852859041163	122.4927309722982	0.24	308.56000000000006	355.0
413696360	1441067081	31.23285377440917	122.49272933235792	0.25	310.00000000000006	355.0
413696360	1441067082	31.23285470782445	122.49272778582902	0.26	311.44000000000005	355.0
413696360	1441067083	31.232855628189085	122.4927263560201	0.27	312.88000000000005	355.0
413696360	1441067084	31.232856504405152	122.49272506623986	0.28	314.32000000000005	355.0
413696360	1441067085	31.232857305374758	122.49272393979693	0.29	315.76000000000005	355.0
413696360	1441067086	31.232857999999993	122.492723	0.3	317.20000000000005	355.0
413696360	1441067087	31.232858564927167	122.49272225916222	0.3	317.58000000000004	355.0
413696360	1441067088	31.23285900777952	122.49272168561498	0.3	317.9600000000001	355.0
413696360	1441067089	31.23285934392451	122.49272123669411	0.3	318.34000000000003	355.0
413696360	1441067090	31.2328595887296	122.49272086973554	0.3	318.7200000000001	355.0
413696360	1441067091	31.23285975756225	122.49272054207505	0.3	319.1	355.0
413696360	1441067092	31.232859865789926	122.49272021104859	0.3	319.48	355.0
413696360	1441067093	31.232859928780073	122.49271983399197	0.3	319.86000000000007	355.0
413696360	1441067094	31.232859961900175	122.49271936824108	0.3	320.24	355.0
413696360	1441067095	31.23285998051766	122.49271877113182	0.3	320.62000000000006	355.0
413696360	1441067096	31.23286000000001	122.492718	0.3	321.00000000000006	355.0
413696360	1441067097	31.232860031942515	122.49271702426765	0.2777777777777778	320.74444444444447	355.1111111111111
413696360	1441067098	31.232860072851956	122.4927158617012	0.25555555555555554	320.4888888888889	355.22222222222223
413696360	1441067099	31.23286011546294	122.49271454215331	0.23333333333333334	320.2333333333334	355.3333333333333
413696360	1441067100	31.232860152510085	122.49271309547652	0.2111111111111111	319.9777777777778	355.44444444444446
413696360	1441067101	31.232860176728018	122.49271155152341	0.18888888888888888	319.72222222222223	355.55555555555554
413696360	1441067102	31.232860180851347	122.49270994014664	0.16666666666666669	319.4666666666667	355.6666666666667
413696360	1441067103	31.232860157614706	122.49270829119872	0.14444444444444446	319.21111111111117	355.77777777777777
413696360	1441067104	31.232860099752717	122.49270663453231	0.12222222222222223	318.9555555555556	355.88888888888886
413696360	1441067105	31.232860000000002	122.492705	0.1	318.70000000000005	356.0
413696360	1441067106	31.232859852988067	122.49270341231242	0.1032258064516129	317.90645161290325	356.0
413696360	1441067107	31.232859660935954	122.49270187561241	0.10645161290322581	317.11290322580646	356.0
413696360	1441067108	31.232859427959585	122.49270038890093	0.10967741935483871	316.31935483870967	356.0
413696360	1441067109	31.23285915817487	122.49269895117884	0.11290322580645162	315.52580645161294	356.0
413696360	1441067110	31.23285885569773	122.49269756144707	0.11612903225806452	314.73225806451615	356.0
413696360	1441067111	31.23285852464408	122.49269621870656	0.11935483870967742	313.9387096774194	356.0
413696360	1441067112	31.23285816912985	122.49269492195818	0.12258064516129033	313.1451612903226	356.0
413696360	1441067113	31.232857793270956	122.49269367020284	0.12580645161290324	312.3516129032258	356.0
413696360	1441067114	31.232857401183313	122.49269246244148	0.12903225806451613	311.55806451612904	356.0
413696360	1441067115	31.232856996982846	122.49269129767495	0.13225806451612904	310.7645161290323	356.0
413696360	1441067116	31.232856584785452	122.49269017490424	0.13548387096774195	309.9709677419355	356.0
413696360	1441067117	31.232856168707077	122.4926890931302	0.13870967741935486	309.1774193548388	356.0
413696360	1441067118	31.232855752863625	122.49268805135372	0.14193548387096774	308.383870967742	356.0
413696360	1441067119	31.232855341371014	122.49268704857577	0.14516129032258066	307.5903225806452	356.0
413696360	1441067120	31.23285493834516	122.49268608379724	0.14838709677419354	306.7967741935484	356.0
413696360	1441067121	31.232854547901997	122.49268515601901	0.15161290322580645	306.00322580645167	356.0
413696360	1441067122	31.232854174157428	122.49268426424197	0.15483870967741936	305.2096774193549	356.0
413696360	1441067123	31.23285382122734	122.49268340746711	0.15806451612903227	304.41612903225814	356.0
413696360	1441067124	31.232853493227736	122.49268258469525	0.16129032258064516	303.62258064516135	356.0
413696360	1441067125	31.23285319427446	122.49268179492736	0.16451612903225807	302.8290322580646	356.0
413696360	1441067126	31.232852928483453	122.4926810371643	0.16774193548387098	302.03548387096777	356.0
413696360	1441067127	31.232852699970643	122.492680310407	0.17096774193548386	301.24193548387103	356.0
413696360	1441067128	31.232852512851906	122.49267961365636	0.17419354838709677	300.44838709677424	356.0
413696360	1441067129	31.23285237124322	122.49267894591331	0.1774193548387097	299.6548387096775	356.0
413696360	1441067130	31.232852279260452	122.4926783061787	0.1806451612903226	298.8612903225807	356.0
413696360	1441067131	31.232852241019568	122.49267769345353	0.1838709677419355	298.067741935484	356.0
413696360	1441067132	31.232852260636427	122.49267710673861	0.1870967741935484	297.2741935483872	356.0
413696360	1441067133	31.232852342226995	122.4926765450349	0.19032258064516128	296.4806451612904	356.0
413696360	1441067134	31.23285248990717	122.49267600734328	0.1935483870967742	295.6870967741936	356.0
413696360	1441067135	31.232852707792855	122.4926754926647	0.1967741935483871	294.8935483870968	356.0
413696360	1441067136	31.232853	122.492675	0.2	294.1000000000001	356.0
413696360	1441067137	31.232853367729252	122.49267452728584	0.2	293.67000000000013	356.09999999999997
413696360	1441067138	31.232853800520264	122.49267406820148	0.2	293.24000000000007	356.2
413696360	1441067139	31.23285428499743	122.49267361536194	0.2	292.81000000000006	356.29999999999995
413696360	1441067140	31.232854807785184	122.49267316138223	0.2	292.3800000000001	356.4
413696360	1441067141	31.23285535550788	122.49267269887734	0.2	291.9500000000001	356.5
413696360	1441067142	31.232855914789955	122.49267222046225	0.2	291.5200000000001	356.6
413696360	1441067143	31.232856472255808	122.49267171875196	0.2	291.0900000000001	356.7
413696360	1441067144	31.232857014529827	122.49267118636152	0.2	290.6600000000001	356.8
413696360	1441067145	31.232857528236423	122.49267061590585	0.2	290.23000000000013	356.9
413696360	1441067146	31.232858	122.49267000000002	0.2	289.80000000000007	357.0
413696360	1441067147	31.23285841486543	122.49266933373762	0.1888888888888889	289.66666666666674	357.0
413696360	1441067148	31.23285875155959	122.49266862212693	0.17777777777777778	289.5333333333334	357.0
413696360	1441067149	31.232858987229818	122.49266787265486	0.16666666666666669	289.4000000000001	357.0
413696360	1441067150	31.232859099023457	122.4926670928083	0.15555555555555556	289.2666666666667	357.0
413696360	1441067151	31.232859064087865	122.49266629007417	0.14444444444444446	289.13333333333344	357.0
413696360	1441067152	31.232858859570367	122.49266547193938	0.13333333333333336	289.0000000000001	357.0
413696360	1441067153	31.232858462618328	122.4926646458908	0.12222222222222223	288.86666666666673	357.0
413696360	1441067154	31.232857850379087	122.49266381941537	0.11111111111111112	288.7333333333334	357.0
413696360	1441067155	31.232856999999996	122.49266299999998	0.1	288.6000000000001	357.0
413696360	1441067156	31.23285590125746	122.4926621932903	0.1	290.61	357.0
413696360	1441067157	31.232854594444166	122.49266139756686	0.1	292.62000000000006	357.0
413696360	1441067158	31.232853132481857	122.49266060926898	0.1	294.63000000000005	357.0
413696360	1441067159	31.232851568292286	122.49265982483597	0.1	296.6400000000001	357.0
413696360	1441067160	31.23284995479719	122.49265904070707	0.1	298.65000000000003	357.0
413696360	1441067161	31.232848344918313	122.49265825332162	0.1	300.66	357.0
413696360	1441067162	31.23284679157741	122.4926574591189	0.1	302.6700000000001	357.0
413696360	1441067163	31.232845347696234	122.49265665453821	0.1	304.68	357.0
413696360	1441067164	31.232844066196506	122.49265583601883	0.1	306.69000000000005	357.0
413696360	1441067165	31.232842999999992	122.492655	0.1	308.70000000000005	357.0
413696360	1441067166	31.232842188040845	122.49265414395002	0.1	305.89090909090913	357.0
413696360	1441067167	31.23284161330292	122.49265326945287	0.1	303.0818181818182	357.0
413696360	1441067168	31.232841244782502	122.4926523791216	0.1	300.27272727272737	357.0
413696360	1441067169	31.23284105147579	122.49265147556915	0.1	297.46363636363645	357.0
413696360	1441067170	31.232841002379114	122.4926505614085	0.1	294.6545454545455	357.0
413696360	1441067171	31.232841066488696	122.49264963925265	0.1	291.8454545454546	357.0
413696360	1441067172	31.23284121280082	122.49264871171458	0.1	289.03636363636366	357.0
413696360	1441067173	31.232841410311753	122.49264778140727	0.1	286.22727272727275	357.0
413696360	1441067174	31.23284162801776	122.49264685094376	0.1	283.4181818181819	357.0
413696360	1441067175	31.232841834915078	122.49264592293702	0.1	280.609090909091	357.0
413696360	1441067176	31.232841999999994	122.492645	0.1	277.80000000000007	357.0
413696360	1441067177	31.23284209973844	122.49264408312139	0.12	279.4600000000001	357.0
413696360	1441067178	31.232842140474922	122.49264316679259	0.14	281.12000000000006	357.0
413696360	1441067179	31.232842136023656	122.49264224388064	0.16	282.7800000000001	357.0
413696360	1441067180	31.23284210019884	122.49264130725257	0.18	284.44000000000005	357.0
413696360	1441067181	31.232842046814643	122.49264034977541	0.19999999999999998	286.1000000000001	357.0
413696360	1441067182	31.232841989685305	122.49263936431622	0.21999999999999997	287.76000000000005	357.0
413696360	1441067183	31.232841942624958	122.49263834374204	0.24	289.4200000000001	357.0
413696360	1441067184	31.23284191944783	122.49263728091994	0.26	291.08000000000004	357.0
413696360	1441067185	31.232841933968118	122.4926361687169	0.27999999999999997	292.74000000000007	357.0
413696360	1441067186	31.232841999999994	122.492635	0.29999999999999993	294.40000000000003	357.0
413696360	1441067187	31.232842129825084	122.49263377200097	0.27999999999999997	295.43000000000006	357.09999999999997
413696360	1441067188	31.232842329594686	122.49263249941025	0.26	296.46000000000004	357.2
413696360	1441067189	31.232842603927523	122.49263120128296	0.24	297.49000000000007	357.3
413696360	1441067190	31.232842957442287	122.49262989667427	0.22	298.52000000000004	357.40000000000003
413696360	1441067191	31.23284339475772	122.4926286046393	0.2	299.55000000000007	357.5
413696360	1441067192	31.232843920492527	122.49262734423318	0.18	300.58000000000004	357.6
413696360	1441067193	31.23284453926544	122.49262613451107	0.16	301.61	357.7
413696360	1441067194	31.23284525569517	122.49262499452806	0.14	302.64000000000004	357.8
413696360	1441067195	31.232846074400456	122.49262394333934	0.12000000000000002	303.67	357.90000000000003
413696360	1441067196	31.232847000000007	122.49262300000001	0.10000000000000003	304.70000000000005	358.0
413696360	1441067197	31.232848034482544	122.49262217862118	0.1105263157894737	305.3368421052632	358.0
413696360	1441067198	31.232849169316754	122.49262147353767	0.12105263157894737	305.97368421052636	358.0
413696360	1441067199	31.23285039334134	122.49262087414033	0.13157894736842107	306.6105263157895	358.0
413696360	1441067200	31.232851695395016	122.49262036981997	0.14210526315789473	307.24736842105267	358.0
413696360	1441067201	31.23285306431645	122.4926199499674	0.15263157894736842	307.8842105263158	358.0
413696360	1441067202	31.23285448894434	122.49261960397338	0.1631578947368421	308.521052631579	358.0
413696360	1441067203	31.232855958117394	122.49261932122879	0.17368421052631577	309.1578947368422	358.0
413696360	1441067204	31.232857460674293	122.49261909112438	0.1842105263157895	309.7947368421053	358.0
413696360	1441067205	31.232858985453706	122.49261890305098	0.19473684210526315	310.43157894736845	358.0
413696360	1441067206	31.232860521294384	122.4926187463994	0.20526315789473684	311.06842105263166	358.0
413696360	1441067207	31.232862057034964	122.49261861056046	0.21578947368421053	311.7052631578948	358.0
413696360	1441067208	31.23286358151416	122.49261848492493	0.22631578947368422	312.3421052631579	358.0
413696360	1441067209	31.23286508357067	122.49261835888365	0.2368421052631579	312.97894736842113	358.0
413696360	1441067210	31.232866552043195	122.49261822182741	0.24736842105263157	313.6157894736843	358.0
413696360	1441067211	31.232867975770397	122.49261806314702	0.2578947368421053	314.25263157894744	358.0
413696360	1441067212	31.23286934359099	122.49261787223328	0.26842105263157895	314.8894736842106	358.0
413696360	1441067213	31.23287064434366	122.492617638477	0.2789473684210526	315.52631578947376	358.0
413696360	1441067214	31.232871866867107	122.49261735126896	0.2894736842105263	316.1631578947369	358.0
413696360	1441067215	31.23287300000001	122.49261700000001	0.3	316.80000000000007	358.0
413696360	1441067216	31.232874037621713	122.49261657643096	0.3	317.8500000000001	358.1
413696360	1441067217	31.232874993774075	122.49261608180298	0.3	318.90000000000003	358.2
413696360	1441067218	31.232875887539645	122.49261551972727	0.3	319.9500000000001	358.3
413696360	1441067219	31.232876738000943	122.49261489381495	0.3	321.00000000000006	358.4
413696360	1441067220	31.232877564240475	122.49261420767729	0.3	322.05000000000007	358.5
413696360	1441067221	31.23287838534077	122.49261346492543	0.3	323.1000000000001	358.6
413696360	1441067222	31.232879220384344	122.49261266917057	0.3	324.15000000000003	358.70000000000005
413696360	1441067223	31.232880088453726	122.49261182402394	0.3	325.2000000000001	358.8
413696360	1441067224	31.232881008631438	122.49261093309669	0.3	326.25000000000006	358.90000000000003
413696360	1441067225	31.232881999999986	122.49261	0.3	327.30000000000007	359.0
413696360	1441067226	31.232883077839336	122.49260902985857	0.3	328.34545454545463	359.0
413696360	1441067227	31.23288424221901	122.49260803385097	0.3	329.39090909090913	359.0
413696360	1441067228	31.232885489405973	122.49260702466931	0.3	330.4363636363637	359.0
413696360	1441067229	31.23288681566719	122.49260601500566	0.3	331.4818181818182	359.0
413696360	1441067230	31.23288821726965	122.49260501755214	0.3	332.52727272727276	359.0
413696360	1441067231	31.232889690480274	122.49260404500079	0.3	333.5727272727273	359.0
413696360	1441067232	31.232891231566065	122.4926031100437	0.3	334.6181818181819	359.0
413696360	1441067233	31.232892836793965	122.492602225373	0.3	335.6636363636364	359.0
413696360	1441067234	31.23289450243094	122.49260140368075	0.3	336.70909090909095	359.0
413696360	1441067235	31.232896224743964	122.49260065765905	0.3	337.75454545454545	359.0
413696360	1441067236	31.232898	122.4926	0.3	338.80000000000007	359.0
413696360	1441067237	31.23289982460672	122.49259944002705	0.31	339.31500000000005	359.0
413696360	1441067238	31.232901695534682	122.49259897358937	0.32	339.83000000000004	359.0
413696360	1441067239	31.232903609895132	122.4925985931674	0.32999999999999996	340.345	359.0
413696360	1441067240	31.232905564799335	122.49259829124166	0.33999999999999997	340.86000000000007	359.0
413696360	1441067241	31.232907557358523	122.49259806029264	0.35	341.37500000000006	359.0
413696360	1441067242	31.23290958468398	122.49259789280083	0.36	341.89000000000004	359.0
413696360	1441067243	31.232911643886936	122.49259778124674	0.37	342.40500000000003	359.0
413696360	1441067244	31.23291373207866	122.49259771811089	0.38	342.92	359.0
413696360	1441067245	31.232915846370418	122.49259769587368	0.39	343.43500000000006	359.0
413696360	1441067246	31.232917983873445	122.49259770701573	0.4	343.95000000000005	359.0
413696360	1441067247	31.232920141699008	122.49259774401744	0.41	344.4650000000001	359.0
413696360	1441067248	31.232922316958355	122.49259779935934	0.42	344.9800000000001	359.0
413696360	1441067249	31.232924506762732	122.4925978655219	0.43	345.49500000000006	359.0
413696360	1441067250	31.232926708223406	122.49259793498565	0.44	346.01000000000005	359.0
413696360	1441067251	31.23292891845164	122.49259800023104	0.44999999999999996	346.52500000000003	359.0
413696360	1441067252	31.23293113455868	122.49259805373859	0.45999999999999996	347.04	359.0
413696360	1441067253	31.232933353655778	122.49259808798875	0.47	347.55500000000006	359.0
413696360	1441067254	31.232935572854203	122.49259809546207	0.48	348.0700000000001	359.0
413696360	1441067255	31.232937789265186	122.492598068639	0.49	348.5850000000001	359.0
413696360	1441067256	31.232939999999996	122.492598	0.5	349.1000000000001	359.0
413696360	1441067257	31.2329422028867	122.49259788395739	0.5	349.44736842105266	359.0
413696360	1441067258	31.232944398620532	122.49259772265057	0.5	349.7947368421053	359.0
413696360	1441067259	31.232946588613586	122.49259752015071	0.5	350.142105263158	359.0
413696360	1441067260	31.232948774277915	122.49259728052905	0.5	350.4894736842106	359.0
413696360	1441067261	31.232950957025587	122.49259700785673	0.5	350.8368421052632	359.0
413696360	1441067262	31.232953138268655	122.49259670620502	0.5	351.18421052631584	359.0
413696360	1441067263	31.232955319419204	122.49259637964505	0.5	351.5315789473685	359.0
413696360	1441067264	31.232957501889274	122.49259603224804	0.5	351.8789473684211	359.0
413696360	1441067265	31.232959687090954	122.49259566808523	0.5	352.22631578947374	359.0
413696360	1441067266	31.232961876436296	122.49259529122776	0.5	352.5736842105264	359.0
413696360	1441067267	31.232964071337367	122.49259490574686	0.5	352.921052631579	359.0
413696360	1441067268	31.232966273206234	122.49259451571373	0.5	353.26842105263165	359.0
413696360	1441067269	31.232968483454965	122.49259412519955	0.5	353.6157894736843	359.0
413696360	1441067270	31.23297070349561	122.49259373827556	0.5	353.9631578947369	359.0
413696360	1441067271	31.23297293474025	122.49259335901291	0.5	354.3105263157895	359.0
413696360	1441067272	31.23297517860094	122.49259299148282	0.5	354.65789473684214	359.0
413696360	1441067273	31.232977436489758	122.49259263975652	0.5	355.00526315789483	359.0
413696360	1441067274	31.232979709818746	122.49259230790518	0.5	355.35263157894747	359.0
413696360	1441067275	31.232982000000007	122.492592	0.5	355.70000000000005	359.0
413696360	1441067276	31.232984307913565	122.49259171909205	0.5	355.85454545454553	359.0
413696360	1441067277	31.23298663231151	122.49259146415159	0.5	356.00909090909096	359.0
413696360	1441067278	31.232988971413885	122.4925912331288	0.5	356.16363636363644	359.0
413696360	1441067279	31.232991323440768	122.49259102397383	0.5	356.31818181818187	359.0
413696360	1441067280	31.232993686612204	122.49259083463683	0.5	356.47272727272735	359.0
413696360	1441067281	31.232996059148274	122.49259066306792	0.5	356.6272727272728	359.0
413696360	1441067282	31.232998439269004	122.49259050721726	0.5	356.7818181818182	359.0
413696360	1441067283	31.233000825194488	122.49259036503499	0.5	356.9363636363637	359.0
413696360	1441067284	31.233003215144794	122.49259023447125	0.5	357.0909090909091	359.0
413696360	1441067285	31.233005607339933	122.49259011347621	0.5	357.2454545454546	359.0
413696360	1441067286	31.233008	122.49259	0.5	357.40000000000003	359.0
413696360	1441067287	31.23301039221593	122.4925898929982	0.509090909090909	357.51818181818186	359.0
413696360	1441067288	31.233012786562067	122.49258979544823	0.5181818181818182	357.6363636363637	359.0
413696360	1441067289	31.233015186483655	122.49258971133291	0.5272727272727272	357.7545454545455	359.0
413696360	1441067290	31.233017595425924	122.4925896446351	0.5363636363636364	357.87272727272733	359.0
413696360	1441067291	31.233020016834082	122.49258959933766	0.5454545454545454	357.99090909090916	359.0
413696360	1441067292	31.23302245415338	122.49258957942342	0.5545454545454546	358.1090909090909	359.0
413696360	1441067293	31.233024910829066	122.49258958887525	0.5636363636363636	358.22727272727275	359.0
413696360	1441067294	31.23302739030632	122.49258963167594	0.5727272727272728	358.3454545454546	359.0
413696360	1441067295	31.233029896030423	122.49258971180842	0.5818181818181818	358.4636363636364	359.0
413696360	1441067296	31.233032431446563	122.49258983325548	0.5909090909090908	358.5818181818182	359.0
413696360	1441067297	31.233035	122.49259	0.6	358.70000000000005	359.0
413696360	1441067298	31.233037604745103	122.49259021426481	0.6052631578947368	358.8421052631579	358.94736842105266
413696360	1441067299	31.233040247172934	122.49259047123279	0.6105263157894737	358.9842105263158	358.89473684210526
413696360	1441067300	31.233042928383693	122.49259076432674	0.6157894736842106	359.1263157894737	358.8421052631579
413696360	1441067301	31.23304564947757	122.4925910869695	0.6210526315789473	359.2684210526316	358.7894736842105
413696360	1441067302	31.23304841155479	122.49259143258394	0.6263157894736842	359.4105263157895	358.7368421052632
413696360	1441067303	31.233051215715538	122.4925917945929	0.631578947368421	359.5526315789474	358.6842105263158
413696360	1441067304	31.233054063060017	122.49259216641917	0.6368421052631579	359.6947368421053	358.63157894736844
413696360	1441067305	31.23305695468845	122.49259254148565	0.6421052631578947	359.8368421052632	358.5789473684211
413696360	1441067306	31.233059891701036	122.49259291321516	0.6473684210526316	359.9789473684211	358.5263157894737
413696360	1441067307	31.233062875197962	122.49259327503052	0.6526315789473683	0.12105263157900481	358.4736842105263
413696360	1441067308	31.233065906279464	122.49259362035458	0.6578947368421052	0.263157894736878	358.42105263157896
413696360	1441067309	31.233068986045712	122.49259394261017	0.6631578947368421	0.40526315789480805	358.3684210526316
413696360	1441067310	31.233072115596936	122.4925942352201	0.6684210526315789	0.5473684210526812	358.3157894736843
413696360	1441067311	31.23307529603332	122.49259449160724	0.6736842105263158	0.6894736842105544	358.2631578947368
413696360	1441067312	31.23307852845508	122.4925947051944	0.6789473684210526	0.8315789473684845	358.2105263157895
413696360	1441067313	31.23308181396244	122.49259486940444	0.6842105263157894	0.9736842105263577	358.15789473684214
413696360	1441067314	31.233085153655555	122.49259497766016	0.6894736842105262	1.1157894736842877	358.1052631578948
413696360	1441067315	31.233088548634687	122.4925950233844	0.6947368421052631	1.257894736842161	358.0526315789474
413696360	1441067316	31.233091999999996	122.492595	0.7	1.400000000000091	358.0
413696360	1441067317	31.233095507867223	122.49259490345527	0.6947368421052631	1.4842105263158487	357.94736842105266
413696360	1441067318	31.233099068414123	122.49259473980072	0.6894736842105262	1.5684210526316633	357.89473684210526
413696360	1441067319	31.23310267683401	122.49259451761232	0.6842105263157894	1.652631578947478	357.8421052631579
413696360	1441067320	31.23310632832016	122.49259424546602	0.6789473684210526	1.7368421052631788	357.7894736842106
413696360	1441067321	31.233110018065855	122.49259393193785	0.6736842105263158	1.8210526315789934	357.7368421052631
413696360	1441067322	31.23311374126439	122.49259358560374	0.6684210526315789	1.905263157894808	357.6842105263158
413696360	1441067323	31.233117493109052	122.49259321503976	0.6631578947368421	1.9894736842106227	357.63157894736844
413696360	1441067324	31.233121268793134	122.49259282882183	0.6578947368421052	2.0736842105263804	357.57894736842104
413696360	1441067325	31.233125063509913	122.49259243552595	0.6526315789473683	2.157894736842195	357.5263157894737
413696360	1441067326	31.23312887245269	122.49259204372815	0.6473684210526316	2.2421052631579528	357.4736842105263
413696360	1441067327	31.23313269081475	122.4925916620044	0.6421052631578947	2.3263157894737105	357.42105263157896
413696360	1441067328	31.233136513789365	122.49259129893069	0.6368421052631579	2.410526315789525	357.36842105263156
413696360	1441067329	31.233140336569853	122.49259096308303	0.631578947368421	2.4947368421053397	357.3157894736842
413696360	1441067330	31.233144154349482	122.4925906630374	0.6263157894736842	2.5789473684211544	357.2631578947369
413696360	1441067331	31.23314796232155	122.49259040736985	0.6210526315789473	2.663157894736912	357.2105263157894
413696360	1441067332	31.233151755679348	122.49259020465631	0.6157894736842104	2.74736842105267	357.1578947368421
413696360	1441067333	31.233155529616166	122.49259006347283	0.6105263157894737	2.8315789473684845	357.10526315789474
413696360	1441067334	31.233159279325296	122.49258999239537	0.6052631578947368	2.9157894736842422	357.05263157894734
413696360	1441067335	31.233163000000005	122.49259	0.6	3.000000000000057	357.0
413696360	1441067336	31.233166687323788	122.49259009200472	0.6	2.913636363636442	356.95454545454544
413696360	1441067337	31.233170338940955	122.49259026269566	0.6	2.8272727272727707	356.9090909090909
413696360	1441067338	31.23317395298598	122.49259050350099	0.6	2.740909090909156	356.8636363636363
413696360	1441067339	31.233177527593327	122.49259080584892	0.6	2.6545454545454845	356.8181818181818
413696360	1441067340	31.23318106089754	122.49259116116761	0.6	2.56818181818187	356.77272727272725
413696360	1441067341	31.23318455103303	122.4925915608852	0.6	2.4818181818181984	356.7272727272727
413696360	1441067342	31.233187996134316	122.4925919964299	0.6	2.3954545454545837	356.6818181818182
413696360	1441067343	31.233191394335908	122.49259245922984	0.6	2.309090909090969	356.6363636363636
413696360	1441067344	31.23319474377225	122.49259294071318	0.6	2.2227272727272975	356.59090909090907
413696360	1441067345	31.233198042577854	122.4925934323081	0.6	2.136363636363683	356.54545454545456
413696360	1441067346	31.23320128888721	122.49259392544278	0.6	2.0500000000000114	356.5
413696360	1441067347	31.233204480834775	122.49259441154534	0.6	1.9636363636364536	356.45454545454544
413696360	1441067348	31.23320761655506	122.49259488204396	0.6	1.877272727272782	356.4090909090909
413696360	1441067349	31.23321069418254	122.49259532836679	0.6	1.7909090909091674	356.3636363636364
413696360	1441067350	31.23321371185173	122.49259574194201	0.6	1.7045454545454959	356.3181818181818
413696360	1441067351	31.233216667697054	122.49259611419777	0.6	1.6181818181818812	356.27272727272725
413696360	1441067352	31.23321955985307	122.4925964365622	0.6	1.5318181818182097	356.22727272727275
413696360	1441067353	31.23322238645421	122.49259670046345	0.6	1.445454545454595	356.1818181818182
413696360	1441067354	31.233225145634993	122.49259689732973	0.6	1.3590909090909804	356.1363636363636
413696360	1441067355	31.233227835529892	122.49259701858915	0.6	1.272727272727309	356.0909090909091
413696360	1441067356	31.2332304542734	122.49259705566983	0.6	1.1863636363636942	356.0454545454545
413696360	1441067357	31.233232999999995	122.492597	0.6	1.1000000000000227	356.0
413696360	1441067358	31.233235472591588	122.49259684608123	0.5947368421052631	0.9421052631579414	355.94736842105266
413696360	1441067359	31.233237878919752	122.49259660070896	0.5894736842105263	0.7842105263158032	355.89473684210526
413696360	1441067360	31.233240227603492	122.4925962737522	0.5842105263157894	0.6263157894736651	355.84210526315786
413696360	1441067361	31.233242527261787	122.4925958750798	0.5789473684210527	0.4684210526316406	355.7894736842105
413696360	1441067362	31.23324478651363	122.49259541456077	0.5736842105263158	0.3105263157895024	355.7368421052632
413696360	1441067363	31.23324701397803	122.49259490206397	0.5684210526315789	0.15263157894742108	355.6842105263158
413696360	1441067364	31.233249218273976	122.49259434745842	0.5631578947368421	359.9947368421053	355.6315789473684
413696360	1441067365	31.23325140802046	122.492593760613	0.5578947368421052	359.83684210526314	355.57894736842104
413696360	1441067366	31.23325359183648	122.49259315139666	0.5526315789473684	359.67894736842106	355.5263157894737
413696360	1441067367	31.23325577834103	122.49259252967833	0.5473684210526316	359.521052631579	355.4736842105263
413696360	1441067368	31.233257976153098	122.492591905327	0.5421052631578948	359.3631578947369	355.42105263157896
413696360	1441067369	31.233260193891685	122.49259128821157	0.5368421052631579	359.20526315789476	355.36842105263156
413696360	1441067370	31.233262440175785	122.49259068820096	0.531578947368421	359.0473684210526	355.3157894736842
413696360	1441067371	31.233264723624405	122.49259011516415	0.5263157894736842	358.88947368421054	355.2631578947368
413696360	1441067372	31.233267052856526	122.49258957897008	0.5210526315789473	358.7315789473684	355.2105263157895
413696360	1441067373	31.23326943649115	122.49258908948768	0.5157894736842106	358.5736842105264	355.15789473684214
413696360	1441067374	31.23327188314728	122.49258865658591	0.5105263157894737	358.41578947368424	355.10526315789474
413696360	1441067375	31.233274401443904	122.4925882901337	0.5052631578947369	358.2578947368421	355.05263157894734
413696360	1441067376	31.23327700000001	122.492588	0.5	358.1	355.0
413696360	1441067377	31.23327968450631	122.4925877931213	0.5	357.89473684210526	354.94736842105266
413696360	1441067378	31.23328244894038	122.49258766470435	0.5	357.68947368421055	354.89473684210526
413696360	1441067379	31.233285284351446	122.4925876070233	0.5	357.4842105263158	354.84210526315786
413696360	1441067380	31.23328818178878	122.4925876123525	0.5	357.27894736842103	354.7894736842105
413696360	1441067381	31.23329113230167	122.49258767296612	0.5	357.0736842105263	354.7368421052632
413696360	1441067382	31.23329412693934	122.49258778113844	0.5	356.8684210526316	354.6842105263158
413696360	1441067383	31.233297156751085	122.49258792914372	0.5	356.66315789473686	354.63157894736844
413696360	1441067384	31.233300212786144	122.49258810925618	0.5	356.45789473684215	354.57894736842104
413696360	1441067385	31.233303286093786	122.49258831375006	0.5	356.2526315789474	354.5263157894737
413696360	1441067386	31.23330636772327	122.4925885348996	0.5	356.0473684210526	354.4736842105263
413696360	1441067387	31.23330944872388	122.49258876497906	0.5	355.84210526315786	354.42105263157896
413696360	1441067388	31.233312520144835	122.49258899626267	0.5	355.63684210526316	354.3684210526316
413696360	1441067389	31.233315573035437	122.49258922102466	0.5	355.43157894736845	354.3157894736842
413696360	1441067390	31.23331859844493	122.49258943153929	0.5	355.2263157894737	354.2631578947368
413696360	1441067391	31.233321587422573	122.49258962008076	0.5	355.021052631579	354.2105263157895
413696360	1441067392	31.23332453101764	122.49258977892333	0.5	354.8157894736842	354.15789473684214
413696360	1441067393	31.233327420279384	122.49258990034124	0.5	354.61052631578946	354.1052631578948
413696360	1441067394	31.23333024625709	122.49258997660873	0.5	354.40526315789475	354.05263157894734
413696360	1441067395	31.23333299999999	122.49259	0.5	354.2	354.0
413696360	1441067396	31.233335674383667	122.49258996420387	0.5	353.69	353.96666666666664
413696360	1441067397	31.233338269588902	122.49258986856748	0.5	353.18	353.9333333333334
413696360	1441067398	31.2333407876228	122.4925897138525	0.5	352.67	353.90000000000003
413696360	1441067399	31.233343230492466	122.4925895008206	0.5	352.16	353.8666666666667
413696360	1441067400	31.233345600204967	122.49258923023348	0.5	351.65000000000003	353.8333333333333
413696360	1441067401	31.233347898767427	122.49258890285283	0.5	351.14	353.8
413696360	1441067402	31.233350128186938	122.49258851944037	0.5	350.63	353.76666666666665
413696360	1441067403	31.23335229047057	122.49258808075774	0.5	350.12	353.73333333333335
413696360	1441067404	31.23335438762546	122.49258758756667	0.5	349.60999999999996	353.70000000000005
413696360	1441067405	31.23335642165867	122.49258704062883	0.5	349.1	353.6666666666667
413696360	1441067406	31.233358394577316	122.4925864407059	0.5	348.59	353.6333333333333
413696360	1441067407	31.23336030838848	122.49258578855961	0.5	348.08000000000004	353.59999999999997
413696360	1441067408	31.233362165099255	122.49258508495163	0.5	347.57	353.5666666666667
413696360	1441067409	31.23336396671676	122.49258433064362	0.5	347.06	353.53333333333336
413696360	1441067410	31.23336571524808	122.49258352639733	0.5	346.55	353.5
413696360	1441067411	31.233367412700293	122.4925826729744	0.5	346.04	353.4666666666667
413696360	1441067412	31.23336906108051	122.49258177113657	0.5	345.53000000000003	353.43333333333334
413696360	1441067413	31.233370662395817	122.49258082164548	0.5	345.02000000000004	353.4
413696360	1441067414	31.233372218653315	122.49257982526285	0.5	344.51	353.3666666666667
413696360	1441067415	31.233373731860112	122.49257878275039	0.5	344.0	353.33333333333337
413696360	1441067416	31.233375204023286	122.49257769486975	0.5	343.49	353.3
413696360	1441067417	31.233376637149924	122.49257656238265	0.5	342.97999999999996	353.26666666666665
413696360	1441067418	31.233378033247156	122.49257538605079	0.5	342.47	353.23333333333335
413696360	1441067419	31.23337939432204	122.49257416663583	0.5	341.96	353.2
413696360	1441067420	31.233380722381703	122.49257290489949	0.5	341.45000000000005	353.1666666666667
413696360	1441067421	31.233382019433208	122.49257160160344	0.5	340.94	353.1333333333333
413696360	1441067422	31.23338328748367	122.49257025750941	0.5	340.43	353.1
413696360	1441067423	31.233384528540196	122.49256887337906	0.5	339.92	353.06666666666666
413696360	1441067424	31.233385744609865	122.4925674499741	0.5	339.41	353.0333333333333
413696360	1441067425	31.233386937699752	122.49256598805619	0.5	338.9	353.0
413696360	1441067426	31.233388109816975	122.49256448838707	0.5	338.39000000000004	352.9666666666667
413696360	1441067427	31.233389262968632	122.49256295172839	0.5	337.88	352.93333333333334
413696360	1441067428	31.23339039916183	122.49256137884188	0.5	337.37	352.9
413696360	1441067429	31.233391520403625	122.4925597704892	0.5	336.86	352.8666666666667
413696360	1441067430	31.233392628701147	122.49255812743205	0.5	336.34999999999997	352.8333333333333
413696360	1441067431	31.23339372606148	122.49255645043213	0.5	335.84000000000003	352.8
413696360	1441067432	31.233394814491717	122.49255474025114	0.5	335.33	352.76666666666665
413696360	1441067433	31.23339589599894	122.49255299765078	0.5	334.82000000000005	352.73333333333335
413696360	1441067434	31.233396972590267	122.4925512233927	0.5	334.31	352.7
413696360	1441067435	31.2333980462728	122.49254941823861	0.5	333.8	352.66666666666663
413696360	1441067436	31.233399119053598	122.49254758295021	0.5	333.29	352.6333333333333
413696360	1441067437	31.233400192939786	122.4925457182892	0.5	332.78000000000003	352.6
413696360	1441067438	31.23340126993845	122.49254382501722	0.5	332.27	352.56666666666666
413696360	1441067439	31.233402352056682	122.49254190389604	0.5	331.76000000000005	352.5333333333333
413696360	1441067440	31.23340344130158	122.49253995568732	0.5	331.25	352.5
413696360	1441067441	31.233404539680244	122.49253798115272	0.5	330.74	352.46666666666664
413696360	1441067442	31.23340564919976	122.49253598105396	0.5	330.23	352.43333333333334
413696360	1441067443	31.23340677186723	122.49253395615273	0.5	329.72	352.40000000000003
413696360	1441067444	31.23340790968976	122.4925319072107	0.5	329.21000000000004	352.3666666666667
413696360	1441067445	31.233409064674422	122.49252983498958	0.5	328.7	352.3333333333333
413696360	1441067446	31.23341023882833	122.49252774025108	0.5	328.19	352.29999999999995
413696360	1441067447	31.233411434158562	122.49252562375685	0.5	327.68	352.26666666666665
413696360	1441067448	31.23341265267223	122.49252348626858	0.5	327.17	352.23333333333335
413696360	1441067449	31.233413896376426	122.492521328548	0.5	326.66	352.2
413696360	1441067450	31.233415167278242	122.49251915135675	0.5	326.15000000000003	352.1666666666667
413696360	1441067451	31.23341646738479	122.49251695545655	0.5	325.64	352.1333333333333
413696360	1441067452	31.23341779870313	122.4925147416091	0.5	325.13000000000005	352.09999999999997
413696360	1441067453	31.233419163240384	122.49251251057606	0.5	324.62	352.0666666666666
413696360	1441067454	31.233420563003644	122.49251026311914	0.5	324.11000000000007	352.03333333333336
413696360	1441067455	31.233422000000004	122.492508	0.5	323.6	352.0
413696360	1441067456	31.23342347560668	122.49250572176261	0.5	323.1272727272728	352.0
413696360	1441067457	31.233424988681357	122.4925034280799	0.5	322.6545454545454	352.0
413696360	1441067458	31.23342653745181	122.49250111840702	0.5	322.1818181818182	352.0
413696360	1441067459	31.233428120145863	122.49249879219917	0.5	321.70909090909095	352.0
413696360	1441067460	31.233429734991308	122.49249644891151	0.5	321.23636363636365	352.0
413696360	1441067461	31.233431380215958	122.49249408799926	0.5	320.76363636363635	352.0
413696360	1441067462	31.233433054047595	122.49249170891757	0.5	320.2909090909091	352.0
413696360	1441067463	31.23343475471401	122.49248931112162	0.5	319.8181818181818	352.0
413696360	1441067464	31.233436480443014	122.49248689406656	0.5	319.3454545454546	352.0
413696360	1441067465	31.23343822946242	122.49248445720765	0.5	318.8727272727273	352.0
413696360	1441067466	31.233440000000005	122.49248200000001	0.5	318.4	352.0
413696360	1441067467	31.233441790678672	122.49247952233885	0.5033333333333333	318.40666666666664	352.0666666666666
413696360	1441067468	31.23344360170181	122.4924770258795	0.5066666666666667	318.41333333333336	352.1333333333333
413696360	1441067469	31.23344543366788	122.49247451271727	0.51	318.42	352.2
413696360	1441067470	31.233447287175338	122.4924719849475	0.5133333333333333	318.4266666666666	352.26666666666665
413696360	1441067471	31.233449162822673	122.49246944466552	0.5166666666666666	318.43333333333334	352.3333333333333
413696360	1441067472	31.233451061208356	122.4924668939667	0.52	318.44	352.40000000000003
413696360	1441067473	31.233452982930853	122.4924643349463	0.5233333333333333	318.4466666666667	352.46666666666664
413696360	1441067474	31.233454928588642	122.4924617696997	0.5266666666666666	318.4533333333333	352.5333333333333
413696360	1441067475	31.23345689878021	122.49245920032224	0.53	318.46	352.6
413696360	1441067476	31.233458894103997	122.49245662890925	0.5333333333333333	318.4666666666667	352.66666666666663
413696360	1441067477	31.233460915158492	122.49245405755603	0.5366666666666666	318.47333333333336	352.73333333333335
413696360	1441067478	31.233462962542188	122.49245148835794	0.54	318.47999999999996	352.8
413696360	1441067479	31.233465036853527	122.49244892341031	0.5433333333333333	318.4866666666667	352.8666666666667
413696360	1441067480	31.23346713869101	122.4924463648085	0.5466666666666666	318.49333333333334	352.93333333333334
413696360	1441067481	31.233469268653103	122.49244381464779	0.55	318.50000000000006	353.0
413696360	1441067482	31.233471427338266	122.49244127502355	0.5533333333333333	318.50666666666666	353.06666666666666
413696360	1441067483	31.233473615344987	122.4924387480311	0.5566666666666666	318.5133333333333	353.1333333333333
413696360	1441067484	31.233475833271733	122.4924362357658	0.5599999999999999	318.52000000000004	353.2
413696360	1441067485	31.23347808171699	122.49243374032292	0.5633333333333334	318.5266666666667	353.26666666666665
413696360	1441067486	31.233480361279224	122.49243126379788	0.5666666666666667	318.53333333333336	353.33333333333337
413696360	1441067487	31.233482672556914	122.49242880828596	0.57	318.54	353.4
413696360	1441067488	31.233485016148535	122.4924263758825	0.5733333333333334	318.5466666666667	353.4666666666667
413696360	1441067489	31.23348739265256	122.49242396868287	0.5766666666666667	318.55333333333334	353.53333333333336
413696360	1441067490	31.23348980266746	122.49242158878235	0.58	318.56000000000006	353.59999999999997
413696360	1441067491	31.233492246791705	122.4924192382763	0.5833333333333333	318.56666666666666	353.6666666666667
413696360	1441067492	31.233494725623803	122.49241691926007	0.5866666666666667	318.5733333333334	353.73333333333335
413696360	1441067493	31.233497239762205	122.492414633829	0.59	318.58000000000004	353.8
413696360	1441067494	31.233499789805375	122.49241238407839	0.5933333333333333	318.5866666666667	353.8666666666667
413696360	1441067495	31.23350237635182	122.49241017210363	0.5966666666666667	318.59333333333336	353.9333333333334
413696360	1441067496	31.233504999999994	122.492408	0.6	318.6	354.0
413696360	1441067497	31.233507660906533	122.49240586838991	0.6033333333333333	318.68666666666667	354.06666666666666
413696360	1441067498	31.23351035746059	122.4924037720039	0.6066666666666667	318.77333333333337	354.1333333333334
413696360	1441067499	31.233513087609527	122.49240170409958	0.61	318.86	354.2
413696360	1441067500	31.233515849300627	122.49239965793454	0.6133333333333333	318.9466666666667	354.2666666666667
413696360	1441067501	31.233518640481257	122.49239762676639	0.6166666666666667	319.03333333333336	354.33333333333337
413696360	1441067502	31.233521459098714	122.4923956038527	0.62	319.12	354.4
413696360	1441067503	31.23352430310032	122.49239358245107	0.6233333333333333	319.2066666666667	354.4666666666667
413696360	1441067504	31.23352717043342	122.49239155581908	0.6266666666666666	319.29333333333335	354.53333333333336
413696360	1441067505	31.23353005904531	122.49238951721436	0.63	319.38000000000005	354.6
413696360	1441067506	31.233532966883324	122.4923874598945	0.6333333333333333	319.4666666666667	354.6666666666667
413696360	1441067507	31.23353589189479	122.49238537711705	0.6366666666666666	319.55333333333334	354.73333333333335
413696360	1441067508	31.23353883202701	122.49238326213964	0.64	319.64000000000004	354.8
413696360	1441067509	31.233541785227327	122.49238110821983	0.6433333333333333	319.7266666666667	354.8666666666667
413696360	1441067510	31.23354474944304	122.49237890861524	0.6466666666666666	319.81333333333333	354.93333333333334
413696360	1441067511	31.233547722621473	122.49237665658345	0.6499999999999999	319.9	355.0
413696360	1441067512	31.23355070270995	122.49237434538202	0.6533333333333333	319.9866666666666	355.06666666666666
413696360	1441067513	31.23355368765579	122.49237196826856	0.6566666666666666	320.0733333333333	355.1333333333333
413696360	1441067514	31.23355667540631	122.49236951850065	0.6599999999999999	320.15999999999997	355.2
413696360	1441067515	31.233559663908824	122.49236698933589	0.6633333333333333	320.24666666666667	355.2666666666667
413696360	1441067516	31.233562651110645	122.49236437403188	0.6666666666666666	320.3333333333333	355.3333333333333
413696360	1441067517	31.23356563495909	122.49236166584616	0.6699999999999999	320.41999999999996	355.4
413696360	1441067518	31.23356861340148	122.49235885803633	0.6733333333333333	320.50666666666666	355.4666666666667
413696360	1441067519	31.233571584385132	122.49235594385999	0.6766666666666666	320.5933333333333	355.5333333333333
413696360	1441067520	31.233574545857348	122.49235291657472	0.6799999999999999	320.68	355.6
413696360	1441067521	31.233577495765438	122.49234976943809	0.6833333333333333	320.76666666666665	355.6666666666667
413696360	1441067522	31.233580432056744	122.4923464957077	0.6866666666666666	320.8533333333333	355.7333333333333
413696360	1441067523	31.233583352678526	122.49234308864108	0.69	320.94	355.8
413696360	1441067524	31.233586255578125	122.4923395414959	0.6933333333333332	321.02666666666664	355.8666666666667
413696360	1441067525	31.233589138702854	122.49233584752967	0.6966666666666667	321.11333333333334	355.93333333333334
413696360	1441067526	31.233591999999994	122.492332	0.7	321.2	356.0
413696360	1441067527	31.23359483858399	122.49232799996787	0.7181818181818181	321.4363636363636	356.0909090909091
413696360	1441067528	31.233597658237656	122.49232387970795	0.7363636363636363	321.67272727272723	356.1818181818182
413696360	1441067529	31.23360046391095	122.49231967929829	0.7545454545454545	321.90909090909093	356.27272727272725
413696360	1441067530	31.233603260553828	122.49231543881696	0.7727272727272727	322.1454545454545	356.3636363636364
413696360	1441067531	31.23360605311626	122.49231119834205	0.7909090909090909	322.3818181818182	356.45454545454544
413696360	1441067532	31.233608846548222	122.49230699795164	0.8090909090909091	322.6181818181818	356.54545454545456
413696360	1441067533	31.233611645799677	122.49230287772382	0.8272727272727273	322.8545454545454	356.6363636363636
413696360	1441067534	31.233614455820582	122.49229887773663	0.8454545454545455	323.09090909090907	356.7272727272727
413696360	1441067535	31.23361728156095	122.49229503806822	0.8636363636363636	323.32727272727277	356.8181818181818
413696360	1441067536	31.23362012797076	122.49229139879664	0.8818181818181818	323.56363636363636	356.9090909090909
413696360	1441067537	31.233622999999998	122.492288	0.9	323.8	357.0
413696360	1441067538	31.233625902449994	122.49228487192745	0.9	324.0736842105263	357.05263157894734
413696360	1441067539	31.233628839527395	122.49228200551217	0.9	324.34736842105264	357.10526315789474
413696360	1441067540	31.233631815290135	122.49227938185838	0.9	324.62105263157895	357.1578947368421
413696360	1441067541	31.233634833796234	122.49227698207031	0.9	324.89473684210526	357.2105263157894
413696360	1441067542	31.233637899103645	122.49227478725219	0.9	325.1684210526316	357.2631578947369
413696360	1441067543	31.233641015270305	122.49227277850822	0.9	325.4421052631579	357.3157894736842
413696360	1441067544	31.233644186354194	122.49227093694265	0.9	325.7157894736842	357.36842105263156
413696360	1441067545	31.233647416413255	122.49226924365965	0.9	325.98947368421057	357.42105263157896
413696360	1441067546	31.23365070950547	122.49226767976343	0.9	326.2631578947369	357.4736842105263
413696360	1441067547	31.233654069688765	122.49226622635824	0.9	326.53684210526313	357.5263157894737
413696360	1441067548	31.233657501021124	122.49226486454828	0.9	326.81052631578945	357.57894736842104
413696360	1441067549	31.233661007560478	122.49226357543772	0.9	327.0842105263158	357.63157894736844
413696360	1441067550	31.23366459336481	122.49226234013076	0.9	327.3578947368421	357.6842105263158
413696360	1441067551	31.23366826249202	122.49226113973164	0.9	327.63157894736844	357.7368421052631
413696360	1441067552	31.2336720190001	122.49225995534452	0.9	327.90526315789475	357.7894736842106
413696360	1441067553	31.233675866947	122.49225876807361	0.9	328.178947368421	357.8421052631579
413696360	1441067554	31.233679810390637	122.4922575590231	0.9	328.4526315789474	357.89473684210526
413696360	1441067555	31.23368385338899	122.49225630929716	0.9	328.7263157894737	357.94736842105266
413696360	1441067556	31.233688	122.492255	0.9	329.0	358.0
413696360	1441067557	31.233692248224045	122.49225361576222	0.89	329.28999999999996	358.1
413696360	1441067558	31.233696571831324	122.49225215532041	0.88	329.58	358.2
413696360	1441067559	31.233700938534447	122.49225062093751	0.87	329.87	358.3
413696360	1441067560	31.233705316046024	122.49224901487655	0.86	330.15999999999997	358.4
413696360	1441067561	31.233709672078678	122.49224733940055	0.8500000000000001	330.44999999999993	358.5
413696360	1441067562	31.233713974345044	122.49224559677249	0.8400000000000001	330.74	358.6
413696360	1441067563	31.23371819055775	122.49224378925538	0.8300000000000001	331.03	358.70000000000005
413696360	1441067564	31.23372228842939	122.49224191911226	0.8200000000000001	331.31999999999994	358.8
413696360	1441067565	31.233726235672606	122.49223998860613	0.81	331.60999999999996	358.90000000000003
413696360	1441067566	31.23373000000001	122.49223800000001	0.8	331.9	359.0
413696360	1441067567	31.233733558644538	122.49223595714062	0.8	332.2099999999999	359.1
413696360	1441067568	31.233736926920418	122.49223387020947	0.8	332.52	359.2
413696360	1441067569	31.23374012966217	122.49223175097174	0.8	332.83	359.3
413696360	1441067570	31.233743191704352	122.49222961119264	0.8	333.14	359.4
413696360	1441067571	31.233746137881468	122.49222746263735	0.8	333.45	359.50000000000006
413696360	1441067572	31.233748993028073	122.49222531707109	0.8	333.76	359.6
413696360	1441067573	31.23375178197867	122.49222318625901	0.8	334.07000000000005	359.70000000000005
413696360	1441067574	31.233754529567857	122.49222108196635	0.8	334.38	359.8
413696360	1441067575	31.233757260630114	122.49221901595828	0.8	334.69	359.9
413696360	1441067576	31.23376	122.492217	0.8	335.0	0.0
413696360	1441067577	31.233762768362624	122.49221504369035	0.7952380952380953	335.2428571428572	0.0
413696360	1441067578	31.233765569805435	122.49221314796277	0.7904761904761906	335.4857142857143	0.0
413696360	1441067579	31.23376840426643	122.49221131158441	0.7857142857142857	335.72857142857146	0.0
413696360	1441067580	31.23377127168359	122.49220953332238	0.780952380952381	335.9714285714286	0.0
413696360	1441067581	31.233774171994956	122.4922078119438	0.7761904761904762	336.2142857142857	0.0
413696360	1441067582	31.233777105138522	122.49220614621574	0.7714285714285715	336.45714285714286	0.0
413696360	1441067583	31.2337800710523	122.49220453490535	0.7666666666666667	336.70000000000005	0.0
413696360	1441067584	31.23378306967429	122.49220297677977	0.7619047619047619	336.9428571428572	0.0
413696360	1441067585	31.2337861009425	122.49220147060608	0.7571428571428571	337.1857142857143	0.0
413696360	1441067586	31.233789164794924	122.49220001515138	0.7523809523809524	337.42857142857144	0.0
413696360	1441067587	31.233792261169572	122.49219860918284	0.7476190476190476	337.6714285714286	0.0
413696360	1441067588	31.233795390004477	122.49219725146756	0.7428571428571429	337.9142857142857	0.0
413696360	1441067589	31.23379855123761	122.49219594077262	0.7380952380952381	338.1571428571429	0.0
413696360	1441067590	31.233801744807	122.49219467586516	0.7333333333333333	338.40000000000003	0.0
413696360	1441067591	31.233804970650628	122.49219345551228	0.7285714285714285	338.64285714285717	0.0
413696360	1441067592	31.233808228706522	122.49219227848113	0.7238095238095238	338.8857142857143	0.0
413696360	1441067593	31.23381151891267	122.49219114353879	0.719047619047619	339.12857142857143	0.0
413696360	1441067594	31.2338148412071	122.4921900494524	0.7142857142857143	339.37142857142857	0.0
413696360	1441067595	31.23381819552778	122.49218899498906	0.7095238095238094	339.61428571428576	0.0
413696360	1441067596	31.233821581812748	122.4921879789159	0.7047619047619047	339.8571428571429	0.0
413696360	1441067597	31.233825000000007	122.49218700000002	0.7	340.1	0.0
413696360	1441067598	31.2338284488722	122.49218605747204	0.6947368421052631	340.35263157894735	0.052631578947341495
413696360	1441067599	31.23383192259059	122.49218515241667	0.6894736842105262	340.60526315789474	0.10526315789473983
413696360	1441067600	31.23383541416108	122.49218428638213	0.6842105263157894	340.85789473684207	0.15789473684213817
413696360	1441067601	31.233838916589605	122.49218346091659	0.6789473684210526	341.11052631578946	0.21052631578947967
413696360	1441067602	31.233842422882052	122.49218267756831	0.6736842105263158	341.36315789473684	0.26315789473682116
413696360	1441067603	31.233845926044356	122.49218193788546	0.6684210526315789	341.61578947368423	0.3157894736842195
413696360	1441067604	31.233849419082418	122.49218124341625	0.6631578947368421	341.86842105263156	0.368421052631561
413696360	1441067605	31.233852895002133	122.49218059570892	0.6578947368421052	342.12105263157895	0.42105263157895934
413696360	1441067606	31.233856346809443	122.49217999631169	0.6526315789473683	342.3736842105263	0.47368421052630083
413696360	1441067607	31.233859767510243	122.4921794467727	0.6473684210526316	342.62631578947367	0.5263157894736992
413696360	1441067608	31.233863150110437	122.49217894864023	0.6421052631578947	342.87894736842105	0.5789473684210407
413696360	1441067609	31.233866487615963	122.4921785034625	0.6368421052631579	343.13157894736844	0.6315789473683822
413696360	1441067610	31.233869773032698	122.49217811278766	0.631578947368421	343.38421052631577	0.6842105263157805
413696360	1441067611	31.233872999366593	122.49217777816396	0.6263157894736842	343.63684210526316	0.7368421052631788
413696360	1441067612	31.233876159623527	122.49217750113962	0.6210526315789473	343.8894736842105	0.7894736842105203
413696360	1441067613	31.23387924680942	122.49217728326285	0.6157894736842104	344.1421052631579	0.8421052631578618
413696360	1441067614	31.23388225393019	122.49217712608184	0.6105263157894737	344.39473684210526	0.8947368421052033
413696360	1441067615	31.23388517399175	122.4921770311448	0.6052631578947368	344.64736842105265	0.9473684210526585
413696360	1441067616	31.233888000000004	122.492177	0.6	344.9	1.0
413696360	1441067617	31.233890730412426	122.49217703065787	0.6	345.15999999999997	1.0
413696360	1441067618	31.23389338549263	122.49217710697798	0.6	345.42	1.0
413696360	1441067619	31.233895990955865	122.4921772092822	0.6	345.67999999999995	1.0
413696360	1441067620	31.233898572517315	122.49217731789234	0.6	345.94	1.0
413696360	1441067621	31.233901155892188	122.49217741313021	0.6	346.2	1.0
[truncated: 8,185 more rows]
