# Supplementary material for: Maritime traffic congestion identification and ship trajectory prediction using temporal graph convolutional networks
Source: PLoS One. 2026 Mar 9;21(3):e0342781. doi: 10.1371/journal.pone.0342781 (PMC12970927; doi:10.1371/journal.pone.0342781)
Supplement: S1 File — (ZIP) [file pone.0342781.s001.zip › data/interpolation/shipid_413700040_processed.csv]

shipid	lasttime	lat	lon	sog	cog	hdg
413700040	1441067034	31.102623	122.300985	8.0	114.3	150.99999999999994
413700040	1441067035	31.10260750447806	122.30102565431056	8.0	114.3	150.99999999999994
413700040	1441067036	31.102592015291517	122.30106607510172	8.0	114.3	150.99999999999994
413700040	1441067037	31.102576533060354	122.30110627841077	8.0	114.3	150.99999999999994
413700040	1441067038	31.10256105840456	122.30114628027499	8.0	114.3	150.99999999999994
413700040	1441067039	31.10254559194415	122.30118609673167	8.0	114.3	150.99999999999994
413700040	1441067040	31.102530134299027	122.3012257438181	8.0	114.3	150.99999999999994
413700040	1441067041	31.102514686089165	122.3012652375715	8.0	114.3	150.99999999999994
413700040	1441067042	31.102499247934443	122.30130459402916	8.0	114.3	150.99999999999994
413700040	1441067043	31.10248382045477	122.3013438292283	8.0	114.3	150.99999999999994
413700040	1441067044	31.102468404270006	122.30138295920618	8.0	114.3	150.99999999999994
413700040	1441067045	31.102453000000004	122.301422	8.0	114.3	150.99999999999994
413700040	1441067046	31.102437608264598	122.30146096764699	8.0	114.36666666666667	150.99999999999994
413700040	1441067047	31.102422229683594	122.30149987818436	8.0	114.43333333333334	150.99999999999994
413700040	1441067048	31.102406864876787	122.3015387476493	8.0	114.5	150.99999999999994
413700040	1441067049	31.102391514463964	122.30157759207901	8.0	114.56666666666668	150.99999999999994
413700040	1441067050	31.10237617906484	122.30161642751065	8.0	114.63333333333334	150.99999999999994
413700040	1441067051	31.102360859299186	122.30165526998141	8.0	114.69999999999999	150.99999999999994
413700040	1441067052	31.102345555786698	122.30169413552845	8.0	114.76666666666667	150.99999999999994
413700040	1441067053	31.10233026914708	122.30173304018894	8.0	114.83333333333333	150.99999999999994
413700040	1441067054	31.102315	122.30177200000001	8.0	114.9	150.99999999999994
413700040	1441067055	31.10229974866387	122.30181102788829	8.0	114.86	150.99999999999994
413700040	1441067056	31.102284514252226	122.3018501243384	8.0	114.82000000000001	150.99999999999994
413700040	1441067057	31.102269295577333	122.30188928672453	8.0	114.78000000000002	150.99999999999994
413700040	1441067058	31.10225409145146	122.3019285124207	8.0	114.74000000000001	150.99999999999994
413700040	1441067059	31.102238900686903	122.30196779880113	8.0	114.69999999999999	150.99999999999994
413700040	1441067060	31.102223722095964	122.30200714323992	8.0	114.66	150.99999999999994
413700040	1441067061	31.10220855449092	122.30204654311119	8.0	114.61999999999999	150.99999999999994
413700040	1441067062	31.102193396684065	122.30208599578906	8.0	114.58	150.99999999999994
413700040	1441067063	31.102178247487696	122.30212549864765	8.0	114.54	150.99999999999994
413700040	1441067064	31.102163105714126	122.30216504906112	8.0	114.5	150.99999999999994
413700040	1441067065	31.102147970175654	122.30220464440355	8.0	114.46000000000001	150.99999999999994
413700040	1441067066	31.10213283968457	122.30224428204912	8.0	114.42	150.99999999999994
413700040	1441067067	31.102117713053204	122.30228395937188	8.0	114.38	150.99999999999994
413700040	1441067068	31.102102589093857	122.302323673746	8.0	114.34	150.99999999999994
413700040	1441067069	31.102087466618855	122.30236342254562	8.0	114.3	150.99999999999994
413700040	1441067070	31.102072344440522	122.30240320314483	8.0	114.26	150.99999999999994
413700040	1441067071	31.10205722137117	122.30244301291778	8.0	114.22000000000001	150.99999999999994
413700040	1441067072	31.102042096223123	122.30248284923857	8.0	114.17999999999999	150.99999999999994
413700040	1441067073	31.102026967808715	122.30252270948132	8.0	114.14	150.99999999999994
413700040	1441067074	31.10201183494029	122.30256259102016	8.0	114.10000000000001	150.99999999999994
413700040	1441067075	31.10199669643016	122.30260249122922	8.0	114.06	150.99999999999994
413700040	1441067076	31.101981551090685	122.30264240748261	8.0	114.02000000000001	150.99999999999994
413700040	1441067077	31.101966397734202	122.30268233715447	8.0	113.97999999999999	150.99999999999994
413700040	1441067078	31.10195123517307	122.30272227761887	8.0	113.94	150.99999999999994
413700040	1441067079	31.101936062219597	122.30276222624995	8.0	113.9	150.99999999999994
413700040	1441067080	31.101920877686172	122.30280218042189	8.0	113.86	150.99999999999994
413700040	1441067081	31.10190568038514	122.30284213750873	8.0	113.82000000000001	150.99999999999994
413700040	1441067082	31.101890469128854	122.30288209488462	8.0	113.78	150.99999999999994
413700040	1441067083	31.101875242729683	122.30292204992367	8.0	113.74	150.99999999999994
413700040	1441067084	31.101859999999995	122.30296200000001	8.0	113.7	150.99999999999994
413700040	1441067085	31.1018447413389	122.30300194183762	7.99	113.64	150.99999999999994
413700040	1441067086	31.101829473492533	122.30304186956	7.98	113.58	150.99999999999994
413700040	1441067087	31.101814204793776	122.30308177664051	7.97	113.52	150.99999999999994
413700040	1441067088	31.101798943575524	122.30312165655256	7.96	113.46000000000001	150.99999999999994
413700040	1441067089	31.101783698170696	122.3031615027696	7.95	113.39999999999999	150.99999999999994
413700040	1441067090	31.101768476912188	122.30320130876503	7.94	113.34	150.99999999999994
413700040	1441067091	31.10175328813294	122.30324106801228	7.930000000000001	113.28	150.99999999999994
413700040	1441067092	31.101738140165857	122.3032807739849	7.92	113.22	150.99999999999994
413700040	1441067093	31.101723041343888	122.30332042015628	7.91	113.16	150.99999999999994
413700040	1441067094	31.101708	122.30336	7.9	113.1	150.99999999999994
413700040	1441067095	31.101693022605545	122.3033995087258	7.9	113.11	150.99999999999994
413700040	1441067096	31.101678108185684	122.30343894848843	7.9	113.12	150.99999999999994
413700040	1441067097	31.101663253903983	122.30347832317887	7.9	113.13	150.99999999999994
413700040	1441067098	31.101648456923996	122.30351763668808	7.9	113.14	150.99999999999994
413700040	1441067099	31.101633714409296	122.30355689290705	7.9	113.14999999999999	150.99999999999994
413700040	1441067100	31.10161902352341	122.3035960957267	7.9	113.16	150.99999999999994
413700040	1441067101	31.101604381429915	122.30363524903804	7.9	113.17	150.99999999999994
413700040	1441067102	31.101589785292333	122.30367435673197	7.9	113.17999999999999	150.99999999999994
413700040	1441067103	31.101575232274204	122.30371342269946	7.9	113.19	150.99999999999994
413700040	1441067104	31.10156071953906	122.30375245083138	7.9	113.2	150.99999999999994
413700040	1441067105	31.101546244250436	122.30379144501873	7.9	113.21000000000001	150.99999999999994
413700040	1441067106	31.101531803571856	122.30383040915238	7.9	113.22	150.99999999999994
413700040	1441067107	31.101517394666836	122.30386934712325	7.9	113.23	150.99999999999994
413700040	1441067108	31.101503014698896	122.30390826282225	7.9	113.24000000000001	150.99999999999994
413700040	1441067109	31.101488660831524	122.30394716014025	7.9	113.25	150.99999999999994
413700040	1441067110	31.101474330228253	122.30398604296819	7.9	113.26	150.99999999999994
413700040	1441067111	31.101460020052553	122.30402491519688	7.9	113.27	150.99999999999994
413700040	1441067112	31.101445727467937	122.30406378071726	7.9	113.28	150.99999999999994
413700040	1441067113	31.10143144963788	122.30410264342017	7.9	113.29	150.99999999999994
413700040	1441067114	31.10141718372587	122.30414150719648	7.9	113.3	150.99999999999994
413700040	1441067115	31.101402926895407	122.30418037593702	7.9	113.31	150.99999999999994
413700040	1441067116	31.101388676309945	122.30421925353266	7.9	113.32	150.99999999999994
413700040	1441067117	31.101374429132957	122.30425814387424	7.9	113.33	150.99999999999994
413700040	1441067118	31.101360182527912	122.30429705085261	7.9	113.34	150.99999999999994
413700040	1441067119	31.101345933658276	122.30433597835854	7.9	113.35	150.99999999999994
413700040	1441067120	31.101331679687487	122.3043749302829	7.9	113.36	150.99999999999994
413700040	1441067121	31.101317417779008	122.30441391051649	7.9	113.36999999999999	150.99999999999994
413700040	1441067122	31.101303145096285	122.30445292295009	7.9	113.38	150.99999999999994
413700040	1441067123	31.10128885880276	122.30449197147455	7.9	113.39	150.99999999999994
413700040	1441067124	31.101274556061863	122.30453105998063	7.9	113.39999999999999	150.99999999999994
413700040	1441067125	31.10126023403703	122.30457019235911	7.9	113.41000000000001	150.99999999999994
413700040	1441067126	31.101245889891675	122.30460937250079	7.9	113.42	150.99999999999994
413700040	1441067127	31.10123152078924	122.30464860429645	7.9	113.43	150.99999999999994
413700040	1441067128	31.10121712389313	122.30468789163679	7.9	113.44	150.99999999999994
413700040	1441067129	31.101202696366762	122.30472723841261	7.9	113.45	150.99999999999994
413700040	1441067130	31.101188235373524	122.30476664851469	7.9	113.46000000000001	150.99999999999994
413700040	1441067131	31.101173738076834	122.30480612583374	7.9	113.47	150.99999999999994
413700040	1441067132	31.101159201640094	122.30484567426049	7.9	113.48	150.99999999999994
413700040	1441067133	31.101144623226695	122.30488529768567	7.9	113.49	150.99999999999994
413700040	1441067134	31.10113	122.30492500000001	7.9	113.5	150.99999999999994
413700040	1441067135	31.101115331444447	122.3049647758762	7.9	113.53	150.99999999999994
413700040	1441067136	31.101100626328567	122.30500458311487	7.9	113.56	150.99999999999994
413700040	1441067137	31.10108589574202	122.30504437029865	7.9	113.58999999999999	150.99999999999994
413700040	1441067138	31.10107115077448	122.30508408601018	7.9	113.61999999999999	150.99999999999994
413700040	1441067139	31.101056402515724	122.3051236788323	7.9	113.65	150.99999999999994
413700040	1441067140	31.101041662055586	122.3051630973477	7.9	113.68	150.99999999999994
413700040	1441067141	31.10102694048397	122.30520229013929	7.9	113.71	150.99999999999994
413700040	1441067142	31.101012248890807	122.30524120578988	7.9	113.74	150.99999999999994
413700040	1441067143	31.10099759836612	122.30527979288247	7.9	113.77	150.99999999999994
413700040	1441067144	31.100983000000006	122.30531800000001	7.9	113.8	150.99999999999994
413700040	1441067145	31.100968454557755	122.30535581286478	7.9	113.8	150.99999999999994
413700040	1441067146	31.100953921505386	122.305393365756	7.9	113.8	150.99999999999994
413700040	1441067147	31.100939349983914	122.30543083009205	7.9	113.8	150.99999999999994
413700040	1441067148	31.100924689134143	122.30546837729105	7.9	113.8	150.99999999999994
413700040	1441067149	31.100909888096652	122.30550617877095	7.9	113.8	150.99999999999994
413700040	1441067150	31.100894896011862	122.30554440594958	7.9	113.8	150.99999999999994
413700040	1441067151	31.10087966201994	122.30558323024452	7.9	113.8	150.99999999999994
413700040	1441067152	31.10086413526088	122.30562282307312	7.9	113.8	150.99999999999994
413700040	1441067153	31.100848264874386	122.30566335585264	7.9	113.8	150.99999999999994
413700040	1441067154	31.100832	122.30570500000002	7.9	113.8	150.99999999999994
413700040	1441067155	31.100815317935748	122.30574784450027	7.9	113.7	150.99999999999994
413700040	1441067156	31.100798308614863	122.30579164861156	7.9	113.6	150.99999999999994
413700040	1441067157	31.10078109012974	122.30583608916054	7.9	113.5	150.99999999999994
413700040	1441067158	31.100763780573214	122.30588084297446	7.9	113.4	150.99999999999994
413700040	1441067159	31.100746498038546	122.30592558688093	7.9	113.3	150.99999999999994
413700040	1441067160	31.100729360619482	122.30596999770799	7.9	113.2	150.99999999999994
413700040	1441067161	31.100712486410213	122.30601375228414	7.9	113.10000000000001	150.99999999999994
413700040	1441067162	31.10069599350537	122.30605652743839	7.9	113.0	150.99999999999994
413700040	1441067163	31.10068000000001	122.30609800000002	7.9	112.90000000000002	150.99999999999994
413700040	1441067164	31.10066459182799	122.30613793485267	7.9	112.99090909090911	150.99999999999994
413700040	1441067165	31.100649726277258	122.30617644909566	7.9	113.08181818181819	150.99999999999994
413700040	1441067166	31.10063532847389	122.30621374788196	7.9	113.17272727272729	150.99999999999994
413700040	1441067167	31.100621323543738	122.30625003636418	7.9	113.26363636363637	150.99999999999994
413700040	1441067168	31.100607636612345	122.3062855196948	7.9	113.35454545454546	150.99999999999994
413700040	1441067169	31.100594192805048	122.30632040302595	7.9	113.44545454545455	150.99999999999994
413700040	1441067170	31.10058091724694	122.30635489150959	7.9	113.53636363636365	150.99999999999994
413700040	1441067171	31.100567735062853	122.30638919029742	7.9	113.62727272727273	150.99999999999994
413700040	1441067172	31.100554571377426	122.30642350454096	7.9	113.71818181818182	150.99999999999994
413700040	1441067173	31.100541351315094	122.30645803939146	7.9	113.80909090909091	150.99999999999994
413700040	1441067174	31.100528	122.306493	7.9	113.9	150.99999999999994
413700040	1441067175	31.100514456793416	122.3065285508232	7.9	113.885	150.99999999999994
413700040	1441067176	31.1005007180057	122.30656469354074	7.9	113.87	150.99999999999994
413700040	1441067177	31.100486794184505	122.30660138913808	7.9	113.855	150.99999999999994
413700040	1441067178	31.100472695877556	122.30663859860074	7.9	113.84	150.99999999999994
413700040	1441067179	31.100458433632618	122.30667628291427	7.9	113.82499999999999	150.99999999999994
413700040	1441067180	31.100444017997447	122.30671440306422	7.9	113.80999999999999	150.99999999999994
413700040	1441067181	31.10042945951989	122.3067529200362	7.9	113.795	150.99999999999994
413700040	1441067182	31.10041476874782	122.3067917948159	7.9	113.78	150.99999999999994
413700040	1441067183	31.100399956229147	122.30683098838895	7.9	113.765	150.99999999999994
413700040	1441067184	31.100385032511827	122.30687046174108	7.9	113.75	150.99999999999994
413700040	1441067185	31.100370008143912	122.30691017585808	7.9	113.735	150.99999999999994
413700040	1441067186	31.100354893673405	122.30695009172575	7.9	113.72	150.99999999999994
413700040	1441067187	31.100339699648455	122.30699017032988	7.9	113.705	150.99999999999994
413700040	1441067188	31.10032443661718	122.30703037265641	7.9	113.69	150.99999999999994
413700040	1441067189	31.10030911512781	122.30707065969123	7.9	113.675	150.99999999999994
413700040	1441067190	31.100293745728607	122.3071109924203	7.9	113.66	150.99999999999994
413700040	1441067191	31.100278338967843	122.30715133182967	7.9	113.645	150.99999999999994
413700040	1441067192	31.10026290539387	122.30719163890534	7.9	113.63	150.99999999999994
413700040	1441067193	31.100247455555106	122.3072318746334	7.9	113.615	150.99999999999994
413700040	1441067194	31.100232000000002	122.307272	7.9	113.6	150.99999999999994
413700040	1441067195	31.10021654982631	122.30731198239057	7.9	113.64999999999999	150.99999999999994
413700040	1441067196	31.100201118328968	122.30735181478751	7.9	113.7	150.99999999999994
413700040	1441067197	31.100185719352126	122.3073914965725	7.9	113.75	150.99999999999994
413700040	1441067198	31.10017036673998	122.30743102712731	7.9	113.8	150.99999999999994
413700040	1441067199	31.100155074336715	122.30747040583358	7.9	113.85	150.99999999999994
413700040	1441067200	31.1001398559865	122.30750963207316	7.9	113.9	150.99999999999994
413700040	1441067201	31.10012472553354	122.30754870522777	7.9	113.95	150.99999999999994
413700040	1441067202	31.100109696822003	122.30758762467921	7.9	114.0	150.99999999999994
413700040	1441067203	31.100094783696104	122.30762638980934	7.9	114.05000000000001	150.99999999999994
413700040	1441067204	31.100080000000005	122.307665	7.9	114.10000000000001	150.99999999999994
413700040	1441067205	31.100065344250538	122.30770347418887	7.9	114.11	150.99999999999994
413700040	1441067206	31.10005075365514	122.30774190953692	7.9	114.12	150.99999999999994
413700040	1441067207	31.100036150093736	122.30778042276067	7.9	114.13	150.99999999999994
413700040	1441067208	31.10002145544613	122.3078191305766	7.9	114.14	150.99999999999994
413700040	1441067209	31.10000659159196	122.30785814970088	7.9	114.15	150.99999999999994
413700040	1441067210	31.09999148041075	122.30789759684951	7.9	114.16000000000001	150.99999999999994
413700040	1441067211	31.099976043781822	122.30793758873827	7.9	114.17000000000002	150.99999999999994
413700040	1441067212	31.09996020358439	122.30797824208275	7.9	114.18	150.99999999999994
413700040	1441067213	31.099943881697488	122.30801967359828	7.9	114.19000000000001	150.99999999999994
413700040	1441067214	31.099927000000005	122.30806200000002	7.9	114.2	150.99999999999994
413700040	1441067215	31.09990952291751	122.30810527014881	7.9	114.25555555555556	150.99999999999994
413700040	1441067216	31.099891585063194	122.30814926148967	7.9	114.31111111111112	150.99999999999994
413700040	1441067217	31.099873363597514	122.30819368361398	7.9	114.36666666666667	150.99999999999994
413700040	1441067218	31.099855035681287	122.30823824611369	7.9	114.42222222222223	150.99999999999994
413700040	1441067219	31.09983677847579	122.30828265858133	7.9	114.4777777777778	150.99999999999994
413700040	1441067220	31.099818769142647	122.30832663060994	7.9	114.53333333333335	150.99999999999994
413700040	1441067221	31.099801184843933	122.3083698717931	7.9	114.5888888888889	150.99999999999994
413700040	1441067222	31.09978420274213	122.30841209172493	7.9	114.64444444444446	150.99999999999994
413700040	1441067223	31.099768000000005	122.30845299999999	7.9	114.70000000000002	150.99999999999994
413700040	1441067224	31.09975270128178	122.30849239008582	7.9	114.66363636363637	150.99999999999994
413700040	1441067225	31.09973822125584	122.30853039094004	7.9	114.62727272727273	150.99999999999994
413700040	1441067226	31.099724422091363	122.30856721539242	7.9	114.5909090909091	150.99999999999994
413700040	1441067227	31.09971116595721	122.30860307627232	7.9	114.55454545454546	150.99999999999994
413700040	1441067228	31.09969831502202	122.30863818640883	7.9	114.51818181818183	150.99999999999994
413700040	1441067229	31.09968573145412	122.30867275863058	7.9	114.4818181818182	150.99999999999994
413700040	1441067230	31.09967327742164	122.30870700576594	7.9	114.44545454545455	150.99999999999994
413700040	1441067231	31.099660815092463	122.30874114064297	7.9	114.40909090909092	150.99999999999994
413700040	1441067232	31.09964820663422	122.30877537608941	7.9	114.37272727272727	150.99999999999994
413700040	1441067233	31.099635314214343	122.30880992493273	7.9	114.33636363636364	150.99999999999994
413700040	1441067234	31.09962199999998	122.30884500000002	7.9	114.3	150.99999999999994
413700040	1441067235	31.099608157173606	122.30888076952284	7.8950000000000005	114.245	150.99999999999994
413700040	1441067236	31.09959380297941	122.30891722335157	7.890000000000001	114.19	150.99999999999994
413700040	1441067237	31.099578985677155	122.30895430674143	7.885000000000001	114.135	150.99999999999994
413700040	1441067238	31.09956375352665	122.30899196494771	7.88	114.08	150.99999999999994
413700040	1441067239	31.099548154787747	122.30903014322573	7.875	114.025	150.99999999999994
413700040	1441067240	31.099532237720368	122.30906878683103	7.87	113.97000000000001	150.99999999999994
413700040	1441067241	31.09951605058451	122.3091078410192	7.865	113.915	150.99999999999994
413700040	1441067242	31.099499641640193	122.30914725104587	7.86	113.86	150.99999999999994
413700040	1441067243	31.099483059147552	122.30918696216689	7.855	113.805	150.99999999999994
413700040	1441067244	31.099466351366758	122.30922691963815	7.85	113.75	150.99999999999994
413700040	1441067245	31.099449566558054	122.30926706871568	7.845	113.69500000000001	150.99999999999994
413700040	1441067246	31.099432752981784	122.30930735465567	7.84	113.64	150.99999999999994
413700040	1441067247	31.099415958898327	122.30934772271432	7.835	113.58500000000001	150.99999999999994
413700040	1441067248	31.099399232568114	122.30938811814809	7.83	113.53000000000002	150.99999999999994
413700040	1441067249	31.0993826222517	122.30942848621343	7.825	113.47500000000001	150.99999999999994
413700040	1441067250	31.09936617620968	122.30946877216698	7.82	113.42	150.99999999999994
413700040	1441067251	31.09934994270272	122.30950892126552	7.8149999999999995	113.36500000000001	150.99999999999994
413700040	1441067252	31.09933396999157	122.30954887876585	7.81	113.31	150.99999999999994
413700040	1441067253	31.099318306337032	122.30958858992499	7.805	113.25500000000001	150.99999999999994
413700040	1441067254	31.099303	122.309628	7.8	113.2	150.99999999999994
413700040	1441067255	31.09928808571247	122.30966707153941	7.795	113.09	150.99999999999994
413700040	1441067256	31.09927354409074	122.30970583625701	7.79	112.98	150.99999999999994
413700040	1441067257	31.099259342222144	122.30974434315783	7.785	112.87	150.99999999999994
413700040	1441067258	31.099245447193923	122.30978264124687	7.78	112.76	150.99999999999994
413700040	1441067259	31.09923182609329	122.30982077952899	7.775	112.65	150.99999999999994
413700040	1441067260	31.099218446007338	122.30985880700898	7.77	112.54	150.99999999999994
413700040	1441067261	31.099205274023173	122.30989677269156	7.765	112.43	150.99999999999994
413700040	1441067262	31.0991922772278	122.30993472558133	7.76	112.32000000000001	150.99999999999994
413700040	1441067263	31.099179422708165	122.30997271468287	7.755	112.21000000000001	150.99999999999994
413700040	1441067264	31.099166677551167	122.31001078900064	7.75	112.1	150.99999999999994
413700040	1441067265	31.099154008843666	122.31004899753906	7.745	111.99000000000001	150.99999999999994
413700040	1441067266	31.09914138367239	122.3100873893024	7.74	111.88	150.99999999999994
413700040	1441067267	31.0991287691241	122.31012601329496	7.735	111.77000000000001	150.99999999999994
413700040	1441067268	31.09911613228541	122.31016491852087	7.73	111.66	150.99999999999994
413700040	1441067269	31.099103440242953	122.31020415398423	7.725	111.55000000000001	150.99999999999994
413700040	1441067270	31.09909066008323	122.31024376868905	7.72	111.44	150.99999999999994
413700040	1441067271	31.0990777588927	122.31028381163924	7.715	111.33000000000001	150.99999999999994
413700040	1441067272	31.09906470375779	122.31032433183866	7.71	111.22	150.99999999999994
413700040	1441067273	31.099051461764805	122.31036537829102	7.705	111.11000000000001	150.99999999999994
413700040	1441067274	31.099038	122.31040700000001	7.7	111.0	150.99999999999994
413700040	1441067275	31.09902430129218	122.31044921501234	7.7	110.89999999999999	150.99999999999994
413700040	1441067276	31.09901041144053	122.31049191754727	7.7	110.8	150.99999999999994
413700040	1441067277	31.09899639198703	122.3105349708673	7.7	110.7	150.99999999999994
413700040	1441067278	31.098982304473807	122.31057823823514	7.7	110.60000000000001	150.99999999999994
413700040	1441067279	31.098968210443218	122.31062158291373	7.7	110.5	150.99999999999994
413700040	1441067280	31.09895417143773	122.31066486816611	7.7	110.4	150.99999999999994
413700040	1441067281	31.098940249000073	122.31070795725563	7.7	110.3	150.99999999999994
413700040	1441067282	31.098926504673134	122.3107507134457	7.7	110.2	150.99999999999994
413700040	1441067283	31.098912999999996	122.310793	7.7	110.1	150.99999999999994
413700040	1441067284	31.09889978370115	122.31083470865035	7.6967741935483875	110.07096774193548	150.99999999999994
413700040	1441067285	31.09888685320624	122.31087584500061	7.693548387096774	110.04193548387097	150.99999999999994
413700040	1441067286	31.09887419312213	122.31091644312257	7.690322580645161	110.01290322580645	150.99999999999994
413700040	1441067287	31.098861788055633	122.31095653708807	7.687096774193549	109.98387096774192	150.99999999999994
413700040	1441067288	31.098849622613518	122.31099616096876	7.683870967741935	109.95483870967742	150.99999999999994
413700040	1441067289	31.098837681402525	122.31103534883631	7.680645161290323	109.9258064516129	150.99999999999994
413700040	1441067290	31.098825949029283	122.31107413476236	7.67741935483871	109.89677419354838	150.99999999999994
413700040	1441067291	31.098814410100452	122.31111255281851	7.674193548387096	109.86774193548388	150.99999999999994
413700040	1441067292	31.09880304922259	122.31115063707621	7.670967741935484	109.83870967741936	150.99999999999994
413700040	1441067293	31.09879185100224	122.31118842160701	7.667741935483871	109.80967741935483	150.99999999999994
413700040	1441067294	31.0987808000459	122.31122594048234	7.664516129032258	109.78064516129032	150.99999999999994
413700040	1441067295	31.098769880960035	122.31126322777355	7.661290322580645	109.7516129032258	150.99999999999994
413700040	1441067296	31.098759078351023	122.31130031755205	7.658064516129032	109.72258064516129	150.99999999999994
413700040	1441067297	31.09874837682524	122.31133724388913	7.654838709677419	109.69354838709678	150.99999999999994
413700040	1441067298	31.098737760989035	122.31137404085604	7.651612903225806	109.66451612903226	150.99999999999994
413700040	1441067299	31.098727215448672	122.31141074252407	7.648387096774194	109.63548387096773	150.99999999999994
413700040	1441067300	31.098716724810423	122.3114473829644	7.645161290322581	109.60645161290321	150.99999999999994
413700040	1441067301	31.098706273680467	122.31148399624819	7.641935483870967	109.57741935483871	150.99999999999994
413700040	1441067302	31.098695846665002	122.31152061644654	7.638709677419355	109.54838709677419	150.99999999999994
413700040	1441067303	31.098685428370135	122.31155727763054	7.635483870967742	109.51935483870967	150.99999999999994
413700040	1441067304	31.098675003401986	122.31159401387129	7.632258064516129	109.49032258064517	150.99999999999994
413700040	1441067305	31.09866455636658	122.3116308592397	7.629032258064516	109.46129032258064	150.99999999999994
413700040	1441067306	31.098654071869927	122.31166784780683	7.625806451612903	109.43225806451612	150.99999999999994
413700040	1441067307	31.09864353451802	122.31170501364359	7.62258064516129	109.40322580645162	150.99999999999994
413700040	1441067308	31.09863292891676	122.31174239082083	7.619354838709677	109.3741935483871	150.99999999999994
413700040	1441067309	31.09862223967206	122.31178001340943	7.616129032258065	109.34516129032258	150.99999999999994
413700040	1441067310	31.09861145138977	122.31181791548023	7.612903225806451	109.31612903225808	150.99999999999994
413700040	1441067311	31.098600548675673	122.31185613110398	7.609677419354838	109.28709677419354	150.99999999999994
413700040	1441067312	31.098589516135547	122.31189469435141	7.606451612903226	109.25806451612902	150.99999999999994
413700040	1441067313	31.09857833837509	122.31193363929319	7.603225806451612	109.22903225806452	150.99999999999994
413700040	1441067314	31.098567000000003	122.311973	7.6	109.2	150.99999999999994
413700040	1441067315	31.09855549633341	122.31201278505893	7.6	109.16666666666667	150.99999999999994
413700040	1441067316	31.098543865568587	122.31205290112312	7.6	109.13333333333333	150.99999999999994
413700040	1441067317	31.098532156616443	122.31209322936242	7.6	109.10000000000001	150.99999999999994
413700040	1441067318	31.098520418388045	122.31213365094668	7.6	109.06666666666668	150.99999999999994
413700040	1441067319	31.0985086997946	122.31217404704603	7.6	109.03333333333333	150.99999999999994
413700040	1441067320	31.098497049747486	122.31221429883063	7.6	109.0	150.99999999999994
413700040	1441067321	31.09848551715821	122.31225428747081	7.6	108.96666666666668	150.99999999999994
413700040	1441067322	31.09847415093844	122.31229389413706	7.6	108.93333333333334	150.99999999999994
413700040	1441067323	31.09846299999999	122.312333	7.6	108.9	150.99999999999994
413700040	1441067324	31.098452095571137	122.31237153421964	7.590909090909091	108.7909090909091	150.99999999999994
413700040	1441067325	31.098441398145464	122.31240961791332	7.581818181818181	108.68181818181819	150.99999999999994
413700040	1441067326	31.09843085053277	122.31244742018748	7.572727272727272	108.57272727272728	150.99999999999994
413700040	1441067327	31.098420395542544	122.31248511014844	7.5636363636363635	108.46363636363638	150.99999999999994
413700040	1441067328	31.098409975984175	122.31252285690229	7.554545454545455	108.35454545454546	150.99999999999994
413700040	1441067329	31.09839953466677	122.31256082955507	7.545454545454545	108.24545454545455	150.99999999999994
413700040	1441067330	31.09838901439929	122.31259919721255	7.536363636363636	108.13636363636364	150.99999999999994
413700040	1441067331	31.098378357990473	122.3126381289804	7.527272727272727	108.02727272727273	150.99999999999994
413700040	1441067332	31.098367508248813	122.31267779396408	7.5181818181818185	107.91818181818182	150.99999999999994
413700040	1441067333	31.09835640798263	122.3127183612689	7.509090909090909	107.80909090909091	150.99999999999994
413700040	1441067334	31.098344999999995	122.31276	7.5	107.7	150.99999999999994
413700040	1441067335	31.09833325311105	122.31280279577102	7.5	107.74444444444444	150.99999999999994
413700040	1441067336	31.098321240135316	122.31284650023049	7.5	107.78888888888889	150.99999999999994
413700040	1441067337	31.098309059895026	122.31289078153596	7.5	107.83333333333333	150.99999999999994
413700040	1441067338	31.09829681121287	122.31293530784531	7.5	107.87777777777778	150.99999999999994
413700040	1441067339	31.098284592911984	122.31297974731676	7.5	107.92222222222223	150.99999999999994
413700040	1441067340	31.09827250381596	122.31302376810889	7.5	107.96666666666667	150.99999999999994
413700040	1441067341	31.09826064274889	122.31306703838058	7.5	108.0111111111111	150.99999999999994
413700040	1441067342	31.098249108535256	122.3131092262911	7.5	108.05555555555556	150.99999999999994
413700040	1441067343	31.098238	122.31315	7.5	108.1	150.99999999999994
413700040	1441067344	31.098227385791994	122.31318912363466	7.5	108.17272727272727	150.99999999999994
413700040	1441067345	31.098217213854618	122.31322674519316	7.5	108.24545454545454	150.99999999999994
413700040	1441067346	31.098207401954564	122.3132631086408	7.5	108.31818181818181	150.99999999999994
413700040	1441067347	31.098197867858175	122.31329845794274	7.5	108.39090909090909	150.99999999999994
413700040	1441067348	31.0981885293315	122.31333303706387	7.5	108.46363636363637	150.99999999999994
413700040	1441067349	31.0981793041403	122.31336708996884	7.5	108.53636363636363	150.99999999999994
413700040	1441067350	31.098170110050102	122.31340086062212	7.5	108.60909090909091	150.99999999999994
413700040	1441067351	31.09816086482612	122.31343459298795	7.5	108.68181818181819	150.99999999999994
413700040	1441067352	31.098151486233338	122.31346853103034	7.5	108.75454545454546	150.99999999999994
413700040	1441067353	31.098141892036484	122.31350291871316	7.5	108.82727272727273	150.99999999999994
413700040	1441067354	31.098132	122.313538	7.5	108.9	150.99999999999994
413700040	1441067355	31.098121746662837	122.31357395916564	7.5	108.9818181818182	150.99999999999994
413700040	1441067356	31.098111143662944	122.31361074173019	7.5	109.06363636363636	150.99999999999994
413700040	1441067357	31.098100221413176	122.3136482335252	7.5	109.14545454545456	150.99999999999994
413700040	1441067358	31.098089010326447	122.31368632038239	7.5	109.22727272727273	150.99999999999994
413700040	1441067359	31.098077540815854	122.3137248881334	7.5	109.30909090909091	150.99999999999994
413700040	1441067360	31.09806584329457	122.31376382261013	7.5	109.39090909090909	150.99999999999994
413700040	1441067361	31.09805394817598	122.31380300964446	7.5	109.47272727272727	150.99999999999994
413700040	1441067362	31.098041885873535	122.31384233506843	7.5	109.55454545454546	150.99999999999994
413700040	1441067363	31.09802968680086	122.31388168471419	7.5	109.63636363636364	150.99999999999994
413700040	1441067364	31.0980173813717	122.31392094441391	7.5	109.71818181818182	150.99999999999994
413700040	1441067365	31.098005	122.31395999999998	7.5	109.8	150.99999999999994
413700040	1441067366	31.097992570215485	122.31399876251983	7.4944444444444445	109.68333333333334	150.99999999999994
413700040	1441067367	31.09798010801095	122.31403724388089	7.488888888888889	109.56666666666666	150.99999999999994
413700040	1441067368	31.09796762649488	122.31407548120566	7.483333333333333	109.45	150.99999999999994
413700040	1441067369	31.09795513877571	122.31411351161657	7.477777777777778	109.33333333333333	150.99999999999994
413700040	1441067370	31.097942657961823	122.3141513722361	7.472222222222222	109.21666666666667	150.99999999999994
413700040	1441067371	31.097930197161556	122.31418910018671	7.466666666666667	109.10000000000001	150.99999999999994
413700040	1441067372	31.097917769483235	122.31422673259087	7.461111111111111	108.98333333333333	150.99999999999994
413700040	1441067373	31.097905388035112	122.31426430657106	7.455555555555556	108.86666666666667	150.99999999999994
413700040	1441067374	31.097893065925387	122.31430185924975	7.45	108.75	150.99999999999994
413700040	1441067375	31.09788081626222	122.31433942774942	7.444444444444445	108.63333333333334	150.99999999999994
413700040	1441067376	31.09786865215377	122.31437704919253	7.438888888888889	108.51666666666667	150.99999999999994
413700040	1441067377	31.09785658670812	122.31441476070158	7.433333333333334	108.4	150.99999999999994
413700040	1441067378	31.09784463303329	122.31445259939906	7.427777777777778	108.28333333333333	150.99999999999994
413700040	1441067379	31.097832804237303	122.31449060240743	7.4222222222222225	108.16666666666667	150.99999999999994
413700040	1441067380	31.09782111342808	122.31452880684921	7.416666666666667	108.05000000000001	150.99999999999994
413700040	1441067381	31.097809573713562	122.31456724984689	7.411111111111111	107.93333333333334	150.99999999999994
413700040	1441067382	31.0977981982016	122.31460596852298	7.405555555555556	107.81666666666668	150.99999999999994
413700040	1441067383	31.097787	122.314645	7.4	107.7	150.99999999999994
413700040	1441067384	31.097775988659386	122.31468436946463	7.3950000000000005	107.56	150.99999999999994
413700040	1441067385	31.09776515950165	122.31472405436041	7.390000000000001	107.42000000000002	150.99999999999994
413700040	1441067386	31.097754504291625	122.31476402019506	7.385000000000001	107.28	150.99999999999994
413700040	1441067387	31.0977440147941	122.31480423247622	7.38	107.14	150.99999999999994
413700040	1441067388	31.097733682773953	122.31484465671166	7.375	107.00000000000001	150.99999999999994
413700040	1441067389	31.097723499996107	122.31488525840908	7.37	106.86000000000001	150.99999999999994
413700040	1441067390	31.0977134582255	122.3149260030762	7.365	106.72	150.99999999999994
413700040	1441067391	31.09770354922714	122.31496685622068	7.36	106.58	150.99999999999994
413700040	1441067392	31.09769376476606	122.31500778335031	7.355	106.44000000000001	150.99999999999994
413700040	1441067393	31.097684096607342	122.31504874997279	7.35	106.3	150.99999999999994
413700040	1441067394	31.097674536516124	122.3150897215958	7.345	106.16	150.99999999999994
413700040	1441067395	31.09766507625758	122.31513066372709	7.34	106.02000000000001	150.99999999999994
413700040	1441067396	31.0976557075969	122.31517154187435	7.335	105.88000000000001	150.99999999999994
413700040	1441067397	31.097646422299366	122.3152123215453	7.33	105.74	150.99999999999994
413700040	1441067398	31.097637212130262	122.31525296824766	7.325	105.6	150.99999999999994
413700040	1441067399	31.097628068854974	122.31529344748913	7.32	105.46000000000001	150.99999999999994
413700040	1441067400	31.09761898423884	122.31533372477736	7.3149999999999995	105.32000000000001	150.99999999999994
413700040	1441067401	31.097609950047325	122.31537376562015	7.31	105.17999999999999	150.99999999999994
413700040	1441067402	31.09760095804585	122.31541353552514	7.305	105.04	150.99999999999994
413700040	1441067403	31.097592000000002	122.315453	7.3	104.9	150.99999999999994
413700040	1441067404	31.09758307003751	122.31549213421326	7.3	104.76818181818182	150.99999999999994
413700040	1441067405	31.09757417173508	122.31553095197636	7.3	104.63636363636364	150.99999999999994
413700040	1441067406	31.097565311031616	122.3155694767616	7.3	104.50454545454545	150.99999999999994
413700040	1441067407	31.097556493866	122.31560773204123	7.3	104.37272727272727	150.99999999999994
413700040	1441067408	31.097547726177076	122.31564574128751	7.3	104.2409090909091	150.99999999999994
413700040	1441067409	31.09753901390364	122.3156835279727	7.3	104.10909090909091	150.99999999999994
413700040	1441067410	31.09753036298449	122.31572111556906	7.3	103.97727272727273	150.99999999999994
413700040	1441067411	31.097521779358388	122.31575852754891	7.3	103.84545454545454	150.99999999999994
413700040	1441067412	31.097513268964033	122.31579578738445	7.3	103.71363636363637	150.99999999999994
413700040	1441067413	31.09750483774016	122.31583291854797	7.3	103.58181818181818	150.99999999999994
413700040	1441067414	31.097496491625424	122.31586994451172	7.3	103.45	150.99999999999994
413700040	1441067415	31.097488236558473	122.31590688874802	7.3	103.31818181818183	150.99999999999994
413700040	1441067416	31.097480078477933	122.31594377472912	7.3	103.18636363636364	150.99999999999994
413700040	1441067417	31.097472023322368	122.31598062592727	7.3	103.05454545454546	150.99999999999994
413700040	1441067418	31.09746407703039	122.31601746581475	7.3	102.92272727272727	150.99999999999994
413700040	1441067419	31.097456245540492	122.31605431786384	7.3	102.7909090909091	150.99999999999994
413700040	1441067420	31.097448534791216	122.31609120554683	7.3	102.6590909090909	150.99999999999994
413700040	1441067421	31.09744095072103	122.31612815233598	7.3	102.52727272727273	150.99999999999994
413700040	1441067422	31.097433499268405	122.31616518170358	7.3	102.39545454545456	150.99999999999994
413700040	1441067423	31.097426186371756	122.31620231712196	7.3	102.26363636363637	150.99999999999994
413700040	1441067424	31.097419017969496	122.31623958206333	7.3	102.13181818181819	150.99999999999994
413700040	1441067425	31.097411999999995	122.31627700000001	7.3	102.0	150.99999999999994
413700040	1441067426	31.09740513210863	122.31631459094872	7.3	102.10000000000001	150.99999999999994
413700040	1441067427	31.097398388768923	122.3163523611037	7.3	102.2	150.99999999999994
413700040	1441067428	31.097391738161363	122.31639031320351	7.3	102.30000000000001	150.99999999999994
413700040	1441067429	31.097385148466483	122.31642844998676	7.3	102.4	150.99999999999994
413700040	1441067430	31.097378587864792	122.31646677419194	7.3	102.50000000000001	150.99999999999994
413700040	1441067431	31.097372024536806	122.31650528855748	7.3	102.60000000000001	150.99999999999994
413700040	1441067432	31.097365426662996	122.31654399582176	7.3	102.70000000000002	150.99999999999994
413700040	1441067433	31.097358762423916	122.31658289872317	7.3	102.80000000000001	150.99999999999994
413700040	1441067434	31.097352000000004	122.316622	7.3	102.9	150.99999999999994
413700040	1441067435	31.0973451141259	122.31666129974423	7.3	102.80000000000001	150.99999999999994
413700040	1441067436	31.097338105752826	122.31670078746288	7.3	102.70000000000002	150.99999999999994
413700040	1441067437	31.097330982386108	122.31674045001682	7.3	102.60000000000001	150.99999999999994
413700040	1441067438	31.097323751531103	122.31678027426683	7.3	102.50000000000001	150.99999999999994
413700040	1441067439	31.097316420693225	122.31682024707378	7.3	102.4	150.99999999999994
413700040	1441067440	31.097308997377844	122.31686035529852	7.3	102.30000000000001	150.99999999999994
413700040	1441067441	31.097301489090402	122.31690058580192	7.3	102.2	150.99999999999994
413700040	1441067442	31.097293903336308	122.31694092544491	7.3	102.10000000000001	150.99999999999994
413700040	1441067443	31.09728624762101	122.31698136108834	7.3	102.0	150.99999999999994
413700040	1441067444	31.09727852944998	122.31702187959318	7.3	101.9	150.99999999999994
413700040	1441067445	31.097270756328683	122.31706246782035	7.3	101.8	150.99999999999994
413700040	1441067446	31.09726293576264	122.31710311263082	7.3	101.7	150.99999999999994
413700040	1441067447	31.097255075257355	122.31714380088553	7.3	101.60000000000001	150.99999999999994
413700040	1441067448	31.097247182318362	122.3171845194455	7.3	101.50000000000001	150.99999999999994
413700040	1441067449	31.097239264451186	122.31722525517172	7.3	101.4	150.99999999999994
413700040	1441067450	31.097231329161417	122.31726599492524	7.3	101.30000000000001	150.99999999999994
413700040	1441067451	31.097223383954624	122.31730672556708	7.3	101.2	150.99999999999994
413700040	1441067452	31.097215436336416	122.31734743395829	7.3	101.10000000000001	150.99999999999994
413700040	1441067453	31.097207493812384	122.31738810695997	7.3	101.0	150.99999999999994
413700040	1441067454	31.09719956388819	122.31742873143318	7.3	100.9	150.99999999999994
413700040	1441067455	31.097191654069473	122.31746929423906	7.3	100.8	150.99999999999994
413700040	1441067456	31.097183771861875	122.31750978223869	7.3	100.7	150.99999999999994
413700040	1441067457	31.097175924771108	122.31755018229327	7.3	100.60000000000001	150.99999999999994
413700040	1441067458	31.09716812030286	122.31759048126392	7.3	100.50000000000001	150.99999999999994
413700040	1441067459	31.097160365962857	122.31763066601184	7.3	100.4	150.99999999999994
413700040	1441067460	31.097152669256797	122.31767072339818	7.3	100.30000000000001	150.99999999999994
413700040	1441067461	31.097145037690463	122.31771064028416	7.3	100.2	150.99999999999994
413700040	1441067462	31.097137478769604	122.31775040353102	7.3	100.10000000000001	150.99999999999994
413700040	1441067463	31.097130000000007	122.31779000000002	7.3	100.0	150.99999999999994
413700040	1441067464	31.0971226073134	122.31782941976692	7.297499999999999	99.9925	150.99999999999994
413700040	1441067465	31.09711530034537	122.31786866576589	7.295	99.985	150.99999999999994
413700040	1441067466	31.097108077157415	122.31790774414554	7.2924999999999995	99.9775	150.99999999999994
413700040	1441067467	31.097100935811024	122.31794666105455	7.29	99.97	150.99999999999994
413700040	1441067468	31.097093874367697	122.31798542264157	7.2875	99.9625	150.99999999999994
413700040	1441067469	31.097086890888928	122.31802403505529	7.285	99.955	150.99999999999994
413700040	1441067470	31.097079983436178	122.31806250444426	7.2825	99.9475	150.99999999999994
413700040	1441067471	31.0970731500709	122.31810083695723	7.28	99.94	150.99999999999994
413700040	1441067472	31.09706638885459	122.31813903874274	7.2775	99.9325	150.99999999999994
413700040	1441067473	31.097059697848668	122.31817711594948	7.275	99.92500000000001	150.99999999999994
413700040	1441067474	31.097053075114594	122.31821507472603	7.2725	99.9175	150.99999999999994
413700040	1441067475	31.097046518713807	122.31825292122103	7.27	99.91000000000001	150.99999999999994
413700040	1441067476	31.09704002670771	122.31829066158309	7.2675	99.9025	150.99999999999994
413700040	1441067477	31.09703359715774	122.31832830196079	7.265	99.89500000000001	150.99999999999994
413700040	1441067478	31.097027228125327	122.31836584850278	7.2625	99.8875	150.99999999999994
413700040	1441067479	31.097020917671838	122.3184033073576	7.26	99.88000000000001	150.99999999999994
413700040	1441067480	31.097014663858722	122.3184406846739	7.2575	99.8725	150.99999999999994
413700040	1441067481	31.09700846474732	122.31847798660021	7.255	99.86500000000001	150.99999999999994
413700040	1441067482	31.097002318399053	122.31851521928516	7.2525	99.85750000000002	150.99999999999994
413700040	1441067483	31.09699622287527	122.31855238887728	7.25	99.85	150.99999999999994
413700040	1441067484	31.096990176237366	122.3185895015252	7.2475	99.8425	150.99999999999994
413700040	1441067485	31.096984176546677	122.31862656337744	7.245	99.835	150.99999999999994
413700040	1441067486	31.096978221864582	122.31866358058258	7.2425	99.8275	150.99999999999994
413700040	1441067487	31.096972310252415	122.31870055928917	7.24	99.82	150.99999999999994
413700040	1441067488	31.0969664397715	122.31873750564577	7.2375	99.8125	150.99999999999994
413700040	1441067489	31.096960608483208	122.31877442580097	7.235	99.805	150.99999999999994
413700040	1441067490	31.096954814448846	122.31881132590325	7.2325	99.7975	150.99999999999994
413700040	1441067491	31.096949055729713	122.31884821210116	7.23	99.79	150.99999999999994
413700040	1441067492	31.096943330387163	122.31888509054329	7.2275	99.7825	150.99999999999994
413700040	1441067493	31.09693763648247	122.31892196737813	7.225	99.775	150.99999999999994
413700040	1441067494	31.096931972076916	122.31895884875419	7.2225	99.7675	150.99999999999994
413700040	1441067495	31.09692633523185	122.31899574082006	7.22	99.76	150.99999999999994
413700040	1441067496	31.096920724008495	122.3190326497242	7.2175	99.7525	150.99999999999994
413700040	1441067497	31.09691513646817	122.31906958161514	7.215	99.745	150.99999999999994
413700040	1441067498	31.09690957067213	122.3191065426414	7.2125	99.73750000000001	150.99999999999994
413700040	1441067499	31.096904024681603	122.3191435389515	7.21	99.73	150.99999999999994
413700040	1441067500	31.09689849655789	122.3191805766939	7.2075000000000005	99.72250000000001	150.99999999999994
413700040	1441067501	31.096892984362235	122.31921766201712	7.205	99.715	150.99999999999994
413700040	1441067502	31.096887486155854	122.31925480106965	7.202500000000001	99.70750000000001	150.99999999999994
413700040	1441067503	31.096881999999997	122.319292	7.2	99.7	150.99999999999994
413700040	1441067504	31.09687652407071	122.31932926370841	7.2	99.70196078431374	150.99999999999994
413700040	1441067505	31.096871057003376	122.3193665921023	7.2	99.70392156862745	150.99999999999994
413700040	1441067506	31.096865597548202	122.31940398384083	7.2	99.70588235294119	150.99999999999994
413700040	1441067507	31.096860144455373	122.31944143758317	7.2	99.70784313725491	150.99999999999994
413700040	1441067508	31.096854696475145	122.31947895198849	7.2	99.70980392156864	150.99999999999994
413700040	1441067509	31.09684925235767	122.31951652571598	7.2	99.71176470588236	150.99999999999994
413700040	1441067510	31.09684381085321	122.3195541574248	7.2	99.71372549019608	150.99999999999994
413700040	1441067511	31.09683837071195	122.3195918457741	7.2	99.71568627450982	150.99999999999994
413700040	1441067512	31.09683293068412	122.31962958942307	7.2	99.71764705882353	150.99999999999994
413700040	1441067513	31.096827489519917	122.31966738703086	7.2	99.71960784313727	150.99999999999994
413700040	1441067514	31.09682204596957	122.31970523725664	7.2	99.72156862745098	150.99999999999994
413700040	1441067515	31.09681659878331	122.31974313875956	7.2	99.72352941176472	150.99999999999994
413700040	1441067516	31.09681114671132	122.3197810901988	7.2	99.72549019607843	150.99999999999994
413700040	1441067517	31.09680568850385	122.31981909023351	7.2	99.72745098039216	150.99999999999994
413700040	1441067518	31.09680022291113	122.3198571375228	7.2	99.72941176470589	150.99999999999994
413700040	1441067519	31.09679474868338	122.31989523072588	7.2	99.73137254901961	150.99999999999994
413700040	1441067520	31.096789264570816	122.31993336850188	7.2	99.73333333333335	150.99999999999994
413700040	1441067521	31.096783769323668	122.31997154950994	7.2	99.73529411764706	150.99999999999994
413700040	1441067522	31.096778261692165	122.32000977240924	7.2	99.7372549019608	150.99999999999994
413700040	1441067523	31.09677274042654	122.3200480358589	7.2	99.7392156862745	150.99999999999994
413700040	1441067524	31.096767204277036	122.32008633851807	7.2	99.74117647058824	150.99999999999994
413700040	1441067525	31.096761651993866	122.32012467904589	7.2	99.74313725490197	150.99999999999994
413700040	1441067526	31.096756082327293	122.3201630561015	7.2	99.74509803921569	150.99999999999994
413700040	1441067527	31.096750494027518	122.32020146834407	7.2	99.74705882352941	150.99999999999994
413700040	1441067528	31.096744885844814	122.32023991443268	7.2	99.74901960784314	150.99999999999994
413700040	1441067529	31.096739256529407	122.32027839302648	7.2	99.75098039215688	150.99999999999994
413700040	1441067530	31.096733604831524	122.32031690278467	7.2	99.75294117647059	150.99999999999994
413700040	1441067531	31.096727929501434	122.3203554423663	7.2	99.75490196078432	150.99999999999994
413700040	1441067532	31.096722229289377	122.32039401043055	7.2	99.75686274509803	150.99999999999994
413700040	1441067533	31.096716502945586	122.32043260563651	7.2	99.75882352941177	150.99999999999994
413700040	1441067534	31.096710749220314	122.32047122664335	7.2	99.7607843137255	150.99999999999994
413700040	1441067535	31.096704966863804	122.32050987211018	7.2	99.76274509803922	150.99999999999994
413700040	1441067536	31.096699154626343	122.32054854069611	7.2	99.76470588235294	150.99999999999994
413700040	1441067537	31.096693311258136	122.32058723106026	7.2	99.76666666666667	150.99999999999994
413700040	1441067538	31.096687435509452	122.32062594186176	7.2	99.76862745098039	150.99999999999994
413700040	1441067539	31.096681526130567	122.32066467175974	7.2	99.77058823529411	150.99999999999994
413700040	1441067540	31.09667558187171	122.32070341941329	7.2	99.77254901960785	150.99999999999994
413700040	1441067541	31.096669601483146	122.32074218348153	7.2	99.77450980392157	150.99999999999994
413700040	1441067542	31.096663583715177	122.3207809626236	7.2	99.7764705882353	150.99999999999994
413700040	1441067543	31.096657527318	122.32081975549859	7.2	99.77843137254902	150.99999999999994
413700040	1441067544	31.096651431041927	122.32085856076559	7.2	99.78039215686275	150.99999999999994
413700040	1441067545	31.096645293637202	122.32089737708372	7.2	99.78235294117647	150.99999999999994
413700040	1441067546	31.096639113854085	122.32093620311211	7.2	99.7843137254902	150.99999999999994
413700040	1441067547	31.096632890442873	122.32097503750984	7.2	99.78627450980392	150.99999999999994
413700040	1441067548	31.09662662215379	122.32101387893601	7.2	99.78823529411765	150.99999999999994
413700040	1441067549	31.09662030773715	122.32105272604973	7.2	99.79019607843138	150.99999999999994
413700040	1441067550	31.09661394594322	122.32109157751012	7.2	99.7921568627451	150.99999999999994
413700040	1441067551	31.096607535522256	122.32113043197623	7.2	99.79411764705883	150.99999999999994
413700040	1441067552	31.09660107522455	122.3211692881072	7.2	99.79607843137255	150.99999999999994
413700040	1441067553	31.096594563800377	122.32120814456208	7.2	99.79803921568627	150.99999999999994
413700040	1441067554	31.096587999999993	122.321247	7.2	99.8	150.99999999999994
413700040	1441067555	31.09658138308734	122.32128585322468	7.198333333333333	99.84	150.99999999999994
413700040	1441067556	31.09657471438072	122.32132470361853	7.196666666666667	99.88	150.99999999999994
413700040	1441067557	31.096567995712125	122.32136355070858	7.195	99.92	150.99999999999994
413700040	1441067558	31.096561228913504	122.32140239402189	7.193333333333333	99.96000000000001	150.99999999999994
413700040	1441067559	31.09655441581681	122.3214412330855	7.191666666666666	100.0	150.99999999999994
413700040	1441067560	31.096547558254045	122.3214800674265	7.19	100.03999999999999	150.99999999999994
413700040	1441067561	31.096540658057148	122.32151889657193	7.1883333333333335	100.08	150.99999999999994
413700040	1441067562	31.096533717058076	122.32155772004886	7.1866666666666665	100.12	150.99999999999994
413700040	1441067563	31.096526737088798	122.32159653738434	7.1850000000000005	100.16000000000001	150.99999999999994
413700040	1441067564	31.096519719981288	122.32163534810543	7.183333333333334	100.2	150.99999999999994
413700040	1441067565	31.096512667567524	122.32167415173926	7.181666666666667	100.24	150.99999999999994
413700040	1441067566	31.096505581679434	122.32171294781283	7.18	100.28	150.99999999999994
413700040	1441067567	31.09649846414905	122.32175173585328	7.178333333333334	100.32000000000001	150.99999999999994
413700040	1441067568	31.096491316808287	122.32179051538768	7.176666666666667	100.36	150.99999999999994
413700040	1441067569	31.096484141489146	122.3218292859431	7.175	100.4	150.99999999999994
413700040	1441067570	31.096476940023567	122.32186804704665	7.173333333333334	100.44	150.99999999999994
413700040	1441067571	31.09646971424354	122.32190679822538	7.171666666666667	100.47999999999999	150.99999999999994
413700040	1441067572	31.09646246598104	122.32194553900645	7.17	100.52000000000001	150.99999999999994
413700040	1441067573	31.096455197068035	122.32198426891688	7.168333333333333	100.56	150.99999999999994
413700040	1441067574	31.096447909336508	122.32202298748383	7.166666666666667	100.60000000000001	150.99999999999994
413700040	1441067575	31.0964406046184	122.32206169423438	7.165	100.64	150.99999999999994
413700040	1441067576	31.096433284745707	122.32210038869567	7.163333333333333	100.67999999999999	150.99999999999994
413700040	1441067577	31.09642595155041	122.32213907039477	7.161666666666667	100.72000000000001	150.99999999999994
413700040	1441067578	31.09641860686448	122.32217773885878	7.16	100.76	150.99999999999994
413700040	1441067579	31.09641125251988	122.3222163936149	7.158333333333333	100.8	150.99999999999994
413700040	1441067580	31.096403890348608	122.32225503419016	7.156666666666666	100.84	150.99999999999994
413700040	1441067581	31.09639652218262	122.32229366011171	7.155	100.88	150.99999999999994
413700040	1441067582	31.0963891498539	122.3223322709067	7.153333333333333	100.92	150.99999999999994
413700040	1441067583	31.09638177519443	122.32237086610225	7.151666666666666	100.96000000000001	150.99999999999994
413700040	1441067584	31.096374400036193	122.32240944522547	7.15	101.0	150.99999999999994
413700040	1441067585	31.096367026211148	122.32244800780354	7.148333333333333	101.04	150.99999999999994
413700040	1441067586	31.096359655551304	122.32248655336355	7.1466666666666665	101.08	150.99999999999994
413700040	1441067587	31.096352289888625	122.32252508143267	7.145	101.12	150.99999999999994
413700040	1441067588	31.096344931055103	122.32256359153804	7.1433333333333335	101.16000000000001	150.99999999999994
413700040	1441067589	31.096337580882704	122.3226020832068	7.141666666666667	101.2	150.99999999999994
413700040	1441067590	31.09633024120341	122.3226405559661	7.14	101.24	150.99999999999994
413700040	1441067591	31.096322913849228	122.3226790093431	7.138333333333333	101.28	150.99999999999994
413700040	1441067592	31.09631560065212	122.32271744286497	7.136666666666667	101.32000000000001	150.99999999999994
413700040	1441067593	31.096308303444076	122.32275585605886	7.135	101.36	150.99999999999994
413700040	1441067594	31.096301024057084	122.32279424845191	7.133333333333333	101.4	150.99999999999994
413700040	1441067595	31.096293764323132	122.32283261957134	7.131666666666667	101.44	150.99999999999994
413700040	1441067596	31.0962865260742	122.32287096894426	7.13	101.48	150.99999999999994
413700040	1441067597	31.096279311142265	122.32290929609789	7.128333333333333	101.52000000000001	150.99999999999994
413700040	1441067598	31.096272121359334	122.32294760055939	7.126666666666666	101.56	150.99999999999994
413700040	1441067599	31.096264958557395	122.3229858818559	7.125	101.60000000000001	150.99999999999994
413700040	1441067600	31.096257824568415	122.32302413951467	7.123333333333333	101.64	150.99999999999994
413700040	1441067601	31.09625072122442	122.32306237306283	7.121666666666666	101.67999999999999	150.99999999999994
413700040	1441067602	31.09624365035735	122.3231005820276	7.12	101.72000000000001	150.99999999999994
413700040	1441067603	31.096236613799245	122.32313876593615	7.118333333333333	101.76	150.99999999999994
413700040	1441067604	31.09622961338206	122.32317692431569	7.116666666666666	101.8	150.99999999999994
413700040	1441067605	31.09622265093779	122.32321505669343	7.114999999999999	101.84	150.99999999999994
413700040	1441067606	31.096215728298464	122.32325316259653	7.113333333333333	101.88	150.99999999999994
413700040	1441067607	31.096208847296026	122.3232912415522	7.111666666666666	101.92	150.99999999999994
413700040	1441067608	31.096202009762486	122.3233292930877	7.109999999999999	101.96000000000001	150.99999999999994
413700040	1441067609	31.096195217529857	122.32336731673014	7.108333333333333	102.0	150.99999999999994
413700040	1441067610	31.09618847243012	122.32340531200684	7.1066666666666665	102.04	150.99999999999994
413700040	1441067611	31.096181776295264	122.32344327844494	7.1049999999999995	102.08	150.99999999999994
413700040	1441067612	31.096175130957306	122.32348121557169	7.103333333333333	102.12	150.99999999999994
413700040	1441067613	31.096168538248207	122.32351912291429	7.101666666666667	102.16000000000001	150.99999999999994
413700040	1441067614	31.096162000000003	122.323557	7.1	102.2	150.99999999999994
413700040	1441067615	31.09615551648303	122.32359484704854	7.1	102.135	150.99999999999994
413700040	1441067616	31.096149081721123	122.32363266704994	7.1	102.07	150.99999999999994
413700040	1441067617	31.096142688176474	122.32367046368667	7.1	102.00500000000001	150.99999999999994
413700040	1441067618	31.09613632831128	122.32370824064121	7.1	101.94000000000001	150.99999999999994
413700040	1441067619	31.096129994587717	122.32374600159604	7.1	101.875	150.99999999999994
413700040	1441067620	31.09612367946795	122.32378375023363	7.1	101.81	150.99999999999994
413700040	1441067621	31.09611737541417	122.32382149023644	7.1	101.745	150.99999999999994
413700040	1441067622	31.096111074888537	122.32385922528692	7.1	101.68	150.99999999999994
413700040	1441067623	31.096104770353225	122.3238969590675	7.1	101.61500000000001	150.99999999999994
413700040	1441067624	31.096098454270383	122.32393469526053	7.1	101.55000000000001	150.99999999999994
413700040	1441067625	31.096092119102185	122.32397243754848	7.1	101.48500000000001	150.99999999999994
413700040	1441067626	31.096085757310757	122.3240101896137	7.1	101.42	150.99999999999994
413700040	1441067627	31.096079361358246	122.32404795513861	7.1	101.355	150.99999999999994
413700040	1441067628	31.096072923706814	122.3240857378055	7.1	101.29	150.99999999999994
413700040	1441067629	31.096066436818592	122.32412354129679	7.1	101.22500000000001	150.99999999999994
413700040	1441067630	31.0960598931557	122.32416136929479	7.1	101.16000000000001	150.99999999999994
413700040	1441067631	31.09605328518028	122.32419922548178	7.1	101.09500000000001	150.99999999999994
413700040	1441067632	31.096046605354438	122.32423711354014	7.1	101.03000000000002	150.99999999999994
413700040	1441067633	31.096039846140314	122.32427503715212	7.1	100.965	150.99999999999994
413700040	1441067634	31.096033000000002	122.324313	7.1	100.9	150.99999999999994
413700040	1441067635	31.096026061736097	122.32435100434408	7.1	100.95	150.99999999999994
413700040	1441067636	31.096019035513045	122.32438904675647	7.1	101.0	150.99999999999994
413700040	1441067637	31.096011927835757	122.32442712238736	7.1	101.05000000000001	150.99999999999994
413700040	1441067638	31.096004745209186	122.32446522638692	7.1	101.10000000000001	150.99999999999994
413700040	1441067639	31.095997494138224	122.3245033539053	7.1	101.15	150.99999999999994
413700040	1441067640	31.095990181127846	122.32454150009269	7.1	101.2	150.99999999999994
413700040	1441067641	31.09598281268301	122.32457966009936	7.1	101.25000000000001	150.99999999999994
413700040	1441067642	31.095975395308617	122.32461782907544	7.1	101.30000000000001	150.99999999999994
413700040	1441067643	31.095967935509673	122.32465600217117	7.1	101.35000000000001	150.99999999999994
413700040	1441067644	31.095960439791106	122.32469417453682	7.1	101.4	150.99999999999994
413700040	1441067645	31.09595291465794	122.3247323413226	7.1	101.45000000000002	150.99999999999994
413700040	1441067646	31.09594536661509	122.32477049767883	7.1	101.50000000000001	150.99999999999994
413700040	1441067647	31.095937802167565	122.32480863875574	7.1	101.55000000000001	150.99999999999994
413700040	1441067648	31.095930227820354	122.3248467597036	7.1	101.60000000000001	150.99999999999994
413700040	1441067649	31.09592265007844	122.32488485567276	7.1	101.65000000000002	150.99999999999994
413700040	1441067650	31.095915075446833	122.3249229218135	7.1	101.7	150.99999999999994
413700040	1441067651	31.09590751043053	122.3249609532761	7.1	101.75	150.99999999999994
413700040	1441067652	31.095899961534563	122.32499894521095	7.1	101.8	150.99999999999994
413700040	1441067653	31.095892435263924	122.32503689276838	7.1	101.85	150.99999999999994
413700040	1441067654	31.09588493812365	122.32507479109874	7.1	101.9	150.99999999999994
413700040	1441067655	31.095877476618764	122.3251126353524	7.1	101.95	150.99999999999994
413700040	1441067656	31.095870057254302	122.3251504206797	7.1	102.0	150.99999999999994
413700040	1441067657	31.095862686535302	122.3251881422311	7.1	102.05	150.99999999999994
413700040	1441067658	31.095855370966824	122.32522579515698	7.1	102.10000000000001	150.99999999999994
413700040	1441067659	31.095848117053897	122.32526337460773	7.1	102.15	150.99999999999994
413700040	1441067660	31.095840931301613	122.32530087573379	7.1	102.2	150.99999999999994
413700040	1441067661	31.095833820215002	122.32533829368559	7.1	102.25	150.99999999999994
413700040	1441067662	31.095826790299142	122.32537562361358	7.1	102.30000000000001	150.99999999999994
413700040	1441067663	31.09581984805911	122.32541286066822	7.1	102.35000000000001	150.99999999999994
413700040	1441067664	31.095812999999996	122.32545	7.1	102.4	150.99999999999994
413700040	1441067665	31.095806249496416	122.32548704180772	7.1	102.31	150.99999999999994
413700040	1441067666	31.095799587401107	122.32552400648356	7.1	102.22	150.99999999999994
413700040	1441067667	31.095793001436306	122.32556091946807	7.1	102.13000000000001	150.99999999999994
413700040	1441067668	31.09578647932425	122.32559780620173	7.1	102.04	150.99999999999994
413700040	1441067669	31.095780008787134	122.32563469212499	7.1	101.94999999999999	150.99999999999994
413700040	1441067670	31.095773577547106	122.3256716026783	7.1	101.86	150.99999999999994
413700040	1441067671	31.095767173326283	122.32570856330209	7.1	101.77000000000001	150.99999999999994
413700040	1441067672	31.09576078384678	122.32574559943671	7.1	101.67999999999999	150.99999999999994
413700040	1441067673	31.09575439683068	122.32578273652258	7.1	101.58999999999999	150.99999999999994
413700040	1441067674	31.095748	122.32581999999998	7.1	101.5	150.99999999999994
413700040	1441067675	31.09574158343998	122.32585740893552	7.1	101.48	150.99999999999994
413700040	1441067676	31.095735146688675	122.32589495690084	7.1	101.46	150.99999999999994
413700040	1441067677	31.095728691647395	122.32593263109379	7.1	101.44	150.99999999999994
413700040	1441067678	31.09572222021741	122.32597041871233	7.1	101.42	150.99999999999994
413700040	1441067679	31.095715734300075	122.32600830695435	7.1	101.4	150.99999999999994
413700040	1441067680	31.09570923579671	122.32604628301775	7.1	101.38	150.99999999999994
413700040	1441067681	31.095702726608668	122.32608433410049	7.1	101.36	150.99999999999994
413700040	1441067682	31.095696208637303	122.32612244740044	7.1	101.33999999999999	150.99999999999994
413700040	1441067683	31.095689683784016	122.32616061011561	7.1	101.32	150.99999999999994
413700040	1441067684	31.095683153950166	122.32619880944387	7.1	101.3	150.99999999999994
413700040	1441067685	31.09567662103722	122.32623703258321	7.1	101.28	150.99999999999994
413700040	1441067686	31.09567008694655	122.32627526673157	7.1	101.26	150.99999999999994
413700040	1441067687	31.095663553579612	122.32631349908694	7.1	101.24	150.99999999999994
413700040	1441067688	31.095657022837887	122.32635171684726	7.1	101.22	150.99999999999994
413700040	1441067689	31.09565049662282	122.32638990721047	7.1	101.19999999999999	150.99999999999994
413700040	1441067690	31.095643976835902	122.32642805737461	7.1	101.17999999999999	150.99999999999994
413700040	1441067691	31.095637465378626	122.32646615453766	7.1	101.16	150.99999999999994
413700040	1441067692	31.09563096415253	122.32650418589756	7.1	101.14	150.99999999999994
413700040	1441067693	31.095624475059147	122.32654213865236	7.1	101.11999999999999	150.99999999999994
413700040	1441067694	31.095618000000005	122.32658	7.1	101.1	150.99999999999994
413700040	1441067695	31.09561153943705	122.32661775936894	7.1	101.14999999999999	150.99999999999994
413700040	1441067696	31.09560508807365	122.3266554151089	7.1	101.19999999999999	150.99999999999994
413700040	1441067697	31.09559863917354	122.32669296780001	7.1	101.25	150.99999999999994
413700040	1441067698	31.095592186000506	122.32673041802246	7.1	101.3	150.99999999999994
413700040	1441067699	31.09558572181825	122.3267677663563	7.1	101.35	150.99999999999994
413700040	1441067700	31.09557923989055	122.32680501338167	7.1	101.39999999999999	150.99999999999994
413700040	1441067701	31.095572733481134	122.32684215967863	7.1	101.44999999999999	150.99999999999994
413700040	1441067702	31.095566195853742	122.32687920582731	7.1	101.5	150.99999999999994
413700040	1441067703	31.09555962027211	122.32691615240775	7.1	101.55	150.99999999999994
413700040	1441067704	31.095552999999992	122.32695300000002	7.1	101.6	150.99999999999994
413700040	1441067705	31.09554632969668	122.32698975330196	7.1	101.63	150.99999999999994
413700040	1441067706	31.095539609603698	122.32702643348266	7.1	101.65999999999998	150.99999999999994
413700040	1441067707	31.095532841358093	122.32706306582895	7.1	101.69	150.99999999999994
413700040	1441067708	31.095526026596904	122.32709967562771	7.1	101.72	150.99999999999994
413700040	1441067709	31.09551916695713	122.32713628816576	7.1	101.75	150.99999999999994
413700040	1441067710	31.095512264075726	122.32717292873	7.1	101.77999999999999	150.99999999999994
413700040	1441067711	31.095505319589666	122.3272096226072	7.1	101.80999999999999	150.99999999999994
413700040	1441067712	31.09549833513584	122.32724639508427	7.1	101.84	150.99999999999994
413700040	1441067713	31.09549131235112	122.32728327144802	7.1	101.87	150.99999999999994
413700040	1441067714	31.095484252872385	122.32732027698529	7.1	101.89999999999999	150.99999999999994
413700040	1441067715	31.095477158336436	122.32735743698288	7.1	101.92999999999999	150.99999999999994
413700040	1441067716	31.095470030380092	122.32739477672762	7.1	101.96	150.99999999999994
413700040	1441067717	31.0954628706401	122.32743232150632	7.1	101.99000000000001	150.99999999999994
413700040	1441067718	31.095455680753208	122.32747009660581	7.1	102.02	150.99999999999994
413700040	1441067719	31.09544846235611	122.3275081273129	7.1	102.05	150.99999999999994
413700040	1441067720	31.095441217085497	122.32754643891437	7.1	102.08	150.99999999999994
413700040	1441067721	31.09543394657797	122.32758505669702	7.1	102.11	150.99999999999994
413700040	1441067722	31.09542665247017	122.32762400594765	7.1	102.14000000000001	150.99999999999994
413700040	1441067723	31.09541933639867	122.32766331195305	7.1	102.17	150.99999999999994
413700040	1441067724	31.095412	122.327703	7.1	102.2	150.99999999999994
413700040	1441067725	31.095404646671398	122.32774308060745	7.1	102.06842105263158	150.99999999999994
413700040	1441067726	31.095397286852986	122.32778350522318	7.1	101.93684210526317	150.99999999999994
413700040	1441067727	31.09538993274567	122.32782421052714	7.1	101.80526315789474	150.99999999999994
413700040	1441067728	31.095382596550486	122.32786513319937	7.1	101.67368421052632	150.99999999999994
413700040	1441067729	31.095375290468475	122.32790620991987	7.1	101.5421052631579	150.99999999999994
413700040	1441067730	31.095368026700818	122.32794737736882	7.1	101.41052631578948	150.99999999999994
413700040	1441067731	31.09536081744874	122.32798857222625	7.1	101.27894736842106	150.99999999999994
413700040	1441067732	31.095353674913564	122.32802973117242	7.1	101.14736842105263	150.99999999999994
413700040	1441067733	31.095346611296712	122.32807079088747	7.1	101.01578947368421	150.99999999999994
413700040	1441067734	31.09533963879963	122.32811168805169	7.1	100.8842105263158	150.99999999999994
413700040	1441067735	31.095332769623905	122.32815235934535	7.1	100.75263157894737	150.99999999999994
413700040	1441067736	31.095326015971178	122.32819274144877	7.1	100.62105263157895	150.99999999999994
413700040	1441067737	31.095319390043166	122.32823277104231	7.1	100.48947368421052	150.99999999999994
413700040	1441067738	31.09531290404167	122.32827238480637	7.1	100.35789473684211	150.99999999999994
413700040	1441067739	31.095306570168567	122.32831151942133	7.1	100.22631578947369	150.99999999999994
413700040	1441067740	31.0953004006258	122.32835011156769	7.1	100.09473684210526	150.99999999999994
413700040	1441067741	31.09529440761538	122.32838809792591	7.1	99.96315789473684	150.99999999999994
413700040	1441067742	31.095288603339398	122.32842541517651	7.1	99.83157894736843	150.99999999999994
413700040	1441067743	31.095282999999988	122.328462	7.1	99.7	150.99999999999994
413700040	1441067744	31.09527760219992	122.32849781688803	7.1	99.96363636363637	150.99999999999994
413700040	1441067745	31.09527238414421	122.3285329415765	7.1	100.22727272727273	150.99999999999994
413700040	1441067746	31.09526731243829	122.3285674776122	7.1	100.4909090909091	150.99999999999994
413700040	1441067747	31.09526235368752	122.32860152854197	7.1	100.75454545454546	150.99999999999994
413700040	1441067748	31.095257474497092	122.32863519791253	7.1	101.01818181818183	150.99999999999994
413700040	1441067749	31.095252641472122	122.32866858927049	7.1	101.28181818181818	150.99999999999994
413700040	1441067750	31.095247821217594	122.3287018061625	7.1	101.54545454545453	150.99999999999994
413700040	1441067751	31.0952429803384	122.32873495213502	7.1	101.8090909090909	150.99999999999994
413700040	1441067752	31.095238085439316	122.32876813073455	7.1	102.07272727272726	150.99999999999994
413700040	1441067753	31.095233103124986	122.32880144550741	7.1	102.33636363636363	150.99999999999994
413700040	1441067754	31.09522799999999	122.328835	7.1	102.6	150.99999999999994
413700040	1441067755	31.095222749880808	122.32886887854818	7.097499999999999	102.4275	150.99999999999994
413700040	1441067756	31.095217355432	122.32890308864644	7.095	102.25499999999998	150.99999999999994
413700040	1441067757	31.09521182653016	122.32893761857898	7.092499999999999	102.0825	150.99999999999994
413700040	1441067758	31.095206173051913	122.32897245662993	7.09	101.91	150.99999999999994
413700040	1441067759	31.095200404873857	122.32900759108348	7.0874999999999995	101.7375	150.99999999999994
413700040	1441067760	31.09519453187263	122.32904301022386	7.085	101.565	150.99999999999994
413700040	1441067761	31.09518856392485	122.3290787023353	7.0825	101.39249999999998	150.99999999999994
413700040	1441067762	31.095182510907208	122.32911465570199	7.08	101.21999999999998	150.99999999999994
413700040	1441067763	31.095176382696337	122.32915085860819	7.0775	101.0475	150.99999999999994
413700040	1441067764	31.09517018916892	122.3291872993382	7.074999999999999	100.875	150.99999999999994
413700040	1441067765	31.095163940201672	122.32922396617626	7.0725	100.7025	150.99999999999994
413700040	1441067766	31.095157645671243	122.32926084740669	7.069999999999999	100.52999999999999	150.99999999999994
413700040	1441067767	31.095151315454366	122.32929793131383	7.0675	100.35749999999999	150.99999999999994
413700040	1441067768	31.095144959427802	122.32933520618197	7.0649999999999995	100.18499999999999	150.99999999999994
413700040	1441067769	31.095138587468213	122.3293726602955	7.0625	100.0125	150.99999999999994
413700040	1441067770	31.095132209452427	122.3294102819388	7.06	99.84	150.99999999999994
413700040	1441067771	31.095125835257175	122.32944805939623	7.0575	99.66749999999999	150.99999999999994
413700040	1441067772	31.09511947475921	122.3294859809522	7.055	99.49499999999999	150.99999999999994
413700040	1441067773	31.095113137835376	122.32952403489114	7.0525	99.32249999999999	150.99999999999994
413700040	1441067774	31.095106834362447	122.32956220949754	7.05	99.14999999999999	150.99999999999994
413700040	1441067775	31.09510057421724	122.32960049305582	7.047499999999999	98.9775	150.99999999999994
413700040	1441067776	31.095094367276594	122.32963887385047	7.045	98.80499999999999	150.99999999999994
413700040	1441067777	31.095088223417374	122.32967734016599	7.0424999999999995	98.6325	150.99999999999994
413700040	1441067778	31.095082152516408	122.32971588028693	7.04	98.46	150.99999999999994
413700040	1441067779	31.0950761644506	122.32975448249779	7.0375	98.2875	150.99999999999994
413700040	1441067780	31.09507026909682	122.3297931350832	7.035	98.11500000000001	150.99999999999994
413700040	1441067781	31.095064476331974	122.32983182632766	7.0325	97.9425	150.99999999999994
413700040	1441067782	31.09505879603299	122.32987054451581	7.03	97.77	150.99999999999994
413700040	1441067783	31.095053238076808	122.32990927793226	7.0275	97.5975	150.99999999999994
413700040	1441067784	31.09504781234035	122.32994801486166	7.025	97.425	150.99999999999994
413700040	1441067785	31.095042528700603	122.32998674358865	7.0225	97.2525	150.99999999999994
413700040	1441067786	31.095037397034524	122.33002545239788	7.02	97.08	150.99999999999994
413700040	1441067787	31.09503242721912	122.3300641295741	7.0175	96.9075	150.99999999999994
413700040	1441067788	31.095027629131366	122.33010276340194	7.015	96.735	150.99999999999994
413700040	1441067789	31.095023012648312	122.3301413421662	7.0125	96.5625	150.99999999999994
413700040	1441067790	31.09501858764697	122.3301798541516	7.01	96.39	150.99999999999994
413700040	1441067791	31.09501436400441	122.33021828764288	7.0075	96.2175	150.99999999999994
413700040	1441067792	31.095010351597676	122.33025663092485	7.005	96.045	150.99999999999994
413700040	1441067793	31.095006560303844	122.33029487228228	7.0025	95.8725	150.99999999999994
413700040	1441067794	31.09500299999999	122.330333	7.0	95.7	150.99999999999994
413700040	1441067795	31.094999676124193	122.33037100603174	7.0	95.61500000000001	150.99999999999994
413700040	1441067796	31.09499657635822	122.33040889700709	7.0	95.53	150.99999999999994
413700040	1441067797	31.094993683944796	122.33044668322442	7.0	95.44500000000001	150.99999999999994
413700040	1441067798	31.094990982126678	122.33048437498219	7.0	95.36	150.99999999999994
413700040	1441067799	31.09498845414651	122.33052198257876	7.0	95.275	150.99999999999994
413700040	1441067800	31.09498608324702	122.33055951631249	7.0	95.19000000000001	150.99999999999994
413700040	1441067801	31.09498385267086	122.33059698648172	7.0	95.105	150.99999999999994
413700040	1441067802	31.09498174566072	122.33063440338472	7.0	95.02000000000001	150.99999999999994
413700040	1441067803	31.09497974545922	122.33067177731981	7.0	94.935	150.99999999999994
413700040	1441067804	31.094977835309034	122.33070911858518	7.0	94.85000000000001	150.99999999999994
413700040	1441067805	31.09497599845275	122.33074643747906	7.0	94.76500000000001	150.99999999999994
413700040	1441067806	31.094974218133018	122.33078374429965	7.0	94.68	150.99999999999994
413700040	1441067807	31.094972477592417	122.33082104934512	7.0	94.59500000000001	150.99999999999994
413700040	1441067808	31.094970760073547	122.33085836291362	7.0	94.51	150.99999999999994
413700040	1441067809	31.094969048818967	122.33089569530323	7.0	94.425	150.99999999999994
413700040	1441067810	31.09496732707127	122.33093305681203	7.0	94.34	150.99999999999994
413700040	1441067811	31.094965578072983	122.33097045773809	7.0	94.255	150.99999999999994
413700040	1441067812	31.09496378506666	122.33100790837946	7.0	94.17	150.99999999999994
413700040	1441067813	31.09496193129483	122.3310454190341	7.0	94.085	150.99999999999994
413700040	1441067814	31.094959999999986	122.331083	7.0	94.0	150.99999999999994
413700040	1441067815	31.0949579782637	122.33112065929468	6.995	93.985	150.99999999999994
413700040	1441067816	31.094955868523616	122.33115839581384	6.99	93.97000000000001	150.99999999999994
413700040	1441067817	31.094953677056402	122.33119620617276	6.985	93.95500000000001	150.99999999999994
413700040	1441067818	31.09495141013877	122.33123408698668	6.98	93.94000000000001	150.99999999999994
413700040	1441067819	31.09494907404743	122.33127203487093	6.975	93.92500000000001	150.99999999999994
413700040	1441067820	31.09494667505908	122.33131004644079	6.97	93.91	150.99999999999994
413700040	1441067821	31.094944219450426	122.33134811831158	6.965	93.895	150.99999999999994
413700040	1441067822	31.094941713498184	122.33138624709862	6.96	93.88	150.99999999999994
413700040	1441067823	31.094939163479065	122.33142442941723	6.955	93.865	150.99999999999994
413700040	1441067824	31.094936575669788	122.33146266188272	6.95	93.85000000000001	150.99999999999994
413700040	1441067825	31.094933956347084	122.3315009411105	6.945	93.83500000000001	150.99999999999994
413700040	1441067826	31.094931311787676	122.3315392637159	6.94	93.82000000000001	150.99999999999994
413700040	1441067827	31.0949286482683	122.3315776263143	6.9350000000000005	93.805	150.99999999999994
413700040	1441067828	31.094925972065692	122.33161602552103	6.930000000000001	93.79	150.99999999999994
413700040	1441067829	31.094923289456595	122.33165445795156	6.925000000000001	93.77499999999999	150.99999999999994
413700040	1441067830	31.09492060671776	122.33169292022123	6.92	93.75999999999999	150.99999999999994
413700040	1441067831	31.094917930125924	122.33173140894549	6.915	93.74499999999999	150.99999999999994
413700040	1441067832	31.094915265957844	122.33176992073976	6.91	93.72999999999999	150.99999999999994
413700040	1441067833	31.094912620490287	122.33180845221943	6.905	93.715	150.99999999999994
413700040	1441067834	31.09491	122.331847	6.9	93.7	150.99999999999994
413700040	1441067835	31.09490740895105	122.33188556030106	6.9	93.71	150.99999999999994
413700040	1441067836	31.094904844556655	122.33192412775898	6.9	93.72	150.99999999999994
413700040	1441067837	31.0949023022173	122.33196269661434	6.9	93.72999999999999	150.99999999999994
413700040	1441067838	31.094899777333552	122.33200126110758	6.9	93.74	150.99999999999994
413700040	1441067839	31.094897265305885	122.3320398154793	6.9	93.75	150.99999999999994
413700040	1441067840	31.094894761534846	122.33207835396996	6.9	93.76	150.99999999999994
413700040	1441067841	31.09489226142099	122.33211687082006	6.9	93.77000000000001	150.99999999999994
413700040	1441067842	31.09488976036484	122.33215536027015	6.9	93.78	150.99999999999994
413700040	1441067843	31.09488725376696	122.33219381656069	6.9	93.79	150.99999999999994
413700040	1441067844	31.094884737027876	122.33223223393216	6.9	93.80000000000001	150.99999999999994
413700040	1441067845	31.094882205548195	122.33227060662504	6.9	93.81	150.99999999999994
413700040	1441067846	31.094879654728484	122.33230892887981	6.9	93.82000000000001	150.99999999999994
413700040	1441067847	31.094877079969308	122.33234719493693	6.9	93.83	150.99999999999994
413700040	1441067848	31.09487447667124	122.33238539903684	6.9	93.84	150.99999999999994
413700040	1441067849	31.0948718402349	122.33242353542	6.9	93.85000000000001	150.99999999999994
413700040	1441067850	31.094869166060853	122.3324615983269	6.9	93.86000000000001	150.99999999999994
413700040	1441067851	31.094866449549738	122.33249958199791	6.9	93.87000000000002	150.99999999999994
413700040	1441067852	31.094863686102137	122.33253748067347	6.9	93.88000000000001	150.99999999999994
413700040	1441067853	31.094860871118673	122.33257528859404	6.9	93.89000000000001	150.99999999999994
413700040	1441067854	31.094858	122.332613	6.9	93.9	150.99999999999994
413700040	1441067855	31.094855069433443	122.33265061124551	6.9	93.995	150.99999999999994
413700040	1441067856	31.094852081253293	122.33268812713949	6.9	94.09000000000002	150.99999999999994
413700040	1441067857	31.09484903858058	122.33272555460465	6.9	94.185	150.99999999999994
413700040	1441067858	31.094845944536292	122.33276290056368	6.9	94.28000000000002	150.99999999999994
413700040	1441067859	31.094842802241406	122.33280017193924	6.9	94.37500000000001	150.99999999999994
413700040	1441067860	31.094839614816944	122.33283737565404	6.9	94.47	150.99999999999994
413700040	1441067861	31.094836385383868	122.3328745186308	6.9	94.56500000000001	150.99999999999994
413700040	1441067862	31.09483311706314	122.33291160779217	6.9	94.66	150.99999999999994
413700040	1441067863	31.094829812975714	122.33294865006093	6.9	94.75500000000001	150.99999999999994
413700040	1441067864	31.09482647624259	122.33298565235972	6.9	94.85000000000001	150.99999999999994
413700040	1441067865	31.094823109984656	122.33302262161129	6.9	94.945	150.99999999999994
413700040	1441067866	31.094819717322867	122.33305956473833	6.9	95.04	150.99999999999994
413700040	1441067867	31.09481630137817	122.3330964886636	6.9	95.135	150.99999999999994
413700040	1441067868	31.094812865271468	122.33313340030982	6.9	95.23	150.99999999999994
413700040	1441067869	31.09480941212368	122.33317030659968	6.9	95.325	150.99999999999994
413700040	1441067870	31.094805945055743	122.33320721445598	6.9	95.41999999999999	150.99999999999994
413700040	1441067871	31.094802467188508	122.3332441308014	6.9	95.515	150.99999999999994
413700040	1441067872	31.094798981642896	122.33328106255873	6.9	95.61	150.99999999999994
413700040	1441067873	31.094795491539763	122.33331801665068	6.9	95.705	150.99999999999994
413700040	1441067874	31.094792000000005	122.33335500000001	6.9	95.8	150.99999999999994
413700040	1441067875	31.094788509722793	122.33339201811077	6.9	95.79249999999999	150.99999999999994
413700040	1441067876	31.09478502172057	122.33342907081204	6.9	95.785	150.99999999999994
413700040	1441067877	31.09478153658402	122.33346615651429	6.9	95.7775	150.99999999999994
413700040	1441067878	31.094778054903923	122.33350327362791	6.9	95.77	150.99999999999994
413700040	1441067879	31.094774577270996	122.3335404205633	6.9	95.7625	150.99999999999994
413700040	1441067880	31.094771104275996	122.33357759573089	6.9	95.755	150.99999999999994
413700040	1441067881	31.094767636509637	122.33361479754107	6.9	95.7475	150.99999999999994
413700040	1441067882	31.094764174562677	122.33365202440429	6.9	95.74	150.99999999999994
413700040	1441067883	31.094760719025846	122.3336892747309	6.9	95.7325	150.99999999999994
413700040	1441067884	31.09475727048991	122.33372654693139	6.9	95.725	150.99999999999994
413700040	1441067885	31.09475382954561	122.33376383941615	6.9	95.7175	150.99999999999994
413700040	1441067886	31.0947503967837	122.33380115059559	6.9	95.71	150.99999999999994
413700040	1441067887	31.09474697279491	122.33383847888015	6.9	95.7025	150.99999999999994
413700040	1441067888	31.094743558170013	122.33387582268021	6.9	95.69500000000001	150.99999999999994
413700040	1441067889	31.09474015349976	122.33391318040626	6.9	95.6875	150.99999999999994
413700040	1441067890	31.094736759374914	122.33395055046864	6.9	95.68	150.99999999999994
413700040	1441067891	31.094733376386216	122.33398793127785	6.9	95.6725	150.99999999999994
413700040	1441067892	31.094730005124454	122.33402532124428	6.9	95.665	150.99999999999994
413700040	1441067893	31.094726646180366	122.33406271877837	6.9	95.6575	150.99999999999994
413700040	1441067894	31.09472330014472	122.33410012229052	6.9	95.65	150.99999999999994
413700040	1441067895	31.094719967608313	122.33413753019121	6.9	95.6425	150.99999999999994
413700040	1441067896	31.094716649161874	122.3341749408908	6.9	95.63499999999999	150.99999999999994
413700040	1441067897	31.09471334539618	122.33421235279981	6.9	95.6275	150.99999999999994
413700040	1441067898	31.09471005690201	122.33424976432859	6.9	95.61999999999999	150.99999999999994
413700040	1441067899	31.09470678427015	122.33428717388762	6.9	95.6125	150.99999999999994
413700040	1441067900	31.094703528091355	122.33432457988732	6.9	95.60499999999999	150.99999999999994
413700040	1441067901	31.094700288956425	122.33436198073815	6.9	95.5975	150.99999999999994
413700040	1441067902	31.09469706745612	122.33439937485049	6.9	95.58999999999999	150.99999999999994
413700040	1441067903	31.09469386418123	122.33443676063484	6.9	95.5825	150.99999999999994
413700040	1441067904	31.094690679722532	122.3344741365016	6.9	95.575	150.99999999999994
413700040	1441067905	31.094687514670817	122.33451150086123	6.9	95.5675	150.99999999999994
413700040	1441067906	31.09468436961686	122.33454885212417	6.9	95.56	150.99999999999994
413700040	1441067907	31.094681245151477	122.33458618870087	6.9	95.5525	150.99999999999994
413700040	1441067908	31.09467814186544	122.33462350900173	6.9	95.545	150.99999999999994
413700040	1441067909	31.09467506034954	122.33466081143726	6.9	95.5375	150.99999999999994
413700040	1441067910	31.094672001194567	122.33469809441785	6.9	95.53	150.99999999999994
413700040	1441067911	31.094668964991335	122.33473535635397	6.9	95.5225	150.99999999999994
413700040	1441067912	31.094665952330626	122.33477259565608	6.9	95.515	150.99999999999994
413700040	1441067913	31.09466296380324	122.33480981073458	6.9	95.50750000000001	150.99999999999994
413700040	1441067914	31.094660000000005	122.33484700000001	6.9	95.5	150.99999999999994
413700040	1441067915	31.09465706128346	122.33488416237314	6.9	95.5	150.99999999999994
413700040	1441067916	31.09465414710328	122.3349212988166	6.9	95.5	150.99999999999994
413700040	1441067917	31.09465125668089	122.33495841080332	6.9	95.5	150.99999999999994
413700040	1441067918	31.094648389237733	122.33499549980628	6.9	95.5	150.99999999999994
413700040	1441067919	31.094645543995217	122.33503256729844	6.9	95.5	150.99999999999994
413700040	1441067920	31.09464272017478	122.3350696147528	6.9	95.5	150.99999999999994
413700040	1441067921	31.094639916997835	122.33510664364228	6.9	95.5	150.99999999999994
413700040	1441067922	31.094637133685808	122.33514365543984	6.9	95.5	150.99999999999994
413700040	1441067923	31.094634369460124	122.3351806516185	6.9	95.5	150.99999999999994
413700040	1441067924	31.094631623542185	122.33521763365117	6.9	95.5	150.99999999999994
413700040	1441067925	31.094628895153416	122.33525460301084	6.9	95.5	150.99999999999994
413700040	1441067926	31.09462618351525	122.33529156117045	6.9	95.5	150.99999999999994
413700040	1441067927	31.094623487849066	122.33532850960297	6.9	95.5	150.99999999999994
413700040	1441067928	31.094620807376284	122.33536544978134	6.9	95.5	150.99999999999994
413700040	1441067929	31.094618141318332	122.33540238317853	6.9	95.5	150.99999999999994
413700040	1441067930	31.094615488896594	122.33543931126748	6.9	95.5	150.99999999999994
413700040	1441067931	31.094612849332496	122.33547623552117	6.9	95.5	150.99999999999994
413700040	1441067932	31.09461022184742	122.3355131574125	6.9	95.5	150.99999999999994
413700040	1441067933	31.094607605662798	122.33555007841447	6.9	95.5	150.99999999999994
413700040	1441067934	31.094605	122.335587	6.9	95.5	150.99999999999994
413700040	1441067935	31.09460240418241	122.3356239232484	6.9	95.51034482758621	150.99999999999994
413700040	1441067936	31.094599817941297	122.33566084766434	6.9	95.5206896551724	150.99999999999994
413700040	1441067937	31.094597241109895	122.33569777235893	6.9	95.53103448275863	150.99999999999994
413700040	1441067938	31.094594673521414	122.33573469644315	6.9	95.54137931034484	150.99999999999994
413700040	1441067939	31.09459211500912	122.33577161902807	6.9	95.55172413793103	150.99999999999994
413700040	1441067940	31.094589565406235	122.33580853922477	6.9	95.56206896551724	150.99999999999994
413700040	1441067941	31.094587024546	122.33584545614427	6.9	95.57241379310344	150.99999999999994
413700040	1441067942	31.094584492261678	122.3358823688976	6.9	95.58275862068966	150.99999999999994
413700040	1441067943	31.094581968386464	122.33591927659583	6.9	95.59310344827587	150.99999999999994
413700040	1441067944	31.09457945275364	122.33595617835	6.9	95.60344827586206	150.99999999999994
413700040	1441067945	31.094576945196422	122.33599307327118	6.9	95.61379310344827	150.99999999999994
413700040	1441067946	31.094574445548073	122.33602996047038	6.9	95.62413793103447	150.99999999999994
413700040	1441067947	31.094571953641836	122.33606683905869	6.9	95.63448275862069	150.99999999999994
413700040	1441067948	31.094569469310937	122.33610370814709	6.9	95.6448275862069	150.99999999999994
413700040	1441067949	31.09456699238865	122.33614056684671	6.9	95.6551724137931	150.99999999999994
413700040	1441067950	31.0945645227082	122.33617741426852	6.9	95.6655172413793	150.99999999999994
413700040	1441067951	31.094562060102852	122.33621424952361	6.9	95.67586206896551	150.99999999999994
413700040	1441067952	31.094559604405838	122.33625107172301	6.9	95.68620689655172	150.99999999999994
413700040	1441067953	31.094557155450435	122.33628787997777	6.9	95.69655172413793	150.99999999999994
413700040	1441067954	31.09455471306987	122.33632467339893	6.9	95.70689655172413	150.99999999999994
413700040	1441067955	31.094552277097414	122.33636145109755	6.9	95.71724137931034	150.99999999999994
413700040	1441067956	31.094549847366302	122.33639821218465	6.9	95.72758620689656	150.99999999999994
413700040	1441067957	31.094547423709802	122.33643495577131	6.9	95.73793103448276	150.99999999999994
413700040	1441067958	31.09454500596117	122.33647168096856	6.9	95.74827586206897	150.99999999999994
413700040	1441067959	31.09454259395366	122.33650838688742	6.9	95.75862068965516	150.99999999999994
413700040	1441067960	31.09454018752052	122.33654507263893	6.9	95.76896551724137	150.99999999999994
413700040	1441067961	31.094537786495025	122.33658173733419	6.9	95.77931034482759	150.99999999999994
413700040	1441067962	31.094535390710423	122.3366183800842	6.9	95.78965517241379	150.99999999999994
413700040	1441067963	31.09453299999999	122.33665500000001	6.9	95.8	150.99999999999994
413700040	1441067964	31.09453061420495	122.3366915991545	6.9	95.81818181818181	150.99999999999994
413700040	1441067965	31.09452823319845	122.33672819146803	6.9	95.83636363636364	150.99999999999994
413700040	1441067966	31.0945258568616	122.33676479382268	6.9	95.85454545454544	150.99999999999994
413700040	1441067967	31.09452348507548	122.33680142310068	6.9	95.87272727272727	150.99999999999994
413700040	1441067968	31.094521117721147	122.33683809618414	6.9	95.89090909090909	150.99999999999994
413700040	1441067969	31.094518754679658	122.33687482995519	6.9	95.9090909090909	150.99999999999994
413700040	1441067970	31.094516395832027	122.33691164129603	6.9	95.92727272727274	150.99999999999994
413700040	1441067971	31.094514041059266	122.33694854708878	6.9	95.94545454545455	150.99999999999994
413700040	1441067972	31.094511690242374	122.3369855642156	6.9	95.96363636363637	150.99999999999994
413700040	1441067973	31.094509343262292	122.33702270955862	6.9	95.98181818181818	150.99999999999994
413700040	1441067974	31.094506999999997	122.33706000000001	6.9	96.00000000000001	150.99999999999994
413700040	1441067975	31.094504659869873	122.33709744713713	6.9	96.025	150.99999999999994
413700040	1441067976	31.09450232042022	122.33713504142843	6.9	96.05000000000001	150.99999999999994
413700040	1441067977	31.094499978732795	122.33717276804755	6.9	96.075	150.99999999999994
413700040	1441067978	31.09449763188945	122.3372106121682	6.9	96.10000000000001	150.99999999999994
413700040	1441067979	31.09449527697196	122.33724855896399	6.9	96.125	150.99999999999994
413700040	1441067980	31.09449291106214	122.33728659360862	6.9	96.15	150.99999999999994
413700040	1441067981	31.09449053124187	122.33732470127575	6.9	96.17500000000001	150.99999999999994
413700040	1441067982	31.094488134593025	122.33736286713898	6.9	96.2	150.99999999999994
413700040	1441067983	31.094485718197472	122.33740107637196	6.9	96.22500000000001	150.99999999999994
413700040	1441067984	31.094483279137105	122.3374393141484	6.9	96.25	150.99999999999994
413700040	1441067985	31.094480814493846	122.3374775656419	6.9	96.275	150.99999999999994
413700040	1441067986	31.094478321349648	122.33751581602608	6.9	96.3	150.99999999999994
413700040	1441067987	31.09447579678645	122.33755405047458	6.9	96.325	150.99999999999994
413700040	1441067988	31.09447323788623	122.33759225416107	6.9	96.35	150.99999999999994
413700040	1441067989	31.09447064173097	122.33763041225913	6.9	96.37500000000001	150.99999999999994
413700040	1441067990	31.094468005402675	122.33766850994242	6.9	96.4	150.99999999999994
413700040	1441067991	31.094465325983393	122.33770653238453	6.9	96.42500000000001	150.99999999999994
413700040	1441067992	31.094462600555136	122.3377444647591	6.9	96.45	150.99999999999994
413700040	1441067993	31.094459826199984	122.3377822922397	6.9	96.47500000000001	150.99999999999994
413700040	1441067994	31.09445699999999	122.33782000000001	6.9	96.5	150.99999999999994
413700040	1441067995	31.09445411879269	122.3378575779824	6.9	96.46000000000001	150.99999999999994
413700040	1441067996	31.094451178437186	122.33789503520464	6.9	96.42	150.99999999999994
413700040	1441067997	31.094448174548052	122.33793238545324	6.9	96.38	150.99999999999994
413700040	1441067998	31.094445102739797	122.33796964251478	6.9	96.34	150.99999999999994
413700040	1441067999	31.09444195862692	122.33800682017572	6.9	96.3	150.99999999999994
413700040	1441068000	31.09443873782392	122.33804393222263	6.9	96.26	150.99999999999994
413700040	1441068001	31.09443543594529	122.33808099244203	6.9	96.22000000000001	150.99999999999994
413700040	1441068002	31.094432048605466	122.33811801462039	6.9	96.17999999999999	150.99999999999994
413700040	1441068003	31.094428571418888	122.33815501254422	6.9	96.14	150.99999999999994
413700040	1441068004	31.094424999999998	122.33819199999999	6.9	96.10000000000001	150.99999999999994
413700040	1441068005	31.094421331434063	122.3382289884358	6.9	96.12	150.99999999999994
413700040	1441068006	31.094417568689764	122.33826597994603	6.9	96.14	150.99999999999994
413700040	1441068007	31.09441371620665	122.33830297428669	6.9	96.16	150.99999999999994
413700040	1441068008	31.094409778424275	122.33833997121378	6.9	96.17999999999999	150.99999999999994
413700040	1441068009	31.09440575978217	122.33837697048332	6.9	96.19999999999999	150.99999999999994
413700040	1441068010	31.094401664719882	122.33841397185134	6.9	96.22000000000001	150.99999999999994
413700040	1441068011	31.09439749767697	122.33845097507387	6.9	96.24000000000001	150.99999999999994
413700040	1441068012	31.094393263092982	122.33848797990692	6.9	96.26	150.99999999999994
413700040	1441068013	31.094388965407443	122.33852498610652	6.9	96.28	150.99999999999994
413700040	1441068014	31.094384609059926	122.33856199342875	6.9	96.3	150.99999999999994
413700040	1441068015	31.09438019848997	122.33859900162967	6.9	96.32000000000001	150.99999999999994
413700040	1441068016	31.094375738137117	122.33863601046532	6.9	96.34	150.99999999999994
413700040	1441068017	31.094371232440942	122.33867301969177	6.9	96.36	150.99999999999994
413700040	1441068018	31.094366685840964	122.33871002906511	6.9	96.38	150.99999999999994
413700040	1441068019	31.094362102776746	122.33874703834144	6.9	96.4	150.99999999999994
413700040	1441068020	31.094357487687848	122.3387840472768	6.9	96.42	150.99999999999994
413700040	1441068021	31.09435284501381	122.33882105562733	6.9	96.44000000000001	150.99999999999994
413700040	1441068022	31.09434817919417	122.3388580631491	6.9	96.46000000000001	150.99999999999994
413700040	1441068023	31.094343494668518	122.33889506959828	6.9	96.48	150.99999999999994
413700040	1441068024	31.094338795876357	122.33893207473092	6.9	96.5	150.99999999999994
413700040	1441068025	31.09433408725729	122.33896907830317	6.9	96.52	150.99999999999994
413700040	1441068026	31.094329373250826	122.33900608007116	6.9	96.54	150.99999999999994
413700040	1441068027	31.09432465829654	122.33904307979104	6.9	96.56	150.99999999999994
413700040	1441068028	31.094319946833984	122.33908007721895	6.9	96.58	150.99999999999994
413700040	1441068029	31.094315243302702	122.33911707211102	6.9	96.6	150.99999999999994
413700040	1441068030	31.094310552142264	122.33915406422348	6.9	96.62	150.99999999999994
413700040	1441068031	31.094305877792223	122.33919105331242	6.9	96.64	150.99999999999994
413700040	1441068032	31.09430122469213	122.33922803913403	6.9	96.66000000000001	150.99999999999994
413700040	1441068033	31.094296597281538	122.33926502144449	6.9	96.68	150.99999999999994
413700040	1441068034	31.094292	122.33930200000002	6.9	96.7	150.99999999999994
413700040	1441068035	31.094287436009772	122.33933897475589	6.9	96.77499999999999	150.99999999999994
413700040	1441068036	31.094282903363943	122.33937594646389	6.9	96.85000000000001	150.99999999999994
413700040	1441068037	31.09427839883825	122.3394129160749	6.9	96.925	150.99999999999994
413700040	1441068038	31.0942739192085	122.33944988453979	6.9	97.0	150.99999999999994
413700040	1441068039	31.094269461250423	122.33948685280943	6.9	97.075	150.99999999999994
413700040	1441068040	31.09426502173979	122.33952382183469	6.9	97.15	150.99999999999994
413700040	1441068041	31.09426059745242	122.33956079256643	6.9	97.225	150.99999999999994
413700040	1441068042	31.094256185163996	122.33959776595549	6.9	97.3	150.99999999999994
413700040	1441068043	31.09425178165033	122.33963474295274	6.9	97.375	150.99999999999994
413700040	1441068044	31.09424738368717	122.339671724509	6.9	97.44999999999999	150.99999999999994
413700040	1441068045	31.094242988050265	122.33970871157513	6.9	97.525	150.99999999999994
413700040	1441068046	31.094238591515403	122.33974570510196	6.9	97.6	150.99999999999994
413700040	1441068047	31.09423419085831	122.33978270604032	6.9	97.67500000000001	150.99999999999994
413700040	1441068048	31.094229782854775	122.33981971534102	6.9	97.75	150.99999999999994
413700040	1441068049	31.0942253642805	122.33985673395489	6.9	97.825	150.99999999999994
413700040	1441068050	31.094220931911305	122.33989376283274	6.9	97.9	150.99999999999994
413700040	1441068051	31.094216482522896	122.33993080292535	6.9	97.975	150.99999999999994
413700040	1441068052	31.09421201289104	122.33996785518359	6.9	98.05	150.99999999999994
413700040	1441068053	31.094207519791482	122.34000492055821	6.9	98.125	150.99999999999994
413700040	1441068054	31.094202999999997	122.34004200000001	6.9	98.2	150.99999999999994
413700040	1441068055	31.094198449667612	122.3400790936825	6.9	98.3	150.99999999999994
413700040	1441068056	31.094193862446602	122.34011619867005	6.9	98.4	150.99999999999994
413700040	1441068057	31.094189231364577	122.34015331124974	6.9	98.5	150.99999999999994
413700040	1441068058	31.094184549449114	122.34019042770862	6.9	98.6	150.99999999999994
413700040	1441068059	31.094179809727827	122.34022754433377	6.9	98.69999999999999	150.99999999999994
413700040	1441068060	31.09417500522829	122.34026465741225	6.9	98.8	150.99999999999994
413700040	1441068061	31.09417012897812	122.34030176323111	6.9	98.9	150.99999999999994
413700040	1441068062	31.094165174004946	122.34033885807733	6.9	99.0	150.99999999999994
413700040	1441068063	31.09416013333637	122.34037593823797	6.9	99.1	150.99999999999994
413700040	1441068064	31.094154999999997	122.340413	6.9	99.2	150.99999999999994
413700040	1441068065	31.09414976893731	122.34045004058079	6.9	99.25999999999999	150.99999999999994
413700040	1441068066	31.094144442745105	122.34048706091893	6.9	99.32000000000001	150.99999999999994
413700040	1441068067	31.094139025934055	122.34052406288339	6.9	99.38	150.99999999999994
413700040	1441068068	31.094133523014815	122.3405610483431	6.9	99.44	150.99999999999994
413700040	1441068069	31.094127938498026	122.34059801916709	6.9	99.5	150.99999999999994
413700040	1441068070	31.094122276894364	122.34063497722427	6.9	99.56	150.99999999999994
413700040	1441068071	31.094116542714474	122.34067192438361	6.9	99.62	150.99999999999994
413700040	1441068072	31.094110740468974	122.34070886251413	6.9	99.67999999999999	150.99999999999994
413700040	1441068073	31.094104874668542	122.34074579348483	6.9	99.74000000000001	150.99999999999994
413700040	1441068074	31.094098949823817	122.34078271916465	6.9	99.8	150.99999999999994
413700040	1441068075	31.09409297044544	122.34081964142267	6.9	99.86	150.99999999999994
413700040	1441068076	31.094086941044026	122.34085656212785	6.9	99.92	150.99999999999994
413700040	1441068077	31.09408086613024	122.3408934831492	6.9	99.98	150.99999999999994
413700040	1441068078	31.094074750214713	122.3409304063558	6.9	100.03999999999999	150.99999999999994
413700040	1441068079	31.09406859780808	122.34096733361663	6.9	100.10000000000001	150.99999999999994
413700040	1441068080	31.09406241342098	122.34100426680075	6.9	100.16000000000001	150.99999999999994
413700040	1441068081	31.09405620156401	122.34104120777721	6.9	100.22	150.99999999999994
413700040	1441068082	31.09404996674781	122.34107815841504	6.9	100.28	150.99999999999994
413700040	1441068083	31.09404371348305	122.34111512058331	6.9	100.34	150.99999999999994
413700040	1441068084	31.09403744628029	122.34115209615106	6.9	100.4	150.99999999999994
413700040	1441068085	31.094031169650187	122.34118908698743	6.9	100.46	150.99999999999994
413700040	1441068086	31.09402488810335	122.3412260949614	6.9	100.52000000000001	150.99999999999994
413700040	1441068087	31.094018606150406	122.34126312194212	6.9	100.58	150.99999999999994
413700040	1441068088	31.09401232830196	122.34130016979864	6.9	100.64	150.99999999999994
413700040	1441068089	31.09400605906862	122.34133724040011	6.9	100.69999999999999	150.99999999999994
413700040	1441068090	31.093999802961015	122.34137433561557	6.9	100.76	150.99999999999994
413700040	1441068091	31.093993564489743	122.34141145731421	6.9	100.82000000000001	150.99999999999994
413700040	1441068092	31.093987348165424	122.34144860736505	6.9	100.88	150.99999999999994
413700040	1441068093	31.093981158498647	122.34148578763725	6.9	100.94000000000001	150.99999999999994
413700040	1441068094	31.093975	122.341523	6.9	101.0	150.99999999999994
413700040	1441068095	31.093968877027855	122.34156024556071	6.896666666666667	100.84333333333333	150.99999999999994
413700040	1441068096	31.093962793331535	122.34159752238041	6.8933333333333335	100.68666666666667	150.99999999999994
413700040	1441068097	31.09395675250809	122.34163482775844	6.890000000000001	100.53	150.99999999999994
413700040	1441068098	31.093950758154616	122.34167215899414	6.886666666666667	100.37333333333333	150.99999999999994
413700040	1441068099	31.09394481386817	122.34170951338687	6.883333333333334	100.21666666666667	150.99999999999994
413700040	1441068100	31.093938923245815	122.34174688823603	6.88	100.06	150.99999999999994
413700040	1441068101	31.093933089884654	122.34178428084094	6.876666666666667	99.90333333333334	150.99999999999994
413700040	1441068102	31.093927317381763	122.34182168850103	6.873333333333334	99.74666666666667	150.99999999999994
413700040	1441068103	31.09392160933424	122.34185910851564	6.87	99.59	150.99999999999994
413700040	1441068104	31.093915969339168	122.34189653818422	6.866666666666667	99.43333333333334	150.99999999999994
413700040	1441068105	31.093910400993632	122.3419339748061	6.863333333333333	99.27666666666667	150.99999999999994
413700040	1441068106	31.09390490789474	122.34197141568072	6.86	99.12	150.99999999999994
413700040	1441068107	31.093899493639583	122.34200885810749	6.8566666666666665	98.96333333333334	150.99999999999994
413700040	1441068108	31.09389416182527	122.34204629938584	6.8533333333333335	98.80666666666667	150.99999999999994
413700040	1441068109	31.09388891604891	122.34208373681517	6.85	98.64999999999999	150.99999999999994
413700040	1441068110	31.093883759907605	122.34212116769491	6.846666666666667	98.49333333333333	150.99999999999994
413700040	1441068111	31.09387869699848	122.34215858932453	6.843333333333334	98.33666666666666	150.99999999999994
413700040	1441068112	31.09387373091864	122.34219599900342	6.84	98.17999999999999	150.99999999999994
413700040	1441068113	31.09386886526522	122.34223339403106	6.836666666666667	98.02333333333334	150.99999999999994
413700040	1441068114	31.093864103635333	122.34227077170688	6.833333333333333	97.86666666666667	150.99999999999994
413700040	1441068115	31.093859449626095	122.34230812933038	6.83	97.71000000000001	150.99999999999994
413700040	1441068116	31.093854906834633	122.34234546420097	6.826666666666666	97.55333333333334	150.99999999999994
413700040	1441068117	31.09385047885812	122.34238277361817	6.823333333333333	97.39666666666668	150.99999999999994
413700040	1441068118	31.093846169293652	122.34242005488144	6.82	97.24000000000001	150.99999999999994
413700040	1441068119	31.093841981738375	122.34245730529027	6.816666666666666	97.08333333333334	150.99999999999994
413700040	1441068120	31.093837919789443	122.34249452214412	6.8133333333333335	96.92666666666666	150.99999999999994
413700040	1441068121	31.09383398704398	122.34253170274252	6.81	96.77	150.99999999999994
413700040	1441068122	31.093830187099147	122.34256884438499	6.806666666666667	96.61333333333333	150.99999999999994
413700040	1441068123	31.093826523552107	122.34260594437094	6.803333333333333	96.45666666666666	150.99999999999994
413700040	1441068124	31.093823	122.342643	6.8	96.3	150.99999999999994
413700040	1441068125	31.093819619003703	122.34268000915611	6.7974683544303796	96.24810126582278	150.99999999999994
413700040	1441068126	31.093816378978904	122.34271697206138	6.794936708860759	96.19620253164557	150.99999999999994
413700040	1441068127	31.09381327730504	122.34275388952234	6.792405063291139	96.14430379746835	150.99999999999994
413700040	1441068128	31.093810311361526	122.34279076234553	6.789873417721519	96.09240506329114	150.99999999999994
413700040	1441068129	31.093807478527776	122.34282759133754	6.7873417721518985	96.04050632911392	150.99999999999994
413700040	1441068130	31.09380477618321	122.3428643773049	6.784810126582278	95.98860759493671	150.99999999999994
413700040	1441068131	31.093802201707224	122.34290112105417	6.782278481012658	95.9367088607595	150.99999999999994
413700040	1441068132	31.09379975247925	122.34293782339188	6.779746835443038	95.88481012658228	150.99999999999994
413700040	1441068133	31.09379742587869	122.34297448512454	6.777215189873417	95.83291139240507	150.99999999999994
413700040	1441068134	31.09379521928497	122.34301110705869	6.774683544303797	95.78101265822785	150.99999999999994
413700040	1441068135	31.093793130077476	122.34304769000084	6.772151898734177	95.72911392405064	150.99999999999994
413700040	1441068136	31.093791155635632	122.34308423475755	6.769620253164557	95.67721518987342	150.99999999999994
413700040	1441068137	31.093789293338837	122.34312074213533	6.767088607594936	95.62531645569621	150.99999999999994
413700040	1441068138	31.093787540566495	122.34315721294067	6.764556962025316	95.573417721519	150.99999999999994
413700040	1441068139	31.09378589469802	122.34319364798009	6.762025316455696	95.52151898734178	150.99999999999994
413700040	1441068140	31.093784353112834	122.34323004806006	6.7594936708860756	95.46962025316456	150.99999999999994
413700040	1441068141	31.093782913190292	122.34326641398714	6.756962025316455	95.41772151898735	150.99999999999994
413700040	1441068142	31.093781572309844	122.34330274656776	6.754430379746835	95.36582278481012	150.99999999999994
413700040	1441068143	31.09378032785088	122.34333904660845	6.751898734177215	95.3139240506329	150.99999999999994
413700040	1441068144	31.09377917719278	122.3433753149157	6.7493670886075945	95.26202531645569	150.99999999999994
413700040	1441068145	31.093778117714958	122.34341155229599	6.746835443037974	95.21012658227848	150.99999999999994
413700040	1441068146	31.093777146796814	122.34344775955576	6.744303797468354	95.15822784810126	150.99999999999994
413700040	1441068147	31.09377626181774	122.34348393750152	6.741772151898734	95.10632911392405	150.99999999999994
413700040	1441068148	31.093775460157147	122.34352008693972	6.739240506329113	95.05443037974685	150.99999999999994
413700040	1441068149	31.093774739194405	122.34355620867684	6.736708860759493	95.00253164556963	150.99999999999994
413700040	1441068150	31.09377409630893	122.34359230351934	6.734177215189873	94.95063291139242	150.99999999999994
413700040	1441068151	31.093773528880106	122.34362837227368	6.731645569620253	94.89873417721519	150.99999999999994
413700040	1441068152	31.09377303428734	122.34366441574629	6.729113924050632	94.84683544303797	150.99999999999994
413700040	1441068153	31.09377260991	122.34370043474365	6.726582278481012	94.79493670886076	150.99999999999994
413700040	1441068154	31.093772253127494	122.34373643007217	6.724050632911392	94.74303797468355	150.99999999999994
413700040	1441068155	31.093771961319206	122.34377240253833	6.721518987341772	94.69113924050633	150.99999999999994
413700040	1441068156	31.093771731864525	122.34380835294851	6.718987341772151	94.63924050632912	150.99999999999994
413700040	1441068157	31.09377156214283	122.3438442821092	6.716455696202531	94.5873417721519	150.99999999999994
413700040	1441068158	31.093771449533516	122.34388019082681	6.713924050632911	94.53544303797469	150.99999999999994
413700040	1441068159	31.09377139141598	122.34391607990779	6.7113924050632905	94.48354430379747	150.99999999999994
413700040	1441068160	31.0937713851696	122.3439519501585	6.70886075949367	94.43164556962026	150.99999999999994
413700040	1441068161	31.09377142817374	122.34398780238539	6.70632911392405	94.37974683544303	150.99999999999994
413700040	1441068162	31.093771517807813	122.34402363739487	6.70379746835443	94.32784810126581	150.99999999999994
413700040	1441068163	31.093771651451185	122.34405945599335	6.70126582278481	94.2759493670886	150.99999999999994
413700040	1441068164	31.093771826483227	122.34409525898724	6.69873417721519	94.2240506329114	150.99999999999994
413700040	1441068165	31.093772040283337	122.34413104718291	6.69620253164557	94.17215189873419	150.99999999999994
413700040	1441068166	31.093772290230884	122.34416682138684	6.6936708860759495	94.12025316455697	150.99999999999994
413700040	1441068167	31.093772573705277	122.3442025824053	6.691139240506329	94.06835443037976	150.99999999999994
413700040	1441068168	31.09377288808583	122.34423833104479	6.688607594936709	94.01645569620254	150.99999999999994
413700040	1441068169	31.093773230751978	122.34427406811163	6.686075949367089	93.96455696202533	150.99999999999994
413700040	1441068170	31.093773599083068	122.34430979441223	6.6835443037974684	93.9126582278481	150.99999999999994
413700040	1441068171	31.093773990458477	122.34434551075294	6.681012658227848	93.86075949367088	150.99999999999994
413700040	1441068172	31.09377440225758	122.34438121794015	6.678481012658228	93.80886075949367	150.99999999999994
413700040	1441068173	31.09377483185975	122.34441691678023	6.675949367088608	93.75696202531645	150.99999999999994
413700040	1441068174	31.093775276644383	122.34445260807955	6.673417721518987	93.70506329113924	150.99999999999994
413700040	1441068175	31.0937757339908	122.34448829264447	6.670886075949367	93.65316455696203	150.99999999999994
413700040	1441068176	31.09377620127841	122.34452397128135	6.668354430379747	93.60126582278481	150.99999999999994
413700040	1441068177	31.093776675886552	122.34455964479653	6.665822784810127	93.5493670886076	150.99999999999994
413700040	1441068178	31.093777155194623	122.34459531399636	6.663291139240506	93.49746835443038	150.99999999999994
413700040	1441068179	31.09377763658197	122.34463097968721	6.660759493670886	93.44556962025317	150.99999999999994
413700040	1441068180	31.09377811742797	122.34466664267542	6.658227848101266	93.39367088607595	150.99999999999994
413700040	1441068181	31.093778595111978	122.34470230376729	6.6556962025316455	93.34177215189874	150.99999999999994
413700040	1441068182	31.093779067013376	122.34473796376919	6.653164556962025	93.28987341772152	150.99999999999994
413700040	1441068183	31.093779530511494	122.34477362348741	6.650632911392405	93.23797468354431	150.99999999999994
413700040	1441068184	31.09377998298573	122.34480928372834	6.648101265822785	93.1860759493671	150.99999999999994
413700040	1441068185	31.09378042181542	122.34484494529825	6.6455696202531644	93.13417721518988	150.99999999999994
413700040	1441068186	31.093780844379932	122.34488060900348	6.643037974683544	93.08227848101266	150.99999999999994
413700040	1441068187	31.093781248058637	122.34491627565035	6.640506329113924	93.03037974683545	150.99999999999994
413700040	1441068188	31.093781630230882	122.34495194604516	6.637974683544304	92.97848101265824	150.99999999999994
413700040	1441068189	31.09378198827601	122.34498762099422	6.635443037974683	92.926582278481	150.99999999999994
413700040	1441068190	31.093782319573414	122.34502330130383	6.632911392405063	92.87468354430379	150.99999999999994
413700040	1441068191	31.093782621502406	122.34505898778029	6.630379746835443	92.82278481012658	150.99999999999994
413700040	1441068192	31.093782891442373	122.3450946812299	6.627848101265823	92.77088607594936	150.99999999999994
413700040	1441068193	31.09378312677265	122.34513038245896	6.625316455696202	92.71898734177215	150.99999999999994
413700040	1441068194	31.093783324872604	122.34516609227374	6.622784810126582	92.66708860759493	150.99999999999994
413700040	1441068195	31.09378348312157	122.34520181148052	6.620253164556962	92.61518987341772	150.99999999999994
413700040	1441068196	31.093783598898927	122.3452375408856	6.6177215189873415	92.56329113924052	150.99999999999994
413700040	1441068197	31.09378366958399	122.34527328129523	6.615189873417721	92.5113924050633	150.99999999999994
413700040	1441068198	31.093783692556123	122.34530903351575	6.612658227848101	92.45949367088608	150.99999999999994
413700040	1441068199	31.093783665194675	122.34534479835332	6.610126582278481	92.40759493670886	150.99999999999994
413700040	1441068200	31.093783584879	122.34538057661429	6.6075949367088604	92.35569620253165	150.99999999999994
413700040	1441068201	31.09378344898843	122.34541636910488	6.60506329113924	92.30379746835443	150.99999999999994
413700040	1441068202	31.093783254902313	122.34545217663137	6.60253164556962	92.25189873417722	150.99999999999994
413700040	1441068203	31.093782999999995	122.34548799999999	6.6	92.2	150.99999999999994
413700040	1441068204	31.093782682184795	122.34552383980618	6.6	92.24285714285715	150.99999999999994
413700040	1441068205	31.093782301455846	122.34555969580208	6.6	92.28571428571429	150.99999999999994
413700040	1441068206	31.093781858336293	122.34559556752905	6.6	92.32857142857142	150.99999999999994
413700040	1441068207	31.093781353349247	122.34563145452839	6.6	92.37142857142857	150.99999999999994
413700040	1441068208	31.09378078701782	122.34566735634145	6.6	92.41428571428571	150.99999999999994
413700040	1441068209	31.09378015986518	122.34570327250955	6.6	92.45714285714286	150.99999999999994
413700040	1441068210	31.093779472414408	122.34573920257405	6.6	92.5	150.99999999999994
413700040	1441068211	31.09377872518864	122.34577514607625	6.6	92.54285714285714	150.99999999999994
413700040	1441068212	31.093777918711005	122.34581110255752	6.6	92.58571428571429	150.99999999999994
413700040	1441068213	31.09377705350464	122.34584707155916	6.6	92.62857142857143	150.99999999999994
413700040	1441068214	31.093776130092646	122.34588305262255	6.6	92.67142857142858	150.99999999999994
413700040	1441068215	31.093775148998184	122.34591904528901	6.6	92.71428571428572	150.99999999999994
413700040	1441068216	31.093774110744345	122.34595504909986	6.6	92.75714285714287	150.99999999999994
413700040	1441068217	31.093773015854286	122.34599106359646	6.6	92.8	150.99999999999994
413700040	1441068218	31.093771864851117	122.34602708832016	6.6	92.84285714285714	150.99999999999994
413700040	1441068219	31.093770658257966	122.34606312281227	6.6	92.88571428571429	150.99999999999994
413700040	1441068220	31.093769396598	122.34609916661417	6.6	92.92857142857143	150.99999999999994
413700040	1441068221	31.0937680803943	122.34613521926717	6.6	92.97142857142858	150.99999999999994
413700040	1441068222	31.093766710170012	122.34617128031262	6.6	93.01428571428572	150.99999999999994
413700040	1441068223	31.09376528644828	122.34620734929186	6.6	93.05714285714285	150.99999999999994
413700040	1441068224	31.09376380975225	122.34624342574628	6.6	93.1	150.99999999999994
413700040	1441068225	31.093762280605013	122.34627950921715	6.6	93.14285714285714	150.99999999999994
413700040	1441068226	31.09376069952972	122.3463155992459	6.6	93.1857142857143	150.99999999999994
413700040	1441068227	31.09375906704951	122.3463516953738	6.6	93.22857142857144	150.99999999999994
413700040	1441068228	31.093757383687514	122.34638779714226	6.6	93.27142857142857	150.99999999999994
413700040	1441068229	31.09375564996687	122.34642390409259	6.6	93.31428571428572	150.99999999999994
413700040	1441068230	31.093753866410708	122.34646001576613	6.6	93.35714285714286	150.99999999999994
413700040	1441068231	31.093752033542156	122.34649613170428	6.6	93.4	150.99999999999994
413700040	1441068232	31.093750151884368	122.34653225144837	6.6	93.44285714285715	150.99999999999994
413700040	1441068233	31.093748221960478	122.34656837453974	6.6	93.4857142857143	150.99999999999994
413700040	1441068234	31.093746244293598	122.34660450051975	6.6	93.52857142857142	150.99999999999994
413700040	1441068235	31.093744219406897	122.34664062892975	6.6	93.57142857142857	150.99999999999994
413700040	1441068236	31.09374214782349	122.34667675931108	6.6	93.61428571428571	150.99999999999994
413700040	1441068237	31.09374003006653	122.34671289120513	6.6	93.65714285714286	150.99999999999994
413700040	1441068238	31.093737866659154	122.34674902415325	6.6	93.7	150.99999999999994
413700040	1441068239	31.093735658124487	122.34678515769677	6.6	93.74285714285715	150.99999999999994
413700040	1441068240	31.093733404985706	122.34682129137707	6.6	93.78571428571428	150.99999999999994
413700040	1441068241	31.093731107765908	122.3468574247355	6.6	93.82857142857144	150.99999999999994
413700040	1441068242	31.093728766988256	122.34689355731346	6.6	93.87142857142858	150.99999999999994
413700040	1441068243	31.093726383175895	122.34692968865224	6.6	93.91428571428573	150.99999999999994
413700040	1441068244	31.09372395685197	122.34696581829324	6.6	93.95714285714287	150.99999999999994
413700040	1441068245	31.093721488539593	122.34700194577783	6.6	94.0	150.99999999999994
413700040	1441068246	31.093718978761945	122.34703807064733	6.6	94.04285714285714	150.99999999999994
413700040	1441068247	31.093716428042157	122.34707419244316	6.6	94.08571428571429	150.99999999999994
413700040	1441068248	31.093713836903362	122.34711031070665	6.6	94.12857142857143	150.99999999999994
413700040	1441068249	31.093711205868722	122.34714642497916	6.6	94.17142857142858	150.99999999999994
413700040	1441068250	31.093708535461374	122.3471825348021	6.6	94.21428571428571	150.99999999999994
413700040	1441068251	31.09370582620446	122.34721863971679	6.6	94.25714285714285	150.99999999999994
413700040	1441068252	31.093703078621136	122.34725473926463	6.6	94.3	150.99999999999994
413700040	1441068253	31.093700293234544	122.34729083298696	6.6	94.34285714285714	150.99999999999994
413700040	1441068254	31.09369747056783	122.34732692042516	6.6	94.38571428571429	150.99999999999994
413700040	1441068255	31.093694611144148	122.3473630011206	6.6	94.42857142857143	150.99999999999994
413700040	1441068256	31.093691715486642	122.34739907461469	6.6	94.47142857142858	150.99999999999994
413700040	1441068257	31.09368878411846	122.34743514044872	6.6	94.51428571428572	150.99999999999994
413700040	1441068258	31.093685817562747	122.34747119816416	6.6	94.55714285714286	150.99999999999994
413700040	1441068259	31.093682816342675	122.34750724730232	6.6	94.60000000000001	150.99999999999994
413700040	1441068260	31.09367978098138	122.34754328740456	6.6	94.64285714285715	150.99999999999994
413700040	1441068261	31.093676712001994	122.34757931801231	6.6	94.68571428571428	150.99999999999994
413700040	1441068262	31.093673609927702	122.34761533866693	6.6	94.72857142857143	150.99999999999994
413700040	1441068263	31.09367047528164	122.34765134890978	6.6	94.77142857142857	150.99999999999994
413700040	1441068264	31.093667308586966	122.34768734828222	6.6	94.81428571428572	150.99999999999994
413700040	1441068265	31.093664110366827	122.3477233363257	6.6	94.85714285714286	150.99999999999994
413700040	1441068266	31.093660881144388	122.34775931258154	6.6	94.9	150.99999999999994
413700040	1441068267	31.09365762144278	122.34779527659114	6.6	94.94285714285714	150.99999999999994
413700040	1441068268	31.093654331785185	122.34783122789587	6.6	94.98571428571428	150.99999999999994
413700040	1441068269	31.09365101269473	122.34786716603713	6.6	95.02857142857142	150.99999999999994
413700040	1441068270	31.09364766469461	122.3479030905563	6.6	95.07142857142857	150.99999999999994
413700040	1441068271	31.093644288307946	122.34793900099474	6.6	95.11428571428571	150.99999999999994
413700040	1441068272	31.09364088405792	122.34797489689387	6.6	95.15714285714286	150.99999999999994
413700040	1441068273	31.09363745246766	122.34801077779507	6.6	95.2	150.99999999999994
413700040	1441068274	31.093633994060365	122.34804664323971	6.6	95.24285714285715	150.99999999999994
413700040	1441068275	31.093630509359162	122.34808249276918	6.6	95.28571428571429	150.99999999999994
413700040	1441068276	31.093626998887196	122.34811832592486	6.6	95.32857142857144	150.99999999999994
413700040	1441068277	31.093623463167685	122.34815414224818	6.6	95.37142857142858	150.99999999999994
413700040	1441068278	31.093619902723734	122.3481899412805	6.6	95.41428571428571	150.99999999999994
413700040	1441068279	31.093616318078524	122.3482257225632	6.6	95.45714285714286	150.99999999999994
413700040	1441068280	31.093612709755224	122.34826148563769	6.6	95.5	150.99999999999994
413700040	1441068281	31.093609078276977	122.34829723004538	6.6	95.54285714285714	150.99999999999994
413700040	1441068282	31.09360542416696	122.34833295532763	6.6	95.58571428571429	150.99999999999994
413700040	1441068283	31.093601747948313	122.34836866102586	6.6	95.62857142857143	150.99999999999994
413700040	1441068284	31.09359805014424	122.34840434668142	6.6	95.67142857142856	150.99999999999994
413700040	1441068285	31.093594331277874	122.34844001183578	6.6	95.71428571428571	150.99999999999994
413700040	1441068286	31.09359059187238	122.34847565603029	6.6	95.75714285714285	150.99999999999994
413700040	1441068287	31.093586832450942	122.34851127880634	6.6	95.80000000000001	150.99999999999994
413700040	1441068288	31.093583053536708	122.34854687970537	6.6	95.84285714285716	150.99999999999994
413700040	1441068289	31.093579255652845	122.34858245826874	6.6	95.88571428571429	150.99999999999994
413700040	1441068290	31.093575439322525	122.34861801403788	6.6	95.92857142857143	150.99999999999994
413700040	1441068291	31.093571605068913	122.34865354655416	6.6	95.97142857142858	150.99999999999994
413700040	1441068292	31.09356775341517	122.348689055359	6.6	96.01428571428572	150.99999999999994
413700040	1441068293	31.093563884884475	122.34872453999382	6.6	96.05714285714286	150.99999999999994
413700040	1441068294	31.09356	122.34876	6.6	96.10000000000001	150.99999999999994
413700040	1441068295	31.093556099575668	122.34879543537872	6.6049999999999995	96.11	150.99999999999994
413700040	1441068296	31.093552185588646	122.3488308479702	6.609999999999999	96.12	150.99999999999994
413700040	1441068297	31.09354826030682	122.34886624007444	6.614999999999999	96.13	150.99999999999994
413700040	1441068298	31.093544325998074	122.3489016139914	6.62	96.14	150.99999999999994
413700040	1441068299	31.093540384930353	122.34893697202108	6.625	96.15	150.99999999999994
413700040	1441068300	31.09353643937152	122.34897231646352	6.63	96.16	150.99999999999994
413700040	1441068301	31.093532491589485	122.34900764961868	6.635	96.17	150.99999999999994
413700040	1441068302	31.093528543852134	122.34904297378658	6.64	96.17999999999999	150.99999999999994
413700040	1441068303	31.093524598427365	122.34907829126722	6.645	96.19	150.99999999999994
413700040	1441068304	31.09352065758309	122.34911360436061	6.65	96.19999999999999	150.99999999999994
413700040	1441068305	31.093516723587154	122.34914891536675	6.655	96.21000000000001	150.99999999999994
413700040	1441068306	31.09351279870746	122.34918422658569	6.66	96.22000000000001	150.99999999999994
413700040	1441068307	31.093508885211907	122.3492195403174	6.665	96.23	150.99999999999994
413700040	1441068308	31.093504985368334	122.34925485886195	6.67	96.24000000000001	150.99999999999994
413700040	1441068309	31.09350110144466	122.34929018451933	6.675	96.25	150.99999999999994
413700040	1441068310	31.09349723570873	122.34932551958958	6.68	96.26	150.99999999999994
413700040	1441068311	31.093493390428446	122.34936086637275	6.6850000000000005	96.27000000000001	150.99999999999994
413700040	1441068312	31.093489567871643	122.34939622716885	6.69	96.28	150.99999999999994
413700040	1441068313	31.0934857703062	122.34943160427792	6.695	96.29	150.99999999999994
413700040	1441068314	31.093482	122.349467	6.7	96.3	150.99999999999994
413700040	1441068315	31.093478258244527	122.34950241633948	6.7	96.315	150.99999999999994
413700040	1441068316	31.093474542425902	122.34953785411817	6.7	96.33	150.99999999999994
413700040	1441068317	31.09347084895386	122.34957331386217	6.7	96.345	150.99999999999994
413700040	1441068318	31.093467174238146	122.34960879609763	6.7	96.36	150.99999999999994
413700040	1441068319	31.09346351468852	122.34964430135062	6.7	96.375	150.99999999999994
413700040	1441068320	31.093459866714724	122.34967983014734	6.7	96.39	150.99999999999994
413700040	1441068321	31.09345622672651	122.34971538301383	6.7	96.405	150.99999999999994
413700040	1441068322	31.093452591133605	122.34975096047624	6.7	96.42	150.99999999999994
413700040	1441068323	31.093448956345775	122.34978656306066	6.7	96.43499999999999	150.99999999999994
413700040	1441068324	31.093445318772744	122.34982219129314	6.7	96.45	150.99999999999994
413700040	1441068325	31.093441674824266	122.34985784569984	6.7	96.465	150.99999999999994
413700040	1441068326	31.093438020910078	122.34989352680678	6.7	96.48	150.99999999999994
413700040	1441068327	31.093434353439925	122.34992923514005	6.7	96.495	150.99999999999994
413700040	1441068328	31.09343066882354	122.34996497122576	6.7	96.51	150.99999999999994
413700040	1441068329	31.093426963470694	122.35000073558993	6.7	96.525	150.99999999999994
413700040	1441068330	31.09342323379109	122.35003652875865	6.7	96.54	150.99999999999994
413700040	1441068331	31.093419476194487	122.35007235125799	6.7	96.55499999999999	150.99999999999994
413700040	1441068332	31.09341568709061	122.35010820361396	6.7	96.57	150.99999999999994
413700040	1441068333	31.093411862889205	122.3501440863526	6.7	96.585	150.99999999999994
413700040	1441068334	31.093408000000004	122.35018	6.7	96.6	150.99999999999994
413700040	1441068335	31.093404096071644	122.35021594476042	6.7	96.64	150.99999999999994
413700040	1441068336	31.09340015370838	122.35025191955118	6.7	96.67999999999999	150.99999999999994
413700040	1441068337	31.093396176753373	122.35028792296795	6.7	96.72	150.99999999999994
413700040	1441068338	31.093392169049746	122.35032395360629	6.7	96.76	150.99999999999994
413700040	1441068339	31.093388134440666	122.35036001006185	6.7	96.8	150.99999999999994
413700040	1441068340	31.093384076769294	122.35039609093023	6.7	96.84	150.99999999999994
413700040	1441068341	31.09337999987877	122.3504321948071	6.7	96.88000000000001	150.99999999999994
413700040	1441068342	31.09337590761228	122.35046832028803	6.7	96.92	150.99999999999994
413700040	1441068343	31.093371803812985	122.35050446596874	6.7	96.96	150.99999999999994
413700040	1441068344	31.09336769232401	122.35054063044484	6.7	97.0	150.99999999999994
413700040	1441068345	31.093363576988555	122.350576812312	6.7	97.04	150.99999999999994
413700040	1441068346	31.093359461649758	122.35061301016587	6.7	97.08	150.99999999999994
413700040	1441068347	31.093355350150805	122.3506492226021	6.7	97.12	150.99999999999994
413700040	1441068348	31.09335124633487	122.35068544821642	6.7	97.16000000000001	150.99999999999994
413700040	1441068349	31.093347154045105	122.35072168560447	6.7	97.2	150.99999999999994
413700040	1441068350	31.09334307712468	122.35075793336195	6.7	97.24000000000001	150.99999999999994
413700040	1441068351	31.09333901941678	122.35079419008453	6.7	97.28	150.99999999999994
413700040	1441068352	31.09333498476459	122.35083045436794	6.7	97.32000000000001	150.99999999999994
413700040	1441068353	31.093330977011274	122.35086672480787	6.7	97.36000000000001	150.99999999999994
413700040	1441068354	31.093327000000006	122.350903	6.7	97.4	150.99999999999994
413700040	1441068355	31.093323056594716	122.35093927887272	6.7	97.4	150.99999999999994
413700040	1441068356	31.09331914574227	122.35097556168466	6.7	97.4	150.99999999999994
413700040	1441068357	31.093315265410258	122.35101184902722	6.7	97.4	150.99999999999994
413700040	1441068358	31.093311413566298	122.35104814149165	6.7	97.4	150.99999999999994
413700040	1441068359	31.093307588178003	122.35108443966928	6.7	97.4	150.99999999999994
413700040	1441068360	31.093303787212957	122.35112074415144	6.7	97.4	150.99999999999994
413700040	1441068361	31.093300008638764	122.35115705552943	6.7	97.4	150.99999999999994
413700040	1441068362	31.093296250423037	122.3511933743945	6.7	97.4	150.99999999999994
413700040	1441068363	31.093292510533363	122.35122970133803	6.7	97.4	150.99999999999994
413700040	1441068364	31.093288786937354	122.35126603695124	6.7	97.4	150.99999999999994
413700040	1441068365	31.09328507760261	122.35130238182545	6.7	97.4	150.99999999999994
413700040	1441068366	31.09328138049672	122.35133873655195	6.7	97.4	150.99999999999994
413700040	1441068367	31.093277693587275	122.35137510172204	6.7	97.4	150.99999999999994
413700040	1441068368	31.09327401484189	122.351411477927	6.7	97.4	150.99999999999994
413700040	1441068369	31.093270342228138	122.35144786575808	6.7	97.4	150.99999999999994
413700040	1441068370	31.093266673713654	122.35148426580655	6.7	97.4	150.99999999999994
413700040	1441068371	31.093263007265996	122.3515206786637	6.7	97.4	150.99999999999994
413700040	1441068372	31.09325934085278	122.35155710492084	6.7	97.4	150.99999999999994
413700040	1441068373	31.09325567244157	122.3515935451692	6.7	97.4	150.99999999999994
413700040	1441068374	31.09325199999999	122.35163	6.7	97.4	150.99999999999994
413700040	1441068375	31.093248321878978	122.35166646969304	6.7	97.36500000000001	150.99999999999994
413700040	1441068376	31.09324463796287	122.35170295328182	6.7	97.33000000000001	150.99999999999994
413700040	1441068377	31.093240948519373	122.35173944948836	6.7	97.295	150.99999999999994
413700040	1441068378	31.093237253816184	122.35177595703472	6.7	97.26	150.99999999999994
413700040	1441068379	31.093233554121017	122.35181247464288	6.7	97.22500000000001	150.99999999999994
413700040	1441068380	31.093229849701565	122.35184900103488	6.7	97.19000000000001	150.99999999999994
413700040	1441068381	31.09322614082552	122.35188553493273	6.7	97.15500000000002	150.99999999999994
413700040	1441068382	31.093222427760633	122.35192207505845	6.7	97.12000000000002	150.99999999999994
413700040	1441068383	31.093218710774586	122.35195862013407	6.7	97.08500000000001	150.99999999999994
413700040	1441068384	31.093214990135085	122.3519951688816	6.7	97.05000000000001	150.99999999999994
413700040	1441068385	31.093211266109847	122.35203172002306	6.7	97.01500000000001	150.99999999999994
413700040	1441068386	31.093207538966602	122.3520682722805	6.7	96.98	150.99999999999994
413700040	1441068387	31.093203808973016	122.3521048243759	6.7	96.94500000000001	150.99999999999994
413700040	1441068388	31.093200076396865	122.35214137503132	6.7	96.91000000000001	150.99999999999994
413700040	1441068389	31.093196341505834	122.35217792296878	6.7	96.875	150.99999999999994
413700040	1441068390	31.09319260456764	122.35221446691031	6.7	96.84	150.99999999999994
413700040	1441068391	31.09318886585002	122.3522510055779	6.7	96.805	150.99999999999994
413700040	1441068392	31.09318512562069	122.35228753769361	6.7	96.77000000000001	150.99999999999994
413700040	1441068393	31.093181384147357	122.35232406197947	6.7	96.73500000000001	150.99999999999994
413700040	1441068394	31.09317764169777	122.35236057715747	6.7	96.70000000000002	150.99999999999994
413700040	1441068395	31.093173898539643	122.35239708194968	6.7	96.665	150.99999999999994
413700040	1441068396	31.09317015494072	122.3524335750781	6.7	96.63000000000001	150.99999999999994
413700040	1441068397	31.093166411168706	122.35247005526477	6.7	96.59500000000001	150.99999999999994
413700040	1441068398	31.09316266749134	122.35250652123175	6.7	96.56000000000002	150.99999999999994
413700040	1441068399	31.093158924176368	122.35254297170103	6.7	96.52500000000002	150.99999999999994
413700040	1441068400	31.093155181491504	122.35257940539464	6.7	96.49000000000001	150.99999999999994
413700040	1441068401	31.093151439704496	122.35261582103463	6.7	96.455	150.99999999999994
413700040	1441068402	31.093147699083065	122.35265221734302	6.7	96.42	150.99999999999994
413700040	1441068403	31.09314395989498	122.35268859304186	6.7	96.385	150.99999999999994
413700040	1441068404	31.09314022240795	122.35272494685317	6.7	96.35000000000001	150.99999999999994
413700040	1441068405	31.093136486889712	122.35276127749897	6.7	96.31500000000001	150.99999999999994
413700040	1441068406	31.093132753608042	122.35279758370133	6.7	96.28	150.99999999999994
413700040	1441068407	31.09312902283067	122.35283386418226	6.7	96.245	150.99999999999994
413700040	1441068408	31.09312529482533	122.3528701176638	6.7	96.21000000000001	150.99999999999994
413700040	1441068409	31.09312156985978	122.35290634286801	6.7	96.17500000000001	150.99999999999994
413700040	1441068410	31.093117848201743	122.35294253851688	6.7	96.14000000000001	150.99999999999994
413700040	1441068411	31.09311413011901	122.35297870333248	6.7	96.10500000000002	150.99999999999994
413700040	1441068412	31.093110415879295	122.35301483603685	6.7	96.07000000000001	150.99999999999994
413700040	1441068413	31.093106705750376	122.35305093535202	6.7	96.03500000000001	150.99999999999994
413700040	1441068414	31.093102999999992	122.35308700000002	6.7	96.00000000000001	150.99999999999994
413700040	1441068415	31.093099299047534	122.35312302896224	6.7	96.01111111111112	150.99999999999994
413700040	1441068416	31.093095603918925	122.35315902225736	6.7	96.02222222222223	150.99999999999994
413700040	1441068417	31.093091915791696	122.35319498016342	6.7	96.03333333333335	150.99999999999994
413700040	1441068418	31.0930882358434	122.35323090295847	6.7	96.04444444444445	150.99999999999994
413700040	1441068419	31.09308456525158	122.35326679092056	6.7	96.05555555555556	150.99999999999994
413700040	1441068420	31.09308090519379	122.35330264432771	6.7	96.06666666666666	150.99999999999994
413700040	1441068421	31.093077256847568	122.35333846345797	6.7	96.07777777777778	150.99999999999994
413700040	1441068422	31.09307362139046	122.35337424858939	6.7	96.08888888888889	150.99999999999994
413700040	1441068423	31.093069999999994	122.35341	6.7	96.10000000000001	150.99999999999994
413700040	1441068424	31.093066392779463	122.35344571862942	6.7	96.14545454545454	150.99999999999994
413700040	1441068425	31.093062795534927	122.3534814080635	6.7	96.1909090909091	150.99999999999994
413700040	1441068426	31.093059202998198	122.35351707254966	6.7	96.23636363636363	150.99999999999994
413700040	1441068427	31.09305560990107	122.35355271633529	6.7	96.28181818181818	150.99999999999994
413700040	1441068428	31.09305201097535	122.3535883436678	6.7	96.32727272727273	150.99999999999994
413700040	1441068429	31.093048400952807	122.35362395879457	6.7	96.37272727272727	150.99999999999994
413700040	1441068430	31.09304477456522	122.35365956596296	6.7	96.41818181818182	150.99999999999994
413700040	1441068431	31.09304112654439	122.35369516942032	6.7	96.46363636363635	150.99999999999994
413700040	1441068432	31.093037451622045	122.35373077341407	6.7	96.5090909090909	150.99999999999994
413700040	1441068433	31.093033744529997	122.35376638219151	6.7	96.55454545454546	150.99999999999994
413700040	1441068434	31.093030000000002	122.35380199999999	6.7	96.6	150.99999999999994
413700040	1441068435	31.09302621423191	122.3538376304169	6.7	96.5775	150.99999999999994
413700040	1441068436	31.09302238929811	122.35387327433973	6.7	96.55499999999999	150.99999999999994
413700040	1441068437	31.093018528739087	122.35390893199606	6.7	96.5325	150.99999999999994
413700040	1441068438	31.093014636095305	122.35394460361343	6.7	96.51	150.99999999999994
413700040	1441068439	31.093010714907276	122.3539802894194	6.7	96.4875	150.99999999999994
413700040	1441068440	31.093006768715473	122.35401598964152	6.7	96.46499999999999	150.99999999999994
413700040	1441068441	31.09300280106036	122.3540517045074	6.7	96.4425	150.99999999999994
413700040	1441068442	31.092998815482474	122.35408743424462	6.7	96.42	150.99999999999994
413700040	1441068443	31.092994815522253	122.35412317908072	6.7	96.3975	150.99999999999994
413700040	1441068444	31.092990804720195	122.35415893924332	6.7	96.375	150.99999999999994
413700040	1441068445	31.092986786616795	122.35419471496	6.7	96.35249999999999	150.99999999999994
413700040	1441068446	31.09298276475252	122.3542305064584	6.7	96.33	150.99999999999994
413700040	1441068447	31.09297874266787	122.35426631396606	6.7	96.3075	150.99999999999994
413700040	1441068448	31.09297472390332	122.35430213771065	6.7	96.285	150.99999999999994
413700040	1441068449	31.092970711999353	122.35433797791976	6.7	96.2625	150.99999999999994
413700040	1441068450	31.092966710496437	122.35437383482099	6.7	96.24	150.99999999999994
413700040	1441068451	31.09296272293508	122.35440970864198	6.7	96.2175	150.99999999999994
413700040	1441068452	31.09295875285575	122.35444559961037	6.7	96.195	150.99999999999994
413700040	1441068453	31.092954803798953	122.35448150795379	6.7	96.1725	150.99999999999994
413700040	1441068454	31.092950879305146	122.35451743389991	6.7	96.15	150.99999999999994
413700040	1441068455	31.092946982914803	122.35455337767635	6.7	96.1275	150.99999999999994
413700040	1441068456	31.092943118168442	122.35458933951075	6.7	96.105	150.99999999999994
413700040	1441068457	31.09293928860652	122.3546253196308	6.7	96.0825	150.99999999999994
413700040	1441068458	31.09293549776953	122.35466131826412	6.7	96.06	150.99999999999994
413700040	1441068459	31.092931749197938	122.35469733563843	6.7	96.0375	150.99999999999994
413700040	1441068460	31.092928046432238	122.35473337198138	6.7	96.015	150.99999999999994
413700040	1441068461	31.0929243930129	122.35476942752064	6.7	95.99249999999999	150.99999999999994
413700040	1441068462	31.092920792480434	122.35480550248388	6.7	95.97	150.99999999999994
413700040	1441068463	31.092917248375286	122.35484159709884	6.7	95.9475	150.99999999999994
413700040	1441068464	31.092913764237963	122.3548777115932	6.7	95.925	150.99999999999994
413700040	1441068465	31.09291034360892	122.35491384619465	6.7	95.9025	150.99999999999994
413700040	1441068466	31.092906990028663	122.35495000113089	6.7	95.88000000000001	150.99999999999994
413700040	1441068467	31.092903707037646	122.35498617662961	6.7	95.8575	150.99999999999994
413700040	1441068468	31.09290049817637	122.3550223729186	6.7	95.83500000000001	150.99999999999994
413700040	1441068469	31.092897366985316	122.35505859022551	6.7	95.8125	150.99999999999994
413700040	1441068470	31.092894317004944	122.35509482877809	6.7	95.78999999999999	150.99999999999994
413700040	1441068471	31.092891351775748	122.3551310888041	6.7	95.7675	150.99999999999994
413700040	1441068472	31.092888474838215	122.35516737053126	6.7	95.745	150.99999999999994
413700040	1441068473	31.092885689732807	122.35520367418731	6.7	95.7225	150.99999999999994
413700040	1441068474	31.092883	122.35524000000001	6.7	95.7	150.99999999999994
413700040	1441068475	31.092880407969545	122.35527634763213	6.695	95.635	150.99999999999994
413700040	1441068476	31.092877911128195	122.35531271448647	6.69	95.57	150.99999999999994
413700040	1441068477	31.092875505751973	122.35534909740097	6.6850000000000005	95.505	150.99999999999994
413700040	1441068478	31.092873188116894	122.35538549321342	6.68	95.44	150.99999999999994
413700040	1441068479	31.092870954498988	122.35542189876169	6.675	95.375	150.99999999999994
413700040	1441068480	31.092868801174294	122.3554583108836	6.67	95.31	150.99999999999994
413700040	1441068481	31.09286672441883	122.35549472641698	6.665	95.245	150.99999999999994
413700040	1441068482	31.092864720508643	122.35553114219968	6.66	95.18	150.99999999999994
413700040	1441068483	31.092862785719763	122.35556755506951	6.655	95.115	150.99999999999994
413700040	1441068484	31.092860916328252	122.35560396186428	6.65	95.05	150.99999999999994
413700040	1441068485	31.092859108610156	122.35564035942183	6.645	94.98500000000001	150.99999999999994
413700040	1441068486	31.09285735884149	122.35567674457994	6.64	94.92	150.99999999999994
413700040	1441068487	31.092855663298355	122.35571311417641	6.635	94.855	150.99999999999994
413700040	1441068488	31.092854018256784	122.35574946504903	6.63	94.79	150.99999999999994
413700040	1441068489	31.092852419992848	122.3557857940356	6.625	94.72500000000001	150.99999999999994
413700040	1441068490	31.092850864782598	122.35582209797393	6.62	94.66	150.99999999999994
413700040	1441068491	31.09284934890212	122.35585837370175	6.614999999999999	94.59500000000001	150.99999999999994
413700040	1441068492	31.092847868627477	122.35589461805685	6.609999999999999	94.53000000000002	150.99999999999994
413700040	1441068493	31.09284642023475	122.35593082787702	6.6049999999999995	94.465	150.99999999999994
413700040	1441068494	31.09284499999999	122.355967	6.6	94.4	150.99999999999994
413700040	1441068495	31.092843604876325	122.35600313198263	6.6	94.30204081632654	150.99999999999994
413700040	1441068496	31.092842234524845	122.35603922425804	6.6	94.20408163265307	150.99999999999994
413700040	1441068497	31.092840889283632	122.35607527797845	6.6	94.1061224489796	150.99999999999994
413700040	1441068498	31.092839569490806	122.35611129429607	6.6	94.00816326530612	150.99999999999994
413700040	1441068499	31.092838275484464	122.35614727436315	6.6	93.91020408163266	150.99999999999994
413700040	1441068500	31.092837007602732	122.35618321933185	6.6	93.81224489795919	150.99999999999994
413700040	1441068501	31.09283576618368	122.35621913035446	6.6	93.71428571428572	150.99999999999994
413700040	1441068502	31.092834551565417	122.35625500858315	6.6	93.61632653061224	150.99999999999994
413700040	1441068503	31.092833364086044	122.35629085517014	6.6	93.51836734693877	150.99999999999994
413700040	1441068504	31.09283220408367	122.35632667126767	6.6	93.42040816326532	150.99999999999994
413700040	1441068505	31.09283107189635	122.35636245802797	6.6	93.32244897959184	150.99999999999994
413700040	1441068506	31.09282996786221	122.35639821660324	6.6	93.22448979591837	150.99999999999994
413700040	1441068507	31.092828892319336	122.35643394814568	6.6	93.12653061224489	150.99999999999994
413700040	1441068508	31.092827845605818	122.35646965380755	6.6	93.02857142857144	150.99999999999994
413700040	1441068509	31.092826828059756	122.35650533474106	6.6	92.93061224489796	150.99999999999994
413700040	1441068510	31.092825840019202	122.35654099209842	6.6	92.83265306122449	150.99999999999994
413700040	1441068511	31.0928248818223	122.35657662703187	6.6	92.73469387755102	150.99999999999994
413700040	1441068512	31.092823953807084	122.35661224069365	6.6	92.63673469387756	150.99999999999994
413700040	1441068513	31.09282305631167	122.35664783423593	6.6	92.53877551020409	150.99999999999994
413700040	1441068514	31.092822189674116	122.35668340881098	6.6	92.44081632653061	150.99999999999994
413700040	1441068515	31.092821354232544	122.356718965571	6.6	92.34285714285716	150.99999999999994
413700040	1441068516	31.092820550324994	122.35675450566823	6.6	92.24489795918367	150.99999999999994
413700040	1441068517	31.092819778289556	122.35679003025488	6.6	92.14693877551021	150.99999999999994
413700040	1441068518	31.09281903846433	122.3568255404832	6.6	92.04897959183673	150.99999999999994
413700040	1441068519	31.09281833118736	122.35686103750538	6.6	91.95102040816327	150.99999999999994
413700040	1441068520	31.092817656796743	122.3568965224737	6.6	91.85306122448979	150.99999999999994
413700040	1441068521	31.09281701563055	122.35693199654035	6.6	91.75510204081633	150.99999999999994
413700040	1441068522	31.092816408026863	122.35696746085755	6.6	91.65714285714286	150.99999999999994
413700040	1441068523	31.092815834323734	122.35700291657754	6.6	91.55918367346939	150.99999999999994
413700040	1441068524	31.092815294859243	122.35703836485256	6.6	91.46122448979592	150.99999999999994
413700040	1441068525	31.09281478997146	122.35707380683485	6.6	91.36326530612244	150.99999999999994
413700040	1441068526	31.09281431999845	122.35710924367659	6.6	91.26530612244898	150.99999999999994
413700040	1441068527	31.09281388527829	122.35714467653004	6.6	91.16734693877551	150.99999999999994
413700040	1441068528	31.09281348614904	122.35718010654746	6.6	91.06938775510204	150.99999999999994
413700040	1441068529	31.09281312294875	122.35721553488104	6.6	90.97142857142858	150.99999999999994
413700040	1441068530	31.09281279601551	122.357250962683	6.6	90.87346938775511	150.99999999999994
413700040	1441068531	31.092812505687363	122.35728639110563	6.6	90.77551020408164	150.99999999999994
413700040	1441068532	31.092812252302373	122.35732182130111	6.6	90.67755102040816	150.99999999999994
413700040	1441068533	31.092812036198612	122.35735725442171	6.6	90.57959183673469	150.99999999999994
413700040	1441068534	31.092811857714107	122.35739269161965	6.6	90.48163265306123	150.99999999999994
413700040	1441068535	31.09281171718694	122.35742813404713	6.6	90.38367346938776	150.99999999999994
413700040	1441068536	31.092811614955174	122.35746358285645	6.6	90.28571428571428	150.99999999999994
413700040	1441068537	31.092811551356828	122.35749903919978	6.6	90.18775510204081	150.99999999999994
413700040	1441068538	31.09281152672998	122.35753450422943	6.6	90.08979591836736	150.99999999999994
413700040	1441068539	31.092811541412697	122.35756997909755	6.6	89.99183673469388	150.99999999999994
413700040	1441068540	31.092811595743	122.35760546495645	6.6	89.89387755102041	150.99999999999994
413700040	1441068541	31.09281169005896	122.35764096295833	6.6	89.79591836734694	150.99999999999994
413700040	1441068542	31.092811824698607	122.35767647425543	6.6	89.69795918367348	150.99999999999994
413700040	1441068543	31.092812	122.357712	6.6	89.6	150.99999999999994
413700040	1441068544	31.09281221552918	122.35774754122556	6.6	89.62	150.99999999999994
413700040	1441068545	31.092812467764347	122.3577830984908	6.6	89.64	150.99999999999994
413700040	1441068546	31.092812752411614	122.3578186722356	6.6	89.66	150.99999999999994
413700040	1441068547	31.092813065177197	122.35785426289993	6.6	89.67999999999999	150.99999999999994
413700040	1441068548	31.092813401767238	122.3578898709237	6.6	89.69999999999999	150.99999999999994
413700040	1441068549	31.092813757887903	122.35792549674687	6.6	89.72	150.99999999999994
413700040	1441068550	31.092814129245376	122.35796114080934	6.6	89.74000000000001	150.99999999999994
413700040	1441068551	31.09281451154581	122.35799680355099	6.6	89.76	150.99999999999994
413700040	1441068552	31.092814900495377	122.35803248541175	6.6	89.78	150.99999999999994
413700040	1441068553	31.09281529180025	122.3580681868315	6.6	89.8	150.99999999999994
413700040	1441068554	31.092815681166577	122.35810390825016	6.6	89.82	150.99999999999994
413700040	1441068555	31.092816064300532	122.35813965010759	6.6	89.84	150.99999999999994
413700040	1441068556	31.09281643690829	122.35817541284366	6.6	89.86	150.99999999999994
413700040	1441068557	31.092816794695995	122.35821119689827	6.6	89.88	150.99999999999994
413700040	1441068558	31.092817133369813	122.35824700271124	6.6	89.9	150.99999999999994
413700040	1441068559	31.092817448635902	122.35828283072246	6.6	89.92	150.99999999999994
413700040	1441068560	31.09281773620044	122.3583186813718	6.6	89.94	150.99999999999994
413700040	1441068561	31.092817991769593	122.35835455509903	6.6	89.96000000000001	150.99999999999994
413700040	1441068562	31.0928182110495	122.35839045234408	6.6	89.98	150.99999999999994
413700040	1441068563	31.092818389746327	122.35842637354672	6.6	90.0	150.99999999999994
413700040	1441068564	31.092818523566237	122.3584623191468	6.6	90.02	150.99999999999994
413700040	1441068565	31.092818608215378	122.35849828958415	6.6	90.03999999999999	150.99999999999994
413700040	1441068566	31.092818639399926	122.35853428529853	6.6	90.06	150.99999999999994
413700040	1441068567	31.092818612826022	122.3585703067298	6.6	90.08	150.99999999999994
413700040	1441068568	31.09281852419982	122.35860635431774	6.6	90.1	150.99999999999994
413700040	1441068569	31.092818369227512	122.35864242850216	6.6	90.12	150.99999999999994
413700040	1441068570	31.092818143615215	122.3586785297228	6.6	90.14	150.99999999999994
413700040	1441068571	31.09281784306909	122.35871465841947	6.6	90.16	150.99999999999994
413700040	1441068572	31.092817463295308	122.35875081503197	6.6	90.18	150.99999999999994
413700040	1441068573	31.092816999999993	122.358787	6.6	90.2	150.99999999999994
413700040	1441068574	31.0928164507927	122.35882321222864	6.6	90.19047619047619	150.99999999999994
413700040	1441068575	31.09281582089634	122.3588594444838	6.6	90.18095238095239	150.99999999999994
413700040	1441068576	31.09281511743723	122.3588956879968	6.6	90.17142857142856	150.99999999999994
413700040	1441068577	31.092814347541704	122.35893193399886	6.6	90.16190476190476	150.99999999999994
413700040	1441068578	31.09281351833608	122.35896817372122	6.6	90.15238095238095	150.99999999999994
413700040	1441068579	31.09281263694672	122.35900439839521	6.6	90.14285714285715	150.99999999999994
413700040	1441068580	31.09281171049995	122.3590405992521	6.6	90.13333333333333	150.99999999999994
413700040	1441068581	31.092810746122165	122.35907676752316	6.6	90.12380952380953	150.99999999999994
413700040	1441068582	31.092809750939722	122.35911289443976	6.6	90.11428571428571	150.99999999999994
413700040	1441068583	31.092808732079	122.35914897123314	6.6	90.10476190476192	150.99999999999994
413700040	1441068584	31.092807696666394	122.35918498913472	6.6	90.09523809523809	150.99999999999994
413700040	1441068585	31.092806651828298	122.35922093937577	6.6	90.08571428571429	150.99999999999994
413700040	1441068586	31.09280560469113	122.35925681318768	6.6	90.07619047619048	150.99999999999994
413700040	1441068587	31.09280456238132	122.35929260180183	6.6	90.06666666666668	150.99999999999994
413700040	1441068588	31.0928035320253	122.35932829644959	6.6	90.05714285714285	150.99999999999994
413700040	1441068589	31.092802520749494	122.3593638883623	6.6	90.04761904761905	150.99999999999994
413700040	1441068590	31.09280153568038	122.3593993687714	6.6	90.03809523809524	150.99999999999994
413700040	1441068591	31.092800583944392	122.35943472890833	6.6	90.02857142857142	150.99999999999994
413700040	1441068592	31.092799672668015	122.35946996000443	6.6	90.01904761904761	150.99999999999994
413700040	1441068593	31.092798808977715	122.35950505329119	6.6	90.00952380952381	150.99999999999994
413700040	1441068594	31.092798000000002	122.35954000000001	6.6	90.0	150.99999999999994
413700040	1441068595	31.092797250999737	122.35957480030947	6.6	90.03333333333333	150.99999999999994
413700040	1441068596	31.092796559795243	122.35960949018656	6.6	90.06666666666668	150.99999999999994
413700040	1441068597	31.09279592234322	122.3596441145453	6.6	90.1	150.99999999999994
413700040	1441068598	31.092795334600265	122.35967871829978	6.6	90.13333333333333	150.99999999999994
413700040	1441068599	31.092794792522966	122.35971334636405	6.6	90.16666666666667	150.99999999999994
413700040	1441068600	31.09279429206783	122.35974804365216	6.6	90.2	150.99999999999994
413700040	1441068601	31.09279382919135	122.35978285507818	6.6	90.23333333333332	150.99999999999994
413700040	1441068602	31.092793399849946	122.3598178255561	6.6	90.26666666666665	150.99999999999994
413700040	1441068603	31.092793	122.359853	6.6	90.3	150.99999999999994
413700040	1441068604	31.092792624552303	122.35988841113301	6.6	90.39090909090909	150.99999999999994
413700040	1441068605	31.09279226423549	122.35992404291487	6.6	90.48181818181817	150.99999999999994
413700040	1441068606	31.09279190873269	122.35995986711438	6.6	90.57272727272726	150.99999999999994
413700040	1441068607	31.092791547727067	122.35999585550036	6.6	90.66363636363636	150.99999999999994
413700040	1441068608	31.092791170901773	122.3600319798416	6.6	90.75454545454545	150.99999999999994
413700040	1441068609	31.092790767940077	122.36006821190686	6.6	90.84545454545454	150.99999999999994
413700040	1441068610	31.0927903285252	122.36010452346495	6.6	90.93636363636362	150.99999999999994
413700040	1441068611	31.09278984234042	122.36014088628458	6.6	91.02727272727272	150.99999999999994
413700040	1441068612	31.09278929906906	122.36017727213448	6.6	91.11818181818181	150.99999999999994
413700040	1441068613	31.092788688394453	122.36021365278337	6.6	91.2090909090909	150.99999999999994
413700040	1441068614	31.092787999999988	122.36025	6.6	91.3	150.99999999999994
413700040	1441068615	31.092787227005036	122.36028629069988	6.594736842105263	91.34210526315789	150.99999999999994
413700040	1441068616	31.092786376272866	122.36032252238623	6.589473684210526	91.38421052631578	150.99999999999994
413700040	1441068617	31.09278545810276	122.36035869770919	6.584210526315789	91.42631578947368	150.99999999999994
413700040	1441068618	31.092784482793956	122.36039481931883	6.578947368421052	91.46842105263158	150.99999999999994
413700040	1441068619	31.092783460645695	122.36043088986533	6.573684210526316	91.51052631578946	150.99999999999994
413700040	1441068620	31.092782401957223	122.36046691199883	6.568421052631579	91.55263157894736	150.99999999999994
413700040	1441068621	31.092781317027804	122.36050288836948	6.563157894736842	91.59473684210526	150.99999999999994
413700040	1441068622	31.092780216156648	122.36053882162751	6.557894736842105	91.63684210526314	150.99999999999994
413700040	1441068623	31.092779109642997	122.3605747144231	6.552631578947368	91.67894736842105	150.99999999999994
413700040	1441068624	31.092778007786105	122.36061056940645	6.5473684210526315	91.72105263157894	150.99999999999994
413700040	1441068625	31.092776920885186	122.36064638922781	6.542105263157895	91.76315789473685	150.99999999999994
413700040	1441068626	31.092775859239485	122.36068217653745	6.536842105263157	91.80526315789473	150.99999999999994
413700040	1441068627	31.092774833148216	122.36071793398558	6.531578947368421	91.84736842105264	150.99999999999994
413700040	1441068628	31.0927738529106	122.36075366422251	6.526315789473684	91.88947368421053	150.99999999999994
413700040	1441068629	31.09277292882587	122.36078936989854	6.521052631578947	91.93157894736841	150.99999999999994
413700040	1441068630	31.092772071193217	122.360825053664	6.515789473684211	91.97368421052632	150.99999999999994
413700040	1441068631	31.092771290311887	122.36086071816916	6.510526315789473	92.01578947368421	150.99999999999994
413700040	1441068632	31.09277059648107	122.36089636606437	6.505263157894737	92.0578947368421	150.99999999999994
413700040	1441068633	31.092769999999998	122.36093200000002	6.5	92.1	150.99999999999994
413700040	1441068634	31.092769507554515	122.36096762201792	6.509090909090909	91.94545454545454	150.99999999999994
413700040	1441068635	31.0927691113771	122.36100323172579	6.5181818181818185	91.7909090909091	150.99999999999994
413700040	1441068636	31.092768800086887	122.36103882812276	6.527272727272727	91.63636363636363	150.99999999999994
413700040	1441068637	31.092768562303007	122.36107441020802	6.536363636363636	91.48181818181818	150.99999999999994
413700040	1441068638	31.092768386644572	122.36110997698063	6.545454545454545	91.32727272727273	150.99999999999994
413700040	1441068639	31.092768261730722	122.36114552743972	6.554545454545455	91.17272727272729	150.99999999999994
413700040	1441068640	31.092768176180602	122.36118106058441	6.5636363636363635	91.01818181818182	150.99999999999994
413700040	1441068641	31.09276811861334	122.36121657541374	6.572727272727272	90.86363636363637	150.99999999999994
413700040	1441068642	31.09276807764805	122.36125207092674	6.581818181818181	90.70909090909092	150.99999999999994
413700040	1441068643	31.092768041903895	122.36128754612251	6.590909090909091	90.55454545454548	150.99999999999994
413700040	1441068644	31.092767999999996	122.36132300000001	6.6	90.40000000000002	150.99999999999994
413700040	1441068645	31.092767942387766	122.3613584324259	6.6	90.43500000000002	150.99999999999994
413700040	1441068646	31.092767866847716	122.36139384673714	6.6	90.47000000000001	150.99999999999994
413700040	1441068647	31.092767772992595	122.36142924713839	6.6	90.50500000000001	150.99999999999994
413700040	1441068648	31.092767660435168	122.36146463783425	6.6	90.54	150.99999999999994
413700040	1441068649	31.092767528788208	122.36150002302935	6.6	90.57500000000002	150.99999999999994
413700040	1441068650	31.092767377664444	122.36153540692827	6.6	90.61000000000001	150.99999999999994
413700040	1441068651	31.09276720667664	122.36157079373567	6.6	90.64500000000001	150.99999999999994
413700040	1441068652	31.092767015437566	122.36160618765612	6.6	90.68	150.99999999999994
413700040	1441068653	31.092766803559922	122.36164159289427	6.6	90.715	150.99999999999994
413700040	1441068654	31.092766570656448	122.36167701365471	6.6	90.75	150.99999999999994
413700040	1441068655	31.092766316339873	122.36171245414207	6.6	90.785	150.99999999999994
413700040	1441068656	31.09276604022295	122.36174791856094	6.6	90.82	150.99999999999994
413700040	1441068657	31.092765741918395	122.36178341111595	6.6	90.855	150.99999999999994
413700040	1441068658	31.0927654210389	122.3618189360117	6.6	90.89	150.99999999999994
413700040	1441068659	31.092765077197182	122.36185449745282	6.6	90.925	150.99999999999994
413700040	1441068660	31.09276471000596	122.36189009964389	6.6	90.96000000000001	150.99999999999994
413700040	1441068661	31.092764319077954	122.36192574678954	6.6	90.995	150.99999999999994
413700040	1441068662	31.092763904025816	122.36196144309436	6.6	91.03	150.99999999999994
413700040	1441068663	31.092763464462273	122.36199719276297	6.6	91.065	150.99999999999994
413700040	1441068664	31.092763	122.362033	6.6	91.1	150.99999999999994
413700040	1441068665	31.092762511350948	122.36206886684637	6.59	91.13999999999999	150.99999999999994
413700040	1441068666	31.092762003624088	122.36210478668846	6.58	91.17999999999999	150.99999999999994
413700040	1441068667	31.09276148302768	122.36214075074898	6.569999999999999	91.22	150.99999999999994
413700040	1441068668	31.092760955769975	122.36217675025068	6.56	91.25999999999999	150.99999999999994
413700040	1441068669	31.09276042805922	122.36221277641634	6.55	91.3	150.99999999999994
413700040	1441068670	31.092759906103712	122.36224882046864	6.54	91.33999999999999	150.99999999999994
413700040	1441068671	31.092759396111745	122.36228487363037	6.53	91.38	150.99999999999994
413700040	1441068672	31.09275890429159	122.36232092712434	6.52	91.42	150.99999999999994
413700040	1441068673	31.09275843685156	122.36235697217327	6.51	91.46	150.99999999999994
413700040	1441068674	31.092757999999996	122.362393	6.5	91.5	150.99999999999994
413700040	1441068675	31.09275759793781	122.36242900320026	6.505263157894737	91.5	150.99999999999994
413700040	1441068676	31.092757226836355	122.36246497986177	6.510526315789473	91.5	150.99999999999994
413700040	1441068677	31.092756880859646	122.3625009294451	6.515789473684211	91.5	150.99999999999994
413700040	1441068678	31.092756554171636	122.36253685141098	6.521052631578947	91.5	150.99999999999994
413700040	1441068679	31.09275624093628	122.36257274521994	6.526315789473684	91.5	150.99999999999994
413700040	1441068680	31.092755935317594	122.36260861033264	6.531578947368421	91.5	150.99999999999994
413700040	1441068681	31.09275563147953	122.36264444620969	6.536842105263157	91.5	150.99999999999994
413700040	1441068682	31.09275532358607	122.36268025231163	6.542105263157895	91.5	150.99999999999994
413700040	1441068683	31.0927550058012	122.3627160280991	6.5473684210526315	91.5	150.99999999999994
413700040	1441068684	31.092754672288887	122.36275177303268	6.552631578947368	91.5	150.99999999999994
413700040	1441068685	31.092754317213117	122.36278748657291	6.557894736842105	91.5	150.99999999999994
413700040	1441068686	31.092753934737868	122.36282316818037	6.563157894736842	91.5	150.99999999999994
413700040	1441068687	31.092753519027124	122.36285881731558	6.568421052631579	91.5	150.99999999999994
413700040	1441068688	31.09275306424484	122.36289443343914	6.573684210526316	91.5	150.99999999999994
413700040	1441068689	31.092752564555024	122.36293001601153	6.578947368421052	91.5	150.99999999999994
413700040	1441068690	31.092752014121647	122.36296556449331	6.584210526315789	91.5	150.99999999999994
413700040	1441068691	31.092751407108707	122.36300107834495	6.589473684210526	91.5	150.99999999999994
413700040	1441068692	31.09275073768016	122.36303655702702	6.594736842105263	91.5	150.99999999999994
413700040	1441068693	31.092750000000002	122.363072	6.6	91.5	150.99999999999994
413700040	1441068694	31.092749189699973	122.36310740703772	6.6	91.54761904761904	150.99999999999994
413700040	1441068695	31.09274830828291	122.36314277916733	6.6	91.59523809523809	150.99999999999994
413700040	1441068696	31.092747358719397	122.36317811772935	6.6	91.64285714285714	150.99999999999994
413700040	1441068697	31.092746343980036	122.3632134240643	6.6	91.69047619047619	150.99999999999994
413700040	1441068698	31.092745267035397	122.36324869951271	6.6	91.73809523809524	150.99999999999994
413700040	1441068699	31.09274413085609	122.36328394541512	6.6	91.78571428571428	150.99999999999994
413700040	1441068700	31.092742938412687	122.36331916311201	6.6	91.83333333333333	150.99999999999994
413700040	1441068701	31.092741692675776	122.36335435394399	6.6	91.88095238095238	150.99999999999994
413700040	1441068702	31.092740396615927	122.36338951925151	6.6	91.92857142857143	150.99999999999994
413700040	1441068703	31.092739053203754	122.36342466037519	6.6	91.97619047619047	150.99999999999994
413700040	1441068704	31.092737665409814	122.36345977865552	6.6	92.02380952380952	150.99999999999994
413700040	1441068705	31.09273623620468	122.36349487543312	6.6	92.07142857142857	150.99999999999994
413700040	1441068706	31.09273476855893	122.36352995204847	6.6	92.1190476190476	150.99999999999994
413700040	1441068707	31.092733265443165	122.36356500984219	6.6	92.16666666666667	150.99999999999994
413700040	1441068708	31.092731729827936	122.36360005015482	6.6	92.21428571428571	150.99999999999994
413700040	1441068709	31.09273016468383	122.36363507432694	6.6	92.26190476190476	150.99999999999994
413700040	1441068710	31.092728572981397	122.3636700836991	6.6	92.3095238095238	150.99999999999994
413700040	1441068711	31.092726957691244	122.36370507961189	6.6	92.35714285714285	150.99999999999994
413700040	1441068712	31.092725321783902	122.36374006340594	6.6	92.40476190476191	150.99999999999994
413700040	1441068713	31.09272366822997	122.36377503642177	6.6	92.45238095238095	150.99999999999994
413700040	1441068714	31.092721999999995	122.36381	6.6	92.5	150.99999999999994
413700040	1441068715	31.092720320423535	122.36384495643695	6.6	92.49	150.99999999999994
413700040	1441068716	31.092718634266127	122.36387991185181	6.6	92.48	150.99999999999994
413700040	1441068717	31.092716946652295	122.36391487331953	6.6	92.47	150.99999999999994
413700040	1441068718	31.092715262706513	122.36394984791505	6.6	92.46	150.99999999999994
413700040	1441068719	31.09271358755332	122.36398484271328	6.6	92.45	150.99999999999994
413700040	1441068720	31.09271192631717	122.36401986478921	6.6	92.44	150.99999999999994
413700040	1441068721	31.092710284122578	122.36405492121779	6.6	92.43	150.99999999999994
413700040	1441068722	31.092708666094016	122.36409001907397	6.6	92.42	150.99999999999994
413700040	1441068723	31.092707077355936	122.36412516543275	6.6	92.41	150.99999999999994
413700040	1441068724	31.092705523032812	122.36416036736908	6.6	92.4	150.99999999999994
413700040	1441068725	31.09270400824909	122.364195631958	6.6	92.38999999999999	150.99999999999994
413700040	1441068726	31.09270253812923	122.36423096627442	6.6	92.38	150.99999999999994
413700040	1441068727	31.092701117797656	122.36426637739345	6.6	92.36999999999999	150.99999999999994
413700040	1441068728	31.092699752378813	122.36430187239003	6.6	92.36	150.99999999999994
413700040	1441068729	31.092698446997108	122.36433745833916	6.6	92.35	150.99999999999994
413700040	1441068730	31.092697206776958	122.36437314231597	6.6	92.33999999999999	150.99999999999994
413700040	1441068731	31.092696036842792	122.36440893139539	6.6	92.33	150.99999999999994
413700040	1441068732	31.092694942318964	122.36444483265251	6.6	92.32	150.99999999999994
413700040	1441068733	31.092693928329904	122.36448085316238	6.6	92.31	150.99999999999994
413700040	1441068734	31.092693	122.36451700000002	6.6	92.3	150.99999999999994
413700040	1441068735	31.09269215989825	122.36455327526762	6.6	92.21000000000001	150.99999999999994
413700040	1441068736	31.09269140037247	122.36458966117567	6.6	92.11999999999999	150.99999999999994
413700040	1441068737	31.09269071121508	122.36462613496171	6.6	92.03	150.99999999999994
413700040	1441068738	31.092690082218574	122.36466267386332	6.6	91.94	150.99999999999994
413700040	1441068739	31.092689503175446	122.364699255118	6.6	91.85	150.99999999999994
413700040	1441068740	31.092688963878228	122.36473585596326	6.6	91.76	150.99999999999994
413700040	1441068741	31.09268845411949	122.36477245363662	6.6	91.67	150.99999999999994
413700040	1441068742	31.092687963691784	122.36480902537554	6.6	91.58	150.99999999999994
413700040	1441068743	31.092687482387753	122.36484554841752	6.6	91.49	150.99999999999994
413700040	1441068744	31.092687	122.364882	6.6	91.4	150.99999999999994
413700040	1441068745	31.0926865084503	122.3649183617826	6.59	91.36	150.99999999999994
413700040	1441068746	31.092686008176784	122.36495463311385	6.58	91.32000000000001	150.99999999999994
413700040	1441068747	31.09268550174672	122.36499081776444	6.569999999999999	91.28	150.99999999999994
413700040	1441068748	31.092684991727324	122.36502691950507	6.56	91.24	150.99999999999994
413700040	1441068749	31.09268448068585	122.36506294210646	6.55	91.2	150.99999999999994
413700040	1441068750	31.0926839711895	122.36509888933932	6.54	91.16000000000001	150.99999999999994
413700040	1441068751	31.09268346580554	122.36513476497439	6.53	91.12	150.99999999999994
413700040	1441068752	31.092682967101148	122.36517057278236	6.52	91.08	150.99999999999994
413700040	1441068753	31.09268247764356	122.36520631653399	6.51	91.03999999999999	150.99999999999994
413700040	1441068754	31.092682	122.36524199999998	6.5	91.0	150.99999999999994
413700040	1441068755	31.09268153596369	122.36527762683353	6.503333333333333	91.02	150.99999999999994
413700040	1441068756	31.092681084231938	122.36531320021763	6.506666666666667	91.03999999999999	150.99999999999994
413700040	1441068757	31.092680642728066	122.36534872321768	6.51	91.06	150.99999999999994
413700040	1441068758	31.0926802093754	122.36538419889908	6.513333333333334	91.08	150.99999999999994
413700040	1441068759	31.092679782097253	122.36541963032727	6.516666666666667	91.10000000000001	150.99999999999994
413700040	1441068760	31.092679358816937	122.36545502056762	6.52	91.12	150.99999999999994
413700040	1441068761	31.092678937457784	122.36549037268557	6.523333333333333	91.14	150.99999999999994
413700040	1441068762	31.09267851594309	122.36552568974652	6.526666666666666	91.16000000000001	150.99999999999994
413700040	1441068763	31.092678092196156	122.36556097481586	6.53	91.18	150.99999999999994
413700040	1441068764	31.09267766414028	122.36559623095897	6.533333333333333	91.2	150.99999999999994
413700040	1441068765	31.092677229698776	122.36563146124129	6.536666666666666	91.22	150.99999999999994
413700040	1441068766	31.092676786794915	122.36566666872817	6.54	91.24	150.99999999999994
413700040	1441068767	31.09267633335201	122.365701856485	6.543333333333333	91.25999999999999	150.99999999999994
413700040	1441068768	31.09267586729333	122.36573702757717	6.546666666666667	91.28	150.99999999999994
413700040	1441068769	31.092675386542172	122.36577218507006	6.55	91.3	150.99999999999994
413700040	1441068770	31.092674889021826	122.36580733202908	6.553333333333333	91.32000000000001	150.99999999999994
413700040	1441068771	31.09267437265554	122.36584247151954	6.556666666666667	91.34	150.99999999999994
413700040	1441068772	31.09267383536662	122.36587760660687	6.56	91.36	150.99999999999994
413700040	1441068773	31.092673275078308	122.3659127403564	6.5633333333333335	91.38000000000001	150.99999999999994
413700040	1441068774	31.092672689713897	122.36594787583351	6.566666666666666	91.4	150.99999999999994
413700040	1441068775	31.092672077196628	122.3659830161036	6.569999999999999	91.42	150.99999999999994
413700040	1441068776	31.09267143544978	122.36601816423196	6.573333333333333	91.44	150.99999999999994
413700040	1441068777	31.092670762396594	122.366053323284	6.576666666666666	91.46	150.99999999999994
413700040	1441068778	31.092670055960337	122.36608849632505	6.58	91.47999999999999	150.99999999999994
413700040	1441068779	31.09266931406426	122.36612368642045	6.583333333333333	91.50000000000001	150.99999999999994
413700040	1441068780	31.092668534631603	122.36615889663555	6.586666666666666	91.52000000000001	150.99999999999994
413700040	1441068781	31.092667715585613	122.36619413003574	6.59	91.54	150.99999999999994
413700040	1441068782	31.092666854849522	122.36622938968631	6.593333333333333	91.56	150.99999999999994
413700040	1441068783	31.092665950346568	122.36626467865261	6.596666666666667	91.58	150.99999999999994
413700040	1441068784	31.092665000000004	122.3663	6.6	91.60000000000001	150.99999999999994
413700040	1441068785	31.092664002587068	122.36633535617531	6.595	91.625	150.99999999999994
413700040	1441068786	31.0926629603012	122.36637074715168	6.59	91.65	150.99999999999994
413700040	1441068787	31.092661876189897	122.36640617228366	6.585	91.675	150.99999999999994
413700040	1441068788	31.092660753300574	122.36644163092593	6.58	91.69999999999999	150.99999999999994
413700040	1441068789	31.092659594680732	122.36647712243317	6.574999999999999	91.725	150.99999999999994
413700040	1441068790	31.092658403377825	122.36651264615993	6.569999999999999	91.75	150.99999999999994
413700040	1441068791	31.092657182439336	122.36654820146093	6.5649999999999995	91.775	150.99999999999994
413700040	1441068792	31.092655934912717	122.3665837876908	6.56	91.8	150.99999999999994
413700040	1441068793	31.092654663845448	122.36661940420419	6.555	91.825	150.99999999999994
413700040	1441068794	31.092653372285007	122.36665505035573	6.55	91.85	150.99999999999994
413700040	1441068795	31.092652063278855	122.36669072550016	6.545	91.875	150.99999999999994
413700040	1441068796	31.09265073987447	122.36672642899207	6.54	91.89999999999999	150.99999999999994
413700040	1441068797	31.09264940511932	122.36676216018621	6.535	91.925	150.99999999999994
413700040	1441068798	31.0926480620609	122.3667979184372	6.53	91.94999999999999	150.99999999999994
413700040	1441068799	31.09264671374666	122.36683370309974	6.525	91.97500000000001	150.99999999999994
413700040	1441068800	31.092645363224083	122.36686951352853	6.52	92.0	150.99999999999994
413700040	1441068801	31.09264401354065	122.36690534907824	6.515	92.025	150.99999999999994
413700040	1441068802	31.09264266774383	122.3669412091036	6.51	92.05	150.99999999999994
413700040	1441068803	31.092641328881125	122.36697709295927	6.505	92.075	150.99999999999994
413700040	1441068804	31.092639999999992	122.36701299999999	6.5	92.1	150.99999999999994
413700040	1441068805	31.092638683090108	122.36704892966029	6.504761904761905	92.1142857142857	150.99999999999994
413700040	1441068806	31.092637375909945	122.36708488169397	6.5095238095238095	92.12857142857143	150.99999999999994
413700040	1441068807	31.09263607516013	122.36712085593473	6.514285714285714	92.14285714285714	150.99999999999994
413700040	1441068808	31.09263477754134	122.36715685221614	6.519047619047619	92.15714285714286	150.99999999999994
413700040	1441068809	31.092633479754205	122.36719287037191	6.523809523809524	92.17142857142856	150.99999999999994
413700040	1441068810	31.092632178499407	122.36722891023562	6.5285714285714285	92.18571428571428	150.99999999999994
413700040	1441068811	31.09263087047756	122.36726497164089	6.533333333333333	92.2	150.99999999999994
413700040	1441068812	31.09262955238937	122.36730105442139	6.538095238095238	92.21428571428571	150.99999999999994
413700040	1441068813	31.092628220935428	122.3673371584107	6.542857142857143	92.22857142857143	150.99999999999994
413700040	1441068814	31.09262687281645	122.36737328344245	6.5476190476190474	92.24285714285715	150.99999999999994
413700040	1441068815	31.092625504733036	122.36740942935023	6.552380952380952	92.25714285714285	150.99999999999994
413700040	1441068816	31.092624113385867	122.36744559596765	6.557142857142857	92.27142857142857	150.99999999999994
413700040	1441068817	31.092622695475587	122.36748178312833	6.561904761904762	92.28571428571429	150.99999999999994
413700040	1441068818	31.09262124770285	122.36751799066582	6.566666666666666	92.3	150.99999999999994
413700040	1441068819	31.092619766768333	122.36755421841372	6.571428571428571	92.31428571428572	150.99999999999994
413700040	1441068820	31.09261824937266	122.36759046620561	6.576190476190476	92.32857142857142	150.99999999999994
413700040	1441068821	31.092616692216488	122.36762673387508	6.580952380952381	92.34285714285714	150.99999999999994
413700040	1441068822	31.092615092000486	122.3676630212557	6.585714285714285	92.35714285714286	150.99999999999994
413700040	1441068823	31.092613445425304	122.36769932818102	6.59047619047619	92.37142857142857	150.99999999999994
413700040	1441068824	31.092611749191587	122.36773565448459	6.595238095238095	92.3857142857143	150.99999999999994
413700040	1441068825	31.09261	122.36777200000002	6.6	92.4	150.99999999999994
413700040	1441068826	31.092608195805596	122.367808364289	6.596551724137931	92.39310344827587	150.99999999999994
413700040	1441068827	31.092606339581067	122.36784474582608	6.593103448275862	92.38620689655173	150.99999999999994
413700040	1441068828	31.092604435553515	122.36788114281397	6.589655172413793	92.3793103448276	150.99999999999994
413700040	1441068829	31.092602487950035	122.3679175534554	6.586206896551724	92.37241379310345	150.99999999999994
413700040	1441068830	31.092600500997744	122.3679539759531	6.5827586206896544	92.36551724137932	150.99999999999994
413700040	1441068831	31.092598478923726	122.3679904085098	6.579310344827586	92.35862068965517	150.99999999999994
413700040	1441068832	31.092596425955104	122.36802684932827	6.575862068965517	92.35172413793104	150.99999999999994
413700040	1441068833	31.09259434631897	122.36806329661125	6.572413793103448	92.3448275862069	150.99999999999994
413700040	1441068834	31.092592244242454	122.36809974856149	6.568965517241379	92.33793103448276	150.99999999999994
413700040	1441068835	31.092590123952654	122.36813620338177	6.56551724137931	92.33103448275862	150.99999999999994
413700040	1441068836	31.0925879896767	122.36817265927483	6.562068965517241	92.32413793103449	150.99999999999994
413700040	1441068837	31.092585845641697	122.3682091144435	6.558620689655172	92.31724137931035	150.99999999999994
413700040	1441068838	31.092583696074765	122.36824556709054	6.555172413793104	92.3103448275862	150.99999999999994
413700040	1441068839	31.092581545203032	122.36828201541874	6.551724137931035	92.30344827586207	150.99999999999994
413700040	1441068840	31.092579397253626	122.36831845763092	6.548275862068965	92.29655172413794	150.99999999999994
413700040	1441068841	31.092577256453662	122.36835489192983	6.544827586206896	92.28965517241379	150.99999999999994
413700040	1441068842	31.092575127030276	122.36839131651834	6.541379310344827	92.28275862068966	150.99999999999994
413700040	1441068843	31.092573013210593	122.36842772959923	6.537931034482758	92.27586206896552	150.99999999999994
413700040	1441068844	31.09257091922175	122.36846412937538	6.5344827586206895	92.26896551724138	150.99999999999994
413700040	1441068845	31.092568849290885	122.36850051404953	6.531034482758621	92.26206896551724	150.99999999999994
413700040	1441068846	31.092566807645113	122.36853688182462	6.527586206896552	92.2551724137931	150.99999999999994
413700040	1441068847	31.09256479851161	122.36857323090341	6.524137931034483	92.24827586206897	150.99999999999994
413700040	1441068848	31.09256282611746	122.36860955948882	6.520689655172414	92.24137931034483	150.99999999999994
413700040	1441068849	31.092560894689868	122.36864586578366	6.517241379310345	92.23448275862069	150.99999999999994
413700040	1441068850	31.092559008455954	122.3686821479908	6.5137931034482754	92.22758620689656	150.99999999999994
413700040	1441068851	31.092557171642852	122.36871840431311	6.510344827586207	92.22068965517241	150.99999999999994
413700040	1441068852	31.092555388477727	122.36875463295351	6.506896551724138	92.21379310344828	150.99999999999994
413700040	1441068853	31.092553663187722	122.36879083211483	6.503448275862069	92.20689655172413	150.99999999999994
413700040	1441068854	31.092552	122.368827	6.5	92.2	150.99999999999994
413700040	1441068855	31.092550402105772	122.3688631356841	6.5	92.19	150.99999999999994
413700040	1441068856	31.092548868552488	122.36889924173123	6.5	92.18	150.99999999999994
413700040	1441068857	31.092547397351673	122.36893532157765	6.5	92.17	150.99999999999994
413700040	1441068858	31.092545986514814	122.36897137865964	6.5	92.16000000000001	150.99999999999994
413700040	1441068859	31.092544634053432	122.36900741641345	6.5	92.15	150.99999999999994
413700040	1441068860	31.092543337979013	122.3690434382754	6.5	92.14	150.99999999999994
413700040	1441068861	31.092542096303074	122.36907944768174	6.5	92.13000000000001	150.99999999999994
413700040	1441068862	31.09254090703709	122.36911544806874	6.5	92.12	150.99999999999994
413700040	1441068863	31.092539768192548	122.36915144287265	6.5	92.11000000000001	150.99999999999994
413700040	1441068864	31.092538677780944	122.36918743552972	6.5	92.1	150.99999999999994
413700040	1441068865	31.092537633813762	122.36922342947624	6.5	92.09	150.99999999999994
413700040	1441068866	31.092536634302462	122.36925942814842	6.5	92.08	150.99999999999994
413700040	1441068867	31.092535677258507	122.36929543498256	6.5	92.07	150.99999999999994
413700040	1441068868	31.092534760693418	122.36933145341486	6.5	92.06	150.99999999999994
413700040	1441068869	31.092533882618604	122.36936748688161	6.5	92.05	150.99999999999994
413700040	1441068870	31.092533041045552	122.36940353881901	6.5	92.04	150.99999999999994
413700040	1441068871	31.092532233985715	122.36943961266331	6.5	92.03	150.99999999999994
413700040	1441068872	31.09253145945054	122.36947571185077	6.5	92.02	150.99999999999994
413700040	1441068873	31.092530715451492	122.36951183981758	6.5	92.01	150.99999999999994
413700040	1441068874	31.092530000000004	122.369548	6.5	92.0	150.99999999999994
413700040	1441068875	31.092529310772843	122.36958419292588	6.5	92.01818181818183	150.99999999999994
413700040	1441068876	31.092528644108086	122.36962040748983	6.5	92.03636363636363	150.99999999999994
413700040	1441068877	31.092527996009117	122.36965662967806	6.5	92.05454545454546	150.99999999999994
413700040	1441068878	31.09252736247938	122.36969284547669	6.5	92.07272727272728	150.99999999999994
413700040	1441068879	31.092526739522285	122.36972904087203	6.5	92.0909090909091	150.99999999999994
413700040	1441068880	31.09252612314132	122.3697652018502	6.5	92.10909090909091	150.99999999999994
413700040	1441068881	31.09252550933992	122.36980131439736	6.5	92.12727272727273	150.99999999999994
413700040	1441068882	31.092524894121585	122.3698373644998	6.5	92.14545454545456	150.99999999999994
413700040	1441068883	31.092524273489808	122.36987333814358	6.5	92.16363636363637	150.99999999999994
413700040	1441068884	31.092523643448104	122.36990922131494	6.5	92.18181818181819	150.99999999999994
413700040	1441068885	31.092522999999996	122.369945	6.5	92.2	150.99999999999994
413700040	1441068886	31.092522339823773	122.36998066350047	6.503448275862069	92.21379310344828	150.99999999999994
413700040	1441068887	31.092521662296626	122.37001621437997	6.506896551724138	92.22758620689656	150.99999999999994
413700040	1441068888	31.09252096747048	122.37005165851778	6.510344827586207	92.24137931034483	150.99999999999994
413700040	1441068889	31.092520255397265	122.37008700179302	6.5137931034482754	92.2551724137931	150.99999999999994
413700040	1441068890	31.092519526128882	122.37012225008495	6.517241379310345	92.26896551724138	150.99999999999994
413700040	1441068891	31.092518779717263	122.37015740927274	6.520689655172414	92.28275862068966	150.99999999999994
413700040	1441068892	31.092518016214264	122.37019248523556	6.524137931034483	92.29655172413794	150.99999999999994
413700040	1441068893	31.09251723567182	122.37022748385262	6.527586206896552	92.3103448275862	150.99999999999994
413700040	1441068894	31.0925164381418	122.37026241100315	6.531034482758621	92.32413793103447	150.99999999999994
413700040	1441068895	31.092515623676082	122.3702972725663	6.5344827586206895	92.33793103448275	150.99999999999994
413700040	1441068896	31.092514792326543	122.3703320744213	6.537931034482758	92.35172413793103	150.99999999999994
413700040	1441068897	31.09251394414506	122.37036682244734	6.541379310344827	92.36551724137931	150.99999999999994
413700040	1441068898	31.092513079183473	122.37040152252361	6.544827586206896	92.37931034482759	150.99999999999994
413700040	1441068899	31.092512197493658	122.37043618052931	6.548275862068965	92.39310344827585	150.99999999999994
413700040	1441068900	31.092511299127466	122.37047080234365	6.551724137931035	92.40689655172413	150.99999999999994
413700040	1441068901	31.092510384136716	122.37050539384578	6.555172413793104	92.42068965517241	150.99999999999994
413700040	1441068902	31.092509452573253	122.37053996091494	6.558620689655172	92.43448275862069	150.99999999999994
413700040	1441068903	31.09250850448893	122.37057450943031	6.562068965517241	92.44827586206897	150.99999999999994
413700040	1441068904	31.092507539935525	122.37060904527111	6.56551724137931	92.46206896551725	150.99999999999994
413700040	1441068905	31.09250655896489	122.37064357431652	6.568965517241379	92.47586206896551	150.99999999999994
413700040	1441068906	31.09250556162883	122.37067810244572	6.572413793103448	92.48965517241379	150.99999999999994
413700040	1441068907	31.092504547979136	122.37071263553794	6.575862068965517	92.50344827586206	150.99999999999994
413700040	1441068908	31.092503518067605	122.37074717947233	6.579310344827586	92.51724137931033	150.99999999999994
413700040	1441068909	31.092502471946055	122.37078174012815	6.5827586206896544	92.53103448275861	150.99999999999994
413700040	1441068910	31.092501409666248	122.37081632338455	6.586206896551724	92.54482758620688	150.99999999999994
413700040	1441068911	31.09250033127998	122.37085093512073	6.589655172413793	92.55862068965516	150.99999999999994
413700040	1441068912	31.092499236839	122.37088558121592	6.593103448275862	92.57241379310344	150.99999999999994
413700040	1441068913	31.09249812639509	122.37092026754927	6.596551724137931	92.58620689655172	150.99999999999994
413700040	1441068914	31.092497	122.37095500000001	6.6	92.6	150.99999999999994
413700040	1441068915	31.09249585779101	122.37098978304898	6.596774193548387	92.59032258064515	150.99999999999994
413700040	1441068916	31.092494700247432	122.37102461558389	6.5935483870967735	92.58064516129032	150.99999999999994
413700040	1441068917	31.09249352793413	122.371059495094	6.590322580645161	92.57096774193548	150.99999999999994
413700040	1441068918	31.092492341415937	122.37109441906865	6.587096774193548	92.56129032258063	150.99999999999994
413700040	1441068919	31.092491141257696	122.37112938499719	6.583870967741936	92.55161290322579	150.99999999999994
413700040	1441068920	31.092489928024282	122.3711643903689	6.580645161290322	92.54193548387096	150.99999999999994
413700040	1441068921	31.092488702280534	122.37119943267317	6.577419354838709	92.53225806451611	150.99999999999994
413700040	1441068922	31.0924874645913	122.37123450939929	6.574193548387097	92.52258064516128	150.99999999999994
413700040	1441068923	31.09248621552146	122.37126961803656	6.570967741935483	92.51290322580644	150.99999999999994
413700040	1441068924	31.092484955635854	122.37130475607437	6.567741935483871	92.50322580645161	150.99999999999994
413700040	1441068925	31.092483685499367	122.37133992100199	6.564516129032258	92.49354838709677	150.99999999999994
413700040	1441068926	31.092482405676872	122.37137511030882	6.561290322580645	92.48387096774192	150.99999999999994
413700040	1441068927	31.092481116733214	122.37141032148416	6.558064516129032	92.47419354838709	150.99999999999994
413700040	1441068928	31.092479819233287	122.37144555201733	6.554838709677419	92.46451612903225	150.99999999999994
413700040	1441068929	31.092478513741945	122.37148079939769	6.551612903225807	92.45483870967742	150.99999999999994
413700040	1441068930	31.09247720082409	122.37151606111455	6.548387096774193	92.44516129032257	150.99999999999994
413700040	1441068931	31.092475881044603	122.37155133465725	6.54516129032258	92.43548387096774	150.99999999999994
413700040	1441068932	31.09247455496835	122.37158661751516	6.541935483870968	92.4258064516129	150.99999999999994
413700040	1441068933	31.092473223160237	122.37162190717757	6.538709677419354	92.41612903225807	150.99999999999994
413700040	1441068934	31.092471886185145	122.37165720113386	6.535483870967742	92.40645161290323	150.99999999999994
413700040	1441068935	31.092470544607977	122.37169249687335	6.532258064516129	92.39677419354838	150.99999999999994
413700040	1441068936	31.092469198993616	122.37172779188538	6.529032258064516	92.38709677419354	150.99999999999994
413700040	1441068937	31.09246784990696	122.37176308365929	6.525806451612903	92.3774193548387	150.99999999999994
413700040	1441068938	31.09246649791292	122.37179836968446	6.52258064516129	92.36774193548386	150.99999999999994
413700040	1441068939	31.09246514357639	122.37183364745019	6.519354838709678	92.35806451612902	150.99999999999994
413700040	1441068940	31.09246378746228	122.37186891444584	6.516129032258064	92.34838709677419	150.99999999999994
413700040	1441068941	31.0924624301355	122.37190416816075	6.512903225806451	92.33870967741935	150.99999999999994
413700040	1441068942	31.09246107216097	122.37193940608427	6.509677419354839	92.32903225806452	150.99999999999994
413700040	1441068943	31.092459714103597	122.37197462570576	6.506451612903226	92.31935483870967	150.99999999999994
413700040	1441068944	31.092458356528304	122.37200982451455	6.503225806451613	92.30967741935484	150.99999999999994
413700040	1441068945	31.092456999999996	122.37204499999999	6.5	92.3	150.99999999999994
413700040	1441068946	31.092455645177495	122.37208014949292	6.5	92.23333333333332	150.99999999999994
413700040	1441068947	31.09245429309498	122.37211526969008	6.5	92.16666666666667	150.99999999999994
413700040	1441068948	31.092452944880623	122.37215035712973	6.5	92.1	150.99999999999994
413700040	1441068949	31.092451601662518	122.37218540835002	6.5	92.03333333333333	150.99999999999994
413700040	1441068950	31.09245026456877	122.37222041988925	6.5	91.96666666666667	150.99999999999994
413700040	1441068951	31.092448934727525	122.37225538828564	6.5	91.9	150.99999999999994
413700040	1441068952	31.092447613266895	122.3722903100774	6.5	91.83333333333334	150.99999999999994
413700040	1441068953	31.092446301315004	122.37232518180278	6.5	91.76666666666668	150.99999999999994
413700040	1441068954	31.092445000000005	122.37236000000001	6.5	91.7	150.99999999999994
413700040	1441068955	31.092443710081913	122.37239476310837	6.505	91.72000000000001	150.99999999999994
413700040	1441068956	31.09244243084845	122.3724294771711	6.51	91.74000000000001	150.99999999999994
413700040	1441068957	31.09244116121915	122.37246415013256	6.515	91.76	150.99999999999994
413700040	1441068958	31.092439900113654	122.37249878993701	6.52	91.78	150.99999999999994
413700040	1441068959	31.092438646451477	122.37253340452875	6.525	91.8	150.99999999999994
413700040	1441068960	31.092437399152207	122.37256800185213	6.53	91.82000000000001	150.99999999999994
413700040	1441068961	31.09243615713538	122.37260258985138	6.535	91.84	150.99999999999994
413700040	1441068962	31.092434919320546	122.37263717647083	6.54	91.86	150.99999999999994
413700040	1441068963	31.092433684627245	122.37267176965479	6.545	91.88	150.99999999999994
413700040	1441068964	31.092432451975004	122.3727063773475	6.55	91.9	150.99999999999994
413700040	1441068965	31.092431220283334	122.37274100749327	6.555	91.92	150.99999999999994
413700040	1441068966	31.092429988471732	122.37277566803641	6.56	91.94000000000001	150.99999999999994
413700040	1441068967	31.092428755459725	122.37281036692119	6.5649999999999995	91.96000000000001	150.99999999999994
413700040	1441068968	31.092427520166776	122.37284511209188	6.569999999999999	91.98	150.99999999999994
413700040	1441068969	31.092426281512385	122.37287991149276	6.574999999999999	92.0	150.99999999999994
413700040	1441068970	31.09242503841602	122.37291477306813	6.58	92.02	150.99999999999994
413700040	1441068971	31.092423789797152	122.37294970476228	6.585	92.04	150.99999999999994
413700040	1441068972	31.092422534575224	122.37298471451946	6.59	92.06	150.99999999999994
413700040	1441068973	31.092421271669693	122.37301981028394	6.595	92.08	150.99999999999994
413700040	1441068974	31.092420000000008	122.373055	6.6	92.1	150.99999999999994
413700040	1441068975	31.092418718977815	122.37309028939211	6.6	92.05499999999999	150.99999999999994
413700040	1441068976	31.09241742998376	122.37312567530559	6.6	92.01	150.99999999999994
413700040	1441068977	31.092416134890705	122.37316115236595	6.6	91.96499999999999	150.99999999999994
413700040	1441068978	31.09241483557153	122.3731967151987	6.6	91.92	150.99999999999994
413700040	1441068979	31.092413533899105	122.37323235842936	6.6	91.875	150.99999999999994
413700040	1441068980	31.092412231746316	122.37326807668344	6.6	91.83	150.99999999999994
413700040	1441068981	31.092410930986063	122.37330386458646	6.6	91.785	150.99999999999994
413700040	1441068982	31.09240963349123	122.373339716764	6.6	91.74	150.99999999999994
413700040	1441068983	31.09240834113475	122.37337562784153	6.6	91.695	150.99999999999994
413700040	1441068984	31.0924070557895	122.37341159244461	6.6	91.65	150.99999999999994
413700040	1441068985	31.092405779328423	122.37344760519878	6.6	91.605	150.99999999999994
413700040	1441068986	31.092404513624412	122.37348366072955	6.6	91.56	150.99999999999994
413700040	1441068987	31.092403260550427	122.37351975366252	6.6	91.515	150.99999999999994
413700040	1441068988	31.09240202197938	122.37355587862318	6.6	91.47	150.99999999999994
413700040	1441068989	31.09240079978422	122.3735920302371	6.6	91.425	150.99999999999994
413700040	1441068990	31.09239959583789	122.37362820312983	6.6	91.38000000000001	150.99999999999994
413700040	1441068991	31.092398412013345	122.37366439192694	6.6	91.33500000000001	150.99999999999994
413700040	1441068992	31.09239725018353	122.37370059125394	6.6	91.28999999999999	150.99999999999994
413700040	1441068993	31.092396112221422	122.37373679573645	6.6	91.245	150.99999999999994
413700040	1441068994	31.092395	122.373773	6.6	91.2	150.99999999999994
413700040	1441068995	31.09239391477088	122.37380919955169	6.6	91.23333333333333	150.99999999999994
413700040	1441068996	31.092392855300375	122.37384539342465	6.6	91.26666666666667	150.99999999999994
413700040	1441068997	31.092391819733482	122.37388158153354	6.6	91.3	150.99999999999994
413700040	1441068998	31.09239080621516	122.37391776379302	6.6	91.33333333333333	150.99999999999994
413700040	1441068999	31.09238981289037	122.37395394011774	6.6	91.36666666666666	150.99999999999994
413700040	1441069000	31.09238883790408	122.37399011042237	6.6	91.4	150.99999999999994
413700040	1441069001	31.092387879401294	122.37402627462151	6.6	91.43333333333334	150.99999999999994
413700040	1441069002	31.09238693552696	122.37406243262987	6.6	91.46666666666667	150.99999999999994
413700040	1441069003	31.09238600442606	122.37409858436203	6.6	91.50000000000001	150.99999999999994
413700040	1441069004	31.09238508424356	122.37413472973266	6.6	91.53333333333333	150.99999999999994
413700040	1441069005	31.092384173124447	122.37417086865638	6.6	91.56666666666666	150.99999999999994
413700040	1441069006	31.09238326921367	122.37420700104785	6.6	91.60000000000001	150.99999999999994
413700040	1441069007	31.092382370656225	122.37424312682167	6.6	91.63333333333334	150.99999999999994
413700040	1441069008	31.09238147559707	122.37427924589247	6.6	91.66666666666667	150.99999999999994
413700040	1441069009	31.092380582181192	122.3743153581749	6.6	91.69999999999999	150.99999999999994
413700040	1441069010	31.092379688553542	122.37435146358358	6.6	91.73333333333333	150.99999999999994
413700040	1441069011	31.09237879285913	122.37438756203308	6.6	91.76666666666667	150.99999999999994
413700040	1441069012	31.092377893242883	122.3744236534381	6.6	91.8	150.99999999999994
413700040	1441069013	31.092376987849814	122.37445973771317	6.6	91.83333333333334	150.99999999999994
413700040	1441069014	31.092376074824877	122.37449581477293	6.6	91.86666666666667	150.99999999999994
413700040	1441069015	31.092375152313043	122.37453188453203	6.6	91.9	150.99999999999994
413700040	1441069016	31.092374218459298	122.374567946905	6.6	91.93333333333334	150.99999999999994
413700040	1441069017	31.0923732714086	122.37460400180649	6.6	91.96666666666667	150.99999999999994
413700040	1441069018	31.09237230930595	122.3746400491511	6.6	92.0	150.99999999999994
413700040	1441069019	31.092371330296288	122.37467608885342	6.6	92.03333333333333	150.99999999999994
413700040	1441069020	31.092370332524613	122.37471212082802	6.6	92.06666666666668	150.99999999999994
413700040	1441069021	31.092369314135876	122.37474814498955	6.6	92.1	150.99999999999994
413700040	1441069022	31.09236827327507	122.37478416125252	6.6	92.13333333333333	150.99999999999994
413700040	1441069023	31.09236720808717	122.37482016953157	6.6	92.16666666666667	150.99999999999994
413700040	1441069024	31.092366116717137	122.37485616974128	6.6	92.2	150.99999999999994
413700040	1441069025	31.09236499730994	122.37489216179621	6.6	92.23333333333333	150.99999999999994
413700040	1441069026	31.09236384801058	122.37492814561095	6.6	92.26666666666668	150.99999999999994
413700040	1441069027	31.09236266696401	122.37496412110006	6.6	92.30000000000001	150.99999999999994
413700040	1441069028	31.092361452315203	122.3750000881781	6.6	92.33333333333333	150.99999999999994
413700040	1441069029	31.09236020220914	122.37503604675969	6.6	92.36666666666667	150.99999999999994
413700040	1441069030	31.092358914790804	122.37507199675937	6.6	92.4	150.99999999999994
413700040	1441069031	31.092357588205154	122.37510793809169	6.6	92.43333333333334	150.99999999999994
413700040	1441069032	31.092356220597168	122.3751438706712	6.6	92.46666666666667	150.99999999999994
[truncated: 7,451 more rows]
