# Supplementary material for: Maritime traffic congestion identification and ship trajectory prediction using temporal graph convolutional networks
Source: PLoS One. 2026 Mar 9;21(3):e0342781. doi: 10.1371/journal.pone.0342781 (PMC12970927; doi:10.1371/journal.pone.0342781)
Supplement: S1 File — (ZIP) [file pone.0342781.s001.zip › data/interpolation/shipid_413700190_processed.csv]

shipid	lasttime	lat	lon	sog	cog	hdg
413700190	1441065609	30.913733000000008	122.54570000000001	5.1	358.8	2.0
413700190	1441065610	30.9137511015843	122.54569445356563	5.1	358.82	2.0
413700190	1441065611	30.91377078745529	122.54568956219185	5.1	358.84000000000003	2.0
413700190	1441065612	30.91379190504015	122.54568526743375	5.1	358.86	2.0
413700190	1441065613	30.913814301766	122.54568151084655	5.1	358.88	2.0
413700190	1441065614	30.913837825059954	122.54567823398534	5.1	358.90000000000003	2.0
413700190	1441065615	30.913862322349136	122.54567537840533	5.1	358.92	2.0
413700190	1441065616	30.91388764106063	122.54567288566167	5.1	358.94	2.0
413700190	1441065617	30.91391362862155	122.5456706973095	5.1	358.96000000000004	2.0
413700190	1441065618	30.913940132458976	122.54566875490391	5.1	358.98	2.0
413700190	1441065619	30.913966999999996	122.54566700000001	5.1	359.0	2.0
413700190	1441065620	30.913994078671696	122.54566537415276	5.1	359.02222222222224	2.0
413700190	1441065621	30.91402121590118	122.54566381891715	5.1	359.0444444444445	2.0
413700190	1441065622	30.914048259115507	122.54566227584809	5.1	359.06666666666666	2.0
413700190	1441065623	30.91407505574179	122.54566068650044	5.1	359.0888888888889	2.0
413700190	1441065624	30.914101453207078	122.545658992429	5.1	359.11111111111114	2.0
413700190	1441065625	30.91412729893847	122.54565713518855	5.1	359.1333333333333	2.0
413700190	1441065626	30.91415244036303	122.54565505633379	5.1	359.1555555555555	2.0
413700190	1441065627	30.91417672490786	122.54565269741938	5.1	359.17777777777775	2.0
413700190	1441065628	30.9142	122.54564999999998	5.1	359.2	2.0
413700190	1441065629	30.914222178606536	122.5456469197011	5.1	359.1909090909091	2.0
413700190	1441065630	30.91424343585445	122.54564346843166	5.1	359.1818181818182	2.0
413700190	1441065631	30.914264012410722	122.54563967217155	5.1	359.1727272727273	2.0
413700190	1441065632	30.914284148942365	122.54563555690055	5.1	359.1636363636364	2.0
413700190	1441065633	30.914304086116335	122.54563114859846	5.1	359.1545454545455	2.0
413700190	1441065634	30.914324064599626	122.54562647324511	5.1	359.1454545454546	2.0
413700190	1441065635	30.914344325059208	122.54562155682027	5.1	359.1363636363636	2.0
413700190	1441065636	30.914365108162052	122.54561642530365	5.1	359.1272727272728	2.0
413700190	1441065637	30.914386654575157	122.54561110467496	5.1	359.1181818181819	2.0
413700190	1441065638	30.914409204965466	122.54560562091388	5.1	359.1090909090909	2.0
413700190	1441065639	30.91443299999999	122.5456	5.1	359.1000000000001	2.0
413700190	1441065640	30.914458187993173	122.54559427594985	5.109999999999999	359.06000000000006	2.0
413700190	1441065641	30.914484547849412	122.54558851492799	5.12	359.02000000000004	2.0
413700190	1441065642	30.91451176612058	122.545582791136	5.13	358.98	2.0
413700190	1441065643	30.914539529358596	122.5455771787757	5.14	358.94	2.0
413700190	1441065644	30.91456752411541	122.54557175204903	5.15	358.90000000000003	2.0
413700190	1441065645	30.914595436942943	122.54556658515813	5.16	358.86	2.0
413700190	1441065646	30.91462295439318	122.54556175230529	5.17	358.82	2.0
413700190	1441065647	30.914649763018105	122.54555732769293	5.18	358.78	2.0
413700190	1441065648	30.914675549369715	122.54555338552362	5.19	358.73999999999995	2.0
413700190	1441065649	30.914699999999996	122.54554999999999	5.2	358.7	2.0
413700190	1441065650	30.914722904027116	122.54554721264614	5.2	358.6555555555555	1.888888888888889
413700190	1441065651	30.914744460833695	122.54554493427138	5.2	358.6111111111111	1.7777777777777777
413700190	1441065652	30.914764972368552	122.5455430430061	5.2	358.56666666666666	1.6666666666666667
413700190	1441065653	30.914784740580373	122.5455414169806	5.2	358.52222222222224	1.5555555555555556
413700190	1441065654	30.914804067417958	122.54553993432499	5.2	358.47777777777776	1.4444444444444444
413700190	1441065655	30.914823254830015	122.54553847316932	5.2	358.43333333333334	1.3333333333333333
413700190	1441065656	30.91484260476522	122.54553691164342	5.2	358.38888888888886	1.2222222222222223
413700190	1441065657	30.914862419172312	122.54553512787712	5.2	358.3444444444445	1.1111111111111112
413700190	1441065658	30.914882999999993	122.545533	5.2	358.3	1.0
413700190	1441065659	30.914904576822625	122.545530429412	5.2	358.26363636363635	1.0
413700190	1441065660	30.91492708971742	122.54552741059469	5.2	358.2272727272727	1.0
413700190	1441065661	30.91495040638732	122.54552396129995	5.2	358.1909090909091	1.0
413700190	1441065662	30.914974394535204	122.54552009927983	5.2	358.1545454545454	1.0
413700190	1441065663	30.91499892186404	122.5455158422863	5.2	358.11818181818177	1.0
413700190	1441065664	30.91502385607671	122.5455112080714	5.2	358.0818181818182	1.0
413700190	1441065665	30.91504906487614	122.5455062143872	5.2	358.04545454545456	1.0
413700190	1441065666	30.91507441596526	122.54550087898578	5.2	358.0090909090909	1.0
413700190	1441065667	30.91509977704699	122.5454952196193	5.2	357.97272727272724	1.0
413700190	1441065668	30.915125015824255	122.54548925403995	5.2	357.93636363636364	1.0
413700190	1441065669	30.91515	122.54548300000002	5.2	357.9	1.0
413700190	1441065670	30.915174640543814	122.54547648375197	5.2	357.84999999999997	1.0
413700190	1441065671	30.91519902149203	122.54546976554924	5.2	357.79999999999995	1.0
413700190	1441065672	30.915223270147667	122.54546291414542	5.2	357.75	1.0
413700190	1441065673	30.915247513813725	122.54545599829419	5.2	357.7	1.0
413700190	1441065674	30.915271879793263	122.54544908674923	5.2	357.65	1.0
413700190	1441065675	30.915296495389295	122.54544224826425	5.2	357.6	1.0
413700190	1441065676	30.91532148790492	122.54543555159304	5.2	357.55	1.0
413700190	1441065677	30.91534698464319	122.54542906548936	5.2	357.5	1.0
413700190	1441065678	30.91537311290719	122.54542285870704	5.2	357.45	1.0
413700190	1441065679	30.915399999999995	122.545417	5.2	357.40000000000003	1.0
413700190	1441065680	30.915427708566103	122.54541154676488	5.2	357.35555555555555	1.1111111111111112
413700190	1441065681	30.915456042615446	122.5454065109694	5.2	357.31111111111113	1.2222222222222223
413700190	1441065682	30.915484741499295	122.54540189322404	5.2	357.26666666666665	1.3333333333333333
413700190	1441065683	30.91551354456894	122.5453976941394	5.2	357.22222222222223	1.4444444444444444
413700190	1441065684	30.91554219117572	122.54539391432607	5.2	357.1777777777778	1.5555555555555554
413700190	1441065685	30.915570420670917	122.54539055439477	5.2	357.1333333333333	1.6666666666666667
413700190	1441065686	30.915597972405827	122.54538761495617	5.2	357.08888888888885	1.7777777777777777
413700190	1441065687	30.915624585731756	122.545385096621	5.2	357.0444444444444	1.888888888888889
413700190	1441065688	30.915650000000003	122.545383	5.2	357.0	2.0
413700190	1441065689	30.915674035047502	122.5453813099677	5.2	356.9909090909091	2.0
413700190	1441065690	30.915696832653786	122.54537994845363	5.2	356.98181818181814	2.0
413700190	1441065691	30.915718615083964	122.54537882165108	5.2	356.9727272727273	2.0
413700190	1441065692	30.915739604603186	122.54537783575321	5.2	356.96363636363634	2.0
413700190	1441065693	30.915760023476572	122.54537689695296	5.2	356.95454545454544	2.0
413700190	1441065694	30.91578009396921	122.5453759114433	5.2	356.94545454545454	2.0
413700190	1441065695	30.915800038346237	122.5453747854171	5.2	356.93636363636364	2.0
413700190	1441065696	30.91582007887274	122.54537342506704	5.2	356.9272727272727	2.0
413700190	1441065697	30.915840437813817	122.54537173658584	5.2	356.91818181818184	2.0
413700190	1441065698	30.91586133743455	122.54536962616602	5.2	356.9090909090909	2.0
413700190	1441065699	30.915882999999997	122.54536700000001	5.2	356.9	2.0
413700190	1441065700	30.915905590289285	122.54536378954552	5.2	356.88	2.0
413700190	1441065701	30.915929043137844	122.54536002732173	5.2	356.86	2.0
413700190	1441065702	30.915953235895152	122.54535577111321	5.2	356.84	2.0
413700190	1441065703	30.915978045910705	122.54535107870458	5.2	356.82	2.0
413700190	1441065704	30.916003350534023	122.54534600788055	5.2	356.8	2.0
413700190	1441065705	30.916029027114586	122.54534061642593	5.2	356.78	2.0
413700190	1441065706	30.916054953001932	122.54533496212558	5.2	356.76	2.0
413700190	1441065707	30.916081005545582	122.54532910276443	5.2	356.74	2.0
413700190	1441065708	30.916107062095094	122.54532309612752	5.2	356.72	2.0
413700190	1441065709	30.916133	122.545317	5.2	356.7	2.0
413700190	1441065710	30.916158709141005	122.54531087128592	5.2	356.67777777777775	2.0
413700190	1441065711	30.916184129523227	122.54530476336487	5.2	356.6555555555555	2.0
413700190	1441065712	30.916209213682933	122.5452987287353	5.2	356.6333333333334	2.0
413700190	1441065713	30.916233914156376	122.54529281989566	5.2	356.61111111111114	2.0
413700190	1441065714	30.91625818347986	122.54528708934465	5.2	356.5888888888889	2.0
413700190	1441065715	30.916281974189655	122.54528158958082	5.2	356.56666666666666	2.0
413700190	1441065716	30.91630523882207	122.54527637310294	5.2	356.5444444444445	2.0
413700190	1441065717	30.91632792991341	122.54527149240973	5.2	356.52222222222224	2.0
413700190	1441065718	30.916349999999998	122.545267	5.2	356.5	2.0
413700190	1441065719	30.9163714352695	122.54526292942083	5.2	356.5	2.0
413700190	1441065720	30.91639235651513	122.54525923841209	5.2	356.5	2.0
413700190	1441065721	30.916412918181447	122.54525586576177	5.2	356.5	2.0
413700190	1441065722	30.916433274712997	122.54525275025787	5.2	356.5	2.0
413700190	1441065723	30.916453580554297	122.54524983068822	5.2	356.5	2.0
413700190	1441065724	30.916473990149893	122.54524704584057	5.2	356.5	2.0
413700190	1441065725	30.916494657944295	122.54524433450266	5.2	356.5	2.0
413700190	1441065726	30.916515738382007	122.5452416354621	5.2	356.5	2.0
413700190	1441065727	30.91653738590753	122.54523888750649	5.2	356.5	2.0
413700190	1441065728	30.91655975496537	122.54523602942331	5.2	356.5	2.0
413700190	1441065729	30.916583000000003	122.545233	5.2	356.5	2.0
413700190	1441065730	30.9166072204386	122.54522975458787	5.2	356.52222222222224	2.0
413700190	1441065731	30.9166322956392	122.5452263147946	5.2	356.5444444444445	2.0
413700190	1441065732	30.916658049942477	122.54522271879185	5.2	356.56666666666666	2.0
413700190	1441065733	30.91668430768919	122.54521900475136	5.2	356.5888888888889	2.0
413700190	1441065734	30.91671089322006	122.54521521084502	5.2	356.61111111111114	2.0
413700190	1441065735	30.916737630875815	122.54521137524469	5.2	356.6333333333334	2.0
413700190	1441065736	30.916764344997222	122.54520753612238	5.2	356.6555555555555	2.0
413700190	1441065737	30.916790859925033	122.54520373165009	5.2	356.67777777777775	2.0
413700190	1441065738	30.91681700000001	122.5452	5.2	356.7	2.0
413700190	1441065739	30.916842620424095	122.54519637125762	5.2	356.77	2.0
413700190	1441065740	30.91686769984403	122.54519284316225	5.2	356.84	2.0
413700190	1441065741	30.916892247767663	122.54518940536644	5.2	356.90999999999997	2.0
413700190	1441065742	30.916916273702924	122.54518604752282	5.2	356.97999999999996	2.0
413700190	1441065743	30.91693978715769	122.54518275928392	5.2	357.05	2.0
413700190	1441065744	30.916962797639822	122.54517953030233	5.2	357.12	2.0
413700190	1441065745	30.916985314657254	122.54517635023063	5.2	357.19	2.0
413700190	1441065746	30.91700734771784	122.54517320872134	5.2	357.26	2.0
413700190	1441065747	30.917028906329463	122.54517009542694	5.2	357.33	2.0
413700190	1441065748	30.91705	122.545167	5.2	357.40000000000003	2.0
413700190	1441065749	30.91707065997775	122.54516391346779	5.2	357.4090909090909	2.090909090909091
413700190	1441065750	30.91709100447263	122.54516083235677	5.2	357.41818181818184	2.1818181818181817
413700190	1441065751	30.91711117343497	122.54515775456807	5.2	357.42727272727274	2.272727272727273
413700190	1441065752	30.917131306815072	122.54515467800292	5.2	357.43636363636364	2.3636363636363638
413700190	1441065753	30.917151544563268	122.54515160056243	5.2	357.44545454545454	2.454545454545455
413700190	1441065754	30.917172026629874	122.54514852014779	5.2	357.4545454545455	2.545454545454546
413700190	1441065755	30.917192892965208	122.54514543466007	5.2	357.46363636363634	2.6363636363636367
413700190	1441065756	30.91721428351958	122.54514234200037	5.2	357.4727272727273	2.7272727272727275
413700190	1441065757	30.917236338243285	122.54513924006977	5.2	357.4818181818182	2.8181818181818183
413700190	1441065758	30.917259197086665	122.54513612676932	5.2	357.4909090909091	2.909090909090909
413700190	1441065759	30.917283000000005	122.545133	5.2	357.5	3.0000000000000004
413700190	1441065760	30.917307833191543	122.54512985713312	5.2	357.49	3.0000000000000004
413700190	1441065761	30.91733356790137	122.5451266934209	5.2	357.48	3.0000000000000004
413700190	1441065762	30.917360021627477	122.54512350358588	5.2	357.47	3.0000000000000004
413700190	1441065763	30.9173870118679	122.54512028235067	5.2	357.46	3.0000000000000004
413700190	1441065764	30.917414356120627	122.54511702443777	5.2	357.45	3.0000000000000004
413700190	1441065765	30.91744187188371	122.54511372456979	5.2	357.44	3.0000000000000004
413700190	1441065766	30.917469376655163	122.54511037746938	5.2	357.43	3.0000000000000004
413700190	1441065767	30.917496687933006	122.54510697785919	5.2	357.42	3.0000000000000004
413700190	1441065768	30.917523623215274	122.54510352046184	5.2	357.41	3.0000000000000004
413700190	1441065769	30.91755	122.5451	5.2	357.40000000000003	3.0000000000000004
413700190	1441065770	30.917575683596116	122.54509641447875	5.2	357.43333333333334	3.0000000000000004
413700190	1441065771	30.917600730556195	122.54509277503234	5.2	357.46666666666664	3.0000000000000004
413700190	1441065772	30.917625245243727	122.54508909607743	5.2	357.5	3.0000000000000004
413700190	1441065773	30.917649332022183	122.54508539203066	5.2	357.53333333333336	3.0000000000000004
413700190	1441065774	30.917673095255036	122.54508167730862	5.2	357.56666666666666	3.0000000000000004
413700190	1441065775	30.917696639305767	122.5450779663279	5.2	357.6	3.0000000000000004
413700190	1441065776	30.91772006853785	122.54507427350515	5.2	357.6333333333333	3.0000000000000004
413700190	1441065777	30.917743487314777	122.54507061325698	5.2	357.66666666666663	3.0000000000000004
413700190	1441065778	30.917767000000005	122.54506699999999	5.2	357.7	3.0000000000000004
413700190	1441065779	30.91779068070526	122.54506344452717	5.2	357.76	3.0000000000000004
413700190	1441065780	30.917814482535118	122.54505994313718	5.2	357.82	3.0000000000000004
413700190	1441065781	30.917838328342423	122.54505648850495	5.2	357.88	3.0000000000000004
413700190	1441065782	30.917862140980017	122.54505307330557	5.2	357.94	3.0000000000000004
413700190	1441065783	30.917885843300724	122.545049690214	5.2	358.0	3.0000000000000004
413700190	1441065784	30.917909358157363	122.54504633190533	5.2	358.06	3.0000000000000004
413700190	1441065785	30.91793260840278	122.54504299105456	5.2	358.12	3.0000000000000004
413700190	1441065786	30.917955516889805	122.54503966033673	5.2	358.18	3.0000000000000004
413700190	1441065787	30.917978006471262	122.54503633242685	5.2	358.24	3.0000000000000004
413700190	1441065788	30.917999999999996	122.54503300000002	5.2	358.3	3.0000000000000004
413700190	1441065789	30.91802146164882	122.54502965791545	5.2	358.34	3.0000000000000004
413700190	1441065790	30.918042520870525	122.5450263097692	5.2	358.38	3.0000000000000004
413700190	1441065791	30.918063348437865	122.54502296134145	5.2	358.42	3.0000000000000004
413700190	1441065792	30.918084115123648	122.54501961841243	5.2	358.46	3.0000000000000004
413700190	1441065793	30.918104991700602	122.54501628676232	5.2	358.5	3.0000000000000004
413700190	1441065794	30.918126148941514	122.54501297217128	5.2	358.53999999999996	3.0000000000000004
413700190	1441065795	30.91814775761915	122.5450096804194	5.2	358.58	3.0000000000000004
413700190	1441065796	30.918169988506264	122.54500641728686	5.2	358.62	3.0000000000000004
413700190	1441065797	30.91819301237563	122.54500318855368	5.2	358.65999999999997	3.0000000000000004
413700190	1441065798	30.918216999999988	122.54500000000002	5.2	358.7	3.0000000000000004
413700190	1441065799	30.918242057699352	122.54499685280993	5.2	358.69	3.0000000000000004
413700190	1441065800	30.918268033982567	122.54499372978376	5.2	358.68	3.0000000000000004
413700190	1441065801	30.91829471290573	122.54499060912583	5.2	358.66999999999996	3.0000000000000004
413700190	1441065802	30.91832187852499	122.54498746904056	5.2	358.65999999999997	3.0000000000000004
413700190	1441065803	30.918349314896403	122.54498428773232	5.2	358.65000000000003	3.0000000000000004
413700190	1441065804	30.91837680607612	122.54498104340544	5.2	358.64000000000004	3.0000000000000004
413700190	1441065805	30.91840413612022	122.54497771426439	5.2	358.63000000000005	3.0000000000000004
413700190	1441065806	30.91843108908482	122.5449742785135	5.2	358.62000000000006	3.0000000000000004
413700190	1441065807	30.918457449026057	122.54497071435723	5.2	358.61	3.0000000000000004
413700190	1441065808	30.91848300000001	122.54496700000001	5.2	358.6	3.0000000000000004
413700190	1441065809	30.918507589241663	122.544963118909	5.2	358.5545454545455	3.0000000000000004
413700190	1441065810	30.918531316701504	122.54495907560248	5.2	358.5090909090909	3.0000000000000004
413700190	1441065811	30.918554345508895	122.54495487986138	5.2	358.4636363636364	3.0000000000000004
413700190	1441065812	30.918576838793147	122.5449505414667	5.2	358.4181818181819	3.0000000000000004
413700190	1441065813	30.918598959683617	122.54494607019937	5.2	358.3727272727273	3.0000000000000004
413700190	1441065814	30.918620871309667	122.54494147584032	5.2	358.32727272727277	3.0000000000000004
413700190	1441065815	30.91864273680059	122.54493676817046	5.2	358.28181818181815	3.0000000000000004
413700190	1441065816	30.918664719285758	122.54493195697063	5.2	358.23636363636365	3.0000000000000004
413700190	1441065817	30.918686981894485	122.54492705202173	5.2	358.19090909090914	3.0000000000000004
413700190	1441065818	30.918709687756134	122.54492206310461	5.2	358.1454545454545	3.0000000000000004
413700190	1441065819	30.918733000000007	122.54491699999998	5.2	358.1	3.0000000000000004
413700190	1441065820	30.91875702939353	122.54491187504827	5.21	358.07	3.0000000000000004
413700190	1441065821	30.91878167725646	122.54490671082802	5.22	358.04	3.0000000000000004
413700190	1441065822	30.918806792546636	122.5449015324775	5.23	358.01000000000005	3.0000000000000004
413700190	1441065823	30.91883222422187	122.54489636513496	5.24	357.98	3.0000000000000004
413700190	1441065824	30.91885782124004	122.54489123393881	5.25	357.95000000000005	3.0000000000000004
413700190	1441065825	30.918883432559	122.54488616402743	5.26	357.92	3.0000000000000004
413700190	1441065826	30.918908907136604	122.5448811805393	5.27	357.89000000000004	3.0000000000000004
413700190	1441065827	30.918934093930716	122.54487630861294	5.28	357.86	3.0000000000000004
413700190	1441065828	30.918958841899222	122.54487157338694	5.29	357.83000000000004	3.0000000000000004
413700190	1441065829	30.918983000000004	122.544867	5.3	357.8	3.0000000000000004
413700190	1441065830	30.919006463889282	122.5448626077332	5.288888888888889	357.81111111111113	3.0000000000000004
413700190	1441065831	30.91902931601665	122.54485839243753	5.277777777777778	357.82222222222225	3.0000000000000004
413700190	1441065832	30.919051685530043	122.5448543441064	5.266666666666667	357.8333333333333	3.0000000000000004
413700190	1441065833	30.919073701577364	122.54485045273313	5.2555555555555555	357.84444444444443	3.0000000000000004
413700190	1441065834	30.91909549330654	122.5448467083111	5.2444444444444445	357.85555555555555	3.0000000000000004
413700190	1441065835	30.91911718986548	122.5448431008335	5.233333333333333	357.8666666666667	3.0000000000000004
413700190	1441065836	30.919138920402105	122.54483962029364	5.222222222222222	357.87777777777774	3.0000000000000004
413700190	1441065837	30.919160814064302	122.54483625668473	5.211111111111111	357.88888888888886	3.0000000000000004
413700190	1441065838	30.919183	122.54483299999998	5.2	357.9	3.0000000000000004
413700190	1441065839	30.91920557501015	122.54482983612009	5.2	357.94	3.0000000000000004
413700190	1441065840	30.91922850650797	122.54482673447583	5.2	357.97999999999996	3.0000000000000004
413700190	1441065841	30.919251729559736	122.54482366038559	5.2	358.02	3.0000000000000004
413700190	1441065842	30.919275179231743	122.54482057916762	5.2	358.05999999999995	3.0000000000000004
413700190	1441065843	30.91929879059026	122.54481745614024	5.2	358.1	3.0000000000000004
413700190	1441065844	30.91932249870157	122.54481425662169	5.2	358.14	3.0000000000000004
413700190	1441065845	30.919346238631917	122.5448109459302	5.2	358.18	3.0000000000000004
413700190	1441065846	30.919369945447595	122.54480748938397	5.2	358.22	3.0000000000000004
413700190	1441065847	30.91939355421488	122.5448038523012	5.2	358.26	3.0000000000000004
413700190	1441065848	30.919417000000006	122.54480000000001	5.2	358.3	3.0000000000000004
413700190	1441065849	30.919440245986628	122.54479591019431	5.2	358.3636363636364	2.909090909090909
413700190	1441065850	30.9194633678279	122.54479161018094	5.2	358.42727272727274	2.8181818181818183
413700190	1441065851	30.919486469294355	122.54478713965248	5.2	358.4909090909091	2.7272727272727275
413700190	1441065852	30.91950965415658	122.54478253830159	5.2	358.55454545454546	2.6363636363636367
413700190	1441065853	30.919533026185096	122.54477784582086	5.2	358.6181818181818	2.545454545454546
413700190	1441065854	30.91955668915046	122.54477310190296	5.2	358.6818181818182	2.454545454545455
413700190	1441065855	30.91958074682326	122.54476834624059	5.2	358.74545454545455	2.3636363636363638
413700190	1441065856	30.91960530297403	122.54476361852637	5.2	358.8090909090909	2.272727272727273
413700190	1441065857	30.919630461373366	122.54475895845304	5.2	358.8727272727273	2.1818181818181817
413700190	1441065858	30.91965632579183	122.54475440571333	5.2	358.93636363636364	2.090909090909091
413700190	1441065859	30.919683	122.54475	5.2	359.0	2.0
413700190	1441065860	30.91971052791859	122.54474577207013	5.2	359.0	2.0
413700190	1441065861	30.91973871406881	122.54474171693838	5.2	359.0	2.0
413700190	1441065862	30.919767303122025	122.54473782068365	5.2	359.0	2.0
413700190	1441065863	30.919796039749585	122.54473406938503	5.2	359.0	2.0
413700190	1441065864	30.91982466862284	122.54473044912149	5.2	359.0	2.0
413700190	1441065865	30.919852934413143	122.54472694597212	5.2	359.0	2.0
413700190	1441065866	30.919880581791872	122.54472354601602	5.2	359.0	2.0
413700190	1441065867	30.91990735543036	122.54472023533226	5.2	359.0	2.0
413700190	1441065868	30.919933	122.544717	5.2	359.0	2.0
413700190	1441065869	30.91995733489212	122.54471382654683	5.209090909090909	358.96363636363634	2.0
413700190	1441065870	30.919980478377894	122.54471070329387	5.218181818181819	358.92727272727274	2.0
413700190	1441065871	30.920002623448436	122.54470761901082	5.2272727272727275	358.89090909090913	2.0
413700190	1441065872	30.920023963094913	122.54470456246716	5.236363636363636	358.8545454545455	2.0
413700190	1441065873	30.920044690308426	122.54470152243245	5.245454545454545	358.81818181818187	2.0
413700190	1441065874	30.92006499808011	122.54469848767614	5.254545454545455	358.7818181818182	2.0
413700190	1441065875	30.920085079401062	122.54469544696771	5.263636363636364	358.74545454545455	2.0
413700190	1441065876	30.92010512726244	122.5446923890765	5.2727272727272725	358.7090909090909	2.0
413700190	1441065877	30.920125334655307	122.54468930277194	5.281818181818181	358.67272727272734	2.0
413700190	1441065878	30.92014589457079	122.54468617682333	5.290909090909091	358.6363636363637	2.0
413700190	1441065879	30.920167000000003	122.544683	5.3	358.6	2.0
413700190	1441065880	30.92018880231466	122.5446797607061	5.3	358.5777777777778	2.0
413700190	1441065881	30.92021128640912	122.5446764458854	5.3	358.55555555555554	2.0
413700190	1441065882	30.920234395558285	122.54467304211661	5.3	358.53333333333336	2.0
413700190	1441065883	30.920258073037143	122.54466953597843	5.3	358.5111111111111	2.0
413700190	1441065884	30.920282262120644	122.54466591404955	5.3	358.48888888888894	2.0
413700190	1441065885	30.92030690608372	122.54466216290857	5.3	358.4666666666667	2.0
413700190	1441065886	30.920331948201348	122.54465826913425	5.3	358.44444444444446	2.0
413700190	1441065887	30.920357331748452	122.54465421930516	5.3	358.4222222222222	2.0
413700190	1441065888	30.920382999999998	122.54465	5.3	358.4	2.0
413700190	1441065889	30.92040889554131	122.54464560638962	5.3	358.3181818181818	2.0
413700190	1441065890	30.92043495819915	122.54464106801383	5.3	358.23636363636365	2.0
413700190	1441065891	30.920461127110705	122.54463642300473	5.3	358.1545454545454	2.0
413700190	1441065892	30.92048734141317	122.54463170949445	5.3	358.07272727272726	2.0
413700190	1441065893	30.920513540243718	122.54462696561517	5.3	357.9909090909091	2.0
413700190	1441065894	30.920539662739536	122.54462222949913	5.3	357.90909090909093	2.0
413700190	1441065895	30.920565648037837	122.54461753927865	5.3	357.8272727272727	2.0
413700190	1441065896	30.920591435275817	122.54461293308604	5.3	357.74545454545455	2.0
413700190	1441065897	30.92061696359068	122.54460844905377	5.3	357.66363636363633	2.0
413700190	1441065898	30.92064217211967	122.54460412531427	5.3	357.58181818181816	2.0
413700190	1441065899	30.920667	122.5446	5.3	357.5	2.0
413700190	1441065900	30.92069141342051	122.54459609602661	5.3	357.4555555555555	2.0
413700190	1441065901	30.920715486776484	122.54459237544184	5.3	357.4111111111111	2.0
413700190	1441065902	30.920739321514837	122.54458878507634	5.3	357.3666666666667	2.0
413700190	1441065903	30.920763019082457	122.54458527176081	5.3	357.32222222222225	2.0
413700190	1441065904	30.92078668092622	122.5445817823258	5.3	357.27777777777777	2.0
413700190	1441065905	30.920810408492997	122.54457826360182	5.3	357.23333333333335	2.0
413700190	1441065906	30.920834303229636	122.5445746624193	5.3	357.1888888888889	2.0
413700190	1441065907	30.920858466583027	122.5445709256086	5.3	357.1444444444445	2.0
413700190	1441065908	30.920883000000003	122.544567	5.3	357.1	2.0
413700190	1441065909	30.920907975396535	122.54456284808784	5.3	357.03636363636366	2.0
413700190	1441065910	30.920933346565135	122.54455849502267	5.3	356.9727272727273	2.0
413700190	1441065911	30.920959037767442	122.54455398161925	5.3	356.90909090909093	2.0
413700190	1441065912	30.920984973265128	122.54454934869233	5.3	356.8454545454546	2.0
413700190	1441065913	30.921011077319843	122.54454463705677	5.3	356.78181818181815	2.0
413700190	1441065914	30.921037274193278	122.54453988752745	5.3	356.71818181818185	2.0
413700190	1441065915	30.921063488147084	122.54453514091931	5.3	356.6545454545454	2.0
413700190	1441065916	30.921089643442965	122.5445304380474	5.3	356.59090909090907	2.0
413700190	1441065917	30.921115664342608	122.54452581972679	5.3	356.5272727272727	2.0
413700190	1441065918	30.921141475107703	122.54452132677258	5.3	356.46363636363634	2.0
413700190	1441065919	30.921166999999993	122.54451700000001	5.3	356.4	2.0
413700190	1441065920	30.92119217924421	122.54451286750587	5.3	356.38888888888886	2.0
413700190	1441065921	30.92121701691734	122.54450890651333	5.3	356.37777777777774	2.0
413700190	1441065922	30.921241533059412	122.54450508152709	5.3	356.3666666666667	2.0
413700190	1441065923	30.921265747710436	122.54450135705181	5.3	356.35555555555555	2.0
413700190	1441065924	30.9212896809104	122.5444976975921	5.3	356.34444444444443	2.0
413700190	1441065925	30.921313352699354	122.54449406765255	5.3	356.3333333333333	2.0
413700190	1441065926	30.921336783117276	122.54449043173769	5.3	356.32222222222225	2.0
413700190	1441065927	30.92135999220415	122.54448675435201	5.3	356.31111111111113	2.0
413700190	1441065928	30.921383000000002	122.544483	5.3	356.3	2.0
413700190	1441065929	30.92140582990167	122.5444791380917	5.3	356.2727272727273	2.0
413700190	1441065930	30.92142851873361	122.54447515765969	5.3	356.24545454545455	2.0
413700190	1441065931	30.92145110667711	122.54447105264212	5.3	356.21818181818185	2.0
413700190	1441065932	30.921473633913536	122.54446681697718	5.3	356.1909090909091	2.0
413700190	1441065933	30.92149614062417	122.54446244460304	5.3	356.1636363636364	2.0
413700190	1441065934	30.921518666990334	122.54445792945785	5.3	356.1363636363636	2.0
413700190	1441065935	30.921541253193357	122.54445326547972	5.3	356.1090909090909	2.0
413700190	1441065936	30.921563939414508	122.5444484466068	5.3	356.08181818181816	2.0
413700190	1441065937	30.92158676583514	122.54444346677714	5.3	356.05454545454546	2.0
413700190	1441065938	30.921609772636526	122.54443831992884	5.3	356.0272727272727	2.0
413700190	1441065939	30.921633000000003	122.54443300000001	5.3	356.0	2.0
413700190	1441065940	30.921656476307813	122.54442751007572	5.3	355.96666666666664	2.0
413700190	1441065941	30.921680182746226	122.54442188982921	5.3	355.93333333333334	2.0
413700190	1441065942	30.921704088702455	122.54441618808092	5.3	355.9	2.0
413700190	1441065943	30.921728163563724	122.54441045365118	5.3	355.8666666666667	2.0
413700190	1441065944	30.92175237671733	122.54440473536052	5.3	355.83333333333337	2.0
413700190	1441065945	30.92177669755047	122.54439908202946	5.3	355.8	2.0
413700190	1441065946	30.921801095450444	122.54439354247859	5.3	355.76666666666665	2.0
413700190	1441065947	30.921825539804523	122.54438816552852	5.3	355.73333333333335	2.0
413700190	1441065948	30.92185	122.54438299999998	5.3	355.7	2.0
413700190	1441065949	30.921874449667225	122.54437807886421	5.3	355.6636363636364	2.0
413700190	1441065950	30.921898879408996	122.5443733716943	5.3	355.6272727272727	2.0
413700190	1441065951	30.92192328407112	122.54436883221382	5.3	355.5909090909091	2.0
413700190	1441065952	30.92194765849947	122.54436441414627	5.3	355.55454545454546	2.0
413700190	1441065953	30.921971997539817	122.54436007121508	5.3	355.51818181818186	2.0
413700190	1441065954	30.921996296038035	122.54435575714372	5.3	355.4818181818182	2.0
413700190	1441065955	30.922020548839914	122.5443514256555	5.3	355.44545454545454	2.0
413700190	1441065956	30.922044750791244	122.54434703047379	5.3	355.40909090909093	2.0
413700190	1441065957	30.92206889673785	122.5443425253218	5.3	355.37272727272733	2.0
413700190	1441065958	30.922092981525505	122.5443378639228	5.3	355.33636363636367	2.0
413700190	1441065959	30.92211700000001	122.544333	5.3	355.3	2.0
413700190	1441065960	30.922140952039044	122.54432790171346	5.3	355.32222222222225	2.0
413700190	1441065961	30.92216485764798	122.54432259497122	5.3	355.3444444444445	2.0
413700190	1441065962	30.92218874186409	122.54431712011827	5.3	355.3666666666667	2.0
413700190	1441065963	30.92221262972468	122.54431151749964	5.3	355.3888888888889	2.0
413700190	1441065964	30.922236546266994	122.54430582746042	5.3	355.41111111111115	2.0
413700190	1441065965	30.922260516528386	122.54430009034569	5.3	355.4333333333334	2.0
413700190	1441065966	30.922284565546136	122.54429434650056	5.3	355.4555555555556	2.0
413700190	1441065967	30.92230871835757	122.5442886362703	5.3	355.4777777777778	2.0
413700190	1441065968	30.922333	122.54428300000001	5.3	355.5	2.0
413700190	1441065969	30.92235742366884	122.54427747471331	5.3	355.52727272727276	2.0
413700190	1441065970	30.922381955191828	122.54427208414708	5.3	355.55454545454546	2.0
413700190	1441065971	30.92240654855483	122.54426684871657	5.3	355.5818181818182	2.0
413700190	1441065972	30.922431157743652	122.54426178883712	5.3	355.6090909090909	2.0
413700190	1441065973	30.922455736744162	122.54425692492397	5.3	355.6363636363637	2.0
413700190	1441065974	30.922480239542185	122.54425227739254	5.3	355.6636363636364	2.0
413700190	1441065975	30.92250462012358	122.54424786665818	5.3	355.69090909090914	2.0
413700190	1441065976	30.922528832474217	122.54424371313631	5.3	355.71818181818185	2.0
413700190	1441065977	30.92255283057992	122.54423983724233	5.3	355.74545454545455	2.0
413700190	1441065978	30.922576568426564	122.54423625939174	5.3	355.7727272727273	2.0
413700190	1441065979	30.9226	122.544233	5.3	355.8	2.0
413700190	1441065980	30.922623104938484	122.54423005706995	5.3	355.79	2.1
413700190	1441065981	30.92264596548992	122.5442273389536	5.3	355.78000000000003	2.1999999999999997
413700190	1441065982	30.922668689554616	122.54422473159025	5.3	355.77	2.3000000000000003
413700190	1441065983	30.92269138503282	122.54422212091895	5.3	355.76	2.4000000000000004
413700190	1441065984	30.922714159824828	122.54421939287873	5.3	355.75	2.5000000000000004
413700190	1441065985	30.922737121830853	122.54421643340848	5.3	355.74	2.6
413700190	1441065986	30.92276037895119	122.54421312844691	5.3	355.73	2.7
413700190	1441065987	30.922784039086036	122.5442093639327	5.3	355.72	2.8
413700190	1441065988	30.922808210135578	122.54420502580429	5.3	355.71000000000004	2.9
413700190	1441065989	30.92283300000001	122.5442	5.3	355.7	3.0000000000000004
413700190	1441065990	30.92285847790799	122.54419421863179	5.31	355.7	3.0000000000000004
413700190	1441065991	30.9228845584021	122.54418779850657	5.32	355.7	3.0000000000000004
413700190	1441065992	30.922911117353504	122.5441809026052	5.33	355.7	3.0000000000000004
413700190	1441065993	30.922938030633357	122.54417369390879	5.34	355.7	3.0000000000000004
413700190	1441065994	30.922965174112854	122.54416633539851	5.35	355.7	3.0000000000000004
413700190	1441065995	30.922992423663246	122.54415899005595	5.36	355.7	3.0000000000000004
413700190	1441065996	30.923019655155827	122.54415182086275	5.37	355.7	3.0000000000000004
413700190	1441065997	30.92304674446189	122.5441449908009	5.38	355.7	3.0000000000000004
413700190	1441065998	30.923073567452818	122.54413866285252	5.390000000000001	355.7	3.0000000000000004
413700190	1441065999	30.923100000000005	122.54413299999999	5.4	355.7	3.0000000000000004
413700190	1441066000	30.923125941511564	122.5441281119258	5.388888888888889	355.73333333333335	3.0000000000000004
413700190	1441066001	30.923151385542507	122.54412389511239	5.377777777777778	355.76666666666665	3.0000000000000004
413700190	1441066002	30.923176349184516	122.54412019274186	5.366666666666667	355.8	3.0000000000000004
413700190	1441066003	30.923200849529245	122.54411684799626	5.355555555555556	355.83333333333337	3.0000000000000004
413700190	1441066004	30.92322490366831	122.5441137040574	5.344444444444444	355.8666666666667	3.0000000000000004
413700190	1441066005	30.923248528693318	122.5441106041069	5.333333333333333	355.9	3.0000000000000004
413700190	1441066006	30.923271741695906	122.54410739132634	5.322222222222222	355.93333333333334	3.0000000000000004
413700190	1441066007	30.923294559767605	122.54410390889696	5.311111111111111	355.96666666666664	3.0000000000000004
413700190	1441066008	30.923316999999997	122.54410000000001	5.3	356.0	3.0000000000000004
413700190	1441066009	30.923339108941153	122.54409554462718	5.3	356.0272727272727	3.0000000000000004
413700190	1441066010	30.92336105096533	122.54409057001264	5.3	356.05454545454546	3.0000000000000004
413700190	1441066011	30.923383019903298	122.5440851402012	5.3	356.08181818181816	3.0000000000000004
413700190	1441066012	30.92340520958586	122.54407931923765	5.3	356.1090909090909	3.0000000000000004
413700190	1441066013	30.923427813843784	122.54407317116686	5.3	356.1363636363636	3.0000000000000004
413700190	1441066014	30.923451026507923	122.54406676003364	5.3	356.1636363636364	3.0000000000000004
413700190	1441066015	30.923475041409038	122.54406014988281	5.3	356.1909090909091	3.0000000000000004
413700190	1441066016	30.923500052377975	122.5440534047592	5.3	356.21818181818185	3.0000000000000004
413700190	1441066017	30.923526253245548	122.54404658870764	5.3	356.24545454545455	3.0000000000000004
413700190	1441066018	30.923553837842604	122.54403976577296	5.3	356.2727272727273	3.0000000000000004
413700190	1441066019	30.923582999999997	122.544033	5.3	356.3	3.0000000000000004
413700190	1441066020	30.92361382184523	122.54402635235027	5.3	356.32222222222225	3.0000000000000004
413700190	1441066021	30.92364593869255	122.54401987145185	5.3	356.3444444444445	3.0000000000000004
413700190	1441066022	30.923678874152834	122.54401360284972	5.3	356.3666666666667	3.0000000000000004
413700190	1441066023	30.923712151837016	122.544007592089	5.3	356.3888888888889	3.0000000000000004
413700190	1441066024	30.923745295356042	122.54400188471506	5.3	356.41111111111115	3.0000000000000004
413700190	1441066025	30.923777828320873	122.54399652627342	5.3	356.4333333333334	3.0000000000000004
413700190	1441066026	30.92380927434248	122.5439915623098	5.3	356.4555555555555	3.0000000000000004
413700190	1441066027	30.923839157031864	122.54398703837	5.3	356.47777777777776	3.0000000000000004
413700190	1441066028	30.923867	122.54398300000001	5.3	356.5	3.0000000000000004
413700190	1441066029	30.92389246254254	122.5439794674629	5.3	356.54545454545456	3.0000000000000004
413700190	1441066030	30.923915746693492	122.54397635988992	5.3	356.5909090909091	3.0000000000000004
413700190	1441066031	30.92393719017152	122.54397357112911	5.3	356.6363636363636	3.0000000000000004
413700190	1441066032	30.923957130695207	122.5439709950284	5.3	356.6818181818182	3.0000000000000004
413700190	1441066033	30.923975905983173	122.5439685254355	5.3	356.7272727272727	3.0000000000000004
413700190	1441066034	30.923993853753988	122.54396605619803	5.3	356.7727272727273	3.0000000000000004
413700190	1441066035	30.9240113117262	122.54396348116347	5.3	356.8181818181818	3.0000000000000004
413700190	1441066036	30.924028617618387	122.5439606941792	5.3	356.8636363636363	3.0000000000000004
413700190	1441066037	30.924046109149064	122.54395758909247	5.3	356.9090909090909	3.0000000000000004
413700190	1441066038	30.92406412403677	122.5439540597504	5.3	356.95454545454544	3.0000000000000004
413700190	1441066039	30.924082999999996	122.54395000000001	5.3	357.0	3.0000000000000004
413700190	1441066040	30.924102998340366	122.54394534681171	5.3	357.13	3.0000000000000004
413700190	1441066041	30.924124074692056	122.5439402096504	5.3	357.26	3.0000000000000004
413700190	1441066042	30.92414610827241	122.5439347411047	5.3	357.39	3.0000000000000004
413700190	1441066043	30.924168978298795	122.54392909376338	5.3	357.52	3.0000000000000004
413700190	1441066044	30.924192563988605	122.54392342021536	5.3	357.65	3.0000000000000004
413700190	1441066045	30.924216744559292	122.54391787304976	5.3	357.78	3.0000000000000004
413700190	1441066046	30.92424139922827	122.54391260485583	5.3	357.90999999999997	3.0000000000000004
413700190	1441066047	30.924266407213047	122.54390776822311	5.3	358.04	3.0000000000000004
413700190	1441066048	30.9242916477311	122.54390351574119	5.3	358.17	3.0000000000000004
413700190	1441066049	30.924316999999988	122.5439	5.3	358.3	3.0000000000000004
413700190	1441066050	30.924342360140386	122.54389731765644	5.3	358.34	2.9
413700190	1441066051	30.924367691885653	122.54389534163523	5.3	358.38	2.8000000000000003
413700190	1441066052	30.924392975872287	122.5438938889278	5.3	358.42	2.7
413700190	1441066053	30.924418192736773	122.54389277652534	5.3	358.46	2.6
413700190	1441066054	30.924443323115568	122.54389182141888	5.3	358.5	2.5000000000000004
413700190	1441066055	30.924468347645142	122.5438908405993	5.3	358.53999999999996	2.4000000000000004
413700190	1441066056	30.924493246961926	122.54388965105724	5.3	358.58	2.3000000000000003
413700190	1441066057	30.924518001702385	122.5438880697832	5.3	358.62	2.1999999999999997
413700190	1441066058	30.92454259250293	122.54388591376741	5.3	358.65999999999997	2.1
413700190	1441066059	30.924566999999996	122.543883	5.3	358.7	2.0
413700190	1441066060	30.924591215496864	122.54387920105302	5.3	358.75555555555553	2.0
413700190	1441066061	30.92461527296446	122.54387461182701	5.3	358.8111111111111	2.0
413700190	1441066062	30.924639217040646	122.54386938280466	5.3	358.8666666666667	2.0
413700190	1441066063	30.92466309236328	122.5438636644689	5.3	358.9222222222222	2.0
413700190	1441066064	30.924686943570222	122.54385760730277	5.3	358.97777777777776	2.0
413700190	1441066065	30.924710815299427	122.54385136178942	5.3	359.0333333333333	2.0
413700190	1441066066	30.92473475218881	122.5438450784122	5.3	359.0888888888889	2.0
413700190	1441066067	30.924758798876333	122.54383890765453	5.3	359.1444444444444	2.0
413700190	1441066068	30.924782999999998	122.543833	5.3	359.2	2.0
413700190	1441066069	30.924807383539974	122.54382747180843	5.309090909090909	359.1454545454545	2.0
413700190	1441066070	30.924831910844958	122.54382230294392	5.318181818181818	359.0909090909091	2.0
413700190	1441066071	30.924856526605783	122.54381743914674	5.327272727272727	359.03636363636366	2.0
413700190	1441066072	30.924881175513292	122.54381282615697	5.336363636363636	358.9818181818182	2.0
413700190	1441066073	30.924905802258262	122.54380840971473	5.345454545454546	358.92727272727274	2.0
413700190	1441066074	30.924930351531533	122.5438041355601	5.3545454545454545	358.87272727272733	2.0
413700190	1441066075	30.924954768023902	122.5437999494331	5.363636363636364	358.81818181818187	2.0
413700190	1441066076	30.924978996426148	122.54379579707367	5.372727272727273	358.76363636363635	2.0
413700190	1441066077	30.92500298142905	122.54379162422178	5.381818181818182	358.7090909090909	2.0
413700190	1441066078	30.925026667723415	122.54378737661726	5.3909090909090915	358.6545454545455	2.0
413700190	1441066079	30.92505	122.543783	5.4	358.6	2.0
413700190	1441066080	30.92507295426582	122.54377845290891	5.4	358.67	1.9
413700190	1441066081	30.92509563179283	122.54377374507938	5.4	358.74	1.8
413700190	1441066082	30.925118165169277	122.54376889904594	5.4	358.81	1.7
413700190	1441066083	30.92514068698341	122.5437639373431	5.4	358.88	1.6
413700190	1441066084	30.925163329823445	122.54375888250534	5.4	358.95	1.5000000000000002
413700190	1441066085	30.92518622627758	122.54375375706717	5.4	359.02000000000004	1.4
413700190	1441066086	30.925209508934064	122.5437485835631	5.4	359.09000000000003	1.3
413700190	1441066087	30.92523331038114	122.54374338452756	5.4	359.16	1.2000000000000002
413700190	1441066088	30.925257763207043	122.54373818249505	5.4	359.23	1.0999999999999999
413700190	1441066089	30.925283000000004	122.54373300000002	5.4	359.30000000000007	1.0
413700190	1441066090	30.925309095692718	122.5437278553697	5.4	359.31000000000006	1.0
413700190	1441066091	30.92533589459579	122.54372275010255	5.4	359.32000000000005	1.0
413700190	1441066092	30.92536318336425	122.5437176814898	5.4	359.33000000000004	1.0
413700190	1441066093	30.92539074865318	122.54371264682277	5.4	359.34000000000003	1.0
413700190	1441066094	30.92541837711761	122.54370764339282	5.4	359.34999999999997	1.0
413700190	1441066095	30.925445855412633	122.54370266849136	5.4	359.36	1.0
413700190	1441066096	30.925472970193315	122.54369771940986	5.4	359.37	1.0
413700190	1441066097	30.925499508114708	122.54369279343975	5.4	359.38	1.0
413700190	1441066098	30.925525255831918	122.54368788787261	5.4	359.39	1.0
413700190	1441066099	30.925550000000005	122.54368299999999	5.4	359.4	1.0
413700190	1441066100	30.925573598963457	122.54367812561492	5.4	359.31	1.0
413700190	1441066101	30.925596197824383	122.54367325451592	5.4	359.21999999999997	1.0
413700190	1441066102	30.925618013374276	122.54366837500292	5.4	359.13	1.0
413700190	1441066103	30.925639262404626	122.5436634753758	5.4	359.04	1.0
413700190	1441066104	30.925660161706958	122.54365854393431	5.4	358.95	1.0
413700190	1441066105	30.92568092807276	122.54365356897819	5.4	358.85999999999996	1.0
413700190	1441066106	30.925701778293462	122.54364853880709	5.4	358.77	1.0
413700190	1441066107	30.9257229291606	122.54364344172066	5.4	358.68	1.0
413700190	1441066108	30.925744597465634	122.54363826601849	5.4	358.59	1.0
413700190	1441066109	30.925767000000004	122.543633	5.4	358.5	1.0
413700190	1441066110	30.925790291453097	122.54362764216636	5.4	358.43	0.9
413700190	1441066111	30.925814378105965	122.54362223182534	5.4	358.36	0.8
413700190	1441066112	30.925839104137587	122.54361681848657	5.4	358.29	0.7
413700190	1441066113	30.925864313726947	122.54361145165967	5.4	358.22	0.6000000000000001
413700190	1441066114	30.92588985105304	122.54360618085443	5.4	358.15000000000003	0.5
413700190	1441066115	30.925915560294868	122.54360105558062	5.4	358.08000000000004	0.39999999999999997
413700190	1441066116	30.925941285631442	122.54359612534822	5.4	358.01000000000005	0.30000000000000004
413700190	1441066117	30.925966871241794	122.54359143966724	5.4	357.94	0.19999999999999998
413700190	1441066118	30.92599216130497	122.54358704804777	5.4	357.87	0.09999999999999994
413700190	1441066119	30.926016999999998	122.54358300000001	5.4	357.8	0.0
413700190	1441066120	30.926041284282054	122.54357931732848	5.4	357.6777777777778	0.0
413700190	1441066121	30.926065122210623	122.54357591101493	5.4	357.5555555555556	0.0
413700190	1441066122	30.926088674621276	122.54357266433522	5.4	357.43333333333334	0.0
413700190	1441066123	30.926112102349613	122.54356946056511	5.4	357.31111111111113	0.0
413700190	1441066124	30.92613556623116	122.54356618298023	5.4	357.1888888888889	0.0
413700190	1441066125	30.926159227101465	122.54356271485602	5.4	357.06666666666666	0.0
413700190	1441066126	30.92618324579604	122.54355893946783	5.4	356.94444444444446	0.0
413700190	1441066127	30.926207783150396	122.54355474009081	5.4	356.82222222222225	0.0
413700190	1441066128	30.926233	122.54355	5.4	356.7	0.0
413700190	1441066129	30.926258999255765	122.54354463828993	5.4	356.52000000000004	0.0
413700190	1441066130	30.926285652130446	122.54353871733366	5.4	356.34	0.0
413700190	1441066131	30.926312771912265	122.54353233532409	5.4	356.15999999999997	0.0
413700190	1441066132	30.92634017188946	122.54352559045428	5.4	355.98	0.0
413700190	1441066133	30.9263676653503	122.54351858091738	5.4	355.79999999999995	0.0
413700190	1441066134	30.926395065583055	122.54351140490675	5.4	355.61999999999995	0.0
413700190	1441066135	30.92642218587606	122.54350416061592	5.4	355.44	0.0
413700190	1441066136	30.926448839517636	122.54349694623858	5.4	355.26	0.0
413700190	1441066137	30.926474839796157	122.54348985996859	5.4	355.0799999999999	0.0
413700190	1441066138	30.926500000000008	122.543483	5.4	354.9	0.0
413700190	1441066139	30.926524195087175	122.54347643931301	5.4	354.80909090909086	0.09090909090909091
413700190	1441066140	30.926547546693968	122.54347015003225	5.4	354.7181818181818	0.18181818181818182
413700190	1441066141	30.926570238126242	122.54346407906833	5.4	354.62727272727267	0.2727272727272727
413700190	1441066142	30.926592452689825	122.54345817333173	5.4	354.5363636363636	0.36363636363636365
413700190	1441066143	30.926614373690576	122.54345237973281	5.4	354.44545454545454	0.4545454545454546
413700190	1441066144	30.926636184434276	122.54344664518185	5.4	354.3545454545454	0.5454545454545454
413700190	1441066145	30.926658068226754	122.54344091658906	5.4	354.26363636363635	0.6363636363636364
413700190	1441066146	30.92668020837381	122.54343514086456	5.4	354.17272727272723	0.7272727272727273
413700190	1441066147	30.92670278818117	122.54342926491827	5.4	354.08181818181816	0.8181818181818181
413700190	1441066148	30.92672599095465	122.54342323566019	5.4	353.9909090909091	0.9090909090909092
413700190	1441066149	30.92674999999999	122.543417	5.4	353.9	1.0
413700190	1441066150	30.926774940860238	122.54341052323603	5.4	353.86999999999995	1.0
413700190	1441066151	30.926800708027784	122.54340384422069	5.4	353.84	1.0
413700190	1441066152	30.92682713823234	122.54339702019506	5.4	353.81	1.0
413700190	1441066153	30.926854068203635	122.54339010840029	5.4	353.78	1.0
413700190	1441066154	30.926881334671418	122.54338316607767	5.4	353.75000000000006	1.0
413700190	1441066155	30.926908774365454	122.54337625046863	5.4	353.72	1.0
413700190	1441066156	30.92693622401553	122.54336941881465	5.4	353.69000000000005	1.0
413700190	1441066157	30.926963520351446	122.54336272835738	5.4	353.66	1.0
413700190	1441066158	30.926990500102974	122.54335623633854	5.4	353.63000000000005	1.0
413700190	1441066159	30.927016999999996	122.54335	5.4	353.6	1.0
413700190	1441066160	30.927042887084777	122.54334406229144	5.4	353.6	1.0
413700190	1441066161	30.927068149649507	122.54333840899359	5.4	353.6	1.0
413700190	1441066162	30.927092806298816	122.54333301159487	5.4	353.6	1.0
413700190	1441066163	30.92711687563732	122.54332784158369	5.4	353.6	1.0
413700190	1441066164	30.927140376269662	122.54332287044839	5.4	353.6	1.0
413700190	1441066165	30.927163326800443	122.54331806967733	5.4	353.6	1.0
413700190	1441066166	30.927185745834265	122.54331341075871	5.4	353.6	1.0
413700190	1441066167	30.92720765197573	122.54330886518083	5.4	353.6	1.0
413700190	1441066168	30.927229063829447	122.54330440443188	5.4	353.6	1.0
413700190	1441066169	30.927250000000008	122.5433	5.4	353.6	1.0
413700190	1441066170	30.92727050879985	122.5432956205929	5.4	353.65000000000003	1.0
413700190	1441066171	30.927290757372873	122.54329122379625	5.4	353.70000000000005	1.0
413700190	1441066172	30.92731094257084	122.5432867644152	5.4	353.75000000000006	1.0
413700190	1441066173	30.927331261245484	122.54328219725481	5.4	353.8	1.0
413700190	1441066174	30.927351910248554	122.54327747712009	5.4	353.85	1.0
413700190	1441066175	30.927373086431768	122.54327255881594	5.4	353.90000000000003	1.0
413700190	1441066176	30.927394986646814	122.54326739714719	5.4	353.95000000000005	1.0
413700190	1441066177	30.927417807745417	122.54326194691856	5.4	354.0	1.0
413700190	1441066178	30.92744174657925	122.54325616293467	5.4	354.05	1.0
413700190	1441066179	30.927467	122.54325000000001	5.4	354.1	1.0
413700190	1441066180	30.927493692269827	122.54324343071933	5.4	354.12222222222226	1.0
413700190	1441066181	30.927521657293052	122.54323649889868	5.4	354.14444444444445	1.0
413700190	1441066182	30.92755065638453	122.54322926614459	5.4	354.16666666666663	1.0
413700190	1441066183	30.927580450859097	122.5432217940637	5.4	354.18888888888887	1.0
413700190	1441066184	30.927610802031644	122.5432141442628	5.4	354.2111111111111	1.0
413700190	1441066185	30.927641471217097	122.5432063783488	5.4	354.23333333333335	1.0
413700190	1441066186	30.92767221973033	122.54319855792882	5.4	354.25555555555553	1.0
413700190	1441066187	30.927702808886306	122.54319074461009	5.4	354.27777777777777	1.0
413700190	1441066188	30.927733000000003	122.543183	5.4	354.3	1.0
413700190	1441066189	30.927762593878274	122.54317537981957	5.4	354.3	1.0
413700190	1441066190	30.92779154929555	122.54316791624365	5.4	354.3	1.0
413700190	1441066191	30.927819864518195	122.54316063556051	5.4	354.3	1.0
413700190	1441066192	30.927847537812536	122.54315356405853	5.4	354.3	1.0
413700190	1441066193	30.92787456744491	122.54314672802604	5.4	354.3	1.0
413700190	1441066194	30.927900951681707	122.54314015375144	5.4	354.3	1.0
413700190	1441066195	30.92792668878924	122.54313386752311	5.4	354.3	1.0
413700190	1441066196	30.927951777033897	122.54312789562948	5.4	354.3	1.0
413700190	1441066197	30.92797621468203	122.54312226435894	5.4	354.3	1.0
413700190	1441066198	30.927999999999997	122.543117	5.4	354.3	1.0
413700190	1441066199	30.92802315522949	122.54311211093973	5.4	354.3	1.0
413700190	1441066200	30.9280457985133	122.54310753396003	5.4	354.3	1.0
413700190	1441066201	30.928068071969594	122.54310318794126	5.4	354.3	1.0
413700190	1441066202	30.928090117716497	122.54309899176376	5.4	354.3	1.0
413700190	1441066203	30.92811207787208	122.5430948643077	5.4	354.3	1.0
413700190	1441066204	30.928134094554455	122.54309072445318	5.4	354.3	1.0
413700190	1441066205	30.928156309881675	122.54308649108022	5.4	354.3	1.0
413700190	1441066206	30.928178865971805	122.54308208306867	5.4	354.3	1.0
413700190	1441066207	30.928201904942878	122.54307741929837	5.4	354.3	1.0
413700190	1441066208	30.928225568912936	122.54307241864895	5.4	354.3	1.0
413700190	1441066209	30.92824999999999	122.54306700000001	5.4	354.3	1.0
413700190	1441066210	30.928275289553756	122.54306111025387	5.4	354.32	1.0
413700190	1441066211	30.928301325850864	122.54305480840476	5.4	354.34	1.0
413700190	1441066212	30.928327946399747	122.54304818146986	5.4	354.36	1.0
413700190	1441066213	30.92835498870877	122.54304131646654	5.4	354.38	1.0
413700190	1441066214	30.9283822902864	122.54303430041232	5.4	354.4	1.0
413700190	1441066215	30.928409688641064	122.5430272203248	5.4	354.42	1.0
413700190	1441066216	30.928437021281244	122.54302016322184	5.4	354.44	1.0
413700190	1441066217	30.928464125715443	122.54301321612128	5.4	354.46	1.0
413700190	1441066218	30.928490839452174	122.54300646604128	5.4	354.47999999999996	1.0
413700190	1441066219	30.928517	122.54300000000002	5.4	354.5	1.0
413700190	1441066220	30.9285424824355	122.54299388491012	5.4	354.49	1.0999999999999999
413700190	1441066221	30.928567312107383	122.54298810726128	5.4	354.47999999999996	1.2000000000000002
413700190	1441066222	30.92859155193241	122.5429826334373	5.4	354.46999999999997	1.3
413700190	1441066223	30.928615264827307	122.54297742982207	5.4	354.46	1.4
413700190	1441066224	30.928638513708798	122.54297246279928	5.4	354.45	1.5000000000000002
413700190	1441066225	30.928661361493596	122.54296769875266	5.4	354.44	1.6
413700190	1441066226	30.92868387109842	122.54296310406586	5.4	354.43	1.7
413700190	1441066227	30.928706105439982	122.54295864512244	5.4	354.42	1.8
413700190	1441066228	30.92872812743494	122.54295428830599	5.4	354.40999999999997	1.9000000000000004
413700190	1441066229	30.92875000000001	122.54294999999999	5.4	354.4	2.0
413700190	1441066230	30.9287717947032	122.54294574309858	5.4	354.38	2.0
413700190	1441066231	30.928793617717808	122.54294146653845	5.4	354.36	2.0
413700190	1441066232	30.928815583868474	122.54293711576685	5.4	354.34	2.0
413700190	1441066233	30.928837807979853	122.54293263623101	5.4	354.32	2.0
413700190	1441066234	30.92886040487652	122.54292797337803	5.4	354.3	2.0
413700190	1441066235	30.92888348938309	122.54292307265499	5.4	354.28	2.0
413700190	1441066236	30.928907176324152	122.54291787950883	5.4	354.26	2.0
413700190	1441066237	30.92893158052429	122.54291233938646	5.4	354.24	2.0
413700190	1441066238	30.928956816808043	122.54290639773463	5.4	354.22	2.0
413700190	1441066239	30.928982999999995	122.5429	5.4	354.2	2.0
413700190	1441066240	30.929010180170664	122.54289311920752	5.4	354.14444444444445	2.0
413700190	1441066241	30.92903814837472	122.54288583869543	5.4	354.0888888888889	2.0
413700190	1441066242	30.929066630912846	122.54287826938054	5.4	354.0333333333333	2.0
413700190	1441066243	30.929095354085764	122.54287052217984	5.4	353.97777777777776	2.0
413700190	1441066244	30.929124044194253	122.54286270801059	5.4	353.9222222222222	2.0
413700190	1441066245	30.929152427539062	122.54285493779018	5.4	353.8666666666667	2.0
413700190	1441066246	30.929180230421053	122.54284732243633	5.4	353.8111111111111	2.0
413700190	1441066247	30.92920717914107	122.54283997286691	5.4	353.7555555555556	2.0
413700190	1441066248	30.929233000000004	122.54283299999999	5.4	353.7	2.0
413700190	1441066249	30.929257500336337	122.54282648936189	5.4	353.74	2.0
413700190	1441066250	30.929280811638847	122.54282042491113	5.4	353.78	2.0
413700190	1441066251	30.92930314643389	122.54281476521412	5.4	353.82	2.0
413700190	1441066252	30.92932471724779	122.54280946883725	5.4	353.85999999999996	2.0
413700190	1441066253	30.92934573660687	122.54280449434664	5.4	353.9	2.0
413700190	1441066254	30.92936641703741	122.54279980030853	5.4	353.94	2.0
413700190	1441066255	30.929386971065714	122.54279534528887	5.4	353.98	2.0
413700190	1441066256	30.929407611218082	122.54279108785367	5.4	354.02000000000004	2.0
413700190	1441066257	30.929428550020752	122.54278698656876	5.4	354.06	2.0
413700190	1441066258	30.92945	122.542783	5.4	354.1	2.0
413700190	1441066259	30.929472125996167	122.54277908530905	5.4	354.1545454545455	2.0
413700190	1441066260	30.92949490210602	122.54277519404138	5.4	354.2090909090909	2.0
413700190	1441066261	30.929518254740408	122.54277127633844	5.4	354.26363636363635	2.0
413700190	1441066262	30.92954211031021	122.54276728234156	5.4	354.3181818181818	2.0
413700190	1441066263	30.929566395226225	122.54276316219207	5.4	354.3727272727273	2.0
413700190	1441066264	30.929591035899357	122.5427588660313	5.4	354.4272727272727	2.0
413700190	1441066265	30.92961595874038	122.54275434400046	5.4	354.48181818181814	2.0
413700190	1441066266	30.929641090160146	122.54274954624074	5.4	354.5363636363636	2.0
413700190	1441066267	30.92966635656946	122.54274442289336	5.4	354.59090909090907	2.0
413700190	1441066268	30.929691684379144	122.54273892409942	5.4	354.6454545454545	2.0
413700190	1441066269	30.929716999999993	122.542733	5.4	354.7	2.0
413700190	1441066270	30.929742243546592	122.54272662833792	5.4	354.72999999999996	2.1
413700190	1441066271	30.929767409948695	122.54271989726281	5.4	354.76	2.1999999999999997
413700190	1441066272	30.929792507839917	122.54271292252625	5.4	354.78999999999996	2.3000000000000003
413700190	1441066273	30.92981754585384	122.5427058198798	5.4	354.81999999999994	2.4000000000000004
413700190	1441066274	30.929842532624125	122.54269870507522	5.4	354.84999999999997	2.5000000000000004
413700190	1441066275	30.929867476784434	122.5426916938644	5.4	354.88	2.6
413700190	1441066276	30.929892386968433	122.54268490199932	5.4	354.91	2.7
413700190	1441066277	30.929917271809877	122.54267844523204	5.4	354.94	2.8
413700190	1441066278	30.929942139942487	122.54267243931484	5.4	354.97	2.9
413700190	1441066279	30.929967	122.542667	5.4	355.0	3.0000000000000004
413700190	1441066280	30.92999186056033	122.54266220680448	5.4	355.08	3.0000000000000004
413700190	1441066281	30.9300167299779	122.54265799430334	5.4	355.15999999999997	3.0000000000000004
413700190	1441066282	30.930041616551257	122.54265426083593	5.4	355.24	3.0000000000000004
413700190	1441066283	30.93006652857889	122.54265090474166	5.4	355.32	3.0000000000000004
413700190	1441066284	30.930091474359337	122.54264782435969	5.4	355.4	3.0000000000000004
413700190	1441066285	30.93011646219104	122.54264491802918	5.4	355.48	3.0000000000000004
413700190	1441066286	30.930141500372503	122.54264208408908	5.4	355.56	3.0000000000000004
413700190	1441066287	30.930166597202177	122.54263922087837	5.4	355.64000000000004	3.0000000000000004
413700190	1441066288	30.930191760978524	122.54263622673577	5.4	355.72	3.0000000000000004
413700190	1441066289	30.930216999999985	122.542633	5.4	355.8	3.0000000000000004
413700190	1441066290	30.93024231421065	122.54262945643512	5.4	355.86	3.0000000000000004
413700190	1441066291	30.930267670137187	122.54262558150721	5.4	355.92	3.0000000000000004
413700190	1441066292	30.930293025951926	122.54262137810774	5.4	355.98	3.0000000000000004
413700190	1441066293	30.9303183398272	122.54261684912831	5.4	356.03999999999996	3.0000000000000004
413700190	1441066294	30.93034356993531	122.54261199746043	5.4	356.09999999999997	3.0000000000000004
413700190	1441066295	30.930368674448605	122.54260682599569	5.4	356.15999999999997	3.0000000000000004
413700190	1441066296	30.930393611539415	122.54260133762564	5.4	356.21999999999997	3.0000000000000004
413700190	1441066297	30.930418339380022	122.54259553524196	5.4	356.28	3.0000000000000004
413700190	1441066298	30.93044281614277	122.54258942173618	5.4	356.34	3.0000000000000004
413700190	1441066299	30.930466999999993	122.542583	5.4	356.4	3.0000000000000004
413700190	1441066300	30.930490874401904	122.54257628004282	5.4	356.3111111111111	3.111111111111111
413700190	1441066301	30.930514523910407	122.54256930034529	5.4	356.22222222222223	3.2222222222222223
413700190	1441066302	30.930538058365304	122.54256210650577	5.4	356.1333333333333	3.3333333333333335
413700190	1441066303	30.93056158760644	122.54255474412274	5.4	356.0444444444445	3.4444444444444446
413700190	1441066304	30.93058522147363	122.54254725879458	5.4	355.9555555555555	3.555555555555556
413700190	1441066305	30.93060906980672	122.54253969611979	5.4	355.8666666666667	3.6666666666666665
413700190	1441066306	30.93063324244559	122.54253210169678	5.4	355.77777777777777	3.777777777777778
413700190	1441066307	30.93065784923006	122.54252452112402	5.4	355.68888888888887	3.8888888888888893
413700190	1441066308	30.930683000000002	122.54251700000002	5.4	355.6	4.0
413700190	1441066309	30.93070876600361	122.54250957883308	5.41	355.46000000000004	4.1000000000000005
413700190	1441066310	30.930735064122427	122.54250227777108	5.42	355.32000000000005	4.2
413700190	1441066311	30.930761772646235	122.54249511187182	5.430000000000001	355.18	4.3
413700190	1441066312	30.930788769864886	122.54248809619313	5.44	355.04	4.3999999999999995
413700190	1441066313	30.93081593406824	122.54248124579296	5.45	354.90000000000003	4.5
413700190	1441066314	30.93084314354612	122.54247457572922	5.46	354.76	4.6000000000000005
413700190	1441066315	30.93087027658838	122.54246810105998	5.47	354.62	4.7
413700190	1441066316	30.930897211484872	122.54246183684327	5.48	354.47999999999996	4.8
413700190	1441066317	30.930923826525454	122.54245579813723	5.49	354.34	4.8999999999999995
413700190	1441066318	30.93094999999999	122.54245	5.5	354.2	5.0
413700190	1441066319	30.930975642538137	122.54244445267787	5.5	354.1636363636364	5.090909090909091
413700190	1441066320	30.931000794128614	122.54243914716949	5.5	354.1272727272727	5.181818181818182
413700190	1441066321	30.93102552709994	122.54243406966147	5.5	354.0909090909091	5.2727272727272725
413700190	1441066322	30.931049913780615	122.54242920634047	5.5	354.05454545454546	5.363636363636363
413700190	1441066323	30.93107402649911	122.54242454339308	5.5	354.01818181818186	5.454545454545455
413700190	1441066324	30.93109793758395	122.54242006700588	5.5	353.9818181818182	5.545454545454546
413700190	1441066325	30.9311217193636	122.54241576336538	5.5	353.94545454545454	5.636363636363637
413700190	1441066326	30.93114544416655	122.54241161865806	5.5	353.90909090909093	5.7272727272727275
413700190	1441066327	30.931169184321288	122.54240761907045	5.5	353.87272727272733	5.818181818181818
413700190	1441066328	30.931193012156278	122.54240375078896	5.5	353.83636363636367	5.909090909090909
413700190	1441066329	30.931217	122.54240000000001	5.5	353.8	6.000000000000001
413700190	1441066330	30.931241205589743	122.54239635397481	5.49	353.93	6.1000000000000005
413700190	1441066331	30.931265628298068	122.54239280432371	5.48	354.06	6.200000000000001
413700190	1441066332	30.931290252906376	122.54238934374185	5.47	354.19000000000005	6.3
413700190	1441066333	30.931315064196024	122.54238596492442	5.46	354.32000000000005	6.4
413700190	1441066334	30.93134004694843	122.54238266056652	5.45	354.45000000000005	6.5
413700190	1441066335	30.93136518594495	122.5423794233633	5.44	354.58000000000004	6.6000000000000005
413700190	1441066336	30.931390465967002	122.54237624600992	5.430000000000001	354.71000000000004	6.700000000000001
413700190	1441066337	30.931415871795924	122.5423731212015	5.42	354.8400000000001	6.8
413700190	1441066338	30.93144138821313	122.54237004163315	5.41	354.9700000000001	6.9
413700190	1441066339	30.931467	122.54236700000001	5.4	355.1	7.0
413700190	1441066340	30.93149268392279	122.54236398493417	5.4	355.26000000000005	7.1000000000000005
413700190	1441066341	30.931518384687383	122.54236096881561	5.4	355.42	7.2
413700190	1441066342	30.93154403898455	122.54235791996132	5.4	355.58000000000004	7.300000000000001
413700190	1441066343	30.931569583505024	122.54235480668821	5.4	355.74	7.400000000000001
413700190	1441066344	30.931594954939598	122.5423515973132	5.4	355.90000000000003	7.500000000000001
413700190	1441066345	30.931620089979003	122.5423482601532	5.4	356.06000000000006	7.6
413700190	1441066346	30.931644925313993	122.54234476352504	5.4	356.22	7.699999999999999
413700190	1441066347	30.931669397635332	122.54234107574555	5.4	356.38	7.8
413700190	1441066348	30.931693443633755	122.54233716513161	5.4	356.54	7.9
413700190	1441066349	30.931716999999992	122.542333	5.4	356.7	8.0
413700190	1441066350	30.93174004171896	122.5423285612876	5.4	356.79	8.1
413700190	1441066351	30.931762696952063	122.54232388041167	5.4	356.88	8.200000000000001
413700190	1441066352	30.931785132154953	122.54231900140957	5.4	356.97	8.3
413700190	1441066353	30.931807513783212	122.54231396831862	5.4	357.06	8.4
413700190	1441066354	30.93183000829245	122.5423088251762	5.4	357.15000000000003	8.5
413700190	1441066355	30.931852782138286	122.54230361601971	5.4	357.24	8.6
413700190	1441066356	30.93187600177633	122.54229838488644	5.4	357.33	8.7
413700190	1441066357	30.93189983366221	122.54229317581382	5.4	357.4200000000001	8.799999999999999
413700190	1441066358	30.931924444251553	122.54228803283922	5.4	357.51000000000005	8.9
413700190	1441066359	30.931950000000004	122.54228300000001	5.4	357.6	9.0
413700190	1441066360	30.931976598777336	122.54227812143407	5.388888888888889	357.71111111111117	9.11111111111111
413700190	1441066361	30.932004064110014	122.54227344168136	5.377777777777778	357.82222222222225	9.222222222222223
413700190	1441066362	30.93203215093863	122.5422690053824	5.366666666666667	357.9333333333334	9.333333333333332
413700190	1441066363	30.932060614203778	122.54226485717778	5.355555555555556	358.0444444444445	9.444444444444445
413700190	1441066364	30.93208920884611	122.54226104170834	5.344444444444444	358.1555555555556	9.555555555555555
413700190	1441066365	30.932117689806265	122.54225760361486	5.333333333333333	358.2666666666667	9.666666666666668
413700190	1441066366	30.932145812024864	122.54225458753828	5.322222222222222	358.3777777777778	9.777777777777779
413700190	1441066367	30.93217333044256	122.54225203811964	5.311111111111111	358.48888888888894	9.888888888888888
413700190	1441066368	30.932199999999995	122.54225	5.3	358.6	10.0
413700190	1441066369	30.93222564254264	122.54224850025923	5.3	358.81	10.0
413700190	1441066370	30.93225034753512	122.54224749573213	5.3	359.02	10.0
413700190	1441066371	30.932274271346884	122.54224692569208	5.3	359.23	10.0
413700190	1441066372	30.932297570347348	122.54224672941244	5.3	359.44000000000005	10.0
413700190	1441066373	30.932320400905933	122.54224684616644	5.3	359.65000000000003	10.0
413700190	1441066374	30.93234291939206	122.54224721522723	5.3	359.86	10.0
413700190	1441066375	30.932365282175105	122.54224777586796	5.3	0.06999999999999318	10.0
413700190	1441066376	30.932387645624523	122.54224846736166	5.3	0.28000000000002956	10.0
413700190	1441066377	30.932410166109676	122.54224922898136	5.3	0.4900000000000091	10.0
413700190	1441066378	30.932433	122.54225	5.3	0.6999999999999886	10.0
413700190	1441066379	30.932456266415297	122.54225072590116	5.290909090909091	0.9181818181818358	10.0
413700190	1441066380	30.932479935477094	122.54225137701118	5.281818181818181	1.136363636363626	10.0
413700190	1441066381	30.932503940057384	122.5422519298671	5.2727272727272725	1.3545454545454731	10.0
413700190	1441066382	30.932528213028096	122.54225236100592	5.263636363636364	1.5727272727273203	10.0
413700190	1441066383	30.9325526872612	122.54225264696456	5.254545454545455	1.7909090909091105	10.0
413700190	1441066384	30.93257729562867	122.54225276427997	5.245454545454545	2.009090909090901	10.0
413700190	1441066385	30.93260197100245	122.5422526894891	5.236363636363636	2.227272727272748	10.0
413700190	1441066386	30.93262664625452	122.54225239912881	5.2272727272727275	2.445454545454538	10.0
413700190	1441066387	30.932651254256825	122.54225186973596	5.218181818181819	2.6636363636363853	10.0
413700190	1441066388	30.93267572788133	122.54225107784741	5.209090909090909	2.8818181818181756	10.0
413700190	1441066389	30.932699999999993	122.54225	5.2	3.1000000000000227	10.0
413700190	1441066390	30.932724019614575	122.54224862739862	5.2	3.1999999999999886	10.0
413700190	1441066391	30.93274780024607	122.54224700992054	5.2	3.3000000000000114	10.0
413700190	1441066392	30.932771371545222	122.54224521211123	5.2	3.3999999999999773	10.0
413700190	1441066393	30.932794763162818	122.54224329851613	5.2	3.5	10.0
413700190	1441066394	30.932818004749652	122.54224133368083	5.2	3.599999999999966	10.0
413700190	1441066395	30.932841125956507	122.54223938215095	5.2	3.7000000000000455	10.0
413700190	1441066396	30.93286415643418	122.54223750847216	5.2	3.8000000000000114	10.0
413700190	1441066397	30.932887125833435	122.54223577719019	5.2	3.900000000000034	10.0
413700190	1441066398	30.932910063805117	122.54223425285086	5.2	4.0	10.0
413700190	1441066399	30.932933	122.54223299999998	5.2	4.100000000000023	10.0
413700190	1441066400	30.932955962281472	122.54223206658006	5.2	4.110000000000014	10.0
413700190	1441066401	30.932978971363355	122.54223143411974	5.2	4.1200000000000045	10.0
413700190	1441066402	30.93300204617204	122.54223106754422	5.2	4.1299999999999955	10.0
413700190	1441066403	30.933025205633914	122.54223093177869	5.2	4.139999999999986	10.0
413700190	1441066404	30.93304846867537	122.54223099174824	5.2	4.149999999999977	10.0
413700190	1441066405	30.9330718542228	122.54223121237803	5.2	4.159999999999968	10.0
413700190	1441066406	30.93309538120259	122.54223155859306	5.2	4.170000000000016	10.0
413700190	1441066407	30.933119068541135	122.5422319953184	5.2	4.180000000000007	10.0
413700190	1441066408	30.933142935164806	122.54223248747907	5.2	4.189999999999998	10.0
413700190	1441066409	30.933167	122.54223299999998	5.2	4.199999999999989	10.0
413700190	1441066410	30.933191276259315	122.54223349927761	5.21	4.170000000000016	10.0
413700190	1441066411	30.933215754300175	122.54223395759436	5.22	4.139999999999986	10.0
413700190	1441066412	30.933240418766236	122.54223434870414	5.23	4.110000000000014	10.0
413700190	1441066413	30.93326525430113	122.54223464636087	5.24	4.079999999999984	10.0
413700190	1441066414	30.933290245548502	122.54223482431834	5.25	4.050000000000011	10.0
413700190	1441066415	30.933315377151995	122.5422348563304	5.26	4.019999999999982	10.0
413700190	1441066416	30.933340633755243	122.54223471615086	5.27	3.990000000000009	10.0
413700190	1441066417	30.933366000001907	122.54223437753343	5.28	3.9599999999999795	10.0
413700190	1441066418	30.933391460535606	122.5422338142319	5.29	3.930000000000007	10.0
413700190	1441066419	30.93341699999999	122.54223299999998	5.3	3.900000000000034	10.0
413700190	1441066420	30.933442605956028	122.54223191812574	5.3	3.8666666666666742	10.0
413700190	1441066421	30.93346827763406	122.54223059003498	5.3	3.8333333333333144	10.0
413700190	1441066422	30.93349401718173	122.54222904668792	5.3	3.8000000000000114	10.0
413700190	1441066423	30.933519826746725	122.54222731904481	5.3	3.7666666666666515	10.0
413700190	1441066424	30.933545708476718	122.54222543806594	5.3	3.7333333333333485	10.0
413700190	1441066425	30.933571664519373	122.54222343471167	5.3	3.6999999999999886	10.0
413700190	1441066426	30.93359769702234	122.5422213399423	5.3	3.6666666666666856	10.0
413700190	1441066427	30.933623808133333	122.54221918471828	5.3	3.6333333333333258	10.0
413700190	1441066428	30.933650000000004	122.542217	5.3	3.599999999999966	10.0
413700190	1441066429	30.93367625793732	122.54221481640596	5.29	3.6299999999999955	10.0
413700190	1441066430	30.933702499929346	122.5422126631869	5.28	3.659999999999968	10.0
413700190	1441066431	30.933728627127472	122.54221056925165	5.27	3.6899999999999977	10.0
413700190	1441066432	30.933754540683044	122.54220856350904	5.26	3.7199999999999704	10.0
413700190	1441066433	30.933780141747445	122.54220667486798	5.25	3.75	10.0
413700190	1441066434	30.933805331472037	122.54220493223744	5.24	3.7800000000000296	10.0
413700190	1441066435	30.93383001100821	122.54220336452634	5.23	3.8100000000000023	10.0
413700190	1441066436	30.933854081507345	122.54220200064371	5.22	3.840000000000032	10.0
413700190	1441066437	30.933877444120807	122.54220086949857	5.21	3.8700000000000045	10.0
413700190	1441066438	30.933899999999998	122.54220000000001	5.2	3.900000000000034	10.0
413700190	1441066439	30.933921700183966	122.54219940905695	5.2	3.945454545454538	10.0
413700190	1441066440	30.933942695262484	122.54219906557788	5.2	3.990909090909099	10.0
413700190	1441066441	30.933963185712994	122.54219892647107	5.2	4.03636363636366	10.0
413700190	1441066442	30.933983372012918	122.54219894864481	5.2	4.081818181818164	10.0
413700190	1441066443	30.934003454639694	122.54219908900727	5.2	4.127272727272725	10.0
413700190	1441066444	30.93402363407076	122.54219930446662	5.2	4.172727272727286	10.0
413700190	1441066445	30.934044110783518	122.54219955193099	5.2	4.21818181818179	10.0
413700190	1441066446	30.9340650852554	122.5421997883085	5.2	4.263636363636351	10.0
413700190	1441066447	30.93408675796384	122.54219997050716	5.2	4.309090909090855	10.0
413700190	1441066448	30.934109329386217	122.54220005543502	5.2	4.354545454545473	10.0
413700190	1441066449	30.934132999999992	122.54220000000001	5.2	4.399999999999977	10.0
413700190	1441066450	30.934157896015837	122.54219977886461	5.2	4.439999999999998	9.9
413700190	1441066451	30.934183846577717	122.54219943770947	5.2	4.479999999999961	9.799999999999999
413700190	1441066452	30.93421060656286	122.54219903996976	5.2	4.519999999999982	9.7
413700190	1441066453	30.934237930848518	122.54219864908083	5.2	4.559999999999945	9.6
413700190	1441066454	30.93426557431196	122.54219832847805	5.2	4.600000000000023	9.5
413700190	1441066455	30.93429329183042	122.54219814159687	5.2	4.640000000000043	9.4
413700190	1441066456	30.934320838281195	122.54219815187281	5.2	4.680000000000007	9.3
413700190	1441066457	30.93434796854153	122.54219842274152	5.2	4.720000000000027	9.200000000000001
413700190	1441066458	30.934374437488703	122.54219901763868	5.2	4.759999999999991	9.1
413700190	1441066459	30.934399999999997	122.54220000000001	5.2	4.800000000000011	9.0
413700190	1441066460	30.934424481147826	122.54220140617758	5.2	4.811111111111131	9.0
413700190	1441066461	30.934447986785212	122.54220316418865	5.2	4.822222222222251	9.0
413700190	1441066462	30.934470692960303	122.54220517496664	5.2	4.833333333333371	9.0
413700190	1441066463	30.93449277572126	122.54220733944483	5.2	4.844444444444491	9.0
413700190	1441066464	30.93451441111625	122.54220955855651	5.2	4.855555555555554	9.0
413700190	1441066465	30.934535775193467	122.5422117332348	5.2	4.866666666666674	9.0
413700190	1441066466	30.93455704400103	122.54221376441282	5.2	4.877777777777794	9.0
413700190	1441066467	30.93457839358716	122.54221555302357	5.2	4.888888888888857	9.0
413700190	1441066468	30.934599999999993	122.542217	5.2	4.899999999999977	9.0
413700190	1441066469	30.934622010759643	122.54221803254416	5.209090909090909	4.881818181818176	9.0
413700190	1441066470	30.93464445927386	122.54221868293489	5.218181818181819	4.863636363636374	9.0
413700190	1441066471	30.9346673504223	122.54221900972028	5.2272727272727275	4.8454545454545155	9.0
413700190	1441066472	30.934690689084594	122.54221907144853	5.236363636363636	4.827272727272714	9.0
413700190	1441066473	30.934714480140414	122.54221892666776	5.245454545454545	4.809090909090912	9.0
413700190	1441066474	30.934738728469412	122.54221863392625	5.254545454545455	4.7909090909091105	9.0
413700190	1441066475	30.93476343895124	122.5422182517723	5.263636363636364	4.772727272727309	9.0
413700190	1441066476	30.93478861646557	122.54221783875425	5.2727272727272725	4.75454545454545	9.0
413700190	1441066477	30.934814265892037	122.54221745342053	5.281818181818181	4.736363636363649	9.0
413700190	1441066478	30.93484039211029	122.5422171543196	5.290909090909091	4.718181818181847	9.0
413700190	1441066479	30.934867	122.542217	5.3	4.699999999999989	9.0
413700190	1441066480	30.934894078046618	122.5422170287267	5.3	4.644444444444446	9.0
413700190	1441066481	30.934921549158872	122.54221719762995	5.3	4.588888888888903	9.0
413700190	1441066482	30.934949319851235	122.54221744355637	5.3	4.533333333333303	9.0
413700190	1441066483	30.934977296638206	122.54221770335242	5.3	4.477777777777817	9.0
413700190	1441066484	30.935005386034305	122.54221791386455	5.3	4.422222222222217	9.0
413700190	1441066485	30.935033494554027	122.54221801193914	5.3	4.366666666666674	9.0
413700190	1441066486	30.935061528711877	122.54221793442244	5.3	4.3111111111110745	9.0
413700190	1441066487	30.93508939502237	122.54221761816068	5.3	4.255555555555588	9.0
413700190	1441066488	30.935117	122.542217	5.3	4.199999999999989	9.0
413700190	1441066489	30.935144259049615	122.54221603646637	5.3	4.149999999999977	9.0
413700190	1441066490	30.93517112313742	122.54221476280529	5.3	4.100000000000023	9.0
413700190	1441066491	30.93519755211995	122.54221323394228	5.3	4.050000000000011	9.0
413700190	1441066492	30.935223505853738	122.54221150480284	5.3	4.0	9.0
413700190	1441066493	30.93524894419535	122.54220963031257	5.3	3.9499999999999886	9.0
413700190	1441066494	30.935273827001335	122.54220766539719	5.3	3.900000000000034	9.0
413700190	1441066495	30.935298114128216	122.54220566498239	5.3	3.8500000000000227	9.0
413700190	1441066496	30.93532176543259	122.54220368399403	5.3	3.8000000000000114	9.0
413700190	1441066497	30.935344740770997	122.54220177735793	5.3	3.75	9.0
413700190	1441066498	30.935367	122.54220000000001	5.3	3.7000000000000455	9.0
413700190	1441066499	30.935388538207366	122.54219839055006	5.3	3.6636363636363853	9.0
413700190	1441066500	30.935409491405682	122.54219692245309	5.3	3.627272727272725	9.0
413700190	1441066501	30.93543003083867	122.54219555285792	5.3	3.590909090909065	9.0
413700190	1441066502	30.935450327750086	122.54219423891328	5.3	3.554545454545462	9.0
413700190	1441066503	30.935470553383688	122.54219293776785	5.3	3.5181818181818016	9.0
413700190	1441066504	30.935490878983206	122.54219160657033	5.3	3.4818181818181984	9.0
413700190	1441066505	30.935511475792364	122.54219020246927	5.3	3.445454545454595	9.0
413700190	1441066506	30.935532515054906	122.54218868261323	5.3	3.409090909090935	9.0
413700190	1441066507	30.935554168014537	122.54218700415073	5.3	3.372727272727275	9.0
413700190	1441066508	30.935576605915006	122.5421851242302	5.3	3.3363636363636147	9.0
413700190	1441066509	30.935600000000004	122.542183	5.3	3.3000000000000114	9.0
413700190	1441066510	30.93562446430862	122.54218059971514	5.3	3.1999999999999886	9.1
413700190	1441066511	30.9356498840615	122.54217793605741	5.3	3.1000000000000227	9.200000000000001
413700190	1441066512	30.935676087274647	122.5421750328153	5.3	3.0	9.3
413700190	1441066513	30.93570290196406	122.5421719137773	5.3	2.900000000000034	9.4
413700190	1441066514	30.935730156145777	122.54216860273205	5.3	2.8000000000000114	9.5
413700190	1441066515	30.93575767783582	122.54216512346811	5.3	2.6999999999999886	9.6
413700190	1441066516	30.935785295050238	122.5421614997742	5.3	2.599999999999966	9.7
413700190	1441066517	30.93581283580504	122.542157755439	5.3	2.5	9.799999999999999
413700190	1441066518	30.935840128116276	122.54215391425133	5.3	2.3999999999999773	9.9
413700190	1441066519	30.935867000000002	122.54215000000002	5.3	2.3000000000000114	10.0
413700190	1441066520	30.935893308895622	122.54214603865631	5.3	2.1999999999999886	10.222222222222223
413700190	1441066521	30.93591902993604	122.54214206492098	5.3	2.1000000000000227	10.444444444444445
413700190	1441066522	30.935944167677516	122.54213811567722	5.3	2.0	10.666666666666666
413700190	1441066523	30.935968726676336	122.54213422780828	5.3	1.900000000000034	10.88888888888889
413700190	1441066524	30.935992711488748	122.54213043819732	5.3	1.8000000000000114	11.11111111111111
413700190	1441066525	30.936016126671028	122.5421267837277	5.3	1.6999999999999886	11.333333333333334
413700190	1441066526	30.936038976779486	122.5421233012827	5.3	1.6000000000000227	11.555555555555557
413700190	1441066527	30.93606126637038	122.54212002774568	5.3	1.5	11.777777777777779
413700190	1441066528	30.936082999999996	122.542117	5.3	1.400000000000034	12.000000000000002
413700190	1441066529	30.936104205004813	122.54211424706605	5.3	1.400000000000034	12.090909090909092
413700190	1441066530	30.936124999842047	122.54211176651216	5.3	1.400000000000034	12.181818181818183
413700190	1441066531	30.936145525749037	122.5421095480437	5.3	1.400000000000034	12.272727272727273
413700190	1441066532	30.936165923963163	122.54210758136588	5.3	1.400000000000034	12.363636363636365
413700190	1441066533	30.936186335721782	122.54210585618401	5.3	1.400000000000034	12.454545454545455
413700190	1441066534	30.93620690226227	122.54210436220333	5.3	1.400000000000034	12.545454545454547
413700190	1441066535	30.936227764821982	122.54210308912904	5.3	1.400000000000034	12.636363636363637
413700190	1441066536	30.936249064638258	122.54210202666638	5.3	1.400000000000034	12.727272727272728
413700190	1441066537	30.936270942948454	122.54210116452055	5.3	1.400000000000034	12.818181818181818
413700190	1441066538	30.93629354098993	122.5421004923967	5.3	1.400000000000034	12.90909090909091
413700190	1441066539	30.936317000000006	122.54210000000002	5.3	1.400000000000034	13.0
413700190	1441066540	30.936341406101022	122.54209967435051	5.3	1.4666666666666401	13.111111111111112
413700190	1441066541	30.936366624955276	122.54209949172741	5.3	1.5333333333333599	13.222222222222223
413700190	1441066542	30.936392467110107	122.54209942572471	5.3	1.6000000000000227	13.333333333333334
413700190	1441066543	30.936418743112785	122.54209944993644	5.3	1.6666666666666288	13.444444444444445
413700190	1441066544	30.936445263510645	122.54209953795659	5.3	1.7333333333333485	13.555555555555557
413700190	1441066545	30.936471838850974	122.54209966337912	5.3	1.8000000000000114	13.666666666666668
413700190	1441066546	30.9364982796811	122.54209979979792	5.3	1.8666666666666174	13.777777777777779
413700190	1441066547	30.936524396548332	122.54209992080693	5.3	1.9333333333333371	13.88888888888889
413700190	1441066548	30.93655	122.54210000000002	5.3	2.0	14.0
413700190	1441066549	30.9365749437156	122.54210001688419	5.295238095238095	2.185714285714255	14.047619047619047
413700190	1441066550	30.936599253903417	122.54209997461899	5.29047619047619	2.3714285714285097	14.095238095238097
413700190	1441066551	30.936622999903904	122.54209988227721	5.285714285714286	2.5571428571428214	14.142857142857142
413700190	1441066552	30.93664625105753	122.54209974893159	5.280952380952381	2.742857142857133	14.190476190476192
413700190	1441066553	30.936669076704757	122.54209958365487	5.276190476190476	2.928571428571388	14.238095238095237
413700190	1441066554	30.93669154618603	122.54209939551983	5.271428571428571	3.1142857142856997	14.285714285714286
413700190	1441066555	30.936713728841816	122.54209919359923	5.266666666666667	3.3000000000000114	14.333333333333334
413700190	1441066556	30.93673569401255	122.5420989869659	5.261904761904762	3.4857142857142662	14.380952380952381
413700190	1441066557	30.936757511038724	122.54209878469257	5.257142857142857	3.671428571428578	14.428571428571427
413700190	1441066558	30.93677924926076	122.54209859585207	5.252380952380952	3.857142857142833	14.476190476190476
413700190	1441066559	30.93680097801913	122.54209842951721	5.247619047619048	4.042857142857088	14.523809523809524
413700190	1441066560	30.936822766654277	122.54209829476076	5.242857142857143	4.228571428571399	14.571428571428573
413700190	1441066561	30.936844684506656	122.54209820065559	5.238095238095238	4.414285714285711	14.619047619047617
413700190	1441066562	30.936866800916718	122.54209815627448	5.233333333333333	4.599999999999966	14.666666666666666
413700190	1441066563	30.93688918522491	122.54209817069028	5.228571428571429	4.785714285714278	14.714285714285715
413700190	1441066564	30.936911906771694	122.54209825297583	5.223809523809524	4.971428571428589	14.76190476190476
413700190	1441066565	30.936935034897505	122.542098412204	5.219047619047619	5.157142857142844	14.809523809523808
413700190	1441066566	30.936958638942798	122.54209865744761	5.214285714285714	5.342857142857156	14.857142857142856
413700190	1441066567	30.93698278824801	122.54209899777958	5.20952380952381	5.528571428571411	14.904761904761905
413700190	1441066568	30.937007552153588	122.54209944227273	5.204761904761905	5.714285714285666	14.95238095238095
413700190	1441066569	30.937032999999982	122.54210000000002	5.2	5.899999999999977	14.999999999999998
413700190	1441066570	30.937059160777526	122.54210068323312	5.19	6.159999999999968	14.999999999999998
413700190	1441066571	30.937085902076134	122.54210151703896	5.18	6.420000000000016	14.999999999999998
413700190	1441066572	30.937113051135597	122.54210252968329	5.17	6.680000000000007	14.999999999999998
413700190	1441066573	30.937140435195733	122.54210374943189	5.16	6.939999999999998	14.999999999999998
413700190	1441066574	30.93716788149635	122.54210520455057	5.15	7.199999999999932	14.999999999999998
413700190	1441066575	30.937195217277257	122.54210692330514	5.14	7.4599999999999795	14.999999999999998
413700190	1441066576	30.937222269778278	122.54210893396152	5.13	7.71999999999997	14.999999999999998
413700190	1441066577	30.937248866239198	122.54211126478552	5.12	7.979999999999961	14.999999999999998
413700190	1441066578	30.937274833899835	122.54211394404305	5.109999999999999	8.240000000000009	14.999999999999998
413700190	1441066579	30.9373	122.542117	5.1	8.5	14.999999999999998
413700190	1441066580	30.937324244016448	122.54212043881122	5.1	8.688888888888869	14.999999999999998
413700190	1441066581	30.937347654373863	122.54212417818746	5.1	8.877777777777794	14.999999999999998
413700190	1441066582	30.93737037173384	122.54212811372834	5.1	9.066666666666663	14.999999999999998
413700190	1441066583	30.937392536758026	122.54213214103339	5.1	9.255555555555532	14.999999999999998
413700190	1441066584	30.937414290108055	122.54213615570211	5.1	9.444444444444457	14.999999999999998
413700190	1441066585	30.93743577244561	122.54214005333382	5.1	9.633333333333326	14.999999999999998
413700190	1441066586	30.93745712443233	122.54214372952791	5.1	9.822222222222194	14.999999999999998
413700190	1441066587	30.937478486729905	122.54214707988358	5.1	10.01111111111112	14.999999999999998
413700190	1441066588	30.937499999999996	122.54215000000002	5.1	10.199999999999989	14.999999999999998
413700190	1441066589	30.937521783522545	122.54215241990647	5.1	10.259999999999991	14.999999999999998
413700190	1441066590	30.93754387105044	122.54215440735285	5.1	10.319999999999993	14.999999999999998
413700190	1441066591	30.937566274954815	122.54215606451932	5.1	10.379999999999939	14.999999999999998
413700190	1441066592	30.937589007606753	122.54215749358612	5.1	10.43999999999994	14.999999999999998
413700190	1441066593	30.93761208137743	122.54215879673363	5.1	10.499999999999943	14.999999999999998
413700190	1441066594	30.937635508637896	122.54216007614222	5.1	10.560000000000002	14.999999999999998
413700190	1441066595	30.937659301759293	122.54216143399246	5.1	10.620000000000005	14.999999999999998
413700190	1441066596	30.937683473112703	122.54216297246501	5.1	10.680000000000007	14.999999999999998
413700190	1441066597	30.937708035069246	122.54216479374057	5.1	10.740000000000009	14.999999999999998
413700190	1441066598	30.937732999999994	122.542167	5.1	10.800000000000011	14.999999999999998
413700190	1441066599	30.937758355741504	122.54216966070781	5.109999999999999	10.75	14.999999999999998
413700190	1441066600	30.937783991992216	122.5421727144625	5.12	10.699999999999989	14.999999999999998
413700190	1441066601	30.93780977391604	122.54217606714606	5.13	10.649999999999977	14.999999999999998
413700190	1441066602	30.937835566676867	122.54217962464035	5.14	10.600000000000023	14.999999999999998
413700190	1441066603	30.93786123543867	122.54218329282709	5.15	10.550000000000011	14.999999999999998
413700190	1441066604	30.937886645365335	122.54218697758789	5.16	10.5	14.999999999999998
413700190	1441066605	30.93791166162084	122.54219058480426	5.17	10.449999999999989	14.999999999999998
413700190	1441066606	30.937936149369136	122.54219402035757	5.18	10.400000000000034	14.999999999999998
413700190	1441066607	30.937959973774205	122.5421971901291	5.19	10.350000000000023	14.999999999999998
413700190	1441066608	30.937982999999992	122.54220000000001	5.2	10.300000000000011	14.999999999999998
413700190	1441066609	30.93800515351205	122.54220238525333	5.19	10.260000000000048	15.1
413700190	1441066610	30.93802660098198	122.54220439877993	5.18	10.220000000000027	15.2
413700190	1441066611	30.938047569382928	122.54220612287274	5.17	10.180000000000007	15.299999999999999
413700190	1441066612	30.93806828568801	122.5422076398248	5.16	10.140000000000043	15.399999999999999
413700190	1441066613	30.938088976870375	122.54220903192912	5.15	10.099999999999966	15.5
413700190	1441066614	30.938109869903098	122.54221038147898	5.14	10.060000000000002	15.6
413700190	1441066615	30.938131191759336	122.54221177076758	5.13	10.019999999999982	15.7
413700190	1441066616	30.938153169412157	122.54221328208831	5.12	9.979999999999961	15.8
413700190	1441066617	30.938176029834683	122.54221499773462	5.109999999999999	9.939999999999998	15.9
413700190	1441066618	30.9382	122.542217	5.1	9.899999999999977	16.0
413700190	1441066619	30.938225223209592	122.54221935028683	5.109999999999999	9.920000000000016	16.0
413700190	1441066620	30.93825150807862	122.54222202643236	5.12	9.939999999999998	16.0
413700190	1441066621	30.938278579550648	122.54222498538246	5.13	9.95999999999998	16.0
413700190	1441066622	30.93830616256926	122.54222818408292	5.14	9.979999999999961	16.0
413700190	1441066623	30.938333982078014	122.5422315794795	5.15	10.0	16.0
413700190	1441066624	30.938361763020524	122.54223512851792	5.16	10.019999999999982	16.0
413700190	1441066625	30.938389230340356	122.54223878814372	5.17	10.039999999999964	16.0
413700190	1441066626	30.93841610898114	122.54224251530242	5.18	10.060000000000002	16.0
413700190	1441066627	30.938442123886478	122.54224626693942	5.19	10.079999999999984	16.0
413700190	1441066628	30.938466999999985	122.54225	5.2	10.099999999999966	16.0
413700190	1441066629	30.93849054730596	122.54225367554369	5.190909090909091	10.190909090909088	15.909090909090908
413700190	1441066630	30.938512915951407	122.5422572710868	5.181818181818182	10.281818181818153	15.818181818181818
413700190	1441066631	30.93853434112397	122.5422607682599	5.172727272727273	10.372727272727275	15.727272727272727
413700190	1441066632	30.938555058011328	122.54226414869359	5.163636363636364	10.46363636363634	15.636363636363637
413700190	1441066633	30.938575301801134	122.54226739401851	5.154545454545454	10.554545454545462	15.545454545454545
413700190	1441066634	30.93859530768104	122.54227048586527	5.1454545454545455	10.645454545454527	15.454545454545455
413700190	1441066635	30.9386153108387	122.54227340586455	5.136363636363636	10.736363636363649	15.363636363636363
413700190	1441066636	30.93863554646178	122.54227613564697	5.127272727272727	10.82727272727277	15.272727272727273
413700190	1441066637	30.938656249737917	122.54227865684325	5.118181818181818	10.918181818181836	15.18181818181818
413700190	1441066638	30.938677655854782	122.54228095108404	5.1090909090909085	11.0090909090909	15.090909090909092
413700190	1441066639	30.9387	122.54228300000001	5.1	11.100000000000023	14.999999999999998
413700190	1441066640	30.93872344998875	122.54228480254731	5.111111111111111	11.144444444444503	14.999999999999998
413700190	1441066641	30.93874790414621	122.54228642698419	5.122222222222222	11.188888888888926	14.999999999999998
413700190	1441066642	30.9387731934251	122.54228795889443	5.133333333333333	11.233333333333348	14.999999999999998
413700190	1441066643	30.93879914877813	122.54228948386194	5.144444444444444	11.277777777777771	14.999999999999998
413700190	1441066644	30.938825601158	122.54229108747066	5.155555555555556	11.322222222222251	14.999999999999998
413700190	1441066645	30.93885238151741	122.54229285530465	5.166666666666667	11.366666666666674	14.999999999999998
413700190	1441066646	30.938879320809093	122.54229487294803	5.177777777777778	11.411111111111097	14.999999999999998
413700190	1441066647	30.938906249985717	122.54229722598507	5.188888888888889	11.45555555555552	14.999999999999998
413700190	1441066648	30.938932999999995	122.5423	5.2	11.5	14.999999999999998
413700190	1441066649	30.93895943134882	122.54230324385479	5.2	11.410000000000025	15.1
413700190	1441066650	30.9389855227058	122.54230685952156	5.2	11.319999999999993	15.2
413700190	1441066651	30.939011282288813	122.54231071224984	5.2	11.230000000000018	15.299999999999999
413700190	1441066652	30.939036718315695	122.542314667289	5.2	11.140000000000043	15.399999999999999
413700190	1441066653	30.939061839004314	122.54231858988825	5.2	11.049999999999955	15.5
413700190	1441066654	30.939086652572566	122.54232234529675	5.2	10.95999999999998	15.6
413700190	1441066655	30.939111167238348	122.5423257987634	5.2	10.870000000000005	15.7
413700190	1441066656	30.93913539121958	122.54232881553705	5.2	10.779999999999973	15.8
413700190	1441066657	30.939159332734153	122.54233126086639	5.2	10.689999999999998	15.9
413700190	1441066658	30.939182999999996	122.542333	5.2	10.600000000000023	16.0
413700190	1441066659	30.93920641183811	122.54233394928104	5.2	10.460000000000036	16.0
413700190	1441066660	30.93922962948183	122.54233422943157	5.2	10.319999999999993	16.0
413700190	1441066661	30.939252724767528	122.54233401226847	5.2	10.17999999999995	16.0
413700190	1441066662	30.93927576953161	122.54233346960882	5.2	10.039999999999964	16.0
413700190	1441066663	30.939298835610465	122.54233277326986	5.2	9.899999999999977	16.0
413700190	1441066664	30.93932199484046	122.54233209506896	5.2	9.759999999999991	16.0
413700190	1441066665	30.939345319058024	122.54233160682372	5.2	9.620000000000005	16.0
413700190	1441066666	30.93936888009954	122.54233148035186	5.2	9.479999999999961	16.0
413700190	1441066667	30.939392749801392	122.54233188747126	5.2	9.339999999999975	16.0
413700190	1441066668	30.939416999999995	122.542333	5.2	9.199999999999989	16.0
413700190	1441066669	30.939441673298415	122.54233493603358	5.19	9.170000000000016	16.1
413700190	1441066670	30.939466695366463	122.5423375987764	5.18	9.139999999999986	16.2
413700190	1441066671	30.939491962640616	122.54234083771001	5.17	9.110000000000014	16.3
413700190	1441066672	30.939517371557432	122.54234450231579	5.16	9.079999999999984	16.400000000000002
413700190	1441066673	30.9395428185534	122.54234844207487	5.15	9.050000000000011	16.5
413700190	1441066674	30.939568200065057	122.54235250646832	5.14	9.019999999999982	16.6
413700190	1441066675	30.939593412528964	122.54235654497697	5.13	8.990000000000009	16.700000000000003
413700190	1441066676	30.939618352381693	122.54236040708149	5.12	8.95999999999998	16.8
413700190	1441066677	30.939642916059842	122.5423639422624	5.109999999999999	8.930000000000007	16.900000000000002
413700190	1441066678	30.939666999999996	122.54236700000001	5.1	8.899999999999977	17.0
413700190	1441066679	30.939690535468632	122.54236947254293	5.1090909090909085	8.96363636363634	17.09090909090909
413700190	1441066680	30.939713593051444	122.54237142321344	5.118181818181818	9.02727272727276	17.181818181818183
413700190	1441066681	30.93973627816402	122.54237295810225	5.127272727272727	9.090909090909122	17.272727272727273
413700190	1441066682	30.939758696221904	122.54237418330025	5.136363636363636	9.154545454545485	17.363636363636367
413700190	1441066683	30.939780952640614	122.54237520489848	5.1454545454545455	9.21818181818179	17.454545454545453
413700190	1441066684	30.939803152835697	122.54237612898794	5.154545454545454	9.28181818181821	17.545454545454547
413700190	1441066685	30.939825402222674	122.5423770616599	5.163636363636364	9.345454545454572	17.636363636363637
413700190	1441066686	30.939847806217085	122.54237810900563	5.172727272727273	9.409090909090935	17.72727272727273
413700190	1441066687	30.93987047023443	122.54237937711655	5.181818181818182	9.47272727272724	17.818181818181817
413700190	1441066688	30.93989349969022	122.5423809720841	5.190909090909091	9.53636363636366	17.90909090909091
413700190	1441066689	30.939916999999998	122.54238299999999	5.2	9.600000000000023	18.0
413700190	1441066690	30.93994104248775	122.54238553352444	5.19	9.699999999999989	18.0
413700190	1441066691	30.939965562111603	122.54238851159185	5.18	9.800000000000011	18.0
413700190	1441066692	30.939990459738183	122.54239183970512	5.17	9.899999999999977	18.0
413700190	1441066693	30.940015636234126	122.54239542336701	5.16	10.0	18.0
413700190	1441066694	30.940040992466113	122.54239916808014	5.15	10.099999999999966	18.0
413700190	1441066695	30.940066429300785	122.5424029793471	5.14	10.200000000000045	18.0
413700190	1441066696	30.940091847604815	122.54240676267031	5.13	10.300000000000011	18.0
413700190	1441066697	30.940117148244905	122.54241042355207	5.12	10.400000000000034	18.0
413700190	1441066698	30.940142232087727	122.54241386749459	5.109999999999999	10.5	18.0
413700190	1441066699	30.940166999999995	122.542417	5.1	10.600000000000023	18.0
413700190	1441066700	30.940191363359634	122.54241975045817	5.1	10.622222222222206	18.11111111111111
413700190	1441066701	30.940215275589274	122.54242214381063	5.1	10.644444444444446	18.22222222222222
413700190	1441066702	30.94023870062277	122.54242422888684	5.1	10.666666666666629	18.333333333333332
413700190	1441066703	30.940261602393996	122.54242605451634	5.1	10.688888888888869	18.444444444444446
413700190	1441066704	30.940283944836757	122.5424276695287	5.1	10.711111111111109	18.555555555555557
413700190	1441066705	30.9403056918849	122.54242912275353	5.1	10.733333333333348	18.666666666666668
413700190	1441066706	30.94032680747227	122.54243046302055	5.1	10.755555555555532	18.77777777777778
413700190	1441066707	30.94034725553268	122.54243173915947	5.1	10.777777777777771	18.888888888888893
413700190	1441066708	30.940367	122.54243300000002	5.1	10.800000000000011	19.0
413700190	1441066709	30.940386053995518	122.54243428886247	5.1	10.789999999999964	19.1
413700190	1441066710	30.940404627390627	122.54243562702882	5.1	10.779999999999973	19.200000000000003
413700190	1441066711	30.940422979244204	122.54243703027153	5.1	10.769999999999982	19.3
413700190	1441066712	30.940441368615083	122.54243851436307	5.1	10.759999999999991	19.400000000000002
413700190	1441066713	30.940460054562145	122.54244009507593	5.1	10.75	19.500000000000004
413700190	1441066714	30.940479296144247	122.54244178818266	5.1	10.740000000000009	19.599999999999998
413700190	1441066715	30.94049935242024	122.54244360945583	5.1	10.730000000000018	19.7
413700190	1441066716	30.94052048244896	122.542445574668	5.1	10.71999999999997	19.8
413700190	1441066717	30.940542945289263	122.54244769959182	5.1	10.70999999999998	19.9
413700190	1441066718	30.940566999999994	122.54245	5.1	10.699999999999989	20.0
413700190	1441066719	30.940592803547048	122.54245248853955	5.1	10.740000000000009	20.1
413700190	1441066720	30.94062010452463	122.54245516535462	5.1	10.779999999999973	20.2
413700190	1441066721	30.94064854943404	122.54245802746367	5.1	10.819999999999993	20.3
413700190	1441066722	30.940677784776558	122.54246107188509	5.1	10.859999999999957	20.4
413700190	1441066723	30.94070745705349	122.54246429563727	5.1	10.900000000000034	20.5
413700190	1441066724	30.94073721276613	122.5424676957386	5.1	10.940000000000055	20.6
413700190	1441066725	30.94076669841578	122.5424712692073	5.1	10.980000000000018	20.7
413700190	1441066726	30.940795560503762	122.54247501306165	5.1	11.020000000000039	20.8
413700190	1441066727	30.940823445531393	122.54247892431987	5.1	11.060000000000002	20.900000000000002
413700190	1441066728	30.940849999999998	122.542483	5.1	11.100000000000023	21.0
413700190	1441066729	30.94087497281666	122.54248723797618	5.09	11.269999999999982	21.0
413700190	1441066730	30.940898522511564	122.54249163954645	5.08	11.439999999999998	21.0
413700190	1441066731	30.94092091002067	122.542496206865	5.069999999999999	11.610000000000014	21.0
413700190	1441066732	30.940942396279894	122.5425009420859	5.06	11.78000000000003	21.0
413700190	1441066733	30.940963242225187	122.54250584736337	5.05	11.950000000000045	21.0
413700190	1441066734	30.94098370879246	122.5425109248517	5.04	12.120000000000005	21.0
413700190	1441066735	30.941004056917663	122.54251617670513	5.03	12.29000000000002	21.0
413700190	1441066736	30.941024547536713	122.54252160507806	5.02	12.460000000000036	21.0
413700190	1441066737	30.941045441585516	122.54252721212485	5.01	12.630000000000052	21.0
413700190	1441066738	30.941067000000004	122.542533	5.0	12.800000000000011	21.0
413700190	1441066739	30.94108941638446	122.54253896393278	5.009090909090909	13.090909090909122	21.0
413700190	1441066740	30.941112615016777	122.5425450714517	5.0181818181818185	13.381818181818232	21.0
413700190	1441066741	30.941136452843246	122.54255128315992	5.027272727272727	13.672727272727286	21.0
413700190	1441066742	30.94116078681012	122.5425575596606	5.036363636363636	13.963636363636397	21.0
413700190	1441066743	30.94118547386372	122.54256386155673	5.045454545454545	14.254545454545507	21.0
413700190	1441066744	30.94121037095033	122.54257014945134	5.054545454545455	14.545454545454561	21.0
413700190	1441066745	30.941235335016284	122.54257638394729	5.0636363636363635	14.836363636363615	21.0
413700190	1441066746	30.941260223007898	122.54258252564743	5.072727272727272	15.127272727272725	21.0
413700190	1441066747	30.94128489187149	122.54258853515447	5.081818181818181	15.418181818181836	21.0
413700190	1441066748	30.94130919855341	122.54259437307114	5.090909090909091	15.709090909090946	21.0
413700190	1441066749	30.941332999999993	122.5426	5.1	16.0	21.0
413700190	1441066750	30.9413561914029	122.54260539054604	5.09	16.170000000000016	21.0
413700190	1441066751	30.941378820934872	122.54261057532415	5.08	16.339999999999975	21.0
413700190	1441066752	30.941400975013945	122.54261559895167	5.069999999999999	16.510000000000048	21.0
413700190	1441066753	30.941422740058176	122.54262050604603	5.06	16.680000000000007	21.0
413700190	1441066754	30.94144420248555	122.54262534122478	5.05	16.850000000000023	21.0
413700190	1441066755	30.941465448714094	122.5426301491054	5.04	17.019999999999982	21.0
413700190	1441066756	30.941486565161814	122.54263497430554	5.03	17.189999999999998	21.0
413700190	1441066757	30.941507638246726	122.54263986144286	5.02	17.360000000000014	21.0
413700190	1441066758	30.941528754386773	122.54264485513511	5.01	17.53000000000003	21.0
413700190	1441066759	30.941549999999992	122.54265000000001	5.0	17.69999999999999	21.0
413700190	1441066760	30.941571446009455	122.54265532629535	5.0	17.72222222222223	20.888888888888893
413700190	1441066761	30.941593101358638	122.54266080683863	5.0	17.74444444444447	20.77777777777778
413700190	1441066762	30.941614959496167	122.54266640008723	5.0	17.76666666666665	20.666666666666668
413700190	1441066763	30.94163701387068	122.54267206449853	5.0	17.78888888888889	20.555555555555554
413700190	1441066764	30.94165925793078	122.54267775852983	5.0	17.81111111111113	20.444444444444446
413700190	1441066765	30.941681685125126	122.5426834406384	5.0	17.83333333333337	20.333333333333332
413700190	1441066766	30.94170428890235	122.54268906928152	5.0	17.855555555555554	20.22222222222222
413700190	1441066767	30.941727062711085	122.54269460291633	5.0	17.877777777777794	20.11111111111111
413700190	1441066768	30.941750000000003	122.5427	5.0	17.899999999999977	20.0
413700190	1441066769	30.941773090294742	122.54270523166856	5.0	17.829999999999984	20.0
413700190	1441066770	30.94179630742899	122.54271031977365	5.0	17.75999999999999	20.0
413700190	1441066771	30.941819621313336	122.54271529884576	5.0	17.689999999999998	20.0
413700190	1441066772	30.941843001858462	122.54272020341551	5.0	17.620000000000005	20.0
413700190	1441066773	30.941866418974968	122.54272506801351	5.0	17.549999999999955	20.0
413700190	1441066774	30.94188984257348	122.54272992717036	5.0	17.47999999999996	20.0
413700190	1441066775	30.941913242564617	122.54273481541672	5.0	17.409999999999968	20.0
413700190	1441066776	30.941936588859026	122.54273976728332	5.0	17.339999999999975	20.0
413700190	1441066777	30.941959851367276	122.54274481730083	5.0	17.269999999999982	20.0
413700190	1441066778	30.941982999999993	122.54275	5.0	17.19999999999999	20.0
413700190	1441066779	30.942006020064277	122.54275533319037	5.0	17.100000000000023	20.1
413700190	1441066780	30.942028958453175	122.54276076779652	5.0	17.0	20.2
413700190	1441066781	30.942051877456255	122.54276623802176	5.0	16.900000000000034	20.3
413700190	1441066782	30.94207483936309	122.54277167806933	5.0	16.80000000000001	20.4
413700190	1441066783	30.942097906463257	122.54277702214246	5.0	16.69999999999999	20.5
413700190	1441066784	30.942121141046332	122.54278220444432	5.0	16.599999999999966	20.6
413700190	1441066785	30.942144605401943	122.54278715917798	5.0	16.5	20.7
413700190	1441066786	30.942168361819686	122.5427918205465	5.0	16.399999999999977	20.8
413700190	1441066787	30.94219247258916	122.54279612275288	5.0	16.30000000000001	20.900000000000002
413700190	1441066788	30.942216999999996	122.54280000000001	5.0	16.19999999999999	21.0
413700190	1441066789	30.94224197444871	122.54280341856642	5.01	16.060000000000002	21.1
413700190	1441066790	30.942267298759447	122.54280647303304	5.02	15.920000000000016	21.200000000000003
413700190	1441066791	30.94229284386323	122.54280929005658	5.03	15.779999999999973	21.3
413700190	1441066792	30.942318480691092	122.54281199629379	5.04	15.639999999999986	21.400000000000002
413700190	1441066793	30.942344080174045	122.5428147184016	5.05	15.5	21.5
413700190	1441066794	30.94236951324308	122.54281758303705	5.06	15.360000000000014	21.599999999999998
413700190	1441066795	30.94239465082922	122.54282071685729	5.069999999999999	15.220000000000027	21.7
413700190	1441066796	30.942419363863447	122.54282424651961	5.08	15.079999999999984	21.799999999999997
413700190	1441066797	30.94244352327672	122.54282829868133	5.09	14.939999999999998	21.9
413700190	1441066798	30.942466999999986	122.54283299999999	5.1	14.800000000000011	22.0
413700190	1441066799	30.9424897075843	122.54283842921207	5.1	14.70909090909089	22.09090909090909
413700190	1441066800	30.94251173006096	122.54284447337012	5.1	14.618181818181824	22.18181818181818
413700190	1441066801	30.942533194081392	122.54285097160552	5.1	14.527272727272702	22.272727272727273
413700190	1441066802	30.94255422629702	122.54285776304951	5.1	14.436363636363637	22.363636363636363
413700190	1441066803	30.94257495335934	122.54286468683324	5.1	14.345454545454572	22.454545454545457
413700190	1441066804	30.94259550191985	122.5428715820877	5.1	14.25454545454545	22.545454545454543
413700190	1441066805	30.9426159986301	122.54287828794385	5.1	14.163636363636385	22.636363636363637
413700190	1441066806	30.942636570141634	122.5428846435325	5.1	14.072727272727263	22.727272727272727
413700190	1441066807	30.942657343106053	122.54289048798438	5.1	13.981818181818198	22.81818181818182
413700190	1441066808	30.942678444174962	122.54289566043005	5.1	13.890909090909133	22.90909090909091
413700190	1441066809	30.94269999999999	122.5429	5.1	13.800000000000011	23.0
413700190	1441066810	30.94272210179959	122.54290340062833	5.1	13.759999999999991	23.1
413700190	1441066811	30.942744699059432	122.54290597546408	5.1	13.720000000000027	23.2
413700190	1441066812	30.942767705831987	122.54290789246019	5.1	13.680000000000007	23.3
413700190	1441066813	30.94279103616969	122.54290931956976	5.1	13.640000000000043	23.400000000000002
413700190	1441066814	30.942814604124987	122.54291042474591	5.1	13.599999999999966	23.5
413700190	1441066815	30.942838323750294	122.54291137594211	5.1	13.559999999999945	23.6
413700190	1441066816	30.942862109098016	122.54291234111187	5.1	13.519999999999982	23.700000000000003
413700190	1441066817	30.94288587422061	122.54291348820881	5.1	13.479999999999961	23.8
413700190	1441066818	30.942909533170468	122.54291498518684	5.1	13.439999999999998	23.900000000000002
413700190	1441066819	30.942933000000004	122.54291699999999	5.1	13.399999999999977	24.000000000000004
413700190	1441066820	30.942956204708544	122.54291965101623	5.088888888888889	13.399999999999977	24.222222222222225
413700190	1441066821	30.94297914108305	122.54292285825895	5.0777777777777775	13.399999999999977	24.444444444444446
413700190	1441066822	30.94300181885742	122.54292649216524	5.066666666666666	13.399999999999977	24.666666666666668
413700190	1441066823	30.943024247765546	122.54293042317208	5.055555555555555	13.399999999999977	24.88888888888889
413700190	1441066824	30.943046437541348	122.54293452171632	5.044444444444444	13.399999999999977	25.111111111111114
413700190	1441066825	30.943068397918736	122.54293865823468	5.033333333333333	13.399999999999977	25.333333333333336
413700190	1441066826	30.94309013863167	122.54294270316376	5.022222222222222	13.399999999999977	25.55555555555556
413700190	1441066827	30.943111669414105	122.54294652694009	5.011111111111111	13.399999999999977	25.77777777777778
413700190	1441066828	30.943132999999992	122.54294999999999	5.0	13.399999999999977	26.0
413700190	1441066829	30.94315415268681	122.54295303884257	5.01	13.439999999999998	26.200000000000003
413700190	1441066830	30.943175200025916	122.54295574421795	5.02	13.479999999999961	26.400000000000002
413700190	1441066831	30.943196227132162	122.54295826293924	5.03	13.519999999999982	26.6
413700190	1441066832	30.943217319120382	122.54296074181961	5.04	13.559999999999945	26.800000000000004
413700190	1441066833	30.9432385611054	122.5429633276724	5.05	13.599999999999966	27.0
413700190	1441066834	30.94326003820201	122.54296616731114	5.06	13.640000000000043	27.2
413700190	1441066835	30.94328183552501	122.54296940754938	5.069999999999999	13.680000000000007	27.400000000000002
413700190	1441066836	30.943304038189176	122.54297319520096	5.08	13.720000000000027	27.6
413700190	1441066837	30.943326731309256	122.54297767707982	5.09	13.759999999999991	27.8
413700190	1441066838	30.94335	122.542983	5.1	13.800000000000011	28.0
413700190	1441066839	30.943373896307524	122.54298926299028	5.09	14.0	28.1
413700190	1441066840	30.943398340003895	122.54299637393706	5.08	14.199999999999989	28.200000000000003
413700190	1441066841	30.9434232177926	122.5430041929411	5.069999999999999	14.400000000000034	28.3
413700190	1441066842	30.943448416377187	122.54301258010304	5.06	14.600000000000023	28.400000000000002
413700190	1441066843	30.943473822461215	122.54302139552321	5.05	14.800000000000011	28.500000000000004
413700190	1441066844	30.943499322748277	122.54303049930193	5.04	15.0	28.6
413700190	1441066845	30.943524803941987	122.54303975153918	5.03	15.199999999999989	28.700000000000003
413700190	1441066846	30.943550152746045	122.54304901233489	5.02	15.400000000000034	28.8
413700190	1441066847	30.94357525586413	122.54305814178866	5.01	15.600000000000023	28.900000000000002
413700190	1441066848	30.9436	122.54306700000001	5.0	15.799999999999955	29.000000000000004
413700190	1441066849	30.94362429733457	122.54307547973032	4.990909090909091	16.154545454545428	29.090909090909093
413700190	1441066850	30.943648161957253	122.54308360438937	4.9818181818181815	16.5090909090909	29.18181818181818
413700190	1441066851	30.943671633434597	122.54309143004903	4.972727272727273	16.863636363636374	29.272727272727277
413700190	1441066852	30.943694751333087	122.54309901278127	4.963636363636364	17.218181818181847	29.363636363636367
413700190	1441066853	30.94371755521926	122.54310640865815	4.954545454545455	17.572727272727263	29.454545454545457
413700190	1441066854	30.943740084659606	122.54311367375182	4.945454545454545	17.927272727272737	29.545454545454543
413700190	1441066855	30.943762379220587	122.54312086413438	4.9363636363636365	18.281818181818153	29.636363636363633
413700190	1441066856	30.94378447846866	122.54312803587814	4.927272727272728	18.636363636363626	29.727272727272723
413700190	1441066857	30.943806421970304	122.54313524505542	4.918181818181819	18.9909090909091	29.81818181818182
413700190	1441066858	30.94382824929194	122.54314254773855	4.909090909090909	19.345454545454572	29.90909090909091
413700190	1441066859	30.943849999999998	122.54315	4.9	19.69999999999999	29.999999999999996
413700190	1441066860	30.943871708662947	122.5431576458269	4.9	19.96999999999997	29.999999999999996
413700190	1441066861	30.943893389857465	122.54316548086486	4.9	20.24000000000001	29.999999999999996
413700190	1441066862	30.943915053162318	122.54317348867426	4.9	20.50999999999999	29.999999999999996
413700190	1441066863	30.943936708156205	122.54318165281528	4.9	20.779999999999973	29.999999999999996
413700190	1441066864	30.94395836441791	122.54318995684822	4.9	21.049999999999955	29.999999999999996
413700190	1441066865	30.943980031526188	122.54319838433332	4.9	21.319999999999993	29.999999999999996
413700190	1441066866	30.944001719059766	122.54320691883083	4.9	21.589999999999975	29.999999999999996
413700190	1441066867	30.944023436597412	122.54321554390098	4.9	21.859999999999957	29.999999999999996
413700190	1441066868	30.944045193717916	122.54322424310398	4.9	22.129999999999995	29.999999999999996
413700190	1441066869	30.944067000000004	122.543233	4.9	22.399999999999977	29.999999999999996
413700190	1441066870	30.94408885814842	122.54324179502395	4.9	22.529999999999973	30.099999999999998
413700190	1441066871	30.944110743371727	122.54325059610949	4.9	22.659999999999968	30.2
413700190	1441066872	30.944132624004467	122.54325936806495	4.9	22.79000000000002	30.299999999999997
413700190	1441066873	30.94415446838115	122.54326807569858	4.9	22.920000000000016	30.4
413700190	1441066874	30.944176244836378	122.54327668381863	4.9	23.05000000000001	30.5
413700190	1441066875	30.94419792170466	122.54328515723326	4.9	23.180000000000007	30.599999999999998
413700190	1441066876	30.94421946732058	122.54329346075063	4.9	23.309999999999945	30.7
413700190	1441066877	30.944240850018726	122.54330155917884	4.9	23.439999999999998	30.799999999999997
413700190	1441066878	30.944262038133672	122.54330941732597	4.9	23.569999999999993	30.9
413700190	1441066879	30.944283	122.543317	4.9	23.69999999999999	31.0
413700190	1441066880	30.944303713743714	122.54332428507546	4.9	23.680000000000007	31.099999999999998
413700190	1441066881	30.94432419665644	122.54333130269286	4.9	23.660000000000025	31.2
413700190	1441066882	30.94434447582116	122.5433380960593	4.9	23.639999999999986	31.3
413700190	1441066883	30.94436457832087	122.54334470838184	4.9	23.620000000000005	31.4
413700190	1441066884	30.944384531238537	122.54335118286768	4.9	23.600000000000023	31.5
413700190	1441066885	30.94440436165713	122.54335756272401	4.9	23.579999999999984	31.6
413700190	1441066886	30.944424096659635	122.5433638911581	4.9	23.560000000000002	31.7
413700190	1441066887	30.944443763328984	122.54337021137722	4.9	23.54000000000002	31.8
413700190	1441066888	30.94446338874813	122.54337656658875	4.9	23.52000000000004	31.900000000000002
413700190	1441066889	30.944483000000005	122.543383	4.9	23.5	32.0
413700190	1441066890	30.94450262919851	122.54338955269371	4.9	23.444444444444457	32.22222222222222
413700190	1441066891	30.944522328581428	122.54339625725368	4.9	23.388888888888914	32.44444444444444
413700190	1441066892	30.944542155417516	122.543403144139	4.9	23.333333333333314	32.666666666666664
413700190	1441066893	30.944562166975533	122.54341024380889	4.9	23.27777777777777	32.88888888888889
413700190	1441066894	30.94458242052421	122.54341758672248	4.9	23.22222222222223	33.111111111111114
413700190	1441066895	30.944602973332287	122.54342520333908	4.9	23.166666666666686	33.333333333333336
413700190	1441066896	30.94462388266847	122.54343312411797	4.9	23.111111111111086	33.55555555555556
413700190	1441066897	30.94464520580148	122.54344137951847	4.9	23.0555555555556	33.777777777777786
413700190	1441066898	30.944667000000003	122.54345000000002	4.9	23.0	34.0
413700190	1441066899	30.94468929908306	122.54345900303674	4.890000000000001	23.149999999999977	34.0
413700190	1441066900	30.94471204307078	122.54346835416142	4.88	23.299999999999955	34.0
413700190	1441066901	30.944735148533656	122.54347800592147	4.87	23.44999999999999	34.0
413700190	1441066902	30.94475853204216	122.5434879108643	4.86	23.600000000000023	34.0
413700190	1441066903	30.94478211016678	122.54349802153709	4.85	23.75	34.0
413700190	1441066904	30.94480579947803	122.5435082904871	4.84	23.899999999999977	34.0
413700190	1441066905	30.94482951654642	122.54351867026139	4.83	24.049999999999955	34.0
413700190	1441066906	30.94485317794252	122.54352911340702	4.82	24.200000000000045	34.0
413700190	1441066907	30.94487670023685	122.54353957247095	4.81	24.350000000000023	34.0
413700190	1441066908	30.944900000000008	122.54355	4.8	24.5	34.0
413700190	1441066909	30.944923005260456	122.54356036202716	4.8	24.818181818181813	34.09090909090909
413700190	1441066910	30.944945689878367	122.54357067853007	4.8	25.136363636363683	34.18181818181818
413700190	1441066911	30.944968039171798	122.5435809829725	4.8	25.45454545454544	34.27272727272728
413700190	1441066912	30.94499003845875	122.5435913088183	4.8	25.772727272727252	34.36363636363637
413700190	1441066913	30.945011673057305	122.54360168953133	4.8	26.090909090909065	34.45454545454545
413700190	1441066914	30.94503292828545	122.54361215857546	4.8	26.409090909090935	34.54545454545455
413700190	1441066915	30.94505378946119	122.5436227494146	4.8	26.727272727272748	34.63636363636363
413700190	1441066916	30.945074241902535	122.54363349551267	4.8	27.045454545454504	34.72727272727273
413700190	1441066917	30.945094270927463	122.54364443033361	4.8	27.363636363636317	34.81818181818182
413700190	1441066918	30.945113861853976	122.54365558734142	4.8	27.681818181818187	34.90909090909091
413700190	1441066919	30.945132999999995	122.54366700000001	4.8	28.0	35.0
413700190	1441066920	30.94515169143502	122.54367868222394	4.8	28.22999999999996	35.0
413700190	1441066921	30.94517002523449	122.54369056972996	4.8	28.460000000000036	35.0
413700190	1441066922	30.94518811122547	122.54370257868527	4.8	28.689999999999998	35.0
413700190	1441066923	30.945206059234984	122.54371462525714	4.8	28.91999999999996	35.0
413700190	1441066924	30.945223979090123	122.5437266256128	4.8	29.149999999999977	35.0
413700190	1441066925	30.945241980617997	122.54373849591944	4.8	29.379999999999995	35.0
413700190	1441066926	30.945260173645742	122.5437501523443	4.8	29.610000000000014	35.0
413700190	1441066927	30.945278668000526	122.54376151105458	4.8	29.839999999999975	35.0
413700190	1441066928	30.945297573509535	122.54377248821743	4.8	30.069999999999993	35.0
413700190	1441066929	30.945317000000003	122.543783	4.8	30.30000000000001	35.0
413700190	1441066930	30.945337026218304	122.54379300149074	4.8	30.420000000000016	35.0
413700190	1441066931	30.945357606587336	122.54380260346319	4.8	30.539999999999964	35.0
413700190	1441066932	30.945378664449148	122.54381195561233	4.8	30.659999999999968	35.0
413700190	1441066933	30.945400123145713	122.54382120763316	4.8	30.779999999999973	35.0
413700190	1441066934	30.945421906018947	122.54383050922087	4.8	30.900000000000034	35.0
413700190	1441066935	30.945443936410754	122.54384001007068	4.8	31.019999999999982	35.0
413700190	1441066936	30.945466137662983	122.54384985987798	4.8	31.139999999999986	35.0
413700190	1441066937	30.94548843311745	122.54386020833822	4.8	31.25999999999999	35.0
413700190	1441066938	30.945510746115893	122.543871205147	4.8	31.379999999999995	35.0
413700190	1441066939	30.94553300000001	122.543883	4.8	31.5	35.0
413700190	1441066940	30.945555116772343	122.54389567432771	4.8	31.72222222222217	35.11111111111111
413700190	1441066941	30.945577013079028	122.54390903649933	4.8	31.9444444444444	35.22222222222222
413700190	1441066942	30.945598604227218	122.5439228266185	4.8	32.16666666666663	35.333333333333336
413700190	1441066943	30.94561980552413	122.54393678478856	4.8	32.38888888888886	35.44444444444444
413700190	1441066944	30.94564053227708	122.54395065111258	4.8	32.61111111111114	35.55555555555556
413700190	1441066945	30.945660699793553	122.5439641656933	4.8	32.833333333333314	35.666666666666664
413700190	1441066946	30.945680223381075	122.5439770686333	4.8	33.05555555555554	35.77777777777778
413700190	1441066947	30.945699018347316	122.54398910003484	4.8	33.27777777777777	35.88888888888889
413700190	1441066948	30.945717000000002	122.544	4.8	33.5	36.0
413700190	1441066949	30.94573413319495	122.5440096020375	4.8	33.65999999999997	35.9
413700190	1441066950	30.945750580980103	122.54401811328349	4.8	33.81999999999999	35.8
413700190	1441066951	30.945766555951387	122.54402583428111	4.8	33.98000000000002	35.7
413700190	1441066952	30.945782270704594	122.54403306557391	4.8	34.139999999999986	35.6
413700190	1441066953	30.945797937835444	122.54404010770565	4.8	34.30000000000001	35.5
413700190	1441066954	30.945813769939598	122.54404726122041	4.8	34.45999999999998	35.4
413700190	1441066955	30.945829979612654	122.54405482666247	4.8	34.620000000000005	35.3
413700190	1441066956	30.94584677945014	122.54406310457645	4.8	34.78000000000003	35.199999999999996
413700190	1441066957	30.945864382047475	122.54407239550723	4.8	34.94	35.1
413700190	1441066958	30.94588300000001	122.544083	4.8	35.10000000000002	35.0
413700190	1441066959	30.945902774107907	122.54409512418961	4.8	35.139999999999986	35.0
413700190	1441066960	30.945923557991208	122.54410859656781	4.8	35.18000000000001	35.0
413700190	1441066961	30.945945133474947	122.54412315121536	4.8	35.21999999999997	35.0
413700190	1441066962	30.94596728238427	122.54413852221266	4.8	35.25999999999999	35.0
413700190	1441066963	30.94598978654443	122.54415444363984	4.8	35.30000000000001	35.0
413700190	1441066964	30.94601242778078	122.5441706495766	4.8	35.339999999999975	35.0
413700190	1441066965	30.94603498791882	122.54418687410228	4.8	35.379999999999995	35.0
413700190	1441066966	30.94605724878418	122.54420285129575	4.8	35.41999999999996	35.0
413700190	1441066967	30.946078992202615	122.54421831523561	4.8	35.45999999999998	35.0
413700190	1441066968	30.94610000000001	122.544233	4.8	35.5	35.0
413700190	1441066969	30.94612011400459	122.5442467147583	4.8	35.48181818181814	35.0
413700190	1441066970	30.94613941605373	122.54425956904589	4.8	35.46363636363634	35.0
413700190	1441066971	30.946158047986962	122.54427174748984	4.8	35.44545454545454	35.0
413700190	1441066972	30.94617615164373	122.54428343471756	4.8	35.42727272727268	35.0
413700190	1441066973	30.946193868863418	122.54429481535658	4.8	35.40909090909088	35.0
413700190	1441066974	30.94621134148537	122.54430607403475	4.8	35.390909090909076	35.0
413700190	1441066975	30.946228711348787	122.54431739538008	4.8	35.372727272727275	35.0
413700190	1441066976	30.946246120292884	122.54432896402074	4.8	35.35454545454547	35.0
413700190	1441066977	30.946263710156764	122.54434096458516	4.8	35.336363636363615	35.0
413700190	1441066978	30.94628162277948	122.54435358170197	4.8	35.31818181818181	35.0
413700190	1441066979	30.946299999999997	122.54436700000001	4.8	35.30000000000001	35.0
413700190	1441066980	30.94631894312753	122.54438133524205	4.8	35.25999999999999	35.0
413700190	1441066981	30.946338391352622	122.54439642772584	4.8	35.21999999999997	35.0
413700190	1441066982	30.946358243336196	122.54441204888269	4.8	35.18000000000001	35.0
413700190	1441066983	30.94637839773929	122.54442797014356	4.8	35.139999999999986	35.0
413700190	1441066984	30.94639875322307	122.54444396293931	4.8	35.10000000000002	35.0
413700190	1441066985	30.946419208448784	122.54445979870042	4.8	35.06	35.0
413700190	1441066986	30.946439662077825	122.54447524885718	4.8	35.01999999999998	35.0
413700190	1441066987	30.94646001277163	122.54449008483957	4.8	34.98000000000002	35.0
413700190	1441066988	30.946480159191808	122.54450407807734	4.8	34.94	35.0
413700190	1441066989	30.946499999999993	122.54451700000001	4.8	34.900000000000034	35.0
413700190	1441066990	30.946519457552952	122.54452870202545	4.8	34.81999999999999	35.0
413700190	1441066991	30.94653854898751	122.54453935552588	4.8	34.74000000000001	35.0
413700190	1441066992	30.94655731513551	122.54454921186236	4.8	34.660000000000025	35.0
413700190	1441066993	30.946575796828615	122.54455852239613	4.8	34.58000000000004	35.0
413700190	1441066994	30.94659403489842	122.54456753848868	4.8	34.5	35.0
413700190	1441066995	30.946612070176524	122.54457651150173	4.8	34.420000000000016	35.0
413700190	1441066996	30.946629943494372	122.54458569279717	4.8	34.339999999999975	35.0
413700190	1441066997	30.946647695683357	122.54459533373712	4.8	34.25999999999999	35.0
413700190	1441066998	30.946665367574823	122.5446056856839	4.8	34.18000000000001	35.0
413700190	1441066999	30.946683000000004	122.544617	4.8	34.10000000000002	35.0
413700190	1441067000	30.946700634653574	122.54462945667487	4.8	34.03000000000003	34.9
413700190	1441067001	30.946718316684276	122.54464295020509	4.8	33.960000000000036	34.8
413700190	1441067002	30.946736092104445	122.54465730371379	4.8	33.89000000000004	34.699999999999996
413700190	1441067003	30.94675400692647	122.5446723403241	4.8	33.82000000000005	34.6
413700190	1441067004	30.946772107162772	122.54468788315899	4.8	33.75	34.50000000000001
413700190	1441067005	30.9467904388259	122.54470375534136	4.8	33.68000000000001	34.400000000000006
413700190	1441067006	30.946809047928447	122.54471977999401	4.8	33.610000000000014	34.300000000000004
413700190	1441067007	30.94682798048311	122.54473578023963	4.8	33.54000000000002	34.2
413700190	1441067008	30.946847282502677	122.54475157920083	4.8	33.47000000000003	34.1
413700190	1441067009	30.946866999999994	122.54476700000001	4.8	33.400000000000034	34.0
413700190	1441067010	30.946887148838904	122.54478190426356	4.8	33.55000000000001	33.900000000000006
413700190	1441067011	30.94690762428693	122.5447963076339	4.8	33.69999999999999	33.800000000000004
413700190	1441067012	30.946928291462434	122.5448102642574	4.8	33.85000000000002	33.7
413700190	1441067013	30.946949015483792	122.54482382828043	4.8	34.0	33.6
413700190	1441067014	30.946969661469343	122.54483705384924	4.8	34.150000000000034	33.5
413700190	1441067015	30.94699009453738	122.54484999511017	4.8	34.30000000000001	33.400000000000006
413700190	1441067016	30.947010179806206	122.54486270620947	4.8	34.44999999999999	33.300000000000004
413700190	1441067017	30.947029782394097	122.5448752412934	4.8	34.60000000000002	33.2
413700190	1441067018	30.94704876741928	122.54488765450817	4.8	34.75	33.1
413700190	1441067019	30.947066999999993	122.5449	4.8	34.900000000000034	33.0
413700190	1441067020	30.94708440289818	122.54491233192049	4.8	35.11111111111114	32.777777777777786
413700190	1441067021	30.947101129450644	122.54492470444296	4.8	35.32222222222225	32.55555555555556
413700190	1441067022	30.947117390637928	122.5449371717463	4.8	35.5333333333333	32.333333333333336
413700190	1441067023	30.947133397440556	122.54494978800953	4.8	35.74444444444441	32.11111111111111
413700190	1441067024	30.947149360839013	122.54496260741183	4.8	35.95555555555558	31.88888888888889
413700190	1441067025	30.947165491813756	122.54497568413247	4.8	36.166666666666686	31.666666666666664
413700190	1441067026	30.947182001345215	122.54498907235094	4.8	36.377777777777794	31.444444444444446
413700190	1441067027	30.947199100413833	122.54500282624686	4.8	36.5888888888889	31.222222222222218
413700190	1441067028	30.94721699999999	122.545017	4.8	36.80000000000001	31.0
413700190	1441067029	30.947235853180196	122.54503162290884	4.8	36.80909090909091	30.81818181818182
413700190	1441067030	30.947255581415657	122.54504662474594	4.8	36.81818181818181	30.636363636363637
413700190	1441067031	30.947276048263692	122.54506191040217	4.8	36.827272727272714	30.454545454545457
413700190	1441067032	30.94729711728174	122.54507738476838	4.8	36.836363636363615	30.272727272727273
413700190	1441067033	30.94731865202725	122.54509295273512	4.8	36.845454545454515	30.090909090909093
413700190	1441067034	30.947340516057718	122.54510851919288	4.8	36.85454545454547	29.90909090909091
413700190	1441067035	30.94736257293068	122.5451239890319	4.8	36.863636363636374	29.72727272727273
413700190	1441067036	30.94738468620374	122.54513926714228	4.8	36.872727272727275	29.545454545454543
413700190	1441067037	30.94740671943451	122.54515425841394	4.8	36.881818181818176	29.363636363636367
413700190	1441067038	30.94742853618069	122.54516886773665	4.8	36.89090909090913	29.18181818181818
413700190	1441067039	30.94744999999999	122.545183	4.8	36.89999999999998	29.000000000000004
413700190	1441067040	30.947471009240253	122.54519658293333	4.8	36.75	28.900000000000002
413700190	1441067041	30.947491601409652	122.54520963562575	4.8	36.60000000000002	28.8
413700190	1441067042	30.947511848806442	122.54522220000635	4.8	36.44999999999999	28.700000000000003
413700190	1441067043	30.94753182372887	122.54523431800429	4.8	36.299999999999955	28.6
413700190	1441067044	30.94755159847513	122.54524603154886	4.8	36.14999999999998	28.500000000000004
413700190	1441067045	30.94757124534342	122.54525738256936	4.8	36.0	28.400000000000002
413700190	1441067046	30.947590836631903	122.54526841299523	4.8	35.85000000000002	28.3
413700190	1441067047	30.947610444638737	122.54527916475594	4.8	35.69999999999999	28.200000000000003
413700190	1441067048	30.94763014166206	122.54528967978098	4.8	35.549999999999955	28.1
413700190	1441067049	30.947649999999992	122.5453	4.8	35.39999999999998	28.0
413700190	1441067050	30.947670068589392	122.54531016563027	4.8	35.139999999999986	27.900000000000002
413700190	1441067051	30.94769030292203	122.54532021003953	4.8	34.87999999999994	27.8
413700190	1441067052	30.947710635128438	122.54533016488313	4.8	34.620000000000005	27.7
413700190	1441067053	30.947730997339114	122.54534006181645	4.8	34.360000000000014	27.6
413700190	1441067054	30.94775132168456	122.54534993249483	4.8	34.10000000000002	27.5
413700190	1441067055	30.94777154029525	122.54535980857362	4.8	33.839999999999975	27.400000000000002
413700190	1441067056	30.947791585301665	122.54536972170818	4.8	33.579999999999984	27.3
413700190	1441067057	30.94781138883429	122.54537970355386	4.8	33.31999999999999	27.2
413700190	1441067058	30.947830883023588	122.54538978576603	4.8	33.06	27.1
413700190	1441067059	30.94785	122.54540000000001	4.8	32.80000000000001	27.0
413700190	1441067060	30.947868699402207	122.54541036154345	4.8	32.50999999999999	26.9
413700190	1441067061	30.947887050901876	122.54542082021314	4.8	32.21999999999997	26.8
413700190	1441067062	30.947905151678885	122.54543130945814	4.8	31.930000000000007	26.7
413700190	1441067063	30.947923098913165	122.54544176272745	4.8	31.639999999999986	26.599999999999998
413700190	1441067064	30.947940989784673	122.54545211347015	4.8	31.349999999999966	26.5
413700190	1441067065	30.947958921473383	122.54546229513528	4.8	31.060000000000002	26.400000000000002
413700190	1441067066	30.947976991159248	122.54547224117181	4.8	30.769999999999982	26.3
413700190	1441067067	30.94799529602227	122.54548188502878	4.8	30.47999999999996	26.200000000000003
413700190	1441067068	30.948013933242528	122.5454911601552	4.8	30.18999999999994	26.1
413700190	1441067069	30.948032999999985	122.5455	4.8	29.899999999999977	26.0
413700190	1441067070	30.94805257480301	122.5455083711954	4.8	29.779999999999973	25.900000000000002
413700190	1441067071	30.94807266147301	122.54551637310648	4.8	29.659999999999968	25.8
413700190	1441067072	30.948093245159704	122.54552413828179	4.8	29.54000000000002	25.700000000000003
413700190	1441067073	30.948114311012716	122.54553179926982	4.8	29.420000000000016	25.6
413700190	1441067074	30.94813584418166	122.54553948861928	4.8	29.30000000000001	25.5
413700190	1441067075	30.948157829816143	122.54554733887898	4.8	29.17999999999995	25.400000000000002
413700190	1441067076	30.94818025306572	122.54555548259779	4.8	29.059999999999945	25.3
413700190	1441067077	30.948203099079898	122.54556405232476	4.8	28.939999999999998	25.2
413700190	1441067078	30.948226353008177	122.54557318060905	4.8	28.819999999999993	25.1
413700190	1441067079	30.948250000000005	122.545583	4.8	28.69999999999999	25.0
413700190	1441067080	30.948274010032687	122.54559358633242	4.8	28.51111111111112	24.88888888888889
413700190	1441067081	30.948298292395194	122.54560478858295	4.8	28.322222222222194	24.77777777777778
413700190	1441067082	30.94832274120448	122.54561639901331	4.8	28.133333333333326	24.666666666666668
413700190	1441067083	30.948347250577545	122.54562820988505	4.8	27.944444444444457	24.555555555555557
413700190	1441067084	30.948371714631463	122.54564001345949	4.8	27.75555555555553	24.444444444444443
413700190	1441067085	30.948396027483412	122.54565160199756	4.8	27.566666666666663	24.333333333333336
413700190	1441067086	30.9484200832506	122.54566276776005	4.8	27.377777777777794	24.222222222222225
413700190	1441067087	30.948443776050347	122.54567330300745	4.8	27.18888888888887	24.11111111111111
413700190	1441067088	30.948467000000004	122.54568299999998	4.8	27.0	24.000000000000004
413700190	1441067089	30.948489678340255	122.54569170740004	4.8	26.854545454545473	23.90909090909091
413700190	1441067090	30.94851185080498	122.5456994994791	4.8	26.70909090909089	23.81818181818182
413700190	1441067091	30.94853358625128	122.54570650691113	4.8	26.563636363636363	23.727272727272727
413700190	1441067092	30.94855495353622	122.54571286037027	4.8	26.41818181818178	23.636363636363637
413700190	1441067093	30.948576021516836	122.54571869053079	4.8	26.27272727272731	23.545454545454547
413700190	1441067094	30.94859685905012	122.54572412806715	4.8	26.127272727272725	23.454545454545457
413700190	1441067095	30.948617534993065	122.54572930365383	4.8	25.9818181818182	23.363636363636363
413700190	1441067096	30.9486381182026	122.54573434796559	4.8	25.836363636363615	23.272727272727273
413700190	1441067097	30.948658677535665	122.54573939167723	4.8	25.690909090909088	23.181818181818183
413700190	1441067098	30.948679281849174	122.54574456546366	4.8	25.545454545454504	23.09090909090909
413700190	1441067099	30.94870000000001	122.54575	4.8	25.399999999999977	23.0
413700190	1441067100	30.94872088925395	122.54575579552626	4.8	25.24000000000001	23.0
413700190	1441067101	30.948741960512532	122.54576193054194	4.8	25.08000000000004	23.0
413700190	1441067102	30.948763213086124	122.54576835311146	4.8	24.91999999999996	23.0
413700190	1441067103	30.948784646285215	122.54577501129906	4.8	24.75999999999999	23.0
413700190	1441067104	30.948806259420202	122.54578185316903	4.8	24.600000000000023	23.0
413700190	1441067105	30.94882805180156	122.54578882678554	4.8	24.439999999999998	23.0
413700190	1441067106	30.948850022739734	122.54579588021281	4.8	24.28000000000003	23.0
413700190	1441067107	30.948872171545215	122.54580296151494	4.8	24.119999999999948	23.0
413700190	1441067108	30.948894497528475	122.54581001875599	4.8	23.95999999999998	23.0
413700190	1441067109	30.948916999999994	122.54581700000001	4.8	23.80000000000001	23.0
413700190	1441067110	30.948939659690424	122.5458238651043	4.8	23.600000000000023	23.0
413700190	1441067111	30.948962383010837	122.54583062109944	4.8	23.400000000000034	23.0
413700190	1441067112	30.94898505779248	122.54583728680936	4.8	23.19999999999999	23.0
413700190	1441067113	30.949007571866545	122.545843881058	4.8	23.0	23.0
413700190	1441067114	30.949029813064282	122.54585042266925	4.8	22.80000000000001	23.0
413700190	1441067115	30.94905166921686	122.54585693046695	4.8	22.600000000000023	23.0
413700190	1441067116	30.94907302815553	122.54586342327502	4.8	22.400000000000034	23.0
413700190	1441067117	30.949093777711475	122.54586991991734	4.8	22.19999999999999	23.0
413700190	1441067118	30.949113805715886	122.54587643921772	4.8	22.0	23.0
413700190	1441067119	30.949132999999996	122.54588300000002	4.8	21.80000000000001	23.0
413700190	1441067120	30.949151310983904	122.54588961605745	4.8	21.640000000000043	23.0
413700190	1441067121	30.94916893944337	122.54589628106095	4.8	21.480000000000018	23.0
413700190	1441067122	30.949186148743077	122.54590298365079	4.8	21.319999999999993	23.0
413700190	1441067123	30.949203202247674	122.54590971246742	4.8	21.160000000000025	23.0
413700190	1441067124	30.949220363321857	122.54591645615128	4.8	21.0	23.0
413700190	1441067125	30.949237895330285	122.54592320334291	4.8	20.840000000000032	23.0
413700190	1441067126	30.94925606163764	122.54592994268292	4.8	20.680000000000007	23.0
413700190	1441067127	30.949275125608608	122.54593666281194	4.8	20.519999999999982	23.0
413700190	1441067128	30.94929535060783	122.54594335237073	4.8	20.360000000000014	23.0
413700190	1441067129	30.949316999999986	122.54595	4.8	20.19999999999999	23.0
413700190	1441067130	30.94934023437402	122.5459565996695	4.8	20.140000000000043	23.0
413700190	1441067131	30.949364803215758	122.54596316666441	4.8	20.08000000000004	23.0
413700190	1441067132	30.94939035323533	122.54596972159865	4.8	20.02000000000004	23.0
413700190	1441067133	30.94941653114282	122.54597628508617	4.8	19.960000000000036	23.0
413700190	1441067134	30.949442983648332	122.54598287774081	4.8	19.899999999999977	23.0
413700190	1441067135	30.949469357461975	122.54598952017633	4.8	19.839999999999975	23.0
413700190	1441067136	30.94949529929387	122.54599623300642	4.8	19.779999999999973	23.0
413700190	1441067137	30.949520455854096	122.54600303684472	4.8	19.71999999999997	23.0
413700190	1441067138	30.949544473852765	122.54600995230477	4.8	19.660000000000025	23.0
413700190	1441067139	30.949566999999995	122.546017	4.8	19.600000000000023	23.0
413700190	1441067140	30.949587802666812	122.54602419124198	4.8	19.577777777777783	23.0
413700190	1441067141	30.949607136868014	122.5460315001347	4.8	19.555555555555543	23.0
413700190	1441067142	30.949625379279304	122.54603889148036	4.8	19.53333333333336	23.0
413700190	1441067143	30.94964290657642	122.54604633008127	4.8	19.51111111111112	23.0
413700190	1441067144	30.949660095435082	122.54605378073974	4.8	19.48888888888888	23.0
413700190	1441067145	30.949677322531034	122.54606120825828	4.8	19.46666666666664	23.0
413700190	1441067146	30.94969496454	122.54606857743941	4.8	19.444444444444457	23.0
413700190	1441067147	30.94971339813773	122.54607585308574	4.8	19.422222222222217	23.0
413700190	1441067148	30.949732999999995	122.546083	4.8	19.400000000000034	23.0
413700190	1441067149	30.949754046535634	122.5460899882041	4.809090909090909	19.363636363636374	22.909090909090907
413700190	1441067150	30.949776413086067	122.54609680859666	4.818181818181818	19.327272727272714	22.81818181818182
413700190	1441067151	30.94979987472577	122.54610345729529	4.827272727272727	19.29090909090911	22.727272727272727
413700190	1441067152	30.94982420652928	122.5461099304176	4.836363636363636	19.25454545454545	22.636363636363637
413700190	1441067153	30.949849183571104	122.54611622408112	4.845454545454546	19.21818181818179	22.545454545454543
413700190	1441067154	30.949874580925787	122.54612233440326	4.8545454545454545	19.181818181818187	22.454545454545457
413700190	1441067155	30.94990017366781	122.54612825750144	4.863636363636364	19.145454545454584	22.363636363636363
413700190	1441067156	30.949925736871716	122.54613398949296	4.872727272727273	19.109090909090924	22.272727272727273
413700190	1441067157	30.94995104561203	122.54613952649508	4.881818181818182	19.072727272727263	22.18181818181818
413700190	1441067158	30.949975874963283	122.54614486462505	4.8909090909090915	19.036363636363603	22.09090909090909
413700190	1441067159	30.949999999999996	122.54615	4.9	19.0	22.0
413700190	1441067160	30.950023259767267	122.54615493938906	4.9	18.96999999999997	22.099999999999998
413700190	1441067161	30.950045749192302	122.54615973216927	4.9	18.939999999999998	22.2
413700190	1441067162	30.95006762717284	122.54616443836967	4.9	18.909999999999968	22.3
413700190	1441067163	30.95008905260664	122.54616911801949	4.9	18.879999999999995	22.4
413700190	1441067164	30.950110184391423	122.54617383114797	4.9	18.850000000000023	22.5
413700190	1441067165	30.95013118142492	122.54617863778444	4.9	18.819999999999993	22.6
413700190	1441067166	30.95015220260483	122.5461835979583	4.9	18.79000000000002	22.7
413700190	1441067167	30.950173406828863	122.54618877169911	4.9	18.75999999999999	22.8
413700190	1441067168	30.95019495299469	122.54619421903645	4.9	18.730000000000018	22.900000000000002
413700190	1441067169	30.95021700000001	122.5462	4.9	18.69999999999999	23.0
413700190	1441067170	30.95023965676875	122.54620615225393	4.9	18.629999999999995	23.0
413700190	1441067171	30.950262832329987	122.54621262400006	4.9	18.560000000000002	23.0
413700190	1441067172	30.950286385739137	122.54621934107453	4.9	18.49000000000001	23.0
413700190	1441067173	30.950310176051584	122.5462262293133	4.9	18.420000000000016	23.0
413700190	1441067174	30.95033406232273	122.54623321455236	4.9	18.350000000000023	23.0
413700190	1441067175	30.950357903608047	122.5462402226274	4.9	18.279999999999973	23.0
413700190	1441067176	30.950381558962956	122.54624717937418	4.9	18.20999999999998	23.0
413700190	1441067177	30.950404887442918	122.54625401062825	4.9	18.139999999999986	23.0
413700190	1441067178	30.950427748103436	122.54626064222509	4.9	18.069999999999993	23.0
413700190	1441067179	30.950450000000007	122.54626700000001	4.9	18.0	23.0
413700190	1441067180	30.95047154415895	122.54627302758699	4.9	17.970000000000027	23.0
413700190	1441067181	30.95049244949002	122.54627873981468	4.9	17.939999999999998	23.0
413700190	1441067182	30.950512826873783	122.54628416931047	4.9	17.910000000000025	23.0
413700190	1441067183	30.950532787190753	122.54628934870179	4.9	17.879999999999995	23.0
413700190	1441067184	30.950552441321474	122.54629431061613	4.9	17.850000000000023	23.0
413700190	1441067185	30.95057190014651	122.54629908768113	4.9	17.819999999999993	23.0
413700190	1441067186	30.950591274546362	122.54630371252432	4.9	17.79000000000002	23.0
413700190	1441067187	30.95061067540156	122.54630821777339	4.9	17.75999999999999	23.0
413700190	1441067188	30.9506302135926	122.54631263605603	4.9	17.730000000000018	23.0
413700190	1441067189	30.950649999999996	122.546317	4.9	17.69999999999999	23.0
413700190	1441067190	30.950670126594588	122.54632134440415	4.9	17.720000000000027	23.0
413700190	1441067191	30.950690609708452	122.54632571275158	4.9	17.74000000000001	23.0
413700190	1441067192	30.95071144676399	122.54633015069646	4.9	17.75999999999999	23.0
413700190	1441067193	30.95073263518359	122.54633470389302	4.9	17.78000000000003	23.0
413700190	1441067194	30.950754172389672	122.54633941799553	4.9	17.80000000000001	23.0
413700190	1441067195	30.950776055804567	122.54634433865832	4.9	17.819999999999993	23.0
413700190	1441067196	30.950798282850695	122.54634951153574	4.9	17.840000000000032	23.0
413700190	1441067197	30.950820850950407	122.54635498228217	4.9	17.860000000000014	23.0
413700190	1441067198	30.950843757526055	122.54636079655208	4.9	17.879999999999995	23.0
413700190	1441067199	30.95086700000001	122.54636699999999	4.9	17.899999999999977	23.0
413700190	1441067200	30.95089056499569	122.54637361787299	4.9	17.911111111111097	22.88888888888889
413700190	1441067201	30.950914395941123	122.54638059378846	4.9	17.922222222222217	22.77777777777778
413700190	1441067202	30.950938425465417	122.54638785095624	4.9	17.933333333333337	22.666666666666668
413700190	1441067203	30.950962586197704	122.54639531258604	4.9	17.944444444444457	22.555555555555554
413700190	1441067204	30.95098681076713	122.54640290188753	4.9	17.95555555555552	22.444444444444446
413700190	1441067205	30.951011031802867	122.54641054207026	4.9	17.96666666666664	22.333333333333332
413700190	1441067206	30.951035181934124	122.54641815634369	4.9	17.97777777777776	22.22222222222222
413700190	1441067207	30.951059193790094	122.54642566791719	4.9	17.98888888888888	22.11111111111111
413700190	1441067208	30.951083000000004	122.54643300000001	4.9	18.0	22.0
413700190	1441067209	30.951106548949934	122.54644009094453	4.9	18.0	22.0
413700190	1441067210	30.9511298520534	122.5464469396761	4.9	18.0	22.0
413700190	1441067211	30.95115293648076	122.54645356026332	4.9	18.0	22.0
413700190	1441067212	30.951175829402338	122.54645996677473	4.9	18.0	22.0
413700190	1441067213	30.951198557988487	122.54646617327899	4.9	18.0	22.0
413700190	1441067214	30.95122114940954	122.54647219384476	4.9	18.0	22.0
413700190	1441067215	30.951243630835826	122.54647804254066	4.9	18.0	22.0
413700190	1441067216	30.951266029437708	122.54648373343542	4.9	18.0	22.0
413700190	1441067217	30.951288372385473	122.54648928059774	4.9	18.0	22.0
413700190	1441067218	30.95131068684947	122.54649469809635	4.9	18.0	22.0
413700190	1441067219	30.951332999999998	122.5465	4.9	18.0	22.0
413700190	1441067220	30.951355326970663	122.54650520062097	4.9	17.95999999999998	22.099999999999998
413700190	1441067221	30.951377634748095	122.54651031524587	4.9	17.920000000000016	22.2
413700190	1441067222	30.95139987828221	122.54651535940476	4.9	17.879999999999995	22.3
413700190	1441067223	30.9514220125229	122.54652034862781	4.9	17.840000000000032	22.4
413700190	1441067224	30.951443992420103	122.54652529844509	4.9	17.80000000000001	22.5
413700190	1441067225	30.95146577292369	122.54653022438676	4.9	17.75999999999999	22.6
413700190	1441067226	30.951487308983584	122.54653514198294	4.9	17.720000000000027	22.7
413700190	1441067227	30.95150855554966	122.54654006676378	4.9	17.680000000000007	22.8
413700190	1441067228	30.951529467571827	122.54654501425944	4.9	17.640000000000043	22.900000000000002
413700190	1441067229	30.951549999999987	122.54655000000001	4.9	17.600000000000023	23.0
413700190	1441067230	30.95157013324843	122.5465550341382	4.9	17.54000000000002	23.0
413700190	1441067231	30.951589949589135	122.54656010531653	4.9	17.480000000000018	23.0
413700190	1441067232	30.95160955675845	122.54656519680012	4.9	17.420000000000016	23.0
413700190	1441067233	30.95162906249274	122.54657029185402	4.9	17.360000000000014	23.0
413700190	1441067234	30.951648574528406	122.54657537374337	4.9	17.300000000000068	23.0
413700190	1441067235	30.95166820060177	122.54658042573323	4.9	17.24000000000001	23.0
413700190	1441067236	30.951688048449245	122.54658543108869	4.9	17.180000000000007	23.0
413700190	1441067237	30.951708225807195	122.5465903730749	4.9	17.120000000000005	23.0
413700190	1441067238	30.95172884041198	122.54659523495697	4.9	17.060000000000002	23.0
413700190	1441067239	30.95174999999999	122.5466	4.9	17.0	23.0
413700190	1441067240	30.951771780035656	122.54660466282652	4.9	17.00999999999999	23.0
413700190	1441067241	30.951794126895535	122.54660926348853	4.9	17.019999999999982	23.0
413700190	1441067242	30.951816954684265	122.54661385339547	4.9	17.03000000000003	23.0
413700190	1441067243	30.951840177506458	122.54661848395676	4.9	17.04000000000002	23.0
413700190	1441067244	30.951863709466732	122.5466232065819	4.9	17.05000000000001	23.0
413700190	1441067245	30.951887464669664	122.54662807268042	4.9	17.060000000000002	23.0
413700190	1441067246	30.951911357219878	122.5466331336619	4.9	17.069999999999993	23.0
413700190	1441067247	30.951935301221944	122.54663844093587	4.9	17.079999999999984	23.0
413700190	1441067248	30.951959210780462	122.54664404591202	4.9	17.090000000000032	23.0
413700190	1441067249	30.951983	122.54665	4.9	17.100000000000023	23.0
413700190	1441067250	30.95200658760854	122.54665633155734	4.9	17.139999999999986	23.0
413700190	1441067251	30.952029910827864	122.54666297673315	4.9	17.180000000000007	23.0
413700190	1441067252	30.952052911503163	122.54666984862418	4.9	17.21999999999997	23.0
413700190	1441067253	30.95207553147972	122.54667686032717	4.9	17.25999999999999	23.0
413700190	1441067254	30.952097712602747	122.54668392493876	4.9	17.30000000000001	23.0
413700190	1441067255	30.952119396717496	122.54669095555542	4.9	17.339999999999975	23.0
413700190	1441067256	30.95214052566929	122.54669786527357	4.9	17.379999999999995	23.0
413700190	1441067257	30.952161041303413	122.5467045671896	4.9	17.41999999999996	23.0
413700190	1441067258	30.95218088546521	122.54671097439967	4.9	17.45999999999998	23.0
413700190	1441067259	30.952199999999998	122.546717	4.9	17.5	23.0
413700190	1441067260	30.9522183715313	122.54672258693806	4.9	17.50999999999999	23.0
413700190	1441067261	30.952236165795288	122.54672779756667	4.9	17.519999999999982	23.0
413700190	1441067262	30.952253593306306	122.54673272409018	4.9	17.529999999999973	23.0
413700190	1441067263	30.952270864578647	122.5467374587131	4.9	17.539999999999964	23.0
413700190	1441067264	30.952288190126602	122.5467420936399	4.9	17.549999999999955	23.0
413700190	1441067265	30.95230578046447	122.5467467210753	4.9	17.560000000000002	23.0
413700190	1441067266	30.952323846106513	122.54675143322407	4.9	17.57000000000005	23.0
413700190	1441067267	30.952342597566954	122.54675632229109	4.9	17.58000000000004	23.0
413700190	1441067268	30.95236224536006	122.54676148048136	4.9	17.590000000000032	23.0
413700190	1441067269	30.952383000000005	122.546767	4.9	17.600000000000023	23.0
413700190	1441067270	30.95240500726493	122.54677294369891	4.9	17.640000000000043	23.0
413700190	1441067271	30.95242815398846	122.54677925701655	4.9	17.680000000000007	23.0
413700190	1441067272	30.9524522622682	122.54678585603784	4.9	17.720000000000027	23.0
413700190	1441067273	30.952477154201734	122.54679265684761	4.9	17.75999999999999	23.0
413700190	1441067274	30.952502651886665	122.54679957553063	4.9	17.80000000000001	23.0
413700190	1441067275	30.952528577420622	122.54680652817146	4.9	17.840000000000032	23.0
413700190	1441067276	30.952554752901268	122.54681343085458	4.9	17.879999999999995	23.0
413700190	1441067277	30.95258100042625	122.54682019966428	4.9	17.920000000000016	23.0
413700190	1441067278	30.95260714209325	122.54682675068474	4.9	17.95999999999998	23.0
413700190	1441067279	30.952632999999995	122.546833	4.9	18.0	23.0
413700190	1441067280	30.952658426410437	122.54683888625614	4.9	18.04000000000002	23.0
413700190	1441067281	30.952683394253558	122.5468444383478	4.9	18.079999999999984	23.0
413700190	1441067282	30.952707906624585	122.54684970773194	4.9	18.120000000000005	23.0
413700190	1441067283	30.952731966618735	122.54685474586543	4.9	18.159999999999968	23.0
413700190	1441067284	30.952755577331207	122.54685960420535	4.9	18.19999999999999	23.0
413700190	1441067285	30.9527787418572	122.54686433420869	4.9	18.24000000000001	23.0
413700190	1441067286	30.95280146329188	122.54686898733266	4.9	18.279999999999973	23.0
413700190	1441067287	30.95282374473048	122.54687361503436	4.9	18.319999999999993	23.0
413700190	1441067288	30.952845589268133	122.54687826877105	4.9	18.359999999999957	23.0
413700190	1441067289	30.952867	122.546883	4.9	18.399999999999977	23.0
413700190	1441067290	30.95288798909233	122.54688784728356	4.9	18.379999999999995	22.900000000000002
413700190	1441067291	30.95290860499558	122.54689279760414	4.9	18.359999999999957	22.8
413700190	1441067292	30.952928905231303	122.5468978250493	4.9	18.339999999999975	22.7
413700190	1441067293	30.952948947321016	122.5469029037065	4.9	18.319999999999993	22.6
413700190	1441067294	30.952968788786276	122.54690800766322	4.9	18.299999999999955	22.5
413700190	1441067295	30.952988487148637	122.5469131110069	4.9	18.279999999999973	22.4
413700190	1441067296	30.953008099929633	122.54691818782497	4.9	18.25999999999999	22.3
413700190	1441067297	30.953027684650817	122.54692321220489	4.9	18.24000000000001	22.2
413700190	1441067298	30.953047298833763	122.5469281582341	4.9	18.21999999999997	22.099999999999998
413700190	1441067299	30.953066999999997	122.546933	4.9	18.19999999999999	22.0
413700190	1441067300	30.95308684722064	122.54693772460756	4.9	18.159999999999968	22.0
413700190	1441067301	30.953106905764795	122.5469423712321	4.9	18.120000000000005	22.0
413700190	1441067302	30.953127242451114	122.5469469920665	4.9	18.079999999999984	22.0
413700190	1441067303	30.953147924098225	122.54695163930371	4.9	18.04000000000002	22.0
413700190	1441067304	30.95316901752475	122.5469563651368	4.9	18.0	22.0
413700190	1441067305	30.953190589549322	122.5469612217588	4.9	17.95999999999998	22.0
413700190	1441067306	30.953212706990527	122.54696626136287	4.9	17.920000000000016	22.0
413700190	1441067307	30.953235436666994	122.54697153614222	4.9	17.879999999999995	22.0
413700190	1441067308	30.953258845397283	122.54697709829014	4.9	17.840000000000032	22.0
413700190	1441067309	30.95328299999999	122.54698299999998	4.9	17.80000000000001	22.0
413700190	1441067310	30.95330792002458	122.54698927128968	4.9	17.75	22.0
413700190	1441067311	30.953333435944113	122.54699585347504	4.9	17.69999999999999	22.0
413700190	1441067312	30.95335933096258	122.54700266569634	4.9	17.650000000000034	22.0
413700190	1441067313	30.95338538828397	122.54700962709362	4.9	17.600000000000023	22.0
413700190	1441067314	30.953411391112287	122.54701665680687	4.9	17.549999999999955	22.0
413700190	1441067315	30.9534371226516	122.54702367397587	4.9	17.5	22.0
413700190	1441067316	30.953462366105935	122.54703059774022	4.9	17.44999999999999	22.0
413700190	1441067317	30.953486904679387	122.54703734723947	4.9	17.399999999999977	22.0
413700190	1441067318	30.95351052157604	122.54704384161299	4.9	17.349999999999966	22.0
413700190	1441067319	30.953533000000004	122.54705	4.9	17.30000000000001	22.0
413700190	1441067320	30.953554208682252	122.54705576622439	4.9	17.25999999999999	22.099999999999998
413700190	1441067321	30.953574358461196	122.54706118284896	4.9	17.21999999999997	22.2
413700190	1441067322	30.95359374570208	122.54706631712142	4.9	17.180000000000007	22.3
413700190	1441067323	30.953612666770127	122.54707123628957	4.9	17.139999999999986	22.4
413700190	1441067324	30.95363141803055	122.54707600760135	4.9	17.100000000000023	22.5
413700190	1441067325	30.95365029584855	122.54708069830477	4.9	17.060000000000002	22.6
413700190	1441067326	30.953669596589325	122.54708537564805	4.9	17.019999999999982	22.7
413700190	1441067327	30.953689616618043	122.5470901068794	4.9	16.980000000000018	22.8
413700190	1441067328	30.9537106522999	122.54709495924722	4.9	16.939999999999998	22.900000000000002
413700190	1441067329	30.953732999999993	122.5471	4.9	16.900000000000034	23.0
413700190	1441067330	30.953756853106302	122.54710527589239	4.911111111111111	16.877777777777794	23.0
413700190	1441067331	30.953781993098	122.54711075170322	4.9222222222222225	16.855555555555554	23.0
413700190	1441067332	30.95380809847707	122.54711637171725	4.933333333333334	16.833333333333314	23.0
413700190	1441067333	30.953834847745533	122.54712208021917	4.944444444444445	16.811111111111074	23.0
413700190	1441067334	30.953861919405426	122.54712782149343	4.955555555555556	16.78888888888889	23.0
413700190	1441067335	30.953888991958756	122.54713353982447	4.966666666666667	16.76666666666665	23.0
413700190	1441067336	30.953915743907586	122.54713917949653	4.977777777777778	16.74444444444447	23.0
413700190	1441067337	30.95394185375397	122.54714468479372	4.988888888888889	16.72222222222223	23.0
413700190	1441067338	30.95396700000001	122.54715000000002	5.0	16.69999999999999	23.0
413700190	1441067339	30.953990945247927	122.54715508443577	4.990909090909091	16.71818181818179	23.0
413700190	1441067340	30.954013788500674	122.54715995756705	4.9818181818181815	16.73636363636365	23.0
413700190	1441067341	30.954035712861337	122.54716465389646	4.972727272727273	16.75454545454545	23.0
413700190	1441067342	30.954056901432995	122.54716920792669	4.963636363636364	16.772727272727252	23.0
413700190	1441067343	30.954077537318724	122.54717365416046	4.954545454545455	16.79090909090911	23.0
413700190	1441067344	30.954097803621604	122.54717802710064	4.945454545454545	16.809090909090912	23.0
413700190	1441067345	30.954117883444674	122.54718236125007	4.9363636363636365	16.827272727272714	23.0
413700190	1441067346	30.954137959891007	122.54718669111169	4.927272727272728	16.845454545454572	23.0
413700190	1441067347	30.954158216063647	122.54719105118848	4.918181818181819	16.863636363636374	23.0
413700190	1441067348	30.954178835065633	122.54719547598356	4.909090909090909	16.881818181818176	23.0
413700190	1441067349	30.954199999999993	122.5472	4.9	16.900000000000034	23.0
413700190	1441067350	30.954221845011492	122.54720464945298	4.91	17.04000000000002	23.0
413700190	1441067351	30.954244308411678	122.54720941740551	4.92	17.180000000000007	23.0
413700190	1441067352	30.95426727955382	122.5472142886326	4.930000000000001	17.319999999999993	23.0
413700190	1441067353	30.954290647791225	122.54721924790915	4.94	17.45999999999998	23.0
413700190	1441067354	30.954314302477147	122.54722428001008	4.95	17.600000000000023	23.0
413700190	1441067355	30.954338132964907	122.5472293697103	4.96	17.74000000000001	23.0
413700190	1441067356	30.954362028607765	122.54723450178463	4.97	17.879999999999995	23.0
413700190	1441067357	30.954385878759034	122.54723966100785	4.98	18.019999999999982	23.0
413700190	1441067358	30.954409572772008	122.54724483215473	4.99	18.159999999999968	23.0
413700190	1441067359	30.954432999999998	122.54725	5.0	18.299999999999955	23.0
413700190	1441067360	30.954456076431384	122.54725515775478	4.988888888888889	18.311111111111074	23.0
413700190	1441067361	30.95447882459492	122.54726033237566	4.977777777777778	18.322222222222194	23.0
413700190	1441067362	30.954501293654413	122.54726555925582	4.966666666666667	18.333333333333314	23.0
413700190	1441067363	30.95452353277369	122.54727087378838	4.955555555555556	18.344444444444434	23.0
413700190	1441067364	30.954545591116567	122.54727631136652	4.944444444444445	18.355555555555497	23.0
413700190	1441067365	30.95456751784685	122.54728190738345	4.933333333333334	18.366666666666617	23.0
413700190	1441067366	30.95458936212831	122.54728769723246	4.9222222222222225	18.377777777777737	23.0
413700190	1441067367	30.95461117312477	122.54729371630685	4.911111111111111	18.388888888888857	23.0
413700190	1441067368	30.954633	122.54730000000002	4.9	18.399999999999977	23.0
413700190	1441067369	30.954654878959644	122.54730656552783	4.91	18.279999999999973	23.0
413700190	1441067370	30.9546767943769	122.54731335739625	4.92	18.159999999999968	23.0
413700190	1441067371	30.95469871766682	122.54732030193374	4.930000000000001	18.04000000000002	23.0
413700190	1441067372	30.954720620244494	122.54732732546857	4.94	17.920000000000016	23.0
413700190	1441067373	30.954742473525013	122.54733435432907	4.95	17.80000000000001	23.0
413700190	1441067374	30.954764248923514	122.54734131484337	4.96	17.67999999999995	23.0
413700190	1441067375	30.954785917855116	122.54734813333963	4.97	17.560000000000002	23.0
413700190	1441067376	30.954807451734947	122.54735473614585	4.98	17.439999999999998	23.0
413700190	1441067377	30.95482882197818	122.54736104959	4.99	17.319999999999993	23.0
413700190	1441067378	30.95485	122.54736700000001	5.0	17.19999999999999	23.0
413700190	1441067379	30.954870972920776	122.54737253592454	4.990909090909091	17.23636363636365	23.0
413700190	1441067380	30.954891790681774	122.54737769479566	4.9818181818181815	17.27272727272731	23.0
413700190	1441067381	30.954912518929422	122.54738253626643	4.972727272727273	17.309090909090912	23.0
413700190	1441067382	30.954933223310157	122.54738711998985	4.963636363636364	17.345454545454572	23.0
413700190	1441067383	30.954953969470402	122.54739150561909	4.954545454545455	17.381818181818232	23.0
413700190	1441067384	30.954974823056574	122.54739575280733	4.945454545454545	17.41818181818178	23.0
413700190	1441067385	30.954995849715058	122.54739992120786	4.9363636363636365	17.45454545454544	23.0
413700190	1441067386	30.95501711509224	122.54740407047397	4.927272727272728	17.4909090909091	23.0
413700190	1441067387	30.95503868483456	122.54740826025906	4.918181818181819	17.52727272727276	23.0
413700190	1441067388	30.955060624588356	122.54741255021655	4.909090909090909	17.563636363636363	23.0
413700190	1441067389	30.955083000000005	122.547417	4.9	17.600000000000023	23.0
413700190	1441067390	30.955105848558354	122.54742165285093	4.9	17.710000000000036	23.0
413700190	1441067391	30.955129095122288	122.54742648636277	4.9	17.819999999999993	23.0
413700190	1441067392	30.955152636393176	122.54743146171685	4.9	17.930000000000007	23.0
413700190	1441067393	30.95517636907236	122.54743654009452	4.9	18.04000000000002	23.0
413700190	1441067394	30.955200189861262	122.54744168267695	4.9	18.150000000000034	23.0
413700190	1441067395	30.95522399546125	122.54744685064534	4.9	18.260000000000048	23.0
413700190	1441067396	30.955247682573706	122.5474520051808	4.9	18.370000000000005	23.0
413700190	1441067397	30.955271147900046	122.54745710746444	4.9	18.480000000000018	23.0
413700190	1441067398	30.955294288141666	122.54746211867719	4.9	18.590000000000032	23.0
413700190	1441067399	30.955316999999997	122.547467	4.9	18.69999999999999	23.0
413700190	1441067400	30.955339208651836	122.54747172379274	4.905	18.644999999999982	23.0
413700190	1441067401	30.955360953175607	122.54747630713108	4.91	18.590000000000032	23.0
413700190	1441067402	30.955382301125063	122.54748077826964	4.915	18.534999999999968	23.0
413700190	1441067403	30.955403320054025	122.54748516546313	4.92	18.480000000000018	23.0
413700190	1441067404	30.95542407751627	122.54748949696628	4.925000000000001	18.42500000000001	23.0
413700190	1441067405	30.95544464106556	122.54749380103387	4.930000000000001	18.370000000000005	23.0
413700190	1441067406	30.955465078255674	122.54749810592062	4.9350000000000005	18.314999999999998	23.0
413700190	1441067407	30.955485456640375	122.54750243988148	4.94	18.260000000000048	23.0
413700190	1441067408	30.955505843773437	122.54750683117128	4.945	18.204999999999984	23.0
413700190	1441067409	30.955526307208594	122.54751130804488	4.95	18.150000000000034	23.0
413700190	1441067410	30.95554691449964	122.54751589875728	4.955	18.095000000000027	23.0
413700190	1441067411	30.955567733200304	122.54752063156343	4.96	18.04000000000002	23.0
413700190	1441067412	30.955588830864333	122.54752553471839	4.965	17.985000000000014	23.0
413700190	1441067413	30.955610275045448	122.5475306364772	4.97	17.930000000000007	23.0
413700190	1441067414	30.955632133297417	122.54753596509495	4.975	17.875000000000057	23.0
413700190	1441067415	30.955654473173944	122.5475415488268	4.98	17.819999999999993	23.0
413700190	1441067416	30.95567736222877	122.54754741592797	4.985	17.765000000000043	23.0
413700190	1441067417	30.95570086801557	122.54755359465368	4.99	17.710000000000036	23.0
413700190	1441067418	30.955725058088078	122.54756011325922	4.995	17.65500000000003	23.0
413700190	1441067419	30.95574999999999	122.54756700000002	5.0	17.600000000000023	23.0
413700190	1441067420	30.955775711296283	122.5475742595253	4.988888888888889	17.555555555555543	23.0
413700190	1441067421	30.95580200948713	122.54758180206001	4.977777777777778	17.51111111111112	23.0
413700190	1441067422	30.95582866207405	122.54758951422261	4.966666666666667	17.466666666666697	23.0
413700190	1441067423	30.955855436558533	122.54759728263151	4.955555555555556	17.422222222222217	23.0
413700190	1441067424	30.955882100442157	122.54760499390491	4.944444444444445	17.377777777777794	23.0
413700190	1441067425	30.95590842122649	122.54761253466077	4.933333333333334	17.333333333333314	23.0
413700190	1441067426	30.955934166413147	122.54761979151684	4.9222222222222225	17.28888888888889	23.0
413700190	1441067427	30.955959103503762	122.5476266510908	4.911111111111111	17.24444444444447	23.0
413700190	1441067428	30.955983000000003	122.54763300000002	4.9	17.19999999999999	23.0
413700190	1441067429	30.956005692820902	122.54763876440343	4.9	17.360000000000014	23.0
413700190	1441067430	30.956027296554975	122.5476440286264	4.9	17.519999999999982	23.0
413700190	1441067431	30.956047995208074	122.54764891653602	4.9	17.680000000000007	23.0
413700190	1441067432	30.95606797278603	122.54765355199959	4.9	17.840000000000032	23.0
413700190	1441067433	30.95608741329467	122.54765805888452	4.9	18.0	23.0
413700190	1441067434	30.95610650073977	122.54766256105844	4.9	18.159999999999968	23.0
413700190	1441067435	30.9561254191271	122.54766718238906	4.9	18.319999999999993	23.0
413700190	1441067436	30.95614435246243	122.54767204674417	4.9	18.480000000000018	23.0
413700190	1441067437	30.956163484751503	122.54767727799178	4.9	18.639999999999986	23.0
413700190	1441067438	30.956183	122.547683	4.9	18.80000000000001	23.0
413700190	1441067439	30.956203038210095	122.5476893015067	4.9	18.818181818181813	22.909090909090907
413700190	1441067440	30.956223563369868	122.54769613072806	4.9	18.836363636363615	22.81818181818182
413700190	1441067441	30.956244495463842	122.54770340074988	4.9	18.854545454545473	22.727272727272727
413700190	1441067442	30.956265754476632	122.54771102465781	4.9	18.872727272727275	22.636363636363637
413700190	1441067443	30.956287260392784	122.54771891553742	4.9	18.890909090909133	22.545454545454543
413700190	1441067444	30.956308933196915	122.5477269864742	4.9	18.909090909090878	22.454545454545457
413700190	1441067445	30.956330692873667	122.54773515055352	4.9	18.92727272727268	22.363636363636363
413700190	1441067446	30.956352459407668	122.54774332086066	4.9	18.945454545454538	22.272727272727273
413700190	1441067447	30.95637415278358	122.54775141048073	4.9	18.96363636363634	22.18181818181818
413700190	1441067448	30.95639569298614	122.54775933249888	4.9	18.98181818181814	22.09090909090909
413700190	1441067449	30.956417000000002	122.54776699999998	4.9	19.0	22.0
413700190	1441067450	30.95643802716855	122.5477743485137	4.91	18.930000000000007	22.0
413700190	1441067451	30.95645886126946	122.54778140334847	4.92	18.860000000000014	22.0
413700190	1441067452	30.956479622439122	122.54778821225769	4.930000000000001	18.79000000000002	22.0
413700190	1441067453	30.9565004308138	122.54779482299472	4.94	18.720000000000027	22.0
413700190	1441067454	30.956521406529852	122.54780128331302	4.95	18.650000000000034	22.0
413700190	1441067455	30.956542669723515	122.54780764096613	4.96	18.579999999999984	22.0
413700190	1441067456	30.95656434053109	122.54781394370767	4.97	18.50999999999999	22.0
413700190	1441067457	30.95658653908886	122.54782023929128	4.98	18.439999999999998	22.0
413700190	1441067458	30.95660938553309	122.54782657547081	4.99	18.369999999999948	22.0
413700190	1441067459	30.956632999999997	122.547833	5.0	18.299999999999955	22.0
413700190	1441067460	30.956657442116263	122.54783954050139	4.9875	18.32499999999999	22.0
413700190	1441067461	30.956682529470257	122.54784614407191	4.975	18.349999999999966	22.0
413700190	1441067462	30.956708019140756	122.54785273767698	4.9625	18.375	22.0
413700190	1441067463	30.95673366820657	122.54785924828188	4.95	18.399999999999977	22.0
413700190	1441067464	30.956759233746563	122.54786560285169	4.9375	18.42500000000001	22.0
413700190	1441067465	30.956784472839548	122.54787172835144	4.925000000000001	18.450000000000045	22.0
413700190	1441067466	30.956809142564392	122.54787755174597	4.9125000000000005	18.474999999999966	22.0
413700190	1441067467	30.956833	122.54788300000001	4.9	18.5	22.0
413700190	1441067468	30.95685586906122	122.54788802349644	4.908333333333333	18.45833333333337	22.0
413700190	1441067469	30.956877841007053	122.54789266629109	4.916666666666667	18.416666666666686	22.0
413700190	1441067470	30.956899073932398	122.54789699585812	4.925000000000001	18.375	22.0
413700190	1441067471	30.956919725932224	122.54790107967176	4.933333333333334	18.333333333333314	22.0
413700190	1441067472	30.95693995510143	122.5479049852064	4.941666666666666	18.29166666666663	22.0
413700190	1441067473	30.956959919534935	122.54790877993646	4.95	18.250000000000057	22.0
413700190	1441067474	30.956979777327625	122.5479125313365	4.958333333333334	18.20833333333337	22.0
413700190	1441067475	30.956999686574417	122.54791630688108	4.966666666666667	18.166666666666686	22.0
413700190	1441067476	30.95701980537018	122.54792017404492	4.975	18.125	22.0
413700190	1441067477	30.9570402918098	122.54792420030276	4.983333333333333	18.08333333333337	22.0
413700190	1441067478	30.957061303988112	122.54792845312949	4.991666666666667	18.041666666666686	22.0
413700190	1441067479	30.957082999999994	122.547933	5.0	18.0	22.0
413700190	1441067480	30.9571054897616	122.54793788741934	5.0	17.866666666666674	22.0
413700190	1441067481	30.95712869047429	122.54794307801218	5.0	17.73333333333329	22.0
413700190	1441067482	30.95715247116072	122.54794851343318	5.0	17.600000000000023	22.0
413700190	1441067483	30.957176700843625	122.54795413533694	5.0	17.466666666666697	22.0
413700190	1441067484	30.95720124854569	122.54795988537788	5.0	17.333333333333314	22.0
413700190	1441067485	30.957225983289625	122.5479657052104	5.0	17.19999999999999	22.0
413700190	1441067486	30.957250774098156	122.54797153648879	5.0	17.06666666666672	22.0
413700190	1441067487	30.957275489994032	122.5479773208673	5.0	16.933333333333337	22.0
413700190	1441067488	30.957299999999993	122.547983	5.0	16.80000000000001	22.0
413700190	1441067489	30.957324201177677	122.54798852737426	5.0	16.720000000000027	22.0
413700190	1441067490	30.95734810274423	122.54799390381055	5.0	16.640000000000043	22.0
413700190	1441067491	30.95737174195571	122.54799914196278	5.0	16.56000000000006	22.0
413700190	1441067492	30.957395156068138	122.54800425448471	5.0	16.480000000000018	22.0
413700190	1441067493	30.95741838233754	122.54800925403032	5.0	16.399999999999977	22.0
413700190	1441067494	30.95744145801994	122.54801415325345	5.0	16.319999999999993	22.0
413700190	1441067495	30.957464420371366	122.54801896480802	5.0	16.24000000000001	22.0
413700190	1441067496	30.95748730664785	122.54802370134799	5.0	16.160000000000025	22.0
413700190	1441067497	30.957510154105382	122.54802837552732	5.0	16.08000000000004	22.0
413700190	1441067498	30.957533000000005	122.54803299999999	5.0	16.0	22.0
413700190	1441067499	30.957555872679457	122.54803758651272	5.0	15.954545454545496	22.0
413700190	1441067500	30.957578764858397	122.548042143183	5.0	15.909090909090935	22.0
413700190	1441067501	30.957601660343215	122.54804667722112	5.0	15.863636363636374	22.0
413700190	1441067502	30.957624542940298	122.54805119583735	5.0	15.81818181818187	22.0
413700190	1441067503	30.957647396456036	122.54805570624194	5.0	15.772727272727252	22.0
413700190	1441067504	30.95767020469683	122.54806021564514	5.0	15.727272727272748	22.0
413700190	1441067505	30.95769295146905	122.54806473125721	5.0	15.681818181818187	22.0
413700190	1441067506	30.957715620579084	122.54806926028849	5.0	15.636363636363626	22.0
413700190	1441067507	30.957738195833343	122.54807380994916	5.0	15.590909090909122	22.0
413700190	1441067508	30.957760661038183	122.54807838744959	5.0	15.545454545454504	22.0
413700190	1441067509	30.957783000000003	122.54808300000002	5.0	15.5	22.0
413700190	1441067510	30.95780520064152	122.54808765517122	4.99	15.519999999999982	22.0
413700190	1441067511	30.957827267350847	122.54809236197588	4.98	15.54000000000002	22.0
413700190	1441067512	30.957849208632435	122.54809712978715	4.97	15.560000000000002	22.0
413700190	1441067513	30.957871032990717	122.54810196797824	4.96	15.579999999999984	22.0
413700190	1441067514	30.95789274893016	122.54810688592231	4.95	15.600000000000023	22.0
413700190	1441067515	30.957914364955194	122.54811189299261	4.94	15.620000000000005	22.0
413700190	1441067516	30.95793588957025	122.54811699856228	4.930000000000001	15.639999999999986	22.0
413700190	1441067517	30.957957331279783	122.5481222120046	4.92	15.659999999999968	22.0
413700190	1441067518	30.957978698588217	122.54812754269277	4.91	15.680000000000007	22.0
413700190	1441067519	30.957999999999995	122.548133	4.9	15.699999999999989	22.0
413700190	1441067520	30.958021257530415	122.54813858457504	4.911111111111111	15.744444444444468	22.0
413700190	1441067521	30.95804254723816	122.54814426216826	4.9222222222222225	15.788888888888891	22.0
413700190	1441067522	30.95806395869276	122.54814998980555	4.933333333333334	15.833333333333314	22.0
413700190	1441067523	30.958085581463777	122.54815572451274	4.944444444444445	15.877777777777794	22.0
413700190	1441067524	30.958107505120775	122.54816142331563	4.955555555555556	15.922222222222217	22.0
413700190	1441067525	30.958129819233328	122.54816704324004	4.966666666666667	15.966666666666697	22.0
413700190	1441067526	30.958152613371006	122.54817254131174	4.977777777777778	16.01111111111112	22.0
413700190	1441067527	30.958175977103362	122.54817787455649	4.988888888888889	16.055555555555543	22.0
413700190	1441067528	30.9582	122.548183	5.0	16.100000000000023	22.0
413700190	1441067529	30.958224733784053	122.548187889413	5.0	16.136363636363683	22.0
413700190	1441067530	30.958250078792965	122.54819257354639	5.0	16.172727272727286	22.0
413700190	1441067531	30.958275897517673	122.54819709789608	5.0	16.20909090909089	22.0
413700190	1441067532	30.958302052449163	122.54820150795801	5.0	16.24545454545455	22.0
413700190	1441067533	30.95832840607841	122.54820584922821	5.0	16.281818181818153	22.0
413700190	1441067534	30.95835482089636	122.54821016720261	5.0	16.318181818181813	22.0
413700190	1441067535	30.95838115939397	122.5482145073773	5.0	16.354545454545473	22.0
413700190	1441067536	30.958407284062172	122.54821891524826	5.0	16.390909090909133	22.0
413700190	1441067537	30.958433057391964	122.54822343631166	5.0	16.42727272727268	22.0
413700190	1441067538	30.958458341874245	122.5482281160635	5.0	16.46363636363634	22.0
413700190	1441067539	30.958482999999994	122.548233	5.0	16.5	22.0
413700190	1441067540	30.958506933974665	122.54823811900737	5.0	16.52222222222224	22.0
413700190	1441067541	30.958530204861955	122.54824344553242	5.0	16.54444444444448	22.0
413700190	1441067542	30.958552913440123	122.54824893741204	5.0	16.566666666666663	22.0
413700190	1441067543	30.95857516048741	122.54825455248314	5.0	16.588888888888846	22.0
413700190	1441067544	30.9585970467821	122.54826024858254	5.0	16.611111111111086	22.0
413700190	1441067545	30.958618673102425	122.54826598354711	5.0	16.633333333333326	22.0
413700190	1441067546	30.958640140226667	122.54827171521369	5.0	16.65555555555551	22.0
413700190	1441067547	30.958661548933097	122.54827740141904	5.0	16.67777777777775	22.0
413700190	1441067548	30.958682999999997	122.54828299999998	5.0	16.69999999999999	22.0
413700190	1441067549	30.95870457219394	122.54828847690274	5.0	16.66999999999996	22.0
413700190	1441067550	30.958726256234627	122.5482938305113	5.0	16.639999999999986	22.0
413700190	1441067551	30.95874802083002	122.54829906731906	5.0	16.609999999999957	22.0
413700190	1441067552	30.958769834688113	122.54830419381952	5.0	16.579999999999984	22.0
413700190	1441067553	30.958791666516877	122.54830921650604	5.0	16.55000000000001	22.0
413700190	1441067554	30.958813485024304	122.54831414187208	5.0	16.519999999999982	22.0
413700190	1441067555	30.958835258918352	122.54831897641108	5.0	16.49000000000001	22.0
413700190	1441067556	30.958856956906995	122.54832372661645	5.0	16.45999999999998	22.0
413700190	1441067557	30.958878547698227	122.54832839898162	5.0	16.430000000000007	22.0
413700190	1441067558	30.958899999999996	122.54833300000001	5.0	16.399999999999977	22.0
413700190	1441067559	30.95892129152168	122.54833753605165	5.0	16.376666666666665	22.0
413700190	1441067560	30.958942435978074	122.54834201306296	5.0	16.353333333333353	22.0
413700190	1441067561	30.958963456085414	122.5483464368469	5.0	16.329999999999984	22.0
413700190	1441067562	30.95898437455985	122.54835081321649	5.0	16.306666666666672	22.0
413700190	1441067563	30.95900521411764	122.54835514798474	5.0	16.28333333333336	22.0
413700190	1441067564	30.95902599747493	122.54835944696465	5.0	16.25999999999999	22.0
413700190	1441067565	30.959046747347937	122.5483637159693	5.0	16.23666666666668	22.0
413700190	1441067566	30.959067486452856	122.54836796081167	5.0	16.21333333333331	22.0
413700190	1441067567	30.95908823750588	122.54837218730486	5.0	16.189999999999998	22.0
413700190	1441067568	30.9591090232232	122.54837640126189	5.0	16.166666666666686	22.0
413700190	1441067569	30.959129866321003	122.54838060849582	5.0	16.143333333333317	22.0
413700190	1441067570	30.959150789515487	122.54838481481977	5.0	16.120000000000005	22.0
413700190	1441067571	30.959171815522843	122.5483890260468	5.0	16.096666666666692	22.0
413700190	1441067572	30.959192967059252	122.54839324799	5.0	16.073333333333323	22.0
413700190	1441067573	30.959214266840917	122.54839748646246	5.0	16.049999999999955	22.0
413700190	1441067574	30.959235737584013	122.5484017472773	5.0	16.026666666666642	22.0
413700190	1441067575	30.959257402004717	122.54840603624763	5.0	16.00333333333333	22.0
413700190	1441067576	30.959279282819228	122.54841035918662	5.0	15.979999999999961	22.0
413700190	1441067577	30.959301402743748	122.54841472190736	5.0	15.95666666666665	22.0
413700190	1441067578	30.95932378449442	122.54841913022302	5.0	15.933333333333337	22.0
413700190	1441067579	30.959346450787443	122.54842358994675	5.0	15.909999999999968	22.0
413700190	1441067580	30.959369424339016	122.5484281068917	5.0	15.886666666666656	22.0
413700190	1441067581	30.95939272786528	122.54843268687111	5.0	15.863333333333344	22.0
413700190	1441067582	30.95941638408244	122.5484373356981	5.0	15.839999999999975	22.0
413700190	1441067583	30.959440415706684	122.5484420591859	5.0	15.816666666666663	22.0
413700190	1441067584	30.95946484545416	122.54844686314776	5.0	15.79333333333335	22.0
413700190	1441067585	30.959489696041064	122.54845175339683	5.0	15.769999999999982	22.0
413700190	1441067586	30.959514990183553	122.5484567357464	5.0	15.746666666666613	22.0
413700190	1441067587	30.959540750597803	122.5484618160097	5.0	15.723333333333358	22.0
413700190	1441067588	30.959567	122.548467	5.0	15.699999999999989	22.0
413700190	1441067589	30.95959372132955	122.54847229039918	5.0	15.788888888888891	22.0
413700190	1441067590	30.959620738418916	122.54847767736334	5.0	15.877777777777737	22.0
413700190	1441067591	30.959647835323814	122.54848314791725	5.0	15.966666666666697	22.0
413700190	1441067592	30.959674796099954	122.5484886890855	5.0	16.055555555555543	22.0
413700190	1441067593	30.959701404803084	122.5484942878927	5.0	16.144444444444446	22.0
413700190	1441067594	30.959727445488905	122.54849993136331	5.0	16.23333333333329	22.0
413700190	1441067595	30.959752702213187	122.54850560652183	5.0	16.32222222222225	22.0
413700190	1441067596	30.959776959031622	122.54851130039263	5.0	16.411111111111097	22.0
413700190	1441067597	30.959800000000005	122.548517	5.0	16.5	22.0
413700190	1441067598	30.95982168847946	122.54852269735451	5.0	16.545454545454504	22.0
413700190	1441067599	30.959842205052865	122.5485284044118	5.0	16.590909090909122	22.0
413700190	1441067600	30.959861809608444	122.54853413811377	5.0	16.636363636363626	22.0
413700190	1441067601	30.95988076203445	122.54853991540256	5.0	16.68181818181813	22.0
413700190	1441067602	30.959899322219137	122.54854575322018	5.0	16.727272727272748	22.0
413700190	1441067603	30.95991775005071	122.54855166850889	5.0	16.772727272727252	22.0
413700190	1441067604	30.95993630541743	122.54855767821093	5.0	16.81818181818187	22.0
413700190	1441067605	30.959955248207493	122.54856379926858	5.0	16.863636363636374	22.0
413700190	1441067606	30.959974838309147	122.5485700486243	5.0	16.909090909090878	22.0
413700190	1441067607	30.95999533561057	122.54857644322058	5.0	16.954545454545496	22.0
[truncated: 6,352 more rows]
