# Supplementary material for: Maritime traffic congestion identification and ship trajectory prediction using temporal graph convolutional networks
Source: PLoS One. 2026 Mar 9;21(3):e0342781. doi: 10.1371/journal.pone.0342781 (PMC12970927; doi:10.1371/journal.pone.0342781)
Supplement: S1 File — (ZIP) [file pone.0342781.s001.zip › data/interpolation/shipid_413700930_processed.csv]

shipid	lasttime	lat	lon	sog	cog	hdg
413700930	1441065601	31.092625000000005	122.35073800000002	9.3	89.2	82.0
413700930	1441065602	31.092628132289114	122.35079822854334	9.3	89.18	82.0
413700930	1441065603	31.092631044776578	122.350857356259	9.3	89.16	82.0
413700930	1441065604	31.09263375053079	122.35091544357871	9.3	89.14	82.0
413700930	1441065605	31.09263626262007	122.35097255093416	9.3	89.12	82.0
413700930	1441065606	31.09263859411255	122.35102873875715	9.3	89.10000000000001	82.0
413700930	1441065607	31.092640758076257	122.35108406747945	9.3	89.08	82.0
413700930	1441065608	31.092642767579115	122.35113859753294	9.3	89.05999999999999	82.0
413700930	1441065609	31.092644635688938	122.35119238934956	9.3	89.03999999999999	82.0
413700930	1441065610	31.092646375473365	122.35124550336126	9.3	89.02	82.0
413700930	1441065611	31.092648	122.35129799999999	9.3	89.0	82.0
413700930	1441065612	31.092649522336284	122.35134993969783	9.290909090909091	88.89090909090909	82.0
413700930	1441065613	31.092650955549598	122.35140138288685	9.281818181818183	88.78181818181818	82.0
413700930	1441065614	31.092652312707166	122.35145238999912	9.272727272727273	88.67272727272727	82.0
413700930	1441065615	31.092653606876176	122.35150302146683	9.263636363636364	88.56363636363636	82.0
413700930	1441065616	31.092654851123662	122.35155333772214	9.254545454545454	88.45454545454545	82.0
413700930	1441065617	31.092656058516603	122.35160339919727	9.245454545454546	88.34545454545454	82.0
413700930	1441065618	31.092657242121845	122.35165326632448	9.236363636363636	88.23636363636363	82.0
413700930	1441065619	31.092658415006174	122.35170299953602	9.227272727272727	88.12727272727273	82.0
413700930	1441065620	31.09265959023627	122.3517526592642	9.218181818181817	88.01818181818182	82.0
413700930	1441065621	31.092660780878713	122.35180230594142	9.209090909090909	87.9090909090909	82.0
413700930	1441065622	31.092661999999997	122.351852	9.2	87.8	82.0
413700930	1441065623	31.0926632587329	122.35190178355955	9.2	87.77777777777777	82.0
413700930	1441065624	31.092664560475722	122.35195162548843	9.2	87.75555555555556	82.0
413700930	1441065625	31.09266590669318	122.35200147634225	9.2	87.73333333333332	82.0
413700930	1441065626	31.09266729885008	122.35205128667654	9.2	87.71111111111111	82.0
413700930	1441065627	31.092668738411323	122.35210100704687	9.2	87.68888888888888	82.0
413700930	1441065628	31.092670226841857	122.35215058800884	9.2	87.66666666666667	82.0
413700930	1441065629	31.09267176560673	122.35219998011796	9.2	87.64444444444443	82.0
413700930	1441065630	31.092673356171062	122.35224913392983	9.2	87.62222222222222	82.0
413700930	1441065631	31.092675	122.352298	9.2	87.6	82.0
413700930	1441065632	31.092676698019023	122.35234654216512	9.2	87.615	82.05
413700930	1441065633	31.092678448994416	122.35239477738624	9.2	87.63	82.10000000000001
413700930	1441065634	31.092680251152593	122.35244273590551	9.2	87.645	82.15
413700930	1441065635	31.09268210271995	122.35249044796512	9.2	87.66	82.2
413700930	1441065636	31.092684001922812	122.35253794380722	9.2	87.675	82.25
413700930	1441065637	31.09268594698749	122.35258525367394	9.2	87.69	82.3
413700930	1441065638	31.09268793614022	122.35263240780743	9.2	87.705	82.35000000000001
413700930	1441065639	31.092689967607196	122.35267943644986	9.2	87.72	82.4
413700930	1441065640	31.092692039614587	122.35272636984341	9.2	87.735	82.45
413700930	1441065641	31.092694150388517	122.35277323823021	9.2	87.75	82.50000000000001
413700930	1441065642	31.09269629815501	122.35282007185238	9.2	87.765	82.55000000000001
413700930	1441065643	31.092698481140147	122.3528669009521	9.2	87.78	82.60000000000001
413700930	1441065644	31.092700697569878	122.35291375577154	9.2	87.795	82.65
413700930	1441065645	31.092702945670148	122.35296066655282	9.2	87.81	82.69999999999999
413700930	1441065646	31.092705223666854	122.35300766353808	9.2	87.825	82.75
413700930	1441065647	31.092707529785844	122.35305477696954	9.2	87.84	82.8
413700930	1441065648	31.09270986225292	122.35310203708931	9.2	87.855	82.85
413700930	1441065649	31.09271221929383	122.35314947413954	9.2	87.87	82.9
413700930	1441065650	31.09271459913429	122.35319711836237	9.2	87.885	82.95
413700930	1441065651	31.092717	122.353245	9.2	87.9	83.0
413700930	1441065652	31.092719416341897	122.35329315376711	9.2	87.93	83.0
413700930	1441065653	31.09272182751236	122.35334163226862	9.2	87.96	83.0
413700930	1441065654	31.092724209089024	122.35339049258194	9.2	87.99000000000001	83.0
413700930	1441065655	31.09272653664941	122.35343979178444	9.2	88.02000000000001	83.0
413700930	1441065656	31.092728785770962	122.35348958695349	9.2	88.05000000000001	83.0
413700930	1441065657	31.09273093203102	122.35353993516635	9.2	88.08	83.0
413700930	1441065658	31.092732951006848	122.35359089350027	9.2	88.11	83.0
413700930	1441065659	31.092734818275606	122.35364251903242	9.2	88.14000000000001	83.0
413700930	1441065660	31.092736509414348	122.35369486883998	9.2	88.17000000000002	83.0
413700930	1441065661	31.092737999999994	122.35374800000001	9.2	88.2	83.0
413700930	1441065662	31.092739272106954	122.35380192774659	9.2	88.24000000000001	83.0
413700930	1441065663	31.092740333799856	122.35385649994211	9.2	88.28	83.0
413700930	1441065664	31.092741199641125	122.35391152260591	9.2	88.32000000000001	83.0
413700930	1441065665	31.092741884193575	122.35396680175747	9.2	88.36	83.0
413700930	1441065666	31.092742402020296	122.3540221434162	9.2	88.39999999999999	83.0
413700930	1441065667	31.09274276768473	122.35407735360161	9.2	88.44000000000001	83.0
413700930	1441065668	31.092742995750644	122.35413223833316	9.2	88.48	83.0
413700930	1441065669	31.092743100782158	122.35418660363035	9.2	88.52	83.0
413700930	1441065670	31.0927430973437	122.35424025551278	9.2	88.56	83.0
413700930	1441065671	31.092742999999995	122.354293	9.2	88.6	83.0
413700930	1441065672	31.092742824896114	122.35434469959328	9.2	88.6	82.9090909090909
413700930	1441065673	31.092742594497313	122.35439544272053	9.2	88.6	82.81818181818183
413700930	1441065674	31.092742332848694	122.35444537429139	9.2	88.6	82.72727272727273
413700930	1441065675	31.092742063995097	122.35449463921549	9.2	88.6	82.63636363636363
413700930	1441065676	31.09274181198113	122.35454338240264	9.2	88.6	82.54545454545455
413700930	1441065677	31.092741600851205	122.35459174876256	9.2	88.6	82.45454545454545
413700930	1441065678	31.092741454649445	122.3546398832051	9.2	88.6	82.36363636363637
413700930	1441065679	31.09274139741982	122.35468793064015	9.2	88.6	82.27272727272728
413700930	1441065680	31.092741453206063	122.35473603597767	9.2	88.6	82.18181818181817
413700930	1441065681	31.09274164605169	122.35478434412758	9.2	88.6	82.0909090909091
413700930	1441065682	31.092741999999998	122.354833	9.2	88.6	82.0
413700930	1441065683	31.09274253305526	122.354882106721	9.2	88.56666666666666	82.0
413700930	1441065684	31.092743239066483	122.35493160028076	9.2	88.53333333333333	82.0
413700930	1441065685	31.092744105844005	122.3549813748855	9.2	88.5	82.0
413700930	1441065686	31.092745121198302	122.35503132474135	9.2	88.46666666666667	82.0
413700930	1441065687	31.09274627294002	122.35508134405438	9.2	88.43333333333334	82.0
413700930	1441065688	31.09274754888	122.35513132703075	9.2	88.39999999999999	82.0
413700930	1441065689	31.092748936829203	122.35518116787647	9.2	88.36666666666667	82.0
413700930	1441065690	31.092750424598766	122.35523076079755	9.2	88.33333333333334	82.0
413700930	1441065691	31.092751999999997	122.35527999999998	9.2	88.3	82.0
413700930	1441065692	31.092753652342378	122.35532880428386	9.196666666666665	88.27333333333334	82.03333333333333
413700930	1441065693	31.092755376927403	122.35537719082579	9.193333333333333	88.24666666666667	82.06666666666668
413700930	1441065694	31.092757170554584	122.35542520139656	9.19	88.22000000000001	82.10000000000001
413700930	1441065695	31.092759030023323	122.35547287776689	9.186666666666666	88.19333333333333	82.13333333333333
413700930	1441065696	31.092760952132966	122.35552026170755	9.183333333333334	88.16666666666667	82.16666666666667
413700930	1441065697	31.0927629336828	122.35556739498932	9.18	88.14	82.2
413700930	1441065698	31.09276497147205	122.35561431938291	9.176666666666666	88.11333333333334	82.23333333333333
413700930	1441065699	31.092767062299895	122.35566107665909	9.173333333333332	88.08666666666667	82.26666666666667
413700930	1441065700	31.092769202965414	122.35570770858857	9.17	88.06	82.3
413700930	1441065701	31.092771390267643	122.35575425694213	9.166666666666666	88.03333333333333	82.33333333333333
413700930	1441065702	31.09277362100557	122.3558007634905	9.163333333333332	88.00666666666667	82.36666666666666
413700930	1441065703	31.09277589197811	122.3558472700044	9.16	87.98	82.4
413700930	1441065704	31.092778199984135	122.35589381825457	9.156666666666666	87.95333333333333	82.43333333333334
413700930	1441065705	31.092780541822414	122.3559404500118	9.153333333333332	87.92666666666666	82.46666666666667
413700930	1441065706	31.09278291429171	122.35598720704677	9.149999999999999	87.9	82.50000000000001
413700930	1441065707	31.09278531419069	122.35603413113019	9.146666666666667	87.87333333333335	82.53333333333333
413700930	1441065708	31.092787738317966	122.35608126403288	9.143333333333333	87.84666666666666	82.56666666666666
413700930	1441065709	31.09279018347208	122.3561286475255	9.139999999999999	87.82000000000001	82.60000000000001
413700930	1441065710	31.092792646451553	122.35617632337882	9.136666666666667	87.79333333333334	82.63333333333334
413700930	1441065711	31.092795124054778	122.35622433336356	9.133333333333333	87.76666666666668	82.66666666666667
413700930	1441065712	31.09279761308013	122.35627271925047	9.129999999999999	87.74	82.69999999999999
413700930	1441065713	31.092800110325907	122.35632152281025	9.126666666666667	87.71333333333334	82.73333333333333
413700930	1441065714	31.092802612590337	122.35637078581367	9.123333333333333	87.68666666666667	82.76666666666667
413700930	1441065715	31.09280511667159	122.3564205500314	9.12	87.66000000000001	82.8
413700930	1441065716	31.092807619367726	122.35647085723426	9.116666666666667	87.63333333333333	82.83333333333334
413700930	1441065717	31.092810117476787	122.3565217491929	9.113333333333333	87.60666666666667	82.86666666666667
413700930	1441065718	31.092812607796716	122.35657326767806	9.11	87.58	82.9
413700930	1441065719	31.092815087125377	122.35662545446048	9.106666666666666	87.55333333333334	82.93333333333334
413700930	1441065720	31.092817552260563	122.35667835131088	9.103333333333333	87.52666666666666	82.96666666666667
413700930	1441065721	31.09282	122.35673200000001	9.1	87.5	83.0
413700930	1441065722	31.092822426325093	122.35678640827098	9.1	87.6	83.0
413700930	1441065723	31.09282482395252	122.35684144775671	9.1	87.7	83.0
413700930	1441065724	31.092827184783	122.35689695606246	9.1	87.80000000000001	83.0
413700930	1441065725	31.09282950071753	122.35695277079354	9.1	87.9	83.0
413700930	1441065726	31.09283176365738	122.35700872955509	9.1	88.0	83.0
413700930	1441065727	31.09283396550407	122.35706466995234	9.1	88.10000000000001	83.0
413700930	1441065728	31.092836098159424	122.35712042959038	9.1	88.2	83.0
413700930	1441065729	31.092838153525573	122.35717584607428	9.1	88.3	83.0
413700930	1441065730	31.09284012350487	122.35723075700918	9.1	88.39999999999999	83.0
413700930	1441065731	31.092842000000005	122.357285	9.1	88.5	83.0
413700930	1441065732	31.092843776735307	122.35733844858888	9.1	88.54	82.95
413700930	1441065733	31.092845454721125	122.35739112006621	9.1	88.58	82.9
413700930	1441065734	31.09284703678915	122.35744306765945	9.1	88.62	82.85
413700930	1441065735	31.092848525770968	122.35749434459616	9.1	88.66000000000001	82.8
413700930	1441065736	31.092849924498115	122.3575450041039	9.1	88.7	82.75
413700930	1441065737	31.092851235801994	122.35759509941015	9.1	88.74	82.69999999999999
413700930	1441065738	31.092852462513914	122.3576446837425	9.1	88.78	82.65
413700930	1441065739	31.092853607465134	122.35769381032853	9.1	88.82000000000001	82.60000000000001
413700930	1441065740	31.092854673486787	122.35774253239582	9.1	88.86000000000001	82.55000000000001
413700930	1441065741	31.09285566340992	122.357790903172	9.1	88.9	82.50000000000001
413700930	1441065742	31.092856580065558	122.3578389758846	9.1	88.94	82.45
413700930	1441065743	31.092857426284564	122.35788680376135	9.1	88.98	82.4
413700930	1441065744	31.092858204897766	122.35793444002977	9.1	89.02000000000001	82.35000000000001
413700930	1441065745	31.092858918735917	122.35798193791756	9.1	89.06	82.3
413700930	1441065746	31.09285957062966	122.35802935065237	9.1	89.10000000000001	82.25
413700930	1441065747	31.092860163409583	122.35807673146188	9.1	89.14	82.2
413700930	1441065748	31.092860699906193	122.35812413357368	9.1	89.18	82.15
413700930	1441065749	31.09286118294992	122.35817161021554	9.1	89.22000000000001	82.10000000000001
413700930	1441065750	31.092861615371095	122.35821921461505	9.1	89.26	82.05
413700930	1441065751	31.092862	122.35826699999998	9.1	89.30000000000001	82.0
413700930	1441065752	31.092862340789985	122.35831500838732	9.1	89.25000000000001	81.95
413700930	1441065753	31.09286264618695	122.35836323695139	9.1	89.2	81.89999999999999
413700930	1441065754	31.092862925760013	122.35841167165587	9.1	89.15	81.85
413700930	1441065755	31.09286318907831	122.35846029846444	9.1	89.10000000000001	81.8
413700930	1441065756	31.09286344571094	122.35850910334081	9.1	89.05000000000001	81.75
413700930	1441065757	31.092863705227078	122.35855807224868	9.1	89.00000000000001	81.7
413700930	1441065758	31.09286397719589	122.35860719115183	9.1	88.95	81.64999999999999
413700930	1441065759	31.092864271186606	122.35865644601402	9.1	88.9	81.6
413700930	1441065760	31.09286459676842	122.35870582279898	9.1	88.85000000000001	81.55
413700930	1441065761	31.092864963510575	122.35875530747057	9.1	88.8	81.5
413700930	1441065762	31.092865380982346	122.35880488599258	9.1	88.75	81.45
413700930	1441065763	31.092865858753008	122.35885454432888	9.1	88.7	81.4
413700930	1441065764	31.092866406391874	122.35890426844328	9.1	88.65	81.35000000000001
413700930	1441065765	31.092867033468266	122.3589540442997	9.1	88.60000000000001	81.30000000000001
413700930	1441065766	31.09286774955155	122.35900385786204	9.1	88.55	81.25
413700930	1441065767	31.09286856421108	122.35905369509416	9.1	88.5	81.2
413700930	1441065768	31.092869487016262	122.35910354196007	9.1	88.45	81.15
413700930	1441065769	31.092870527536505	122.35915338442368	9.1	88.39999999999999	81.1
413700930	1441065770	31.092871695341277	122.359203208449	9.1	88.35	81.05
413700930	1441065771	31.092872999999994	122.359253	9.1	88.3	81.0
413700930	1441065772	31.092874450240327	122.35930274688181	9.1	88.10000000000001	81.0909090909091
413700930	1441065773	31.092876051422582	122.35935244426406	9.1	87.9	81.18181818181817
413700930	1441065774	31.092877808065236	122.35940208915748	9.1	87.7	81.27272727272728
413700930	1441065775	31.092879724686767	122.35945167857285	9.1	87.5	81.36363636363637
413700930	1441065776	31.092881805805696	122.35950120952093	9.1	87.3	81.45454545454545
413700930	1441065777	31.092884055940484	122.35955067901247	9.1	87.10000000000001	81.54545454545455
413700930	1441065778	31.092886479609625	122.35960008405829	9.1	86.9	81.63636363636363
413700930	1441065779	31.09288908133164	122.35964942166915	9.1	86.7	81.72727272727273
413700930	1441065780	31.09289186562504	122.35969868885583	9.1	86.5	81.81818181818183
413700930	1441065781	31.092894837008313	122.35974788262918	9.1	86.3	81.9090909090909
413700930	1441065782	31.092898	122.35979700000001	9.1	86.1	82.0
413700930	1441065783	31.092901348371207	122.35984604055116	9.1	86.08888888888889	82.0
413700930	1441065784	31.092904832903464	122.35989501415364	9.1	86.07777777777778	82.0
413700930	1441065785	31.092908393630847	122.35994393325039	9.1	86.06666666666666	82.0
413700930	1441065786	31.09291197058746	122.35999281028424	9.1	86.05555555555556	82.0
413700930	1441065787	31.092915503807337	122.36004165769788	9.1	86.04444444444445	82.0
413700930	1441065788	31.092918933324516	122.36009048793387	9.1	86.03333333333335	82.0
413700930	1441065789	31.092922199173035	122.3601393134347	9.1	86.02222222222223	82.0
413700930	1441065790	31.092925241386855	122.36018814664266	9.1	86.01111111111112	82.0
413700930	1441065791	31.092927999999986	122.360237	9.1	86.0	82.0
413700930	1441065792	31.09293042895208	122.36028588404724	9.1	86.16666666666667	82.0
413700930	1441065793	31.092932537805623	122.36033480171875	9.1	86.33333333333334	82.0
413700930	1441065794	31.09293435002882	122.36038375404726	9.1	86.5	82.0
413700930	1441065795	31.092935889089887	122.3604327420657	9.1	86.66666666666669	82.0
413700930	1441065796	31.09293717845699	122.36048176680691	9.1	86.83333333333334	82.0
413700930	1441065797	31.09293824159834	122.36053082930388	9.1	87.00000000000001	82.0
413700930	1441065798	31.09293910198215	122.36057993058961	9.1	87.16666666666667	82.0
413700930	1441065799	31.09293978307658	122.36062907169709	9.1	87.33333333333334	82.0
413700930	1441065800	31.092940308349867	122.36067825365947	9.1	87.5	82.0
413700930	1441065801	31.092940701270194	122.36072747750988	9.1	87.66666666666667	82.0
413700930	1441065802	31.09294098530571	122.36077674428148	9.1	87.83333333333334	82.0
413700930	1441065803	31.092941183924665	122.36082605500752	9.1	88.00000000000001	82.0
413700930	1441065804	31.09294132059522	122.3608754107213	9.1	88.16666666666667	82.0
413700930	1441065805	31.092941418785568	122.36092481245616	9.1	88.33333333333334	82.0
413700930	1441065806	31.092941501963892	122.36097426124545	9.1	88.5	82.0
413700930	1441065807	31.092941593598404	122.36102375812261	9.1	88.66666666666667	82.0
413700930	1441065808	31.09294171715726	122.36107330412112	9.1	88.83333333333333	82.0
413700930	1441065809	31.092941896108673	122.36112290027451	9.1	89.00000000000001	82.0
413700930	1441065810	31.09294215392081	122.36117254761638	9.1	89.16666666666667	82.0
413700930	1441065811	31.09294251406186	122.36122224718031	9.1	89.33333333333334	82.0
413700930	1441065812	31.09294300000001	122.36127200000001	9.1	89.5	82.0
413700930	1441065813	31.092943629758455	122.3613218046603	9.1	89.42105263157895	82.0
413700930	1441065814	31.09294439958053	122.36137164995047	9.1	89.3421052631579	82.0
413700930	1441065815	31.09294530026463	122.36142152221089	9.1	89.26315789473685	82.0
413700930	1441065816	31.09294632260914	122.3614714077819	9.1	89.1842105263158	82.0
413700930	1441065817	31.092947457412468	122.36152129300388	9.1	89.10526315789474	82.0
413700930	1441065818	31.092948695473073	122.3615711642171	9.1	89.02631578947368	82.0
413700930	1441065819	31.092950027589406	122.36162100776187	9.1	88.94736842105263	82.0
413700930	1441065820	31.09295144455994	122.36167080997849	9.1	88.86842105263159	82.0
413700930	1441065821	31.09295293718319	122.36172055720718	9.1	88.78947368421053	82.0
413700930	1441065822	31.09295449625768	122.36177023578819	9.1	88.71052631578947	82.0
413700930	1441065823	31.09295611258193	122.36181983206174	9.1	88.63157894736841	82.0
413700930	1441065824	31.09295777695455	122.361869332368	9.1	88.55263157894737	82.0
413700930	1441065825	31.09295948017408	122.36191872304717	9.1	88.47368421052632	82.0
413700930	1441065826	31.09296121303913	122.36196799043937	9.1	88.39473684210526	82.0
413700930	1441065827	31.092962966348356	122.36201712088477	9.1	88.31578947368422	82.0
413700930	1441065828	31.09296473090038	122.36206610072344	9.1	88.23684210526315	82.0
413700930	1441065829	31.09296649749386	122.3621149162955	9.1	88.1578947368421	82.0
413700930	1441065830	31.092968256927495	122.362163553941	9.1	88.07894736842105	82.0
413700930	1441065831	31.09297	122.36221199999999	9.1	88.0	82.0
413700930	1441065832	31.092971723173232	122.36226025482063	9.1	87.98181818181817	82.0
413700930	1441065833	31.09297344556168	122.3623083747834	9.1	87.96363636363637	82.0
413700930	1441065834	31.092975191942855	122.36235643027706	9.1	87.94545454545454	82.0
413700930	1441065835	31.092976987094197	122.36240449169036	9.1	87.92727272727272	82.0
413700930	1441065836	31.092978855793024	122.36245262941205	9.1	87.9090909090909	82.0
413700930	1441065837	31.092980822816564	122.36250091383106	9.1	87.89090909090909	82.0
413700930	1441065838	31.092982912941917	122.36254941533628	9.1	87.87272727272727	82.0
413700930	1441065839	31.092985150946095	122.36259820431668	9.1	87.85454545454544	82.0
413700930	1441065840	31.092987561605984	122.36264735116139	9.1	87.83636363636363	82.0
413700930	1441065841	31.092990169698403	122.36269692625943	9.1	87.81818181818181	82.0
413700930	1441065842	31.092993000000003	122.362747	9.1	87.8	82.0
413700930	1441065843	31.092996057314327	122.36279758966297	9.1	87.83333333333333	82.0
413700930	1441065844	31.0929992665528	122.36284850009051	9.1	87.86666666666667	82.0
413700930	1441065845	31.093002532654154	122.36289948301525	9.1	87.89999999999999	82.0
413700930	1441065846	31.093005760557485	122.36295029016954	9.1	87.93333333333332	82.0
413700930	1441065847	31.09300885520233	122.36300067328548	9.1	87.96666666666665	82.0
413700930	1441065848	31.09301172152855	122.36305038409498	9.1	88.0	82.0
413700930	1441065849	31.09301426447645	122.36309917432962	9.1	88.03333333333332	82.0
413700930	1441065850	31.0930163889866	122.36314679572088	9.1	88.06666666666665	82.0
413700930	1441065851	31.093018	122.363193	9.1	88.1	82.0
413700930	1441065852	31.09301903803763	122.363237637536	9.1	88.15454545454544	82.0
413700930	1441065853	31.093019585939597	122.36328095324981	9.1	88.2090909090909	82.0
413700930	1441065854	31.09301976212528	122.36332329070044	9.1	88.26363636363637	82.0
413700930	1441065855	31.093019685013584	122.36336499344732	9.1	88.31818181818181	82.0
413700930	1441065856	31.093019473022984	122.36340640504993	9.1	88.37272727272726	82.0
413700930	1441065857	31.09301924457151	122.36344786906811	9.1	88.42727272727274	82.0
413700930	1441065858	31.09301911807672	122.36348972906184	9.1	88.48181818181818	82.0
413700930	1441065859	31.09301921195575	122.36353232859135	9.1	88.53636363636363	82.0
413700930	1441065860	31.093019644625258	122.36357601121702	9.1	88.5909090909091	82.0
413700930	1441065861	31.093020534501463	122.36362112049957	9.1	88.64545454545456	82.0
413700930	1441065862	31.093022	122.36366799999999	9.1	88.7	82.0
413700930	1441065863	31.093024125170402	122.3637168935391	9.1	88.63000000000001	82.0
413700930	1441065864	31.093026856599494	122.36376764597618	9.1	88.56	82.0
413700930	1441065865	31.09303010650874	122.36382000242988	9.1	88.49000000000001	82.0
413700930	1441065866	31.093033787119946	122.36387370801877	9.1	88.42	82.0
413700930	1441065867	31.093037810655336	122.36392850786113	9.1	88.35	82.0
413700930	1441065868	31.09304208933744	122.36398414707509	9.1	88.28	82.0
413700930	1441065869	31.09304653538933	122.36404037077847	9.1	88.21	82.0
413700930	1441065870	31.093051061034377	122.3640969240889	9.1	88.14	82.0
413700930	1441065871	31.093055578496497	122.36415355212371	9.1	88.07	82.0
413700930	1441065872	31.09306	122.36421	9.1	88.0	82.0
413700930	1441065873	31.09306425308433	122.36426605694335	9.1	87.98333333333333	82.0
413700930	1441065874	31.093068326547918	122.3643216886144	9.1	87.96666666666665	82.0
413700930	1441065875	31.093072224503967	122.36437690478255	9.1	87.95	82.0
413700930	1441065876	31.09307595106559	122.36443171521722	9.1	87.93333333333332	82.0
413700930	1441065877	31.09307951034593	122.36448612968783	9.1	87.91666666666667	82.0
413700930	1441065878	31.093082906458058	122.36454015796386	9.1	87.9	82.0
413700930	1441065879	31.093086143515077	122.36459380981476	9.1	87.88333333333333	82.0
413700930	1441065880	31.093089225630038	122.36464709501001	9.1	87.86666666666667	82.0
413700930	1441065881	31.09309215691598	122.36470002331914	9.1	87.85	82.0
413700930	1441065882	31.093094941485916	122.36475260451162	9.1	87.83333333333333	82.0
413700930	1441065883	31.093097583452884	122.364804848357	9.1	87.81666666666666	82.0
413700930	1441065884	31.093100086929837	122.3648567646248	9.1	87.8	82.0
413700930	1441065885	31.093102456029744	122.36490836308458	9.1	87.78333333333333	82.0
413700930	1441065886	31.09310469486558	122.36495965350593	9.1	87.76666666666667	82.0
413700930	1441065887	31.093106807550274	122.36501064565839	9.1	87.75	82.0
413700930	1441065888	31.093108798196692	122.36506134931155	9.1	87.73333333333332	82.0
413700930	1441065889	31.09311067091778	122.36511177423505	9.1	87.71666666666667	82.0
413700930	1441065890	31.09311242982641	122.36516193019845	9.1	87.69999999999999	82.0
413700930	1441065891	31.093114079035438	122.36521182697143	9.1	87.68333333333332	82.0
413700930	1441065892	31.093115622657713	122.36526147432359	9.1	87.66666666666667	82.0
413700930	1441065893	31.093117064806055	122.3653108820246	9.1	87.64999999999999	82.0
413700930	1441065894	31.093118409593302	122.3653600598441	9.1	87.63333333333333	82.0
413700930	1441065895	31.093119661132224	122.36540901755176	9.1	87.61666666666666	82.0
413700930	1441065896	31.09312082353563	122.36545776491727	9.1	87.6	82.0
413700930	1441065897	31.093121900916273	122.36550631171032	9.1	87.58333333333333	82.0
413700930	1441065898	31.093122897386884	122.3655546677006	9.1	87.56666666666666	82.0
413700930	1441065899	31.093123817060246	122.36560284265782	9.1	87.55	82.0
413700930	1441065900	31.093124664049043	122.36565084635173	9.1	87.53333333333333	82.0
413700930	1441065901	31.093125442465997	122.36569868855203	9.1	87.51666666666667	82.0
413700930	1441065902	31.093126156423782	122.36574637902848	9.1	87.5	82.0
413700930	1441065903	31.093126810035084	122.36579392755081	9.1	87.48333333333333	82.0
413700930	1441065904	31.093127407412563	122.36584134388876	9.1	87.46666666666667	82.0
413700930	1441065905	31.093127952668866	122.36588863781218	9.1	87.44999999999999	82.0
413700930	1441065906	31.093128449916623	122.36593581909075	9.1	87.43333333333334	82.0
413700930	1441065907	31.093128903268447	122.3659828974943	9.1	87.41666666666666	82.0
413700930	1441065908	31.09312931683694	122.36602988279262	9.1	87.39999999999999	82.0
413700930	1441065909	31.09312969473471	122.36607678475553	9.1	87.38333333333334	82.0
413700930	1441065910	31.093130041074296	122.36612361315281	9.1	87.36666666666666	82.0
413700930	1441065911	31.09313035996829	122.36617037775432	9.1	87.35	82.0
413700930	1441065912	31.0931306555292	122.36621708832983	9.1	87.33333333333333	82.0
413700930	1441065913	31.0931309318696	122.36626375464924	9.1	87.31666666666666	82.0
413700930	1441065914	31.09313119310198	122.36631038648237	9.1	87.29999999999998	82.0
413700930	1441065915	31.093131443338848	122.36635699359907	9.1	87.28333333333333	82.0
413700930	1441065916	31.093131686692697	122.36640358576922	9.1	87.26666666666667	82.0
413700930	1441065917	31.093131927276005	122.36645017276267	9.1	87.24999999999999	82.0
413700930	1441065918	31.09313216920122	122.36649676434931	9.1	87.23333333333333	82.0
413700930	1441065919	31.0931324165808	122.36654337029903	9.1	87.21666666666665	82.0
413700930	1441065920	31.09313267352719	122.36659000038172	9.1	87.19999999999999	82.0
413700930	1441065921	31.093132944152764	122.36663666436729	9.1	87.18333333333334	82.0
413700930	1441065922	31.09313323256998	122.36668337202565	9.1	87.16666666666666	82.0
413700930	1441065923	31.09313354289119	122.36673013312671	9.1	87.15	82.0
413700930	1441065924	31.093133879228798	122.36677695744044	9.1	87.13333333333333	82.0
413700930	1441065925	31.093134245695147	122.36682385473675	9.1	87.11666666666666	82.0
413700930	1441065926	31.0931346464026	122.36687083478559	9.1	87.10000000000001	82.0
413700930	1441065927	31.093135085463487	122.36691790735694	9.1	87.08333333333333	82.0
413700930	1441065928	31.093135566990103	122.3669650822207	9.1	87.06666666666666	82.0
413700930	1441065929	31.09313609509479	122.36701236914692	9.1	87.05	82.0
413700930	1441065930	31.09313667388982	122.36705977790555	9.1	87.03333333333333	82.0
413700930	1441065931	31.09313730748747	122.36710731826656	9.1	87.01666666666665	82.0
413700930	1441065932	31.093138000000003	122.367155	9.1	87.0	82.0
413700930	1441065933	31.093138752504103	122.36720282911322	9.094736842105263	87.14210526315789	82.05263157894737
413700930	1441065934	31.093139553934197	122.36725079656331	9.089473684210526	87.28421052631577	82.10526315789474
413700930	1441065935	31.09314039018914	122.3672988895446	9.08421052631579	87.42631578947369	82.1578947368421
413700930	1441065936	31.09314124716782	122.36734709525147	9.078947368421053	87.56842105263158	82.21052631578947
413700930	1441065937	31.09314211076918	122.36739540087825	9.073684210526315	87.71052631578947	82.26315789473685
413700930	1441065938	31.093142966892103	122.36744379361924	9.068421052631578	87.85263157894737	82.31578947368422
413700930	1441065939	31.093143801435556	122.36749226066875	9.063157894736841	87.99473684210525	82.36842105263159
413700930	1441065940	31.09314460029851	122.36754078922097	9.057894736842105	88.13684210526316	82.42105263157895
413700930	1441065941	31.09314534937993	122.36758936647013	9.052631578947368	88.27894736842106	82.47368421052632
413700930	1441065942	31.09314603457883	122.36763797961042	9.047368421052632	88.42105263157895	82.52631578947368
413700930	1441065943	31.09314664179422	122.36768661583602	9.042105263157895	88.56315789473683	82.57894736842105
413700930	1441065944	31.093147156925152	122.36773526234103	9.036842105263158	88.70526315789475	82.63157894736842
413700930	1441065945	31.093147565870684	122.36778390631954	9.031578947368422	88.84736842105264	82.68421052631578
413700930	1441065946	31.09314785452988	122.36783253496563	9.026315789473685	88.98947368421052	82.73684210526315
413700930	1441065947	31.09314800880185	122.36788113547333	9.021052631578947	89.13157894736842	82.78947368421053
413700930	1441065948	31.09314801458571	122.36792969503664	9.01578947368421	89.27368421052631	82.8421052631579
413700930	1441065949	31.093147857780572	122.36797820084958	9.010526315789473	89.41578947368421	82.89473684210527
413700930	1441065950	31.09314752428562	122.36802664010607	9.005263157894737	89.55789473684212	82.94736842105263
413700930	1441065951	31.093147000000002	122.36807500000002	9.0	89.7	83.0
413700930	1441065952	31.09314627712809	122.36812327519462	9.00909090909091	89.7818181818182	82.9090909090909
413700930	1441065953	31.09314537309491	122.36817149023024	9.018181818181818	89.86363636363636	82.81818181818183
413700930	1441065954	31.09314431163062	122.3682196771164	9.027272727272727	89.94545454545455	82.72727272727273
413700930	1441065955	31.093143116465345	122.36826786786291	9.036363636363637	90.02727272727273	82.63636363636363
413700930	1441065956	31.09314181132914	122.36831609447943	9.045454545454545	90.10909090909092	82.54545454545455
413700930	1441065957	31.093140419952018	122.36836438897572	9.054545454545455	90.19090909090909	82.45454545454545
413700930	1441065958	31.093138966063947	122.36841278336169	9.063636363636363	90.27272727272728	82.36363636363637
413700930	1441065959	31.093137473394865	122.36846130964715	9.072727272727272	90.35454545454546	82.27272727272728
413700930	1441065960	31.09313596567464	122.36850999984202	9.081818181818182	90.43636363636364	82.18181818181817
413700930	1441065961	31.09313446663308	122.3685588859563	9.09090909090909	90.51818181818182	82.0909090909091
413700930	1441065962	31.093133	122.368608	9.1	90.6	82.0
413700930	1441065963	31.09313159200971	122.36865734302992	9.088888888888889	90.56666666666666	82.0
413700930	1441065964	31.093130278915027	122.36870679229011	9.077777777777778	90.53333333333333	82.0
413700930	1441065965	31.093129099473582	122.36875619407138	9.066666666666666	90.5	82.0
413700930	1441065966	31.093128092443262	122.36880539466468	9.055555555555555	90.46666666666665	82.0
413700930	1441065967	31.093127296582136	122.36885424036105	9.044444444444444	90.43333333333334	82.0
413700930	1441065968	31.093126750648594	122.36890257745156	9.033333333333333	90.4	82.0
413700930	1441065969	31.093126493401154	122.36895025222739	9.022222222222222	90.36666666666666	82.0
413700930	1441065970	31.093126563598624	122.36899711097978	9.011111111111111	90.33333333333333	82.0
413700930	1441065971	31.093126999999992	122.369043	9.0	90.3	82.0
413700930	1441065972	31.093127824794333	122.36908783558978	9.0	90.24545454545454	82.0
413700930	1441065973	31.093128993890268	122.36913181409238	9.0	90.19090909090909	82.0
413700930	1441065974	31.093130446625942	122.36917520186138	9.0	90.13636363636364	82.0
413700930	1441065975	31.09313212233914	122.3692182652502	9.0	90.08181818181818	82.0
413700930	1441065976	31.09313396036728	122.36926127061226	9.0	90.02727272727273	82.0
413700930	1441065977	31.09313590004744	122.36930448430078	9.0	89.97272727272727	82.0
413700930	1441065978	31.09313788071631	122.36934817266902	9.0	89.91818181818182	82.0
413700930	1441065979	31.093139841710236	122.36939260207005	9.0	89.86363636363636	82.0
413700930	1441065980	31.09314172236519	122.36943803885696	9.0	89.80909090909091	82.0
413700930	1441065981	31.093143462016727	122.36948474938266	9.0	89.75454545454546	82.0
413700930	1441065982	31.093145	122.369533	9.0	89.7	82.0
413700930	1441065983	31.093146291707903	122.3695829712529	9.0	89.74000000000001	82.0
413700930	1441065984	31.093147356765975	122.36963450044995	9.0	89.78	82.0
413700930	1441065985	31.093148230858237	122.3696873390909	9.0	89.82	82.0
413700930	1441065986	31.093148949669093	122.36974123867559	9.0	89.86	82.0
413700930	1441065987	31.093149548883265	122.3697959507039	9.0	89.9	82.0
413700930	1441065988	31.09315006418596	122.36985122667576	9.0	89.94	82.0
413700930	1441065989	31.093150531262754	122.36990681809118	9.0	89.98	82.0
413700930	1441065990	31.093150985799653	122.36996247645027	9.0	90.02	82.0
413700930	1441065991	31.093151463483103	122.37001795325314	9.0	90.06	82.0
413700930	1441065992	31.09315199999999	122.370073	9.0	90.1	82.0
413700930	1441065993	31.093152622896987	122.3701274121228	9.0	90.10526315789474	82.0
413700930	1441065994	31.09315332715859	122.37018116078009	9.0	90.11052631578946	82.0
413700930	1441065995	31.093154099628723	122.37023426106205	9.0	90.1157894736842	82.0
413700930	1441065996	31.093154927151215	122.3702867280588	9.0	90.12105263157895	82.0
413700930	1441065997	31.09315579656992	122.37033857686048	9.0	90.12631578947368	82.0
413700930	1441065998	31.09315669472861	122.37038982255714	9.0	90.13157894736841	82.0
413700930	1441065999	31.093157608471053	122.37044048023888	9.0	90.13684210526316	82.0
413700930	1441066000	31.093158524640987	122.37049056499572	9.0	90.14210526315789	82.0
413700930	1441066001	31.09315943008209	122.37054009191765	9.0	90.14736842105263	82.0
413700930	1441066002	31.093160311638037	122.37058907609463	9.0	90.15263157894736	82.0
413700930	1441066003	31.09316115615248	122.37063753261666	9.0	90.1578947368421	82.0
413700930	1441066004	31.093161950468996	122.37068547657364	9.0	90.16315789473684	82.0
413700930	1441066005	31.093162681431178	122.37073292305546	9.0	90.16842105263159	82.0
413700930	1441066006	31.09316333588258	122.37077988715201	9.0	90.1736842105263	82.0
413700930	1441066007	31.093163900666703	122.37082638395316	9.0	90.17894736842105	82.0
413700930	1441066008	31.093164362627046	122.37087242854874	9.0	90.1842105263158	82.0
413700930	1441066009	31.09316470860709	122.37091803602854	9.0	90.18947368421053	82.0
413700930	1441066010	31.09316492545028	122.37096322148237	9.0	90.19473684210526	82.0
413700930	1441066011	31.093164999999996	122.37100800000002	9.0	90.2	82.0
413700930	1441066012	31.093164924074806	122.37105240194776	9.0	90.23	82.0
413700930	1441066013	31.09316470939382	122.37109651879817	9.0	90.25999999999999	82.0
413700930	1441066014	31.09316437265113	122.37114045730036	9.0	90.29	82.0
413700930	1441066015	31.09316393054071	122.3711843242035	9.0	90.32000000000001	82.0
413700930	1441066016	31.093163399756406	122.37122822625682	9.0	90.35000000000001	82.0
413700930	1441066017	31.093162796991873	122.37127227020953	9.0	90.38	82.0
413700930	1441066018	31.093162138940652	122.37131656281089	9.0	90.41	82.0
413700930	1441066019	31.09316144229614	122.3713612108102	9.0	90.44000000000001	82.0
413700930	1441066020	31.09316072375156	122.37140632095681	9.0	90.47000000000001	82.0
413700930	1441066021	31.093160000000008	122.37145200000002	9.0	90.5	82.0
413700930	1441066022	31.09315928512789	122.37149832873358	9.0	90.50909090909092	82.0
413700930	1441066023	31.09315858279552	122.37154528412859	9.0	90.51818181818183	82.0
413700930	1441066024	31.09315789405675	122.37159281720054	9.0	90.52727272727273	82.0
413700930	1441066025	31.09315721996549	122.37164087896483	9.0	90.53636363636363	82.0
413700930	1441066026	31.093156561575725	122.37168942043695	9.0	90.54545454545455	82.0
413700930	1441066027	31.09315591994149	122.37173839263238	9.0	90.55454545454546	82.0
413700930	1441066028	31.093155296116926	122.37178774656653	9.0	90.56363636363638	82.0
413700930	1441066029	31.093154691156176	122.37183743325488	9.0	90.57272727272728	82.0
413700930	1441066030	31.09315410611355	122.37188740371295	9.0	90.58181818181818	82.0
413700930	1441066031	31.09315354204336	122.37193760895615	9.0	90.5909090909091	82.0
413700930	1441066032	31.093152999999997	122.37198799999999	9.0	90.6	82.0
413700930	1441066033	31.09315247973687	122.37203853455961	9.005	90.625	82.0
413700930	1441066034	31.09315197580299	122.37208919714871	9.01	90.64999999999999	82.0
413700930	1441066035	31.093151481446267	122.37213997898071	9.015	90.675	82.0
413700930	1441066036	31.093150989914676	122.37219087126901	9.02	90.69999999999999	82.0
413700930	1441066037	31.09315049445616	122.37224186522701	9.025	90.72500000000001	82.0
413700930	1441066038	31.093149988318693	122.37229295206798	9.03	90.75	82.0
413700930	1441066039	31.09314946475024	122.37234412300528	9.035	90.775	82.0
413700930	1441066040	31.093148916998828	122.37239536925227	9.04	90.8	82.0
413700930	1441066041	31.09314833831245	122.37244668202224	9.045	90.825	82.0
413700930	1441066042	31.093147721939147	122.37249805252848	9.05	90.85	82.0
413700930	1441066043	31.09314706112695	122.37254947198426	9.055	90.875	82.0
413700930	1441066044	31.09314634912388	122.37260093160289	9.06	90.89999999999999	82.0
413700930	1441066045	31.093145579178053	122.37265242259755	9.065	90.925	82.0
413700930	1441066046	31.093144744537536	122.37270393618154	9.07	90.94999999999999	82.0
413700930	1441066047	31.093143838450413	122.37275546356801	9.075	90.975	82.0
413700930	1441066048	31.093142854164785	122.37280699597024	9.08	91.0	82.0
413700930	1441066049	31.093141784928786	122.37285852460137	9.084999999999999	91.025	82.0
413700930	1441066050	31.093140623990568	122.37291004067461	9.09	91.05	82.0
413700930	1441066051	31.093139364598244	122.37296153540309	9.094999999999999	91.075	82.0
413700930	1441066052	31.093137999999996	122.373013	9.1	91.1	82.0
413700930	1441066053	31.093136526636343	122.37306442255613	9.1	91.14736842105262	82.0
413700930	1441066054	31.093134953717108	122.37311577867307	9.1	91.19473684210526	82.0
413700930	1441066055	31.093133293644517	122.37316704083008	9.1	91.24210526315788	82.0
413700930	1441066056	31.093131558820826	122.37321818150649	9.1	91.28947368421052	82.0
413700930	1441066057	31.09312976164833	122.37326917318165	9.1	91.33684210526316	82.0
413700930	1441066058	31.09312791452939	122.37331998833491	9.1	91.3842105263158	82.0
413700930	1441066059	31.09312602986639	122.37337059944569	9.1	91.43157894736842	82.0
413700930	1441066060	31.093124120061766	122.37342097899341	9.1	91.47894736842105	82.0
413700930	1441066061	31.093122197517985	122.37347109945756	9.1	91.52631578947368	82.0
413700930	1441066062	31.093120274637553	122.37352093331756	9.1	91.57368421052631	82.0
413700930	1441066063	31.093118363823052	122.37357045305293	9.1	91.62105263157895	82.0
413700930	1441066064	31.09311647747706	122.37361963114324	9.1	91.66842105263157	82.0
413700930	1441066065	31.093114628002244	122.37366844006806	9.1	91.71578947368421	82.0
413700930	1441066066	31.09311282780123	122.37371685230694	9.1	91.76315789473685	82.0
413700930	1441066067	31.09311108927679	122.37376484033953	9.1	91.81052631578947	82.0
413700930	1441066068	31.093109424831628	122.37381237664543	9.1	91.85789473684211	82.0
413700930	1441066069	31.09310784686855	122.37385943370437	9.1	91.90526315789474	82.0
413700930	1441066070	31.09310636779039	122.37390598399598	9.1	91.95263157894738	82.0
413700930	1441066071	31.093105	122.373952	9.1	92.0	82.0
413700930	1441066072	31.093103752728744	122.37399747247639	9.1	91.91000000000001	82.0
413700930	1441066073	31.093102622521922	122.37404246530609	9.1	91.82000000000001	82.0
413700930	1441066074	31.093101602753148	122.37408706065028	9.1	91.72999999999999	82.0
413700930	1441066075	31.09310068679599	122.3741313406701	9.1	91.64	82.0
413700930	1441066076	31.09309986802385	122.37417538752669	9.1	91.55000000000001	82.0
413700930	1441066077	31.09309913981002	122.37421928338118	9.1	91.46	82.0
413700930	1441066078	31.093098495527695	122.37426311039465	9.1	91.36999999999999	82.0
413700930	1441066079	31.093097928549962	122.37430695072823	9.1	91.28	82.0
413700930	1441066080	31.093097432249774	122.374350886543	9.1	91.19	82.0
413700930	1441066081	31.093097	122.37439500000002	9.1	91.1	82.0
413700930	1441066082	31.093096626993795	122.37443939694894	9.09090909090909	91.03636363636363	82.0
413700930	1441066083	31.093096315706045	122.37448427799377	9.081818181818182	90.97272727272727	82.0
413700930	1441066084	31.09309607043167	122.37452986742713	9.072727272727272	90.9090909090909	82.0
413700930	1441066085	31.093095895465343	122.37457638954164	9.063636363636363	90.84545454545454	82.0
413700930	1441066086	31.093095795101373	122.37462406862994	9.054545454545455	90.78181818181818	82.0
413700930	1441066087	31.0930957736337	122.37467312898467	9.045454545454545	90.71818181818183	82.0
413700930	1441066088	31.093095835355918	122.37472379489857	9.036363636363637	90.65454545454547	82.0
413700930	1441066089	31.093095984561177	122.37477629066427	9.027272727272727	90.59090909090911	82.0
413700930	1441066090	31.09309622554218	122.37483084057459	9.018181818181818	90.52727272727275	82.0
413700930	1441066091	31.09309656259122	122.37488766892223	9.00909090909091	90.46363636363638	82.0
413700930	1441066092	31.093096999999993	122.37494700000002	9.0	90.40000000000002	82.0
413700930	1441066093	31.093097533021925	122.37500888493278	9.0125	90.36250000000001	82.0
413700930	1441066094	31.093098120759223	122.37507268217323	9.025	90.325	82.0
413700930	1441066095	31.09309871327764	122.37513757700596	9.0375	90.28750000000001	82.0
413700930	1441066096	31.09309926064451	122.3752027547153	9.05	90.25000000000001	82.0
413700930	1441066097	31.093099712928808	122.37526740058543	9.0625	90.2125	82.0
413700930	1441066098	31.093100020201145	122.3753306999004	9.075	90.175	82.0
413700930	1441066099	31.093100132533657	122.37539183794402	9.0875	90.13749999999999	82.0
413700930	1441066100	31.0931	122.37545	9.1	90.1	82.0
413700930	1441066101	31.093099587642172	122.37550458127039	9.1	90.13333333333333	82.0
413700930	1441066102	31.093098920370974	122.37555581663098	9.1	90.16666666666667	82.0
413700930	1441066103	31.09309803806346	122.37560415087607	9.1	90.2	82.0
413700930	1441066104	31.093096980595817	122.37565002880018	9.1	90.23333333333333	82.0
413700930	1441066105	31.09309578784345	122.37569389519784	9.1	90.26666666666667	82.0
413700930	1441066106	31.093094499681037	122.37573619486373	9.1	90.30000000000001	82.0
413700930	1441066107	31.093093155982597	122.37577737259254	9.1	90.33333333333333	82.0
413700930	1441066108	31.09309179662156	122.37581787317907	9.1	90.36666666666666	82.0
413700930	1441066109	31.09309046147078	122.37585814141818	9.1	90.4	82.0
413700930	1441066110	31.093089190402534	122.37589862210473	9.1	90.43333333333334	82.0
413700930	1441066111	31.09308802328855	122.37593976003366	9.1	90.46666666666667	82.0
413700930	1441066112	31.093086999999993	122.37598199999998	9.1	90.5	82.0
413700930	1441066113	31.093086149048222	122.37602568860316	9.1	90.57368421052632	82.05263157894737
413700930	1441066114	31.09308545350754	122.37607077966027	9.1	90.64736842105263	82.10526315789474
413700930	1441066115	31.093084885093152	122.37611712879266	9.1	90.72105263157896	82.1578947368421
413700930	1441066116	31.093084415520412	122.37616459162169	9.1	90.79473684210527	82.21052631578947
413700930	1441066117	31.09308401650487	122.37621302376866	9.1	90.86842105263159	82.26315789473685
413700930	1441066118	31.093083659762268	122.37626228085479	9.1	90.94210526315791	82.31578947368422
413700930	1441066119	31.09308331700856	122.37631221850133	9.1	91.01578947368422	82.36842105263159
413700930	1441066120	31.093082959959887	122.37636269232937	9.1	91.08947368421055	82.42105263157895
413700930	1441066121	31.09308256033263	122.37641355795999	9.1	91.16315789473686	82.47368421052632
413700930	1441066122	31.09308208984337	122.3764646710142	9.1	91.23684210526316	82.52631578947368
413700930	1441066123	31.093081520208923	122.37651588711296	9.1	91.31052631578947	82.57894736842105
413700930	1441066124	31.09308082314636	122.37656706187711	9.1	91.3842105263158	82.63157894736842
413700930	1441066125	31.09307997037294	122.3766180509275	9.1	91.4578947368421	82.68421052631578
413700930	1441066126	31.093078933606154	122.3766687098849	9.1	91.53157894736843	82.73684210526315
413700930	1441066127	31.093077684563763	122.37671889437001	9.1	91.60526315789474	82.78947368421053
413700930	1441066128	31.093076194963675	122.37676846000349	9.1	91.67894736842106	82.8421052631579
413700930	1441066129	31.09307443652408	122.37681726240592	9.1	91.75263157894737	82.89473684210527
413700930	1441066130	31.09307238096334	122.37686515719791	9.1	91.8263157894737	82.94736842105263
413700930	1441066131	31.093069999999994	122.376912	9.1	91.9	83.0
413700930	1441066132	31.093067280281563	122.37695770362757	9.1	91.96000000000001	82.9
413700930	1441066133	31.093064268170476	122.37700240967551	9.1	92.02	82.8
413700930	1441066134	31.093061024957677	122.37704631693377	9.1	92.08000000000001	82.69999999999999
413700930	1441066135	31.09305761193379	122.37708962419227	9.1	92.14	82.60000000000001
413700930	1441066136	31.093054090389227	122.37713253024111	9.1	92.2	82.50000000000001
413700930	1441066137	31.09305052161404	122.3771752338705	9.1	92.26	82.4
413700930	1441066138	31.093046966898097	122.37721793387071	9.1	92.32	82.3
413700930	1441066139	31.093043487530938	122.37726082903204	9.1	92.38000000000001	82.2
413700930	1441066140	31.093040144801893	122.37730411814496	9.1	92.44	82.10000000000001
413700930	1441066141	31.093037000000006	122.377348	9.1	92.5	82.0
413700930	1441066142	31.09303410089117	122.37739263982238	9.1	92.45454545454545	82.0
413700930	1441066143	31.093031441149765	122.37743806857598	9.1	92.4090909090909	82.0
413700930	1441066144	31.093029000927263	122.37748428365927	9.1	92.36363636363636	82.0
413700930	1441066145	31.09302676037508	122.37753128247066	9.1	92.31818181818181	82.0
413700930	1441066146	31.093024699644715	122.37757906240859	9.1	92.27272727272728	82.0
413700930	1441066147	31.093022798887585	122.3776276208714	9.1	92.22727272727272	82.0
413700930	1441066148	31.093021038255106	122.37767695525746	9.1	92.18181818181819	82.0
413700930	1441066149	31.09301939789871	122.3777270629651	9.1	92.13636363636364	82.0
413700930	1441066150	31.093017857969805	122.37777794139257	9.1	92.0909090909091	82.0
413700930	1441066151	31.093016398619763	122.37782958793814	9.1	92.04545454545455	82.0
413700930	1441066152	31.093015	122.37788199999999	9.1	92.0	82.0
413700930	1441066153	31.09301364243975	122.37793514654355	9.1	92.02222222222223	82.0
413700930	1441066154	31.093012306979848	122.37798888280318	9.1	92.04444444444444	82.0
413700930	1441066155	31.093010974839284	122.3780430355805	9.1	92.06666666666668	82.0
413700930	1441066156	31.093009627237286	122.37809743167705	9.1	92.08888888888889	82.0
413700930	1441066157	31.0930082453934	122.37815189789434	9.1	92.11111111111111	82.0
413700930	1441066158	31.093006810527463	122.37820626103385	9.1	92.13333333333333	82.0
413700930	1441066159	31.093005303859584	122.37826034789704	9.1	92.15555555555557	82.0
413700930	1441066160	31.0930037066102	122.3783139852853	9.1	92.17777777777778	82.0
413700930	1441066161	31.093002	122.378367	9.1	92.2	82.0
413700930	1441066162	31.09300016968007	122.37841925453503	9.1	92.2125	81.97500000000001
413700930	1441066163	31.092998219022228	122.37847075415445	9.1	92.225	81.95
413700930	1441066164	31.092996155828327	122.37852153981488	9.1	92.2375	81.92500000000001
413700930	1441066165	31.092993987900147	122.37857165247297	9.1	92.25	81.89999999999999
413700930	1441066166	31.09299172303942	122.37862113308536	9.1	92.2625	81.875
413700930	1441066167	31.092989369047775	122.37867002260873	9.1	92.27499999999999	81.85
413700930	1441066168	31.09298693372679	122.3787183619998	9.1	92.28750000000001	81.825
413700930	1441066169	31.092984424877958	122.37876619221525	9.1	92.30000000000001	81.8
413700930	1441066170	31.09298185030274	122.37881355421179	9.1	92.31250000000001	81.775
413700930	1441066171	31.092979217802473	122.3788604889462	9.1	92.325	81.75
413700930	1441066172	31.0929765351785	122.37890703737523	9.1	92.3375	81.72500000000001
413700930	1441066173	31.092973810232042	122.37895324045562	9.1	92.35000000000001	81.7
413700930	1441066174	31.09297105076429	122.37899913914413	9.1	92.36250000000001	81.675
413700930	1441066175	31.09296826457636	122.3790447743976	9.1	92.375	81.64999999999999
413700930	1441066176	31.09296545946933	122.3790901871728	9.1	92.3875	81.625
413700930	1441066177	31.09296264324419	122.37913541842656	9.1	92.4	81.6
413700930	1441066178	31.092959823701886	122.3791805091157	9.1	92.41250000000001	81.575
413700930	1441066179	31.09295700864331	122.37922550019707	9.1	92.425	81.55
413700930	1441066180	31.092954205869297	122.37927043262745	9.1	92.4375	81.525
413700930	1441066181	31.0929514231806	122.37931534736379	9.1	92.45	81.5
413700930	1441066182	31.092948668377964	122.37936028536289	9.1	92.4625	81.475
413700930	1441066183	31.09294594926203	122.37940528758166	9.1	92.47500000000001	81.45
413700930	1441066184	31.092943273633413	122.37945039497698	9.1	92.48750000000001	81.425
413700930	1441066185	31.092940649292665	122.37949564850577	9.1	92.50000000000001	81.4
413700930	1441066186	31.092938084040238	122.37954108912493	9.1	92.5125	81.375
413700930	1441066187	31.092935585676585	122.37958675779136	9.1	92.525	81.35000000000001
413700930	1441066188	31.09293316200208	122.37963269546204	9.1	92.53750000000001	81.325
413700930	1441066189	31.09293082081702	122.3796789430939	9.1	92.55000000000001	81.30000000000001
413700930	1441066190	31.09292856992166	122.37972554164391	9.1	92.5625	81.27499999999999
413700930	1441066191	31.092926417116196	122.37977253206907	9.1	92.575	81.25
413700930	1441066192	31.092924370200755	122.37981995532633	9.1	92.5875	81.225
413700930	1441066193	31.09292243697537	122.37986785237273	9.1	92.60000000000001	81.2
413700930	1441066194	31.092920625240072	122.37991626416529	9.1	92.6125	81.175
413700930	1441066195	31.092918942794768	122.37996523166106	9.1	92.62500000000001	81.15
413700930	1441066196	31.092917397439322	122.38001479581709	9.1	92.63750000000002	81.125
413700930	1441066197	31.092915996973527	122.38006499759048	9.1	92.65000000000002	81.1
413700930	1441066198	31.092914749197092	122.38011587793835	9.1	92.66250000000001	81.07499999999999
413700930	1441066199	31.092913661909673	122.38016747781778	9.1	92.67500000000001	81.05
413700930	1441066200	31.09291274291081	122.38021983818592	9.1	92.68750000000001	81.02499999999999
413700930	1441066201	31.092911999999995	122.380273	9.1	92.7	81.0
413700930	1441066202	31.09291143800495	122.38032696850894	9.09	92.61000000000001	81.0
413700930	1441066203	31.092911049866597	122.38038160612874	9.08	92.52000000000001	81.0
413700930	1441066204	31.092910825554416	122.38043673956709	9.07	92.43	81.0
413700930	1441066205	31.092910755038172	122.38049219553176	9.06	92.34	81.0
413700930	1441066206	31.09291082828793	122.38054780073035	9.05	92.25000000000001	81.0
413700930	1441066207	31.09291103527407	122.38060338187064	9.04	92.16000000000001	81.0
413700930	1441066208	31.092911365967232	122.38065876566014	9.03	92.07	81.0
413700930	1441066209	31.092911810338393	122.38071377880651	9.02	91.98	81.0
413700930	1441066210	31.092912358358802	122.38076824801726	9.01	91.89000000000001	81.0
413700930	1441066211	31.092912999999985	122.380822	9.0	91.8	81.0
413700930	1441066212	31.092913722874442	122.38087490151422	9.0	91.76	81.1
413700930	1441066213	31.09291450515738	122.38092697952789	9.0	91.72000000000001	81.2
413700930	1441066214	31.092915322664652	122.38097830106089	9.0	91.67999999999999	81.30000000000001
413700930	1441066215	31.092916151211924	122.38102893313318	9.0	91.64	81.4
413700930	1441066216	31.092916966614787	122.3810789427646	9.0	91.60000000000001	81.5
413700930	1441066217	31.092917744688673	122.38112839697493	9.0	91.56	81.6
413700930	1441066218	31.092918461248964	122.38117736278396	9.0	91.52000000000001	81.7
413700930	1441066219	31.092919092110865	122.38122590721137	9.0	91.47999999999999	81.8
413700930	1441066220	31.09291961308953	122.38127409727683	9.0	91.44	81.89999999999999
413700930	1441066221	31.09292	122.38132200000001	9.0	91.4	82.0
413700930	1441066222	31.092920233305524	122.38136967324843	9.0	91.40196078431373	82.0
413700930	1441066223	31.092920312062706	122.38141713828153	9.0	91.40392156862745	82.0
413700930	1441066224	31.09292023997649	122.38146440720675	9.0	91.40588235294118	82.0
413700930	1441066225	31.092920020751745	122.3815114921315	9.0	91.4078431372549	82.0
413700930	1441066226	31.09291965809337	122.3815584051632	9.0	91.40980392156862	82.0
413700930	1441066227	31.092919155706245	122.38160515840931	9.0	91.41176470588235	82.0
413700930	1441066228	31.092918517295196	122.38165176397729	9.0	91.41372549019609	82.0
413700930	1441066229	31.09291774656505	122.38169823397455	9.0	91.41568627450981	82.0
413700930	1441066230	31.09291684722064	122.38174458050862	9.0	91.41764705882353	82.0
413700930	1441066231	31.092915822966763	122.38179081568695	9.0	91.41960784313726	82.0
413700930	1441066232	31.092914677508166	122.38183695161703	9.0	91.42156862745098	82.0
413700930	1441066233	31.092913414549628	122.38188300040636	9.0	91.4235294117647	82.0
413700930	1441066234	31.092912037795887	122.3819289741624	9.0	91.42549019607843	82.0
413700930	1441066235	31.09291055095166	122.38197488499272	9.0	91.42745098039215	82.0
413700930	1441066236	31.092908957721676	122.38202074500475	9.0	91.42941176470589	82.0
413700930	1441066237	31.092907261810602	122.38206656630611	9.0	91.4313725490196	82.0
413700930	1441066238	31.092905466923135	122.38211236100426	9.0	91.43333333333334	82.0
413700930	1441066239	31.092903576763913	122.38215814120673	9.0	91.43529411764706	82.0
413700930	1441066240	31.092901595037574	122.38220391902112	9.0	91.43725490196078	82.0
413700930	1441066241	31.092899525448733	122.38224970655494	9.0	91.43921568627451	82.0
413700930	1441066242	31.092897371702016	122.38229551591573	9.0	91.44117647058823	82.0
413700930	1441066243	31.092895137501998	122.38234135921107	9.0	91.44313725490197	82.0
413700930	1441066244	31.09289282655325	122.38238724854851	9.0	91.44509803921568	82.0
413700930	1441066245	31.092890442560318	122.38243319603568	9.0	91.44705882352942	82.0
413700930	1441066246	31.092887989227755	122.38247921378007	9.0	91.44901960784313	82.0
413700930	1441066247	31.092885470260054	122.38252531388933	9.0	91.45098039215686	82.0
413700930	1441066248	31.092882889361736	122.38257150847102	9.0	91.45294117647059	82.0
413700930	1441066249	31.092880250237283	122.38261780963275	9.0	91.45490196078431	82.0
413700930	1441066250	31.09287755659117	122.3826642294821	9.0	91.45686274509804	82.0
413700930	1441066251	31.092874812127803	122.3827107801267	9.0	91.45882352941176	82.0
413700930	1441066252	31.092872020551646	122.38275747367419	9.0	91.4607843137255	82.0
413700930	1441066253	31.09286918556711	122.38280432223213	9.0	91.4627450980392	82.0
413700930	1441066254	31.092866310878602	122.38285133790815	9.0	91.46470588235294	82.0
413700930	1441066255	31.092863400190467	122.38289853280993	9.0	91.46666666666665	82.0
413700930	1441066256	31.092860457207067	122.38294591904508	9.0	91.46862745098039	82.0
413700930	1441066257	31.092857485632774	122.38299350872124	9.0	91.4705882352941	82.0
413700930	1441066258	31.092854489171874	122.38304131394605	9.0	91.47254901960784	82.0
413700930	1441066259	31.092851471528682	122.38308934682716	9.0	91.47450980392158	82.0
413700930	1441066260	31.092848436407486	122.38313761947227	9.0	91.47647058823529	82.0
413700930	1441066261	31.09284538751254	122.38318614398901	9.0	91.47843137254903	82.0
413700930	1441066262	31.092842328548095	122.38323493248505	9.0	91.48039215686273	82.0
413700930	1441066263	31.092839263218373	122.38328399706809	9.0	91.48235294117647	82.0
413700930	1441066264	31.09283619522755	122.3833333498458	9.0	91.48431372549018	82.0
413700930	1441066265	31.092833128279867	122.38338300292587	9.0	91.48627450980392	82.0
413700930	1441066266	31.09283006607944	122.383432968416	9.0	91.48823529411764	82.0
413700930	1441066267	31.092827012330428	122.38348325842391	9.0	91.49019607843137	82.0
413700930	1441066268	31.092823970736948	122.38353388505728	9.0	91.49215686274509	82.0
413700930	1441066269	31.09282094500309	122.38358486042385	9.0	91.49411764705881	82.0
413700930	1441066270	31.092817938832958	122.38363619663133	9.0	91.49607843137255	82.0
413700930	1441066271	31.09281495593057	122.38368790578747	9.0	91.49803921568626	82.0
413700930	1441066272	31.092812000000006	122.38374	9.0	91.5	82.0
413700930	1441066273	31.092809074441295	122.38379246919115	9.0	91.52222222222221	82.0
413700930	1441066274	31.092806181438895	122.3838452145412	9.0	91.54444444444445	82.0
413700930	1441066275	31.092803322873475	122.38389811504483	9.0	91.56666666666666	82.0
413700930	1441066276	31.092800500625895	122.38395104969685	9.0	91.58888888888889	82.0
413700930	1441066277	31.09279771657723	122.384003897492	9.0	91.61111111111111	82.0
413700930	1441066278	31.092794972608754	122.38405653742507	9.0	91.63333333333334	82.0
413700930	1441066279	31.09279227060192	122.38410884849088	9.0	91.65555555555555	82.0
413700930	1441066280	31.092789612438377	122.38416070968425	9.0	91.67777777777779	82.0
413700930	1441066281	31.092786999999994	122.384212	9.0	91.7	82.0
413700930	1441066282	31.092784434512385	122.38426262886124	9.0	91.79	82.0
413700930	1441066283	31.09278191457554	122.384312627404	9.0	91.88000000000001	82.0
413700930	1441066284	31.09277943813295	122.38436205719265	9.0	91.97	82.0
413700930	1441066285	31.09277700312799	122.3844109797915	9.0	92.06000000000002	82.0
413700930	1441066286	31.092774607503934	122.38445945676482	9.0	92.15	82.0
413700930	1441066287	31.092772249204003	122.38450754967693	9.0	92.24	82.0
413700930	1441066288	31.092769926171258	122.38455532009208	9.0	92.33000000000001	82.0
413700930	1441066289	31.092767636348732	122.38460282957459	9.0	92.42	82.0
413700930	1441066290	31.092765377679296	122.38465013968867	9.0	92.51	82.0
413700930	1441066291	31.09276314810578	122.38469731199862	9.0	92.60000000000001	82.0
413700930	1441066292	31.092760945570895	122.38474440806868	9.0	92.69	82.0
413700930	1441066293	31.092758768017294	122.38479148946305	9.0	92.78	82.0
413700930	1441066294	31.092756613387483	122.38483861774597	9.0	92.87	82.0
413700930	1441066295	31.09275447962395	122.38488585448171	9.0	92.96000000000001	82.0
413700930	1441066296	31.092752364669025	122.38493326123444	9.0	93.05	82.0
413700930	1441066297	31.092750266464996	122.38498089956836	9.0	93.14	82.0
413700930	1441066298	31.092748182954054	122.38502883104769	9.0	93.23	82.0
413700930	1441066299	31.092746112078267	122.38507711723662	9.0	93.32	82.0
413700930	1441066300	31.092744051779604	122.38512581969933	9.0	93.41000000000001	82.0
413700930	1441066301	31.092741999999998	122.385175	9.0	93.5	82.0
413700930	1441066302	31.092739955843477	122.38522469700578	9.0	93.43333333333332	81.95238095238095
413700930	1441066303	31.092737923063176	122.38527485879568	9.0	93.36666666666667	81.90476190476191
413700930	1441066304	31.092735906574568	122.3853254107518	9.0	93.3	81.85714285714285
413700930	1441066305	31.09273391129325	122.38537627825617	9.0	93.23333333333332	81.80952380952381
413700930	1441066306	31.09273194213491	122.3854273866909	9.0	93.16666666666667	81.76190476190476
413700930	1441066307	31.092730004015404	122.38547866143806	9.0	93.1	81.71428571428572
413700930	1441066308	31.09272810185064	122.38553002787971	9.0	93.03333333333333	81.66666666666667
413700930	1441066309	31.092726240556694	122.38558141139804	9.0	92.96666666666667	81.61904761904762
413700930	1441066310	31.09272442504975	122.38563273737515	9.0	92.89999999999999	81.57142857142857
413700930	1441066311	31.0927226602461	122.38568393119319	9.0	92.83333333333333	81.52380952380952
413700930	1441066312	31.092720951062155	122.38573491823432	9.0	92.76666666666667	81.47619047619048
413700930	1441066313	31.09271930241447	122.38578562388071	9.0	92.7	81.42857142857143
413700930	1441066314	31.092717719219664	122.38583597351457	9.0	92.63333333333333	81.3809523809524
413700930	1441066315	31.09271620639452	122.3858858925181	9.0	92.56666666666666	81.33333333333333
413700930	1441066316	31.09271476885592	122.38593530627348	9.0	92.5	81.28571428571428
413700930	1441066317	31.092713411520833	122.38598414016295	9.0	92.43333333333332	81.23809523809524
413700930	1441066318	31.09271213930637	122.38603231956873	9.0	92.36666666666667	81.19047619047619
413700930	1441066319	31.09271095712971	122.38607976987309	9.0	92.3	81.14285714285715
413700930	1441066320	31.09270986990816	122.38612641645824	9.0	92.23333333333332	81.09523809523809
413700930	1441066321	31.092708882559098	122.38617218470647	9.0	92.16666666666667	81.04761904761905
413700930	1441066322	31.092708000000002	122.386217	9.0	92.1	81.0
413700930	1441066323	31.092707224128866	122.3862608533966	9.0	92.04	81.1
413700930	1441066324	31.0927065447653	122.38630399865596	9.0	91.97999999999999	81.2
413700930	1441066325	31.09270594870903	122.38634675521317	9.0	91.92	81.30000000000001
413700930	1441066326	31.092705422759227	122.38638944250336	9.0	91.86	81.4
413700930	1441066327	31.092704953714758	122.38643237996165	9.0	91.79999999999998	81.5
413700930	1441066328	31.092704528373996	122.38647588702298	9.0	91.74	81.6
413700930	1441066329	31.092704133534873	122.38652028312252	9.0	91.67999999999999	81.7
413700930	1441066330	31.092703755994922	122.38656588769518	9.0	91.62	81.8
413700930	1441066331	31.09270338255114	122.38661302017603	9.0	91.55999999999999	81.89999999999999
413700930	1441066332	31.092703	122.386662	9.0	91.5	82.0
413700930	1441066333	31.09270259655229	122.38671303870684	9.0	91.55555555555556	82.0
413700930	1441066334	31.09270216607771	122.38676591625537	9.0	91.6111111111111	82.0
413700930	1441066335	31.09270170386116	122.38682030470912	9.0	91.66666666666666	82.0
413700930	1441066336	31.092701205188014	122.3868758761317	9.0	91.72222222222221	82.0
413700930	1441066337	31.0927006653442	122.3869323025866	9.0	91.77777777777779	82.0
413700930	1441066338	31.09270007961618	122.3869892561374	9.0	91.83333333333334	82.0
413700930	1441066339	31.092699443290964	122.38704640884755	9.0	91.88888888888889	82.0
413700930	1441066340	31.09269875165617	122.38710343278059	9.0	91.94444444444444	82.0
413700930	1441066341	31.092697999999995	122.38715999999998	9.0	92.0	82.0
413700930	1441066342	31.09269718469417	122.38721584144876	9.0	92.00487804878048	82.0
413700930	1441066343	31.09269630644257	122.38727092358826	9.0	92.00975609756098	82.0
413700930	1441066344	31.09269536703206	122.38732527175932	9.0	92.01463414634146	82.0
413700930	1441066345	31.092694368249447	122.38737891130285	9.0	92.01951219512196	82.0
413700930	1441066346	31.092693311881465	122.38743186755968	9.0	92.02439024390245	82.0
413700930	1441066347	31.092692199714783	122.38748416587076	9.0	92.02926829268293	82.0
413700930	1441066348	31.09269103353607	122.38753583157698	9.0	92.03414634146341	82.0
413700930	1441066349	31.09268981513192	122.38758689001924	9.0	92.03902439024391	82.0
413700930	1441066350	31.09268854628885	122.38763736653846	9.0	92.0439024390244	82.0
413700930	1441066351	31.09268722879335	122.38768728647554	9.0	92.04878048780488	82.0
413700930	1441066352	31.092685864431882	122.38773667517141	9.0	92.05365853658537	82.0
413700930	1441066353	31.09268445499083	122.38778555796699	9.0	92.05853658536586	82.0
413700930	1441066354	31.09268300225657	122.38783396020322	9.0	92.06341463414634	82.0
413700930	1441066355	31.092681508015396	122.38788190722104	9.0	92.06829268292684	82.0
413700930	1441066356	31.09267997405358	122.38792942436136	9.0	92.07317073170732	82.0
413700930	1441066357	31.092678402157354	122.38797653696517	9.0	92.0780487804878	82.0
413700930	1441066358	31.09267679411291	122.38802327037334	9.0	92.08292682926829	82.0
413700930	1441066359	31.092675151706388	122.3880696499269	9.0	92.08780487804879	82.0
413700930	1441066360	31.092673476723878	122.38811570096676	9.0	92.09268292682927	82.0
413700930	1441066361	31.09267177095147	122.3881614488339	9.0	92.09756097560975	82.0
413700930	1441066362	31.092670036175175	122.38820691886924	9.0	92.10243902439025	82.0
413700930	1441066363	31.092668274181015	122.38825213641377	9.0	92.10731707317073	82.0
413700930	1441066364	31.092666486754915	122.38829712680844	9.0	92.11219512195122	82.0
413700930	1441066365	31.092664675682794	122.38834191539425	9.0	92.11707317073171	82.0
413700930	1441066366	31.09266284275055	122.38838652751211	9.0	92.1219512195122	82.0
413700930	1441066367	31.092660989744022	122.38843098850303	9.0	92.12682926829268	82.0
413700930	1441066368	31.09265911844902	122.388475323708	9.0	92.13170731707318	82.0
413700930	1441066369	31.092657230651316	122.38851955846796	9.0	92.13658536585366	82.0
413700930	1441066370	31.09265532813665	122.38856371812389	9.0	92.14146341463415	82.0
413700930	1441066371	31.092653412690755	122.38860782801679	9.0	92.14634146341463	82.0
413700930	1441066372	31.092651486099253	122.38865191348762	9.0	92.15121951219513	82.0
413700930	1441066373	31.09264955014782	122.38869599987738	9.0	92.15609756097561	82.0
413700930	1441066374	31.092647606622045	122.38874011252706	9.0	92.16097560975611	82.0
413700930	1441066375	31.092645657307482	122.38878427677764	9.0	92.16585365853659	82.0
413700930	1441066376	31.092643703989673	122.38882851797008	9.0	92.17073170731707	82.0
413700930	1441066377	31.09264174845411	122.3888728614454	9.0	92.17560975609756	82.0
413700930	1441066378	31.092639792486267	122.38891733254461	9.0	92.18048780487804	82.0
413700930	1441066379	31.09263783787156	122.38896195660867	9.0	92.18536585365854	82.0
413700930	1441066380	31.09263588639538	122.3890067589786	9.0	92.19024390243904	82.0
413700930	1441066381	31.09263393984308	122.38905176499539	9.0	92.19512195121952	82.0
413700930	1441066382	31.092632000000002	122.389097	9.0	92.2	82.0
413700930	1441066383	31.092630067288106	122.38914249881411	9.0	92.21000000000001	82.0
413700930	1441066384	31.092628136676204	122.38918833418171	9.0	92.22	82.0
413700930	1441066385	31.09262620176965	122.38923458832745	9.0	92.23	82.0
413700930	1441066386	31.09262425617375	122.38928134347591	9.0	92.24	82.0
413700930	1441066387	31.09262229349361	122.3893286818517	9.0	92.25	82.0
413700930	1441066388	31.092620307334236	122.3893766856794	9.0	92.26	82.0
413700930	1441066389	31.092618291300518	122.38942543718353	9.0	92.27	82.0
413700930	1441066390	31.092616238997202	122.3894750185887	9.0	92.28	82.0
413700930	1441066391	31.092614144028868	122.38952551211932	9.0	92.28999999999999	82.0
413700930	1441066392	31.092611999999992	122.389577	9.0	92.3	82.0
413700930	1441066393	31.092609805397146	122.38962951136361	9.0	92.37777777777777	82.0
413700930	1441066394	31.092607578236162	122.38968286297698	9.0	92.45555555555556	82.0
413700930	1441066395	31.092605341415478	122.38973681851543	9.0	92.53333333333333	82.0
413700930	1441066396	31.092603117833928	122.38979114165438	9.0	92.6111111111111	82.0
413700930	1441066397	31.09260093039074	122.38984559606929	9.0	92.6888888888889	82.0
413700930	1441066398	31.092598801985528	122.38989994543569	9.0	92.76666666666667	82.0
413700930	1441066399	31.092596755518322	122.38995395342914	9.0	92.84444444444445	82.0
413700930	1441066400	31.092594813889544	122.39000738372535	9.0	92.92222222222223	82.0
413700930	1441066401	31.092592999999994	122.39006	9.0	93.0	82.0
413700930	1441066402	31.092591329825872	122.39011162352868	9.0	93.07	82.0
413700930	1441066403	31.09258979164353	122.3901623059861	9.0	93.14000000000001	82.0
413700930	1441066404	31.09258836680423	122.39021215664664	9.0	93.21000000000001	82.0
413700930	1441066405	31.092587036659005	122.39026128478466	9.0	93.28	82.0
413700930	1441066406	31.092585782558736	122.39030979967454	9.0	93.35	82.0
413700930	1441066407	31.092584585854095	122.39035781059054	9.0	93.42	82.0
413700930	1441066408	31.092583427895637	122.39040542680692	9.0	93.49	82.0
413700930	1441066409	31.092582290033693	122.39045275759784	9.0	93.55999999999999	82.0
413700930	1441066410	31.092581153618465	122.39049991223749	9.0	93.63000000000001	82.0
413700930	1441066411	31.092580000000012	122.390547	9.0	93.7	82.0
413700930	1441066412	31.092578813483755	122.3905941113031	8.996774193548386	93.6516129032258	82.0
413700930	1441066413	31.09257759019755	122.39064126113925	8.993548387096775	93.6032258064516	82.0
413700930	1441066414	31.09257632922475	122.39068844564456	8.990322580645161	93.55483870967743	82.0
413700930	1441066415	31.092575029648785	122.39073566095509	8.987096774193548	93.50645161290323	82.0
413700930	1441066416	31.092573690553028	122.39078290320701	8.983870967741936	93.45806451612903	82.0
413700930	1441066417	31.09257231102095	122.39083016853634	8.980645161290322	93.40967741935484	82.0
413700930	1441066418	31.092570890135907	122.39087745307926	8.977419354838709	93.36129032258064	82.0
413700930	1441066419	31.092569426981356	122.3909247529718	8.974193548387097	93.31290322580645	82.0
413700930	1441066420	31.09256792064072	122.3909720643501	8.970967741935484	93.26451612903226	82.0
413700930	1441066421	31.09256637019744	122.39101938335023	8.967741935483872	93.21612903225807	82.0
413700930	1441066422	31.09256477473494	122.39106670610826	8.964516129032258	93.16774193548387	82.0
413700930	1441066423	31.092563133336682	122.39111402876033	8.961290322580645	93.11935483870967	82.0
413700930	1441066424	31.09256144508611	122.3911613474425	8.958064516129033	93.07096774193549	82.0
413700930	1441066425	31.092559709066702	122.39120865829084	8.95483870967742	93.0225806451613	82.0
413700930	1441066426	31.09255792436188	122.39125595744149	8.951612903225806	92.97419354838709	82.0
413700930	1441066427	31.092556090055158	122.39130324103046	8.948387096774194	92.9258064516129	82.0
413700930	1441066428	31.092554205229977	122.39135050519387	8.94516129032258	92.87741935483871	82.0
413700930	1441066429	31.092552268969836	122.39139774606782	8.941935483870967	92.82903225806452	82.0
413700930	1441066430	31.092550280358218	122.39144495978836	8.938709677419356	92.78064516129032	82.0
413700930	1441066431	31.092548238478606	122.39149214249159	8.935483870967742	92.73225806451613	82.0
413700930	1441066432	31.092546142414516	122.39153929031355	8.932258064516128	92.68387096774194	82.0
413700930	1441066433	31.09254399124944	122.39158639939035	8.929032258064517	92.63548387096775	82.0
413700930	1441066434	31.09254178406687	122.39163346585802	8.925806451612903	92.58709677419354	82.0
413700930	1441066435	31.092539519950343	122.39168048585267	8.922580645161291	92.53870967741936	82.0
413700930	1441066436	31.092537197983372	122.39172745551036	8.919354838709678	92.49032258064517	82.0
413700930	1441066437	31.092534817249486	122.39177437096716	8.916129032258064	92.44193548387096	82.0
413700930	1441066438	31.092532376832207	122.39182122835912	8.912903225806453	92.39354838709677	82.0
413700930	1441066439	31.09252987581506	122.39186802382231	8.90967741935484	92.34516129032258	82.0
413700930	1441066440	31.092527313281625	122.39191475349283	8.906451612903226	92.2967741935484	82.0
413700930	1441066441	31.09252468831542	122.3919614135067	8.903225806451614	92.2483870967742	82.0
413700930	1441066442	31.092521999999992	122.39200799999999	8.9	92.2	82.0
413700930	1441066443	31.09251925098797	122.39205453013756	8.9	92.27	82.0
413700930	1441066444	31.092516458208067	122.39210110519917	8.9	92.34	82.0
413700930	1441066445	31.092513642157872	122.39214784749349	8.9	92.41	82.0
413700930	1441066446	31.092510823334848	122.3921948793292	8.9	92.48	82.0
413700930	1441066447	31.09250802223623	122.3922423230149	8.9	92.55000000000001	82.0
413700930	1441066448	31.09250525935909	122.39229030085937	8.9	92.62	82.0
413700930	1441066449	31.092502555200312	122.39233893517132	8.9	92.69000000000001	82.0
413700930	1441066450	31.092499930256572	122.39238834825954	8.9	92.76	82.0
413700930	1441066451	31.092497405024385	122.3924386624328	8.9	92.83000000000001	82.0
413700930	1441066452	31.092494999999992	122.39249	8.9	92.9	82.0
413700930	1441066453	31.092492728620428	122.39254242665574	8.911111111111111	92.9888888888889	82.0
413700930	1441066454	31.09249057608649	122.39259578163765	8.922222222222222	93.0777777777778	82.0
413700930	1441066455	31.09248852054017	122.39264984756906	8.933333333333334	93.16666666666667	82.0
413700930	1441066456	31.092486540123822	122.3927044070733	8.944444444444445	93.25555555555556	82.0
413700930	1441066457	31.092484612980176	122.39275924277364	8.955555555555556	93.34444444444445	82.0
413700930	1441066458	31.092482717252338	122.39281413729327	8.966666666666667	93.43333333333334	82.0
413700930	1441066459	31.092480831083737	122.39286887325547	8.977777777777778	93.52222222222221	82.0
413700930	1441066460	31.092478932618224	122.39292323328333	8.988888888888889	93.61111111111111	82.0
413700930	1441066461	31.09247699999999	122.39297700000002	9.0	93.7	82.0
413700930	1441066462	31.092475015438676	122.39302999985837	8.99655172413793	93.64482758620689	82.0
413700930	1441066463	31.092472977404558	122.3930822346304	8.993103448275862	93.58965517241379	82.0
413700930	1441066464	31.092470888432942	122.393133749918	8.989655172413793	93.53448275862068	82.0
413700930	1441066465	31.09246875105907	122.39318459132292	8.986206896551725	93.4793103448276	82.0
413700930	1441066466	31.092466567818104	122.39323480444702	8.982758620689655	93.42413793103448	82.0
413700930	1441066467	31.092464341245073	122.39328443489215	8.979310344827587	93.36896551724138	82.0
413700930	1441066468	31.092462073875005	122.39333352826017	8.975862068965517	93.31379310344828	82.0
413700930	1441066469	31.092459768242797	122.39338213015289	8.972413793103449	93.25862068965517	82.0
413700930	1441066470	31.092457426883282	122.39343028617216	8.96896551724138	93.20344827586206	82.0
413700930	1441066471	31.092455052331257	122.39347804191982	8.96551724137931	93.14827586206896	82.0
413700930	1441066472	31.09245264712138	122.39352544299777	8.962068965517242	93.09310344827587	82.0
413700930	1441066473	31.092450213788304	122.39357253500782	8.958620689655172	93.03793103448277	82.0
413700930	1441066474	31.09244775486656	122.39361936355186	8.955172413793104	92.98275862068965	82.0
413700930	1441066475	31.092445272890643	122.39366597423174	8.951724137931034	92.92758620689655	82.0
413700930	1441066476	31.09244277039497	122.39371241264932	8.948275862068966	92.87241379310345	82.0
413700930	1441066477	31.09244024991392	122.39375872440647	8.944827586206896	92.81724137931035	82.0
413700930	1441066478	31.092437713981752	122.39380495510503	8.941379310344828	92.76206896551723	82.0
413700930	1441066479	31.0924351651327	122.39385115034692	8.937931034482759	92.70689655172413	82.0
413700930	1441066480	31.092432605900907	122.39389735573393	8.93448275862069	92.65172413793104	82.0
413700930	1441066481	31.092430038820478	122.39394361686801	8.931034482758621	92.59655172413792	82.0
413700930	1441066482	31.09242746642545	122.39398997935098	8.927586206896551	92.54137931034482	82.0
413700930	1441066483	31.09242489124973	122.39403648878469	8.924137931034483	92.48620689655172	82.0
413700930	1441066484	31.092422315827264	122.3940831907711	8.920689655172414	92.43103448275862	82.0
413700930	1441066485	31.09241974269188	122.394130130912	8.917241379310346	92.3758620689655	82.0
413700930	1441066486	31.092417174377303	122.39417735480929	8.913793103448276	92.3206896551724	82.0
413700930	1441066487	31.09241461341725	122.39422490806488	8.910344827586208	92.26551724137931	82.0
413700930	1441066488	31.09241206234531	122.39427283628059	8.906896551724138	92.21034482758621	82.0
413700930	1441066489	31.09240952369508	122.39432118505835	8.90344827586207	92.1551724137931	82.0
413700930	1441066490	31.092406999999994	122.39437	8.9	92.1	82.0
413700930	1441066491	31.092404490434408	122.3944192956084	8.9	92.23333333333332	82.08333333333333
413700930	1441066492	31.092401980736398	122.39446896199019	8.9	92.36666666666667	82.16666666666667
413700930	1441066493	31.09239945328512	122.39451885815299	8.9	92.5	82.25
413700930	1441066494	31.092396890460005	122.39456884310428	8.9	92.63333333333333	82.33333333333333
413700930	1441066495	31.092394274640654	122.39461877585163	8.9	92.76666666666667	82.41666666666666
413700930	1441066496	31.09239158820692	122.39466851540253	8.9	92.89999999999999	82.50000000000001
413700930	1441066497	31.092388813538836	122.39471792076446	8.9	93.03333333333333	82.58333333333334
413700930	1441066498	31.092385933016697	122.39476685094492	8.9	93.16666666666667	82.66666666666667
413700930	1441066499	31.092382929020957	122.39481516495128	8.9	93.3	82.75
413700930	1441066500	31.092379783932316	122.39486272179097	8.9	93.43333333333332	82.83333333333334
413700930	1441066501	31.09237648013163	122.3949093804714	8.9	93.56666666666666	82.91666666666667
413700930	1441066502	31.092373	122.394955	8.9	93.7	83.0
413700930	1441066503	31.092369333294375	122.39499950136054	8.9	93.87	82.9
413700930	1441066504	31.092365499274766	122.39504305344262	8.9	94.04	82.8
413700930	1441066505	31.092361524576564	122.39508588711222	8.9	94.21000000000001	82.69999999999999
413700930	1441066506	31.09235743583492	122.39512823323541	8.9	94.38000000000001	82.60000000000001
413700930	1441066507	31.09235325968461	122.39517032267824	8.9	94.55	82.50000000000001
413700930	1441066508	31.092349022760132	122.39521238630681	8.9	94.72	82.4
413700930	1441066509	31.092344751695716	122.39525465498716	8.9	94.89	82.3
413700930	1441066510	31.092340473125223	122.3952973595854	8.9	95.06	82.2
413700930	1441066511	31.09233621368222	122.39534073096763	8.9	95.23	82.10000000000001
413700930	1441066512	31.092331999999985	122.39538500000002	8.9	95.4	82.0
413700930	1441066513	31.092327854620976	122.39543034422934	8.894736842105264	95.30526315789474	81.94736842105263
413700930	1441066514	31.092323783725433	122.39547672792514	8.889473684210527	95.21052631578948	81.89473684210526
413700930	1441066515	31.092319789403184	122.3955240620377	8.88421052631579	95.1157894736842	81.8421052631579
413700930	1441066516	31.09231587374419	122.39557225751726	8.878947368421054	95.02105263157895	81.78947368421053
413700930	1441066517	31.092312038838518	122.39562122531416	8.873684210526315	94.92631578947369	81.73684210526315
413700930	1441066518	31.092308286776333	122.39567087637872	8.868421052631579	94.83157894736843	81.68421052631578
413700930	1441066519	31.092304619647948	122.3957211216612	8.863157894736842	94.73684210526316	81.63157894736842
413700930	1441066520	31.092301039543774	122.39577187211205	8.857894736842105	94.64210526315789	81.57894736842105
413700930	1441066521	31.09229754855439	122.3958230386816	8.852631578947369	94.54736842105262	81.52631578947368
413700930	1441066522	31.092294148770534	122.39587453232024	8.847368421052632	94.45263157894738	81.47368421052632
413700930	1441066523	31.092290842283017	122.39592626397842	8.842105263157896	94.35789473684211	81.42105263157895
413700930	1441066524	31.09228763118285	122.3959781446065	8.836842105263159	94.26315789473684	81.36842105263159
413700930	1441066525	31.09228451756114	122.39603008515498	8.831578947368422	94.16842105263157	81.31578947368422
413700930	1441066526	31.09228150350917	122.39608199657427	8.826315789473686	94.07368421052631	81.26315789473685
413700930	1441066527	31.09227859111835	122.39613378981488	8.821052631578947	93.97894736842105	81.21052631578947
413700930	1441066528	31.092275782480268	122.39618537582724	8.81578947368421	93.88421052631578	81.1578947368421
413700930	1441066529	31.09227307968658	122.39623666556187	8.810526315789474	93.78947368421052	81.10526315789474
413700930	1441066530	31.092270484829157	122.39628756996929	8.805263157894737	93.69473684210526	81.05263157894737
413700930	1441066531	31.092267999999986	122.39633799999999	8.8	93.6	81.0
413700930	1441066532	31.09226562578206	122.39638788606723	8.796774193548387	93.58387096774193	81.03225806451613
413700930	1441066533	31.09226335672206	122.39643723643523	8.793548387096775	93.56774193548385	81.06451612903226
413700930	1441066534	31.09226118585751	122.39648607883093	8.790322580645162	93.5516129032258	81.09677419354838
413700930	1441066535	31.092259106225903	122.39653444098124	8.787096774193548	93.53548387096774	81.12903225806451
413700930	1441066536	31.092257110864665	122.39658235061307	8.783870967741937	93.51935483870967	81.16129032258065
413700930	1441066537	31.092255192811216	122.3966298354533	8.780645161290323	93.5032258064516	81.19354838709677
413700930	1441066538	31.092253345102858	122.3966769232288	8.77741935483871	93.48709677419355	81.22580645161291
413700930	1441066539	31.092251560776916	122.39672364166641	8.774193548387098	93.47096774193548	81.25806451612902
413700930	1441066540	31.092249832870646	122.39677001849299	8.770967741935484	93.45483870967742	81.29032258064517
413700930	1441066541	31.092248154421263	122.3968160814353	8.76774193548387	93.43870967741934	81.32258064516128
413700930	1441066542	31.092246518465927	122.39686185822022	8.764516129032259	93.42258064516128	81.35483870967742
413700930	1441066543	31.092244918041786	122.39690737657448	8.761290322580646	93.40645161290323	81.38709677419355
413700930	1441066544	31.092243346185917	122.39695266422483	8.758064516129032	93.39032258064516	81.41935483870968
413700930	1441066545	31.09224179593537	122.39699774889809	8.75483870967742	93.37419354838708	81.45161290322581
413700930	1441066546	31.092240260327138	122.39704265832096	8.751612903225807	93.35806451612902	81.48387096774194
413700930	1441066547	31.092238732398222	122.39708742022017	8.748387096774193	93.34193548387097	81.51612903225806
413700930	1441066548	31.092237205185523	122.39713206232244	8.74516129032258	93.3258064516129	81.54838709677419
413700930	1441066549	31.092235671725955	122.39717661235446	8.741935483870968	93.30967741935483	81.58064516129032
413700930	1441066550	31.09223412505634	122.3972210980429	8.738709677419354	93.29354838709676	81.61290322580645
413700930	1441066551	31.09223255821353	122.39726554711449	8.735483870967741	93.27741935483871	81.64516129032258
413700930	1441066552	31.092230964234247	122.39730998729581	8.73225806451613	93.26129032258065	81.67741935483872
413700930	1441066553	31.092229336155278	122.39735444631354	8.729032258064516	93.24516129032257	81.70967741935483
413700930	1441066554	31.09222766701329	122.3973989518943	8.725806451612902	93.2290322580645	81.74193548387098
413700930	1441066555	31.092225949844973	122.39744353176474	8.72258064516129	93.21290322580646	81.77419354838709
413700930	1441066556	31.092224177686894	122.39748821365139	8.719354838709677	93.19677419354839	81.80645161290323
413700930	1441066557	31.092222343575685	122.39753302528086	8.716129032258063	93.18064516129031	81.83870967741936
413700930	1441066558	31.09222044054787	122.39757799437974	8.712903225806452	93.16451612903225	81.87096774193549
413700930	1441066559	31.09221846163994	122.39762314867455	8.709677419354838	93.14838709677419	81.90322580645162
413700930	1441066560	31.092216399888382	122.39766851589185	8.706451612903225	93.13225806451614	81.93548387096774
413700930	1441066561	31.09221424832961	122.39771412375819	8.703225806451613	93.11612903225806	81.96774193548387
413700930	1441066562	31.092212	122.39776000000002	8.7	93.1	82.0
413700930	1441066563	31.092209653273592	122.39780616772094	8.709999999999999	93.08	81.89999999999999
413700930	1441066564	31.09220722787522	122.39785263153287	8.719999999999999	93.06	81.8
413700930	1441066565	31.092204748867406	122.39789939142484	8.73	93.04	81.7
413700930	1441066566	31.092202241312677	122.39794644738595	8.74	93.02	81.6
413700930	1441066567	31.092199730273542	122.39799379940534	8.75	93.0	81.5
413700930	1441066568	31.092197240812528	122.39804144747222	8.76	92.98	81.4
413700930	1441066569	31.092194797992146	122.3980893915758	8.77	92.96000000000001	81.30000000000001
413700930	1441066570	31.09219242687492	122.3981376317054	8.780000000000001	92.94000000000001	81.2
413700930	1441066571	31.09219015252336	122.39818616785034	8.790000000000001	92.92000000000002	81.1
413700930	1441066572	31.092188	122.39823500000001	8.8	92.9	81.0
413700930	1441066573	31.092185988742166	122.39828412143187	8.794736842105264	92.78421052631579	81.0
413700930	1441066574	31.092184115686706	122.39833349857537	8.789473684210527	92.66842105263159	81.0
413700930	1441066575	31.092182372145313	122.39838309114789	8.78421052631579	92.55263157894737	81.0
413700930	1441066576	31.0921807494298	122.39843285886681	8.778947368421052	92.43684210526317	81.0
413700930	1441066577	31.09217923885197	122.39848276144954	8.773684210526316	92.32105263157897	81.0
413700930	1441066578	31.092177831723752	122.39853275861346	8.76842105263158	92.20526315789475	81.0
413700930	1441066579	31.09217651935711	122.39858281007587	8.763157894736842	92.08947368421055	81.0
413700930	1441066580	31.09217529306407	122.39863287555411	8.757894736842106	91.97368421052633	81.0
413700930	1441066581	31.092174144156708	122.39868291476552	8.75263157894737	91.85789473684211	81.0
413700930	1441066582	31.092173063947193	122.3987328874274	8.74736842105263	91.74210526315791	81.0
413700930	1441066583	31.092172043747734	122.39878275325701	8.742105263157894	91.6263157894737	81.0
413700930	1441066584	31.092171074870603	122.3988324719716	8.736842105263158	91.51052631578948	81.0
413700930	1441066585	31.092170148628153	122.39888200328846	8.73157894736842	91.39473684210527	81.0
413700930	1441066586	31.092169256332767	122.39893130692477	8.726315789473684	91.27894736842106	81.0
413700930	1441066587	31.09216838929691	122.39898034259775	8.721052631578948	91.16315789473686	81.0
413700930	1441066588	31.092167538833092	122.39902907002461	8.71578947368421	91.04736842105264	81.0
413700930	1441066589	31.092166696253916	122.3990774489225	8.710526315789473	90.93157894736842	81.0
413700930	1441066590	31.09216585287199	122.3991254390086	8.705263157894736	90.81578947368422	81.0
413700930	1441066591	31.092165000000005	122.399173	8.7	90.7	81.0
413700930	1441066592	31.09216413083907	122.39922010356518	8.7	90.72380952380954	81.04761904761905
413700930	1441066593	31.09216324614366	122.3992667691777	8.7	90.74761904761905	81.09523809523809
413700930	1441066594	31.092162348556542	122.39931302826257	8.7	90.77142857142859	81.14285714285715
413700930	1441066595	31.092161440720457	122.39935891224464	8.7	90.79523809523809	81.19047619047619
413700930	1441066596	31.092160525278093	122.3994044525489	8.7	90.81904761904762	81.23809523809524
413700930	1441066597	31.092159604872087	122.39944968060026	8.7	90.84285714285714	81.28571428571428
413700930	1441066598	31.092158682145033	122.39949462782369	8.7	90.86666666666667	81.33333333333333
413700930	1441066599	31.092157759739464	122.39953932564414	8.7	90.8904761904762	81.3809523809524
413700930	1441066600	31.09215684029787	122.39958380548657	8.7	90.91428571428571	81.42857142857143
413700930	1441066601	31.092155926462727	122.39962809877593	8.7	90.93809523809524	81.47619047619048
413700930	1441066602	31.092155020876444	122.39967223693719	8.7	90.96190476190476	81.52380952380952
413700930	1441066603	31.09215412618137	122.39971625139533	8.7	90.9857142857143	81.57142857142857
413700930	1441066604	31.092153245019844	122.39976017357533	8.7	91.00952380952381	81.61904761904762
413700930	1441066605	31.092152380034165	122.39980403490212	8.7	91.03333333333333	81.66666666666667
413700930	1441066606	31.092151533866524	122.39984786680074	8.7	91.05714285714286	81.71428571428572
413700930	1441066607	31.092150709159146	122.39989170069614	8.7	91.08095238095238	81.76190476190476
413700930	1441066608	31.092149908554184	122.39993556801335	8.7	91.10476190476192	81.80952380952381
413700930	1441066609	31.09214913469375	122.39997950017732	8.7	91.12857142857143	81.85714285714285
413700930	1441066610	31.092148390219883	122.40002352861308	8.7	91.15238095238095	81.90476190476191
413700930	1441066611	31.09214767777464	122.40006768474564	8.7	91.17619047619047	81.95238095238095
413700930	1441066612	31.09214700000001	122.40011200000001	8.7	91.2	82.0
413700930	1441066613	31.092146358467787	122.40015650030797	8.7	91.20333333333333	82.0
413700930	1441066614	31.09214575046946	122.40020118962839	8.7	91.20666666666666	82.0
413700930	1441066615	31.092145172226363	122.40024606642693	8.7	91.21	82.0
413700930	1441066616	31.09214461995986	122.40029112916925	8.7	91.21333333333334	82.0
413700930	1441066617	31.092144089891303	122.40033637632096	8.7	91.21666666666667	82.0
413700930	1441066618	31.092143578242055	122.40038180634768	8.7	91.22	82.0
413700930	1441066619	31.09214308123346	122.40042741771508	8.7	91.22333333333334	82.0
413700930	1441066620	31.092142595086873	122.40047320888868	8.7	91.22666666666666	82.0
413700930	1441066621	31.092142116023666	122.40051917833419	8.7	91.23	82.0
413700930	1441066622	31.092141640265204	122.40056532451715	8.7	91.23333333333333	82.0
413700930	1441066623	31.09214116403284	122.40061164590317	8.7	91.23666666666666	82.0
413700930	1441066624	31.09214068354793	122.40065814095783	8.7	91.24	82.0
413700930	1441066625	31.092140195031856	122.40070480814671	8.7	91.24333333333334	82.0
413700930	1441066626	31.092139694705974	122.40075164593537	8.7	91.24666666666666	82.0
413700930	1441066627	31.092139178791665	122.40079865278938	8.7	91.25	82.0
413700930	1441066628	31.0921386435103	122.4008458271743	8.7	91.25333333333333	82.0
413700930	1441066629	31.09213808508322	122.40089316755565	8.7	91.25666666666666	82.0
413700930	1441066630	31.092137499731844	122.40094067239903	8.7	91.25999999999999	82.0
413700930	1441066631	31.09213688367751	122.4009883401699	8.7	91.26333333333334	82.0
413700930	1441066632	31.092136233141595	122.40103616933382	8.7	91.26666666666667	82.0
413700930	1441066633	31.092135544345496	122.40108415835631	8.7	91.27	82.0
413700930	1441066634	31.09213481351058	122.40113230570284	8.7	91.27333333333334	82.0
413700930	1441066635	31.092134036858244	122.40118060983897	8.7	91.27666666666666	82.0
413700930	1441066636	31.09213321060984	122.40122906923015	8.7	91.28	82.0
413700930	1441066637	31.092132330986786	122.40127768234188	8.7	91.28333333333333	82.0
413700930	1441066638	31.092131394210426	122.40132644763963	8.7	91.28666666666666	82.0
413700930	1441066639	31.09213039650219	122.40137536358885	8.7	91.28999999999999	82.0
413700930	1441066640	31.09212933408345	122.40142442865503	8.7	91.29333333333334	82.0
413700930	1441066641	31.092128203175587	122.40147364130361	8.7	91.29666666666665	82.0
413700930	1441066642	31.092127	122.40152300000001	8.7	91.3	82.0
413700930	1441066643	31.09212572247171	122.40157250050909	8.7	91.33684210526316	82.0
413700930	1441066644	31.09212437528029	122.40162212779329	8.7	91.3736842105263	82.0
413700930	1441066645	31.092122964808922	122.40167186411443	8.7	91.41052631578947	82.0
413700930	1441066646	31.09212149744086	122.4017216917344	8.7	91.44736842105263	82.0
413700930	1441066647	31.092119979559357	122.40177159291505	8.7	91.48421052631579	82.0
413700930	1441066648	31.0921184175477	122.40182154991828	8.7	91.52105263157894	82.0
413700930	1441066649	31.092116817789222	122.401871545006	8.7	91.5578947368421	82.0
413700930	1441066650	31.092115186667254	122.40192156044013	8.7	91.59473684210526	82.0
413700930	1441066651	31.09211353056516	122.40197157848257	8.7	91.63157894736842	82.0
413700930	1441066652	31.092111855866364	122.40202158139529	8.7	91.66842105263157	82.0
413700930	1441066653	31.09211016895428	122.40207155144023	8.7	91.70526315789473	82.0
413700930	1441066654	31.09210847621238	122.4021214708794	8.7	91.7421052631579	82.0
413700930	1441066655	31.09210678402413	122.40217132197475	8.7	91.77894736842106	82.0
413700930	1441066656	31.092105098773064	122.40222108698832	8.7	91.8157894736842	82.0
413700930	1441066657	31.09210342684269	122.40227074818206	8.7	91.85263157894737	82.0
413700930	1441066658	31.09210177461658	122.40232028781807	8.7	91.88947368421053	82.0
413700930	1441066659	31.09210014847835	122.40236968815834	8.7	91.92631578947369	82.0
413700930	1441066660	31.092098554811614	122.40241893146496	8.7	91.96315789473684	82.0
413700930	1441066661	31.092097000000003	122.40246800000001	8.7	92.0	82.0
413700930	1441066662	31.092095490433863	122.40251687585496	8.7	92.02	81.89999999999999
413700930	1441066663	31.09209403253021	122.40256554043903	8.7	92.04	81.8
413700930	1441066664	31.092092632712745	122.40261397499087	8.7	92.06	81.7
413700930	1441066665	31.09209129740517	122.40266216074914	8.7	92.08	81.6
413700930	1441066666	31.092090033031283	122.40271007895251	8.7	92.1	81.5
413700930	1441066667	31.092088846014814	122.40275771083962	8.7	92.12	81.4
413700930	1441066668	31.09208774277962	122.40280503764923	8.7	92.14	81.30000000000001
413700930	1441066669	31.092086729749504	122.40285204062003	8.7	92.16000000000001	81.2
413700930	1441066670	31.092085813348337	122.40289870099072	8.7	92.18	81.1
413700930	1441066671	31.092085	122.40294500000002	8.7	92.2	81.0
413700930	1441066672	31.092084293849883	122.40299092821846	8.7	92.08095238095238	81.04761904761905
413700930	1441066673	31.092083689929375	122.40303651354364	8.7	91.96190476190476	81.09523809523809
413700930	1441066674	31.09208318099129	122.40308179320496	8.7	91.84285714285714	81.14285714285715
413700930	1441066675	31.092082759788408	122.4031268044318	8.7	91.72380952380952	81.19047619047619
413700930	1441066676	31.092082419073428	122.40317158445347	8.7	91.6047619047619	81.23809523809524
413700930	1441066677	31.092082151599	122.40321617049938	8.7	91.48571428571428	81.28571428571428
413700930	1441066678	31.09208195011776	122.40326059979878	8.7	91.36666666666666	81.33333333333333
413700930	1441066679	31.092081807382243	122.40330490958101	8.7	91.24761904761904	81.3809523809524
413700930	1441066680	31.09208171614496	122.40334913707535	8.7	91.12857142857143	81.42857142857143
413700930	1441066681	31.092081669158347	122.40339331951112	8.7	91.00952380952381	81.47619047619048
413700930	1441066682	31.09208165917481	122.40343749411757	8.7	90.8904761904762	81.52380952380952
413700930	1441066683	31.092081678946712	122.40348169812394	8.7	90.77142857142859	81.57142857142857
413700930	1441066684	31.092081721226336	122.40352596875951	8.7	90.65238095238097	81.61904761904762
413700930	1441066685	31.09208177876593	122.40357034325349	8.7	90.53333333333335	81.66666666666667
413700930	1441066686	31.092081844317683	122.40361485883511	8.7	90.41428571428573	81.71428571428572
413700930	1441066687	31.092081910633766	122.40365955273357	8.7	90.2952380952381	81.76190476190476
413700930	1441066688	31.09208197046623	122.40370446217807	8.7	90.17619047619048	81.80952380952381
413700930	1441066689	31.092082016567137	122.4037496243978	8.7	90.05714285714286	81.85714285714285
413700930	1441066690	31.092082041688442	122.40379507662195	8.7	89.93809523809524	81.90476190476191
413700930	1441066691	31.092082038582113	122.40384085607961	8.7	89.81904761904762	81.95238095238095
413700930	1441066692	31.092082	122.403887	8.7	89.7	82.0
413700930	1441066693	31.092081918625478	122.40393352893716	8.7	89.80000000000001	82.10000000000001
413700930	1441066694	31.092081786868196	122.40398039674491	8.7	89.9	82.2
413700930	1441066695	31.092081597069384	122.4040275406021	8.7	90.0	82.3
413700930	1441066696	31.092081341570392	122.40407489768747	8.7	90.10000000000001	82.4
413700930	1441066697	31.092081012712686	122.40412240517975	8.7	90.20000000000002	82.50000000000001
413700930	1441066698	31.092080602837772	122.4041700002577	8.7	90.30000000000001	82.60000000000001
413700930	1441066699	31.092080104287284	122.40421762009997	8.7	90.4	82.69999999999999
413700930	1441066700	31.092079509402943	122.40426520188534	8.7	90.5	82.8
413700930	1441066701	31.092078810526548	122.40431268279247	8.7	90.60000000000001	82.9
413700930	1441066702	31.09207800000001	122.40436000000001	8.7	90.7	83.0
413700930	1441066703	31.092077070096163	122.40440712233872	8.7	90.9	83.0
413700930	1441066704	31.09207601281121	122.40445414524778	8.7	91.10000000000001	83.0
413700930	1441066705	31.092074820072064	122.40450119581848	8.7	91.30000000000001	83.0
413700930	1441066706	31.09207348380543	122.40454840114202	8.7	91.50000000000001	83.0
413700930	1441066707	31.092071995937815	122.40459588830966	8.7	91.7	83.0
413700930	1441066708	31.092070348395566	122.40464378441257	8.7	91.9	83.0
413700930	1441066709	31.092068533104808	122.40469221654193	8.7	92.10000000000001	83.0
413700930	1441066710	31.09206654199151	122.40474131178887	8.7	92.30000000000001	83.0
413700930	1441066711	31.092064366981393	122.40479119724455	8.7	92.50000000000001	83.0
413700930	1441066712	31.09206199999999	122.404842	8.7	92.7	83.0
413700930	1441066713	31.09205944295036	122.40489378339689	8.7	92.75555555555556	82.88888888888889
413700930	1441066714	31.0920567376466	122.40494635577899	8.7	92.81111111111112	82.77777777777779
413700930	1441066715	31.09205393588088	122.40499946174093	8.7	92.86666666666667	82.66666666666667
413700930	1441066716	31.09205108944577	122.40505284587736	8.7	92.92222222222223	82.55555555555556
413700930	1441066717	31.092048250134308	122.40510625278309	8.7	92.97777777777779	82.44444444444444
413700930	1441066718	31.09204546973995	122.40515942705304	8.7	93.03333333333335	82.33333333333333
413700930	1441066719	31.092042800056515	122.40521211328237	8.7	93.08888888888889	82.22222222222221
413700930	1441066720	31.0920402928783	122.40526405606623	8.7	93.14444444444445	82.11111111111111
413700930	1441066721	31.09203799999999	122.40531499999999	8.7	93.2	82.0
413700930	1441066722	31.09203596296408	122.40536475936555	8.7	93.04	82.0
413700930	1441066723	31.092034182302914	122.40541342719052	8.7	92.88	82.0
413700930	1441066724	31.09203264829608	122.40546116618887	8.7	92.72000000000001	82.0
413700930	1441066725	31.09203135122286	122.40550813907456	8.7	92.56	82.0
413700930	1441066726	31.092030281362344	122.40555450856151	8.7	92.4	82.0
413700930	1441066727	31.092029428993317	122.40560043736357	8.7	92.24	82.0
413700930	1441066728	31.09202878439434	122.40564608819464	8.7	92.08	82.0
413700930	1441066729	31.092028337843765	122.40569162376853	8.7	91.92	82.0
413700930	1441066730	31.092028079619688	122.40573720679906	8.7	91.76	82.0
413700930	1441066731	31.092027999999992	122.40578300000001	8.7	91.60000000000001	82.0
413700930	1441066732	31.0920280871445	122.40582913038781	8.7	91.60000000000001	82.05
413700930	1441066733	31.092028320741793	122.40587558218957	8.7	91.60000000000001	82.10000000000001
413700930	1441066734	31.092028678362695	122.4059223039349	8.7	91.60000000000001	82.15
413700930	1441066735	31.09202913757805	122.40596924415341	8.7	91.60000000000001	82.2
413700930	1441066736	31.09202967595884	122.40601635137472	8.7	91.60000000000001	82.25
413700930	1441066737	31.092030271076098	122.40606357412837	8.7	91.60000000000001	82.3
413700930	1441066738	31.092030900500916	122.40611086094377	8.7	91.60000000000001	82.35000000000001
413700930	1441066739	31.09203154180449	122.40615816035043	8.7	91.60000000000001	82.4
413700930	1441066740	31.092032172558067	122.40620542087774	8.7	91.60000000000001	82.45
413700930	1441066741	31.092032770332963	122.40625259105501	8.7	91.60000000000001	82.50000000000001
413700930	1441066742	31.09203331270059	122.40629961941157	8.7	91.60000000000001	82.55000000000001
413700930	1441066743	31.092033777232444	122.40634645447663	8.7	91.60000000000001	82.60000000000001
413700930	1441066744	31.092034141500054	122.40639304477945	8.7	91.60000000000001	82.65
413700930	1441066745	31.092034383075053	122.40643933884915	8.7	91.60000000000001	82.69999999999999
413700930	1441066746	31.092034479529133	122.40648528521488	8.7	91.60000000000001	82.75
413700930	1441066747	31.092034408434056	122.40653083240568	8.7	91.60000000000001	82.8
413700930	1441066748	31.092034147361684	122.40657592895063	8.7	91.60000000000001	82.85
413700930	1441066749	31.092033673883883	122.40662052337868	8.7	91.60000000000001	82.9
413700930	1441066750	31.092032965572656	122.40666456421883	8.7	91.60000000000001	82.95
413700930	1441066751	31.092032	122.40670800000001	8.7	91.60000000000001	83.0
413700930	1441066752	31.09203076151116	122.40675081220452	8.7	91.7	82.9090909090909
413700930	1441066753	31.092029261543825	122.40679311412849	8.7	91.8	82.81818181818183
413700930	1441066754	31.092027518308647	122.40683505202138	8.7	91.9	82.72727272727273
413700930	1441066755	31.092025550016086	122.4068767721328	8.7	92.0	82.63636363636363
413700930	1441066756	31.092023374876398	122.40691842071237	8.7	92.10000000000001	82.54545454545455
413700930	1441066757	31.0920210110997	122.40696014400964	8.7	92.2	82.45454545454545
413700930	1441066758	31.092018476895838	122.40700208827431	8.7	92.30000000000001	82.36363636363637
413700930	1441066759	31.092015790474537	122.40704439975599	8.7	92.4	82.27272727272728
413700930	1441066760	31.092012970045303	122.40708722470438	8.7	92.50000000000001	82.18181818181817
413700930	1441066761	31.092010033817417	122.40713070936916	8.7	92.60000000000001	82.0909090909091
413700930	1441066762	31.092006999999995	122.407175	8.7	92.7	82.0
413700930	1441066763	31.092003889501548	122.40722020643723	8.7	92.71000000000001	82.0
413700930	1441066764	31.092000734029046	122.40726629288353	8.7	92.72000000000001	82.0
413700930	1441066765	31.09199756798911	122.40731318713232	8.7	92.73	82.0
413700930	1441066766	31.0919944257885	122.40736081697693	8.7	92.74000000000001	82.0
413700930	1441066767	31.091991341834035	122.40740911021095	8.7	92.75	82.0
413700930	1441066768	31.091988350532645	122.4074579946279	8.7	92.76	82.0
413700930	1441066769	31.091985486291353	122.40750739802152	8.7	92.77000000000001	82.0
413700930	1441066770	31.091982783517306	122.4075572481855	8.7	92.78	82.0
413700930	1441066771	31.09198027661773	122.40760747291367	8.7	92.79	82.0
413700930	1441066772	31.091978000000005	122.407658	8.7	92.8	82.0
413700930	1441066773	31.0919759794318	122.40770876242452	8.694736842105263	92.68947368421053	82.0
413700930	1441066774	31.09197420612185	122.40775971391177	8.689473684210526	92.57894736842105	82.0
413700930	1441066775	31.09197266263919	122.40781081337232	8.68421052631579	92.46842105263158	82.0
413700930	1441066776	31.09197133155289	122.4078620197167	8.678947368421053	92.3578947368421	82.0
413700930	1441066777	31.091970195432136	122.40791329185545	8.673684210526314	92.24736842105264	82.0
413700930	1441066778	31.091969236846086	122.407964588699	8.668421052631578	92.13684210526317	82.0
413700930	1441066779	31.0919684383641	122.4080158691578	8.663157894736841	92.0263157894737	82.0
413700930	1441066780	31.091967782555447	122.40806709214226	8.657894736842104	91.91578947368421	82.0
413700930	1441066781	31.091967251989576	122.40811821656273	8.652631578947368	91.80526315789474	82.0
413700930	1441066782	31.09196682923597	122.40816920132953	8.647368421052631	91.69473684210527	82.0
413700930	1441066783	31.091966496864167	122.40822000535296	8.642105263157895	91.58421052631579	82.0
413700930	1441066784	31.091966237443764	122.40827058754323	8.636842105263158	91.47368421052632	82.0
413700930	1441066785	31.091966033544445	122.40832090681059	8.631578947368421	91.36315789473684	82.0
413700930	1441066786	31.091965867735908	122.40837092206517	8.626315789473685	91.25263157894737	82.0
413700930	1441066787	31.091965722587958	122.40842059221715	8.621052631578946	91.1421052631579	82.0
413700930	1441066788	31.09196558067046	122.40846987617658	8.61578947368421	91.03157894736843	82.0
413700930	1441066789	31.09196542455331	122.40851873285352	8.610526315789473	90.92105263157896	82.0
413700930	1441066790	31.09196523680647	122.40856712115799	8.605263157894736	90.81052631578949	82.0
413700930	1441066791	31.09196499999999	122.40861499999998	8.6	90.7	82.0
413700930	1441066792	31.091964700178114	122.40866234232689	8.6	90.75714285714285	82.0
413700930	1441066793	31.09196433728195	122.40870917723572	8.6	90.81428571428572	82.0
413700930	1441066794	31.091963914726712	122.40875554786103	8.6	90.87142857142858	82.0
413700930	1441066795	31.091963435927546	122.4088014973373	8.6	90.92857142857144	82.0
413700930	1441066796	31.09196290429954	122.40884706879902	8.6	90.9857142857143	82.0
413700930	1441066797	31.091962323257725	122.40889230538075	8.6	91.04285714285716	82.0
413700930	1441066798	31.09196169621704	122.40893725021698	8.6	91.10000000000001	82.0
413700930	1441066799	31.0919610265924	122.40898194644225	8.6	91.15714285714286	82.0
413700930	1441066800	31.091960317798627	122.40902643719114	8.6	91.21428571428572	82.0
413700930	1441066801	31.09195957325051	122.40907076559817	8.6	91.27142857142857	82.0
413700930	1441066802	31.091958796362754	122.4091149747979	8.6	91.32857142857144	82.0
413700930	1441066803	31.091957990550014	122.40915910792488	8.6	91.38571428571429	82.0
413700930	1441066804	31.091957159226897	122.4092032081137	8.6	91.44285714285715	82.0
413700930	1441066805	31.091956305807916	122.40924731849891	8.6	91.50000000000001	82.0
413700930	1441066806	31.091955433707575	122.40929148221511	8.6	91.55714285714286	82.0
413700930	1441066807	31.09195454634028	122.40933574239686	8.6	91.61428571428573	82.0
413700930	1441066808	31.091953647120388	122.40938014217876	8.6	91.67142857142858	82.0
413700930	1441066809	31.091952739462215	122.40942472469544	8.6	91.72857142857144	82.0
413700930	1441066810	31.091951826779972	122.40946953308148	8.6	91.78571428571429	82.0
413700930	1441066811	31.091950912487857	122.40951461047145	8.6	91.84285714285716	82.0
413700930	1441066812	31.091949999999994	122.40956000000001	8.6	91.9	82.0
413700930	1441066813	31.09194908900495	122.40960572724926	8.61	91.96000000000001	82.0
413700930	1441066814	31.09194816428942	122.40965174759123	8.62	92.02	82.0
413700930	1441066815	31.091947206914668	122.40969799884547	8.629999999999999	92.08000000000001	82.0
413700930	1441066816	31.09194619794208	122.40974441883145	8.639999999999999	92.14	82.0
413700930	1441066817	31.091945118433124	122.40979094536861	8.649999999999999	92.2	82.0
413700930	1441066818	31.091943949449327	122.40983751627635	8.66	92.26	82.0
413700930	1441066819	31.09194267205236	122.40988406937402	8.67	92.32	82.0
413700930	1441066820	31.091941267303913	122.409930542481	8.68	92.38000000000001	82.0
413700930	1441066821	31.091939716265827	122.40997687341657	8.69	92.44	82.0
413700930	1441066822	31.091938	122.41002300000001	8.7	92.5	82.0
413700930	1441066823	31.091936108984992	122.41006888370381	8.7	92.52	82.0
413700930	1441066824	31.091934071365714	122.41011458061362	8.7	92.53999999999999	82.0
413700930	1441066825	31.09193192470356	122.41016017046843	8.7	92.56	82.0
413700930	1441066826	31.091929706559778	122.41020573300729	8.7	92.58	82.0
413700930	1441066827	31.091927454495526	122.41025134796926	8.7	92.60000000000001	82.0
413700930	1441066828	31.09192520607188	122.41029709509357	8.7	92.62	82.0
413700930	1441066829	31.09192299884973	122.41034305411945	8.7	92.64	82.0
413700930	1441066830	31.091920870389924	122.41038930478622	8.7	92.66000000000001	82.0
413700930	1441066831	31.09191885825315	122.41043592683326	8.7	92.68	82.0
413700930	1441066832	31.091917000000002	122.410483	8.7	92.7	82.0
413700930	1441066833	31.091915324022438	122.4105305825715	8.694736842105263	92.6263157894737	82.0
413700930	1441066834	31.091913822038364	122.4105786470148	8.689473684210526	92.55263157894737	82.0
413700930	1441066835	31.091912476597216	122.41062714434253	8.68421052631579	92.47894736842106	82.0
413700930	1441066836	31.091911270248485	122.4106760255672	8.678947368421053	92.40526315789474	82.0
413700930	1441066837	31.09191018554179	122.41072524170136	8.673684210526314	92.33157894736843	82.0
413700930	1441066838	31.091909205026752	122.41077474375747	8.668421052631578	92.2578947368421	82.0
413700930	1441066839	31.091908311253107	122.41082448274797	8.663157894736841	92.1842105263158	82.0
413700930	1441066840	31.091907486770648	122.41087440968528	8.657894736842104	92.11052631578947	82.0
413700930	1441066841	31.091906714129266	122.41092447558177	8.652631578947368	92.03684210526316	82.0
413700930	1441066842	31.091905975878888	122.4109746314498	8.647368421052631	91.96315789473684	82.0
413700930	1441066843	31.091905254569557	122.4110248283017	8.642105263157895	91.88947368421053	82.0
413700930	1441066844	31.091904532751354	122.41107501714967	8.636842105263158	91.8157894736842	82.0
413700930	1441066845	31.091903792974467	122.41112514900603	8.631578947368421	91.7421052631579	82.0
413700930	1441066846	31.09190301778914	122.41117517488291	8.626315789473685	91.66842105263157	82.0
413700930	1441066847	31.09190218974571	122.4112250457925	8.621052631578946	91.59473684210526	82.0
413700930	1441066848	31.091901291394567	122.41127471274696	8.61578947368421	91.52105263157894	82.0
413700930	1441066849	31.091900305286185	122.4113241267583	8.610526315789473	91.44736842105263	82.0
413700930	1441066850	31.091899213971132	122.41137323883865	8.605263157894736	91.3736842105263	82.0
413700930	1441066851	31.091897999999997	122.41142199999999	8.6	91.3	82.0
413700930	1441066852	31.091896652714283	122.41147037530395	8.6	91.27894736842104	82.0
413700930	1441066853	31.091895188618533	122.41151838601068	8.6	91.25789473684209	82.0
413700930	1441066854	31.09189363100807	122.41156606742993	8.6	91.23684210526316	82.0
413700930	1441066855	31.091892003178113	122.41161345487151	8.6	91.21578947368421	82.0
413700930	1441066856	31.09189032842389	122.41166058364534	8.6	91.19473684210526	82.0
413700930	1441066857	31.0918886300405	122.41170748906133	8.6	91.17368421052632	82.0
413700930	1441066858	31.091886931323064	122.4117542064294	8.6	91.15263157894736	82.0
413700930	1441066859	31.091885255566613	122.41180077105965	8.6	91.13157894736842	82.0
413700930	1441066860	31.091883626066124	122.41184721826207	8.6	91.11052631578947	82.0
413700930	1441066861	31.09188206611653	122.41189358334678	8.6	91.08947368421053	82.0
413700930	1441066862	31.09188059901273	122.4119399016239	8.6	91.06842105263158	82.0
413700930	1441066863	31.091879248049533	122.41198620840365	8.6	91.04736842105264	82.0
413700930	1441066864	31.091878036521745	122.41203253899623	8.6	91.02631578947368	82.0
413700930	1441066865	31.0918769877241	122.41207892871194	8.6	91.00526315789475	82.0
413700930	1441066866	31.091876124951266	122.41212541286109	8.6	90.98421052631579	82.0
413700930	1441066867	31.091875471497872	122.41217202675402	8.6	90.96315789473684	82.0
413700930	1441066868	31.09187505065853	122.41221880570117	8.6	90.94210526315791	82.0
413700930	1441066869	31.091874885727748	122.412265785013	8.6	90.92105263157896	82.0
413700930	1441066870	31.091874999999998	122.41231300000001	8.6	90.9	82.0
413700930	1441066871	31.091875401359772	122.4123604606166	8.6	90.85833333333335	82.0
413700930	1441066872	31.091876036051733	122.41240807539248	8.6	90.81666666666668	82.0
413700930	1441066873	31.091876834910803	122.41245572750113	8.6	90.775	82.0
413700930	1441066874	31.09187772877198	122.41250330011582	8.6	90.73333333333335	82.0
413700930	1441066875	31.091878648470523	122.41255067640971	8.6	90.69166666666668	82.0
413700930	1441066876	31.091879524841833	122.41259773955584	8.6	90.65	82.0
413700930	1441066877	31.09188028872143	122.412644372727	8.6	90.60833333333333	82.0
413700930	1441066878	31.0918808709451	122.41269045909601	8.6	90.56666666666668	82.0
413700930	1441066879	31.091881202348667	122.41273588183539	8.6	90.52500000000002	82.0
413700930	1441066880	31.091881213768197	122.41278052411765	8.6	90.48333333333335	82.0
413700930	1441066881	31.091880836039856	122.41282426911509	8.6	90.44166666666668	82.0
413700930	1441066882	31.091879999999993	122.412867	8.6	90.40000000000002	82.0
413700930	1441066883	31.091878665268737	122.41290868211391	8.6	90.43	82.10000000000001
413700930	1441066884	31.09187690660085	122.41294960947609	8.6	90.46000000000001	82.2
413700930	1441066885	31.091874827534355	122.41299015827528	8.6	90.49000000000001	82.3
413700930	1441066886	31.0918725316068	122.4130307047005	8.6	90.52000000000001	82.4
413700930	1441066887	31.091870122355235	122.4130716249409	8.6	90.55000000000001	82.50000000000001
413700930	1441066888	31.091867703316275	122.4131132951857	8.6	90.58000000000001	82.60000000000001
413700930	1441066889	31.091865378025968	122.41315609162433	8.6	90.61000000000001	82.69999999999999
413700930	1441066890	31.091863250019912	122.41320039044636	8.6	90.64000000000001	82.8
413700930	1441066891	31.091861422833116	122.41324656784161	8.6	90.67000000000002	82.9
413700930	1441066892	31.091859999999993	122.41329499999999	8.6	90.7	83.0
413700930	1441066893	31.091859048729614	122.41334589363609	8.612499999999999	90.72500000000001	83.0
413700930	1441066894	31.091858490932317	122.41339877756178	8.625	90.75	83.0
413700930	1441066895	31.091858212194612	122.41345301111318	8.6375	90.775	83.0
413700930	1441066896	31.091858098103973	122.41350795362607	8.649999999999999	90.8	83.0
413700930	1441066897	31.091858034249007	122.41356296443604	8.6625	90.82500000000002	83.0
413700930	1441066898	31.09185790621936	122.41361740287839	8.674999999999999	90.85000000000001	83.0
413700930	1441066899	31.09185759960577	122.41367062828812	8.6875	90.87500000000001	83.0
413700930	1441066900	31.091857	122.413722	8.7	90.9	83.0
413700930	1441066901	31.091856020016245	122.41377103494699	8.7	91.11666666666667	83.0
413700930	1441066902	31.091854680355063	122.41381788045565	8.7	91.33333333333334	83.0
413700930	1441066903	31.09185302873799	122.41386284145104	8.7	91.55000000000001	83.0
413700930	1441066904	31.091851112886115	122.4139062228584	8.7	91.76666666666667	83.0
413700930	1441066905	31.09184898052001	122.41394832960303	8.7	91.98333333333333	83.0
413700930	1441066906	31.09184667935981	122.41398946661032	8.7	92.2	83.0
413700930	1441066907	31.09184425712524	122.4140299388057	8.7	92.41666666666667	83.0
413700930	1441066908	31.09184176153564	122.41407005111475	8.7	92.63333333333334	83.0
413700930	1441066909	31.091839240309938	122.41411010846303	8.7	92.85	83.0
413700930	1441066910	31.091836741166713	122.41415041577619	8.7	93.06666666666666	83.0
413700930	1441066911	31.091834311824133	122.41419127797992	8.7	93.28333333333333	83.0
413700930	1441066912	31.091831999999993	122.41423299999998	8.7	93.5	83.0
413700930	1441066913	31.091829842204767	122.41427581829235	8.694736842105263	93.43684210526315	82.94736842105263
413700930	1441066914	31.091827830120966	122.41431969543355	8.689473684210526	93.37368421052632	82.89473684210527
413700930	1441066915	31.09182594422423	122.41436452553035	8.68421052631579	93.31052631578946	82.8421052631579
413700930	1441066916	31.09182416499035	122.4144102026894	8.678947368421053	93.24736842105263	82.78947368421053
413700930	1441066917	31.091822472895235	122.41445662101738	8.673684210526314	93.18421052631578	82.73684210526315
413700930	1441066918	31.091820848414965	122.4145036746209	8.668421052631578	93.12105263157895	82.68421052631578
413700930	1441066919	31.091819272025717	122.4145512576066	8.663157894736841	93.0578947368421	82.63157894736842
413700930	1441066920	31.091817724203832	122.41459926408103	8.657894736842104	92.99473684210527	82.57894736842105
413700930	1441066921	31.091816185425802	122.41464758815071	8.652631578947368	92.93157894736842	82.52631578947368
413700930	1441066922	31.091814636168305	122.41469612392216	8.647368421052631	92.86842105263158	82.47368421052632
413700930	1441066923	31.091813056908112	122.41474476550185	8.642105263157895	92.80526315789473	82.42105263157895
413700930	1441066924	31.091811428122245	122.41479340699618	8.636842105263158	92.7421052631579	82.36842105263159
413700930	1441066925	31.091809730287792	122.41484194251159	8.631578947368421	92.67894736842105	82.31578947368422
413700930	1441066926	31.09180794388205	122.4148902661544	8.626315789473685	92.61578947368422	82.26315789473685
413700930	1441066927	31.09180604938248	122.41493827203094	8.621052631578946	92.55263157894737	82.21052631578947
413700930	1441066928	31.091804027266644	122.41498585424753	8.61578947368421	92.48947368421052	82.1578947368421
413700930	1441066929	31.091801858012335	122.4150329069104	8.610526315789473	92.42631578947368	82.10526315789474
413700930	1441066930	31.091799522097435	122.41507932412583	8.605263157894736	92.36315789473684	82.05263157894737
413700930	1441066931	31.091797	122.415125	8.6	92.3	82.0
413700930	1441066932	31.09179428089558	122.41516986563234	8.6	92.28095238095239	82.0
413700930	1441066933	31.091791388749296	122.41521400009498	8.6	92.26190476190476	82.0
413700930	1441066934	31.091788356223514	122.41525751945345	8.6	92.24285714285715	82.0
413700930	1441066935	31.091785215980423	122.41530053977321	8.6	92.22380952380952	82.0
413700930	1441066936	31.091782000682034	122.41534317711985	8.6	92.20476190476191	82.0
413700930	1441066937	31.091778742990225	122.41538554755894	8.6	92.18571428571428	82.0
413700930	1441066938	31.09177547556672	122.41542776715617	8.6	92.16666666666667	82.0
413700930	1441066939	31.09177223107309	122.4154699519772	8.6	92.14761904761906	82.0
413700930	1441066940	31.09176904217073	122.41551221808781	8.6	92.12857142857143	82.0
413700930	1441066941	31.091765941520908	122.41555468155376	8.6	92.10952380952382	82.0
413700930	1441066942	31.091762961784724	122.41559745844089	8.6	92.0904761904762	82.0
413700930	1441066943	31.091760135623126	122.41564066481507	8.6	92.07142857142858	82.0
413700930	1441066944	31.091757495696946	122.41568441674222	8.6	92.05238095238096	82.0
413700930	1441066945	31.09175507466678	122.41572883028837	8.6	92.03333333333333	82.0
413700930	1441066946	31.091752905193083	122.41577402151955	8.6	92.01428571428572	82.0
413700930	1441066947	31.091751019936172	122.41582010650187	8.6	91.9952380952381	82.0
413700930	1441066948	31.09174945155613	122.41586720130151	8.6	91.97619047619048	82.0
413700930	1441066949	31.091748232712888	122.41591542198475	8.6	91.95714285714286	82.0
413700930	1441066950	31.091747396066154	122.41596488461792	8.6	91.93809523809524	82.0
413700930	1441066951	31.091746974275445	122.41601570526748	8.6	91.91904761904762	82.0
413700930	1441066952	31.091746999999998	122.416068	8.6	91.9	82.0
413700930	1441066953	31.09174748200146	122.41612181388051	8.6	91.95	82.0
413700930	1441066954	31.091748333451626	122.41617690796774	8.6	92.0	82.0
413700930	1441066955	31.0917494436253	122.41623297231862	8.6	92.05	82.0
413700930	1441066956	31.091750701797753	122.41628969698975	8.6	92.1	82.0
413700930	1441066957	31.0917519972448	122.41634677203754	8.6	92.15	82.0
413700930	1441066958	31.09175321924284	122.41640388751803	8.6	92.2	82.0
413700930	1441066959	31.091754257068754	122.41646073348701	8.6	92.25	82.0
413700930	1441066960	31.091754999999992	122.41651700000001	8.6	92.3	82.0
413700930	1441066961	31.09175535961158	122.41657243347434	8.6	92.26	82.0
413700930	1441066962	31.091755336666886	122.41662700577552	8.6	92.22	82.0
413700930	1441066963	31.09175495422627	122.41668074513129	8.6	92.17999999999999	82.0
413700930	1441066964	31.09175423535007	122.41673367976942	8.6	92.14	82.0
413700930	1441066965	31.091753203098527	122.41678583791774	8.6	92.1	82.0
413700930	1441066966	31.091751880531852	122.41683724780414	8.6	92.06	82.0
413700930	1441066967	31.091750290710184	122.41688793765663	8.6	92.02	82.0
413700930	1441066968	31.091748456693598	122.4169379357032	8.6	91.97999999999999	82.0
413700930	1441066969	31.091746401542117	122.41698727017194	8.6	91.94	82.0
413700930	1441066970	31.09174414831574	122.417035969291	8.6	91.89999999999999	82.0
413700930	1441066971	31.091741720074364	122.41708406128862	8.6	91.86	82.0
413700930	1441066972	31.091739139877863	122.41713157439298	8.6	91.82000000000001	82.0
413700930	1441066973	31.09173643078608	122.4171785368324	8.6	91.77999999999999	82.0
413700930	1441066974	31.091733615858786	122.41722497683524	8.6	91.74	82.0
413700930	1441066975	31.091730718155713	122.4172709226299	8.6	91.69999999999999	82.0
413700930	1441066976	31.09172776073653	122.41731640244475	8.6	91.66	82.0
413700930	1441066977	31.091724766660892	122.41736144450839	8.6	91.62	82.0
413700930	1441066978	31.091721758988395	122.41740607704924	8.6	91.57999999999998	82.0
413700930	1441066979	31.091718760778576	122.41745032829587	8.6	91.53999999999999	82.0
413700930	1441066980	31.091715795090956	122.41749422647695	8.6	91.5	82.0
413700930	1441066981	31.09171288498503	122.41753779982106	8.6	91.46	82.0
413700930	1441066982	31.091710053520174	122.41758107655691	8.6	91.42	82.0
413700930	1441066983	31.09170732375583	122.41762408491321	8.6	91.38	82.0
413700930	1441066984	31.091704718751327	122.4176668531187	8.6	91.33999999999999	82.0
413700930	1441066985	31.09170226156598	122.4177094094022	8.6	91.3	82.0
413700930	1441066986	31.09169997525908	122.41775178199252	8.6	91.25999999999999	82.0
413700930	1441066987	31.091697882889843	122.41779399911856	8.6	91.22	82.0
413700930	1441066988	31.09169600751747	122.41783608900916	8.6	91.17999999999999	82.0
413700930	1441066989	31.091694372201168	122.41787807989331	8.6	91.13999999999999	82.0
413700930	1441066990	31.09169299999999	122.41791999999998	8.6	91.1	82.0
413700930	1441066991	31.09169190570387	122.41796187995574	8.6	91.12727272727273	82.04545454545455
413700930	1441066992	31.091691071025693	122.41800375997742	8.6	91.15454545454544	82.0909090909091
413700930	1441066993	31.091690469409066	122.41804568267935	8.6	91.18181818181817	82.13636363636364
413700930	1441066994	31.091690074297627	122.41808769067583	8.6	91.20909090909092	82.18181818181817
413700930	1441066995	31.091689859134853	122.4181298265811	8.6	91.23636363636363	82.22727272727273
413700930	1441066996	31.09168979736421	122.41817213300934	8.6	91.26363636363637	82.27272727272728
413700930	1441066997	31.09168986242913	122.41821465257476	8.6	91.29090909090908	82.31818181818181
413700930	1441066998	31.091690027772945	122.41825742789145	8.6	91.31818181818181	82.36363636363637
413700930	1441066999	31.091690266838942	122.41830050157346	8.6	91.34545454545454	82.4090909090909
413700930	1441067000	31.09169055307038	122.41834391623483	8.6	91.37272727272727	82.45454545454545
413700930	1441067001	31.091690859910397	122.41838771448955	8.6	91.4	82.50000000000001
413700930	1441067002	31.091691160802114	122.41843193895154	8.6	91.42727272727274	82.54545454545455
413700930	1441067003	31.091691429188597	122.41847663223467	8.6	91.45454545454545	82.5909090909091
413700930	1441067004	31.09169163851281	122.4185218369528	8.6	91.48181818181818	82.63636363636363
413700930	1441067005	31.09169176221766	122.4185675957197	8.6	91.50909090909092	82.68181818181819
413700930	1441067006	31.091691773746025	122.41861395114911	8.6	91.53636363636363	82.72727272727273
413700930	1441067007	31.091691646540642	122.41866094585468	8.6	91.56363636363638	82.77272727272727
413700930	1441067008	31.091691354044258	122.41870862245007	8.6	91.5909090909091	82.81818181818183
413700930	1441067009	31.09169086969948	122.41875702354884	8.6	91.61818181818182	82.86363636363636
413700930	1441067010	31.091690166948883	122.41880619176445	8.6	91.64545454545456	82.9090909090909
413700930	1441067011	31.091689219234915	122.4188561697104	8.6	91.67272727272727	82.95454545454547
413700930	1441067012	31.091688	122.41890699999999	8.6	91.7	83.0
413700930	1441067013	31.09168649775579	122.4189586775116	8.6	91.9	82.875
413700930	1441067014	31.091684761291333	122.41901100618371	8.6	92.10000000000001	82.75
413700930	1441067015	31.091682854465464	122.41906374221989	8.6	92.30000000000001	82.625
413700930	1441067016	31.091680841137354	122.41911664182399	8.6	92.5	82.50000000000001
413700930	1441067017	31.091678785166568	122.41916946119986	8.6	92.7	82.375
413700930	1441067018	31.091676750413097	122.41922195655167	8.6	92.89999999999999	82.25
413700930	1441067019	31.091674800737326	122.41927388408357	8.6	93.1	82.125
413700930	1441067020	31.091673000000007	122.419325	8.6	93.3	82.0
413700930	1441067021	31.09167139782862	122.41937512062019	8.6	93.16999999999999	82.0
413700930	1441067022	31.091669986916173	122.41942430272219	8.6	93.04	82.0
413700930	1441067023	31.091668745721826	122.41947266319875	8.6	92.91	82.0
413700930	1441067024	31.09166765270458	122.41952031894252	8.6	92.78	82.0
413700930	1441067025	31.091666686323208	122.41956738684613	8.6	92.65	82.0
413700930	1441067026	31.091665825036323	122.41961398380214	8.6	92.52	82.0
413700930	1441067027	31.091665047302392	122.41966022670309	8.6	92.39	82.0
413700930	1441067028	31.091664331579647	122.41970623244143	8.6	92.26	82.0
413700930	1441067029	31.091663656326208	122.41975211790961	8.6	92.13000000000001	82.0
413700930	1441067030	31.091662999999997	122.41979800000001	8.6	92.0	82.0
413700930	1441067031	31.091662344376918	122.41984397521205	8.6	92.036	82.0
413700930	1441067032	31.091661684505368	122.41989005847334	8.6	92.072	82.0
413700930	1441067033	31.091661018751847	122.41993624431858	8.6	92.108	82.0
413700930	1441067034	31.09166034548288	122.41998252728243	8.6	92.144	82.0
413700930	1441067035	31.091659663065	122.42002890189961	8.6	92.18	82.0
413700930	1441067036	31.091658969864774	122.42007536270474	8.6	92.216	82.0
413700930	1441067037	31.09165826424871	122.42012190423253	8.6	92.25200000000001	82.0
413700930	1441067038	31.091657544583395	122.42016852101763	8.6	92.288	82.0
413700930	1441067039	31.09165680923539	122.42021520759468	8.6	92.324	82.0
413700930	1441067040	31.091656056571257	122.42026195849837	8.6	92.36	82.0
413700930	1441067041	31.09165528495758	122.42030876826335	8.6	92.396	82.0
413700930	1441067042	31.091654492760952	122.4203556314243	8.6	92.432	82.0
413700930	1441067043	31.091653678347942	122.42040254251582	8.6	92.468	82.0
413700930	1441067044	31.0916528400852	122.4204494960726	8.6	92.504	82.0
413700930	1441067045	31.091651976339286	122.42049648662926	8.6	92.54	82.0
413700930	1441067046	31.091651085476848	122.42054350872046	8.6	92.57600000000001	82.0
413700930	1441067047	31.09165016586451	122.42059055688081	8.6	92.612	82.0
413700930	1441067048	31.0916492158689	122.42063762564497	8.6	92.64800000000001	82.0
413700930	1441067049	31.09164823385667	122.42068470954756	8.6	92.684	82.0
413700930	1441067050	31.09164721819447	122.42073180312322	8.6	92.72000000000001	82.0
413700930	1441067051	31.09164616724894	122.42077890090656	8.6	92.756	82.0
413700930	1441067052	31.091645079386762	122.4208259974322	8.6	92.792	82.0
413700930	1441067053	31.09164395297462	122.42087308723477	8.6	92.828	82.0
413700930	1441067054	31.091642786379186	122.42092016484888	8.6	92.864	82.0
413700930	1441067055	31.09164157796714	122.42096722480916	8.6	92.89999999999999	82.0
413700930	1441067056	31.091640326105182	122.4210142616502	8.6	92.936	82.0
413700930	1441067057	31.091639029160042	122.42106126990659	8.6	92.972	82.0
413700930	1441067058	31.09163768549841	122.42110824411299	8.6	93.00800000000001	82.0
413700930	1441067059	31.091636293487017	122.42115517880394	8.6	93.044	82.0
413700930	1441067060	31.09163485149259	122.42120206851408	8.6	93.08	82.0
413700930	1441067061	31.091633357881857	122.42124890777798	8.6	93.11600000000001	82.0
413700930	1441067062	31.091631811021582	122.42129569113025	8.6	93.152	82.0
413700930	1441067063	31.091630209278527	122.42134241310546	8.6	93.18800000000002	82.0
413700930	1441067064	31.091628551019426	122.4213890682382	8.6	93.224	82.0
413700930	1441067065	31.091626834611063	122.42143565106309	8.6	93.26	82.0
413700930	1441067066	31.091625058420206	122.42148215611468	8.6	93.296	82.0
413700930	1441067067	31.091623220813645	122.42152857792753	8.6	93.33200000000001	82.0
413700930	1441067068	31.091621320158175	122.42157491103623	8.6	93.368	82.0
413700930	1441067069	31.091619354820583	122.42162114997538	8.6	93.40400000000001	82.0
413700930	1441067070	31.091617323167696	122.42166728927954	8.6	93.44	82.0
413700930	1441067071	31.091615223566308	122.42171332348325	8.6	93.47600000000001	82.0
413700930	1441067072	31.09161305438327	122.42175924712109	8.6	93.512	82.0
413700930	1441067073	31.091610813985383	122.42180505472763	8.6	93.548	82.0
413700930	1441067074	31.09160850073949	122.42185074083744	8.6	93.584	82.0
413700930	1441067075	31.09160611301245	122.4218962999851	8.6	93.62	82.0
413700930	1441067076	31.09160364917111	122.4219417267051	8.6	93.65599999999999	82.0
413700930	1441067077	31.091601107582314	122.42198701553207	8.6	93.69200000000001	82.0
413700930	1441067078	31.091598486612952	122.42203216100047	8.6	93.72800000000001	82.0
413700930	1441067079	31.0915957846299	122.42207715764495	8.6	93.76400000000001	82.0
413700930	1441067080	31.091592999999996	122.42212200000002	8.6	93.80000000000001	82.0
413700930	1441067081	31.091590135841354	122.42216668886495	8.6	93.74000000000001	81.89999999999999
413700930	1441067082	31.091587214276675	122.42221125009809	8.6	93.67999999999999	81.8
413700930	1441067083	31.091584262179893	122.42225571582252	8.6	93.62	81.7
413700930	1441067084	31.09158130642482	122.42230011816137	8.6	93.56	81.6
413700930	1441067085	31.09157837388526	122.42234448923789	8.6	93.50000000000001	81.5
413700930	1441067086	31.091575491434977	122.42238886117528	8.6	93.44	81.4
413700930	1441067087	31.091572685947654	122.4224332660968	8.6	93.38000000000001	81.30000000000001
413700930	1441067088	31.09156998429697	122.42247773612584	8.6	93.32000000000001	81.2
413700930	1441067089	31.091567413356564	122.42252230338578	8.6	93.26	81.1
413700930	1441067090	31.091564999999985	122.42256699999999	8.6	93.2	81.0
413700930	1441067091	31.091562765436652	122.42261185181859	8.597560975609756	93.13414634146342	81.02439024390245
413700930	1441067092	31.091560708219298	122.42265685959799	8.595121951219513	93.06829268292684	81.04878048780488
413700930	1441067093	31.091558821236557	122.42270201782122	8.592682926829267	93.00243902439026	81.07317073170731
413700930	1441067094	31.09155709737703	122.42274732097124	8.590243902439024	92.93658536585366	81.09756097560975
413700930	1441067095	31.09155552952935	122.42279276353108	8.58780487804878	92.87073170731708	81.1219512195122
413700930	1441067096	31.091554110582187	122.42283833998366	8.585365853658537	92.8048780487805	81.14634146341463
413700930	1441067097	31.09155283342414	122.42288404481195	8.582926829268292	92.73902439024391	81.17073170731707
413700930	1441067098	31.091551690943877	122.42292987249894	8.580487804878048	92.67317073170732	81.19512195121952
413700930	1441067099	31.091550676030067	122.42297581752754	8.578048780487805	92.60731707317073	81.21951219512195
413700930	1441067100	31.091549781571377	122.42302187438064	8.575609756097561	92.54146341463415	81.24390243902438
413700930	1441067101	31.091549000456467	122.42306803754121	8.573170731707316	92.47560975609757	81.26829268292683
413700930	1441067102	31.091548325574006	122.42311430149212	8.570731707317073	92.40975609756097	81.29268292682927
413700930	1441067103	31.09154774981271	122.42316066071623	8.56829268292683	92.34390243902439	81.31707317073172
413700930	1441067104	31.091547266061266	122.42320710969646	8.565853658536586	92.27804878048782	81.34146341463415
413700930	1441067105	31.091546867208365	122.42325364291563	8.56341463414634	92.21219512195123	81.36585365853658
413700930	1441067106	31.091546546142737	122.42330025485658	8.560975609756097	92.14634146341464	81.39024390243902
413700930	1441067107	31.09154629575307	122.42334694000219	8.558536585365854	92.08048780487805	81.41463414634146
413700930	1441067108	31.09154610892813	122.42339369283523	8.55609756097561	92.01463414634148	81.4390243902439
413700930	1441067109	31.091545978556617	122.4234405078385	8.553658536585365	91.94878048780488	81.46341463414635
413700930	1441067110	31.09154589752728	122.42348737949484	8.551219512195122	91.8829268292683	81.48780487804879
413700930	1441067111	31.09154585872888	122.42353430228697	8.548780487804878	91.8170731707317	81.51219512195121
413700930	1441067112	31.091545855050178	122.42358127069768	8.546341463414635	91.75121951219514	81.53658536585365
413700930	1441067113	31.091545879379932	122.42362827920971	8.54390243902439	91.68536585365854	81.5609756097561
413700930	1441067114	31.09154592460688	122.4236753223058	8.541463414634146	91.61951219512196	81.58536585365854
413700930	1441067115	31.09154598361987	122.42372239446865	8.539024390243902	91.55365853658536	81.60975609756098
413700930	1441067116	31.091546049307656	122.42376949018099	8.536585365853659	91.48780487804879	81.63414634146342
413700930	1441067117	31.09154611455902	122.4238166039255	8.534146341463414	91.4219512195122	81.65853658536585
413700930	1441067118	31.091546172262767	122.42386373018488	8.53170731707317	91.35609756097561	81.68292682926828
413700930	1441067119	31.09154621530775	122.42391086344173	8.529268292682927	91.29024390243903	81.70731707317073
413700930	1441067120	31.09154623658274	122.42395799817876	8.526829268292683	91.22439024390245	81.73170731707317
413700930	1441067121	31.091546228976586	122.42400512887859	8.524390243902438	91.15853658536587	81.75609756097562
413700930	1441067122	31.09154618537813	122.42405225002382	8.521951219512195	91.09268292682927	81.78048780487805
413700930	1441067123	31.09154609867622	122.42409935609709	8.519512195121951	91.02682926829269	81.80487804878048
413700930	1441067124	31.09154596175968	122.42414644158096	8.517073170731708	90.9609756097561	81.82926829268293
413700930	1441067125	31.091545767517413	122.42419350095803	8.514634146341463	90.89512195121952	81.85365853658537
413700930	1441067126	31.091545508838237	122.42424052871084	8.512195121951219	90.82926829268293	81.8780487804878
413700930	1441067127	31.091545178611053	122.42428751932196	8.509756097560976	90.76341463414634	81.90243902439025
413700930	1441067128	31.091544769724752	122.42433446727392	8.507317073170732	90.69756097560976	81.92682926829269
413700930	1441067129	31.09154427506821	122.42438136704925	8.504878048780487	90.63170731707318	81.95121951219512
413700930	1441067130	31.091543687530315	122.42442821313044	8.502439024390243	90.56585365853658	81.97560975609755
413700930	1441067131	31.091543	122.424475	8.5	90.5	82.0
413700930	1441067132	31.091542206546904	122.42452171870158	8.511111111111111	90.66666666666667	82.0
413700930	1441067133	31.09154130596361	122.42456834652346	8.522222222222222	90.83333333333334	82.0
413700930	1441067134	31.09154029822342	122.42461485731509	8.533333333333333	91.0	82.0
413700930	1441067135	31.09153918329976	122.42466122492598	8.544444444444444	91.16666666666667	82.0
413700930	1441067136	31.091537961166026	122.42470742320553	8.555555555555555	91.33333333333334	82.0
413700930	1441067137	31.091536631795666	122.42475342600325	8.566666666666666	91.50000000000001	82.0
413700930	1441067138	31.091535195162184	122.42479920716859	8.577777777777778	91.66666666666667	82.0
413700930	1441067139	31.09153365123911	122.42484474055102	8.588888888888889	91.83333333333334	82.0
413700930	1441067140	31.091531999999994	122.42489000000002	8.6	92.0	82.0
413700930	1441067141	31.091530242501456	122.42493496861805	8.6	92.06818181818183	82.0
413700930	1441067142	31.091528384132204	122.42497966651949	8.6	92.13636363636364	82.0
413700930	1441067143	31.091526431363935	122.42502412307185	8.6	92.20454545454545	82.0
413700930	1441067144	31.091524390668265	122.42506836764257	8.6	92.27272727272728	82.0
413700930	1441067145	31.091522268516833	122.42511242959905	8.6	92.3409090909091	82.0
413700930	1441067146	31.0915200713812	122.42515633830878	8.6	92.40909090909092	82.0
413700930	1441067147	31.091517805732856	122.42520012313926	8.6	92.47727272727273	82.0
413700930	1441067148	31.091515478043334	122.425243813458	8.6	92.54545454545455	82.0
413700930	1441067149	31.091513094784045	122.42528743863241	8.6	92.61363636363637	82.0
413700930	1441067150	31.091510662426405	122.42533102803009	8.6	92.68181818181819	82.0
413700930	1441067151	31.091508187441775	122.42537461101847	8.6	92.75	82.0
413700930	1441067152	31.091505676301484	122.42541821696517	8.6	92.81818181818181	82.0
413700930	1441067153	31.091503135476803	122.42546187523767	8.6	92.88636363636363	82.0
413700930	1441067154	31.091500571439003	122.42550561520353	8.6	92.95454545454545	82.0
413700930	1441067155	31.091497990659278	122.42554946623031	8.6	93.02272727272727	82.0
413700930	1441067156	31.09149539960877	122.42559345768555	8.6	93.0909090909091	82.0
413700930	1441067157	31.091492804758655	122.42563761893688	8.6	93.1590909090909	82.0
413700930	1441067158	31.091490212579973	122.42568197935181	8.6	93.22727272727272	82.0
413700930	1441067159	31.091487629543785	122.42572656829799	8.6	93.29545454545455	82.0
413700930	1441067160	31.091485062121105	122.425771415143	8.6	93.36363636363636	82.0
413700930	1441067161	31.091482516782868	122.42581654925445	8.6	93.43181818181817	82.0
413700930	1441067162	31.091480000000004	122.425862	8.6	93.5	82.0
413700930	1441067163	31.09147751693579	122.42590778911011	8.6	93.50208333333333	82.0
413700930	1441067164	31.091475067523124	122.42595390776694	8.6	93.50416666666666	82.0
413700930	1441067165	31.091472650387345	122.42600033951547	8.6	93.50625	82.0
413700930	1441067166	31.091470264153767	122.42604706790068	8.6	93.50833333333334	82.0
413700930	1441067167	31.091467907447782	122.42609407646758	8.6	93.51041666666667	82.0
413700930	1441067168	31.091465578894752	122.42614134876118	8.6	93.5125	82.0
413700930	1441067169	31.091463277120134	122.42618886832645	8.6	93.51458333333333	82.0
413700930	1441067170	31.091461000749295	122.42623661870842	8.6	93.51666666666667	82.0
413700930	1441067171	31.091458748407735	122.42628458345204	8.6	93.51875	82.0
413700930	1441067172	31.091456518720925	122.42633274610232	8.6	93.52083333333333	82.0
413700930	1441067173	31.091454310314358	122.42638109020427	8.6	93.52291666666666	82.0
413700930	1441067174	31.09145212181358	122.42642959930285	8.6	93.52499999999999	82.0
413700930	1441067175	31.091449951844115	122.42647825694306	8.6	93.52708333333332	82.0
413700930	1441067176	31.091447799031563	122.42652704666988	8.6	93.52916666666665	82.0
413700930	1441067177	31.091445662001494	122.4265759520283	8.6	93.53124999999999	82.0
413700930	1441067178	31.091443539379576	122.4266249565633	8.6	93.53333333333333	82.0
413700930	1441067179	31.0914414297914	122.42667404381984	8.6	93.53541666666666	82.0
413700930	1441067180	31.09143933186269	122.42672319734295	8.6	93.5375	82.0
413700930	1441067181	31.09143724421913	122.42677240067755	8.6	93.53958333333333	82.0
413700930	1441067182	31.091435165486416	122.42682163736868	8.6	93.54166666666666	82.0
413700930	1441067183	31.09143309429034	122.42687089096124	8.6	93.54375	82.0
413700930	1441067184	31.091431029256647	122.42692014500024	8.6	93.54583333333333	82.0
413700930	1441067185	31.09142896901115	122.42696938303065	8.6	93.54791666666667	82.0
413700930	1441067186	31.09142691217965	122.42701858859745	8.6	93.55	82.0
413700930	1441067187	31.091424857388017	122.42706774524558	8.6	93.55208333333333	82.0
413700930	1441067188	31.09142280326213	122.42711683652001	8.6	93.55416666666666	82.0
413700930	1441067189	31.09142074842788	122.42716584596575	8.6	93.55624999999999	82.0
413700930	1441067190	31.09141869151119	122.42721475712767	8.6	93.55833333333334	82.0
413700930	1441067191	31.091416631137992	122.4272635535508	8.6	93.56041666666667	82.0
413700930	1441067192	31.091414565934286	122.42731221878007	8.6	93.5625	82.0
413700930	1441067193	31.09141249452606	122.42736073636046	8.6	93.56458333333333	82.0
413700930	1441067194	31.09141041553934	122.42740908983689	8.6	93.56666666666666	82.0
413700930	1441067195	31.091408327600156	122.42745726275433	8.6	93.56875	82.0
413700930	1441067196	31.091406229334588	122.42750523865773	8.6	93.57083333333333	82.0
413700930	1441067197	31.091404119368747	122.42755300109206	8.6	93.57291666666666	82.0
413700930	1441067198	31.09140199632872	122.42760053360222	8.6	93.57499999999999	82.0
413700930	1441067199	31.09139985884066	122.4276478197332	8.6	93.57708333333332	82.0
413700930	1441067200	31.091397705530742	122.4276948430299	8.6	93.57916666666665	82.0
413700930	1441067201	31.091395535025118	122.4277415870373	8.6	93.58124999999998	82.0
413700930	1441067202	31.09139334595003	122.42778803530034	8.6	93.58333333333333	82.0
413700930	1441067203	31.091391136931694	122.42783417136394	8.6	93.58541666666666	82.0
413700930	1441067204	31.091388906596354	122.42787997877306	8.6	93.58749999999999	82.0
413700930	1441067205	31.091386653570297	122.42792544107262	8.6	93.58958333333332	82.0
413700930	1441067206	31.091384376479798	122.42797054180757	8.6	93.59166666666665	82.0
413700930	1441067207	31.091382073951173	122.42801526452284	8.6	93.59375	82.0
413700930	1441067208	31.09137974461077	122.42805959276339	8.6	93.59583333333333	82.0
413700930	1441067209	31.091377387084915	122.42810351007412	8.6	93.59791666666666	82.0
413700930	1441067210	31.091375	122.428147	8.6	93.6	82.0
413700930	1441067211	31.09137258282193	122.42819006659897	8.6	93.57499999999999	82.0
413700930	1441067212	31.0913701383748	122.42823279598129	8.6	93.55	82.0
413700930	1441067213	31.09136767032206	122.42827529477013	8.6	93.52499999999999	82.0
413700930	1441067214	31.09136518232709	122.4283176695888	8.6	93.5	82.0
413700930	1441067215	31.09136267805304	122.4283600270605	8.6	93.475	82.0
413700930	1441067216	31.091360161163006	122.42840247380853	8.6	93.44999999999999	82.0
413700930	1441067217	31.091357635319884	122.42844511645609	8.6	93.425	82.0
413700930	1441067218	31.091355104186444	122.4284880616264	8.6	93.39999999999999	82.0
413700930	1441067219	31.091352571425332	122.42853141594273	8.6	93.375	82.0
413700930	1441067220	31.091350040699034	122.42857528602828	8.6	93.35	82.0
413700930	1441067221	31.091347515669852	122.4286197785063	8.6	93.325	82.0
413700930	1441067222	31.091345	122.42866500000001	8.6	93.3	82.0
413700930	1441067223	31.09134249635258	122.4287110270218	8.6	93.3157894736842	82.0
413700930	1441067224	31.091340003395082	122.4287578156407	8.6	93.33157894736841	82.0
413700930	1441067225	31.091337518796138	122.42880529181487	8.6	93.34736842105262	82.0
413700930	1441067226	31.09133504022448	122.42885338150248	8.6	93.36315789473683	82.0
413700930	1441067227	31.091332565348942	122.42890201066179	8.6	93.37894736842105	82.0
413700930	1441067228	31.09133009183853	122.42895110525089	8.6	93.39473684210526	82.0
413700930	1441067229	31.091327617362246	122.429000591228	8.6	93.41052631578947	82.0
413700930	1441067230	31.09132513958927	122.42905039455135	8.6	93.42631578947368	82.0
413700930	1441067231	31.091322656188886	122.42910044117906	8.6	93.44210526315788	82.0
413700930	1441067232	31.091320164830467	122.42915065706936	8.6	93.45789473684209	82.0
413700930	1441067233	31.091317663183542	122.42920096818045	8.6	93.47368421052632	82.0
413700930	1441067234	31.091315148917715	122.4292513004705	8.6	93.48947368421052	82.0
413700930	1441067235	31.091312619702727	122.42930157989768	8.6	93.50526315789473	82.0
413700930	1441067236	31.09131007320842	122.42935173242022	8.6	93.52105263157894	82.0
413700930	1441067237	31.091307507104773	122.42940168399632	8.6	93.53684210526316	82.0
413700930	1441067238	31.091304919061862	122.42945136058412	8.6	93.55263157894737	82.0
413700930	1441067239	31.09130230674987	122.42950068814189	8.6	93.56842105263158	82.0
413700930	1441067240	31.091299667839117	122.42954959262778	8.6	93.58421052631579	82.0
413700930	1441067241	31.091297	122.42959800000001	8.6	93.6	82.0
413700930	1441067242	31.091294304685036	122.4296458677735	8.6	93.64999999999999	82.0
413700930	1441067243	31.09129159847469	122.42969327968999	8.6	93.7	82.0
413700930	1441067244	31.091288901731293	122.42974035104805	8.6	93.75	82.0
413700930	1441067245	31.091286234816952	122.42978719714621	8.6	93.8	82.0
413700930	1441067246	31.091283618093655	122.42983393328308	8.6	93.85	82.0
413700930	1441067247	31.091281071923202	122.42988067475723	8.6	93.9	82.0
413700930	1441067248	31.091278616667214	122.42992753686728	8.6	93.94999999999999	82.0
413700930	1441067249	31.091276272687196	122.42997463491199	8.6	93.99999999999999	82.0
413700930	1441067250	31.091274060344414	122.43002208418997	8.6	94.05	82.0
413700930	1441067251	31.091272000000004	122.43007000000001	8.6	94.1	82.0
413700930	1441067252	31.091270104778967	122.4301184554578	8.6	94.06	82.0
413700930	1441067253	31.09126835886258	122.43016735494672	8.6	94.02000000000001	82.0
413700930	1441067254	31.091266739196307	122.43021656066696	8.6	93.97999999999999	82.0
413700930	1441067255	31.091265222725838	122.43026593481883	8.6	93.94	82.0
413700930	1441067256	31.091263786397082	122.43031533960244	8.6	93.9	82.0
413700930	1441067257	31.091262407156133	122.43036463721795	8.6	93.86	82.0
413700930	1441067258	31.091261061949318	122.43041368986543	8.6	93.82000000000001	82.0
413700930	1441067259	31.09125972772318	122.43046235974495	8.6	93.77999999999999	82.0
413700930	1441067260	31.09125838142442	122.43051050905648	8.6	93.74	82.0
413700930	1441067261	31.091257000000002	122.430558	8.6	93.7	82.0
413700930	1441067262	31.091255564279045	122.43060472974113	8.6	93.65238095238095	82.0
413700930	1441067263	31.091254070618742	122.43065073530815	8.6	93.6047619047619	82.0
413700930	1441067264	31.091252519258216	122.43069608869509	8.6	93.55714285714286	82.0
413700930	1441067265	31.091250910436486	122.43074086189588	8.6	93.5095238095238	82.0
413700930	1441067266	31.091249244392426	122.43078512690455	8.6	93.46190476190476	82.0
413700930	1441067267	31.09124752136484	122.43082895571509	8.6	93.41428571428571	82.0
413700930	1441067268	31.09124574159239	122.43087242032148	8.6	93.36666666666667	82.0
413700930	1441067269	31.091243905313675	122.43091559271768	8.6	93.31904761904762	82.0
413700930	1441067270	31.091242012767193	122.4309585448977	8.6	93.27142857142857	82.0
413700930	1441067271	31.091240064191307	122.43100134885553	8.6	93.22380952380954	82.0
413700930	1441067272	31.09123805982435	122.43104407658511	8.6	93.17619047619047	82.0
413700930	1441067273	31.091235999904484	122.43108680008045	8.6	93.12857142857143	82.0
413700930	1441067274	31.091233884669812	122.4311295913355	8.6	93.08095238095238	82.0
413700930	1441067275	31.091231714358372	122.43117252234423	8.6	93.03333333333335	82.0
413700930	1441067276	31.091229489208043	122.43121566510057	8.6	92.9857142857143	82.0
413700930	1441067277	31.09122720945663	122.4312590915985	8.6	92.93809523809524	82.0
413700930	1441067278	31.091224875341876	122.43130287383198	8.6	92.8904761904762	82.0
413700930	1441067279	31.09122248710138	122.43134708379495	8.6	92.84285714285714	82.0
413700930	1441067280	31.091220044972637	122.43139179348132	8.6	92.7952380952381	82.0
413700930	1441067281	31.09121754919308	122.43143707488501	8.6	92.74761904761905	82.0
413700930	1441067282	31.091215000000002	122.431483	8.6	92.7	82.0
413700930	1441067283	31.09121239818172	122.43152962066047	8.6	92.70357142857145	81.96428571428571
413700930	1441067284	31.091209746731145	122.43157690806188	8.6	92.70714285714287	81.92857142857143
413700930	1441067285	31.091207049192363	122.43162481324002	8.6	92.7107142857143	81.89285714285714
413700930	1441067286	31.091204309109575	122.43167328723067	8.6	92.71428571428572	81.85714285714285
413700930	1441067287	31.09120153002697	122.43172228106963	8.6	92.71785714285716	81.82142857142858
413700930	1441067288	31.09119871548885	122.43177174579267	8.6	92.72142857142858	81.78571428571429
413700930	1441067289	31.09119586903958	122.43182163243566	8.6	92.72500000000001	81.75
413700930	1441067290	31.091192994223615	122.43187189203441	8.6	92.72857142857144	81.71428571428572
413700930	1441067291	31.09119009458544	122.43192247562476	8.6	92.73214285714286	81.67857142857143
413700930	1441067292	31.091187173669653	122.43197333424254	8.6	92.7357142857143	81.64285714285714
413700930	1441067293	31.09118423502091	122.43202441892363	8.6	92.73928571428571	81.60714285714286
413700930	1441067294	31.091181282183953	122.43207568070392	8.6	92.74285714285715	81.57142857142857
413700930	1441067295	31.091178318703598	122.43212707061929	8.6	92.74642857142857	81.53571428571428
413700930	1441067296	31.0911753481247	122.43217853970563	8.6	92.75	81.5
413700930	1441067297	31.09117237399228	122.43223003899885	8.6	92.75357142857143	81.46428571428572
413700930	1441067298	31.091169399851356	122.43228151953488	8.6	92.75714285714287	81.42857142857143
413700930	1441067299	31.091166429247046	122.43233293234965	8.6	92.7607142857143	81.39285714285714
413700930	1441067300	31.091163465724577	122.43238422847915	8.6	92.76428571428572	81.35714285714286
413700930	1441067301	31.09116051282922	122.43243535895928	8.6	92.76785714285715	81.32142857142857
413700930	1441067302	31.09115757410633	122.43248627482606	8.6	92.77142857142857	81.28571428571428
413700930	1441067303	31.09115465310135	122.43253692711545	8.6	92.775	81.25
413700930	1441067304	31.09115175335977	122.43258726686346	8.6	92.77857142857144	81.21428571428571
413700930	1441067305	31.091148878427216	122.43263724510612	8.6	92.78214285714286	81.17857142857142
413700930	1441067306	31.091146031849313	122.43268681287942	8.6	92.78571428571429	81.14285714285715
413700930	1441067307	31.0911432171718	122.43273592121942	8.6	92.78928571428571	81.10714285714286
413700930	1441067308	31.091140437940496	122.43278452116213	8.6	92.79285714285714	81.07142857142857
413700930	1441067309	31.091137697701242	122.43283256374364	8.6	92.79642857142856	81.03571428571429
413700930	1441067310	31.091134999999998	122.43288000000001	8.6	92.8	81.0
413700930	1441067311	31.09113234733446	122.43292679586537	8.6	92.85	81.03125
413700930	1441067312	31.091129738009144	122.43297297686614	8.6	92.89999999999999	81.0625
413700930	1441067313	31.091127169280256	122.43301858342684	8.6	92.95	81.09375
413700930	1441067314	31.091124638403898	122.43306365597194	8.6	93.0	81.125
413700930	1441067315	31.091122142636124	122.43310823492587	8.6	93.05	81.15625
413700930	1441067316	31.091119679232932	122.43315236071314	8.6	93.10000000000001	81.1875
413700930	1441067317	31.091117245450224	122.43319607375817	8.6	93.15	81.21875
413700930	1441067318	31.0911148385439	122.43323941448539	8.6	93.2	81.25
413700930	1441067319	31.09111245576976	122.43328242331926	8.6	93.25	81.28125
413700930	1441067320	31.091110094383563	122.43332514068419	8.6	93.3	81.3125
413700930	1441067321	31.091107751641005	122.43336760700458	8.6	93.35000000000001	81.34375
413700930	1441067322	31.091105424797718	122.43340986270488	8.6	93.4	81.375
413700930	1441067323	31.091103111109316	122.43345194820942	8.6	93.45	81.40625
413700930	1441067324	31.09110080783132	122.43349390394266	8.6	93.50000000000001	81.4375
413700930	1441067325	31.091098512219208	122.43353577032894	8.6	93.55000000000001	81.46875
413700930	1441067326	31.091096221528435	122.43357758779266	8.6	93.60000000000001	81.5
413700930	1441067327	31.09109393301434	122.43361939675815	8.6	93.65	81.53125
413700930	1441067328	31.091091643932284	122.43366123764979	8.6	93.7	81.5625
413700930	1441067329	31.091089351537523	122.43370315089193	8.6	93.75000000000001	81.59375
413700930	1441067330	31.091087053085257	122.4337451769089	8.6	93.80000000000001	81.625
413700930	1441067331	31.091084745830702	122.43378735612505	8.6	93.85000000000001	81.65625
413700930	1441067332	31.091082427028926	122.43382972896472	8.6	93.9	81.6875
413700930	1441067333	31.091080093935002	122.43387233585221	8.6	93.95	81.71875
413700930	1441067334	31.091077743803936	122.43391521721183	8.6	94.0	81.75
413700930	1441067335	31.09107537389068	122.43395841346788	8.6	94.05	81.78125
413700930	1441067336	31.09107298145012	122.43400196504467	8.6	94.1	81.8125
413700930	1441067337	31.091070563737098	122.43404591236647	8.6	94.15	81.84375
413700930	1441067338	31.09106811800639	122.43409029585754	8.6	94.2	81.875
413700930	1441067339	31.09106564151269	122.4341351559422	8.6	94.25	81.90625
413700930	1441067340	31.09106313151068	122.43418053304467	8.6	94.30000000000001	81.9375
413700930	1441067341	31.091060585254947	122.43422646758918	8.6	94.35000000000001	81.96875
413700930	1441067342	31.091058000000004	122.43427300000002	8.6	94.4	82.0
413700930	1441067343	31.09105537652576	122.43432015357428	8.594736842105263	94.30526315789474	81.89473684210526
413700930	1441067344	31.09105272971372	122.43436788310066	8.589473684210526	94.21052631578948	81.78947368421053
413700930	1441067345	31.09105007797094	122.43441612624075	8.58421052631579	94.1157894736842	81.68421052631578
413700930	1441067346	31.091047439704514	122.43446482065627	8.578947368421053	94.02105263157895	81.57894736842105
413700930	1441067347	31.091044833321682	122.43451390400888	8.573684210526315	93.92631578947369	81.47368421052632
413700930	1441067348	31.091042277229747	122.43456331396034	8.568421052631578	93.83157894736843	81.36842105263159
413700930	1441067349	31.091039789836056	122.43461298817245	8.563157894736841	93.73684210526315	81.26315789473685
413700930	1441067350	31.091037389548145	122.43466286430704	8.557894736842105	93.64210526315789	81.1578947368421
413700930	1441067351	31.09103509477359	122.43471288002597	8.552631578947368	93.54736842105262	81.05263157894737
413700930	1441067352	31.09103292392005	122.43476297299124	8.547368421052632	93.45263157894738	80.94736842105263
413700930	1441067353	31.091030895395328	122.43481308086473	8.542105263157895	93.35789473684211	80.8421052631579
413700930	1441067354	31.091029027607288	122.43486314130851	8.536842105263158	93.26315789473684	80.73684210526315
413700930	1441067355	31.091027338963908	122.43491309198463	8.531578947368422	93.16842105263157	80.63157894736841
413700930	1441067356	31.09102584787324	122.43496287055514	8.526315789473685	93.07368421052631	80.52631578947368
413700930	1441067357	31.091024572743475	122.4350124146822	8.521052631578947	92.97894736842105	80.42105263157895
413700930	1441067358	31.091023531982884	122.43506166202803	8.51578947368421	92.88421052631578	80.31578947368422
413700930	1441067359	31.09102274399977	122.43511055025476	8.510526315789473	92.78947368421052	80.21052631578947
413700930	1441067360	31.091022227202632	122.43515901702466	8.505263157894737	92.69473684210526	80.10526315789473
413700930	1441067361	31.091022000000002	122.43520699999999	8.5	92.6	80.0
413700930	1441067362	31.091022069094937	122.43525445733634	8.5	92.43999999999998	80.10000000000001
413700930	1441067363	31.09102239436838	122.43530142916238	8.5	92.28	80.2
413700930	1441067364	31.091022923995652	122.43534797609993	8.5	92.11999999999999	80.3
413700930	1441067365	31.091023606151943	122.43539415877076	8.5	91.96	80.4
413700930	1441067366	31.091024389012407	122.43544003779654	8.5	91.79999999999998	80.5
413700930	1441067367	31.091025220752027	122.43548567379878	8.5	91.64	80.6
413700930	1441067368	31.091026049545796	122.43553112739893	8.5	91.47999999999999	80.69999999999999
413700930	1441067369	31.091026823568534	122.43557645921837	8.5	91.32	80.8
413700930	1441067370	31.091027490995046	122.43562172987835	8.5	91.16000000000001	80.9
413700930	1441067371	31.091027999999994	122.43566700000001	8.5	91.0	81.0
413700930	1441067372	31.0910283087827	122.4357123221962	8.5	90.85	81.2
413700930	1441067373	31.09102841564145	122.43575771704676	8.5	90.7	81.4
413700930	1441067374	31.091028328899167	122.4358031971232	8.5	90.55	81.6
413700930	1441067375	31.09102805687882	122.4358487749972	8.5	90.4	81.8
413700930	1441067376	31.091027607903342	122.4358944632403	8.5	90.25000000000001	82.0
413700930	1441067377	31.09102699029562	122.43594027442415	8.5	90.10000000000001	82.2
413700930	1441067378	31.09102621237856	122.4359862211204	8.5	89.95	82.4
413700930	1441067379	31.091025282475037	122.43603231590068	8.5	89.8	82.60000000000001
413700930	1441067380	31.09102420890791	122.43607857133665	8.5	89.65	82.8
413700930	1441067381	31.091023	122.43612500000002	8.5	89.5	83.0
413700930	1441067382	31.091021659453585	122.43617159136419	8.5	89.90909090909092	83.0909090909091
413700930	1441067383	31.091020172488815	122.43621824250954	8.5	90.31818181818183	83.18181818181819
413700930	1441067384	31.091018519705475	122.4362648274181	8.5	90.72727272727273	83.27272727272728
413700930	1441067385	31.091016681703486	122.4363112200719	8.5	91.13636363636364	83.36363636363637
413700930	1441067386	31.091014639082957	122.43635729445295	8.5	91.54545454545455	83.45454545454545
413700930	1441067387	31.09101237244424	122.43640292454319	8.5	91.95454545454547	83.54545454545455
413700930	1441067388	31.09100986238778	122.43644798432459	8.5	92.36363636363637	83.63636363636364
413700930	1441067389	31.091007089514235	122.43649234777907	8.5	92.77272727272728	83.72727272727273
413700930	1441067390	31.09100403442443	122.4365358888885	8.5	93.18181818181819	83.81818181818183
413700930	1441067391	31.091000677719308	122.43657848163485	8.5	93.5909090909091	83.9090909090909
413700930	1441067392	31.090996999999998	122.43662	8.5	94.0	84.0
413700930	1441067393	31.090992993568594	122.43666039459714	8.51	94.33000000000001	83.89999999999999
413700930	1441067394	31.090988697530488	122.43669992256459	8.52	94.66	83.8
413700930	1441067395	31.090984162691527	122.43673891767197	8.53	94.99000000000001	83.7
413700930	1441067396	31.09097943985714	122.43677771368904	8.54	95.32	83.60000000000001
413700930	1441067397	31.090974579832384	122.43681664438549	8.55	95.65	83.5
413700930	1441067398	31.09096963342185	122.43685604353104	8.56	95.98	83.4
413700930	1441067399	31.0909646514298	122.43689624489546	8.57	96.31	83.30000000000001
413700930	1441067400	31.090959684659985	122.43693758224856	8.58	96.64	83.2
413700930	1441067401	31.090954783915766	122.43698038936013	8.59	96.97	83.1
413700930	1441067402	31.090949999999996	122.437025	8.6	97.3	83.0
413700930	1441067403	31.09094537193927	122.43707163034333	8.588888888888889	97.1888888888889	82.88888888888889
413700930	1441067404	31.09094089165712	122.43712002618625	8.577777777777778	97.07777777777778	82.77777777777779
413700930	1441067405	31.090936539301733	122.43716981573024	8.566666666666666	96.96666666666667	82.66666666666667
413700930	1441067406	31.090932295021844	122.43722062717673	8.555555555555555	96.85555555555557	82.55555555555556
413700930	1441067407	31.090928138966735	122.43727208872724	8.544444444444444	96.74444444444444	82.44444444444444
413700930	1441067408	31.09092405128623	122.43732382858332	8.533333333333333	96.63333333333333	82.33333333333333
413700930	1441067409	31.09092001213083	122.43737547494642	8.522222222222222	96.52222222222223	82.22222222222221
413700930	1441067410	31.090916001651543	122.43742665601815	8.511111111111111	96.41111111111111	82.11111111111111
413700930	1441067411	31.090911999999992	122.43747700000002	8.5	96.3	82.0
413700930	1441067412	31.090907996225898	122.43752621048934	8.5	96.17	81.89999999999999
413700930	1441067413	31.09090401496923	122.43757429266654	8.5	96.04	81.8
413700930	1441067414	31.09090008976736	122.43762132710776	8.5	95.91	81.7
413700930	1441067415	31.09089625415753	122.43766739438927	8.5	95.78000000000002	81.6
413700930	1441067416	31.09089254167684	122.43771257508736	8.5	95.65	81.5
413700930	1441067417	31.09088898586226	122.43775694977839	8.5	95.52	81.4
413700930	1441067418	31.090885620250624	122.4378005990387	8.5	95.39000000000001	81.30000000000001
413700930	1441067419	31.09088247837865	122.43784360344475	8.5	95.26	81.2
413700930	1441067420	31.090879593782947	122.43788604357302	8.5	95.13000000000001	81.1
413700930	1441067421	31.090877000000003	122.43792799999999	8.5	95.0	81.0
413700930	1441067422	31.090874720586147	122.43796955147238	8.495	94.86500000000001	81.0
413700930	1441067423	31.090872739177414	122.43801076941746	8.49	94.73	81.0
413700930	1441067424	31.090871029429724	122.43805172343258	8.485	94.59500000000001	81.0
413700930	1441067425	31.090869564998926	122.43809248311499	8.48	94.46000000000001	81.0
413700930	1441067426	31.090868319540697	122.438133118062	8.475	94.32500000000002	81.0
413700930	1441067427	31.09086726671071	122.43817369787077	8.47	94.19000000000001	81.0
413700930	1441067428	31.090866380164528	122.43821429213845	8.465	94.055	81.0
413700930	1441067429	31.090865633557577	122.43825497046218	8.46	93.92	81.0
413700930	1441067430	31.090865000545254	122.43829580243896	8.455	93.78500000000001	81.0
413700930	1441067431	31.090864454782853	122.43833685766583	8.45	93.65	81.0
413700930	1441067432	31.090863969925564	122.43837820573977	8.445	93.515	81.0
413700930	1441067433	31.090863519628467	122.43841991625767	8.44	93.38000000000001	81.0
413700930	1441067434	31.090863077546608	122.43846205881647	8.435	93.245	81.0
413700930	1441067435	31.0908626173349	122.43850470301297	8.43	93.11	81.0
413700930	1441067436	31.09086211264812	122.43854791844392	8.425	92.975	81.0
413700930	1441067437	31.09086153714103	122.43859177470613	8.42	92.84	81.0
413700930	1441067438	31.090860864468226	122.4386363413962	8.415000000000001	92.705	81.0
413700930	1441067439	31.090860068284215	122.43868168811086	8.41	92.57	81.0
413700930	1441067440	31.090859122243366	122.4387278844466	8.405000000000001	92.435	81.0
413700930	1441067441	31.090858	122.438775	8.4	92.3	81.0
413700930	1441067442	31.090856680098433	122.43882306616761	8.4	92.32727272727273	81.0
413700930	1441067443	31.090855160643777	122.43887196154652	8.4	92.35454545454544	81.0
413700930	1441067444	31.090853444631545	122.43892152653386	8.4	92.38181818181818	81.0
413700930	1441067445	31.090851535057457	122.4389716015268	8.4	92.4090909090909	81.0
413700930	1441067446	31.090849434917494	122.43902202692254	8.4	92.43636363636364	81.0
413700930	1441067447	31.090847147207853	122.43907264311827	8.4	92.46363636363635	81.0
413700930	1441067448	31.090844674925037	122.43912329051123	8.4	92.49090909090908	81.0
413700930	1441067449	31.090842021065765	122.43917380949863	8.4	92.5181818181818	81.0
413700930	1441067450	31.090839188626973	122.4392240404777	8.4	92.54545454545453	81.0
413700930	1441067451	31.0908361806059	122.43927382384571	8.4	92.57272727272726	81.0
413700930	1441067452	31.090833	122.43932300000002	8.4	92.6	81.0
413700930	1441067453	31.09082965789637	122.43937145470639	8.4	92.67777777777776	81.0
413700930	1441067454	31.090826197739812	122.43941925520484	8.4	92.75555555555555	81.0
413700930	1441067455	31.09082267106434	122.43946651410386	8.4	92.83333333333333	81.0
413700930	1441067456	31.090819129403865	122.4395133440121	8.4	92.9111111111111	81.0
413700930	1441067457	31.090815624292045	122.43955985753828	8.4	92.9888888888889	81.0
413700930	1441067458	31.09081220726246	122.43960616729123	8.4	93.06666666666666	81.0
413700930	1441067459	31.090808929848475	122.43965238587982	8.4	93.14444444444443	81.0
413700930	1441067460	31.090805843583297	122.43969862591305	8.4	93.22222222222223	81.0
413700930	1441067461	31.090803	122.439745	8.4	93.3	81.0
413700930	1441067462	31.09080043838256	122.43979159486197	8.4	93.21000000000001	81.0
413700930	1441067463	31.09079814901923	122.43983839366902	8.4	93.11999999999999	81.0
413700930	1441067464	31.090796109949412	122.43988535370327	8.4	93.03	81.0
413700930	1441067465	31.090794299212522	122.43993243224692	8.4	92.94	81.0
413700930	1441067466	31.090792694848105	122.43997958658203	8.4	92.85	81.0
413700930	1441067467	31.090791274895707	122.44002677399065	8.4	92.76	81.0
413700930	1441067468	31.090790017394976	122.44007395175481	8.4	92.67	81.0
413700930	1441067469	31.090788900385597	122.44012107715648	8.4	92.58	81.0
413700930	1441067470	31.090787901907323	122.44016810747758	8.4	92.49	81.0
413700930	1441067471	31.090787000000002	122.44021500000001	8.4	92.4	81.0
413700930	1441067472	31.090786174900575	122.44026172036475	8.4	92.39	81.0
413700930	1441067473	31.090785415634517	122.44030826764951	8.4	92.38000000000001	81.0
413700930	1441067474	31.09078471342437	122.44035464929112	8.4	92.37	81.0
413700930	1441067475	31.090784059492673	122.44040087272639	8.4	92.36	81.0
413700930	1441067476	31.09078344506194	122.4404469453921	8.4	92.35000000000001	81.0
413700930	1441067477	31.09078286135469	122.44049287472504	8.4	92.34	81.0
413700930	1441067478	31.090782299593435	122.44053866816195	8.4	92.33000000000001	81.0
413700930	1441067479	31.09078175100065	122.4405843331396	8.4	92.32000000000001	81.0
413700930	1441067480	31.09078120679883	122.44062987709471	8.4	92.31	81.0
413700930	1441067481	31.090780658210427	122.44067530746398	8.4	92.30000000000001	81.0
413700930	1441067482	31.0907800964579	122.4407206316841	8.4	92.28999999999999	81.0
413700930	1441067483	31.09077951276372	122.44076585719176	8.4	92.28	81.0
413700930	1441067484	31.090778898350287	122.44081099142362	8.4	92.27	81.0
413700930	1441067485	31.090778244440045	122.44085604181632	8.4	92.26	81.0
413700930	1441067486	31.090777542255413	122.44090101580646	8.4	92.25	81.0
413700930	1441067487	31.090776783018782	122.4409459208307	8.4	92.24	81.0
413700930	1441067488	31.090775957952534	122.44099076432559	8.4	92.23	81.0
413700930	1441067489	31.09077505827909	122.44103555372774	8.4	92.22	81.0
413700930	1441067490	31.090774075220786	122.44108029647371	8.4	92.21000000000001	81.0
413700930	1441067491	31.090773000000002	122.44112500000001	8.4	92.2	81.0
413700930	1441067492	31.090771826367355	122.44116967110782	8.4	92.2	81.04761904761905
413700930	1441067493	31.09077055818662	122.44121431405655	8.4	92.2	81.09523809523809
413700930	1441067494	31.090769201849838	122.44125893247039	8.4	92.2	81.14285714285715
413700930	1441067495	31.09076776374903	122.44130352997347	8.4	92.2	81.19047619047619
413700930	1441067496	31.090766250276232	122.44134811018984	8.4	92.2	81.23809523809524
413700930	1441067497	31.090764667823496	122.44139267674366	8.4	92.2	81.28571428571428
413700930	1441067498	31.09076302278281	122.44143723325915	8.4	92.2	81.33333333333333
413700930	1441067499	31.090761321546196	122.44148178336042	8.4	92.2	81.3809523809524
413700930	1441067500	31.090759570505686	122.44152633067164	8.4	92.2	81.42857142857143
413700930	1441067501	31.090757776053266	122.44157087881702	8.4	92.2	81.47619047619048
413700930	1441067502	31.090755944580934	122.44161543142076	8.4	92.2	81.52380952380952
413700930	1441067503	31.09075408248071	122.44165999210705	8.4	92.2	81.57142857142857
413700930	1441067504	31.09075219614458	122.44170456450014	8.4	92.2	81.61904761904762
413700930	1441067505	31.090750291964508	122.44174915222426	8.4	92.2	81.66666666666667
413700930	1441067506	31.090748376332492	122.44179375890364	8.4	92.2	81.71428571428572
413700930	1441067507	31.090746455640517	122.44183838816257	8.4	92.2	81.76190476190476
413700930	1441067508	31.090744536280546	122.44188304362528	8.4	92.2	81.80952380952381
413700930	1441067509	31.090742624644548	122.44192772891608	8.4	92.2	81.85714285714285
413700930	1441067510	31.090740727124487	122.44197244765925	8.4	92.2	81.90476190476191
413700930	1441067511	31.09073885011231	122.44201720347914	8.4	92.2	81.95238095238095
413700930	1441067512	31.090737	122.442062	8.4	92.2	82.0
413700930	1441067513	31.09073517959353	122.44210684002559	8.411111111111111	92.32222222222222	82.0
413700930	1441067514	31.090733377355132	122.44215172307699	8.422222222222222	92.44444444444444	82.0
413700930	1441067515	31.09073157816108	122.44219664785479	8.433333333333334	92.56666666666666	82.0
413700930	1441067516	31.09072976688767	122.44224161305945	8.444444444444445	92.6888888888889	82.0
413700930	1441067517	31.090727928411162	122.44228661739136	8.455555555555556	92.8111111111111	82.0
413700930	1441067518	31.090726047607863	122.44233165955102	8.466666666666667	92.93333333333334	82.0
413700930	1441067519	31.090724109354042	122.44237673823878	8.477777777777778	93.05555555555556	82.0
413700930	1441067520	31.090722098526	122.44242185215496	8.488888888888889	93.17777777777778	82.0
413700930	1441067521	31.090720000000005	122.44246700000001	8.5	93.3	82.0
413700930	1441067522	31.090717802309726	122.44251218055686	8.5	93.29333333333334	82.0
413700930	1441067523	31.090715508618285	122.44255739293955	8.5	93.28666666666666	82.0
413700930	1441067524	31.090713125746156	122.44260263634477	8.5	93.28	82.0
413700930	1441067525	31.090710660513846	122.44264790996931	8.5	93.27333333333334	82.0
413700930	1441067526	31.09070811974183	122.44269321300987	8.5	93.26666666666667	82.0
413700930	1441067527	31.09070551025061	122.44273854466323	8.5	93.26	82.0
413700930	1441067528	31.090702838860675	122.44278390412619	8.5	93.25333333333333	82.0
413700930	1441067529	31.090700112392526	122.44282929059548	8.5	93.24666666666667	82.0
413700930	1441067530	31.09069733766665	122.44287470326798	8.5	93.24	82.0
413700930	1441067531	31.090694521503536	122.44292014134045	8.5	93.23333333333332	82.0
413700930	1441067532	31.0906916707237	122.44296560400974	8.5	93.22666666666666	82.0
413700930	1441067533	31.090688792147635	122.4430110904727	8.5	93.22	82.0
413700930	1441067534	31.090685892595832	122.44305659992617	8.5	93.21333333333332	82.0
413700930	1441067535	31.090682978888818	122.443102131567	8.5	93.20666666666666	82.0
413700930	1441067536	31.090680057847063	122.44314768459212	8.5	93.2	82.0
413700930	1441067537	31.09067713629109	122.44319325819839	8.5	93.19333333333333	82.0
413700930	1441067538	31.090674221041414	122.44323885158272	8.5	93.18666666666667	82.0
413700930	1441067539	31.090671318918506	122.44328446394206	8.5	93.17999999999999	82.0
413700930	1441067540	31.090668436742913	122.44333009447331	8.5	93.17333333333333	82.0
413700930	1441067541	31.090665581335138	122.44337574237342	8.5	93.16666666666667	82.0
413700930	1441067542	31.090662759515677	122.44342140683936	8.5	93.16	82.0
413700930	1441067543	31.090659978105062	122.4434670870681	8.5	93.15333333333334	82.0
413700930	1441067544	31.09065724392379	122.44351278225665	8.5	93.14666666666668	82.0
413700930	1441067545	31.09065456379236	122.44355849160196	8.5	93.14	82.0
413700930	1441067546	31.090651944531324	122.44360421430109	8.5	93.13333333333334	82.0
413700930	1441067547	31.090649392961197	122.443649949551	8.5	93.12666666666667	82.0
413700930	1441067548	31.09064691590247	122.44369569654883	8.5	93.11999999999999	82.0
413700930	1441067549	31.09064452017568	122.44374145449154	8.5	93.11333333333333	82.0
413700930	1441067550	31.09064221260134	122.44378722257623	8.5	93.10666666666665	82.0
413700930	1441067551	31.090639999999993	122.44383300000001	8.5	93.1	82.0
413700930	1441067552	31.090637886540897	122.44387878681715	8.495238095238095	93.02857142857142	82.0
413700930	1441067553	31.09063586578832	122.44392458651096	8.49047619047619	92.95714285714286	82.0
413700930	1441067554	31.090633928655286	122.4439704034219	8.485714285714286	92.88571428571429	82.0
413700930	1441067555	31.090632066054795	122.44401624189047	8.480952380952381	92.81428571428572	82.0
413700930	1441067556	31.090630268899858	122.44406210625709	8.476190476190476	92.74285714285713	82.0
413700930	1441067557	31.090628528103462	122.44410800086222	8.471428571428572	92.67142857142856	82.0
413700930	1441067558	31.090626834578593	122.44415393004626	8.466666666666667	92.60000000000001	82.0
413700930	1441067559	31.09062517923825	122.44419989814959	8.461904761904762	92.52857142857142	82.0
413700930	1441067560	31.090623552995392	122.44424590951265	8.457142857142857	92.45714285714286	82.0
413700930	1441067561	31.090621946763	122.44429196847574	8.452380952380953	92.38571428571429	82.0
413700930	1441067562	31.090620351454035	122.44433807937926	8.447619047619048	92.31428571428572	82.0
413700930	1441067563	31.090618757981446	122.44438424656349	8.442857142857143	92.24285714285715	82.0
413700930	1441067564	31.09061715725819	122.44443047436877	8.438095238095238	92.17142857142856	82.0
413700930	1441067565	31.09061554019722	122.4444767671354	8.433333333333334	92.1	82.0
413700930	1441067566	31.09061389771145	122.44452312920363	8.428571428571429	92.02857142857144	82.0
413700930	1441067567	31.09061222071383	122.44456956491373	8.423809523809524	91.95714285714286	82.0
413700930	1441067568	31.090610500117283	122.44461607860593	8.41904761904762	91.88571428571429	82.0
413700930	1441067569	31.090608726834706	122.44466267462049	8.414285714285715	91.81428571428572	82.0
413700930	1441067570	31.09060689177904	122.44470935729754	8.40952380952381	91.74285714285715	82.0
413700930	1441067571	31.090604985863173	122.44475613097732	8.404761904761905	91.67142857142858	82.0
413700930	1441067572	31.09060299999999	122.44480300000001	8.4	91.60000000000001	82.0
413700930	1441067573	31.090600934663115	122.44484995933975	8.4	91.58888888888889	82.0
413700930	1441067574	31.090598828568943	122.44489696650697	8.4	91.57777777777778	82.0
413700930	1441067575	31.090596729994687	122.44494396964619	8.4	91.56666666666666	82.0
413700930	1441067576	31.090594687217617	122.44499091690206	8.4	91.55555555555556	82.0
413700930	1441067577	31.090592748515096	122.4450377564193	8.4	91.54444444444445	82.0
413700930	1441067578	31.090590962164512	122.44508443634275	8.4	91.53333333333333	82.0
413700930	1441067579	31.090589376443404	122.44513090481732	8.4	91.52222222222221	82.0
413700930	1441067580	31.090588039629353	122.44517710998804	8.4	91.5111111111111	82.0
413700930	1441067581	31.090587000000006	122.44522300000001	8.4	91.5	82.0
413700930	1441067582	31.090586289314903	122.44526854241305	8.4	91.53636363636363	82.0
413700930	1441067583	31.09058587326108	122.4453137824455	8.4	91.57272727272726	82.0
413700930	1441067584	31.090585701007296	122.4453587847302	8.4	91.60909090909091	82.0
413700930	1441067585	31.090585721722224	122.44540361389991	8.4	91.64545454545454	82.0
413700930	1441067586	31.090585884574434	122.44544833458728	8.4	91.68181818181819	82.0
413700930	1441067587	31.090586138732437	122.44549301142492	8.4	91.71818181818182	82.0
413700930	1441067588	31.090586433364628	122.44553770904525	8.4	91.75454545454546	82.0
413700930	1441067589	31.09058671763931	122.44558249208069	8.4	91.7909090909091	82.0
413700930	1441067590	31.090586940724688	122.44562742516352	8.4	91.82727272727273	82.0
413700930	1441067591	31.0905870517889	122.44567257292594	8.4	91.86363636363636	82.0
413700930	1441067592	31.090587	122.445718	8.4	91.9	82.0
413700930	1441067593	31.09058674626704	122.44576375160615	8.405263157894737	91.91578947368421	81.94736842105263
413700930	1441067594	31.090586298463577	122.4458097953182	8.410526315789474	91.93157894736842	81.89473684210526
413700930	1441067595	31.090585676204363	122.44585607929842	8.41578947368421	91.94736842105263	81.8421052631579
413700930	1441067596	31.090584899104236	122.44590255170908	8.421052631578947	91.96315789473684	81.78947368421053
413700930	1441067597	31.090583986778064	122.44594916071254	8.426315789473685	91.97894736842106	81.73684210526315
413700930	1441067598	31.090582958840866	122.44599585447116	8.431578947368422	91.99473684210527	81.68421052631578
413700930	1441067599	31.090581834907645	122.44604258114732	8.436842105263159	92.01052631578948	81.63157894736842
[truncated: 4,802 more rows]
