# Supplementary material for: Maritime traffic congestion identification and ship trajectory prediction using temporal graph convolutional networks
Source: PLoS One. 2026 Mar 9;21(3):e0342781. doi: 10.1371/journal.pone.0342781 (PMC12970927; doi:10.1371/journal.pone.0342781)
Supplement: S1 File — (ZIP) [file pone.0342781.s001.zip › data/interpolation/shipid_413712000_processed.csv]

shipid	lasttime	lat	lon	sog	cog	hdg
413712000	1441072816	30.900106999999995	122.49602200000001	8.8	59.5	67.0
413712000	1441072817	30.9001266506047	122.49606147364312	8.808333333333334	59.50833333333334	67.0
413712000	1441072818	30.900146100612755	122.49610046518481	8.816666666666666	59.516666666666666	67.0
413712000	1441072819	30.900165383806733	122.4961390479656	8.825000000000001	59.525	67.0
413712000	1441072820	30.90018453396911	122.49617729532616	8.833333333333334	59.53333333333334	67.0
413712000	1441072821	30.900203584882288	122.49621528060727	8.841666666666667	59.54166666666667	67.0
413712000	1441072822	30.900222570328573	122.49625307714986	8.850000000000001	59.55000000000001	67.0
413712000	1441072823	30.900241524090195	122.49629075829488	8.858333333333334	59.55833333333334	67.0
413712000	1441072824	30.900260479949278	122.4963283973835	8.866666666666667	59.56666666666667	67.0
413712000	1441072825	30.90027947168787	122.49636606775691	8.875	59.57500000000001	67.0
413712000	1441072826	30.900298533087955	122.49640384275648	8.883333333333333	59.583333333333336	67.0
413712000	1441072827	30.900317697931396	122.49644179572365	8.891666666666667	59.59166666666667	67.0
413712000	1441072828	30.900337	122.49648000000002	8.9	59.60000000000001	67.0
413712000	1441072829	30.900356473075476	122.49651852892725	8.9	59.64000000000001	67.0
413712000	1441072830	30.900376150939447	122.49655745584714	8.9	59.68	67.0
413712000	1441072831	30.90039606737343	122.49659685410161	8.9	59.72	67.0
413712000	1441072832	30.900416256158856	122.49663679703275	8.9	59.76	67.0
413712000	1441072833	30.900436751077102	122.49667735798268	8.9	59.8	67.0
413712000	1441072834	30.90045758590938	122.49671861029373	8.9	59.84	67.0
413712000	1441072835	30.900478794436843	122.49676062730833	8.9	59.88	67.0
413712000	1441072836	30.90050041044049	122.49680348236905	8.9	59.92	67.0
413712000	1441072837	30.900522467701293	122.49684724881867	8.9	59.96	67.0
413712000	1441072838	30.900545000000005	122.49689200000002	8.9	59.99999999999999	67.0
413712000	1441072839	30.90056801223538	122.49693774944882	8.9	60.04999999999999	67.0
413712000	1441072840	30.900591393778356	122.4969842714713	8.9	60.1	67.0
413712000	1441072841	30.90061500511825	122.49703128056592	8.9	60.15	67.0
413712000	1441072842	30.9006387067448	122.49707849123052	8.9	60.199999999999996	67.0
413712000	1441072843	30.900662359148143	122.49712561796248	8.9	60.24999999999999	67.0
413712000	1441072844	30.90068582281882	122.49717237525851	8.9	60.300000000000004	67.0
413712000	1441072845	30.90070895824781	122.49721847761485	8.9	60.35	67.0
413712000	1441072846	30.90073162592645	122.49726363952716	8.9	60.4	67.0
413712000	1441072847	30.900753686346494	122.49730757549067	8.9	60.45	67.0
413712000	1441072848	30.900774999999996	122.49735	8.9	60.5	67.0
413712000	1441072849	30.900795473006788	122.49739072224544	8.91	60.49	67.0
413712000	1441072850	30.90081519399632	122.4974299302012	8.92	60.480000000000004	67.0
413712000	1441072851	30.900834297225114	122.497467906538	8.93	60.470000000000006	67.0
413712000	1441072852	30.900852916949294	122.497504933927	8.94	60.46000000000001	67.0
413712000	1441072853	30.90087118742467	122.49754129503987	8.95	60.45	67.0
413712000	1441072854	30.900889242906732	122.49757727254868	8.96	60.43999999999999	67.0
413712000	1441072855	30.9009072176506	122.49761314912594	8.97	60.42999999999999	67.0
413712000	1441072856	30.900925245911143	122.49764920744464	8.98	60.419999999999995	67.0
413712000	1441072857	30.900943461942873	122.49768573017805	8.99	60.41	67.0
413712000	1441072858	30.900962	122.497723	9.0	60.4	67.0
413712000	1441072859	30.90098096270858	122.49776123260825	8.99	60.41	67.0
413712000	1441072860	30.901000326183148	122.4978003757953	8.98	60.419999999999995	67.0
413712000	1441072861	30.901020034910506	122.49784031037704	8.97	60.42999999999999	67.0
413712000	1441072862	30.901040033377594	122.49788091716923	8.96	60.43999999999999	67.0
413712000	1441072863	30.901060266071458	122.49792207698741	8.95	60.45	67.0
413712000	1441072864	30.90108067747931	122.49796367064698	8.94	60.46000000000001	67.0
413712000	1441072865	30.901101212088516	122.49800557896313	8.93	60.470000000000006	67.0
413712000	1441072866	30.901121814386563	122.49804768275087	8.92	60.480000000000004	67.0
413712000	1441072867	30.90114242886113	122.49808986282495	8.91	60.49	67.0
413712000	1441072868	30.901162999999997	122.49813200000001	8.9	60.5	67.0
413712000	1441072869	30.90118348315071	122.4981739971862	8.90909090909091	60.5	67.0
413712000	1441072870	30.901203877099018	122.49821584567682	8.918181818181818	60.5	67.0
413712000	1441072871	30.901224191490268	122.49825755886098	8.927272727272728	60.5	67.0
413712000	1441072872	30.901244435969762	122.49829915012774	8.936363636363637	60.5	67.0
413712000	1441072873	30.90126462018281	122.49834063286625	8.945454545454545	60.5	67.0
413712000	1441072874	30.901284753774693	122.4983820204657	8.954545454545455	60.5	67.0
413712000	1441072875	30.90130484639066	122.4984233263153	8.963636363636363	60.5	67.0
413712000	1441072876	30.90132490767595	122.49846456380425	8.972727272727273	60.5	67.0
413712000	1441072877	30.901344947275803	122.49850574632184	8.981818181818182	60.5	67.0
413712000	1441072878	30.90136497483541	122.49854688725732	8.99090909090909	60.5	67.0
413712000	1441072879	30.901384999999998	122.498588	9.0	60.5	67.0
413712000	1441072880	30.901405030068805	122.49862909937237	9.0	60.544444444444444	67.0
413712000	1441072881	30.901425062957607	122.49867020592936	9.0	60.588888888888896	67.0
413712000	1441072882	30.90144509423621	122.4987113416591	9.0	60.63333333333333	67.0
413712000	1441072883	30.9014651194744	122.49875252854969	9.0	60.677777777777784	67.0
413712000	1441072884	30.901485134241955	122.49879378858924	9.0	60.72222222222222	67.0
413712000	1441072885	30.901505134108593	122.49883514376592	9.0	60.76666666666667	67.0
413712000	1441072886	30.901525114644045	122.49887661606782	9.0	60.81111111111111	67.0
413712000	1441072887	30.901545071417956	122.49891822748313	9.0	60.85555555555556	67.0
413712000	1441072888	30.901565000000012	122.49896	9.0	60.900000000000006	67.0
413712000	1441072889	30.901584897199218	122.49900194618347	9.0	60.95	67.0
413712000	1441072890	30.90160476478221	122.49904404090597	9.0	61.0	67.0
413712000	1441072891	30.901624605755057	122.49908624961681	9.0	61.050000000000004	67.0
413712000	1441072892	30.901644423123862	122.49912853776523	9.0	61.1	67.0
413712000	1441072893	30.901664219894794	122.49917087080044	9.0	61.15	67.0
413712000	1441072894	30.901683999074066	122.49921321417166	9.0	61.199999999999996	67.0
413712000	1441072895	30.901703763667904	122.4992555333281	9.0	61.24999999999999	67.0
413712000	1441072896	30.9017235166826	122.49929779371888	9.0	61.300000000000004	67.0
413712000	1441072897	30.90174326112451	122.49933996079312	9.0	61.35	67.0
413712000	1441072898	30.901762999999992	122.49938199999998	9.0	61.4	67.0
413712000	1441072899	30.901782735849622	122.49942388947788	9.0	61.37272727272727	67.0
413712000	1441072900	30.901802469350535	122.4994656581226	9.0	61.345454545454544	67.0
413712000	1441072901	30.901822200713944	122.49950734751935	9.0	61.31818181818181	67.0
413712000	1441072902	30.90184193015102	122.49954899925336	9.0	61.290909090909096	67.0
413712000	1441072903	30.90186165787286	122.49959065490987	9.0	61.26363636363636	67.0
413712000	1441072904	30.901881384090558	122.49963235607414	9.0	61.23636363636364	67.0
413712000	1441072905	30.901901109015107	122.49967414433154	9.0	61.20909090909091	67.0
413712000	1441072906	30.901920832857435	122.49971606126742	9.0	61.18181818181819	67.0
413712000	1441072907	30.90194055582848	122.49975814846715	9.0	61.154545454545456	67.0
413712000	1441072908	30.901960278139075	122.4998004475162	9.0	61.12727272727274	67.0
413712000	1441072909	30.901980000000005	122.499843	9.0	61.1	67.0
413712000	1441072910	30.90199972092063	122.49988583208773	9.0	61.277777777777786	67.0
413712000	1441072911	30.90201943760487	122.49992890828315	9.0	61.45555555555556	67.0
413712000	1441072912	30.90203914605527	122.49997217767365	9.0	61.63333333333333	67.0
413712000	1441072913	30.902058842274485	122.50001558934655	9.0	61.81111111111112	67.0
413712000	1441072914	30.90207852226523	122.5000590923891	9.0	61.988888888888894	67.0
413712000	1441072915	30.90209818203027	122.50010263588858	9.0	62.16666666666668	67.0
413712000	1441072916	30.902117817572456	122.50014616893213	9.0	62.34444444444444	67.0
413712000	1441072917	30.902137424894715	122.50018964060692	9.0	62.522222222222226	67.0
413712000	1441072918	30.902157	122.500233	9.0	62.7	67.0
413712000	1441072919	30.90217654154338	122.50027620747242	9.0	62.56666666666668	66.8888888888889
413712000	1441072920	30.902196058787993	122.50031926848143	9.0	62.43333333333334	66.77777777777779
413712000	1441072921	30.902215563648905	122.5003621997583	9.0	62.300000000000004	66.66666666666667
413712000	1441072922	30.90223506804121	122.50040501803431	9.0	62.16666666666668	66.55555555555557
413712000	1441072923	30.902254583879976	122.50044774004083	9.0	62.03333333333333	66.44444444444444
413712000	1441072924	30.902274123080243	122.50049038250923	9.0	61.900000000000006	66.33333333333333
413712000	1441072925	30.902293697556996	122.50053296217092	9.0	61.76666666666667	66.22222222222223
413712000	1441072926	30.902313319225268	122.50057549575736	9.0	61.63333333333333	66.11111111111111
413712000	1441072927	30.902332999999995	122.50061800000002	9.0	61.50000000000001	66.0
413712000	1441072928	30.902352748835142	122.50066048882233	9.0	61.50000000000001	66.0
413712000	1441072929	30.902372562840526	122.50070296491545	9.0	61.50000000000001	66.0
413712000	1441072930	30.902392436164988	122.50074542816236	9.0	61.50000000000001	66.0
413712000	1441072931	30.902412362957357	122.50078787844609	9.0	61.50000000000001	66.0
413712000	1441072932	30.902432337366445	122.50083031564964	9.0	61.50000000000001	66.0
413712000	1441072933	30.90245235354109	122.50087273965603	9.0	61.50000000000001	66.0
413712000	1441072934	30.902472405630135	122.50091515034819	9.0	61.50000000000001	66.0
413712000	1441072935	30.902492487782357	122.50095754760919	9.0	61.50000000000001	66.0
413712000	1441072936	30.902512594146653	122.5009999313219	9.0	61.50000000000001	66.0
413712000	1441072937	30.902532718871804	122.5010423013693	9.0	61.50000000000001	66.0
413712000	1441072938	30.902552856106634	122.50108465763437	9.0	61.50000000000001	66.0
413712000	1441072939	30.902572999999993	122.501127	9.0	61.50000000000001	66.0
413712000	1441072940	30.902593146581058	122.50116932912209	9.0	61.45555555555556	66.0
413712000	1441072941	30.902613299400343	122.50121164874847	9.0	61.41111111111111	66.0
413712000	1441072942	30.902633463888762	122.50125396339989	9.0	61.366666666666674	66.0
413712000	1441072943	30.902653645477205	122.50129627759716	9.0	61.32222222222222	66.0
413712000	1441072944	30.902673849596518	122.50133859586109	9.0	61.277777777777786	66.0
413712000	1441072945	30.902694081677588	122.5013809227125	9.0	61.233333333333334	66.0
413712000	1441072946	30.902714347151303	122.5014232626722	9.0	61.1888888888889	66.0
413712000	1441072947	30.902734651448476	122.50146562026109	9.0	61.144444444444446	66.0
413712000	1441072948	30.90275500000001	122.501508	9.0	61.1	66.0
413712000	1441072949	30.902775396122404	122.50155040439958	9.0	61.06000000000001	66.0
413712000	1441072950	30.90279583467507	122.50159282792957	9.0	61.02000000000001	66.0
413712000	1441072951	30.90281630840313	122.50163526304947	9.0	60.98	66.0
413712000	1441072952	30.902836810051646	122.50167770221877	9.0	60.94	66.0
413712000	1441072953	30.902857332365762	122.50172013789691	9.0	60.900000000000006	66.0
413712000	1441072954	30.902877868090602	122.50176256254335	9.0	60.86000000000001	66.0
413712000	1441072955	30.902898409971286	122.50180496861746	9.0	60.82000000000001	66.0
413712000	1441072956	30.902918950752966	122.5018473485787	9.0	60.78	66.0
413712000	1441072957	30.902939483180827	122.50188969488642	9.0	60.74	66.0
413712000	1441072958	30.902960000000004	122.501932	9.0	60.7	66.0
413712000	1441072959	30.902980495773885	122.50197425977407	9.0	60.65454545454546	66.0
413712000	1441072960	30.903000972338763	122.50201648364468	9.0	60.60909090909091	66.0
413712000	1441072961	30.903021433349103	122.50205868444314	9.0	60.56363636363636	66.0
413712000	1441072962	30.90304188245937	122.50210087500079	9.0	60.51818181818182	66.0
413712000	1441072963	30.903062323323987	122.50214306814905	9.0	60.47272727272728	66.0
413712000	1441072964	30.903082759597407	122.50218527671927	9.0	60.42727272727273	66.0
413712000	1441072965	30.903103194934012	122.50222751354288	9.0	60.38181818181819	66.0
413712000	1441072966	30.903123632988216	122.50226979145131	9.0	60.33636363636364	66.0
413712000	1441072967	30.903144077414378	122.502312123276	9.0	60.2909090909091	66.0
413712000	1441072968	30.90316453186685	122.5023545218484	9.0	60.24545454545455	66.0
413712000	1441072969	30.903184999999997	122.502397	9.0	60.20000000000001	66.0
413712000	1441072970	30.90320548487581	122.50243956644485	9.0	60.22222222222223	66.0
413712000	1441072971	30.903225987187078	122.50248221342716	9.0	60.24444444444445	66.0
413712000	1441072972	30.90324650703428	122.50252492907373	9.0	60.266666666666666	66.0
413712000	1441072973	30.903267044517865	122.5025677015113	9.0	60.288888888888884	66.0
413712000	1441072974	30.903287599738356	122.5026105188666	9.0	60.31111111111112	66.0
413712000	1441072975	30.90330817279628	122.50265336926641	9.0	60.333333333333336	66.0
413712000	1441072976	30.90332876379215	122.50269624083744	9.0	60.355555555555554	66.0
413712000	1441072977	30.903349372826536	122.5027391217064	9.0	60.37777777777778	66.0
413712000	1441072978	30.90337	122.502782	9.0	60.4	66.0
413712000	1441072979	30.903390643386473	122.5028248668221	9.0	60.47777777777777	66.11111111111111
413712000	1441072980	30.903411292953393	122.50286772518517	9.0	60.55555555555556	66.22222222222223
413712000	1441072981	30.903431936641578	122.50291058107886	9.0	60.63333333333333	66.33333333333333
413712000	1441072982	30.903452562391756	122.50295344049273	9.0	60.71111111111111	66.44444444444444
413712000	1441072983	30.90347315814476	122.5029963094164	9.0	60.78888888888889	66.55555555555557
413712000	1441072984	30.903493711841318	122.50303919383938	9.0	60.86666666666667	66.66666666666667
413712000	1441072985	30.90351421142221	122.50308209975131	9.0	60.94444444444444	66.77777777777779
413712000	1441072986	30.9035346448282	122.50312503314166	9.0	61.022222222222226	66.8888888888889
413712000	1441072987	30.903555000000004	122.503168	9.0	61.1	67.0
413712000	1441072988	30.903575269640957	122.50321100435225	9.0	61.10833333333334	67.0
413712000	1441072989	30.90359546550481	122.50325404237023	9.0	61.11666666666667	67.0
413712000	1441072990	30.903615604107884	122.50329710826223	9.0	61.125	67.0
413712000	1441072991	30.90363570196653	122.50334019623658	9.0	61.13333333333334	67.0
413712000	1441072992	30.90365577559709	122.50338330050155	9.0	61.14166666666667	67.0
413712000	1441072993	30.903675841515938	122.50342641526558	9.0	61.15000000000001	67.0
413712000	1441072994	30.90369591623944	122.50346953473698	9.0	61.15833333333334	67.0
413712000	1441072995	30.903716016283962	122.50351265312419	9.0	61.16666666666667	67.0
413712000	1441072996	30.903736158165866	122.50355576463562	9.0	61.17500000000001	67.0
413712000	1441072997	30.903756358401576	122.50359886347975	9.0	61.18333333333334	67.0
413712000	1441072998	30.903776633507494	122.50364194386505	9.0	61.19166666666667	67.0
413712000	1441072999	30.903796999999994	122.503685	9.0	61.20000000000001	67.0
413712000	1441073000	30.90381746735018	122.5037280282079	9.0	61.23333333333335	67.0
413712000	1441073001	30.90383801684791	122.50377103327104	9.0	61.26666666666668	67.0
413712000	1441073002	30.90385862273766	122.50381402208633	9.0	61.300000000000004	67.0
413712000	1441073003	30.90387925926393	122.50385700155078	9.0	61.333333333333336	67.0
413712000	1441073004	30.903899900671238	122.50389997856125	9.0	61.366666666666674	67.0
413712000	1441073005	30.903920521204025	122.50394296001461	9.0	61.40000000000001	67.0
413712000	1441073006	30.90394109510678	122.50398595280767	9.0	61.43333333333333	67.0
413712000	1441073007	30.903961596623947	122.50402896383724	9.0	61.46666666666667	67.0
413712000	1441073008	30.903982000000006	122.50407200000001	9.0	61.50000000000001	67.0
413712000	1441073009	30.904002286509584	122.5041150659315	9.01	61.52	67.0
413712000	1441073010	30.904022465548252	122.50415815722216	9.02	61.54	67.0
413712000	1441073011	30.904042553541785	122.50420126720135	9.03	61.56	67.0
413712000	1441073012	30.904062566915982	122.50424438919839	9.04	61.58	67.0
413712000	1441073013	30.90408252209662	122.5042875165426	9.05	61.60000000000001	67.0
413712000	1441073014	30.904102435509508	122.50433064256335	9.06	61.62000000000001	67.0
413712000	1441073015	30.904122323580467	122.50437376059004	9.07	61.64000000000001	67.0
413712000	1441073016	30.904142202735308	122.50441686395207	9.08	61.660000000000004	67.0
413712000	1441073017	30.904162089399865	122.50445994597891	9.09	61.68000000000001	67.0
413712000	1441073018	30.904182000000002	122.50450300000001	9.1	61.7	67.0
413712000	1441073019	30.904201949237912	122.50454601946649	9.1	61.62727272727273	66.9090909090909
413712000	1441073020	30.904221944921343	122.50458899831608	9.1	61.554545454545455	66.81818181818183
413712000	1441073021	30.904241993134388	122.50463193060814	9.1	61.481818181818184	66.72727272727273
413712000	1441073022	30.90426209996117	122.50467481040205	9.1	61.40909090909091	66.63636363636364
413712000	1441073023	30.904282271485776	122.5047176317572	9.1	61.336363636363636	66.54545454545455
413712000	1441073024	30.90430251379237	122.50476038873298	9.1	61.26363636363637	66.45454545454545
413712000	1441073025	30.90432283296508	122.50480307538876	9.1	61.1909090909091	66.36363636363637
413712000	1441073026	30.904343235088042	122.50484568578396	9.1	61.118181818181824	66.27272727272728
413712000	1441073027	30.904363726245407	122.50488821397795	9.1	61.045454545454554	66.18181818181819
413712000	1441073028	30.90438431252134	122.50493065403018	9.1	60.972727272727276	66.0909090909091
413712000	1441073029	30.904405	122.504973	9.1	60.900000000000006	66.0
413712000	1441073030	30.904425792371462	122.50501525431476	9.1	60.82222222222223	66.0
413712000	1441073031	30.90444668374932	122.50505745287313	9.1	60.744444444444454	66.0
413712000	1441073032	30.90446766585302	122.50509963994169	9.1	60.666666666666664	66.0
413712000	1441073033	30.904488730401987	122.50514185978709	9.1	60.588888888888896	66.0
413712000	1441073034	30.904509869115532	122.50518415667598	9.1	60.51111111111112	66.0
413712000	1441073035	30.9045310737129	122.505226574875	9.1	60.433333333333344	66.0
413712000	1441073036	30.90455233591335	122.50526915865086	9.1	60.355555555555554	66.0
413712000	1441073037	30.904573647436017	122.50531195227028	9.1	60.277777777777786	66.0
413712000	1441073038	30.904595	122.505355	9.1	60.20000000000001	66.0
413712000	1441073039	30.90461637756904	122.50539831295384	9.088888888888889	60.24444444444445	66.0
413712000	1441073040	30.90463773308565	122.50544176963385	9.077777777777778	60.2888888888889	66.0
413712000	1441073041	30.904659011737206	122.50548521538886	9.066666666666666	60.333333333333336	66.0
413712000	1441073042	30.90468015871131	122.50552849556748	9.055555555555555	60.37777777777778	66.0
413712000	1441073043	30.90470111919577	122.50557145551808	9.044444444444444	60.42222222222223	66.0
413712000	1441073044	30.90472183837858	122.50561394058882	9.033333333333333	60.46666666666667	66.0
413712000	1441073045	30.904742261447932	122.50565579612763	9.022222222222222	60.511111111111106	66.0
413712000	1441073046	30.904762333592217	122.50569686748219	9.011111111111111	60.55555555555556	66.0
413712000	1441073047	30.904782	122.505737	9.0	60.599999999999994	66.0
413712000	1441073048	30.904801232250108	122.50577610438276	9.0	60.608333333333334	66.0
413712000	1441073049	30.90482010748164	122.5058143527497	9.0	60.61666666666667	66.0
413712000	1441073050	30.904838729223528	122.50585198257478	9.0	60.62499999999999	66.0
413712000	1441073051	30.9048572010044	122.50588923133239	9.0	60.63333333333333	66.0
413712000	1441073052	30.904875626352613	122.5059263364972	9.0	60.641666666666666	66.0
413712000	1441073053	30.90489410879625	122.50596353554424	9.0	60.64999999999999	66.0
413712000	1441073054	30.904912751863133	122.50600106594891	9.0	60.65833333333333	66.0
413712000	1441073055	30.904931659080805	122.50603916518692	9.0	60.666666666666664	66.0
413712000	1441073056	30.904950933976522	122.50607807073435	9.0	60.675000000000004	66.0
413712000	1441073057	30.904970680077252	122.5061180200677	9.0	60.683333333333344	66.0
413712000	1441073058	30.90499100090964	122.50615925066383	9.0	60.69166666666666	66.0
413712000	1441073059	30.905012000000003	122.506202	9.0	60.7	66.0
413712000	1441073060	30.905033738905473	122.50624641053199	9.0	60.711111111111116	66.0
413712000	1441073061	30.90505611130771	122.50629224462743	9.0	60.72222222222222	66.0
413712000	1441073062	30.905078968919945	122.50633916963167	9.0	60.73333333333334	66.0
413712000	1441073063	30.905102163455794	122.50638685288929	9.0	60.74444444444444	66.0
413712000	1441073064	30.90512554662936	122.50643496174446	9.0	60.75555555555556	66.0
413712000	1441073065	30.905148970155235	122.50648316354057	9.0	60.76666666666666	66.0
413712000	1441073066	30.905172285748513	122.5065311256205	9.0	60.77777777777778	66.0
413712000	1441073067	30.90519534512475	122.50657851532644	9.0	60.78888888888888	66.0
413712000	1441073068	30.905217999999994	122.506625	9.0	60.8	66.0
413712000	1441073069	30.90524013941197	122.50667032809719	9.0	60.76	66.0
413712000	1441073070	30.90526180168338	122.50671457253362	9.0	60.72	66.0
413712000	1441073071	30.905283062458	122.50675788734017	9.0	60.67999999999999	66.0
413712000	1441073072	30.90530399737935	122.50680042654794	9.0	60.63999999999999	66.0
413712000	1441073073	30.905324682090747	122.50684234418837	9.0	60.599999999999994	66.0
413712000	1441073074	30.90534519223529	122.5068837942932	9.0	60.56	66.0
413712000	1441073075	30.905365603455873	122.5069249308944	9.0	60.52	66.0
413712000	1441073076	30.905385991395224	122.50696590802424	9.0	60.47999999999999	66.0
413712000	1441073077	30.905406431695816	122.50700687971518	9.0	60.43999999999999	66.0
413712000	1441073078	30.905426999999996	122.507048	9.0	60.4	66.0
413712000	1441073079	30.905447755921912	122.50708938971583	9.0	60.345454545454544	65.9090909090909
413712000	1441073080	30.905468694963695	122.5071310369162	9.0	60.29090909090909	65.81818181818183
413712000	1441073081	30.90548979659961	122.50717289645873	9.0	60.23636363636363	65.72727272727273
413712000	1441073082	30.90551104030388	122.50721492320086	9.0	60.18181818181817	65.63636363636364
413712000	1441073083	30.905532405550876	122.50725707200009	9.0	60.127272727272725	65.54545454545455
413712000	1441073084	30.90555387181499	122.5072992977137	9.0	60.07272727272727	65.45454545454545
413712000	1441073085	30.90557541857066	122.507341555199	9.0	60.018181818181816	65.36363636363637
413712000	1441073086	30.905597025292387	122.5073837993132	9.0	59.96363636363637	65.27272727272728
413712000	1441073087	30.90561867145478	122.50742598491343	9.0	59.9090909090909	65.18181818181819
413712000	1441073088	30.90564033653242	122.50746806685669	9.0	59.854545454545445	65.0909090909091
413712000	1441073089	30.905662000000003	122.50750999999998	9.0	59.8	65.0
413712000	1441073090	30.90568364611681	122.50755175531312	9.0	59.7111111111111	65.11111111111111
413712000	1441073091	30.905705278280234	122.50759336821748	9.0	59.62222222222221	65.22222222222223
413712000	1441073092	30.905726904672186	122.50763489024753	9.0	59.53333333333334	65.33333333333333
413712000	1441073093	30.905748533474465	122.50767637293765	9.0	59.44444444444444	65.44444444444444
413712000	1441073094	30.90577017286884	122.50771786782241	9.0	59.355555555555554	65.55555555555557
413712000	1441073095	30.90579183103699	122.50775942643634	9.0	59.266666666666666	65.66666666666667
413712000	1441073096	30.905813516160535	122.5078011003141	9.0	59.177777777777784	65.77777777777779
413712000	1441073097	30.905835236421055	122.50784294099041	9.0	59.088888888888896	65.8888888888889
413712000	1441073098	30.905857000000005	122.507885	9.0	59.00000000000001	66.0
413712000	1441073099	30.90587880386962	122.5079272961489	9.0	59.06666666666668	65.8888888888889
413712000	1441073100	30.905900600165275	122.50796971732808	9.0	59.13333333333333	65.77777777777779
413712000	1441073101	30.90592232981331	122.50801211869938	9.0	59.20000000000001	65.66666666666667
413712000	1441073102	30.905943933740264	122.50805435542449	9.0	59.26666666666668	65.55555555555557
413712000	1441073103	30.905965352872833	122.5080962826649	9.0	59.333333333333336	65.44444444444444
413712000	1441073104	30.905986528137934	122.50813775558176	9.0	59.400000000000006	65.33333333333333
413712000	1441073105	30.906007400462627	122.50817862933611	9.0	59.466666666666676	65.22222222222223
413712000	1441073106	30.906027910774167	122.50821875908865	9.0	59.53333333333334	65.11111111111111
413712000	1441073107	30.906048000000002	122.508258	9.0	59.60000000000001	65.0
413712000	1441073108	30.906067637005467	122.5082962686657	9.0	59.55833333333334	65.0
413712000	1441073109	30.90608690240719	122.50833372742223	9.0	59.51666666666667	65.0
413712000	1441073110	30.906105904759247	122.50837060004162	9.0	59.475	65.0
413712000	1441073111	30.906124752615572	122.50840711029619	9.0	59.433333333333344	65.0
413712000	1441073112	30.906143554529756	122.50844348195872	9.0	59.39166666666667	65.0
413712000	1441073113	30.906162419055164	122.50847993880224	9.0	59.349999999999994	65.0
413712000	1441073114	30.90618145474494	122.50851670460015	9.0	59.30833333333334	65.0
413712000	1441073115	30.906200770151926	122.50855400312622	9.0	59.266666666666666	65.0
413712000	1441073116	30.906220473828732	122.50859205815458	9.0	59.22500000000001	65.0
413712000	1441073117	30.906240674327695	122.50863109345966	9.0	59.18333333333333	65.0
413712000	1441073118	30.906261480200868	122.50867133281638	9.0	59.14166666666667	65.0
413712000	1441073119	30.906282999999995	122.50871300000001	9.0	59.1	65.0
413712000	1441073120	30.906305298770434	122.50875623074823	9.0	59.08888888888888	65.0
413712000	1441073121	30.90632826753325	122.50880080864641	9.0	59.07777777777778	65.0
413712000	1441073122	30.906351753803804	122.50884642924149	9.0	59.06666666666666	65.0
413712000	1441073123	30.906375605097804	122.50889278807976	9.0	59.055555555555564	65.0
413712000	1441073124	30.906399668931414	122.50893958070701	9.0	59.044444444444444	65.0
413712000	1441073125	30.906423792821204	122.50898650266842	9.0	59.033333333333346	65.0
413712000	1441073126	30.9064478242842	122.50903324950849	9.0	59.022222222222226	65.0
413712000	1441073127	30.906471610837837	122.50907951677124	9.0	59.01111111111112	65.0
413712000	1441073128	30.906494999999993	122.50912499999998	9.0	59.00000000000001	65.0
413712000	1441073129	30.906517872799864	122.50916946200769	8.99	59.03000000000001	65.0
413712000	1441073130	30.90654024431039	122.50921293468764	8.98	59.06	65.0
413712000	1441073131	30.906562163115368	122.50925551720346	8.97	59.09	65.0
413712000	1441073132	30.906583677798384	122.50929730871887	8.96	59.12	65.0
413712000	1441073133	30.906604836942915	122.5093384083979	8.95	59.15000000000001	65.0
413712000	1441073134	30.906625689132266	122.50937891540472	8.94	59.18000000000001	65.0
413712000	1441073135	30.906646282949637	122.50941892890374	8.93	59.21000000000001	65.0
413712000	1441073136	30.906666666978115	122.50945854805946	8.92	59.24	65.0
413712000	1441073137	30.90668688980063	122.50949787203658	8.91	59.27	65.0
413712000	1441073138	30.906707	122.509537	8.9	59.300000000000004	65.0
413712000	1441073139	30.906727048658095	122.5095760349975	8.9	59.31818181818182	65.0
413712000	1441073140	30.906747096853284	122.50961509560815	8.9	59.33636363636363	65.0
413712000	1441073141	30.90676720816297	122.50965430429399	8.9	59.35454545454545	65.0
413712000	1441073142	30.90678744616441	122.50969378351725	8.9	59.372727272727275	65.0
413712000	1441073143	30.906807874434687	122.50973365574033	8.9	59.3909090909091	65.0
413712000	1441073144	30.90682855655078	122.5097740434259	8.9	59.40909090909091	65.0
413712000	1441073145	30.906849556089448	122.50981506903683	8.9	59.42727272727273	65.0
413712000	1441073146	30.90687093662734	122.50985685503625	8.9	59.445454545454545	65.0
413712000	1441073147	30.90689276174089	122.5098995238875	8.9	59.46363636363637	65.0
413712000	1441073148	30.906915095006426	122.50994319805412	8.9	59.48181818181818	65.0
413712000	1441073149	30.906938000000004	122.50998800000002	8.9	59.5	65.0
413712000	1441073150	30.906961492541022	122.5100339648627	8.9	59.55	65.0
413712000	1441073151	30.906985397422837	122.5100807784733	8.9	59.60000000000001	65.0
413712000	1441073152	30.90700949168274	122.51012803933568	8.9	59.650000000000006	65.0
413712000	1441073153	30.90703355235864	122.51017534595285	8.9	59.7	65.0
413712000	1441073154	30.907057356489002	122.51022229682692	8.9	59.75	65.0
413712000	1441073155	30.907080681112856	122.51026849045924	8.9	59.8	65.0
413712000	1441073156	30.907103303269814	122.51031352535037	8.9	59.85	65.0
413712000	1441073157	30.907125000000004	122.510357	8.9	59.9	65.0
413712000	1441073158	30.90714560932636	122.51039862730411	8.9	60.09	64.8
413712000	1441073159	30.90716521320131	122.51043857774584	8.9	60.28	64.60000000000001
413712000	1441073160	30.907183954559216	122.5104771362057	8.9	60.470000000000006	64.4
413712000	1441073161	30.907201976334076	122.51051458756477	8.9	60.660000000000004	64.2
413712000	1441073162	30.90721942145956	122.51055121670456	8.9	60.85000000000001	64.0
413712000	1441073163	30.907236432868903	122.51058730850708	8.9	61.03999999999999	63.800000000000004
413712000	1441073164	30.90725315349513	122.51062314785482	8.9	61.23	63.6
413712000	1441073165	30.90726972627088	122.51065901963061	8.9	61.419999999999995	63.4
413712000	1441073166	30.907286294128504	122.51069520871778	8.9	61.61	63.2
413712000	1441073167	30.907303000000002	122.510732	8.9	61.8	63.0
413712000	1441073168	30.907319974231118	122.51076962883025	8.9	61.54545454545455	62.72727272727273
413712000	1441073169	30.907337296823563	122.51080813243715	8.9	61.290909090909096	62.45454545454545
413712000	1441073170	30.907355035192957	122.51084749851836	8.9	61.03636363636364	62.18181818181818
413712000	1441073171	30.907373256755008	122.51088771477161	8.9	60.78181818181819	61.9090909090909
413712000	1441073172	30.907392028925376	122.51092876889476	8.9	60.52727272727274	61.636363636363626
413712000	1441073173	30.907411419119732	122.51097064858581	8.9	60.272727272727266	61.36363636363637
413712000	1441073174	30.90743149475374	122.51101334154295	8.9	60.018181818181816	61.09090909090909
413712000	1441073175	30.90745232324311	122.51105683546443	8.9	59.763636363636365	60.81818181818182
413712000	1441073176	30.90747397200349	122.51110111804867	8.9	59.509090909090915	60.54545454545455
413712000	1441073177	30.90749650845056	122.51114617699427	8.9	59.25454545454546	60.272727272727266
413712000	1441073178	30.907519999999995	122.511192	8.9	59.00000000000001	59.99999999999999
413712000	1441073179	30.907544464446342	122.51123852278428	8.9	58.52500000000001	59.75
413712000	1441073180	30.90756972109967	122.51128547314387	8.9	58.050000000000004	59.5
413712000	1441073181	30.907595539649265	122.51133252689436	8.9	57.57500000000001	59.25000000000001
413712000	1441073182	30.907621689784932	122.51137935985052	8.9	57.1	58.99999999999999
413712000	1441073183	30.90764794119691	122.51142564782634	8.9	56.625	58.75
413712000	1441073184	30.907674063575936	122.51147106663507	8.9	56.150000000000006	58.5
413712000	1441073185	30.9076998266131	122.51151529208906	8.9	55.675000000000004	58.25
413712000	1441073186	30.907725	122.511558	8.9	55.2	58.00000000000001
413712000	1441073187	30.907749415780586	122.51159895464987	8.9	54.775000000000006	57.83333333333334
413712000	1441073188	30.907773155407288	122.51163827420473	8.9	54.35	57.66666666666668
413712000	1441073189	30.907796362684266	122.51167616530205	8.9	53.925000000000004	57.500000000000014
413712000	1441073190	30.907819181415398	122.51171283457988	8.9	53.5	57.333333333333336
413712000	1441073191	30.90784175540435	122.5117484886766	8.9	53.075	57.16666666666667
413712000	1441073192	30.90786422845447	122.51178333423113	8.9	52.65	57.00000000000001
413712000	1441073193	30.907886744368923	122.51181757788277	8.9	52.225	56.833333333333336
413712000	1441073194	30.90790944695059	122.51185142627115	8.9	51.800000000000004	56.66666666666667
413712000	1441073195	30.907932480002163	122.51188508603639	8.9	51.375	56.5
413712000	1441073196	30.907955987326126	122.51191876381895	8.9	50.949999999999996	56.333333333333336
413712000	1441073197	30.90798011272472	122.51195266625972	8.9	50.525	56.166666666666664
413712000	1441073198	30.908005000000003	122.511987	8.9	50.1	56.0
413712000	1441073199	30.908030750000233	122.51202192642504	8.9	50.081818181818186	56.0
413712000	1441073200	30.908057291759214	122.51205742589431	8.9	50.06363636363636	56.0
413712000	1441073201	30.90808451135718	122.51209343351067	8.9	50.04545454545455	56.0
413712000	1441073202	30.908112294874513	122.51212988437669	8.9	50.027272727272724	56.0
413712000	1441073203	30.908140528391563	122.5121667135948	8.9	50.00909090909091	56.0
413712000	1441073204	30.90816909798886	122.51220385626712	8.9	49.99090909090909	56.0
413712000	1441073205	30.9081978897469	122.5122412474956	8.9	49.972727272727276	56.0
413712000	1441073206	30.90822678974631	122.51227882238184	8.9	49.95454545454545	56.0
413712000	1441073207	30.908255684067772	122.51231651602724	8.9	49.93636363636364	56.0
413712000	1441073208	30.908284458792057	122.51235426353301	8.9	49.918181818181814	56.0
413712000	1441073209	30.908313000000007	122.512392	8.9	49.9	56.0
413712000	1441073210	30.908341221266014	122.51242966604919	8.91	49.650000000000006	55.900000000000006
413712000	1441073211	30.908369146138515	122.51246722438273	8.92	49.4	55.800000000000004
413712000	1441073212	30.90839682565956	122.51250464322318	8.93	49.15	55.7
413712000	1441073213	30.908424310871148	122.51254189079307	8.94	48.9	55.6
413712000	1441073214	30.90845165281533	122.512578935315	8.95	48.65	55.5
413712000	1441073215	30.90847890253422	122.51261574501167	8.96	48.4	55.4
413712000	1441073216	30.908506111069958	122.51265228810576	8.97	48.14999999999999	55.300000000000004
413712000	1441073217	30.90853332946468	122.51268853281998	8.98	47.9	55.2
413712000	1441073218	30.908560608760613	122.51272444737712	8.99	47.65	55.1
413712000	1441073219	30.908587999999995	122.51276000000001	9.0	47.4	55.0
413712000	1441073220	30.908615559527963	122.51279519293855	9.0	47.375	55.0
413712000	1441073221	30.908643364901135	122.51283016455105	9.0	47.35	55.0
413712000	1441073222	30.908671498978883	122.51286508722319	9.0	47.325	55.0
413712000	1441073223	30.908700044620335	122.51290013334096	9.0	47.3	55.0
413712000	1441073224	30.908729084684488	122.51293547529069	9.0	47.275	55.0
413712000	1441073225	30.908758702030124	122.51297128545903	9.0	47.25	55.0
413712000	1441073226	30.908788979515833	122.513007736233	9.0	47.225	55.0
413712000	1441073227	30.908820000000002	122.51304500000002	9.0	47.2	55.0
413712000	1441073228	30.908851802042715	122.51308318163343	9.0	47.12727272727273	55.0
413712000	1441073229	30.908884247011564	122.51312211594933	9.0	47.054545454545455	55.0
413712000	1441073230	30.908917151976258	122.51316157024887	9.0	46.981818181818184	55.0
413712000	1441073231	30.908950334006764	122.5132013118327	9.0	46.909090909090914	55.0
413712000	1441073232	30.908983610173337	122.51324110800077	9.0	46.836363636363636	55.0
413712000	1441073233	30.909016797546528	122.51328072605247	9.0	46.763636363636365	55.0
413712000	1441073234	30.909049713197177	122.51331993328652	9.0	46.690909090909095	55.0
413712000	1441073235	30.909082174196342	122.51335849700104	9.0	46.61818181818182	55.0
413712000	1441073236	30.909113997615417	122.51339618449357	9.0	46.54545454545455	55.0
413712000	1441073237	30.909145000526014	122.51343276306109	9.0	46.472727272727276	55.0
413712000	1441073238	30.909175000000005	122.51346800000002	9.0	46.4	55.0
413712000	1441073239	30.909203875307707	122.5135017498997	9.0	46.41111111111111	55.0
413712000	1441073240	30.90923175451266	122.51353421652303	9.0	46.422222222222224	55.0
413712000	1441073241	30.909258827876357	122.51356569092681	9.0	46.43333333333334	55.0
413712000	1441073242	30.909285285660033	122.51359646416859	9.0	46.44444444444445	55.0
413712000	1441073243	30.909311318124566	122.51362682730642	9.0	46.455555555555556	55.0
413712000	1441073244	30.909337115530604	122.51365707139897	9.0	46.46666666666667	55.0
413712000	1441073245	30.909362868138494	122.51368748750548	9.0	46.47777777777778	55.0
413712000	1441073246	30.909388766208366	122.51371836668572	9.0	46.488888888888894	55.0
413712000	1441073247	30.909414999999996	122.51375	9.0	46.5	55.0
413712000	1441073248	30.90944171911321	122.51378260866535	9.0	46.65	55.0
413712000	1441073249	30.909468910508775	122.51381613452345	9.0	46.800000000000004	55.0
413712000	1441073250	30.909496520487814	122.51385044957193	9.0	46.95	55.0
413712000	1441073251	30.909524495351583	122.51388542580824	9.0	47.1	55.0
413712000	1441073252	30.909552781401462	122.51392093522963	9.0	47.25	55.0
413712000	1441073253	30.909581324938955	122.5139568498331	9.0	47.400000000000006	55.0
413712000	1441073254	30.90961007226571	122.51399304161542	9.0	47.550000000000004	55.0
413712000	1441073255	30.90963896968349	122.51402938257316	9.0	47.7	55.0
413712000	1441073256	30.90966796349424	122.51406574470266	9.0	47.85	55.0
413712000	1441073257	30.909697	122.514102	9.0	48.00000000000001	55.0
413712000	1441073258	30.909726033476225	122.51413804642334	9.0	47.95	55.0
413712000	1441073259	30.909755050091228	122.51417388577995	9.0	47.900000000000006	55.0
413712000	1441073260	30.90978404398658	122.51420954583944	9.0	47.85	55.0
413712000	1441073261	30.909813009303786	122.51424505437141	9.0	47.800000000000004	55.0
413712000	1441073262	30.909841940184343	122.51428043914554	9.0	47.75	55.0
413712000	1441073263	30.909870830769673	122.51431572793146	9.0	47.699999999999996	55.0
413712000	1441073264	30.90989967520124	122.5143509484989	9.0	47.65	55.0
413712000	1441073265	30.90992846762041	122.51438612861759	9.0	47.599999999999994	55.0
413712000	1441073266	30.909957202168535	122.51442129605724	9.0	47.55	55.0
413712000	1441073267	30.90998587298699	122.51445647858768	9.0	47.5	55.0
413712000	1441073268	30.91001447421705	122.51449170397863	9.0	47.45	55.0
413712000	1441073269	30.910043	122.514527	9.0	47.4	55.0
413712000	1441073270	30.910071444657753	122.51456238646735	9.0	47.4	54.9
413712000	1441073271	30.91009980323497	122.51459785137932	9.0	47.4	54.800000000000004
413712000	1441073272	30.91012807095701	122.51463337478029	9.0	47.4	54.7
413712000	1441073273	30.91015624304923	122.5146689367146	9.0	47.4	54.6
413712000	1441073274	30.91018431473703	122.51470451722658	9.0	47.4	54.5
413712000	1441073275	30.910212281245812	122.51474009636048	9.0	47.4	54.4
413712000	1441073276	30.910240137801043	122.51477565416057	9.0	47.4	54.3
413712000	1441073277	30.910267879628158	122.51481117067107	9.0	47.4	54.2
413712000	1441073278	30.910295501952636	122.51484662593616	9.0	47.4	54.1
413712000	1441073279	30.910322999999998	122.514882	9.0	47.4	54.0
413712000	1441073280	30.9103503769304	122.51491727940171	9.0	47.375	54.0
413712000	1441073281	30.910377667642575	122.5149524766603	9.0	47.35	54.0
413712000	1441073282	30.910404914969895	122.51498761078985	9.0	47.325	54.0
413712000	1441073283	30.910432161745703	122.51502270080447	9.0	47.3	54.0
413712000	1441073284	30.910459450803323	122.51505776571845	9.0	47.275	54.0
413712000	1441073285	30.910486824976058	122.51509282454607	9.0	47.25	54.0
413712000	1441073286	30.910514327097196	122.51512789630176	9.0	47.225	54.0
413712000	1441073287	30.910542	122.515163	9.0	47.2	54.0
413712000	1441073288	30.910569877265893	122.5151981508028	9.008333333333333	47.05833333333334	54.0
413712000	1441073289	30.910597955469147	122.5152333484621	9.016666666666666	46.91666666666667	54.0
413712000	1441073290	30.91062622193224	122.51526858887713	9.025	46.775000000000006	54.0
413712000	1441073291	30.910654663977603	122.51530386794728	9.033333333333333	46.63333333333334	54.0
413712000	1441073292	30.910683268927727	122.51533918157179	9.041666666666666	46.491666666666674	54.0
413712000	1441073293	30.910712024105077	122.5153745256499	9.05	46.35	54.0
413712000	1441073294	30.91074091683213	122.51540989608088	9.058333333333334	46.208333333333336	54.0
413712000	1441073295	30.91076993443136	122.51544528876393	9.066666666666666	46.06666666666666	54.0
413712000	1441073296	30.910799064225273	122.5154806995982	9.075	45.925	54.0
413712000	1441073297	30.91082829353635	122.51551612448289	9.083333333333332	45.78333333333333	54.0
413712000	1441073298	30.91085760968709	122.5155515593171	9.091666666666667	45.641666666666666	54.0
413712000	1441073299	30.910887	122.515587	9.1	45.5	54.0
413712000	1441073300	30.910916455174437	122.51562244195426	9.1	45.462500000000006	54.0
413712000	1441073301	30.91094597941726	122.5156578786971	9.1	45.425	54.0
413712000	1441073302	30.91097558031221	122.5156933032693	9.1	45.3875	54.0
413712000	1441073303	30.911005265443023	122.51572870871175	9.1	45.35	54.0
413712000	1441073304	30.911035042393447	122.51576408806518	9.1	45.31250000000001	54.0
413712000	1441073305	30.911064918747247	122.5157994343705	9.1	45.275000000000006	54.0
413712000	1441073306	30.911094902088166	122.51583474066852	9.1	45.237500000000004	54.0
413712000	1441073307	30.911124999999995	122.51587000000002	9.1	45.20000000000001	54.0
413712000	1441073308	30.911155216117542	122.51590520692673	9.1	45.11000000000001	63.699999999999996
413712000	1441073309	30.911185538279856	122.5159403620938	9.1	45.02	73.39999999999999
413712000	1441073310	30.911215950377034	122.51597546766726	9.1	44.93000000000001	83.1
413712000	1441073311	30.911246436299148	122.51601052581307	9.1	44.84	92.8
413712000	1441073312	30.91127697993629	122.51604553869721	9.1	44.75	102.49999999999999
413712000	1441073313	30.911307565178518	122.51608050848559	9.1	44.660000000000004	112.19999999999999
413712000	1441073314	30.911338175915922	122.51611543734417	9.1	44.57	121.9
413712000	1441073315	30.911368796038595	122.51615032743885	9.1	44.48	131.6
413712000	1441073316	30.911399409436598	122.51618518093551	9.1	44.39	141.29999999999995
413712000	1441073317	30.91143	122.51622	9.1	44.3	150.99999999999997
413712000	1441073318	30.911460556571626	122.51625478741654	9.1	44.324999999999996	150.99999999999997
413712000	1441073319	30.91149108780529	122.51628954844286	9.1	44.35	150.99999999999997
413712000	1441073320	30.911521607307606	122.51632428895505	9.1	44.375	150.99999999999997
413712000	1441073321	30.91155212868513	122.51635901482923	9.1	44.4	150.99999999999997
413712000	1441073322	30.911582665544444	122.51639373194158	9.1	44.425	150.99999999999997
413712000	1441073323	30.911613231492108	122.51642844616829	9.1	44.449999999999996	150.99999999999997
413712000	1441073324	30.911643840134673	122.5164631633856	9.1	44.475	150.99999999999997
413712000	1441073325	30.911674505078675	122.51649788946968	9.1	44.5	150.99999999999997
413712000	1441073326	30.91170523993066	122.51653263029687	9.1	44.525	150.99999999999997
413712000	1441073327	30.911736058297205	122.51656739174342	9.1	44.550000000000004	150.99999999999997
413712000	1441073328	30.911766973784808	122.51660217968568	9.1	44.575	150.99999999999997
413712000	1441073329	30.911798000000008	122.516637	9.1	44.6	150.99999999999997
413712000	1441073330	30.911829143203676	122.51667185228638	9.1	44.529999999999994	150.99999999999997
413712000	1441073331	30.911860380274312	122.51670671103925	9.1	44.46	150.99999999999997
413712000	1441073332	30.911891680744738	122.51674154447664	9.1	44.39	150.99999999999997
413712000	1441073333	30.911923014147884	122.5167763208165	9.1	44.32	150.99999999999997
413712000	1441073334	30.911954350016646	122.51681100827665	9.1	44.24999999999999	150.99999999999997
413712000	1441073335	30.911985657884014	122.51684557507483	9.1	44.18	150.99999999999997
413712000	1441073336	30.912016907282993	122.51687998942869	9.1	44.11	150.99999999999997
413712000	1441073337	30.912048067746603	122.51691421955587	9.1	44.04	150.99999999999997
413712000	1441073338	30.91207910880791	122.51694823367383	9.1	43.97	150.99999999999997
413712000	1441073339	30.912110000000002	122.51698200000001	9.1	43.9	150.99999999999997
413712000	1441073340	30.91214073804702	122.51701551722782	9.112499999999999	43.775	138.875
413712000	1441073341	30.912171428437194	122.51704890595519	9.125	43.64999999999999	126.74999999999997
413712000	1441073342	30.91220220384953	122.51708231725644	9.1375	43.525	114.62499999999997
413712000	1441073343	30.91223319696295	122.51711590220633	9.149999999999999	43.4	102.49999999999999
413712000	1441073344	30.912264540456192	122.51714981187993	9.1625	43.275	90.37499999999999
413712000	1441073345	30.912296367007862	122.51718419735273	9.174999999999999	43.15	78.24999999999999
413712000	1441073346	30.912328809296387	122.51721920970064	9.1875	43.025	66.125
413712000	1441073347	30.912362000000005	122.51725499999999	9.2	42.9	54.0
413712000	1441073348	30.9123960136156	122.51729165903768	9.2	42.945454545454545	54.0
413712000	1441073349	30.91243069191525	122.51732903644144	9.2	42.990909090909085	54.0
413712000	1441073350	30.912465818490034	122.51736692154857	9.2	43.03636363636363	54.0
413712000	1441073351	30.912501176931226	122.51740510369584	9.2	43.08181818181818	54.0
413712000	1441073352	30.91253655083038	122.51744337221932	9.2	43.127272727272725	54.0
413712000	1441073353	30.912571723779298	122.51748151645442	9.2	43.17272727272727	54.0
413712000	1441073354	30.91260647937002	122.51751932573598	9.2	43.21818181818181	54.0
413712000	1441073355	30.91264060119483	122.51755658939804	9.2	43.26363636363636	54.0
413712000	1441073356	30.91267387284623	122.51759309677422	9.2	43.309090909090905	54.0
413712000	1441073357	30.912706077916965	122.5176286371974	9.2	43.35454545454545	54.0
413712000	1441073358	30.912736999999993	122.51766300000001	9.2	43.4	54.0
413712000	1441073359	30.912766505188987	122.51769605337236	9.188888888888888	43.52222222222222	53.88888888888889
413712000	1441073360	30.91279478957972	122.51772798093852	9.177777777777777	43.644444444444446	53.77777777777778
413712000	1441073361	30.91282213176827	122.51775904518165	9.166666666666666	43.766666666666666	53.666666666666664
413712000	1441073362	30.91284881035041	122.51778950858561	9.155555555555555	43.888888888888886	53.55555555555556
413712000	1441073363	30.912875103921678	122.51781963363496	9.144444444444444	44.011111111111106	53.44444444444444
413712000	1441073364	30.912901291077336	122.51784968281493	9.133333333333333	44.13333333333333	53.333333333333336
413712000	1441073365	30.91292765041246	122.51787991861131	9.122222222222222	44.25555555555555	53.22222222222222
413712000	1441073366	30.91295446052183	122.51791060351063	9.11111111111111	44.37777777777778	53.11111111111111
413712000	1441073367	30.912982000000003	122.51794200000002	9.1	44.5	53.0
413712000	1441073368	30.91301047864043	122.51797430771764	9.11	44.529999999999994	53.0
413712000	1441073369	30.913039831033196	122.5180074749035	9.12	44.56	53.0
413712000	1441073370	30.9130699229676	122.51804138694773	9.129999999999999	44.59	53.0
413712000	1441073371	30.913100620233052	122.51807592924023	9.139999999999999	44.62	53.0
413712000	1441073372	30.913131788619093	122.5181109871705	9.149999999999999	44.65	53.0
413712000	1441073373	30.913163293915375	122.51814644612784	9.16	44.68	53.0
413712000	1441073374	30.913195001911657	122.51818219150107	9.17	44.71	53.0
413712000	1441073375	30.91322677839782	122.51821810867878	9.18	44.739999999999995	53.0
413712000	1441073376	30.91325848916389	122.51825408304914	9.19	44.77	53.0
413712000	1441073377	30.91329	122.51829	9.2	44.8	53.0
413712000	1441073378	30.913321207110336	122.51832576612217	9.209999999999999	44.74	52.9
413712000	1441073379	30.913352128354816	122.51836137281957	9.219999999999999	44.68	52.8
413712000	1441073380	30.913382812007335	122.51839683269948	9.23	44.62	52.699999999999996
413712000	1441073381	30.913413306341692	122.51843215836928	9.24	44.56	52.599999999999994
413712000	1441073382	30.913443659631742	122.51846736243645	9.25	44.50000000000001	52.50000000000001
413712000	1441073383	30.913473920151272	122.51850245750853	9.26	44.440000000000005	52.400000000000006
413712000	1441073384	30.913504136174094	122.51853745619314	9.27	44.38	52.300000000000004
413712000	1441073385	30.913534355973972	122.51857237109805	9.280000000000001	44.32000000000001	52.2
413712000	1441073386	30.913564627824687	122.51860721483105	9.290000000000001	44.260000000000005	52.1
413712000	1441073387	30.913594999999997	122.51864200000001	9.3	44.2	52.0
413712000	1441073388	30.913625510436216	122.51867673779896	9.3	44.05000000000001	51.91666666666667
413712000	1441073389	30.91365615571999	122.51871143376609	9.3	43.900000000000006	51.833333333333336
413712000	1441073390	30.91368692210055	122.51874609202552	9.3	43.75	51.75
413712000	1441073391	30.91371779582709	122.51878071670151	9.3	43.6	51.666666666666664
413712000	1441073392	30.913748763148853	122.51881531191815	9.3	43.45000000000001	51.583333333333336
413712000	1441073393	30.913779810315024	122.51884988179961	9.3	43.300000000000004	51.5
413712000	1441073394	30.913810923574825	122.51888443047004	9.3	43.15	51.41666666666667
413712000	1441073395	30.913842089177447	122.51891896205353	9.3	43.0	51.333333333333336
413712000	1441073396	30.91387329337208	122.5189534806742	9.3	42.85000000000001	51.25000000000001
413712000	1441073397	30.91390452240793	122.5189879904561	9.3	42.7	51.166666666666664
413712000	1441073398	30.913935762534166	122.51902249552336	9.3	42.55	51.083333333333336
413712000	1441073399	30.913966999999992	122.519057	9.3	42.400000000000006	51.0
413712000	1441073400	30.913998224660318	122.51909150506197	9.3	42.625	50.875
413712000	1441073401	30.9140294407931	122.51912600009271	9.3	42.85000000000001	50.75
413712000	1441073402	30.91406065628205	122.51916047152756	9.3	43.075	50.625
413712000	1441073403	30.914091879010883	122.51919490580188	9.3	43.300000000000004	50.5
413712000	1441073404	30.914123116863323	122.51922928935097	9.3	43.525000000000006	50.375
413712000	1441073405	30.91415437772315	122.51926360861016	9.3	43.75	50.25000000000001
413712000	1441073406	30.914185669474115	122.51929785001472	9.3	43.97500000000001	50.125
413712000	1441073407	30.914216999999994	122.51933200000002	9.3	44.2	50.0
413712000	1441073408	30.914248379580165	122.51936604689274	9.308333333333334	43.84166666666667	49.91666666666667
413712000	1441073409	30.914279828076243	122.51939998658544	9.316666666666666	43.483333333333334	49.833333333333336
413712000	1441073410	30.914311367745448	122.51943381686208	9.325000000000001	43.125	49.75
413712000	1441073411	30.914343020845006	122.51946753550668	9.333333333333334	42.766666666666666	49.666666666666664
413712000	1441073412	30.914374809632104	122.51950114030328	9.341666666666667	42.40833333333333	49.583333333333336
413712000	1441073413	30.914406756364016	122.5195346290359	9.350000000000001	42.050000000000004	49.5
413712000	1441073414	30.914438883297898	122.5195679994887	9.358333333333334	41.69166666666667	49.416666666666664
413712000	1441073415	30.914471212690998	122.51960124944577	9.366666666666667	41.333333333333336	49.333333333333336
413712000	1441073416	30.914503766800525	122.51963437669124	9.375	40.975	49.25
413712000	1441073417	30.914536567883733	122.51966737900932	9.383333333333333	40.61666666666667	49.166666666666664
413712000	1441073418	30.91456963819781	122.51970025418414	9.391666666666667	40.25833333333333	49.08333333333333
413712000	1441073419	30.914603000000007	122.519733	9.4	39.9	49.0
413712000	1441073420	30.914636653948204	122.5197656102495	9.4	39.8375	49.0
413712000	1441073421	30.914670514302973	122.519798062759	9.4	39.775	49.0
413712000	1441073422	30.914704473725507	122.51983033136307	9.4	39.7125	49.0
413712000	1441073423	30.9147384248771	122.5198623898961	9.4	39.65	49.0
413712000	1441073424	30.914772260419006	122.51989421219236	9.4	39.5875	49.0
413712000	1441073425	30.914805873012575	122.51992577208588	9.4	39.525	49.0
413712000	1441073426	30.91483915531912	122.51995704341051	9.4	39.4625	49.0
413712000	1441073427	30.914872000000003	122.51998799999998	9.4	39.4	49.0
413712000	1441073428	30.914904346953747	122.52001864118888	9.4	39.37	49.0
413712000	1441073429	30.9149363250274	122.52004906831593	9.4	39.34	49.0
413712000	1441073430	30.914968110305082	122.52007940822118	9.4	39.309999999999995	49.0
413712000	1441073431	30.91499987887075	122.52010978774518	9.4	39.28	49.0
413712000	1441073432	30.915031806808265	122.52014033372882	9.4	39.25	49.0
413712000	1441073433	30.915064070201364	122.52017117301332	9.4	39.220000000000006	49.0
413712000	1441073434	30.915096845133657	122.5202024324404	9.4	39.190000000000005	49.0
413712000	1441073435	30.91513030768865	122.52023423885213	9.4	39.160000000000004	49.0
413712000	1441073436	30.915164633949683	122.520266719091	9.4	39.13	49.0
413712000	1441073437	30.915199999999995	122.5203	9.4	39.1	49.0
413712000	1441073438	30.91523650491481	122.52033414739738	9.4	39.088888888888896	48.888888888888886
413712000	1441073439	30.915273939737897	122.52036898300072	9.4	39.077777777777776	48.77777777777778
413712000	1441073440	30.915312018505414	122.52040426750176	9.4	39.06666666666667	48.66666666666667
413712000	1441073441	30.915350455253773	122.52043976159152	9.4	39.05555555555556	48.55555555555556
413712000	1441073442	30.91538896401961	122.52047522596017	9.4	39.044444444444444	48.44444444444444
413712000	1441073443	30.915427258839856	122.52051042129713	9.4	39.03333333333333	48.333333333333336
413712000	1441073444	30.915465053751685	122.52054510829099	9.4	39.022222222222226	48.22222222222222
413712000	1441073445	30.915502062792495	122.52057904762958	9.4	39.011111111111106	48.111111111111114
413712000	1441073446	30.915537999999994	122.52061199999999	9.4	39.0	48.00000000000001
413712000	1441073447	30.915572655636904	122.52064379268879	9.4	38.98461538461538	48.07692307692308
413712000	1441073448	30.91560612486551	122.5206745193831	9.4	38.96923076923076	48.15384615384616
413712000	1441073449	30.915638579072784	122.5207043403707	9.4	38.95384615384615	48.23076923076923
413712000	1441073450	30.915670189645574	122.52073341593974	9.4	38.93846153846154	48.307692307692314
413712000	1441073451	30.915701127970525	122.52076190637897	9.4	38.92307692307692	48.38461538461539
413712000	1441073452	30.915731565434147	122.52078997197749	9.4	38.9076923076923	48.46153846153847
413712000	1441073453	30.915761673422818	122.52081777302485	9.4	38.89230769230769	48.53846153846154
413712000	1441073454	30.91579162332275	122.520845469811	9.4	38.87692307692308	48.61538461538462
413712000	1441073455	30.915821586520064	122.52087322262629	9.4	38.86153846153846	48.69230769230769
413712000	1441073456	30.915851734400697	122.52090119176148	9.4	38.84615384615385	48.769230769230774
413712000	1441073457	30.91588223835048	122.52092953750773	9.4	38.83076923076923	48.84615384615385
413712000	1441073458	30.91591326975506	122.52095842015657	9.4	38.81538461538461	48.92307692307693
413712000	1441073459	30.915944999999994	122.520988	9.4	38.8	49.0
413712000	1441073460	30.915977558348665	122.52101839441475	9.387500000000001	38.85	49.0
413712000	1441073461	30.916010905576385	122.52104954911496	9.375	38.9	49.0
413712000	1441073462	30.916044960336603	122.52108136689893	9.3625	38.95	49.0
413712000	1441073463	30.916079641282764	122.52111375056474	9.350000000000001	39.00000000000001	49.0
413712000	1441073464	30.916114867068472	122.52114660291026	9.3375	39.050000000000004	49.0
413712000	1441073465	30.916150556347375	122.5211798267331	9.325000000000001	39.1	49.0
413712000	1441073466	30.916186627773264	122.52121332483064	9.3125	39.15	49.0
413712000	1441073467	30.916223	122.521247	9.3	39.2	49.0
413712000	1441073468	30.916259593422772	122.52128077133155	9.3	39.33636363636364	49.0
413712000	1441073469	30.916296335401878	122.52131462308913	9.3	39.472727272727276	49.0
413712000	1441073470	30.91633315503883	122.52134855583012	9.3	39.60909090909092	49.0
413712000	1441073471	30.91636998143515	122.52138257011164	9.3	39.74545454545455	49.0
413712000	1441073472	30.916406743692363	122.5214166664908	9.3	39.88181818181819	49.0
413712000	1441073473	30.916443370912017	122.52145084552456	9.3	40.01818181818182	49.0
413712000	1441073474	30.916479792195602	122.52148510776979	9.3	40.154545454545456	49.0
413712000	1441073475	30.916515936644675	122.52151945378334	9.3	40.290909090909096	49.0
413712000	1441073476	30.916551733360745	122.52155388412186	9.3	40.42727272727273	49.0
413712000	1441073477	30.916587111445345	122.52158839934192	9.3	40.56363636363637	49.0
413712000	1441073478	30.916621999999993	122.52162300000002	9.3	40.70000000000001	49.0
413712000	1441073479	30.916656341762444	122.52165766782453	9.31	40.800000000000004	48.699999999999996
413712000	1441073480	30.916690134015376	122.52169230923163	9.32	40.900000000000006	48.4
413712000	1441073481	30.916723387677756	122.52172681180937	9.33	41.00000000000001	48.099999999999994
413712000	1441073482	30.916756113668733	122.52176106314569	9.34	41.10000000000001	47.8
413712000	1441073483	30.916788322907546	122.52179495082831	9.350000000000001	41.20000000000001	47.5
413712000	1441073484	30.91682002631353	122.52182836244494	9.360000000000001	41.300000000000004	47.2
413712000	1441073485	30.916851234806163	122.52186118558305	9.370000000000001	41.4	46.900000000000006
413712000	1441073486	30.916881959304977	122.52189330783008	9.38	41.5	46.6
413712000	1441073487	30.916912210729674	122.52192461677333	9.39	41.6	46.300000000000004
413712000	1441073488	30.916942	122.521955	9.4	41.7	46.0
413712000	1441073489	30.91697136120697	122.52198440237596	9.4	41.41111111111111	45.88888888888889
413712000	1441073490	30.917000421126257	122.5220129978823	9.4	41.12222222222223	45.77777777777778
413712000	1441073491	30.917029329704537	122.52204101777929	9.4	40.833333333333336	45.666666666666664
413712000	1441073492	30.917058236888234	122.52206869332774	9.4	40.544444444444444	45.55555555555556
413712000	1441073493	30.91708729262362	122.52209625578884	9.4	40.25555555555556	45.44444444444444
413712000	1441073494	30.917116646856734	122.52212393642426	9.4	39.96666666666667	45.333333333333336
413712000	1441073495	30.917146449533433	122.52215196649611	9.4	39.67777777777778	45.22222222222222
413712000	1441073496	30.917176850599365	122.522180577267	9.4	39.38888888888889	45.11111111111111
413712000	1441073497	30.917208000000002	122.52221	9.4	39.1	45.0
413712000	1441073498	30.917240009040142	122.5222403981955	9.41	38.800000000000004	44.8
413712000	1441073499	30.917272834462967	122.5222716643015	9.42	38.5	44.6
413712000	1441073500	30.917306394371305	122.5223036230025	9.43	38.2	44.4
413712000	1441073501	30.917340606868198	122.52233609898275	9.44	37.900000000000006	44.199999999999996
413712000	1441073502	30.91737539005684	122.52236891692607	9.45	37.6	44.0
413712000	1441073503	30.917410662040577	122.52240190151605	9.46	37.300000000000004	43.800000000000004
413712000	1441073504	30.91744634092297	122.52243487743583	9.47	37.0	43.6
413712000	1441073505	30.917482344807695	122.52246766936818	9.48	36.7	43.400000000000006
413712000	1441073506	30.917518591798704	122.52250010199555	9.49	36.4	43.2
413712000	1441073507	30.917555	122.522532	9.5	36.1	43.0
413712000	1441073508	30.917591496391555	122.5225632318944	9.5	36.0	42.91666666666667
413712000	1441073509	30.91762804345639	122.52259384151648	9.5	35.9	42.833333333333336
413712000	1441073510	30.91766461255317	122.52262391653534	9.5	35.8	42.75
413712000	1441073511	30.917701175040445	122.52265354462004	9.5	35.7	42.666666666666664
413712000	1441073512	30.91773770227674	122.5226828134399	9.5	35.6	42.583333333333336
413712000	1441073513	30.917774165620465	122.52271181066422	9.5	35.5	42.5
413712000	1441073514	30.917810536429933	122.52274062396245	9.5	35.4	42.41666666666667
413712000	1441073515	30.917846786063414	122.52276934100416	9.5	35.3	42.333333333333336
413712000	1441073516	30.917882885879106	122.52279804945896	9.5	35.199999999999996	42.25000000000001
413712000	1441073517	30.917918807235086	122.52282683699661	9.5	35.1	42.166666666666664
413712000	1441073518	30.9179545214894	122.522855791287	9.5	35.0	42.083333333333336
413712000	1441073519	30.91798999999999	122.52288499999999	9.5	34.9	42.0
413712000	1441073520	30.91802523384296	122.5229145188734	9.5	34.9875	41.75
413712000	1441073521	30.918060292967347	122.52294427591595	9.5	35.075	41.5
413712000	1441073522	30.91809526704045	122.52297416720407	9.5	35.1625	41.25000000000001
413712000	1441073523	30.9181302457297	122.52300408881412	9.5	35.24999999999999	41.0
413712000	1441073524	30.91816531870264	122.52303393682247	9.5	35.3375	40.75
413712000	1441073525	30.918200575626855	122.5230636073054	9.5	35.425	40.5
413712000	1441073526	30.91823610617004	122.52309299633919	9.5	35.512499999999996	40.25
413712000	1441073527	30.918271999999998	122.52312199999999	9.5	35.6	40.0
413712000	1441073528	30.918308328438872	122.52315053452801	9.508333333333333	34.88333333333333	39.833333333333336
413712000	1441073529	30.918345089425895	122.52317859681956	9.516666666666666	34.16666666666667	39.666666666666664
413712000	1441073530	30.918382262554527	122.52320620393499	9.525	33.45	39.5
413712000	1441073531	30.91841982741824	122.52323337293458	9.533333333333333	32.73333333333333	39.333333333333336
413712000	1441073532	30.918457763610476	122.52326012087872	9.541666666666666	32.016666666666666	39.16666666666667
413712000	1441073533	30.91849605072465	122.52328646482763	9.55	31.3	39.00000000000001
413712000	1441073534	30.91853466835418	122.52331242184172	9.558333333333334	30.583333333333332	38.833333333333336
413712000	1441073535	30.918573596092433	122.52333800898126	9.566666666666666	29.866666666666667	38.66666666666667
413712000	1441073536	30.918612813532796	122.52336324330653	9.575	29.15	38.5
413712000	1441073537	30.918652300268615	122.52338814187787	9.583333333333332	28.43333333333333	38.333333333333336
413712000	1441073538	30.918692035893244	122.5234127217556	9.591666666666667	27.716666666666665	38.166666666666664
413712000	1441073539	30.918731999999995	122.52343700000002	9.6	27.0	38.0
413712000	1441073540	30.918772164464094	122.52346100372553	9.59	27.25	38.0
413712000	1441073541	30.918812470288376	122.52348480026292	9.58	27.5	38.0
413712000	1441073542	30.918852850757503	122.52350846699723	9.57	27.75	38.0
413712000	1441073543	30.918893239156144	122.52353208131338	9.56	28.0	38.0
413712000	1441073544	30.91893356876887	122.52355572059655	9.55	28.25	38.0
413712000	1441073545	30.91897377288019	122.52357946223187	9.54	28.500000000000004	38.0
413712000	1441073546	30.919013784774574	122.52360338360455	9.53	28.750000000000007	38.0
413712000	1441073547	30.91905353773644	122.52362756209989	9.52	29.000000000000004	38.0
413712000	1441073548	30.919092965050137	122.52365207510323	9.51	29.25	38.0
413712000	1441073549	30.919131999999994	122.52367699999999	9.5	29.500000000000004	38.0
413712000	1441073550	30.91917060487685	122.5237023995006	9.5125	29.625000000000004	37.75000000000001
413712000	1441073551	30.91920885799806	122.5237282776155	9.525	29.75	37.5
413712000	1441073552	30.919246866687615	122.5237546236802	9.5375	29.875	37.25
413712000	1441073553	30.919284738269486	122.52378142703029	9.55	30.000000000000004	37.0
413712000	1441073554	30.919322580067675	122.52380867700148	9.5625	30.125000000000004	36.75000000000001
413712000	1441073555	30.919360499406153	122.52383636292952	9.575	30.25	36.5
413712000	1441073556	30.91939860360894	122.52386447415037	9.5875	30.375	36.25
413712000	1441073557	30.919437	122.52389300000002	9.6	30.5	36.0
413712000	1441073558	30.919475772257737	122.52392190409765	9.61	30.189999999999998	35.7
413712000	1441073559	30.919514909478217	122.52395104719474	9.62	29.88	35.4
413712000	1441073560	30.919554377111997	122.52398026432559	9.629999999999999	29.57	35.1
413712000	1441073561	30.91959414060981	122.52400939052417	9.639999999999999	29.259999999999998	34.8
413712000	1441073562	30.91963416542254	122.52403826082411	9.649999999999999	28.95	34.50000000000001
413712000	1441073563	30.919674417001175	122.52406671025878	9.66	28.64	34.2
413712000	1441073564	30.9197148607969	122.52409457386119	9.67	28.33	33.900000000000006
413712000	1441073565	30.919755462260987	122.52412168666402	9.68	28.02	33.6
413712000	1441073566	30.919796186844845	122.52414788369961	9.69	27.71	33.300000000000004
413712000	1441073567	30.919836999999994	122.524173	9.7	27.400000000000002	33.0
413712000	1441073568	30.919877873491288	122.52419691281344	9.708333333333332	26.916666666666668	32.75
413712000	1441073569	30.919918804336433	122.52421966825406	9.716666666666667	26.433333333333334	32.5
413712000	1441073570	30.919959795866294	122.52424135465262	9.725	25.950000000000003	32.25000000000001
413712000	1441073571	30.92000085141163	122.52426206034008	9.733333333333333	25.46666666666667	32.0
413712000	1441073572	30.92004197430312	122.5242818736475	9.741666666666667	24.983333333333334	31.749999999999996
413712000	1441073573	30.9200831678714	122.52430088290608	9.75	24.500000000000004	31.5
413712000	1441073574	30.92012443544699	122.52431917644722	9.758333333333333	24.016666666666666	31.250000000000004
413712000	1441073575	30.920165780360403	122.52433684260242	9.766666666666667	23.533333333333335	31.0
413712000	1441073576	30.920207205942056	122.52435396970341	9.775	23.05	30.749999999999996
413712000	1441073577	30.920248715522323	122.52437064608199	9.783333333333333	22.566666666666666	30.5
413712000	1441073578	30.920290312431554	122.52438696007015	9.791666666666668	22.083333333333336	30.25
413712000	1441073579	30.920332	122.52440300000002	9.8	21.6	29.999999999999996
413712000	1441073580	30.920373779284677	122.52441885995927	9.8	21.575	29.875
413712000	1441073581	30.920415642249587	122.52443465705714	9.8	21.55	29.75
413712000	1441073582	30.920457578585463	122.52445051415847	9.8	21.525	29.625000000000004
413712000	1441073583	30.92049957798294	122.52446655412825	9.8	21.5	29.499999999999996
413712000	1441073584	30.92054163013264	122.52448289983177	9.8	21.475	29.375
413712000	1441073585	30.92058372472507	122.5244996741344	9.8	21.45	29.25
413712000	1441073586	30.920625851450716	122.52451699990188	9.8	21.425	29.125
413712000	1441073587	30.920667999999992	122.524535	9.8	21.4	29.000000000000004
413712000	1441073588	30.92071016369044	122.52455375949272	9.8	21.241666666666664	28.83333333333334
413712000	1441073589	30.920752350348543	122.52457321223541	9.8	21.08333333333333	28.666666666666668
413712000	1441073590	30.920794571428022	122.52459325428113	9.8	20.925	28.500000000000004
413712000	1441073591	30.92083683838265	122.52461378168279	9.8	20.766666666666666	28.333333333333336
413712000	1441073592	30.92087916266629	122.52463469049309	9.8	20.60833333333333	28.166666666666668
413712000	1441073593	30.920921555732832	122.5246558767646	9.8	20.45	28.0
413712000	1441073594	30.920964029036256	122.52467723654969	9.8	20.291666666666668	27.833333333333332
413712000	1441073595	30.921006594030587	122.52469866590059	9.8	20.133333333333333	27.666666666666668
413712000	1441073596	30.92104926216992	122.52472006086927	9.8	19.974999999999998	27.5
413712000	1441073597	30.92109204490844	122.52474131750768	9.8	19.816666666666663	27.333333333333332
413712000	1441073598	30.921134953700374	122.52476233186741	9.8	19.65833333333333	27.166666666666668
413712000	1441073599	30.921177999999994	122.524783	9.8	19.5	27.0
413712000	1441073600	30.921221189715805	122.52480323718666	9.81	19.269999999999996	27.1
413712000	1441073601	30.921264506572793	122.52482303562806	9.82	19.04	27.2
413712000	1441073602	30.921307928750025	122.52484240675483	9.83	18.81	27.3
413712000	1441073603	30.92135143442661	122.5248613619975	9.84	18.58	27.400000000000002
413712000	1441073604	30.92139500178163	122.52487991278664	9.850000000000001	18.349999999999998	27.5
413712000	1441073605	30.921438608994134	122.52489807055284	9.860000000000001	18.119999999999997	27.6
413712000	1441073606	30.921482234243175	122.52491584672669	9.870000000000001	17.89	27.7
413712000	1441073607	30.921525855707817	122.52493325273879	9.88	17.66	27.8
413712000	1441073608	30.92156945156707	122.52495030001968	9.89	17.429999999999996	27.900000000000002
413712000	1441073609	30.921613	122.524967	9.9	17.2	28.0
413712000	1441073610	30.921656484924682	122.52498337100742	9.9	17.1375	28.0
413712000	1441073611	30.921699913215495	122.5249994589578	9.9	17.075	28.0
413712000	1441073612	30.9217432974859	122.52501531666418	9.9	17.0125	28.0
413712000	1441073613	30.921786650349304	122.52503099693973	9.9	16.95	28.0
413712000	1441073614	30.92182998441904	122.52504655259767	9.9	16.8875	28.0
413712000	1441073615	30.921873312308534	122.52506203645137	9.9	16.824999999999996	28.0
413712000	1441073616	30.92191664663107	122.52507750131431	9.9	16.762499999999996	28.0
413712000	1441073617	30.921959999999995	122.525093	9.9	16.7	28.0
413712000	1441073618	30.92200338221	122.52510857568834	9.9	16.818181818181817	28.0
413712000	1441073619	30.922046791781522	122.52512423302417	9.9	16.936363636363634	28.0
413712000	1441073620	30.922090224416394	122.52513996701849	9.9	17.054545454545455	28.0
413712000	1441073621	30.92213367581649	122.52515577268234	9.9	17.172727272727272	28.0
413712000	1441073622	30.92217714168368	122.52517164502677	9.9	17.290909090909093	28.0
413712000	1441073623	30.92222061771981	122.52518757906272	9.9	17.409090909090907	28.0
413712000	1441073624	30.922264099626748	122.5252035698012	9.9	17.527272727272724	28.0
413712000	1441073625	30.922307583106374	122.52521961225322	9.9	17.645454545454545	28.0
413712000	1441073626	30.922351063860532	122.52523570142974	9.9	17.763636363636362	28.0
413712000	1441073627	30.922394537591117	122.52525183234168	9.9	17.881818181818183	28.0
413712000	1441073628	30.922437999999993	122.525268	9.9	18.0	28.0
413712000	1441073629	30.922481449711665	122.5252842002852	9.90909090909091	17.990909090909092	28.0
413712000	1441073630	30.92252489704105	122.5253004325559	9.918181818181818	17.98181818181818	28.0
413712000	1441073631	30.922568355225714	122.52531669704035	9.927272727272728	17.972727272727273	28.0
413712000	1441073632	30.922611837503222	122.52533299396677	9.936363636363637	17.96363636363636	28.0
413712000	1441073633	30.922655357111132	122.52534932356339	9.945454545454545	17.954545454545457	28.0
413712000	1441073634	30.922698927286994	122.52536568605848	9.954545454545455	17.945454545454545	28.0
413712000	1441073635	30.922742561268365	122.52538208168028	9.963636363636363	17.936363636363637	28.0
413712000	1441073636	30.922786272292797	122.52539851065704	9.972727272727273	17.927272727272726	28.0
413712000	1441073637	30.922830073597844	122.52541497321705	9.981818181818182	17.918181818181818	28.0
413712000	1441073638	30.922873978421062	122.52543146958863	9.99090909090909	17.909090909090907	28.0
413712000	1441073639	30.922917999999996	122.525448	10.0	17.9	28.0
413712000	1441073640	30.922962139923115	122.52546456175742	10.0	17.8875	28.0
413712000	1441073641	30.92300635318238	122.52548114047869	10.0	17.875	28.0
413712000	1441073642	30.923050583120705	122.5254977188595	10.0	17.862499999999997	28.0
413712000	1441073643	30.923094773080983	122.52551427959544	10.0	17.85	28.0
413712000	1441073644	30.923138866406138	122.52553080538203	10.0	17.837500000000002	28.0
413712000	1441073645	30.92318280643906	122.52554727891473	10.0	17.825	28.0
413712000	1441073646	30.92322653652269	122.52556368288896	10.0	17.8125	28.0
413712000	1441073647	30.923270000000002	122.52558000000002	10.0	17.8	28.0
413712000	1441073648	30.923313169066187	122.5255962275663	10.0	17.95	27.916666666666668
413712000	1441073649	30.923356131325686	122.52561242139873	10.0	18.1	27.833333333333332
413712000	1441073650	30.92339900323516	122.5256286519316	10.0	18.25	27.75
413712000	1441073651	30.923441901251213	122.52564498959933	10.0	18.400000000000002	27.666666666666668
413712000	1441073652	30.923484941830466	122.5256615048366	10.0	18.55	27.583333333333332
413712000	1441073653	30.92352824142946	122.52567826807827	10.0	18.7	27.5
413712000	1441073654	30.923571916504702	122.52569534975937	10.0	18.85	27.416666666666668
413712000	1441073655	30.923616083512705	122.52571282031526	10.0	19.0	27.333333333333332
413712000	1441073656	30.923660858909845	122.5257307501814	10.0	19.150000000000002	27.25
413712000	1441073657	30.92370635915257	122.52574920979353	10.0	19.3	27.166666666666668
413712000	1441073658	30.923752700697193	122.52576826958766	10.0	19.450000000000003	27.083333333333332
413712000	1441073659	30.923799999999993	122.52578799999999	10.0	19.6	27.0
413712000	1441073660	30.923848296688494	122.52580842294388	10.011111111111111	19.48888888888889	26.77777777777778
413712000	1441073661	30.923897323075224	122.52582936623983	10.022222222222222	19.37777777777778	26.555555555555554
413712000	1441073662	30.923946734644083	122.52585060918456	10.033333333333333	19.26666666666667	26.333333333333336
413712000	1441073663	30.92399618687916	122.52587193107405	10.044444444444444	19.155555555555555	26.11111111111111
413712000	1441073664	30.924045335264648	122.5258931112035	10.055555555555555	19.044444444444448	25.88888888888889
413712000	1441073665	30.924093835284904	122.52591392886741	10.066666666666666	18.933333333333334	25.666666666666664
413712000	1441073666	30.92414134242445	122.52593416335951	10.077777777777778	18.822222222222223	25.444444444444443
413712000	1441073667	30.92418751216789	122.5259535939729	10.088888888888889	18.711111111111112	25.22222222222222
413712000	1441073668	30.924232	122.52597199999998	10.1	18.6	25.0
413712000	1441073669	30.92427458231171	122.52598922639636	10.11111111111111	18.355555555555554	24.77777777777778
413712000	1441073670	30.92431551911835	122.52600538077259	10.122222222222222	18.11111111111111	24.555555555555554
413712000	1441073671	30.924355191341228	122.52602063640347	10.133333333333333	17.866666666666667	24.333333333333336
413712000	1441073672	30.924393979901527	122.52603516656454	10.144444444444444	17.622222222222224	24.11111111111111
413712000	1441073673	30.92443226572036	122.52604914453174	10.155555555555555	17.377777777777776	23.88888888888889
413712000	1441073674	30.924470429718728	122.52606274358163	10.166666666666666	17.13333333333333	23.666666666666668
413712000	1441073675	30.92450885281757	122.52607613699122	10.177777777777777	16.88888888888889	23.444444444444446
413712000	1441073676	30.924547915937733	122.52608949803802	10.188888888888888	16.644444444444442	23.222222222222225
413712000	1441073677	30.924587999999996	122.52610299999999	10.2	16.4	23.0
413712000	1441073678	30.92462939708193	122.52611677830471	10.2	16.199999999999996	22.909090909090907
413712000	1441073679	30.924672043888656	122.5261308169761	10.2	15.999999999999996	22.81818181818182
413712000	1441073680	30.924715788282136	122.52614506218721	10.2	15.799999999999997	22.727272727272727
413712000	1441073681	30.92476047812438	122.52615946011076	10.2	15.6	22.636363636363637
413712000	1441073682	30.924805961277436	122.52617395691941	10.2	15.399999999999999	22.545454545454543
413712000	1441073683	30.924852085603348	122.52618849878553	10.2	15.2	22.454545454545457
413712000	1441073684	30.92489869896423	122.52620303188138	10.2	14.999999999999998	22.363636363636363
413712000	1441073685	30.92494564922217	122.52621750237901	10.2	14.799999999999999	22.272727272727273
413712000	1441073686	30.924992784239347	122.52623185645024	10.2	14.599999999999998	22.18181818181818
413712000	1441073687	30.92503995187788	122.52624604026677	10.2	14.399999999999999	22.09090909090909
413712000	1441073688	30.925087000000005	122.52626000000001	10.2	14.2	22.0
413712000	1441073689	30.925133810827127	122.52627369324497	10.21111111111111	13.988888888888887	21.88888888888889
413712000	1441073690	30.925180404017627	122.52628712329141	10.222222222222221	13.777777777777779	21.777777777777775
413712000	1441073691	30.925226833589058	122.52630030485284	10.233333333333333	13.566666666666666	21.666666666666668
413712000	1441073692	30.925273153558976	122.52631325264285	10.244444444444444	13.355555555555556	21.555555555555557
413712000	1441073693	30.92531941794494	122.526325981375	10.255555555555556	13.144444444444444	21.444444444444443
413712000	1441073694	30.925365680764497	122.52633850576304	10.266666666666667	12.933333333333335	21.333333333333332
413712000	1441073695	30.925411996035177	122.52635084052066	10.277777777777779	12.722222222222223	21.222222222222225
413712000	1441073696	30.925458417774504	122.52636300036173	10.28888888888889	12.511111111111111	21.11111111111111
413712000	1441073697	30.925504999999998	122.526375	10.3	12.3	21.0
413712000	1441073698	30.925551782196344	122.52638685272714	10.3	12.270000000000001	20.8
413712000	1441073699	30.9255987457168	122.5263985661456	10.3	12.240000000000002	20.6
413712000	1441073700	30.925645857381806	122.52641014643555	10.3	12.21	20.4
413712000	1441073701	30.925693084011783	122.52642159977712	10.3	12.180000000000001	20.2
413712000	1441073702	30.925740392427176	122.52643293235052	10.3	12.15	20.000000000000004
413712000	1441073703	30.925787749448393	122.52644415033589	10.3	12.120000000000001	19.8
413712000	1441073704	30.92583512189585	122.52645525991336	10.3	12.090000000000002	19.6
413712000	1441073705	30.925882476589997	122.52646626726312	10.3	12.06	19.400000000000002
413712000	1441073706	30.925929780351243	122.52647717856527	10.3	12.030000000000001	19.200000000000003
413712000	1441073707	30.925976999999993	122.52648799999999	10.3	12.000000000000002	19.0
413712000	1441073708	30.926024112593073	122.52649873408699	10.3	11.763636363636365	19.0
413712000	1441073709	30.926071136132894	122.5265093687042	10.3	11.527272727272727	19.0
413712000	1441073710	30.92611809885828	122.52651988806915	10.3	11.290909090909093	19.0
413712000	1441073711	30.926165029008033	122.52653027639928	10.3	11.054545454545455	19.0
413712000	1441073712	30.92621195482097	122.52654051791211	10.3	10.81818181818182	19.0
413712000	1441073713	30.92625890453593	122.52655059682502	10.3	10.581818181818182	19.0
413712000	1441073714	30.92630590639173	122.52656049735545	10.3	10.345454545454546	19.0
413712000	1441073715	30.926352988627205	122.52657020372077	10.3	10.10909090909091	19.0
413712000	1441073716	30.92640017948118	122.52657970013843	10.3	9.872727272727273	19.0
413712000	1441073717	30.926447507192503	122.52658897082573	10.3	9.636363636363637	19.0
413712000	1441073718	30.926495	122.52659800000002	10.3	9.4	19.0
413712000	1441073719	30.92654267607975	122.52660678024282	10.30909090909091	9.236363636363638	19.0
413712000	1441073720	30.92659051335681	122.52661533759249	10.318181818181818	9.072727272727272	19.0
413712000	1441073721	30.92663847969342	122.52662370645164	10.327272727272728	8.909090909090908	19.0
413712000	1441073722	30.926686542951856	122.52663192122299	10.336363636363638	8.745454545454546	19.0
413712000	1441073723	30.92673467099437	122.5266400163092	10.345454545454546	8.581818181818182	19.0
413712000	1441073724	30.926782831683187	122.52664802611314	10.354545454545455	8.418181818181818	19.0
413712000	1441073725	30.92683099288055	122.52665598503759	10.363636363636363	8.254545454545454	19.0
413712000	1441073726	30.9268791224487	122.52666392748552	10.372727272727273	8.090909090909092	19.0
413712000	1441073727	30.92692718824986	122.52667188785986	10.381818181818183	7.927272727272728	19.0
413712000	1441073728	30.926975158146206	122.52667990056366	10.39090909090909	7.763636363636363	19.0
413712000	1441073729	30.927023000000005	122.526688	10.4	7.6	19.0
413712000	1441073730	30.927070690914128	122.52669621462233	10.387500000000001	7.574999999999999	19.0
413712000	1441073731	30.92711824495426	122.52670454908537	10.375	7.55	19.0
413712000	1441073732	30.927165685426818	122.52671300209414	10.3625	7.5249999999999995	19.0
413712000	1441073733	30.927213035638218	122.52672157235367	10.350000000000001	7.500000000000001	19.0
413712000	1441073734	30.927260318894845	122.52673025856897	10.3375	7.475000000000001	19.0
413712000	1441073735	30.92730755850307	122.52673905944509	10.325000000000001	7.450000000000001	19.0
413712000	1441073736	30.927354777769324	122.5267479736871	10.3125	7.425000000000001	19.0
413712000	1441073737	30.92740199999999	122.52675700000002	10.3	7.400000000000001	19.0
413712000	1441073738	30.927449246017762	122.5267661330951	10.30909090909091	7.336363636363638	19.0
413712000	1441073739	30.92749652671046	122.52677535170842	10.318181818181818	7.272727272727273	19.0
413712000	1441073740	30.92754385048222	122.52678463058218	10.327272727272728	7.20909090909091	19.0
413712000	1441073741	30.927591225737178	122.52679394445856	10.336363636363638	7.1454545454545455	19.0
413712000	1441073742	30.92763866087947	122.52680326807973	10.345454545454546	7.081818181818182	19.0
413712000	1441073743	30.92768616431324	122.52681257618774	10.354545454545455	7.0181818181818185	19.0
413712000	1441073744	30.927733744442655	122.52682184352462	10.363636363636363	6.954545454545455	19.0
413712000	1441073745	30.927781409671876	122.52683104483236	10.372727272727273	6.890909090909091	19.0
413712000	1441073746	30.927829168405058	122.52684015485292	10.381818181818183	6.827272727272727	19.0
413712000	1441073747	30.92787702904637	122.5268491483282	10.39090909090909	6.763636363636364	19.0
413712000	1441073748	30.927925	122.526858	10.4	6.7	19.0
413712000	1441073749	30.927973081317162	122.52686669130935	10.411111111111111	6.711111111111111	19.0
413712000	1441073750	30.92802123963709	122.52687523049399	10.422222222222222	6.722222222222222	19.0
413712000	1441073751	30.928069433246044	122.52688363249084	10.433333333333334	6.733333333333333	19.0
413712000	1441073752	30.928117620430292	122.5268919122369	10.444444444444445	6.7444444444444445	19.0
413712000	1441073753	30.928165759476116	122.52690008466914	10.455555555555556	6.7555555555555555	19.0
413712000	1441073754	30.928213808669742	122.52690816472452	10.466666666666667	6.766666666666667	19.0
413712000	1441073755	30.928261726297432	122.5269161673401	10.477777777777778	6.777777777777778	19.0
413712000	1441073756	30.92830947064543	122.52692410745291	10.488888888888889	6.788888888888889	19.0
413712000	1441073757	30.928357000000002	122.52693199999999	10.5	6.8	19.0
413712000	1441073758	30.92840430435551	122.52693986532284	10.49	6.91	19.1
413712000	1441073759	30.928451500538813	122.52694774538078	10.48	7.02	19.200000000000003
413712000	1441073760	30.928498737084908	122.52695568753764	10.47	7.13	19.3
413712000	1441073761	30.92854616252873	122.52696373915741	10.46	7.239999999999999	19.400000000000002
413712000	1441073762	30.928593925405227	122.52697194760428	10.45	7.3500000000000005	19.500000000000004
413712000	1441073763	30.928642174249337	122.5269803602425	10.44	7.46	19.599999999999998
413712000	1441073764	30.92869105759599	122.52698902443652	10.43	7.57	19.7
413712000	1441073765	30.928740723980074	122.52699798755093	10.42	7.68	19.8
413712000	1441073766	30.92879132193645	122.52700729695043	10.41	7.790000000000001	19.9
413712000	1441073767	30.928843000000004	122.527017	10.4	7.9	20.0
413712000	1441073768	30.928895829841352	122.52702712296323	10.4	8.059999999999999	19.9
413712000	1441073769	30.92894957567433	122.52703760769785	10.4	8.22	19.8
413712000	1441073770	30.92900392484855	122.52704837495983	10.4	8.38	19.7
413712000	1441073771	30.929058564713717	122.52705934550488	10.4	8.54	19.599999999999998
413712000	1441073772	30.929113182619506	122.52707044008845	10.4	8.7	19.500000000000004
413712000	1441073773	30.929167465915683	122.52708157946553	10.4	8.860000000000001	19.400000000000002
413712000	1441073774	30.92922110195198	122.52709268439094	10.4	9.02	19.3
413712000	1441073775	30.929273778078237	122.52710367561909	10.4	9.18	19.200000000000003
413712000	1441073776	30.929325181644288	122.52711447390415	10.4	9.340000000000002	19.1
413712000	1441073777	30.929375	122.527125	10.4	9.5	19.0
413712000	1441073778	30.92942301750382	122.52713519014817	10.408333333333333	9.341666666666667	19.0
413712000	1441073779	30.92946940654844	122.52714504254207	10.416666666666668	9.183333333333334	19.0
413712000	1441073780	30.929514436535058	122.52715457086326	10.425	9.025	19.0
413712000	1441073781	30.92955837686489	122.52716378879335	10.433333333333334	8.866666666666667	19.0
413712000	1441073782	30.92960149693915	122.52717271001423	10.441666666666666	8.708333333333334	19.0
413712000	1441073783	30.929644066158982	122.52718134820778	10.45	8.549999999999999	19.0
413712000	1441073784	30.929686353925558	122.52718971705609	10.458333333333334	8.391666666666667	19.0
413712000	1441073785	30.929728629640064	122.5271978302414	10.466666666666667	8.233333333333333	19.0
413712000	1441073786	30.929771162703624	122.527205701446	10.475	8.075000000000001	19.0
413712000	1441073787	30.929814222517393	122.52721334435228	10.483333333333334	7.916666666666666	19.0
413712000	1441073788	30.92985807848247	122.52722077264275	10.491666666666667	7.758333333333334	19.0
413712000	1441073789	30.929902999999996	122.527228	10.5	7.6	19.0
413712000	1441073790	30.929949176275443	122.52723504942858	10.5125	7.612500000000001	19.125
413712000	1441073791	30.929996475731784	122.52724198122068	10.525	7.625	19.25
413712000	1441073792	30.93004468659639	122.52724886499031	10.5375	7.637499999999998	19.375
413712000	1441073793	30.930093597096594	122.52725577035164	10.55	7.6499999999999995	19.500000000000004
413712000	1441073794	30.93014299545973	122.52726276691891	10.5625	7.6625000000000005	19.625
413712000	1441073795	30.930192669913133	122.52726992430642	10.575	7.675	19.75
413712000	1441073796	30.930242408684116	122.52727731212863	10.5875	7.687499999999999	19.875
413712000	1441073797	30.930292	122.52728500000002	10.6	7.699999999999999	20.0
413712000	1441073798	30.93034127400734	122.52729303779094	10.59090909090909	7.9	19.90909090909091
413712000	1441073799	30.9303902285298	122.5273013963949	10.581818181818182	8.1	19.818181818181817
413712000	1441073800	30.930438903310325	122.52731002696102	10.572727272727272	8.3	19.72727272727273
413712000	1441073801	30.930487338091833	122.5273188806384	10.563636363636363	8.5	19.636363636363637
413712000	1441073802	30.930535572617313	122.52732790857608	10.554545454545455	8.7	19.545454545454547
413712000	1441073803	30.93058364662971	122.52733706192289	10.545454545454545	8.9	19.454545454545453
413712000	1441073804	30.93063159987198	122.52734629182767	10.536363636363637	9.1	19.363636363636363
413712000	1441073805	30.930679472087153	122.52735554943918	10.527272727272727	9.3	19.272727272727273
413712000	1441073806	30.930727303018198	122.52736478590603	10.518181818181818	9.5	19.181818181818183
413712000	1441073807	30.930775132408133	122.5273739523768	10.50909090909091	9.700000000000001	19.09090909090909
413712000	1441073808	30.930823	122.527383	10.5	9.9	19.0
413712000	1441073809	30.93087093856148	122.52739188812707	10.511111111111111	9.677777777777779	18.888888888888893
413712000	1441073810	30.930918952958983	122.52740060892187	10.522222222222222	9.455555555555557	18.77777777777778
413712000	1441073811	30.930967041083573	122.52740916275127	10.533333333333333	9.233333333333334	18.666666666666668
413712000	1441073812	30.931015200826344	122.52741754998213	10.544444444444444	9.011111111111111	18.555555555555557
413712000	1441073813	30.93106343007833	122.5274257709814	10.555555555555555	8.78888888888889	18.444444444444446
413712000	1441073814	30.93111172673062	122.52743382611591	10.566666666666666	8.566666666666666	18.333333333333332
413712000	1441073815	30.931160088674275	122.5274417157526	10.577777777777778	8.344444444444445	18.22222222222222
413712000	1441073816	30.93120851380038	122.52744944025834	10.588888888888889	8.122222222222224	18.11111111111111
413712000	1441073817	30.931257	122.52745700000001	10.6	7.9	18.0
413712000	1441073818	30.93130554641968	122.52746440113218	10.608333333333333	7.758333333333334	18.083333333333332
413712000	1441073819	30.931354157228096	122.52747167296009	10.616666666666667	7.616666666666667	18.166666666666668
413712000	1441073820	30.931402837849372	122.52747885057674	10.625	7.475	18.25
413712000	1441073821	30.931451593707656	122.5274859690752	10.633333333333333	7.333333333333333	18.333333333333332
413712000	1441073822	30.93150043022707	122.52749306354862	10.641666666666666	7.191666666666666	18.416666666666668
413712000	1441073823	30.931549352831738	122.52750016909019	10.649999999999999	7.050000000000001	18.5
413712000	1441073824	30.931598366945785	122.52750732079322	10.658333333333333	6.908333333333333	18.583333333333332
413712000	1441073825	30.931647477993295	122.52751455375103	10.666666666666666	6.766666666666667	18.666666666666668
413712000	1441073826	30.93169669139839	122.52752190305708	10.674999999999999	6.625	18.75
413712000	1441073827	30.93174601258514	122.52752940380486	10.683333333333334	6.483333333333333	18.833333333333332
413712000	1441073828	30.931795446977656	122.52753709108795	10.691666666666666	6.341666666666667	18.916666666666668
413712000	1441073829	30.931844999999996	122.527545	10.7	6.2	19.0
413712000	1441073830	30.931894667185272	122.52755315885288	10.677777777777777	6.633333333333334	19.11111111111111
413712000	1441073831	30.93194440450271	122.52756156883108	10.655555555555555	7.066666666666666	19.222222222222225
413712000	1441073832	30.93199415803058	122.52757022433717	10.633333333333333	7.499999999999999	19.333333333333336
413712000	1441073833	30.932043873847146	122.52757911977366	10.61111111111111	7.933333333333334	19.444444444444443
413712000	1441073834	30.93209349803069	122.52758824954313	10.588888888888889	8.366666666666667	19.555555555555557
413712000	1441073835	30.932142976659467	122.52759760804807	10.566666666666666	8.799999999999999	19.666666666666668
413712000	1441073836	30.932192255811767	122.52760718969091	10.544444444444444	9.233333333333333	19.777777777777775
413712000	1441073837	30.93224128156585	122.52761698887409	10.522222222222222	9.666666666666668	19.88888888888889
413712000	1441073838	30.93229	122.527627	10.5	10.1	20.0
413712000	1441073839	30.93233837675432	122.52763720963296	10.511111111111111	9.955555555555556	19.88888888888889
413712000	1441073840	30.93238645571622	122.52764757298515	10.522222222222222	9.81111111111111	19.777777777777775
413712000	1441073841	30.932434300334947	122.52765803743061	10.533333333333333	9.666666666666668	19.666666666666668
413712000	1441073842	30.932481974059755	122.52766855034336	10.544444444444444	9.522222222222224	19.555555555555557
413712000	1441073843	30.932529540339896	122.5276790590973	10.555555555555555	9.377777777777778	19.444444444444443
413712000	1441073844	30.93257706262469	122.52768951106619	10.566666666666666	9.233333333333334	19.333333333333336
413712000	1441073845	30.932624604363433	122.52769985362386	10.577777777777778	9.08888888888889	19.222222222222225
413712000	1441073846	30.932672229005423	122.52771003414394	10.588888888888889	8.944444444444445	19.11111111111111
413712000	1441073847	30.932719999999996	122.52772	10.6	8.8	19.0
413712000	1441073848	30.93276796407831	122.52772971429135	10.61	8.65	19.0
413712000	1441073849	30.93281610109874	122.5277392030203	10.62	8.5	19.0
413712000	1441073850	30.9328643742015	122.52774850791504	10.629999999999999	8.350000000000001	19.0
413712000	1441073851	30.932912746526764	122.52775767070374	10.639999999999999	8.200000000000001	19.0
413712000	1441073852	30.932961181214726	122.52776673311479	10.649999999999999	8.050000000000002	19.0
413712000	1441073853	30.933009641405516	122.52777573687649	10.66	7.900000000000001	19.0
413712000	1441073854	30.933058090239296	122.5277847237173	10.67	7.750000000000002	19.0
413712000	1441073855	30.933106490856225	122.52779373536578	10.68	7.600000000000001	19.0
413712000	1441073856	30.933154806396416	122.52780281355047	10.69	7.450000000000001	19.0
413712000	1441073857	30.933202999999995	122.52781200000001	10.7	7.300000000000001	19.0
413712000	1441073858	30.933251044919867	122.52782132582648	10.69090909090909	7.572727272727273	19.0
413712000	1441073859	30.933298954859993	122.52783077967507	10.681818181818182	7.845454545454546	19.0
413712000	1441073860	30.933346753637135	122.52784033957431	10.672727272727272	8.118181818181819	19.0
413712000	1441073861	30.933394465068062	122.52784998355264	10.663636363636362	8.39090909090909	19.0
413712000	1441073862	30.93344211296955	122.52785968963852	10.654545454545454	8.663636363636364	19.0
413712000	1441073863	30.933489721158374	122.52786943586035	10.645454545454545	8.936363636363637	19.0
413712000	1441073864	30.933537313451296	122.52787920024647	10.636363636363637	9.209090909090909	19.0
413712000	1441073865	30.93358491366514	122.52788896082522	10.627272727272727	9.481818181818182	19.0
413712000	1441073866	30.93363254561667	122.52789869562488	10.618181818181817	9.754545454545454	19.0
413712000	1441073867	30.933680233122686	122.52790838267374	10.60909090909091	10.027272727272727	19.0
413712000	1441073868	30.933728	122.527918	10.6	10.3	19.0
413712000	1441073869	30.93377586539685	122.52792752865919	10.61111111111111	10.011111111111111	18.888888888888893
413712000	1441073870	30.933823829787283	122.52793696181622	10.622222222222222	9.722222222222221	18.77777777777778
413712000	1441073871	30.933871888976757	122.5279462956633	10.633333333333333	9.433333333333334	18.666666666666668
413712000	1441073872	30.933920038770747	122.52795552639263	10.644444444444444	9.144444444444446	18.555555555555557
413712000	1441073873	30.93396827497472	122.52796465019644	10.655555555555555	8.855555555555556	18.444444444444446
413712000	1441073874	30.93401659339416	122.5279736632669	10.666666666666666	8.566666666666666	18.333333333333332
413712000	1441073875	30.934064989834543	122.52798256179621	10.677777777777777	8.277777777777779	18.22222222222222
413712000	1441073876	30.934113460101326	122.52799134197653	10.688888888888888	7.988888888888889	18.11111111111111
413712000	1441073877	30.934162000000004	122.52800000000002	10.7	7.699999999999999	18.0
413712000	1441073878	30.934210604535544	122.52800853612017	10.691666666666666	7.9	18.0
413712000	1441073879	30.934259265510928	122.5280169668358	10.683333333333334	8.1	18.0
413712000	1441073880	30.934307973928654	122.52802531270706	10.674999999999999	8.299999999999999	18.0
413712000	1441073881	30.934356720791175	122.52803359429417	10.666666666666666	8.5	18.0
413712000	1441073882	30.934405497100975	122.5280418321574	10.658333333333333	8.7	18.0
413712000	1441073883	30.934454293860526	122.52805004685702	10.649999999999999	8.9	18.0
413712000	1441073884	30.93450310207228	122.52805825895335	10.641666666666666	9.1	18.0
413712000	1441073885	30.934551912738698	122.52806648900678	10.633333333333333	9.3	18.0
413712000	1441073886	30.934600716862235	122.52807475757767	10.625	9.5	18.0
413712000	1441073887	30.934649505445336	122.52808308522651	10.616666666666667	9.7	18.0
413712000	1441073888	30.934698269490443	122.5280914925138	10.608333333333333	9.9	18.0
413712000	1441073889	30.934746999999994	122.52810000000001	10.6	10.1	18.0
413712000	1441073890	30.934795691294834	122.52810861937218	10.61111111111111	9.911111111111111	18.0
413712000	1441073891	30.93484435096936	122.5281173268232	10.622222222222222	9.722222222222221	18.0
413712000	1441073892	30.934892989936394	122.52812608967236	10.633333333333333	9.533333333333333	18.0
413712000	1441073893	30.93494161910876	122.52813487523886	10.644444444444444	9.344444444444443	18.0
413712000	1441073894	30.93499024939929	122.52814365084187	10.655555555555555	9.155555555555555	18.0
413712000	1441073895	30.935038891720826	122.52815238380049	10.666666666666666	8.966666666666667	18.0
413712000	1441073896	30.935087556986222	122.52816104143373	10.677777777777777	8.777777777777779	18.0
413712000	1441073897	30.935136256108326	122.52816959106062	10.688888888888888	8.58888888888889	18.0
413712000	1441073898	30.935185000000004	122.52817800000001	10.7	8.4	18.0
413712000	1441073899	30.935233796130667	122.52818624660351	10.7	8.366666666666667	18.0
413712000	1441073900	30.93528263819593	122.52819435335357	10.7	8.333333333333334	18.0
413712000	1441073901	30.935331516447906	122.52820235376552	10.7	8.3	18.0
413712000	1441073902	30.935380421138763	122.52821028135467	10.7	8.266666666666667	18.0
413712000	1441073903	30.935429342520596	122.52821816963642	10.7	8.233333333333334	18.0
413712000	1441073904	30.93547827084554	122.52822605212629	10.7	8.200000000000001	18.0
413712000	1441073905	30.935527196365683	122.52823396233974	10.7	8.166666666666666	18.0
413712000	1441073906	30.935576109333134	122.52824193379243	10.7	8.133333333333335	18.0
413712000	1441073907	30.935625	122.52825000000001	10.7	8.1	18.0
413712000	1441073908	30.93567386308276	122.52825818623117	10.69	8.209999999999999	18.0
413712000	1441073909	30.935722711155528	122.5282664847664	10.68	8.32	18.0
413712000	1441073910	30.93577156125681	122.52827487963911	10.67	8.43	18.0
413712000	1441073911	30.935820430425128	122.52828335488272	10.66	8.54	18.0
413712000	1441073912	30.935869335698996	122.5282918945306	10.649999999999999	8.65	18.0
413712000	1441073913	30.93591829411694	122.52830048261607	10.639999999999999	8.76	18.0
413712000	1441073914	30.93596732271747	122.52830910317248	10.629999999999999	8.87	18.0
413712000	1441073915	30.936016438539156	122.5283177402331	10.62	8.98	18.0
413712000	1441073916	30.936065658620475	122.52832637783118	10.61	9.09	18.0
413712000	1441073917	30.936114999999997	122.528335	10.6	9.200000000000001	18.0
413712000	1441073918	30.93616447427382	122.52834359244594	10.605	9.040000000000001	18.0
413712000	1441073919	30.936214071268235	122.52835214756831	10.61	8.88	18.0
413712000	1441073920	30.936263775367106	122.52836065943961	10.615	8.72	18.0
413712000	1441073921	30.936313570954294	122.52836912213233	10.62	8.56	18.0
413712000	1441073922	30.93636344241366	122.5283775297189	10.625	8.4	18.0
413712000	1441073923	30.9364133741291	122.52838587627178	10.629999999999999	8.24	18.0
413712000	1441073924	30.93646335048444	122.52839415586338	10.635	8.08	18.0
413712000	1441073925	30.936513355863585	122.52840236256611	10.639999999999999	7.92	18.0
413712000	1441073926	30.93656337465039	122.52841049045239	10.645	7.760000000000001	18.0
413712000	1441073927	30.93661339122873	122.52841853359452	10.649999999999999	7.600000000000001	18.0
413712000	1441073928	30.936663389982485	122.52842648606493	10.655	7.44	18.0
413712000	1441073929	30.936713355295527	122.52843434193592	10.66	7.28	18.0
413712000	1441073930	30.936763271551747	122.52844209527983	10.665	7.120000000000001	18.0
413712000	1441073931	30.936813123135007	122.52844974016892	10.67	6.960000000000001	18.0
413712000	1441073932	30.936862894429186	122.52845727067555	10.674999999999999	6.8	18.0
413712000	1441073933	30.93691256981819	122.52846468087192	10.68	6.640000000000001	18.0
413712000	1441073934	30.936962133685878	122.52847196483032	10.684999999999999	6.48	18.0
413712000	1441073935	30.93701157041615	122.528479116623	10.69	6.32	18.0
413712000	1441073936	30.937060864392908	122.52848613032216	10.694999999999999	6.16	18.0
413712000	1441073937	30.937109999999993	122.52849300000001	10.7	6.000000000000001	18.0
413712000	1441073938	30.937158966488134	122.52849972838337	10.691666666666666	6.200000000000001	18.25
413712000	1441073939	30.937207772575157	122.52850635281754	10.683333333333334	6.4	18.5
413712000	1441073940	30.937256431845714	122.5285129193025	10.674999999999999	6.6000000000000005	18.75
413712000	1441073941	30.937304957884415	122.52851947383833	10.666666666666666	6.800000000000001	19.0
413712000	1441073942	30.9373533642759	122.52852606242527	10.658333333333333	7.0	19.25
413712000	1441073943	30.937401664604764	122.52853273106355	10.649999999999999	7.2	19.500000000000004
413712000	1441073944	30.937449872455613	122.52853952575359	10.641666666666666	7.400000000000001	19.75
413712000	1441073945	30.93749800141304	122.52854649249585	10.633333333333333	7.600000000000001	20.0
413712000	1441073946	30.937546065061625	122.52855367729092	10.625	7.800000000000002	20.25
413712000	1441073947	30.93759407698595	122.52856112613942	10.616666666666667	8.0	20.5
413712000	1441073948	30.937642050770556	122.52856888504219	10.608333333333333	8.200000000000001	20.75
413712000	1441073949	30.937689999999996	122.52857700000001	10.6	8.4	21.0
413712000	1441073950	30.937737938698426	122.52858550103686	10.588888888888889	8.711111111111112	21.11111111111111
413712000	1441073951	30.937785882648342	122.52859435426868	10.577777777777778	9.022222222222222	21.222222222222225
413712000	1441073952	30.93783384807189	122.52860350983426	10.566666666666666	9.333333333333334	21.333333333333332
413712000	1441073953	30.937881851191197	122.52861291787235	10.555555555555555	9.644444444444444	21.444444444444443
413712000	1441073954	30.937929908228412	122.52862252852164	10.544444444444444	9.955555555555556	21.555555555555557
413712000	1441073955	30.937978035405727	122.52863229192062	10.533333333333333	10.266666666666666	21.666666666666668
413712000	1441073956	30.938026248945295	122.52864215820777	10.522222222222222	10.577777777777778	21.777777777777775
413712000	1441073957	30.938074565069318	122.52865207752147	10.511111111111111	10.88888888888889	21.88888888888889
413712000	1441073958	30.938122999999997	122.52866199999998	10.5	11.2	22.0
413712000	1441073959	30.93817156318678	122.52867188234184	10.5	10.933333333333334	22.0
413712000	1441073960	30.938220236988084	122.52868170748687	10.5	10.666666666666666	22.0
413712000	1441073961	30.93826899698958	122.52869146493524	10.5	10.4	22.0
413712000	1441073962	30.938317818776955	122.52870114418705	10.5	10.133333333333335	22.0
413712000	1441073963	30.93836667793583	122.5287107347424	10.5	9.866666666666667	22.0
413712000	1441073964	30.93841555005189	122.52872022610137	10.5	9.600000000000001	22.0
413712000	1441073965	30.938464410710818	122.52872960776395	10.5	9.333333333333334	22.0
413712000	1441073966	30.938513235498295	122.52873886923018	10.5	9.066666666666668	22.0
413712000	1441073967	30.938562000000005	122.528748	10.5	8.8	22.0
413712000	1441073968	30.938610681843446	122.52875699776395	10.49	8.88	22.099999999999998
413712000	1441073969	30.938659266823635	122.52876589297493	10.48	8.96	22.2
413712000	1441073970	30.938707742777293	122.52877472427654	10.47	9.040000000000001	22.3
413712000	1441073971	30.938756097541273	122.52878353031241	10.46	9.120000000000001	22.4
413712000	1441073972	30.9388043189523	122.52879234972623	10.45	9.200000000000001	22.5
413712000	1441073973	30.938852394847174	122.52880122116181	10.44	9.28	22.6
413712000	1441073974	30.93890031306264	122.52881018326299	10.43	9.36	22.7
413712000	1441073975	30.93894806143544	122.52881927467375	10.42	9.44	22.8
413712000	1441073976	30.938995627802313	122.52882853403807	10.41	9.52	22.900000000000002
413712000	1441073977	30.939043000000005	122.528838	10.4	9.6	23.0
413712000	1441073978	30.93909017449846	122.52884770167952	10.39	9.839999999999998	23.1
413712000	1441073979	30.939137182300662	122.52885763009981	10.38	10.08	23.2
413712000	1441073980	30.9391840630428	122.52886776675982	10.370000000000001	10.32	23.3
413712000	1441073981	30.939230856361146	122.52887809315847	10.360000000000001	10.56	23.400000000000002
413712000	1441073982	30.939277601891884	122.5288885907947	10.350000000000001	10.799999999999999	23.5
413712000	1441073983	30.939324339271277	122.52889924116738	10.34	11.040000000000001	23.6
413712000	1441073984	30.939371108135543	122.52891002577542	10.33	11.280000000000001	23.700000000000003
413712000	1441073985	30.93941794812091	122.52892092611765	10.32	11.520000000000001	23.8
413712000	1441073986	30.939464898863655	122.52893192369291	10.31	11.76	23.900000000000002
413712000	1441073987	30.939512000000008	122.528943	10.3	12.000000000000002	24.000000000000004
413712000	1441073988	30.93955927916322	122.52895414251469	10.3	12.070000000000002	24.000000000000004
413712000	1441073989	30.939606715974648	122.52896536262045	10.3	12.14	24.000000000000004
413712000	1441073990	30.93965427805261	122.52897667767769	10.3	12.21	24.000000000000004
413712000	1441073991	30.939701933015428	122.52898810504685	10.3	12.28	24.000000000000004
413712000	1441073992	30.939749648481428	122.52899966208844	10.3	12.35	24.000000000000004
413712000	1441073993	30.93979739206891	122.5290113661629	10.3	12.42	24.000000000000004
413712000	1441073994	30.939845131396222	122.52902323463073	10.3	12.489999999999998	24.000000000000004
413712000	1441073995	30.93989283408164	122.5290352848525	10.3	12.559999999999999	24.000000000000004
413712000	1441073996	30.939940467743458	122.52904753418875	10.3	12.629999999999999	24.000000000000004
413712000	1441073997	30.939988	122.52906000000002	10.3	12.7	24.000000000000004
413712000	1441073998	30.940035405014342	122.52907269050685	10.3	12.808333333333334	24.083333333333336
413712000	1441073999	30.940082683128985	122.52908557736964	10.3	12.916666666666666	24.166666666666668
413712000	1441074000	30.94012984123116	122.52909862310865	10.3	13.024999999999999	24.250000000000004
413712000	1441074001	30.94017688620817	122.52911179024409	10.3	13.133333333333333	24.333333333333336
413712000	1441074002	30.94022382494738	122.52912504129608	10.3	13.241666666666665	24.416666666666668
413712000	1441074003	30.940270664336083	122.5291383387847	10.3	13.35	24.500000000000004
413712000	1441074004	30.94031741126162	122.52915164522993	10.3	13.458333333333334	24.583333333333336
413712000	1441074005	30.940364072611363	122.52916492315168	10.3	13.566666666666666	24.666666666666668
413712000	1441074006	30.940410655272693	122.52917813506983	10.3	13.675	24.75
413712000	1441074007	30.94045716613296	122.52919124350413	10.3	13.783333333333335	24.833333333333332
413712000	1441074008	30.940503612079596	122.5292042109743	10.3	13.891666666666667	24.916666666666668
413712000	1441074009	30.94055	122.52921699999999	10.3	14.0	25.0
413712000	1441074010	30.940596339502413	122.5292295856015	10.311111111111112	13.766666666666667	25.11111111111111
413712000	1441074011	30.940642651078363	122.52924199280201	10.322222222222223	13.533333333333333	25.22222222222222
413712000	1441074012	30.940688957940125	122.52925425912545	10.333333333333334	13.3	25.333333333333332
413712000	1441074013	30.940735283299997	122.52926642209587	10.344444444444445	13.066666666666666	25.444444444444446
413712000	1441074014	30.940781650370234	122.52927851923742	10.355555555555556	12.833333333333334	25.555555555555557
413712000	1441074015	30.940828082363122	122.52929058807426	10.366666666666667	12.6	25.666666666666668
413712000	1441074016	30.940874602490887	122.52930266613069	10.377777777777778	12.366666666666667	25.77777777777778
413712000	1441074017	30.94092123396578	122.52931479093112	10.38888888888889	12.133333333333333	25.888888888888893
413712000	1441074018	30.940968	122.529327	10.4	11.9	26.0
413712000	1441074019	30.94101491450603	122.52933932418797	10.4	12.022222222222224	26.222222222222225
413712000	1441074020	30.941061954197522	122.52935176765033	10.4	12.144444444444444	26.444444444444446
413712000	1441074021	30.94110908648839	122.52936432786836	10.4	12.266666666666667	26.666666666666668
413712000	1441074022	30.941156278792537	122.52937700232344	10.4	12.388888888888891	26.88888888888889
413712000	1441074023	30.941203498523922	122.52938978849693	10.4	12.511111111111111	27.111111111111114
413712000	1441074024	30.941250713096412	122.52940268387003	10.4	12.633333333333335	27.333333333333336
413712000	1441074025	30.94129788992398	122.52941568592408	10.4	12.755555555555556	27.555555555555557
413712000	1441074026	30.941344996420526	122.52942879214034	10.4	12.877777777777778	27.77777777777778
413712000	1441074027	30.941391999999993	122.52944199999999	10.4	13.0	28.0
413712000	1441074028	30.94143887386988	122.52945530986943	10.39	13.09	28.200000000000003
413712000	1441074029	30.941485614412024	122.52946873365552	10.38	13.180000000000001	28.400000000000002
413712000	1441074030	30.941532223801865	122.52948228615038	10.370000000000001	13.270000000000001	28.599999999999998
413712000	1441074031	30.941578704214812	122.52949598214607	10.360000000000001	13.360000000000001	28.8
413712000	1441074032	30.941625057826272	122.5295098364348	10.350000000000001	13.45	29.000000000000004
413712000	1441074033	30.941671286811626	122.52952386380866	10.34	13.540000000000001	29.199999999999996
413712000	1441074034	30.941717393346295	122.52953807905988	10.33	13.63	29.4
413712000	1441074035	30.941763379605668	122.52955249698067	10.32	13.72	29.599999999999998
413712000	1441074036	30.94180924776512	122.5295671323633	10.31	13.81	29.799999999999997
413712000	1441074037	30.941854999999997	122.52958200000002	10.3	13.9	29.999999999999996
413712000	1441074038	30.941900639860624	122.5295971079785	10.3	14.11	30.299999999999997
413712000	1441074039	30.94194617639692	122.52961243756786	10.3	14.32	30.599999999999998
413712000	1441074040	30.9419916200338	122.5296279633326	10.3	14.53	30.9
413712000	1441074041	30.942036981196132	122.52964365983706	10.3	14.739999999999998	31.2
413712000	1441074042	30.942082270308813	122.52965950164563	10.3	14.95	31.5
413712000	1441074043	30.942127497796758	122.52967546332265	10.3	15.160000000000002	31.8
413712000	1441074044	30.942172674084926	122.52969151943235	10.3	15.370000000000001	32.1
413712000	1441074045	30.9422178095982	122.52970764453904	10.3	15.580000000000002	32.4
413712000	1441074046	30.94226291476159	122.52972381320687	10.3	15.790000000000001	32.7
413712000	1441074047	30.942307999999993	122.52974	10.3	16.0	33.0
413712000	1441074048	30.94235307152797	122.52975618926742	10.281818181818183	16.181818181818183	33.18181818181818
413712000	1441074049	30.942398118718216	122.5297724044975	10.263636363636364	16.363636363636363	33.36363636363637
413712000	1441074050	30.94244312673301	122.52978867896356	10.245454545454546	16.545454545454547	33.54545454545455
413712000	1441074051	30.942488080734588	122.52980504593891	10.227272727272728	16.727272727272727	33.72727272727273
413712000	1441074052	30.942532965885167	122.52982153869702	10.209090909090909	16.90909090909091	33.90909090909091
413712000	1441074053	30.942577767346947	122.52983819051131	10.190909090909091	17.09090909090909	34.09090909090909
413712000	1441074054	30.942622470282117	122.5298550346553	10.172727272727272	17.272727272727273	34.27272727272727
413712000	1441074055	30.942667059852877	122.52987210440251	10.154545454545454	17.454545454545453	34.45454545454545
413712000	1441074056	30.942711521221348	122.5298894330266	10.136363636363637	17.636363636363637	34.63636363636363
413712000	1441074057	30.942755839549683	122.5299070538012	10.118181818181817	17.818181818181817	34.81818181818182
413712000	1441074058	30.942800000000005	122.52992500000002	10.1	18.0	35.0
413712000	1441074059	30.942843992166136	122.52994329332473	10.081818181818182	18.19090909090909	35.18181818181818
413712000	1441074060	30.942887823368796	122.52996190918864	10.063636363636363	18.381818181818183	35.36363636363636
413712000	1441074061	30.94293150536045	122.52998081143289	10.045454545454545	18.572727272727274	35.54545454545455
413712000	1441074062	30.9429750498936	122.5299999638986	10.027272727272727	18.763636363636365	35.72727272727273
413712000	1441074063	30.94301846872073	122.53001933042684	10.00909090909091	18.954545454545457	35.909090909090914
413712000	1441074064	30.943061773594362	122.53003887485855	9.99090909090909	19.145454545454545	36.090909090909086
413712000	1441074065	30.943104976267072	122.53005856103469	9.972727272727273	19.33636363636364	36.27272727272727
413712000	1441074066	30.94314808849139	122.53007835279612	9.954545454545455	19.527272727272727	36.45454545454545
413712000	1441074067	30.943191122019893	122.53009821398363	9.936363636363637	19.718181818181822	36.63636363636364
413712000	1441074068	30.943234088605234	122.53011810843803	9.918181818181818	19.909090909090914	36.81818181818182
413712000	1441074069	30.943276999999995	122.530138	9.9	20.1	37.0
413712000	1441074070	30.943319860195324	122.53015786769862	9.866666666666667	20.722222222222225	37.333333333333336
413712000	1441074071	30.94336264213617	122.53017775131683	9.833333333333334	21.344444444444445	37.666666666666664
413712000	1441074072	30.94340531100597	122.53019770582603	9.8	21.96666666666667	38.0
413712000	1441074073	30.943447831988106	122.53021778619768	9.766666666666667	22.58888888888889	38.333333333333336
413712000	1441074074	30.94349017026595	122.5302380474034	9.733333333333333	23.211111111111112	38.66666666666667
413712000	1441074075	30.943532291022787	122.53025854441476	9.7	23.833333333333336	39.0
413712000	1441074076	30.94357415944192	122.53027933220346	9.666666666666666	24.45555555555556	39.333333333333336
413712000	1441074077	30.943615740706583	122.53030046574129	9.633333333333333	25.07777777777778	39.666666666666664
413712000	1441074078	30.943657000000005	122.53032200000001	9.6	25.700000000000003	40.0
413712000	1441074079	30.94369791293752	122.53034397487639	9.6	25.77368421052632	40.0
413712000	1441074080	30.943738496863162	122.53036636996666	9.6	25.847368421052636	40.0
413712000	1441074081	30.943778779553092	122.53038914979189	9.6	25.92105263157895	40.0
413712000	1441074082	30.943818788783545	122.53041227887309	9.6	25.994736842105265	40.0
413712000	1441074083	30.943858552330745	122.53043572173127	9.6	26.06842105263158	40.0
413712000	1441074084	30.94389809797098	122.53045944288738	9.6	26.142105263157898	40.0
413712000	1441074085	30.943937453480483	122.53048340686234	9.6	26.215789473684215	40.0
413712000	1441074086	30.943976646635615	122.53050757817701	9.6	26.289473684210527	40.0
413712000	1441074087	30.94401570521265	122.53053192135224	9.6	26.363157894736844	40.0
413712000	1441074088	30.94405465698798	122.53055640090886	9.6	26.43684210526316	40.0
413712000	1441074089	30.94409352973797	122.53058098136766	9.6	26.510526315789477	40.0
413712000	1441074090	30.944132351239027	122.53060562724936	9.6	26.58421052631579	40.0
413712000	1441074091	30.94417114926761	122.53063030307473	9.6	26.657894736842106	40.0
413712000	1441074092	30.944209951600122	122.5306549733644	9.6	26.731578947368423	40.0
413712000	1441074093	30.94424878601309	122.53067960263908	9.6	26.80526315789474	40.0
413712000	1441074094	30.944287680283022	122.5307041554194	9.6	26.878947368421056	40.0
413712000	1441074095	30.944326662186437	122.53072859622596	9.6	26.95263157894737	40.0
413712000	1441074096	30.944365759499906	122.53075288957929	9.6	27.026315789473685	40.0
413712000	1441074097	30.944404999999996	122.530777	9.6	27.100000000000005	40.0
413712000	1441074098	30.944444403072236	122.53080090377112	9.6	27.17	40.0
413712000	1441074099	30.94448395453766	122.530824624226	9.6	27.240000000000006	40.0
413712000	1441074100	30.94452363182617	122.53084819646058	9.6	27.310000000000002	40.0
413712000	1441074101	30.944563412367692	122.5308716555708	9.6	27.380000000000003	40.0
413712000	1441074102	30.944603273592044	122.53089503665272	9.6	27.450000000000003	40.0
413712000	1441074103	30.944643192929078	122.53091837480231	9.6	27.520000000000003	40.0
413712000	1441074104	30.94468314780861	122.53094170511574	9.6	27.59	40.0
413712000	1441074105	30.944723115660445	122.53096506268902	9.6	27.66	40.0
413712000	1441074106	30.944763073914324	122.53098848261841	9.6	27.73	40.0
413712000	1441074107	30.944803	122.53101200000002	9.6	27.8	40.0
413712000	1441074108	30.94484287614904	122.53103564304763	9.6	27.881818181818183	40.0
413712000	1441074109	30.944882703800385	122.53105941244517	9.6	27.963636363636365	40.0
413712000	1441074110	30.944922489194838	122.53108330199399	9.6	28.045454545454547	40.0
413712000	1441074111	30.944962238573215	122.53110730549552	9.6	28.12727272727273	40.0
413712000	1441074112	30.94500195817631	122.5311314167512	9.6	28.20909090909091	40.0
413712000	1441074113	30.945041654244957	122.5311556295624	9.6	28.290909090909093	40.0
413712000	1441074114	30.94508133301995	122.53117993773051	9.6	28.372727272727275	40.0
413712000	1441074115	30.945121000742123	122.53120433505694	9.6	28.454545454545457	40.0
413712000	1441074116	30.9451606636523	122.53122881534308	9.6	28.53636363636364	40.0
413712000	1441074117	30.9452003279913	122.53125337239031	9.6	28.61818181818182	40.0
413712000	1441074118	30.94523999999999	122.531278	9.6	28.700000000000003	40.0
413712000	1441074119	30.94527968315197	122.53130269213281	9.6	28.863636363636367	40.0
413712000	1441074120	30.945319369851937	122.53132744338644	9.6	29.027272727272727	40.0
413712000	1441074121	30.945359049737416	122.53135224851788	9.6	29.19090909090909	40.0
413712000	1441074122	30.945398712445876	122.53137710228405	9.6	29.354545454545455	40.0
413712000	1441074123	30.94543834761486	122.53140199944194	9.6	29.51818181818182	40.0
413712000	1441074124	30.945477944881844	122.53142693474838	9.6	29.681818181818183	40.0
413712000	1441074125	30.945517493884342	122.53145190296031	9.6	29.845454545454544	40.0
413712000	1441074126	30.94555698425989	122.5314768988346	9.6	30.009090909090908	40.0
413712000	1441074127	30.945596405645997	122.5315019171281	9.6	30.172727272727272	40.0
413712000	1441074128	30.945635747680182	122.53152695259762	9.6	30.336363636363636	40.0
413712000	1441074129	30.945675	122.53155200000002	9.6	30.5	40.0
413712000	1441074130	30.945714162498184	122.53157704709828	9.61111111111111	30.144444444444442	52.33333333333333
413712000	1441074131	30.94575327608847	122.53160205368029	9.622222222222222	29.788888888888888	64.66666666666666
413712000	1441074132	30.945792391939893	122.53162697254017	9.633333333333333	29.433333333333334	77.0
413712000	1441074133	30.94583156122145	122.53165175647196	9.644444444444444	29.077777777777776	89.33333333333331
413712000	1441074134	30.94587083510222	122.5316763582697	9.655555555555555	28.72222222222222	101.66666666666664
413712000	1441074135	30.945910264751305	122.53170073072742	9.666666666666666	28.366666666666667	113.99999999999999
413712000	1441074136	30.94594990133785	122.53172482663908	9.677777777777777	28.01111111111111	126.3333333333333
413712000	1441074137	30.94598979603102	122.53174859879863	9.688888888888888	27.655555555555555	138.66666666666663
413712000	1441074138	30.946030000000004	122.53177199999999	9.7	27.3	150.99999999999997
413712000	1441074139	30.94607054494072	122.53179500618013	9.71111111111111	27.244444444444447	150.99999999999997
413712000	1441074140	30.94611138465585	122.53181768584824	9.722222222222221	27.18888888888889	150.99999999999997
413712000	1441074141	30.94615245347471	122.53184013065672	9.733333333333333	27.133333333333333	150.99999999999997
413712000	1441074142	30.94619368572656	122.53186243225798	9.744444444444444	27.077777777777776	150.99999999999997
413712000	1441074143	30.94623501574059	122.53188468230468	9.755555555555556	27.022222222222222	150.99999999999997
413712000	1441074144	30.946276377845898	122.53190697244942	9.766666666666667	26.96666666666667	150.99999999999997
413712000	1441074145	30.946317706371584	122.53192939434494	9.777777777777779	26.911111111111108	150.99999999999997
413712000	1441074146	30.946358935646636	122.53195203964415	9.78888888888889	26.855555555555554	150.99999999999997
413712000	1441074147	30.946400000000004	122.531975	9.8	26.8	150.99999999999997
413712000	1441074148	30.94644083863538	122.53199835297019	9.780000000000001	27.16	150.99999999999997
413712000	1441074149	30.94648141025571	122.53202211973108	9.76	27.52	150.99999999999997
413712000	1441074150	30.94652167843866	122.53204630736373	9.74	27.88	150.99999999999997
413712000	1441074151	30.946561606761986	122.53207092294912	9.72	28.24	150.99999999999997
413712000	1441074152	30.946601158803357	122.53209597356818	9.7	28.599999999999998	150.99999999999997
413712000	1441074153	30.946640298140494	122.53212146630189	9.68	28.959999999999997	150.99999999999997
413712000	1441074154	30.94667898835106	122.5321474082311	9.66	29.319999999999997	150.99999999999997
413712000	1441074155	30.946717193012734	122.53217380643665	9.64	29.68	150.99999999999997
413712000	1441074156	30.946754875703157	122.53220066799936	9.62	30.040000000000003	150.99999999999997
413712000	1441074157	30.946792000000002	122.53222800000002	9.6	30.4	150.99999999999997
413712000	1441074158	30.946828552962494	122.53225579776746	9.58	30.91	140.49999999999997
413712000	1441074159	30.946864615576168	122.53228400962313	9.56	31.419999999999998	129.99999999999997
413712000	1441074160	30.946900292308207	122.53231257213659	9.54	31.93	119.49999999999997
413712000	1441074161	30.946935687625814	122.53234142187748	9.52	32.44	108.99999999999999
413712000	1441074162	30.946970905996288	122.53237049541544	9.5	32.949999999999996	98.49999999999999
413712000	1441074163	30.947006051886955	122.5323997293201	9.48	33.46	87.99999999999999
413712000	1441074164	30.947041229765198	122.53242906016114	9.46	33.97	77.49999999999999
413712000	1441074165	30.947076544098437	122.53245842450829	9.44	34.48	66.99999999999999
413712000	1441074166	30.947112099354193	122.53248775893131	9.42	34.99	56.5
413712000	1441074167	30.947148000000002	122.53251699999998	9.4	35.5	46.0
413712000	1441074168	30.947184323771257	122.53254609754532	9.4	35.45454545454545	46.0
413712000	1441074169	30.947221041474485	122.53257505444327	9.4	35.40909090909091	46.0
413712000	1441074170	30.947258097184022	122.53260388683093	9.4	35.36363636363636	46.0
413712000	1441074171	30.94729543497416	122.53263261084534	9.4	35.31818181818181	46.0
413712000	1441074172	30.947332998919162	122.53266124262352	9.4	35.27272727272727	46.0
413712000	1441074173	30.947370733093322	122.53268979830248	9.4	35.22727272727273	46.0
413712000	1441074174	30.947408581570908	122.53271829401915	9.4	35.18181818181818	46.0
413712000	1441074175	30.947446488426134	122.53274674591039	9.4	35.13636363636363	46.0
413712000	1441074176	30.94748439773326	122.53277517011308	9.4	35.090909090909086	46.0
413712000	1441074177	30.947522253566472	122.53280358276403	9.4	35.04545454545455	46.0
413712000	1441074178	30.947559999999992	122.53283200000001	9.4	35.0	46.0
413712000	1441074179	30.947597593132365	122.53286043682532	9.40909090909091	35.00909090909091	46.0
413712000	1441074180	30.947635037159465	122.53288890371424	9.418181818181818	35.01818181818182	46.0
413712000	1441074181	30.947672348301513	122.53291741000868	9.427272727272728	35.027272727272724	46.0
413712000	1441074182	30.947709542778732	122.53294596505057	9.436363636363637	35.03636363636364	46.0
413712000	1441074183	30.94774663681132	122.53297457818185	9.445454545454545	35.04545454545455	46.0
413712000	1441074184	30.947783646619467	122.53300325874449	9.454545454545455	35.054545454545455	46.0
413712000	1441074185	30.94782058842337	122.53303201608053	9.463636363636363	35.06363636363637	46.0
413712000	1441074186	30.947857478443215	122.533060859532	9.472727272727273	35.07272727272728	46.0
413712000	1441074187	30.947894332899143	122.53308979844097	9.481818181818182	35.081818181818186	46.0
413712000	1441074188	30.947931168011365	122.53311884214958	9.49090909090909	35.09090909090909	46.0
413712000	1441074189	30.947968000000007	122.533148	9.5	35.1	46.0
413712000	1441074190	30.948004839565776	122.53317727845578	9.5	35.14444444444445	46.0
413712000	1441074191	30.94804167533171	122.53320667246619	9.5	35.1888888888889	46.0
413712000	1441074192	30.94807849040137	122.53323617410194	9.5	35.233333333333334	46.0
413712000	1441074193	30.948115267878386	122.53326577543358	9.5	35.27777777777778	46.0
413712000	1441074194	30.948151990866336	122.53329546853175	9.5	35.32222222222222	46.0
413712000	1441074195	30.94818864246887	122.53332524546694	9.5	35.36666666666667	46.0
413712000	1441074196	30.94822520578956	122.53335509830974	9.5	35.41111111111111	46.0
413712000	1441074197	30.948261663932072	122.53338501913062	9.5	35.455555555555556	46.0
413712000	1441074198	30.948298	122.533415	9.5	35.5	46.0
413712000	1441074199	30.94833420567952	122.53344503131258	9.5	35.511111111111106	46.0
413712000	1441074200	30.948370306986718	122.53347509675994	9.5	35.52222222222222	46.0
413712000	1441074201	30.948406338520254	122.53350517835798	9.5	35.53333333333333	46.0
413712000	1441074202	30.948442334878784	122.53353525812251	9.5	35.544444444444444	46.0
413712000	1441074203	30.948478330660954	122.5335653180695	9.5	35.55555555555556	46.0
413712000	1441074204	30.94851436046546	122.5335953402148	9.5	35.56666666666666	46.0
413712000	1441074205	30.948550458890978	122.53362530657438	9.5	35.57777777777778	46.0
413712000	1441074206	30.948586660536257	122.5336551991641	9.5	35.58888888888889	46.0
413712000	1441074207	30.948623	122.533685	9.5	35.6	46.0
413712000	1441074208	30.948659501568905	122.53371469740154	9.50909090909091	35.627272727272725	46.09090909090909
413712000	1441074209	30.948696148281403	122.5337443049023	9.518181818181818	35.65454545454545	46.18181818181819
413712000	1441074210	30.948732912863864	122.53377384233941	9.527272727272727	35.68181818181819	46.27272727272727
413712000	1441074211	30.948769768042634	122.53380332955005	9.536363636363637	35.70909090909091	46.36363636363637
413712000	1441074212	30.948806686544025	122.53383278637128	9.545454545454545	35.736363636363635	46.45454545454545
413712000	1441074213	30.948843641094385	122.53386223264023	9.554545454545455	35.763636363636365	46.54545454545455
413712000	1441074214	30.94888060441998	122.53389168819405	9.563636363636363	35.79090909090909	46.63636363636364
413712000	1441074215	30.94891754924708	122.53392117286981	9.572727272727272	35.81818181818181	46.72727272727273
413712000	1441074216	30.948954448301965	122.53395070650465	9.581818181818182	35.845454545454544	46.81818181818182
413712000	1441074217	30.948991274310863	122.53398030893567	9.59090909090909	35.872727272727275	46.909090909090914
413712000	1441074218	30.949028000000002	122.53401	9.6	35.9	47.0
413712000	1441074219	30.949064605617345	122.53403979613114	9.6	35.96666666666666	47.0
413712000	1441074220	30.949101101497902	122.53406970014835	9.6	36.03333333333334	47.0
413712000	1441074221	30.949137505498424	122.53409971146732	9.6	36.1	47.0
413712000	1441074222	30.949173835475708	122.5341298295038	9.6	36.166666666666664	47.0
413712000	1441074223	30.949210109286483	122.53416005367352	9.6	36.233333333333334	47.0
413712000	1441074224	30.94924634478754	122.53419038339217	9.6	36.3	47.0
413712000	1441074225	30.94928255983563	122.53422081807561	9.6	36.36666666666667	47.0
413712000	1441074226	30.949318772287544	122.53425135713962	9.6	36.43333333333334	47.0
413712000	1441074227	30.949355000000008	122.53428199999999	9.6	36.5	47.0
413712000	1441074228	30.94939125594508	122.53431274407966	9.604545454545454	36.5	47.0
413712000	1441074229	30.949427533555745	122.53434357882979	9.60909090909091	36.5	47.0
413712000	1441074230	30.949463821380338	122.53437449170855	9.613636363636363	36.5	47.0
413712000	1441074231	30.949500107967133	122.5344054701741	9.618181818181817	36.5	47.0
413712000	1441074232	30.949536381864437	122.53443650168461	9.622727272727273	36.5	47.0
413712000	1441074233	30.9495726316206	122.53446757369811	9.627272727272727	36.5	47.0
413712000	1441074234	30.949608845783924	122.53449867367272	9.631818181818181	36.5	47.0
413712000	1441074235	30.949645012902764	122.53452978906644	9.636363636363637	36.5	47.0
413712000	1441074236	30.949681121525508	122.53456090733724	9.64090909090909	36.5	47.0
413712000	1441074237	30.94971716020049	122.53459201594313	9.645454545454545	36.5	47.0
413712000	1441074238	30.94975311747614	122.53462310234198	9.649999999999999	36.5	47.0
413712000	1441074239	30.949788981900806	122.53465415399171	9.654545454545454	36.5	47.0
413712000	1441074240	30.949824742022916	122.53468515835021	9.659090909090908	36.5	47.0
413712000	1441074241	30.94986038639089	122.53471610287522	9.663636363636362	36.5	47.0
413712000	1441074242	30.949895903553163	122.53474697502463	9.668181818181818	36.5	47.0
413712000	1441074243	30.94993128205817	122.53477776225613	9.672727272727272	36.5	47.0
413712000	1441074244	30.94996651045436	122.53480845202746	9.677272727272726	36.5	47.0
413712000	1441074245	30.950001577290234	122.53483903179635	9.681818181818182	36.5	47.0
413712000	1441074246	30.95003647111424	122.53486948902044	9.686363636363636	36.5	47.0
413712000	1441074247	30.95007118047486	122.53489981115733	9.69090909090909	36.5	47.0
413712000	1441074248	30.950105693920605	122.53492998566468	9.695454545454545	36.5	47.0
413712000	1441074249	30.950140000000008	122.53496000000001	9.7	36.5	47.0
413712000	1441074250	30.950174115336036	122.53498987063065	9.7	36.44444444444444	47.0
413712000	1441074251	30.95020816884964	122.53501973006315	9.7	36.38888888888889	47.0
413712000	1441074252	30.950242317536087	122.53504973981423	9.7	36.333333333333336	47.0
413712000	1441074253	30.95027671839049	122.53508006140093	9.7	36.27777777777778	47.0
413712000	1441074254	30.950311528407806	122.53511085634088	9.7	36.22222222222222	47.0
413712000	1441074255	30.950346904582865	122.53514228615205	9.7	36.166666666666664	47.0
413712000	1441074256	30.950383003910297	122.53517451235292	9.7	36.11111111111111	47.0
413712000	1441074257	30.950419983384574	122.53520769646241	9.7	36.05555555555556	47.0
413712000	1441074258	30.950458	122.535242	9.7	36.0	47.0
413712000	1441074259	30.950497126162084	122.53527749833337	9.7	36.2	47.0
413712000	1441074260	30.950537095922165	122.535313922221	9.7	36.4	47.0
413712000	1441074261	30.950577558743294	122.53535091626806	9.7	36.6	47.0
413712000	1441074262	30.950618164088933	122.53538812507871	9.7	36.800000000000004	47.0
413712000	1441074263	30.95065856142296	122.53542519325596	9.7	37.0	47.0
413712000	1441074264	30.950698400209628	122.5354617654016	9.7	37.2	47.0
413712000	1441074265	30.950737329913636	122.53549748611637	9.7	37.4	47.0
413712000	1441074266	30.950775	122.535532	9.7	37.6	47.0
413712000	1441074267	30.950811154728015	122.53556504385716	9.708333333333332	37.483333333333334	47.0
413712000	1441074268	30.950845917532654	122.53559672331623	9.716666666666667	37.36666666666667	47.0
413712000	1441074269	30.95087950664257	122.5356272362122	9.725	37.25000000000001	47.0
413712000	1441074270	30.950912140286217	122.5356567803807	9.733333333333333	37.13333333333334	47.0
413712000	1441074271	30.950944036691816	122.53568555365796	9.741666666666667	37.016666666666666	47.0
413712000	1441074272	30.950975414087452	122.53571375388076	9.75	36.900000000000006	47.0
413712000	1441074273	30.951006490700955	122.53574157888639	9.758333333333333	36.78333333333334	47.0
413712000	1441074274	30.95103748476003	122.53576922651274	9.766666666666667	36.66666666666667	47.0
413712000	1441074275	30.95106861449222	122.53579689459815	9.775	36.550000000000004	47.0
413712000	1441074276	30.951100098124826	122.5358247809815	9.783333333333333	36.43333333333334	47.0
413712000	1441074277	30.951132153885094	122.53585308350216	9.791666666666668	36.31666666666668	47.0
413712000	1441074278	30.951165000000003	122.53588200000002	9.8	36.20000000000001	47.0
413712000	1441074279	30.951198796755797	122.53591167785696	9.8	36.160000000000004	47.1
413712000	1441074280	30.95123347267639	122.53594206262079	9.8	36.120000000000005	47.2
413712000	1441074281	30.95126889834516	122.53597304938057	9.8	36.080000000000005	47.300000000000004
413712000	1441074282	30.951304944345576	122.53600453322504	9.8	36.040000000000006	47.400000000000006
413712000	1441074283	30.951341481261228	122.53603640924261	9.8	36.0	47.5
413712000	1441074284	30.95137837967578	122.53606857252143	9.8	35.96	47.6
413712000	1441074285	30.951415510173007	122.53610091814927	9.8	35.92	47.7
413712000	1441074286	30.951452743336784	122.53613334121363	9.8	35.88	47.800000000000004
413712000	1441074287	30.951489949751082	122.53616573680158	9.8	35.839999999999996	47.900000000000006
413712000	1441074288	30.95152699999999	122.53619799999998	9.8	35.8	48.00000000000001
413712000	1441074289	30.951563786225826	122.53623005762569	9.790000000000001	36.11	48.00000000000001
413712000	1441074290	30.951600286803313	122.53626196341702	9.780000000000001	36.42	48.00000000000001
413712000	1441074291	30.95163650166526	122.53629380284282	9.77	36.73	48.00000000000001
413712000	1441074292	30.951672430744345	122.53632566137213	9.76	37.04	48.00000000000001
413712000	1441074293	30.951708073973215	122.53635762447404	9.75	37.35	48.00000000000001
413712000	1441074294	30.951743431284385	122.53638977761774	9.74	37.66	48.00000000000001
413712000	1441074295	30.95177850261034	122.53642220627265	9.73	37.97	48.00000000000001
413712000	1441074296	30.95181328788341	122.53645499590824	9.719999999999999	38.28	48.00000000000001
413712000	1441074297	30.951847787035906	122.53648823199413	9.709999999999999	38.589999999999996	48.00000000000001
413712000	1441074298	30.951881999999994	122.536522	9.7	38.9	48.00000000000001
413712000	1441074299	30.95191593490118	122.53655635254115	9.7	39.06666666666666	59.44444444444444
413712000	1441074300	30.951949632638502	122.53659121081479	9.7	39.233333333333334	70.88888888888889
413712000	1441074301	30.951983142304506	122.53662646316339	9.7	39.4	82.33333333333331
413712000	1441074302	30.952016512991857	122.5366619979294	9.7	39.56666666666666	93.77777777777776
413712000	1441074303	30.952049793793314	122.53669770345519	9.7	39.733333333333334	105.2222222222222
413712000	1441074304	30.95208303380179	122.53673346808301	9.7	39.9	116.66666666666664
413712000	1441074305	30.952116282110268	122.53676918015502	9.7	40.06666666666666	128.1111111111111
413712000	1441074306	30.952149587811924	122.53680472801337	9.7	40.233333333333334	139.55555555555554
413712000	1441074307	30.95218300000001	122.53684000000001	9.7	40.4	150.99999999999997
413712000	1441074308	30.952216559050477	122.53687490710894	9.709090909090909	40.13636363636363	150.99999999999997
413712000	1441074309	30.952250270469694	122.53690945094235	9.718181818181817	39.872727272727275	150.99999999999997
413712000	1441074310	30.952284131046568	122.53694365575443	9.727272727272727	39.60909090909091	150.99999999999997
413712000	1441074311	30.95231813757002	122.53697754579943	9.736363636363636	39.345454545454544	150.99999999999997
413712000	1441074312	30.952352286828923	122.53701114533168	9.745454545454546	39.081818181818186	150.99999999999997
413712000	1441074313	30.952386575612095	122.53704447860544	9.754545454545454	38.81818181818182	150.99999999999997
413712000	1441074314	30.95242100070838	122.53707756987508	9.763636363636364	38.554545454545455	150.99999999999997
413712000	1441074315	30.952455558906554	122.53711044339492	9.772727272727273	38.29090909090909	150.99999999999997
413712000	1441074316	30.952490246995396	122.53714312341943	9.781818181818183	38.02727272727273	150.99999999999997
413712000	1441074317	30.95252506176364	122.53717563420297	9.790909090909091	37.763636363636365	150.99999999999997
413712000	1441074318	30.95256	122.53720800000002	9.8	37.5	150.99999999999997
413712000	1441074319	30.952595055026556	122.53724024604536	9.8	37.660000000000004	150.99999999999997
413712000	1441074320	30.952630206298945	122.53727240149495	9.8	37.82	150.99999999999997
413712000	1441074321	30.952665429806153	122.53730449648508	9.8	37.980000000000004	150.99999999999997
413712000	1441074322	30.95270070153712	122.53733656115199	9.8	38.14	150.99999999999997
413712000	1441074323	30.95273599748079	122.53736862563204	9.8	38.300000000000004	150.99999999999997
413712000	1441074324	30.952771293626046	122.53740072006146	9.8	38.46000000000001	150.99999999999997
413712000	1441074325	30.952806565961776	122.53743287457665	9.8	38.620000000000005	150.99999999999997
413712000	1441074326	30.952841790476807	122.5374651193139	9.8	38.78000000000001	150.99999999999997
413712000	1441074327	30.95287694315995	122.53749748440956	9.8	38.940000000000005	150.99999999999997
413712000	1441074328	30.952911999999998	122.53753000000002	9.8	39.1	150.99999999999997
413712000	1441074329	30.952946947971114	122.5375626831585	9.8	39.080000000000005	140.49999999999997
413712000	1441074330	30.95298181798921	122.53759549870583	9.8	39.06	129.99999999999997
413712000	1441074331	30.953016651955654	122.53762839839966	9.8	39.04	119.49999999999997
413712000	1441074332	30.953051491771866	122.53766133399763	9.8	39.02	108.99999999999999
413712000	1441074333	30.95308637933933	122.53769425725744	9.8	39.00000000000001	98.49999999999999
413712000	1441074334	30.95312135655954	122.53772711993666	9.8	38.98	87.99999999999999
413712000	1441074335	30.953156465334075	122.53775987379295	9.8	38.96	77.49999999999999
413712000	1441074336	30.95319174756455	122.53779247058388	9.8	38.940000000000005	66.99999999999999
413712000	1441074337	30.953227245152615	122.53782486206707	9.8	38.919999999999995	56.5
413712000	1441074338	30.953262999999993	122.53785700000002	9.8	38.9	46.0
413712000	1441074339	30.9532990380923	122.53788885431956	9.8	38.739999999999995	46.0
413712000	1441074340	30.953335321750817	122.53792046767961	9.8	38.58	46.0
413712000	1441074341	30.953371797380598	122.53795190091326	9.8	38.419999999999995	46.0
413712000	1441074342	30.953408411386693	122.53798321485372	9.8	38.26	46.0
413712000	1441074343	30.953445110174076	122.53801447033416	9.8	38.099999999999994	46.0
413712000	1441074344	30.953481840147642	122.53804572818784	9.8	37.93999999999999	46.0
413712000	1441074345	30.953518547712235	122.53807704924797	9.8	37.779999999999994	46.0
413712000	1441074346	30.953555179272673	122.53810849434785	9.8	37.62	46.0
413712000	1441074347	30.95359168123371	122.53814012432075	9.8	37.46	46.0
413712000	1441074348	30.953628	122.538172	9.8	37.3	46.0
413712000	1441074349	30.95366410265519	122.53820416256498	9.81	37.449999999999996	45.9
413712000	1441074350	30.95370003899897	122.53823657457909	9.82	37.599999999999994	45.800000000000004
413712000	1441074351	30.95373587951009	122.53826917895186	9.83	37.74999999999999	45.7
413712000	1441074352	30.95377169466736	122.5383019185927	9.84	37.9	45.6
413712000	1441074353	30.95380755494961	122.53833473641117	9.850000000000001	38.05	45.5
413712000	1441074354	30.95384353083579	122.53836757531671	9.860000000000001	38.199999999999996	45.4
413712000	1441074355	30.95387969280487	122.53840037821887	9.870000000000001	38.349999999999994	45.3
413712000	1441074356	30.95391611133586	122.53843308802709	9.88	38.5	45.2
413712000	1441074357	30.953952856907854	122.53846564765098	9.89	38.65	45.1
413712000	1441074358	30.953989999999997	122.538498	9.9	38.8	45.0
413712000	1441074359	30.954027585295485	122.53853010797843	9.88888888888889	38.63333333333333	44.77777777777778
413712000	1441074360	30.954065554293457	122.53856201446943	9.877777777777778	38.46666666666666	44.55555555555556
413712000	1441074361	30.95410382269698	122.5385937823509	9.866666666666667	38.3	44.333333333333336
413712000	1441074362	30.954142306209096	122.53862547450072	9.855555555555556	38.13333333333333	44.111111111111114
413712000	1441074363	30.95418092053275	122.53865715379673	9.844444444444445	37.96666666666666	43.888888888888886
413712000	1441074364	30.954219581370847	122.53868888311682	9.833333333333334	37.8	43.66666666666667
413712000	1441074365	30.95425820442626	122.53872072533885	9.822222222222223	37.63333333333333	43.44444444444445
413712000	1441074366	30.954296705401724	122.53875274334062	9.811111111111112	37.46666666666666	43.22222222222222
413712000	1441074367	30.954335	122.53878500000002	9.8	37.3	43.0
413712000	1441074368	30.954373021571605	122.53881753673905	9.80909090909091	37.14545454545454	42.909090909090914
413712000	1441074369	30.954410774058594	122.53885030915647	9.818181818181818	36.990909090909085	42.81818181818182
413712000	1441074370	30.95444827905093	122.53888325139526	9.827272727272728	36.83636363636363	42.72727272727273
413712000	1441074371	30.95448555813863	122.53891629759826	9.836363636363638	36.68181818181818	42.63636363636364
413712000	1441074372	30.954522632911807	122.53894938190821	9.845454545454546	36.527272727272724	42.545454545454554
413712000	1441074373	30.954559524960633	122.53898243846781	9.854545454545455	36.37272727272727	42.45454545454545
413712000	1441074374	30.954596255875366	122.5390154014197	9.863636363636363	36.21818181818182	42.36363636363637
413712000	1441074375	30.954632847246256	122.53904820490641	9.872727272727273	36.06363636363636	42.27272727272727
413712000	1441074376	30.954669320663697	122.53908078307046	9.881818181818183	35.909090909090914	42.18181818181819
413712000	1441074377	30.954705697718108	122.5391130700542	9.89090909090909	35.75454545454545	42.09090909090909
413712000	1441074378	30.954742	122.53914500000002	9.9	35.6	42.0
413712000	1441074379	30.95477826643967	122.53917653387637	9.9	35.49	41.9
413712000	1441074380	30.954814605326593	122.53920773995674	9.9	35.38	41.800000000000004
413712000	1441074381	30.95485114228989	122.539238713341	9.9	35.27	41.7
413712000	1441074382	30.9548880029586	122.53926954912949	9.9	35.160000000000004	41.6
413712000	1441074383	30.954925312961706	122.53930034242265	9.9	35.05	41.5
413712000	1441074384	30.954963197928052	122.53933118832137	9.9	34.94	41.4
413712000	1441074385	30.95500178348642	122.53936218192685	9.9	34.83	41.300000000000004
413712000	1441074386	30.955041195265476	122.5393934183405	9.9	34.72	41.2
413712000	1441074387	30.95508155889384	122.53942499266417	9.9	34.61	41.1
413712000	1441074388	30.955122999999993	122.539457	9.9	34.5	41.0
413712000	1441074389	30.955165568512488	122.53948948710574	9.9	34.26666666666666	41.0
413712000	1441074390	30.955209011560534	122.53952230736013	9.9	34.03333333333333	41.0
413712000	1441074391	30.9552530005737	122.53955526579647	9.9	33.8	41.0
413712000	1441074392	30.95529720698174	122.53958816744723	9.9	33.56666666666667	41.0
413712000	1441074393	30.955341302214595	122.53962081734417	9.9	33.33333333333333	41.0
413712000	1441074394	30.955384957702417	122.53965302051816	9.9	33.1	41.0
413712000	1441074395	30.955427844875548	122.53968458199932	9.9	32.86666666666667	41.0
413712000	1441074396	30.955469635164516	122.53971530681704	9.9	32.63333333333334	41.0
413712000	1441074397	30.955509999999997	122.539745	9.9	32.4	41.0
413712000	1441074398	30.95554870625808	122.5397735306067	9.9	32.518181818181816	41.0
413712000	1441074399	30.95558590259575	122.53980102381759	9.9	32.63636363636364	41.0
413712000	1441074400	30.95562183311506	122.5398276688442	9.9	32.75454545454545	41.0
413712000	1441074401	30.95565674191787	122.53985365489872	9.9	32.872727272727275	41.0
413712000	1441074402	30.955690873105905	122.53987917119386	9.9	32.99090909090909	41.0
413712000	1441074403	30.9557244707807	122.53990440694295	9.9	33.10909090909092	41.0
413712000	1441074404	30.955757779043658	122.5399295513598	9.9	33.22727272727273	41.0
413712000	1441074405	30.955791041996044	122.53995479365881	9.9	33.34545454545455	41.0
413712000	1441074406	30.955824503738956	122.53998032305482	9.9	33.46363636363637	41.0
413712000	1441074407	30.955858408373345	122.54000632876324	9.9	33.581818181818186	41.0
413712000	1441074408	30.95589300000001	122.540033	9.9	33.7	41.0
413712000	1441074409	30.95592846431659	122.54006047503756	9.89	33.68000000000001	41.0
413712000	1441074410	30.95596475340867	122.54008868837262	9.88	33.660000000000004	41.0
413712000	1441074411	30.95600176095885	122.54011752355768	9.870000000000001	33.64	41.0
413712000	1441074412	30.956039380649905	122.54014686414493	9.860000000000001	33.620000000000005	41.0
413712000	1441074413	30.95607750616464	122.54017659368627	9.850000000000001	33.6	41.0
413712000	1441074414	30.956116031186014	122.54020659573335	9.84	33.580000000000005	41.0
413712000	1441074415	30.956154849397016	122.54023675383742	9.83	33.56	41.0
413712000	1441074416	30.956193854480837	122.54026695154948	9.82	33.54	41.0
413712000	1441074417	30.9562329401207	122.54029707242026	9.81	33.52	41.0
413712000	1441074418	30.956271999999988	122.540327	9.8	33.5	41.0
413712000	1441074419	30.956310948601256	122.540356643304	9.822222222222223	33.422222222222224	40.88888888888889
413712000	1441074420	30.956349783603496	122.54038601320804	9.844444444444445	33.34444444444445	40.77777777777778
413712000	1441074421	30.956388523484772	122.54041514605326	9.866666666666667	33.266666666666666	40.666666666666664
413712000	1441074422	30.956427186723136	122.5404440781808	9.88888888888889	33.18888888888888	40.55555555555556
413712000	1441074423	30.956465791796575	122.54047284593192	9.911111111111111	33.111111111111114	40.44444444444444
413712000	1441074424	30.95650435718306	122.54050148564794	9.933333333333334	33.03333333333333	40.333333333333336
413712000	1441074425	30.956542901360525	122.5405300336703	9.955555555555556	32.95555555555555	40.22222222222222
413712000	1441074426	30.956581442806886	122.54055852634046	9.977777777777778	32.87777777777777	40.11111111111111
413712000	1441074427	30.956619999999994	122.54058700000002	10.0	32.8	40.0
413712000	1441074428	30.956658591077314	122.54061548246376	10.0	32.68181818181818	39.90909090909091
413712000	1441074429	30.956697232814644	122.54064396743897	10.0	32.563636363636355	39.81818181818181
413712000	1441074430	30.956735941647423	122.54067244010606	10.0	32.445454545454545	39.72727272727273
413712000	1441074431	30.95677473401107	122.54070088564548	10.0	32.32727272727273	39.63636363636363
413712000	1441074432	30.956813626341013	122.54072928923763	10.0	32.209090909090904	39.54545454545455
413712000	1441074433	30.956852635072735	122.54075763606288	10.0	32.090909090909086	39.45454545454545
413712000	1441074434	30.956891776641726	122.54078591130167	10.0	31.97272727272727	39.36363636363636
413712000	1441074435	30.956931067483442	122.54081410013441	10.0	31.854545454545452	39.27272727272727
413712000	1441074436	30.956970524033373	122.54084218774146	10.0	31.736363636363638	39.18181818181818
413712000	1441074437	30.957010162727048	122.54087015930318	10.0	31.618181818181814	39.090909090909086
413712000	1441074438	30.957049999999985	122.540898	10.0	31.5	39.0
413712000	1441074439	30.95709004437732	122.54092569906318	10.0	31.28	39.0
413712000	1441074440	30.957130272742546	122.54095326192775	10.0	31.060000000000002	39.0
413712000	1441074441	30.957170654068793	122.54098069807961	10.0	30.840000000000003	39.0
413712000	1441074442	30.95721115732913	122.54100801700467	10.0	30.620000000000005	39.0
413712000	1441074443	30.95725175149668	122.5410352281888	10.0	30.400000000000006	39.0
413712000	1441074444	30.957292405544507	122.54106234111786	10.0	30.18	39.0
413712000	1441074445	30.957333088445683	122.54108936527768	10.0	29.96	39.0
413712000	1441074446	30.957373769173287	122.54111631015412	10.0	29.740000000000002	39.0
413712000	1441074447	30.957414416700384	122.54114318523298	10.0	29.520000000000003	39.0
413712000	1441074448	30.957455000000003	122.54117000000001	10.0	29.300000000000004	39.0
413712000	1441074449	30.957495494570658	122.5411967620236	9.99	29.34	39.0
413712000	1441074450	30.957535902012584	122.5412234712026	9.98	29.380000000000006	39.0
413712000	1441074451	30.957576230451533	122.54125012551837	9.97	29.42	39.0
413712000	1441074452	30.957616488013187	122.54127672295239	9.96	29.46	39.0
413712000	1441074453	30.957656682823256	122.54130326148606	9.95	29.499999999999996	39.0
413712000	1441074454	30.95769682300746	122.54132973910086	9.94	29.54	39.0
413712000	1441074455	30.957736916691527	122.54135615377817	9.93	29.58	39.0
413712000	1441074456	30.95777697200116	122.54138250349952	9.92	29.619999999999997	39.0
413712000	1441074457	30.95781699706208	122.54140878624631	9.91	29.66	39.0
413712000	1441074458	30.957857000000008	122.541435	9.9	29.699999999999996	39.0
413712000	1441074459	30.957896987699847	122.54146114415735	9.9	29.705	39.099999999999994
413712000	1441074460	30.957936962083238	122.541487223776	9.9	29.709999999999997	39.199999999999996
413712000	1441074461	30.95797692383105	122.5415132453289	9.9	29.714999999999996	39.3
413712000	1441074462	30.95801687362408	122.54153921528899	9.9	29.719999999999995	39.4
413712000	1441074463	30.958056812143163	122.54156514012925	9.9	29.724999999999994	39.5
413712000	1441074464	30.958096740069127	122.54159102632262	9.9	29.73	39.6
413712000	1441074465	30.958136658082754	122.54161688034213	9.9	29.735000000000003	39.699999999999996
413712000	1441074466	30.958176566864882	122.54164270866073	9.9	29.740000000000002	39.8
413712000	1441074467	30.958216467096314	122.54166851775145	9.9	29.745	39.9
413712000	1441074468	30.958256359457824	122.54169431408727	9.9	29.75	40.0
413712000	1441074469	30.958296244630233	122.54172010414128	9.9	29.755	40.1
413712000	1441074470	30.9583361232943	122.54174589438647	9.9	29.76	40.2
413712000	1441074471	30.95837599613083	122.54177169129595	9.9	29.765	40.3
413712000	1441074472	30.958415863820594	122.54179750134271	9.9	29.77	40.4
413712000	1441074473	30.958455727044367	122.54182333099986	9.9	29.775000000000006	40.5
413712000	1441074474	30.958495586482915	122.5418491867405	9.9	29.780000000000005	40.6
413712000	1441074475	30.95853544281699	122.54187507503772	9.9	29.785000000000004	40.7
413712000	1441074476	30.958575296727364	122.54190100236463	9.9	29.790000000000003	40.8
413712000	1441074477	30.958615148894783	122.54192697519434	9.9	29.795000000000005	40.9
413712000	1441074478	30.958655	122.54195299999999	9.9	29.800000000000004	41.0
413712000	1441074479	30.958694849729962	122.5419790851337	9.88888888888889	29.888888888888893	41.0
413712000	1441074480	30.95873469379651	122.54200524646335	9.877777777777778	29.977777777777785	41.0
413712000	1441074481	30.958774526917686	122.54203150173586	9.866666666666667	30.06666666666667	41.0
413712000	1441074482	30.958814343811497	122.54205786869814	9.855555555555556	30.15555555555556	41.0
413712000	1441074483	30.958854139195964	122.54208436509715	9.844444444444445	30.24444444444445	41.0
413712000	1441074484	30.958893907789076	122.54211100867983	9.833333333333334	30.33333333333334	41.0
413712000	1441074485	30.958933644308804	122.54213781719318	9.822222222222223	30.422222222222224	41.0
413712000	1441074486	30.958973343473136	122.54216480838423	9.811111111111112	30.511111111111113	41.0
413712000	1441074487	30.959013	122.542192	9.8	30.600000000000005	41.0
413712000	1441074488	30.959052606430717	122.54221939896006	9.80909090909091	30.67272727272728	41.0
413712000	1441074489	30.959092146600174	122.54224696887388	9.818181818181818	30.745454545454546	41.0
413712000	1441074490	30.959131602166647	122.5422746625234	9.827272727272728	30.81818181818182	41.0
413712000	1441074491	30.95917095478849	122.54230243269039	9.836363636363638	30.890909090909094	41.0
413712000	1441074492	30.959210186124057	122.54233023215659	9.845454545454546	30.96363636363637	41.0
413712000	1441074493	30.9592492778318	122.54235801370358	9.854545454545455	31.036363636363635	41.0
413712000	1441074494	30.959288211570126	122.5423857301129	9.863636363636363	31.10909090909091	41.0
413712000	1441074495	30.959326968997562	122.54241333416593	9.872727272727273	31.181818181818183	41.0
413712000	1441074496	30.959365531772622	122.54244077864399	9.881818181818183	31.254545454545458	41.0
413712000	1441074497	30.959403881553904	122.5424680163283	9.89090909090909	31.327272727272724	41.0
413712000	1441074498	30.959441999999996	122.542495	9.9	31.4	41.0
413712000	1441074499	30.959479894343666	122.54252170896216	9.9	31.33	41.0
413712000	1441074500	30.959517674114053	122.54254822860602	9.9	31.26	41.0
413712000	1441074501	30.959555474414334	122.5425746708452	9.9	31.19	41.0
413712000	1441074502	30.95959343034758	122.54260114759366	9.9	31.119999999999997	41.0
413712000	1441074503	30.95963167701678	122.54262777076559	9.9	31.05	41.0
413712000	1441074504	30.959670349524824	122.5426546522756	9.9	30.98	41.0
413712000	1441074505	30.95970958297452	122.54268190403863	9.9	30.91	41.0
413712000	1441074506	30.95974951246856	122.54270963796989	9.9	30.839999999999996	41.0
413712000	1441074507	30.959790273109547	122.54273796598501	9.9	30.77	41.0
413712000	1441074508	30.95983199999999	122.54276700000001	9.9	30.7	41.0
413712000	1441074509	30.959874755107606	122.5427967990613	9.9	30.866666666666664	41.0
413712000	1441074510	30.959918307861443	122.54282721073564	9.9	31.033333333333335	41.0
413712000	1441074511	30.959962354556072	122.54285802971907	9.9	31.2	41.0
413712000	1441074512	30.960006591486227	122.54288905070703	9.9	31.366666666666664	41.0
413712000	1441074513	30.960050714946878	122.54292006839414	9.9	31.533333333333335	41.0
413712000	1441074514	30.960094421233137	122.54295087747424	9.9	31.7	41.0
413712000	1441074515	30.960137406640367	122.54298127264045	9.9	31.866666666666664	41.0
413712000	1441074516	30.960179367464086	122.54301104858514	9.9	32.03333333333334	41.0
413712000	1441074517	30.960220000000007	122.54303999999999	9.9	32.2	41.0
413712000	1441074518	30.960259092631553	122.5430679799318	9.90909090909091	32.20909090909091	40.909090909090914
413712000	1441074519	30.9602968020924	122.5430950748504	9.918181818181818	32.21818181818182	40.81818181818181
413712000	1441074520	30.960333377203668	122.54312142958189	9.927272727272728	32.22727272727273	40.72727272727273
413712000	1441074521	30.960369066786317	122.5431471889529	9.936363636363637	32.236363636363635	40.63636363636364
413712000	1441074522	30.960404119661202	122.54317249779064	9.945454545454545	32.24545454545454	40.54545454545455
413712000	1441074523	30.960438784649025	122.54319750092274	9.954545454545455	32.25454545454545	40.45454545454545
413712000	1441074524	30.960473310570443	122.54322234317735	9.963636363636363	32.26363636363636	40.36363636363636
413712000	1441074525	30.96050794624591	122.54324716938306	9.972727272727273	32.272727272727266	40.27272727272727
413712000	1441074526	30.96054294049584	122.54327212436897	9.981818181818182	32.28181818181818	40.18181818181819
413712000	1441074527	30.960578542140464	122.54329735296461	9.99090909090909	32.29090909090908	40.090909090909086
413712000	1441074528	30.960614999999997	122.543323	10.0	32.3	40.0
413712000	1441074529	30.960652496483622	122.54334917595841	10.0	32.169999999999995	40.0
413712000	1441074530	30.960690948357172	122.54337585393453	10.0	32.04	40.0
413712000	1441074531	30.960730205975725	122.54340297267564	10.0	31.909999999999993	40.0
413712000	1441074532	30.96077011969436	122.54343047092874	10.0	31.779999999999994	40.0
413712000	1441074533	30.96081053986824	122.54345828744061	10.0	31.65	40.0
413712000	1441074534	30.96085131685254	122.54348636095777	10.0	31.52	40.0
413712000	1441074535	30.96089230100255	122.54351463022647	10.0	31.39	40.0
413712000	1441074536	30.960933342673542	122.54354303399265	10.0	31.259999999999994	40.0
413712000	1441074537	30.960974292220882	122.54357151100201	10.0	31.13	40.0
413712000	1441074538	30.961015	122.5436	10.0	31.0	40.0
413712000	1441074539	30.961055349563754	122.54362845367763	10.0	31.17777777777778	40.0
413712000	1441074540	30.961095357254653	122.54365688050959	10.0	31.355555555555554	40.0
413712000	1441074541	30.961135072612596	122.54368530291649	10.0	31.533333333333335	40.0
413712000	1441074542	30.96117454517746	122.5437137433191	10.0	31.71111111111111	40.0
413712000	1441074543	30.961213824489118	122.54374222413821	10.0	31.88888888888889	40.0
413712000	1441074544	30.961252960087386	122.54377076779481	10.0	32.06666666666666	40.0
413712000	1441074545	30.961292001512096	122.54379939670987	10.0	32.24444444444445	40.0
413712000	1441074546	30.96133099830303	122.54382813330453	10.0	32.42222222222222	40.0
413712000	1441074547	30.96137	122.54385699999999	10.0	32.6	40.0
413712000	1441074548	30.961409042235243	122.54388600980154	10.0	32.61818181818182	39.81818181818182
413712000	1441074549	30.96144810501117	122.54391513805021	10.0	32.63636363636364	39.63636363636363
413712000	1441074550	30.96148715442271	122.54394435067104	10.0	32.654545454545456	39.45454545454546
413712000	1441074551	30.961526156564837	122.54397361358892	10.0	32.67272727272727	39.27272727272727
413712000	1441074552	30.96156507753256	122.54400289272859	10.0	32.69090909090909	39.09090909090909
413712000	1441074553	30.9616038834209	122.54403215401472	10.0	32.709090909090904	38.90909090909091
413712000	1441074554	30.961642540324906	122.54406136337195	10.0	32.72727272727273	38.72727272727273
413712000	1441074555	30.961681014339685	122.54409048672474	10.0	32.74545454545454	38.54545454545455
413712000	1441074556	30.961719271560355	122.54411948999748	10.0	32.76363636363636	38.36363636363637
413712000	1441074557	30.961757278082068	122.5441483391145	10.0	32.78181818181818	38.18181818181818
413712000	1441074558	30.961795	122.54417700000002	10.0	32.8	38.0
413712000	1441074559	30.961832434302508	122.5442054628186	10.01	32.81999999999999	37.800000000000004
413712000	1441074560	30.96186970155032	122.54423381469663	10.02	32.839999999999996	37.6
413712000	1441074561	30.96190695319727	122.54426216700135	10.03	32.86	37.4
413712000	1441074562	30.961944340697045	122.5442906311003	10.04	32.879999999999995	37.2
413712000	1441074563	30.96198201550326	122.54431931836133	10.05	32.9	37.0
413712000	1441074564	30.962020129069426	122.54434834015272	10.06	32.92	36.800000000000004
413712000	1441074565	30.962058832848932	122.54437780784309	10.07	32.94	36.6
413712000	1441074566	30.962098278295095	122.54440783280145	10.08	32.96	36.4
413712000	1441074567	30.962138616861093	122.54443852639714	10.09	32.980000000000004	36.2
413712000	1441074568	30.96217999999999	122.54447	10.1	33.0	36.0
413712000	1441074569	30.962222504481876	122.54450230086687	10.088888888888889	32.800000000000004	35.666666666666664
413712000	1441074570	30.962265908345255	122.54453521980099	10.077777777777778	32.6	35.333333333333336
413712000	1441074571	30.962309914946033	122.54456848349157	10.066666666666666	32.4	35.0
413712000	1441074572	30.962354227640347	122.54460181862687	10.055555555555555	32.2	34.66666666666667
413712000	1441074573	30.962398549784655	122.54463495189422	10.044444444444444	32.0	34.333333333333336
413712000	1441074574	30.962442584735655	122.5446676099801	10.033333333333333	31.8	34.0
413712000	1441074575	30.962486035850333	122.54469951957003	10.022222222222222	31.6	33.666666666666664
413712000	1441074576	30.962528606485957	122.54473040734871	10.011111111111111	31.4	33.333333333333336
413712000	1441074577	30.962569999999992	122.54476	10.0	31.2	33.0
413712000	1441074578	30.962610011561683	122.5447880994344	10.018181818181818	30.736363636363635	32.54545454545455
413712000	1441074579	30.962648803586365	122.54481480847164	10.036363636363637	30.272727272727273	32.090909090909086
413712000	1441074580	30.962686630300773	122.5448403051595	10.054545454545455	29.80909090909091	31.636363636363637
413712000	1441074581	30.96272374593145	122.54486476754624	10.072727272727272	29.345454545454544	31.181818181818183
413712000	1441074582	30.962760404704795	122.54488837368085	10.09090909090909	28.88181818181818	30.72727272727273
413712000	1441074583	30.962796860847018	122.54491130161279	10.10909090909091	28.418181818181818	30.272727272727273
413712000	1441074584	30.962833368584196	122.54493372939206	10.127272727272727	27.954545454545457	29.81818181818182
413712000	1441074585	30.96287018214232	122.54495583506912	10.145454545454545	27.490909090909092	29.363636363636367
413712000	1441074586	30.962907555747215	122.54497779669505	10.163636363636362	27.02727272727273	28.909090909090914
413712000	1441074587	30.962945743624566	122.54499979232135	10.181818181818182	26.563636363636366	28.454545454545457
413712000	1441074588	30.962985000000003	122.545022	10.2	26.1	28.0
413712000	1441074589	30.963025499407564	122.54504455301452	10.2	25.950000000000003	27.666666666666668
413712000	1441074590	30.963067097615795	122.54506740557257	10.2	25.8	27.333333333333336
413712000	1441074591	30.96310957070186	122.54509046711237	10.2	25.650000000000002	27.0
413712000	1441074592	30.963152694743027	122.54511364707189	10.2	25.5	26.666666666666668
413712000	1441074593	30.96319624581661	122.54513685488871	10.2	25.35	26.333333333333336
413712000	1441074594	30.96323999999999	122.54516000000001	10.2	25.2	26.0
413712000	1441074595	30.963283771349044	122.54518298962195	10.2	24.875	25.5
413712000	1441074596	30.96332752583332	122.54520572208773	10.2	24.55	25.000000000000004
413712000	1441074597	30.963371267400934	122.5452280935097	10.2	24.225	24.500000000000004
413712000	1441074598	30.963415	122.54525000000001	10.2	23.9	24.000000000000004
413712000	1441074599	30.963458732801115	122.54527135632735	10.2	23.4	23.714285714285715
413712000	1441074600	30.96350249586439	122.54529215188712	10.2	22.900000000000002	23.42857142857143
413712000	1441074601	30.963546324472315	122.54531239473154	10.2	22.4	23.142857142857142
413712000	1441074602	30.963590253907388	122.54533209291279	10.2	21.9	22.857142857142858
413712000	1441074603	30.96363431945206	122.54535125448305	10.2	21.4	22.57142857142857
413712000	1441074604	30.963678556388786	122.5453698874947	10.2	20.900000000000002	22.285714285714285
413712000	1441074605	30.963723	122.54538799999999	10.2	20.4	22.0
413712000	1441074606	30.963767677023817	122.54540562495745	10.225	19.625	21.75
413712000	1441074607	30.963812580020917	122.5454228949502	10.25	18.85	21.5
413712000	1441074608	30.963857693007572	122.54543996746779	10.275	18.075000000000003	21.25
413712000	1441074609	30.963903000000002	122.54545700000001	10.3	17.3	21.0
413712000	1441074610	30.963948487785668	122.54547405994127	10.3	17.133333333333333	20.666666666666668
413712000	1441074611	30.96399415423751	122.54549085430295	10.3	16.96666666666667	20.333333333333332
413712000	1441074612	30.964040000000004	122.545507	10.3	16.8	20.0
413712000	1441074613	30.964085996713315	122.54552226231456	10.3	16.0	20.0
413712000	1441074614	30.964132	122.545537	10.3	15.2	20.0
413712000	1441074615	30.964177898867618	122.54555160401151	10.333333333333334	15.033333333333331	19.666666666666668
413712000	1441074616	30.964223831882315	122.54556600063765	10.366666666666667	14.866666666666667	19.333333333333336
413712000	1441074617	30.964269999999996	122.54558000000002	10.4	14.7	19.0
413712000	1441074618	30.96431654101066	122.54559348679435	10.4	14.225	18.75
413712000	1441074619	30.964363340040677	122.54560664401376	10.4	13.75	18.5
413712000	1441074620	30.964410219050382	122.54561972922622	10.4	13.275	18.25
413712000	1441074621	30.964457000000003	122.545633	10.4	12.8	18.0
413712000	1441074622	30.964503579883388	122.5456465842232	10.4	12.766666666666667	17.666666666666668
413712000	1441074623	30.964550155829205	122.54566009106172	10.4	12.733333333333333	17.333333333333336
413712000	1441074624	30.964596999999998	122.545673	10.4	12.7	17.0
413712000	1441074625	30.964644314211824	122.54568492729636	10.425	12.225	16.75
413712000	1441074626	30.964692018894038	122.54569603630732	10.45	11.75	16.5
413712000	1441074627	30.96473996412926	122.54570662716449	10.475	11.275	16.25
413712000	1441074628	30.964787999999995	122.545717	10.5	10.8	16.0
413712000	1441074629	30.96483600422687	122.54572739718012	10.51	10.540000000000001	15.9
413712000	1441074630	30.964883965083285	122.54573783000592	10.52	10.28	15.8
413712000	1441074631	30.964931898480945	122.54574825201213	10.53	10.02	15.7
413712000	1441074632	30.964979820331468	122.54575861673327	10.54	9.76	15.6
413712000	1441074633	30.965027746546575	122.54576887770385	10.55	9.5	15.5
413712000	1441074634	30.96507569303791	122.54577898845834	10.56	9.24	15.399999999999999
413712000	1441074635	30.965123675717205	122.54578890253099	10.57	8.98	15.299999999999999
413712000	1441074636	30.96517171049616	122.54579857345605	10.58	8.719999999999999	15.2
413712000	1441074637	30.965219813286517	122.54580795476772	10.59	8.459999999999999	15.1
413712000	1441074638	30.965268	122.54581700000001	10.6	8.2	14.999999999999998
413712000	1441074639	30.965316281564867	122.54582567594147	10.6	7.969999999999999	14.899999999999999
413712000	1441074640	30.965364648975438	122.5458340023988	10.6	7.739999999999998	14.799999999999999
413712000	1441074641	30.965413088242503	122.5458420124333	10.6	7.509999999999999	14.7
413712000	1441074642	30.96546158537687	122.54584973910642	10.6	7.2799999999999985	14.599999999999998
413712000	1441074643	30.965510126389315	122.54585721547951	10.6	7.05	14.500000000000002
413712000	1441074644	30.96555869729065	122.54586447461415	10.6	6.819999999999999	14.4
413712000	1441074645	30.965607284091618	122.54587154957183	10.6	6.59	14.299999999999999
413712000	1441074646	30.96565587280299	122.54587847341423	10.6	6.36	14.200000000000001
413712000	1441074647	30.965704449435542	122.54588527920303	10.6	6.130000000000001	14.100000000000001
413712000	1441074648	30.965752999999996	122.545892	10.6	5.9	14.0
413712000	1441074649	30.965801519512866	122.54589866205991	10.6	6.06	13.8
413712000	1441074650	30.965850039013553	122.54590526440951	10.6	6.220000000000001	13.6
413712000	1441074651	30.965898598547234	122.54591179926851	10.6	6.38	13.400000000000002
413712000	1441074652	30.965947238159057	122.54591825885664	10.6	6.54	13.200000000000001
413712000	1441074653	30.965995997894193	122.5459246353936	10.6	6.7	13.0
413712000	1441074654	30.96604491779779	122.54593092109909	10.6	6.859999999999999	12.8
413712000	1441074655	30.966094037915	122.54593710819277	10.6	7.02	12.6
413712000	1441074656	30.966143398291006	122.54594318889438	10.6	7.180000000000001	12.400000000000002
413712000	1441074657	30.96619303897096	122.54594915542357	10.6	7.34	12.200000000000001
413712000	1441074658	30.96624299999999	122.54595500000002	10.6	7.499999999999999	12.000000000000002
413712000	1441074659	30.966293307773974	122.54596071182588	10.60909090909091	7.172727272727273	11.818181818181818
413712000	1441074660	30.96634393409129	122.54596626803352	10.618181818181817	6.845454545454545	11.636363636363637
413712000	1441074661	30.966394837101074	122.54597164273773	10.627272727272727	6.5181818181818185	11.454545454545455
413712000	1441074662	30.966445974952393	122.54597681005316	10.636363636363637	6.1909090909090905	11.272727272727273
413712000	1441074663	30.96649730579436	122.54598174409456	10.645454545454545	5.863636363636363	11.090909090909092
413712000	1441074664	30.96654878777609	122.54598641897644	10.654545454545454	5.536363636363636	10.90909090909091
413712000	1441074665	30.966600379046685	122.54599080881341	10.663636363636362	5.209090909090909	10.727272727272727
413712000	1441074666	30.966652037755264	122.54599488771986	10.672727272727272	4.881818181818182	10.545454545454545
413712000	1441074667	30.966703722050934	122.54599862981021	10.681818181818182	4.554545454545454	10.363636363636363
413712000	1441074668	30.9667553900828	122.54600200919886	10.69090909090909	4.2272727272727275	10.181818181818182
413712000	1441074669	30.966807000000003	122.546005	10.7	3.9	10.0
413712000	1441074670	30.966858518222903	122.54600758837674	10.725	3.4625	9.875
413712000	1441074671	30.96690994425708	122.54600980868769	10.75	3.025	9.75
413712000	1441074672	30.966961285879336	122.54601170734034	10.775	2.5875	9.625
413712000	1441074673	30.96701255086647	122.54601333074234	10.8	2.15	9.5
413712000	1441074674	30.967063746995297	122.54601472530145	10.825	1.7125000000000001	9.375
413712000	1441074675	30.967114882042626	122.54601593742544	10.85	1.2750000000000001	9.25
413712000	1441074676	30.96716596378526	122.54601701352227	10.875	0.8375	9.125
413712000	1441074677	30.96721700000001	122.54601800000002	10.9	0.4000000000000002	9.0
413712000	1441074678	30.967267996496936	122.54601893484516	10.90909090909091	0.2818181818181869	9.0
413712000	1441074679	30.967318951219347	122.54601982235803	10.918181818181818	0.16363636363637382	9.0
413712000	1441074680	30.96736986014378	122.54602065841726	10.927272727272728	0.0454545454545607	9.0
413712000	1441074681	30.967420719246803	122.54602143890153	10.936363636363637	359.92727272727274	9.0
413712000	1441074682	30.967471524504994	122.54602215968956	10.945454545454545	359.8090909090909	9.0
413712000	1441074683	30.9675222718949	122.54602281665994	10.954545454545455	359.69090909090914	9.0
413712000	1441074684	30.967572957393095	122.54602340569136	10.963636363636363	359.5727272727273	9.0
413712000	1441074685	30.96762357697614	122.54602392266243	10.972727272727273	359.4545454545455	9.0
413712000	1441074686	30.967674126620587	122.54602436345182	10.981818181818182	359.33636363636367	9.0
413712000	1441074687	30.967724602303036	122.54602472393815	10.99090909090909	359.21818181818185	9.0
413712000	1441074688	30.967775	122.54602499999999	11.0	359.1000000000001	9.0
413712000	1441074689	30.96782531988546	122.54602519230541	11.0	359.2300000000001	9.1
413712000	1441074690	30.967875578922904	122.54602532068007	11.0	359.36000000000007	9.200000000000001
413712000	1441074691	30.967925798273217	122.54602540973917	11.0	359.49000000000007	9.3
413712000	1441074692	30.967975999097284	122.54602548409787	11.0	359.62000000000006	9.4
413712000	1441074693	30.968026202555997	122.54602556837145	11.0	359.75	9.5
413712000	1441074694	30.968076429810232	122.54602568717519	11.0	359.88	9.6
413712000	1441074695	30.968126702020854	122.5460258651245	11.0	0.01000000000001687	9.7
413712000	1441074696	30.968177040348777	122.54602612683475	11.0	0.14000000000001117	9.799999999999999
413712000	1441074697	30.96822746595486	122.54602649692141	11.0	0.27000000000000546	9.9
413712000	1441074698	30.968278000000005	122.546027	11.0	0.39999999999999997	10.0
413712000	1441074699	30.968328657914352	122.54602765166838	11.0	0.48888888888888893	9.888888888888888
413712000	1441074700	30.968379432205065	122.54602843145365	11.0	0.5777777777777778	9.777777777777777
413712000	1441074701	30.96843030964859	122.54602930986516	11.0	0.6666666666666666	9.666666666666668
413712000	1441074702	30.968481277021382	122.54603025741216	11.0	0.7555555555555555	9.555555555555555
413712000	1441074703	30.968532321099886	122.54603124460385	11.0	0.8444444444444444	9.444444444444445
413712000	1441074704	30.96858342866057	122.54603224194945	11.0	0.9333333333333333	9.333333333333332
413712000	1441074705	30.968634586479837	122.546033219958	11.0	1.0222222222222221	9.222222222222223
413712000	1441074706	30.96868578133417	122.54603414913852	11.0	1.1111111111111112	9.11111111111111
413712000	1441074707	30.968736999999994	122.546035	11.0	1.2	9.0
413712000	1441074708	30.96878823084371	122.54603574857215	11.004545454545454	1.1181818181818175	9.0
413712000	1441074709	30.968839468591348	122.54603639296798	11.00909090909091	1.036363636363635	9.0
413712000	1441074710	30.968890709558945	122.5460369368213	11.013636363636364	0.9545454545454526	9.0
413712000	1441074711	30.96894195006244	122.54603738376595	11.018181818181818	0.8727272727272701	9.0
413712000	1441074712	30.968993186417876	122.54603773743574	11.022727272727273	0.7909090909090877	9.0
413712000	1441074713	30.969044414941205	122.54603800146455	11.027272727272727	0.7090909090909052	9.0
413712000	1441074714	30.96909563194846	122.54603817948623	11.031818181818181	0.6272727272727229	9.0
413712000	1441074715	30.969146833755573	122.54603827513463	11.036363636363637	0.5454545454545404	9.0
413712000	1441074716	30.969198016678604	122.54603829204362	11.040909090909091	0.46363636363635796	9.0
413712000	1441074717	30.969249177033504	122.5460382338471	11.045454545454545	0.3818181818181755	9.0
413712000	1441074718	30.969300311136266	122.5460381041789	11.05	0.29999999999999305	9.0
413712000	1441074719	30.9693514153029	122.54603790667298	11.054545454545455	0.21818181818181062	9.0
413712000	1441074720	30.969402485849393	122.54603764496322	11.059090909090909	0.1363636363636282	9.0
413712000	1441074721	30.969453519091722	122.54603732268349	11.063636363636363	0.05454545454544575	9.0
413712000	1441074722	30.969504511345892	122.5460369434678	11.068181818181818	359.97272727272724	9.0
413712000	1441074723	30.9695554589279	122.54603651094996	11.072727272727272	359.8909090909091	9.0
413712000	1441074724	30.969606358153715	122.54603602876398	11.077272727272726	359.8090909090909	9.0
413712000	1441074725	30.969657205339377	122.5460355005438	11.081818181818182	359.7272727272727	9.0
413712000	1441074726	30.969707996800835	122.54603492992335	11.086363636363636	359.6454545454545	9.0
413712000	1441074727	30.969758728854085	122.54603432053658	11.09090909090909	359.56363636363636	9.0
413712000	1441074728	30.96980939781515	122.54603367601749	11.095454545454546	359.48181818181814	9.0
413712000	1441074729	30.969859999999994	122.546033	11.1	359.4	9.0
413712000	1441074730	30.969910547405387	122.54603230218451	11.112499999999999	359.41249999999997	9.125
413712000	1441074731	30.96996111475108	122.54603161653701	11.125	359.425	9.25
413712000	1441074732	30.970011792437564	122.54603098308988	11.1375	359.4375	9.375
413712000	1441074733	30.97006267086539	122.54603044187559	11.149999999999999	359.45	9.5
413712000	1441074734	30.970113840435033	122.54603003292677	11.1625	359.46250000000003	9.625
413712000	1441074735	30.970165391547017	122.54602979627604	11.174999999999999	359.475	9.75
413712000	1441074736	30.970217414601837	122.5460297719562	11.1875	359.4875	9.875
413712000	1441074737	30.970270000000006	122.54603000000002	11.2	359.50000000000006	10.0
413712000	1441074738	30.970323182989052	122.54603050645558	11.19090909090909	359.6181818181818	10.0
413712000	1441074739	30.970376778204695	122.54603126143148	11.181818181818182	359.73636363636365	10.0
413712000	1441074740	30.970430545129698	122.54603222105142	11.172727272727272	359.8545454545455	10.0
413712000	1441074741	30.970484243246805	122.5460333414389	11.163636363636362	359.9727272727273	10.0
413712000	1441074742	30.970537632038827	122.5460345787174	11.154545454545454	0.09090909090910788	10.0
413712000	1441074743	30.970590470988494	122.54603588901023	11.145454545454545	0.20909090909092323	10.0
413712000	1441074744	30.970642519578647	122.54603722844071	11.136363636363637	0.3272727272727386	10.0
413712000	1441074745	30.970693537292075	122.54603855313191	11.127272727272727	0.445454545454554	10.0
413712000	1441074746	30.970743283611544	122.54603981920691	11.118181818181817	0.5636363636363694	10.0
413712000	1441074747	30.970791518019922	122.54604098278868	11.10909090909091	0.6818181818181847	10.0
413712000	1441074748	30.970838	122.54604200000001	11.1	0.7999999999999999	10.0
413712000	1441074749	30.970882629640457	122.54604283899978	11.1	0.7454545454545455	9.909090909090908
413712000	1441074750	30.970925869453488	122.54604351609102	11.1	0.6909090909090909	9.818181818181818
413712000	1441074751	30.97096832255706	122.5460440596128	11.1	0.6363636363636364	9.727272727272727
413712000	1441074752	30.971010592069167	122.54604449790435	11.1	0.5818181818181819	9.636363636363637
413712000	1441074753	30.97105328110777	122.54604485930493	11.1	0.5272727272727272	9.545454545454545
413712000	1441074754	30.971096992790827	122.54604517215378	11.1	0.4727272727272728	9.454545454545455
413712000	1441074755	30.971142330236272	122.5460454647902	11.1	0.41818181818181815	9.363636363636363
413712000	1441074756	30.97118989656202	122.5460457655536	11.1	0.36363636363636365	9.272727272727273
413712000	1441074757	30.971240294885973	122.5460461027834	11.1	0.3090909090909091	9.181818181818182
413712000	1441074758	30.971294128326008	122.54604650481902	11.1	0.25454545454545446	9.090909090909092
413712000	1441074759	30.971351999999996	122.546047	11.1	0.19999999999999998	9.0
413712000	1441074760	30.9714142044713	122.5460476007626	11.114285714285714	0.24285714285714288	8.857142857142858
413712000	1441074761	30.971479802085646	122.5460482559296	11.128571428571428	0.28571428571428575	8.714285714285714
413712000	1441074762	30.971547544634316	122.5460488984203	11.142857142857142	0.32857142857142857	8.571428571428571
413712000	1441074763	30.97161618390865	122.54604946115383	11.157142857142857	0.37142857142857144	8.428571428571429
413712000	1441074764	30.971684471700076	122.54604987704913	11.17142857142857	0.4142857142857143	8.285714285714286
413712000	1441074765	30.97175115980003	122.54605007902497	11.185714285714285	0.4571428571428572	8.142857142857144
413712000	1441074766	30.971814999999996	122.54605	11.2	0.5	8.0
413712000	1441074767	30.971875024995303	122.54604959041818	11.183333333333334	0.3666666666666597	8.083333333333334
413712000	1441074768	30.97193139109624	122.54604887082522	11.166666666666666	0.23333333333331932	8.166666666666666
413712000	1441074769	30.971984535516885	122.54604787929242	11.149999999999999	0.09999999999997897	8.25
413712000	1441074770	30.972034895471243	122.54604665389108	11.133333333333333	359.96666666666664	8.333333333333332
413712000	1441074771	30.972082908173366	122.54604523269268	11.116666666666667	359.8333333333333	8.416666666666666
413712000	1441074772	30.972129010837236	122.54604365376878	11.1	359.69999999999993	8.5
413712000	1441074773	30.972173640676832	122.54604195519093	11.083333333333332	359.5666666666666	8.583333333333334
413712000	1441074774	30.97221723490618	122.54604017503074	11.066666666666666	359.4333333333333	8.666666666666668
413712000	1441074775	30.97226023073919	122.54603835135984	11.05	359.29999999999995	8.75
413712000	1441074776	30.972303065389873	122.54603652224996	11.033333333333333	359.1666666666666	8.833333333333334
413712000	1441074777	30.972346176072165	122.54603472577276	11.016666666666666	359.03333333333325	8.916666666666668
413712000	1441074778	30.972389999999994	122.546033	11.0	358.8999999999999	9.0
413712000	1441074779	30.972434905881965	122.54603137205565	11.018181818181818	358.83636363636356	9.0
413712000	1441074780	30.972480988405373	122.54602982527258	11.036363636363637	358.7727272727272	9.0
413712000	1441074781	30.97252827375215	122.54602833203587	11.054545454545455	358.70909090909083	9.0
413712000	1441074782	30.97257678810424	122.54602686473052	11.072727272727272	358.64545454545447	9.0
413712000	1441074783	30.972626557643583	122.54602539574152	11.09090909090909	358.5818181818181	9.0
413712000	1441074784	30.97267760855211	122.54602389745374	11.10909090909091	358.51818181818174	9.0
413712000	1441074785	30.97272996701176	122.54602234225204	11.127272727272727	358.4545454545454	9.0
413712000	1441074786	30.97278365920445	122.54602070252115	11.145454545454545	358.390909090909	9.0
413712000	1441074787	30.97283871131211	122.54601895064577	11.163636363636362	358.32727272727266	9.0
413712000	1441074788	30.972895149516646	122.54601705901055	11.181818181818182	358.2636363636363	9.0
413712000	1441074789	30.972952999999997	122.546015	11.2	358.19999999999993	9.0
413712000	1441074790	30.973012196534516	122.54601276471365	11.2	358.49999999999994	9.285714285714286
413712000	1441074791	30.97307230325443	122.54601041911137	11.2	358.79999999999995	9.571428571428571
413712000	1441074792	30.97313279188441	122.54600804786824	11.2	359.09999999999997	9.857142857142856
413712000	1441074793	30.97319313414919	122.54600573565972	11.2	359.4	10.142857142857142
413712000	1441074794	30.97325280177354	122.54600356716148	11.2	359.69999999999993	10.428571428571427
413712000	1441074795	30.973311266482202	122.5460016270495	11.2	359.99999999999994	10.714285714285714
413712000	1441074796	30.973368000000004	122.54600000000002	11.2	0.29999999999994914	11.0
413712000	1441074797	30.97342259646082	122.54599875175634	11.191666666666666	0.4999999999999491	11.0
413712000	1441074798	30.97347513963473	122.54599787232932	11.183333333333334	0.6999999999999491	11.0
413712000	1441074799	30.973525835700904	122.54599733279653	11.174999999999999	0.8999999999999492	11.0
413712000	1441074800	30.973574890838435	122.54599710423551	11.166666666666666	1.099999999999949	11.0
413712000	1441074801	30.973622511226473	122.54599715772362	11.158333333333333	1.2999999999999492	11.0
413712000	1441074802	30.97366890304408	122.54599746433814	11.149999999999999	1.4999999999999492	11.0
413712000	1441074803	30.973714272470378	122.54599799515633	11.141666666666666	1.699999999999949	11.0
413712000	1441074804	30.97375882568444	122.54599872125532	11.133333333333333	1.899999999999949	11.0
413712000	1441074805	30.973802768865376	122.54599961371218	11.125	2.0999999999999495	11.0
413712000	1441074806	30.97384630819223	122.54600064360393	11.116666666666667	2.299999999999949	11.0
413712000	1441074807	30.97388964984407	122.54600178200758	11.108333333333333	2.499999999999949	11.0
413712000	1441074808	30.97393299999999	122.54600300000001	11.1	2.6999999999999496	11.0
413712000	1441074809	30.973976554034984	122.54600427588667	11.10909090909091	2.59090909090904	10.909090909090908
413712000	1441074810	30.97402046410784	122.54600561688724	11.118181818181817	2.481818181818131	10.818181818181818
413712000	1441074811	30.974064871573322	122.54600703745007	11.127272727272727	2.372727272727222	10.727272727272727
413712000	1441074812	30.97410991778616	122.54600855202344	11.136363636363637	2.263636363636313	10.636363636363637
413712000	1441074813	30.974155744101118	122.54601017505573	11.145454545454545	2.1545454545454037	10.545454545454545
413712000	1441074814	30.974202491872923	122.54601192099531	11.154545454545454	2.045454545454495	10.454545454545455
[truncated: 1,674 more rows]
