# Supplementary material for: Maritime traffic congestion identification and ship trajectory prediction using temporal graph convolutional networks
Source: PLoS One. 2026 Mar 9;21(3):e0342781. doi: 10.1371/journal.pone.0342781 (PMC12970927; doi:10.1371/journal.pone.0342781)
Supplement: S1 File — (ZIP) [file pone.0342781.s001.zip › data/interpolation/shipid_413750000_processed.csv]

shipid	lasttime	lat	lon	sog	cog	hdg
413750000	1441065637	31.243727999999994	122.57896699999999	0.0	61.7	330.0
413750000	1441065638	31.24372893923628	122.5789675103292	0.0	61.7	329.9473684210526
413750000	1441065639	31.24372986140681	122.57896804566897	0.0	61.7	329.8947368421052
413750000	1441065640	31.243730766586623	122.5789686050151	0.0	61.7	329.84210526315786
413750000	1441065641	31.243731654850833	122.57896918736346	0.0	61.7	329.7894736842105
413750000	1441065642	31.24373252627452	122.57896979170975	0.0	61.7	329.7368421052632
413750000	1441065643	31.243733380932774	122.57897041704986	0.0	61.7	329.6842105263158
413750000	1441065644	31.243734218900695	122.57897106237957	0.0	61.7	329.6315789473684
413750000	1441065645	31.24373504025334	122.5789717266947	0.0	61.7	329.57894736842104
413750000	1441065646	31.243735845065803	122.57897240899105	0.0	61.7	329.5263157894737
413750000	1441065647	31.24373663341318	122.57897310826442	0.0	61.7	329.4736842105263
413750000	1441065648	31.243737405370577	122.57897382351067	0.0	61.7	329.4210526315789
413750000	1441065649	31.243738161013038	122.57897455372553	0.0	61.7	329.36842105263156
413750000	1441065650	31.24373890041568	122.5789752979049	0.0	61.7	329.3157894736842
413750000	1441065651	31.24373962365357	122.57897605504452	0.0	61.7	329.2631578947368
413750000	1441065652	31.243740330801824	122.57897682414023	0.0	61.7	329.2105263157895
413750000	1441065653	31.243741021935495	122.5789776041878	0.0	61.7	329.1578947368421
413750000	1441065654	31.2437416971297	122.57897839418308	0.0	61.7	329.10526315789474
413750000	1441065655	31.2437423564595	122.57897919312187	0.0	61.7	329.05263157894734
413750000	1441065656	31.243742999999995	122.57898	0.0	61.7	329.0
413750000	1441065657	31.243743627826287	122.57898081381323	0.0	61.7	328.95238095238096
413750000	1441065658	31.243744240013427	122.5789816335574	0.0	61.7	328.90476190476187
413750000	1441065659	31.24374483663653	122.57898245822832	0.0	61.7	328.85714285714283
413750000	1441065660	31.243745417770683	122.5789832868218	0.0	61.7	328.8095238095238
413750000	1441065661	31.24374598349096	122.57898411833362	0.0	61.7	328.76190476190476
413750000	1441065662	31.24374653387244	122.57898495175962	0.0	61.7	328.7142857142857
413750000	1441065663	31.24374706899023	122.5789857860956	0.0	61.7	328.6666666666667
413750000	1441065664	31.243747588919415	122.57898662033739	0.0	61.7	328.61904761904765
413750000	1441065665	31.243748093735075	122.57898745348074	0.0	61.7	328.57142857142856
413750000	1441065666	31.2437485835123	122.57898828452151	0.0	61.7	328.5238095238095
413750000	1441065667	31.243749058326173	122.57898911245552	0.0	61.7	328.4761904761905
413750000	1441065668	31.243749518251793	122.57898993627852	0.0	61.7	328.42857142857144
413750000	1441065669	31.24374996336423	122.57899075498634	0.0	61.7	328.38095238095235
413750000	1441065670	31.243750393738583	122.57899156757483	0.0	61.7	328.3333333333333
413750000	1441065671	31.243750809449942	122.57899237303974	0.0	61.7	328.2857142857143
413750000	1441065672	31.24375121057339	122.57899317037695	0.0	61.7	328.23809523809524
413750000	1441065673	31.243751597184012	122.57899395858217	0.0	61.7	328.1904761904762
413750000	1441065674	31.2437519693569	122.5789947366513	0.0	61.7	328.14285714285717
413750000	1441065675	31.243752327167126	122.5789955035801	0.0	61.7	328.09523809523813
413750000	1441065676	31.243752670689805	122.5789962583644	0.0	61.7	328.04761904761904
413750000	1441065677	31.243753	122.57899700000002	0.0	61.7	328.0
413750000	1441065678	31.2437533152229	122.578997727591	0.0	61.7	327.94736842105266
413750000	1441065679	31.243753616684092	122.57899844067464	0.0	61.7	327.89473684210526
413750000	1441065680	31.24375390475922	122.57899913889649	0.0	61.7	327.84210526315786
413750000	1441065681	31.24375417982395	122.57899982190204	0.0	61.7	327.7894736842105
413750000	1441065682	31.243754442253966	122.57900048933689	0.0	61.7	327.7368421052632
413750000	1441065683	31.2437546924249	122.57900114084651	0.0	61.7	327.6842105263158
413750000	1441065684	31.243754930712452	122.5790017760765	0.0	61.7	327.63157894736844
413750000	1441065685	31.243755157492274	122.57900239467237	0.0	61.7	327.57894736842104
413750000	1441065686	31.24375537314002	122.57900299627968	0.0	61.7	327.5263157894737
413750000	1441065687	31.243755578031358	122.57900358054394	0.0	61.7	327.4736842105263
413750000	1441065688	31.24375577254196	122.57900414711072	0.0	61.7	327.42105263157896
413750000	1441065689	31.243755957047494	122.57900469562554	0.0	61.7	327.3684210526316
413750000	1441065690	31.243756131923615	122.57900522573397	0.0	61.7	327.3157894736842
413750000	1441065691	31.243756297545982	122.57900573708147	0.0	61.7	327.2631578947368
413750000	1441065692	31.243756454290285	122.57900622931369	0.0	61.7	327.2105263157895
413750000	1441065693	31.24375660253217	122.57900670207611	0.0	61.7	327.15789473684214
413750000	1441065694	31.243756742647314	122.57900715501428	0.0	61.7	327.1052631578948
413750000	1441065695	31.243756875011364	122.57900758777373	0.0	61.7	327.0526315789474
413750000	1441065696	31.243756999999984	122.579008	0.0	61.7	327.0
413750000	1441065697	31.243757117922694	122.5790083915403	0.0	61.7	326.95000000000005
413750000	1441065698	31.243757228824204	122.5790087630485	0.0	61.7	326.90000000000003
413750000	1441065699	31.2437573326831	122.57900911538013	0.0	61.7	326.85
413750000	1441065700	31.24375742947797	122.57900944939068	0.0	61.7	326.8
413750000	1441065701	31.243757519187344	122.57900976593567	0.0	61.7	326.75000000000006
413750000	1441065702	31.24375760178985	122.57901006587065	0.0	61.7	326.70000000000005
413750000	1441065703	31.24375767726401	122.57901035005112	0.0	61.7	326.65000000000003
413750000	1441065704	31.243757745588415	122.5790106193326	0.0	61.7	326.6
413750000	1441065705	31.243757806741627	122.57901087457064	0.0	61.7	326.55000000000007
413750000	1441065706	31.24375786070222	122.57901111662075	0.0	61.7	326.50000000000006
413750000	1441065707	31.243757907448774	122.57901134633843	0.0	61.7	326.45
413750000	1441065708	31.24375794695987	122.5790115645792	0.0	61.7	326.4
413750000	1441065709	31.24375797921405	122.57901177219864	0.0	61.7	326.35
413750000	1441065710	31.243758004189907	122.57901197005219	0.0	61.7	326.3
413750000	1441065711	31.243758021865986	122.57901215899544	0.0	61.7	326.25
413750000	1441065712	31.243758032220885	122.57901233988389	0.0	61.7	326.2
413750000	1441065713	31.243758035233164	122.57901251357303	0.0	61.7	326.15000000000003
413750000	1441065714	31.243758030881395	122.57901268091844	0.0	61.7	326.1
413750000	1441065715	31.243758019144163	122.57901284277557	0.0	61.7	326.05
413750000	1441065716	31.243757999999996	122.579013	0.0	61.7	326.0
413750000	1441065717	31.243757973551784	122.57901315325861	0.0	61.7	326.0
413750000	1441065718	31.24375794039952	122.57901330246393	0.0	61.7	326.0
413750000	1441065719	31.24375790126742	122.57901344733982	0.0	61.7	326.0
413750000	1441065720	31.243757856879768	122.57901358761015	0.0	61.7	326.0
413750000	1441065721	31.243757807960826	122.57901372299881	0.0	61.7	326.0
413750000	1441065722	31.24375775523487	122.5790138532297	0.0	61.7	326.0
413750000	1441065723	31.24375769942614	122.5790139780267	0.0	61.7	326.0
413750000	1441065724	31.24375764125891	122.57901409711366	0.0	61.7	326.0
413750000	1441065725	31.243757581457434	122.57901421021451	0.0	61.7	326.0
413750000	1441065726	31.243757520745984	122.57901431705311	0.0	61.7	326.0
413750000	1441065727	31.243757459848805	122.57901441735335	0.0	61.7	326.0
413750000	1441065728	31.24375739949017	122.57901451083909	0.0	61.7	326.0
413750000	1441065729	31.243757340394342	122.57901459723426	0.0	61.7	326.0
413750000	1441065730	31.243757283285568	122.57901467626269	0.0	61.7	326.0
413750000	1441065731	31.24375722888813	122.57901474764832	0.0	61.7	326.0
413750000	1441065732	31.243757177926277	122.57901481111499	0.0	61.7	326.0
413750000	1441065733	31.24375713112427	122.57901486638659	0.0	61.7	326.0
413750000	1441065734	31.243757089206376	122.579014913187	0.0	61.7	326.0
413750000	1441065735	31.24375705289686	122.57901495124013	0.0	61.7	326.0
413750000	1441065736	31.24375702291998	122.57901498026983	0.0	61.7	326.0
413750000	1441065737	31.243757	122.57901500000001	0.0	61.7	326.0
413750000	1441065738	31.243756984593805	122.57901501040249	0.0	61.7	326.0
413750000	1441065739	31.243756976088843	122.5790150124408	0.0	61.7	326.0
413750000	1441065740	31.243756973605205	122.57901500732656	0.0	61.7	326.0
413750000	1441065741	31.243756976262947	122.57901499627123	0.0	61.7	326.0
413750000	1441065742	31.243756983182166	122.5790149804863	0.0	61.7	326.0
413750000	1441065743	31.24375699348294	122.57901496118338	0.0	61.7	326.0
413750000	1441065744	31.243757006285335	122.57901493957392	0.0	61.7	326.0
413750000	1441065745	31.24375702070943	122.57901491686947	0.0	61.7	326.0
413750000	1441065746	31.243757035875312	122.57901489428153	0.0	61.7	326.0
413750000	1441065747	31.243757050903046	122.57901487302163	0.0	61.7	326.0
413750000	1441065748	31.243757064912742	122.57901485430132	0.0	61.7	326.0
413750000	1441065749	31.243757077024426	122.57901483933207	0.0	61.7	326.0
413750000	1441065750	31.24375708635823	122.57901482932546	0.0	61.7	326.0
413750000	1441065751	31.24375709203419	122.57901482549298	0.0	61.7	326.0
413750000	1441065752	31.24375709317241	122.57901482904613	0.0	61.7	326.0
413750000	1441065753	31.243757088892952	122.57901484119647	0.0	61.7	326.0
413750000	1441065754	31.243757078315905	122.57901486315552	0.0	61.7	326.0
413750000	1441065755	31.243757060561347	122.57901489613477	0.0	61.7	326.0
413750000	1441065756	31.243757034749354	122.57901494134575	0.0	61.7	326.0
413750000	1441065757	31.243757	122.57901500000001	0.0	61.7	326.0
413750000	1441065758	31.243756955656224	122.57901507283084	0.0	61.7	326.0
413750000	1441065759	31.24375690195244	122.57901515865878	0.0	61.7	326.0
413750000	1441065760	31.24375683934592	122.57901525582614	0.0	61.7	326.0
413750000	1441065761	31.24375676829393	122.57901536267525	0.0	61.7	326.0
413750000	1441065762	31.24375668925372	122.57901547754841	0.0	61.7	326.0
413750000	1441065763	31.243756602682588	122.57901559878798	0.0	61.7	326.0
413750000	1441065764	31.243756509037784	122.57901572473627	0.0	61.7	326.0
413750000	1441065765	31.24375640877658	122.57901585373557	0.0	61.7	326.0
413750000	1441065766	31.243756302356246	122.57901598412823	0.0	61.7	326.0
413750000	1441065767	31.24375619023406	122.57901611425655	0.0	61.7	326.0
413750000	1441065768	31.24375607286727	122.5790162424629	0.0	61.7	326.0
413750000	1441065769	31.24375595071318	122.57901636708954	0.0	61.7	326.0
413750000	1441065770	31.24375582422902	122.57901648647882	0.0	61.7	326.0
413750000	1441065771	31.243755693872078	122.57901659897308	0.0	61.7	326.0
413750000	1441065772	31.243755560099615	122.5790167029146	0.0	61.7	326.0
413750000	1441065773	31.24375542336891	122.57901679664576	0.0	61.7	326.0
413750000	1441065774	31.243755284137215	122.57901687850881	0.0	61.7	326.0
413750000	1441065775	31.243755142861836	122.5790169468461	0.0	61.7	326.0
413750000	1441065776	31.243755000000004	122.579017	0.0	61.7	326.0
413750000	1441065777	31.24375485594031	122.57901703662216	0.0	61.7	326.03333333333336
413750000	1441065778	31.243754710796626	122.57901705660205	0.0	61.7	326.06666666666666
413750000	1441065779	31.24375456461413	122.57901706013845	0.0	61.7	326.1
413750000	1441065780	31.243754417437955	122.57901704743017	0.0	61.7	326.1333333333334
413750000	1441065781	31.243754269313303	122.57901701867603	0.0	61.7	326.1666666666667
413750000	1441065782	31.243754120285345	122.57901697407483	0.0	61.7	326.2
413750000	1441065783	31.243753970399247	122.5790169138254	0.0	61.7	326.23333333333335
413750000	1441065784	31.24375381970018	122.57901683812655	0.0	61.7	326.2666666666667
413750000	1441065785	31.243753668233314	122.57901674717709	0.0	61.7	326.3
413750000	1441065786	31.24375351604382	122.57901664117578	0.0	61.7	326.33333333333337
413750000	1441065787	31.243753363176875	122.57901652032153	0.0	61.7	326.36666666666673
413750000	1441065788	31.243753209677656	122.57901638481309	0.0	61.7	326.4
413750000	1441065789	31.243753055591334	122.57901623484926	0.0	61.7	326.43333333333334
413750000	1441065790	31.243752900963063	122.57901607062888	0.0	61.7	326.4666666666667
413750000	1441065791	31.24375274583803	122.57901589235078	0.0	61.7	326.50000000000006
413750000	1441065792	31.243752590261412	122.57901570021373	0.0	61.7	326.53333333333336
413750000	1441065793	31.243752434278367	122.57901549441655	0.0	61.7	326.5666666666667
413750000	1441065794	31.243752277934075	122.57901527515806	0.0	61.7	326.6
413750000	1441065795	31.243752121273697	122.5790150426371	0.0	61.7	326.6333333333333
413750000	1441065796	31.24375196434242	122.57901479705242	0.0	61.7	326.6666666666667
413750000	1441065797	31.24375180718541	122.57901453860289	0.0	61.7	326.70000000000005
413750000	1441065798	31.243751649847834	122.5790142674873	0.0	61.7	326.73333333333335
413750000	1441065799	31.243751492374876	122.57901398390443	0.0	61.7	326.76666666666665
413750000	1441065800	31.243751334811687	122.57901368805315	0.0	61.7	326.8
413750000	1441065801	31.243751177203468	122.57901338013224	0.0	61.7	326.8333333333333
413750000	1441065802	31.243751019595372	122.57901306034051	0.0	61.7	326.8666666666667
413750000	1441065803	31.243750862032556	122.57901272887678	0.0	61.7	326.90000000000003
413750000	1441065804	31.24375070456021	122.57901238593985	0.0	61.7	326.9333333333334
413750000	1441065805	31.24375054722353	122.57901203172855	0.0	61.7	326.96666666666664
413750000	1441065806	31.243750390067643	122.57901166644166	0.0	61.7	327.0
413750000	1441065807	31.243750233137746	122.57901129027805	0.0	61.7	327.03333333333336
413750000	1441065808	31.24375007647901	122.57901090343647	0.0	61.7	327.06666666666666
413750000	1441065809	31.243749920136587	122.57901050611575	0.0	61.7	327.1
413750000	1441065810	31.243749764155666	122.57901009851474	0.0	61.7	327.1333333333334
413750000	1441065811	31.243749608581428	122.57900968083219	0.0	61.7	327.1666666666667
413750000	1441065812	31.243749453459028	122.57900925326696	0.0	61.7	327.2
413750000	1441065813	31.243749298833638	122.57900881601785	0.0	61.7	327.23333333333335
413750000	1441065814	31.243749144750446	122.57900836928366	0.0	61.7	327.2666666666667
413750000	1441065815	31.2437489912546	122.5790079132632	0.0	61.7	327.3
413750000	1441065816	31.2437488383913	122.5790074481553	0.0	61.7	327.33333333333337
413750000	1441065817	31.24374868620569	122.57900697415876	0.0	61.7	327.3666666666667
413750000	1441065818	31.24374853474296	122.57900649147238	0.0	61.7	327.4
413750000	1441065819	31.24374838404827	122.579006000295	0.0	61.7	327.43333333333334
413750000	1441065820	31.243748234166812	122.57900550082543	0.0	61.7	327.4666666666667
413750000	1441065821	31.243748085143725	122.57900499326243	0.0	61.7	327.5
413750000	1441065822	31.243747937024203	122.57900447780487	0.0	61.7	327.53333333333336
413750000	1441065823	31.243747789853426	122.57900395465157	0.0	61.7	327.56666666666666
413750000	1441065824	31.24374764367655	122.57900342400129	0.0	61.7	327.6
413750000	1441065825	31.243747498538752	122.57900288605285	0.0	61.7	327.6333333333333
413750000	1441065826	31.243747354485194	122.57900234100508	0.0	61.7	327.6666666666667
413750000	1441065827	31.243747211561068	122.57900178905682	0.0	61.7	327.70000000000005
413750000	1441065828	31.243747069811526	122.57900123040682	0.0	61.7	327.73333333333335
413750000	1441065829	31.24374692928176	122.57900066525393	0.0	61.7	327.76666666666665
413750000	1441065830	31.243746790016914	122.57900009379695	0.0	61.7	327.8
413750000	1441065831	31.24374665206219	122.5789995162347	0.0	61.7	327.83333333333337
413750000	1441065832	31.24374651546274	122.578998932766	0.0	61.7	327.8666666666667
413750000	1441065833	31.24374638026374	122.57899834358963	0.0	61.7	327.90000000000003
413750000	1441065834	31.243746246510355	122.57899774890444	0.0	61.7	327.93333333333334
413750000	1441065835	31.243746114247777	122.57899714890921	0.0	61.7	327.96666666666664
413750000	1441065836	31.243745983521165	122.57899654380275	0.0	61.7	328.0
413750000	1441065837	31.243745854375682	122.57899593378392	0.0	61.7	328.03333333333336
413750000	1441065838	31.24374572685652	122.57899531905147	0.0	61.7	328.06666666666666
413750000	1441065839	31.243745601008843	122.57899469980424	0.0	61.7	328.1
413750000	1441065840	31.243745476877823	122.57899407624105	0.0	61.7	328.1333333333333
413750000	1441065841	31.243745354508622	122.5789934485607	0.0	61.7	328.16666666666663
413750000	1441065842	31.24374523394642	122.578992816962	0.0	61.7	328.2
413750000	1441065843	31.243745115236383	122.57899218164378	0.0	61.7	328.23333333333335
413750000	1441065844	31.2437449984237	122.57899154280483	0.0	61.7	328.2666666666667
413750000	1441065845	31.24374488355353	122.57899090064396	0.0	61.7	328.3
413750000	1441065846	31.243744770671032	122.57899025536003	0.0	61.7	328.3333333333333
413750000	1441065847	31.24374465982139	122.57898960715177	0.0	61.7	328.3666666666667
413750000	1441065848	31.243744551049794	122.57898895621804	0.0	61.7	328.4
413750000	1441065849	31.243744444401393	122.57898830275766	0.0	61.7	328.43333333333334
413750000	1441065850	31.243744339921378	122.57898764696942	0.0	61.7	328.4666666666667
413750000	1441065851	31.243744237654887	122.57898698905214	0.0	61.7	328.5
413750000	1441065852	31.243744137647127	122.57898632920462	0.0	61.7	328.5333333333333
413750000	1441065853	31.24374403994325	122.57898566762572	0.0	61.7	328.56666666666666
413750000	1441065854	31.24374394458843	122.5789850045142	0.0	61.7	328.6
413750000	1441065855	31.243743851627862	122.57898434006886	0.0	61.7	328.6333333333333
413750000	1441065856	31.243743761106668	122.57898367448855	0.0	61.7	328.6666666666667
413750000	1441065857	31.243743673070078	122.57898300797208	0.0	61.7	328.7
413750000	1441065858	31.243743587563237	122.57898234071824	0.0	61.7	328.7333333333333
413750000	1441065859	31.243743504631304	122.57898167292586	0.0	61.7	328.76666666666665
413750000	1441065860	31.243743424319455	122.57898100479373	0.0	61.7	328.8
413750000	1441065861	31.243743346672886	122.5789803365207	0.0	61.7	328.8333333333333
413750000	1441065862	31.243743271736747	122.57897966830552	0.0	61.7	328.8666666666667
413750000	1441065863	31.24374319955623	122.57897900034708	0.0	61.7	328.9
413750000	1441065864	31.243743130176465	122.57897833284412	0.0	61.7	328.93333333333334
413750000	1441065865	31.243743063642683	122.5789776659955	0.0	61.7	328.96666666666664
413750000	1441065866	31.243743000000002	122.57897700000001	0.0	61.7	329.0
413750000	1441065867	31.243742938915215	122.57897633296238	0.0	61.7	329.0909090909091
413750000	1441065868	31.243742878541436	122.57897565461106	0.0	61.7	329.1818181818182
413750000	1441065869	31.243742816653384	122.57897495258037	0.0	61.7	329.27272727272725
413750000	1441065870	31.24374275102576	122.57897421450467	0.0	61.7	329.3636363636364
413750000	1441065871	31.24374267943326	122.57897342801833	0.0	61.7	329.45454545454544
413750000	1441065872	31.243742599650638	122.57897258075569	0.0	61.7	329.54545454545456
413750000	1441065873	31.24374250945255	122.57897166035104	0.0	61.7	329.6363636363636
413750000	1441065874	31.24374240661373	122.57897065443882	0.0	61.7	329.7272727272727
413750000	1441065875	31.2437422889089	122.57896955065335	0.0	61.7	329.8181818181818
413750000	1441065876	31.243742154112745	122.57896833662895	0.0	61.7	329.9090909090909
413750000	1441065877	31.243741999999997	122.57896699999999	0.0	61.7	330.0
413750000	1441065878	31.243741825200527	122.57896553606503	0.0	61.7	330.0
413750000	1441065879	31.243741631765033	122.57896397077936	0.0	61.7	330.0
413750000	1441065880	31.243741422599346	122.57896233776255	0.0	61.7	330.0
413750000	1441065881	31.24374120060935	122.57896067063407	0.0	61.7	330.0
413750000	1441065882	31.243740968700905	122.57895900301345	0.0	61.7	330.0
413750000	1441065883	31.24374072977987	122.57895736852022	0.0	61.7	330.0
413750000	1441065884	31.243740486752134	122.5789558007739	0.0	61.7	330.0
413750000	1441065885	31.24374024252355	122.57895433339398	0.0	61.7	330.0
413750000	1441065886	31.243739999999995	122.57895299999998	0.0	61.7	330.0
413750000	1441065887	31.24373976177951	122.57895182477986	0.0	61.7	330.09999999999997
413750000	1441065888	31.243739529228808	122.57895079419525	0.0	61.7	330.2
413750000	1441065889	31.24373930340675	122.57894988527613	0.0	61.7	330.3
413750000	1441065890	31.24373908537222	122.57894907505256	0.0	61.7	330.40000000000003
413750000	1441065891	31.243738876184104	122.5789483405546	0.0	61.7	330.5
413750000	1441065892	31.243738676901245	122.57894765881228	0.0	61.7	330.6
413750000	1441065893	31.243738488582537	122.57894700685561	0.0	61.7	330.7
413750000	1441065894	31.24373831228684	122.57894636171466	0.0	61.7	330.8
413750000	1441065895	31.243738149073042	122.57894570041945	0.0	61.7	330.90000000000003
413750000	1441065896	31.243738	122.578945	0.0	61.7	331.0
413750000	1441065897	31.243737865678554	122.57894424263758	0.0	61.7	331.0
413750000	1441065898	31.243737744927447	122.5789434311181	0.0	61.7	331.0
413750000	1441065899	31.243737636117388	122.57894257337867	0.0	61.7	331.0
413750000	1441065900	31.243737537619104	122.57894167735644	0.0	61.7	331.0
413750000	1441065901	31.243737447803266	122.5789407509885	0.0	61.7	331.0
413750000	1441065902	31.243737365040634	122.57893980221198	0.0	61.7	331.0
413750000	1441065903	31.243737287701872	122.57893883896399	0.0	61.7	331.0
413750000	1441065904	31.243737214157722	122.5789378691817	0.0	61.7	331.0
413750000	1441065905	31.24373714277888	122.57893690080219	0.0	61.7	331.0
413750000	1441065906	31.243737071936064	122.57893594176257	0.0	61.7	331.0
413750000	1441065907	31.243736999999996	122.578935	0.0	61.7	331.0
413750000	1441065908	31.24373692562375	122.57893408207792	0.0	61.7	331.03092783505156
413750000	1441065909	31.24373684858999	122.57893318906518	0.0	61.7	331.0618556701031
413750000	1441065910	31.24373676896373	122.57893232065699	0.0	61.7	331.09278350515467
413750000	1441065911	31.243736686810013	122.57893147654858	0.0	61.7	331.1237113402062
413750000	1441065912	31.243736602193863	122.57893065643509	0.0	61.7	331.1546391752577
413750000	1441065913	31.243736515180316	122.57892986001175	0.0	61.7	331.1855670103093
413750000	1441065914	31.24373642583439	122.57892908697379	0.0	61.7	331.21649484536084
413750000	1441065915	31.24373633422112	122.57892833701641	0.0	61.7	331.2474226804124
413750000	1441065916	31.243736240405532	122.57892760983476	0.0	61.7	331.27835051546396
413750000	1441065917	31.24373614445266	122.57892690512406	0.0	61.7	331.3092783505155
413750000	1441065918	31.24373604642753	122.57892622257955	0.0	61.7	331.34020618556707
413750000	1441065919	31.243735946395176	122.57892556189641	0.0	61.7	331.3711340206186
413750000	1441065920	31.243735844420627	122.57892492276983	0.0	61.7	331.4020618556701
413750000	1441065921	31.243735740568916	122.57892430489503	0.0	61.7	331.4329896907216
413750000	1441065922	31.243735634905054	122.57892370796718	0.0	61.7	331.4639175257732
413750000	1441065923	31.243735527494085	122.5789231316815	0.0	61.7	331.49484536082474
413750000	1441065924	31.24373541840104	122.57892257573319	0.0	61.7	331.5257731958763
413750000	1441065925	31.243735307690937	122.57892203981748	0.0	61.7	331.55670103092785
413750000	1441065926	31.243735195428822	122.57892152362952	0.0	61.7	331.5876288659794
413750000	1441065927	31.243735081679716	122.57892102686456	0.0	61.7	331.61855670103097
413750000	1441065928	31.24373496650865	122.57892054921776	0.0	61.7	331.64948453608247
413750000	1441065929	31.243734849980633	122.57892009038436	0.0	61.7	331.680412371134
413750000	1441065930	31.24373473216073	122.5789196500595	0.0	61.7	331.7113402061856
413750000	1441065931	31.24373461311395	122.57891922793846	0.0	61.7	331.74226804123714
413750000	1441065932	31.243734492905322	122.57891882371639	0.0	61.7	331.7731958762887
413750000	1441065933	31.243734371599874	122.57891843708852	0.0	61.7	331.80412371134025
413750000	1441065934	31.24373424926263	122.57891806775002	0.0	61.7	331.8350515463918
413750000	1441065935	31.24373412595864	122.57891771539613	0.0	61.7	331.8659793814433
413750000	1441065936	31.243734001752934	122.57891737972203	0.0	61.7	331.8969072164948
413750000	1441065937	31.243733876710508	122.57891706042291	0.0	61.7	331.92783505154637
413750000	1441065938	31.24373375089641	122.57891675719397	0.0	61.7	331.9587628865979
413750000	1441065939	31.243733624375686	122.57891646973044	0.0	61.7	331.9896907216495
413750000	1441065940	31.243733497213345	122.5789161977275	0.0	61.7	332.02061855670104
413750000	1441065941	31.243733369474427	122.57891594088035	0.0	61.7	332.0515463917526
413750000	1441065942	31.243733241223936	122.57891569888424	0.0	61.7	332.08247422680415
413750000	1441065943	31.243733112526936	122.5789154714343	0.0	61.7	332.1134020618557
413750000	1441065944	31.24373298344843	122.57891525822576	0.0	61.7	332.1443298969072
413750000	1441065945	31.243732854053466	122.57891505895381	0.0	61.7	332.17525773195877
413750000	1441065946	31.24373272440706	122.57891487331369	0.0	61.7	332.2061855670103
413750000	1441065947	31.243732594574254	122.57891470100057	0.0	61.7	332.2371134020619
413750000	1441065948	31.24373246462005	122.57891454170966	0.0	61.7	332.26804123711344
413750000	1441065949	31.24373233460951	122.57891439513618	0.0	61.7	332.29896907216494
413750000	1441065950	31.243732204607642	122.57891426097527	0.0	61.7	332.3298969072165
413750000	1441065951	31.243732074679496	122.57891413892219	0.0	61.7	332.36082474226805
413750000	1441065952	31.243731944890065	122.57891402867213	0.0	61.7	332.39175257731955
413750000	1441065953	31.24373181530443	122.57891392992029	0.0	61.7	332.4226804123711
413750000	1441065954	31.24373168598756	122.57891384236186	0.0	61.7	332.45360824742266
413750000	1441065955	31.243731557004526	122.57891376569204	0.0	61.7	332.4845360824742
413750000	1441065956	31.24373142842035	122.57891369960603	0.0	61.7	332.5154639175258
413750000	1441065957	31.243731300300052	122.57891364379905	0.0	61.7	332.54639175257734
413750000	1441065958	31.24373117270866	122.57891359796632	0.0	61.7	332.5773195876289
413750000	1441065959	31.243731045711204	122.57891356180299	0.0	61.7	332.60824742268045
413750000	1441065960	31.243730919372734	122.57891353500429	0.0	61.7	332.63917525773195
413750000	1441065961	31.243730793758264	122.57891351726542	0.0	61.7	332.6701030927835
413750000	1441065962	31.243730668932805	122.57891350828157	0.0	61.7	332.70103092783506
413750000	1441065963	31.243730544961405	122.57891350774796	0.0	61.7	332.7319587628866
413750000	1441065964	31.243730421909103	122.57891351535979	0.0	61.7	332.7628865979381
413750000	1441065965	31.2437302998409	122.57891353081222	0.0	61.7	332.7938144329897
413750000	1441065966	31.243730178821853	122.5789135538005	0.0	61.7	332.82474226804123
413750000	1441065967	31.24373005891697	122.57891358401984	0.0	61.7	332.8556701030928
413750000	1441065968	31.24372994019129	122.5789136211654	0.0	61.7	332.8865979381443
413750000	1441065969	31.243729822709845	122.5789136649324	0.0	61.7	332.91752577319585
413750000	1441065970	31.243729706537664	122.57891371501603	0.0	61.7	332.9484536082474
413750000	1441065971	31.243729591739765	122.57891377111153	0.0	61.7	332.97938144329896
413750000	1441065972	31.243729478381184	122.57891383291405	0.0	61.7	333.0103092783505
413750000	1441065973	31.243729366526946	122.57891390011882	0.0	61.7	333.0412371134021
413750000	1441065974	31.243729256242077	122.57891397242105	0.0	61.7	333.07216494845363
413750000	1441065975	31.243729147591626	122.5789140495159	0.0	61.7	333.1030927835052
413750000	1441065976	31.243729040640616	122.57891413109864	0.0	61.7	333.1340206185567
413750000	1441065977	31.24372893545406	122.5789142168644	0.0	61.7	333.16494845360825
413750000	1441065978	31.243728832096988	122.57891430650841	0.0	61.7	333.1958762886598
413750000	1441065979	31.24372873063445	122.57891439972589	0.0	61.7	333.2268041237113
413750000	1441065980	31.243728631131447	122.57891449621201	0.0	61.7	333.25773195876286
413750000	1441065981	31.243728533653037	122.578914595662	0.0	61.7	333.2886597938144
413750000	1441065982	31.243728438264228	122.57891469777107	0.0	61.7	333.319587628866
413750000	1441065983	31.243728345030057	122.57891480223438	0.0	61.7	333.35051546391753
413750000	1441065984	31.243728254015547	122.57891490874714	0.0	61.7	333.38144329896903
413750000	1441065985	31.24372816528574	122.57891501700459	0.0	61.7	333.4123711340206
413750000	1441065986	31.243728078905647	122.57891512670187	0.0	61.7	333.44329896907215
413750000	1441065987	31.243727994940322	122.57891523753425	0.0	61.7	333.4742268041237
413750000	1441065988	31.243727913454766	122.57891534919688	0.0	61.7	333.50515463917526
413750000	1441065989	31.24372783451404	122.578915461385	0.0	61.7	333.5360824742268
413750000	1441065990	31.243727758183137	122.57891557379376	0.0	61.7	333.5670103092784
413750000	1441065991	31.2437276845271	122.5789156861184	0.0	61.7	333.59793814432993
413750000	1441065992	31.24372761361096	122.57891579805414	0.0	61.7	333.62886597938143
413750000	1441065993	31.243727545499766	122.57891590929613	0.0	61.7	333.659793814433
413750000	1441065994	31.243727480258517	122.57891601953962	0.0	61.7	333.6907216494845
413750000	1441065995	31.24372741795225	122.57891612847978	0.0	61.7	333.72164948453604
413750000	1441065996	31.243727358645987	122.57891623581182	0.0	61.7	333.7525773195876
413750000	1441065997	31.243727302404793	122.57891634123092	0.0	61.7	333.78350515463916
413750000	1441065998	31.24372724929366	122.57891644443234	0.0	61.7	333.8144329896907
413750000	1441065999	31.24372719937762	122.57891654511121	0.0	61.7	333.8453608247423
413750000	1441066000	31.243727152721732	122.5789166429628	0.0	61.7	333.8762886597938
413750000	1441066001	31.24372710939098	122.57891673768225	0.0	61.7	333.90721649484533
413750000	1441066002	31.24372706945043	122.57891682896481	0.0	61.7	333.9381443298969
413750000	1441066003	31.243727032965097	122.57891691650566	0.0	61.7	333.96907216494844
413750000	1441066004	31.243727	122.578917	0.0	61.7	334.0
413750000	1441066005	31.24372697074192	122.57891707859771	0.0	61.7	334.0
413750000	1441066006	31.24372694586453	122.57891714926733	0.0	61.7	334.0
413750000	1441066007	31.243726926163244	122.57891720843207	0.0	61.7	334.0
413750000	1441066008	31.243726912433477	122.5789172525152	0.0	61.7	334.0
413750000	1441066009	31.243726905470645	122.57891727793992	0.0	61.7	334.0
413750000	1441066010	31.24372690607017	122.57891728112943	0.0	61.7	334.0
413750000	1441066011	31.24372691502743	122.57891725850699	0.0	61.7	334.0
413750000	1441066012	31.243726933137904	122.57891720649576	0.0	61.7	334.0
413750000	1441066013	31.24372696119696	122.57891712151904	0.0	61.7	334.0
413750000	1441066014	31.243727	122.578917	0.0	61.7	334.0
413750000	1441066015	31.24372704918855	122.5789168403738	0.0	61.7	334.0
413750000	1441066016	31.243727103788274	122.57891664912317	0.0	61.7	334.0
413750000	1441066017	31.24372715767093	122.57891643474282	0.0	61.7	334.0
413750000	1441066018	31.243727204708293	122.57891620572738	0.0	61.7	334.0
413750000	1441066019	31.243727238772134	122.57891597057157	0.0	61.7	334.0
413750000	1441066020	31.24372725373421	122.57891573777	0.0	61.7	334.0
413750000	1441066021	31.243727243466264	122.57891551581741	0.0	61.7	334.0
413750000	1441066022	31.243727201840073	122.57891531320843	0.0	61.7	334.0
413750000	1441066023	31.243727122727396	122.57891513843774	0.0	61.7	334.0
413750000	1441066024	31.243727	122.578915	0.0	61.7	334.0
413750000	1441066025	31.243726830380627	122.57891490393355	0.0	61.7	334.0
413750000	1441066026	31.24372662199596	122.57891484645147	0.0	61.7	334.0
413750000	1441066027	31.243726385823685	122.57891482131038	0.0	61.7	334.0
413750000	1441066028	31.243726132841473	122.57891482226698	0.0	61.7	334.0
413750000	1441066029	31.243725874027	122.57891484307801	0.0	61.7	334.0
413750000	1441066030	31.243725620357942	122.57891487750014	0.0	61.7	334.0
413750000	1441066031	31.243725382811974	122.57891491929003	0.0	61.7	334.0
413750000	1441066032	31.24372517236676	122.57891496220442	0.0	61.7	334.0
413750000	1441066033	31.243725	122.578915	0.0	61.7	334.0
413750000	1441066034	31.243724873903602	122.57891502771054	0.0	61.7	334.0
413750000	1441066035	31.2437247911266	122.57891504547828	0.0	61.7	334.0
413750000	1441066036	31.243724745932226	122.57891505472256	0.0	61.7	334.0
413750000	1441066037	31.24372473258377	122.57891505686271	0.0	61.7	334.0
413750000	1441066038	31.243724745344494	122.5789150533181	0.0	61.7	334.0
413750000	1441066039	31.243724778477656	122.57891504550803	0.0	61.7	334.0
413750000	1441066040	31.24372482624652	122.57891503485185	0.0	61.7	334.0
413750000	1441066041	31.24372488291435	122.5789150227689	0.0	61.7	334.0
413750000	1441066042	31.243724942744425	122.57891501067849	0.0	61.7	334.0
413750000	1441066043	31.243725	122.578915	0.0	61.7	334.0
413750000	1441066044	31.2437250498315	122.57891499186599	0.0	61.7	334.0
413750000	1441066045	31.243725090937993	122.5789149862621	0.0	61.7	334.0
413750000	1441066046	31.243725122905715	122.57891498288726	0.0	61.7	334.0
413750000	1441066047	31.243725145320912	122.5789149814403	0.0	61.7	334.0
413750000	1441066048	31.243725157769813	122.57891498162016	0.0	61.7	334.0
413750000	1441066049	31.243725159838647	122.5789149831257	0.0	61.7	334.0
413750000	1441066050	31.243725151113654	122.57891498565581	0.0	61.7	334.0
413750000	1441066051	31.243725131181048	122.57891498890942	0.0	61.7	334.0
413750000	1441066052	31.243725099627085	122.57891499258541	0.0	61.7	334.0
413750000	1441066053	31.24372505603798	122.57891499638261	0.0	61.7	334.0
413750000	1441066054	31.243725	122.578915	0.0	61.7	334.0
413750000	1441066055	31.243724931395867	122.57891500319003	0.0	61.7	334.0
413750000	1441066056	31.24372485129447	122.57891500591987	0.0	61.7	334.0
413750000	1441066057	31.243724761061223	122.57891500821023	0.0	61.7	334.0
413750000	1441066058	31.243724662061524	122.57891501008181	0.0	61.7	334.0
413750000	1441066059	31.24372455566078	122.57891501155544	0.0	61.7	334.0
413750000	1441066060	31.243724443224405	122.57891501265176	0.0	61.7	334.0
413750000	1441066061	31.24372432611779	122.57891501339152	0.0	61.7	334.0
413750000	1441066062	31.243724205706346	122.57891501379554	0.0	61.7	334.0
413750000	1441066063	31.243724083355485	122.57891501388447	0.0	61.7	334.0
413750000	1441066064	31.2437239604306	122.57891501367908	0.0	61.7	334.0
413750000	1441066065	31.243723838297104	122.5789150132001	0.0	61.7	334.0
413750000	1441066066	31.243723718320403	122.5789150124683	0.0	61.7	334.0
413750000	1441066067	31.243723601865895	122.57891501150439	0.0	61.7	334.0
413750000	1441066068	31.243723490298997	122.57891501032911	0.0	61.7	334.0
413750000	1441066069	31.24372338498512	122.57891500896321	0.0	61.7	334.0
413750000	1441066070	31.24372328728963	122.57891500742738	0.0	61.7	334.0
413750000	1441066071	31.243723198577992	122.57891500574242	0.0	61.7	334.0
413750000	1441066072	31.243723120215563	122.57891500392904	0.0	61.7	334.0
413750000	1441066073	31.24372305356777	122.57891500200799	0.0	61.7	334.0
413750000	1441066074	31.243723	122.578915	0.0	61.7	334.0
413750000	1441066075	31.24372296039357	122.57891499794609	0.0	61.7	333.9
413750000	1441066076	31.243722933693295	122.57891499596853	0.0	61.7	333.8
413750000	1441066077	31.243722918359918	122.57891499420981	0.0	61.7	333.7
413750000	1441066078	31.24372291285415	122.5789149928125	0.0	61.7	333.6
413750000	1441066079	31.24372291563672	122.57891499191915	0.0	61.7	333.5
413750000	1441066080	31.24372292516836	122.57891499167224	0.0	61.7	333.4
413750000	1441066081	31.243722939909766	122.57891499221432	0.0	61.7	333.29999999999995
413750000	1441066082	31.243722958321698	122.57891499368796	0.0	61.7	333.2
413750000	1441066083	31.24372297886488	122.57891499623567	0.0	61.7	333.09999999999997
413750000	1441066084	31.243723	122.578915	0.0	61.7	333.0
413750000	1441066085	31.243723020447028	122.57891500509434	0.0	61.7	332.98823529411766
413750000	1441066086	31.24372303996281	122.57891501151573	0.0	61.7	332.97647058823526
413750000	1441066087	31.243723058563393	122.57891501923207	0.0	61.7	332.964705882353
413750000	1441066088	31.243723076264864	122.57891502821123	0.0	61.7	332.95294117647063
413750000	1441066089	31.24372309308326	122.57891503842114	0.0	61.7	332.94117647058823
413750000	1441066090	31.243723109034654	122.57891504982969	0.0	61.7	332.9294117647059
413750000	1441066091	31.24372312413512	122.57891506240476	0.0	61.7	332.9176470588235
413750000	1441066092	31.24372313840071	122.5789150761143	0.0	61.7	332.90588235294115
413750000	1441066093	31.243723151847483	122.57891509092617	0.0	61.7	332.89411764705886
413750000	1441066094	31.243723164491524	122.57891510680827	0.0	61.7	332.88235294117646
413750000	1441066095	31.243723176348873	122.5789151237285	0.0	61.7	332.8705882352941
413750000	1441066096	31.243723187435595	122.57891514165478	0.0	61.7	332.8588235294118
413750000	1441066097	31.243723197767785	122.57891516055498	0.0	61.7	332.8470588235294
413750000	1441066098	31.24372320736146	122.57891518039703	0.0	61.7	332.83529411764704
413750000	1441066099	31.243723216232706	122.5789152011488	0.0	61.7	332.82352941176475
413750000	1441066100	31.243723224397602	122.57891522277824	0.0	61.7	332.81176470588235
413750000	1441066101	31.243723231872167	122.57891524525317	0.0	61.7	332.8
413750000	1441066102	31.243723238672512	122.57891526854155	0.0	61.7	332.7882352941176
413750000	1441066103	31.243723244814678	122.57891529261128	0.0	61.7	332.77647058823527
413750000	1441066104	31.243723250314723	122.57891531743024	0.0	61.7	332.764705882353
413750000	1441066105	31.243723255188723	122.5789153429663	0.0	61.7	332.7529411764706
413750000	1441066106	31.24372325945274	122.57891536918743	0.0	61.7	332.74117647058824
413750000	1441066107	31.243723263122835	122.57891539606149	0.0	61.7	332.7294117647059
413750000	1441066108	31.24372326621507	122.57891542355637	0.0	61.7	332.7176470588235
413750000	1441066109	31.2437232687455	122.57891545163999	0.0	61.7	332.70588235294116
413750000	1441066110	31.2437232707302	122.57891548028024	0.0	61.7	332.6941176470589
413750000	1441066111	31.24372327218524	122.57891550944501	0.0	61.7	332.6823529411765
413750000	1441066112	31.243723273126665	122.57891553910221	0.0	61.7	332.67058823529413
413750000	1441066113	31.243723273570556	122.57891556921975	0.0	61.7	332.65882352941173
413750000	1441066114	31.243723273532954	122.57891559976551	0.0	61.7	332.6470588235294
413750000	1441066115	31.24372327302994	122.57891563070743	0.0	61.7	332.63529411764705
413750000	1441066116	31.243723272077577	122.57891566201334	0.0	61.7	332.6235294117647
413750000	1441066117	31.24372327069192	122.57891569365121	0.0	61.7	332.61176470588236
413750000	1441066118	31.243723268889045	122.57891572558889	0.0	61.7	332.6
413750000	1441066119	31.243723266685006	122.57891575779429	0.0	61.7	332.5882352941176
413750000	1441066120	31.24372326409585	122.57891579023534	0.0	61.7	332.5764705882353
413750000	1441066121	31.24372326113767	122.57891582287989	0.0	61.7	332.564705882353
413750000	1441066122	31.24372325782653	122.5789158556959	0.0	61.7	332.5529411764706
413750000	1441066123	31.24372325417845	122.57891588865122	0.0	61.7	332.54117647058825
413750000	1441066124	31.243723250209552	122.57891592171377	0.0	61.7	332.52941176470586
413750000	1441066125	31.24372324593586	122.57891595485144	0.0	61.7	332.5176470588235
413750000	1441066126	31.243723241373456	122.57891598803214	0.0	61.7	332.50588235294117
413750000	1441066127	31.24372323653839	122.57891602122376	0.0	61.7	332.49411764705883
413750000	1441066128	31.24372323144671	122.5789160543942	0.0	61.7	332.4823529411765
413750000	1441066129	31.243723226114543	122.57891608751139	0.0	61.7	332.47058823529414
413750000	1441066130	31.24372322055788	122.57891612054317	0.0	61.7	332.45882352941175
413750000	1441066131	31.243723214792816	122.57891615345748	0.0	61.7	332.4470588235294
413750000	1441066132	31.24372320883543	122.57891618622223	0.0	61.7	332.43529411764706
413750000	1441066133	31.243723202701748	122.57891621880532	0.0	61.7	332.4235294117647
413750000	1441066134	31.243723196407856	122.57891625117459	0.0	61.7	332.4117647058824
413750000	1441066135	31.243723189969828	122.57891628329801	0.0	61.7	332.4
413750000	1441066136	31.243723183403713	122.57891631514343	0.0	61.7	332.38823529411764
413750000	1441066137	31.24372317672556	122.57891634667881	0.0	61.7	332.3764705882353
413750000	1441066138	31.243723169951462	122.57891637787198	0.0	61.7	332.36470588235295
413750000	1441066139	31.24372316309745	122.57891640869087	0.0	61.7	332.3529411764706
413750000	1441066140	31.243723156179627	122.57891643910338	0.0	61.7	332.34117647058827
413750000	1441066141	31.24372314921403	122.57891646907741	0.0	61.7	332.32941176470587
413750000	1441066142	31.243723142216712	122.57891649858087	0.0	61.7	332.3176470588235
413750000	1441066143	31.243723135203762	122.57891652758165	0.0	61.7	332.3058823529412
413750000	1441066144	31.243723128191238	122.57891655604764	0.0	61.7	332.29411764705884
413750000	1441066145	31.24372312119519	122.57891658394676	0.0	61.7	332.2823529411765
413750000	1441066146	31.243723114231692	122.57891661124688	0.0	61.7	332.2705882352941
413750000	1441066147	31.243723107316804	122.57891663791594	0.0	61.7	332.25882352941176
413750000	1441066148	31.243723100466582	122.57891666392177	0.0	61.7	332.2470588235294
413750000	1441066149	31.24372309369711	122.57891668923239	0.0	61.7	332.2352941176471
413750000	1441066150	31.243723087024428	122.57891671381557	0.0	61.7	332.22352941176473
413750000	1441066151	31.24372308046463	122.57891673763928	0.0	61.7	332.2117647058824
413750000	1441066152	31.243723074033745	122.57891676067143	0.0	61.7	332.2
413750000	1441066153	31.24372306774784	122.57891678287987	0.0	61.7	332.18823529411765
413750000	1441066154	31.243723061623008	122.57891680423253	0.0	61.7	332.1764705882353
413750000	1441066155	31.24372305567529	122.57891682469729	0.0	61.7	332.16470588235296
413750000	1441066156	31.24372304992075	122.57891684424209	0.0	61.7	332.1529411764706
413750000	1441066157	31.24372304437546	122.57891686283479	0.0	61.7	332.1411764705882
413750000	1441066158	31.24372303905546	122.5789168804433	0.0	61.7	332.1294117647059
413750000	1441066159	31.243723033976845	122.57891689703555	0.0	61.7	332.11764705882354
413750000	1441066160	31.24372302915566	122.57891691257937	0.0	61.7	332.1058823529412
413750000	1441066161	31.24372302460797	122.57891692704273	0.0	61.7	332.09411764705885
413750000	1441066162	31.243723020349847	122.57891694039351	0.0	61.7	332.0823529411765
413750000	1441066163	31.243723016397347	122.57891695259958	0.0	61.7	332.0705882352941
413750000	1441066164	31.243723012766534	122.57891696362888	0.0	61.7	332.05882352941177
413750000	1441066165	31.243723009473477	122.5789169734493	0.0	61.7	332.0470588235294
413750000	1441066166	31.243723006534225	122.5789169820287	0.0	61.7	332.0352941176471
413750000	1441066167	31.243723003964845	122.57891698933501	0.0	61.7	332.02352941176474
413750000	1441066168	31.243723001781426	122.57891699533616	0.0	61.7	332.01176470588234
413750000	1441066169	31.243723000000003	122.578917	0.0	61.7	332.0
413750000	1441066170	31.24372299862797	122.57891700332912	0.0	61.7	331.9090909090909
413750000	1441066171	31.243722997638113	122.57891700546473	0.0	61.7	331.81818181818187
413750000	1441066172	31.24372299699447	122.57891700658276	0.0	61.7	331.72727272727275
413750000	1441066173	31.243722996661152	122.57891700685903	0.0	61.7	331.6363636363636
413750000	1441066174	31.243722996602255	122.57891700646952	0.0	61.7	331.54545454545456
413750000	1441066175	31.243722996781838	122.57891700559007	0.0	61.7	331.45454545454544
413750000	1441066176	31.243722997163985	122.57891700439657	0.0	61.7	331.36363636363643
413750000	1441066177	31.243722997712798	122.57891700306492	0.0	61.7	331.2727272727273
413750000	1441066178	31.243722998392343	122.578917001771	0.0	61.7	331.1818181818182
413750000	1441066179	31.243722999166717	122.57891700069074	0.0	61.7	331.0909090909091
413750000	1441066180	31.243723000000003	122.578917	0.0	61.7	331.0
413750000	1441066181	31.243723000852604	122.57891699982146	0.0	61.7	331.0
413750000	1441066182	31.243723001670254	122.57891700006496	0.0	61.7	331.0
413750000	1441066183	31.243723002395008	122.57891700058711	0.0	61.7	331.0
413750000	1441066184	31.24372300296893	122.57891700124453	0.0	61.7	331.0
413750000	1441066185	31.243723003334065	122.57891700189383	0.0	61.7	331.0
413750000	1441066186	31.243723003432486	122.5789170023916	0.0	61.7	331.0
413750000	1441066187	31.243723003206227	122.5789170025945	0.0	61.7	331.0
413750000	1441066188	31.243723002597353	122.57891700235913	0.0	61.7	331.0
413750000	1441066189	31.24372300154793	122.57891700154208	0.0	61.7	331.0
413750000	1441066190	31.243723000000003	122.578917	0.0	61.7	331.0
413750000	1441066191	31.243722997945596	122.57891699766898	0.0	61.7	331.0
413750000	1441066192	31.243722995576565	122.57891699480321	0.0	61.7	331.0
413750000	1441066193	31.243722993134757	122.5789169917363	0.0	61.7	331.0
413750000	1441066194	31.243722990861997	122.57891698880195	0.0	61.7	331.0
413750000	1441066195	31.243722989000133	122.57891698633382	0.0	61.7	331.0
413750000	1441066196	31.243722987790957	122.57891698466553	0.0	61.7	331.0
413750000	1441066197	31.243722987476346	122.57891698413074	0.0	61.7	331.0
413750000	1441066198	31.24372298829812	122.57891698506315	0.0	61.7	331.0
413750000	1441066199	31.243722990498092	122.57891698779639	0.0	61.7	331.0
413750000	1441066200	31.243722994318116	122.57891699266412	0.0	61.7	331.0
413750000	1441066201	31.243723000000003	122.578917	0.0	61.7	331.0
413750000	1441066202	31.24372300772965	122.5789170100637	0.0	61.7	331.0
413750000	1441066203	31.243723017469183	122.57891702281896	0.0	61.7	331.0
413750000	1441066204	31.24372302912479	122.57891703815554	0.0	61.7	331.0
413750000	1441066205	31.24372304260264	122.57891705596316	0.0	61.7	331.0
413750000	1441066206	31.243723057808907	122.57891707613156	0.0	61.7	331.0
413750000	1441066207	31.243723074649797	122.57891709855053	0.0	61.7	331.0
413750000	1441066208	31.24372309303146	122.5789171231098	0.0	61.7	331.0
413750000	1441066209	31.2437231128601	122.57891714969912	0.0	61.7	331.0
413750000	1441066210	31.243723134041886	122.57891717820823	0.0	61.7	331.0
413750000	1441066211	31.243723156482996	122.57891720852689	0.0	61.7	331.0
413750000	1441066212	31.24372318008962	122.57891724054484	0.0	61.7	331.0
413750000	1441066213	31.243723204767925	122.57891727415183	0.0	61.7	331.0
413750000	1441066214	31.243723230424106	122.5789173092376	0.0	61.7	331.0
413750000	1441066215	31.24372325696435	122.57891734569192	0.0	61.7	331.0
413750000	1441066216	31.243723284294813	122.57891738340452	0.0	61.7	331.0
413750000	1441066217	31.243723312321677	122.57891742226515	0.0	61.7	331.0
413750000	1441066218	31.243723340951146	122.57891746216357	0.0	61.7	331.0
413750000	1441066219	31.24372337008939	122.57891750298951	0.0	61.7	331.0
413750000	1441066220	31.243723399642583	122.57891754463274	0.0	61.7	331.0
413750000	1441066221	31.243723429516905	122.578917586983	0.0	61.7	331.0
413750000	1441066222	31.243723459618547	122.57891762993003	0.0	61.7	331.0
413750000	1441066223	31.243723489853686	122.57891767336358	0.0	61.7	331.0
413750000	1441066224	31.24372352012849	122.5789177171734	0.0	61.7	331.0
413750000	1441066225	31.24372355034914	122.57891776124924	0.0	61.7	331.0
413750000	1441066226	31.243723580421847	122.57891780548087	0.0	61.7	331.0
413750000	1441066227	31.243723610252765	122.578917849758	0.0	61.7	331.0
413750000	1441066228	31.243723639748076	122.57891789397041	0.0	61.7	331.0
413750000	1441066229	31.243723668813956	122.57891793800783	0.0	61.7	331.0
413750000	1441066230	31.243723697356593	122.57891798176001	0.0	61.7	331.0
413750000	1441066231	31.243723725282173	122.57891802511669	0.0	61.7	331.0
413750000	1441066232	31.243723752496877	122.57891806796765	0.0	61.7	331.0
413750000	1441066233	31.243723778906872	122.57891811020261	0.0	61.7	331.0
413750000	1441066234	31.24372380441835	122.57891815171132	0.0	61.7	331.0
413750000	1441066235	31.243723828937483	122.57891819238354	0.0	61.7	331.0
413750000	1441066236	31.24372385237046	122.57891823210902	0.0	61.7	331.0
413750000	1441066237	31.243723874623452	122.57891827077749	0.0	61.7	331.0
413750000	1441066238	31.243723895602653	122.5789183082787	0.0	61.7	331.0
413750000	1441066239	31.243723915214225	122.57891834450244	0.0	61.7	331.0
413750000	1441066240	31.24372393336436	122.5789183793384	0.0	61.7	331.0
413750000	1441066241	31.24372394995924	122.57891841267636	0.0	61.7	331.0
413750000	1441066242	31.243723964905037	122.57891844440609	0.0	61.7	331.0
413750000	1441066243	31.24372397810796	122.57891847441726	0.0	61.7	331.0
413750000	1441066244	31.24372398947414	122.57891850259973	0.0	61.7	331.0
413750000	1441066245	31.243723998909804	122.57891852884315	0.0	61.7	331.0
413750000	1441066246	31.243724006321095	122.57891855303733	0.0	61.7	331.0
413750000	1441066247	31.243724011614212	122.57891857507198	0.0	61.7	331.0
413750000	1441066248	31.243724014695342	122.57891859483686	0.0	61.7	331.0
413750000	1441066249	31.243724015470647	122.57891861222171	0.0	61.7	331.0
413750000	1441066250	31.243724013846325	122.57891862711631	0.0	61.7	331.0
413750000	1441066251	31.24372400972855	122.5789186394104	0.0	61.7	331.0
413750000	1441066252	31.24372400302351	122.57891864899369	0.0	61.7	331.0
413750000	1441066253	31.24372399363736	122.57891865575598	0.0	61.7	331.0
413750000	1441066254	31.24372398147631	122.57891865958698	0.0	61.7	331.0
413750000	1441066255	31.243723966446517	122.57891866037646	0.0	61.7	331.0
413750000	1441066256	31.243723948454182	122.57891865801415	0.0	61.7	331.0
413750000	1441066257	31.243723927405476	122.5789186523898	0.0	61.7	331.0
413750000	1441066258	31.243723903206575	122.5789186433932	0.0	61.7	331.0
413750000	1441066259	31.24372387576368	122.57891863091405	0.0	61.7	331.0
413750000	1441066260	31.24372384498294	122.57891861484211	0.0	61.7	331.0
413750000	1441066261	31.243723810770536	122.57891859506714	0.0	61.7	331.0
413750000	1441066262	31.243723773032695	122.57891857147887	0.0	61.7	331.0
413750000	1441066263	31.243723731675548	122.57891854396706	0.0	61.7	331.0
413750000	1441066264	31.243723686605293	122.57891851242148	0.0	61.7	331.0
413750000	1441066265	31.243723637728113	122.57891847673184	0.0	61.7	331.0
413750000	1441066266	31.243723584950185	122.5789184367879	0.0	61.7	331.0
413750000	1441066267	31.24372352817771	122.57891839247941	0.0	61.7	331.0
413750000	1441066268	31.243723467316816	122.57891834369615	0.0	61.7	331.0
413750000	1441066269	31.24372340227373	122.5789182903278	0.0	61.7	331.0
413750000	1441066270	31.243723332954627	122.57891823226419	0.0	61.7	331.0
413750000	1441066271	31.243723259265675	122.57891816939497	0.0	61.7	331.0
413750000	1441066272	31.24372318111305	122.57891810161	0.0	61.7	331.0
413750000	1441066273	31.24372309840295	122.57891802879894	0.0	61.7	331.0
413750000	1441066274	31.243723011041535	122.57891795085158	0.0	61.7	331.0
413750000	1441066275	31.24372291893502	122.57891786765768	0.0	61.7	331.0
413750000	1441066276	31.24372282198955	122.57891777910694	0.0	61.7	331.0
413750000	1441066277	31.243722720111315	122.57891768508917	0.0	61.7	331.0
413750000	1441066278	31.24372261320649	122.57891758549407	0.0	61.7	331.0
413750000	1441066279	31.243722501181267	122.57891748021137	0.0	61.7	331.0
413750000	1441066280	31.243722383941837	122.5789173691309	0.0	61.7	331.0
413750000	1441066281	31.243722261394357	122.57891725214235	0.0	61.7	331.0
413750000	1441066282	31.24372213344502	122.57891712913546	0.0	61.7	331.0
413750000	1441066283	31.243722	122.578917	0.0	61.7	331.0
413750000	1441066284	31.24372186121397	122.57891686488298	0.0	61.7	331.0526315789474
413750000	1441066285	31.2437217182356	122.57891672496056	0.0	61.7	331.1052631578948
413750000	1441066286	31.243721572461997	122.57891658166606	0.0	61.7	331.15789473684214
413750000	1441066287	31.243721425290303	122.5789164364329	0.0	61.7	331.2105263157895
413750000	1441066288	31.24372127811769	122.57891629069451	0.0	61.7	331.2631578947368
413750000	1441066289	31.243721132341236	122.57891614588421	0.0	61.7	331.3157894736843
413750000	1441066290	31.24372098935816	122.57891600343538	0.0	61.7	331.3684210526316
413750000	1441066291	31.243720850565534	122.57891586478146	0.0	61.7	331.42105263157896
413750000	1441066292	31.243720717360528	122.57891573135585	0.0	61.7	331.4736842105263
413750000	1441066293	31.243720591140285	122.57891560459186	0.0	61.7	331.5263157894737
413750000	1441066294	31.243720473301927	122.57891548592295	0.0	61.7	331.5789473684211
413750000	1441066295	31.243720365242623	122.57891537678248	0.0	61.7	331.63157894736844
413750000	1441066296	31.24372026835946	122.57891527860382	0.0	61.7	331.6842105263158
413750000	1441066297	31.24372018404963	122.57891519282039	0.0	61.7	331.7368421052632
413750000	1441066298	31.243720113710243	122.57891512086555	0.0	61.7	331.7894736842105
413750000	1441066299	31.24372005873845	122.57891506417269	0.0	61.7	331.8421052631579
413750000	1441066300	31.243720020531377	122.57891502417523	0.0	61.7	331.89473684210526
413750000	1441066301	31.243720000486178	122.57891500230653	0.0	61.7	331.94736842105266
413750000	1441066302	31.243720000000007	122.578915	0.0	61.7	332.0
413750000	1441066303	31.243720019091704	122.57891501732078	0.0	61.7	332.0
413750000	1441066304	31.243720052267175	122.57891504886133	0.0	61.7	332.0
413750000	1441066305	31.243720092654023	122.5789150878458	0.0	61.7	332.0
413750000	1441066306	31.243720133379856	122.5789151274984	0.0	61.7	332.0
413750000	1441066307	31.24372016757229	122.57891516104335	0.0	61.7	332.0
413750000	1441066308	31.243720188358935	122.57891518170483	0.0	61.7	332.0
413750000	1441066309	31.243720188867425	122.57891518270704	0.0	61.7	332.0
413750000	1441066310	31.243720162225348	122.57891515727417	0.0	61.7	332.0
413750000	1441066311	31.243720101560346	122.57891509863042	0.0	61.7	332.0
413750000	1441066312	31.243720000000007	122.578915	0.0	61.7	332.0
413750000	1441066313	31.243719853448717	122.57891485728334	0.0	61.7	332.0
413750000	1441066314	31.243719668917958	122.57891467708589	0.0	61.7	332.0
413750000	1441066315	31.243719456195965	122.57891446868935	0.0	61.7	332.0
413750000	1441066316	31.243719225070993	122.57891424137536	0.0	61.7	332.0
413750000	1441066317	31.243718985331277	122.57891400442564	0.0	61.7	332.0
413750000	1441066318	31.243718746765058	122.57891376712189	0.0	61.7	332.0
413750000	1441066319	31.243718519160577	122.57891353874575	0.0	61.7	332.0
413750000	1441066320	31.243718312306065	122.57891332857895	0.0	61.7	332.0
413750000	1441066321	31.24371813598981	122.57891314590312	0.0	61.7	332.0
413750000	1441066322	31.243717999999998	122.57891300000001	0.0	61.7	332.0
413750000	1441066323	31.243717911099054	122.57891289758183	0.0	61.7	332.0
413750000	1441066324	31.243717863945974	122.57891283508306	0.0	61.7	332.0
413750000	1441066325	31.243717850173933	122.57891280636876	0.0	61.7	332.0
413750000	1441066326	31.243717861416066	122.57891280530401	0.0	61.7	332.0
413750000	1441066327	31.243717889305543	122.57891282575383	0.0	61.7	332.0
413750000	1441066328	31.24371792547552	122.57891286158329	0.0	61.7	332.0
413750000	1441066329	31.24371796155913	122.57891290665745	0.0	61.7	332.0
413750000	1441066330	31.243717989189584	122.57891295484133	0.0	61.7	332.0
413750000	1441066331	31.243717999999998	122.57891300000001	0.0	61.7	332.0
413750000	1441066332	31.243717987414747	122.5789130370936	0.0	61.7	332.0
413750000	1441066333	31.243717952023168	122.57891306546239	0.0	61.7	332.0
413750000	1441066334	31.24371789620577	122.57891308554174	0.0	61.7	332.0
413750000	1441066335	31.24371782234306	122.578913097767	0.0	61.7	332.0
413750000	1441066336	31.243717732815586	122.57891310257358	0.0	61.7	332.0
413750000	1441066337	31.243717630003864	122.57891310039679	0.0	61.7	332.0
413750000	1441066338	31.243717516288424	122.57891309167199	0.0	61.7	332.0
413750000	1441066339	31.243717394049796	122.57891307683455	0.0	61.7	332.0
413750000	1441066340	31.243717265668508	122.57891305631985	0.0	61.7	332.0
413750000	1441066341	31.243717133525053	122.57891303056321	0.0	61.7	332.0
413750000	1441066342	31.243717	122.57891300000001	0.0	61.7	332.0
413750000	1441066343	31.24371686707842	122.57891296500767	0.0	61.7	332.02222222222224
413750000	1441066344	31.243716735163677	122.57891292573184	0.0	61.7	332.0444444444445
413750000	1441066345	31.243716604263675	122.57891288226023	0.0	61.7	332.06666666666666
413750000	1441066346	31.243716474386353	122.57891283468058	0.0	61.7	332.0888888888889
413750000	1441066347	31.243716345539628	122.57891278308055	0.0	61.7	332.11111111111114
413750000	1441066348	31.243716217731425	122.57891272754792	0.0	61.7	332.1333333333333
413750000	1441066349	31.24371609096966	122.57891266817037	0.0	61.7	332.15555555555557
413750000	1441066350	31.24371596526224	122.5789126050356	0.0	61.7	332.17777777777775
413750000	1441066351	31.24371584061711	122.57891253823136	0.0	61.7	332.2
413750000	1441066352	31.24371571704218	122.57891246784536	0.0	61.7	332.22222222222223
413750000	1441066353	31.243715594545368	122.57891239396527	0.0	61.7	332.24444444444447
413750000	1441066354	31.243715473134607	122.57891231667882	0.0	61.7	332.2666666666667
413750000	1441066355	31.2437153528178	122.57891223607378	0.0	61.7	332.2888888888889
413750000	1441066356	31.243715233602884	122.57891215223782	0.0	61.7	332.31111111111113
413750000	1441066357	31.243715115497782	122.57891206525863	0.0	61.7	332.3333333333333
413750000	1441066358	31.2437149985104	122.57891197522397	0.0	61.7	332.35555555555555
413750000	1441066359	31.243714882648668	122.57891188222155	0.0	61.7	332.3777777777778
413750000	1441066360	31.243714767920526	122.57891178633905	0.0	61.7	332.4
413750000	1441066361	31.24371465433385	122.57891168766422	0.0	61.7	332.4222222222222
413750000	1441066362	31.243714541896598	122.57891158628475	0.0	61.7	332.44444444444446
413750000	1441066363	31.243714430616674	122.57891148228838	0.0	61.7	332.4666666666667
413750000	1441066364	31.243714320502008	122.57891137576277	0.0	61.7	332.48888888888894
413750000	1441066365	31.24371421156053	122.57891126679571	0.0	61.7	332.5111111111111
413750000	1441066366	31.24371410380013	122.57891115547486	0.0	61.7	332.5333333333333
413750000	1441066367	31.24371399722876	122.57891104188796	0.0	61.7	332.55555555555554
413750000	1441066368	31.24371389185433	122.57891092612272	0.0	61.7	332.5777777777778
413750000	1441066369	31.243713787684758	122.57891080826683	0.0	61.7	332.6
413750000	1441066370	31.243713684727975	122.57891068840806	0.0	61.7	332.6222222222222
413750000	1441066371	31.243713582991884	122.57891056663406	0.0	61.7	332.64444444444445
413750000	1441066372	31.24371348248443	122.57891044303257	0.0	61.7	332.6666666666667
413750000	1441066373	31.243713383213517	122.57891031769134	0.0	61.7	332.6888888888889
413750000	1441066374	31.243713285187066	122.57891019069801	0.0	61.7	332.7111111111111
413750000	1441066375	31.243713188413007	122.57891006214035	0.0	61.7	332.7333333333333
413750000	1441066376	31.243713092899267	122.57890993210607	0.0	61.7	332.75555555555553
413750000	1441066377	31.243712998653752	122.57890980068288	0.0	61.7	332.77777777777777
413750000	1441066378	31.243712905684387	122.57890966795848	0.0	61.7	332.8
413750000	1441066379	31.2437128139991	122.5789095340206	0.0	61.7	332.82222222222225
413750000	1441066380	31.243712723605793	122.57890939895694	0.0	61.7	332.84444444444443
413750000	1441066381	31.24371263451242	122.57890926285523	0.0	61.7	332.8666666666667
413750000	1441066382	31.243712546726872	122.5789091258032	0.0	61.7	332.8888888888889
413750000	1441066383	31.243712460257086	122.5789089878885	0.0	61.7	332.9111111111111
413750000	1441066384	31.243712375110974	122.57890884919891	0.0	61.7	332.93333333333334
413750000	1441066385	31.243712291296468	122.57890870982212	0.0	61.7	332.9555555555555
413750000	1441066386	31.243712208821478	122.57890856984582	0.0	61.7	332.97777777777776
413750000	1441066387	31.24371212769394	122.57890842935777	0.0	61.7	333.0
413750000	1441066388	31.243712047921754	122.57890828844566	0.0	61.7	333.02222222222224
413750000	1441066389	31.24371196951288	122.57890814719721	0.0	61.7	333.0444444444445
413750000	1441066390	31.243711892475183	122.5789080057001	0.0	61.7	333.06666666666666
413750000	1441066391	31.243711816816628	122.57890786404212	0.0	61.7	333.0888888888889
413750000	1441066392	31.24371174254511	122.57890772231093	0.0	61.7	333.1111111111111
413750000	1441066393	31.24371166966857	122.57890758059423	0.0	61.7	333.1333333333333
413750000	1441066394	31.243711598194928	122.57890743897978	0.0	61.7	333.15555555555557
413750000	1441066395	31.243711528132085	122.57890729755528	0.0	61.7	333.17777777777775
413750000	1441066396	31.243711459487976	122.57890715640842	0.0	61.7	333.2
413750000	1441066397	31.243711392270527	122.57890701562694	0.0	61.7	333.22222222222223
413750000	1441066398	31.243711326487666	122.57890687529856	0.0	61.7	333.24444444444447
413750000	1441066399	31.24371126214728	122.57890673551097	0.0	61.7	333.2666666666667
413750000	1441066400	31.24371119925733	122.57890659635187	0.0	61.7	333.2888888888889
413750000	1441066401	31.243711137825706	122.57890645790904	0.0	61.7	333.3111111111111
413750000	1441066402	31.243711077860343	122.57890632027014	0.0	61.7	333.3333333333333
413750000	1441066403	31.243711019369172	122.5789061835229	0.0	61.7	333.35555555555555
413750000	1441066404	31.2437109623601	122.57890604775501	0.0	61.7	333.3777777777778
413750000	1441066405	31.243710906841052	122.57890591305423	0.0	61.7	333.4
413750000	1441066406	31.243710852819948	122.57890577950823	0.0	61.7	333.4222222222222
413750000	1441066407	31.243710800304715	122.57890564720476	0.0	61.7	333.44444444444446
413750000	1441066408	31.243710749303254	122.57890551623153	0.0	61.7	333.4666666666667
413750000	1441066409	31.243710699823513	122.57890538667624	0.0	61.7	333.4888888888889
413750000	1441066410	31.24371065187343	122.5789052586266	0.0	61.7	333.51111111111106
413750000	1441066411	31.243710605460862	122.57890513217035	0.0	61.7	333.5333333333333
413750000	1441066412	31.243710560593776	122.57890500739515	0.0	61.7	333.55555555555554
413750000	1441066413	31.243710517280082	122.57890488438878	0.0	61.7	333.5777777777778
413750000	1441066414	31.243710475527706	122.57890476323892	0.0	61.7	333.6
413750000	1441066415	31.24371043534457	122.57890464403329	0.0	61.7	333.6222222222222
413750000	1441066416	31.243710396738578	122.5789045268596	0.0	61.7	333.64444444444445
413750000	1441066417	31.243710359717685	122.57890441180558	0.0	61.7	333.6666666666667
413750000	1441066418	31.243710324289772	122.57890429895893	0.0	61.7	333.68888888888887
413750000	1441066419	31.2437102904628	122.57890418840736	0.0	61.7	333.7111111111111
413750000	1441066420	31.243710258244658	122.5789040802386	0.0	61.7	333.7333333333333
413750000	1441066421	31.243710227643277	122.57890397454035	0.0	61.7	333.75555555555553
413750000	1441066422	31.243710198666577	122.57890387140033	0.0	61.7	333.77777777777777
413750000	1441066423	31.2437101713225	122.57890377090625	0.0	61.7	333.8
413750000	1441066424	31.243710145618945	122.57890367314585	0.0	61.7	333.82222222222225
413750000	1441066425	31.243710121563833	122.57890357820679	0.0	61.7	333.84444444444443
413750000	1441066426	31.24371009916509	122.57890348617686	0.0	61.7	333.8666666666666
413750000	1441066427	31.243710078430638	122.57890339714369	0.0	61.7	333.88888888888886
413750000	1441066428	31.24371005936839	122.57890331119509	0.0	61.7	333.9111111111111
413750000	1441066429	31.243710041986304	122.57890322841868	0.0	61.7	333.93333333333334
413750000	1441066430	31.243710026292238	122.57890314890221	0.0	61.7	333.9555555555555
413750000	1441066431	31.243710012294166	122.57890307273343	0.0	61.7	333.97777777777776
413750000	1441066432	31.243709999999993	122.578903	0.0	61.7	334.0
413750000	1441066433	31.24370998944511	122.57890293030876	0.0	61.7	334.0
413750000	1441066434	31.24370998077488	122.57890286134285	0.0	61.7	334.0
413750000	1441066435	31.243709974162137	122.57890279030458	0.0	61.7	334.0
413750000	1441066436	31.24370996977969	122.57890271439618	0.0	61.7	334.0
413750000	1441066437	31.243709967800392	122.57890263081994	0.0	61.7	334.0
413750000	1441066438	31.243709968397052	122.57890253677809	0.0	61.7	334.0
413750000	1441066439	31.24370997174252	122.57890242947289	0.0	61.7	334.0
413750000	1441066440	31.243709978009605	122.57890230610666	0.0	61.7	334.0
413750000	1441066441	31.243709987371155	122.57890216388158	0.0	61.7	334.0
413750000	1441066442	31.243710000000004	122.578902	0.0	61.7	334.0
413750000	1441066443	31.24371001567223	122.57890181291391	0.0	61.7	334.1111111111111
413750000	1441066444	31.243710032577148	122.57890160607464	0.0	61.7	334.22222222222223
413750000	1441066445	31.24371004850726	122.57890138418324	0.0	61.7	334.3333333333333
413750000	1441066446	31.243710061255133	122.57890115194076	0.0	61.7	334.4444444444444
413750000	1441066447	31.243710068613296	122.57890091404829	0.0	61.7	334.5555555555556
413750000	1441066448	31.24371006837434	122.57890067520691	0.0	61.7	334.6666666666667
413750000	1441066449	31.24371005833076	122.57890044011769	0.0	61.7	334.7777777777778
413750000	1441066450	31.243710036275132	122.57890021348169	0.0	61.7	334.8888888888889
413750000	1441066451	31.243710000000004	122.5789	0.0	61.7	335.0
413750000	1441066452	31.24370994793676	122.57889980340715	0.0	61.7	335.0
413750000	1441066453	31.243709881072437	122.57889962357142	0.0	61.7	335.0
413750000	1441066454	31.24370980103285	122.57889945939456	0.0	61.7	335.0
413750000	1441066455	31.243709709443866	122.57889930977835	0.0	61.7	335.0
413750000	1441066456	31.243709607931343	122.57889917362455	0.0	61.7	335.0
413750000	1441066457	31.243709498121127	122.5788990498349	0.0	61.7	335.0
413750000	1441066458	31.243709381639093	122.57889893731117	0.0	61.7	335.0
413750000	1441066459	31.243709260111068	122.5788988349551	0.0	61.7	335.0
413750000	1441066460	31.24370913516293	122.57889874166845	0.0	61.7	335.0
413750000	1441066461	31.243709008420524	122.578898656353	0.0	61.7	335.0
413750000	1441066462	31.243708881509715	122.57889857791051	0.0	61.7	335.0
413750000	1441066463	31.243708756056343	122.57889850524269	0.0	61.7	335.0
413750000	1441066464	31.24370863368626	122.57889843725131	0.0	61.7	335.0
413750000	1441066465	31.243708516025343	122.57889837283815	0.0	61.7	335.0
413750000	1441066466	31.243708404699436	122.57889831090498	0.0	61.7	335.0
413750000	1441066467	31.24370830133439	122.57889825035352	0.0	61.7	335.0
413750000	1441066468	31.243708207556075	122.57889819008552	0.0	61.7	335.0
413750000	1441066469	31.24370812499033	122.57889812900277	0.0	61.7	335.0
413750000	1441066470	31.24370805526303	122.57889806600701	0.0	61.7	335.0
413750000	1441066471	31.243707999999994	122.578898	0.0	61.7	335.0
413750000	1441066472	31.243707960280727	122.57889793021032	0.0	61.7	335.04761904761904
413750000	1441066473	31.243707934999115	122.57889785717386	0.0	61.7	335.09523809523813
413750000	1441066474	31.243707922502683	122.57889778175331	0.0	61.7	335.14285714285717
413750000	1441066475	31.24370792113893	122.57889770481142	0.0	61.7	335.1904761904762
413750000	1441066476	31.243707929255383	122.5788976272109	0.0	61.7	335.23809523809524
413750000	1441066477	31.243707945199585	122.57889754981441	0.0	61.7	335.28571428571433
413750000	1441066478	31.243707967319	122.57889747348474	0.0	61.7	335.33333333333337
413750000	1441066479	31.243707993961173	122.57889739908455	0.0	61.7	335.3809523809524
413750000	1441066480	31.243708023473616	122.57889732747655	0.0	61.7	335.42857142857144
413750000	1441066481	31.243708054203854	122.57889725952346	0.0	61.7	335.4761904761905
413750000	1441066482	31.243708084499403	122.57889719608804	0.0	61.7	335.5238095238095
413750000	1441066483	31.243708112707754	122.57889713803291	0.0	61.7	335.57142857142856
413750000	1441066484	31.243708137176448	122.57889708622086	0.0	61.7	335.61904761904765
413750000	1441066485	31.24370815625299	122.57889704151461	0.0	61.7	335.6666666666667
413750000	1441066486	31.2437081682849	122.5788970047768	0.0	61.7	335.7142857142857
413750000	1441066487	31.243708171619705	122.5788969768702	0.0	61.7	335.7619047619048
413750000	1441066488	31.24370816460489	122.5788969586575	0.0	61.7	335.80952380952385
413750000	1441066489	31.24370814558801	122.57889695100141	0.0	61.7	335.8571428571429
413750000	1441066490	31.243708112916536	122.57889695476464	0.0	61.7	335.9047619047619
413750000	1441066491	31.243708064938044	122.57889697080996	0.0	61.7	335.95238095238096
413750000	1441066492	31.243708	122.578897	0.0	61.7	336.0
413750000	1441066493	31.243707917395636	122.57889704199286	0.0	61.7	336.1
413750000	1441066494	31.243707820200974	122.57889709162794	0.0	61.7	336.2
413750000	1441066495	31.243707712437754	122.57889714254001	0.0	61.7	336.3
413750000	1441066496	31.243707598127674	122.57889718836383	0.0	61.7	336.4
413750000	1441066497	31.243707481292482	122.57889722273417	0.0	61.7	336.50000000000006
413750000	1441066498	31.243707365953878	122.57889723928575	0.0	61.7	336.6
413750000	1441066499	31.24370725613361	122.57889723165339	0.0	61.7	336.70000000000005
413750000	1441066500	31.243707155853386	122.57889719347179	0.0	61.7	336.8
413750000	1441066501	31.24370706913494	122.57889711837574	0.0	61.7	336.90000000000003
413750000	1441066502	31.243706999999997	122.578897	0.0	61.7	337.0
413750000	1441066503	31.24370695132812	122.57889683480954	0.0	61.7	337.0
413750000	1441066504	31.2437069214303	122.57889663059028	0.0	61.7	337.0
413750000	1441066505	31.243706907475342	122.57889639795825	0.0	61.7	337.0
413750000	1441066506	31.24370690663208	122.57889614752959	0.0	61.7	337.0
413750000	1441066507	31.243706916069332	122.57889588992036	0.0	61.7	337.0
413750000	1441066508	31.243706932955927	122.57889563574672	0.0	61.7	337.0
413750000	1441066509	31.243706954460684	122.57889539562471	0.0	61.7	337.0
413750000	1441066510	31.243706977752424	122.57889518017045	0.0	61.7	337.0
413750000	1441066511	31.243706999999993	122.57889500000002	0.0	61.7	337.0
413750000	1441066512	31.24370701884847	122.5788948631878	0.0	61.7	337.0
413750000	1441066513	31.243707033847965	122.57889476764113	0.0	61.7	337.0
413750000	1441066514	31.243707045024962	122.57889470872566	0.0	61.7	337.0
413750000	1441066515	31.243707052405846	122.57889468180701	0.0	61.7	337.0
413750000	1441066516	31.243707056017023	122.57889468225079	0.0	61.7	337.0
413750000	1441066517	31.243707055884933	122.57889470542267	0.0	61.7	337.0
413750000	1441066518	31.243707052035997	122.57889474668825	0.0	61.7	337.0
413750000	1441066519	31.243707044496603	122.57889480141313	0.0	61.7	337.0
413750000	1441066520	31.243707033293205	122.57889486496298	0.0	61.7	337.0
413750000	1441066521	31.24370701845219	122.57889493270339	0.0	61.7	337.0
413750000	1441066522	31.243706999999993	122.57889500000002	0.0	61.7	337.0
413750000	1441066523	31.24370697797439	122.57889506300843	0.0	61.7	337.01282051282055
413750000	1441066524	31.243706952458652	122.57889512104408	0.0	61.7	337.025641025641
413750000	1441066525	31.243706923547403	122.57889517421235	0.0	61.7	337.03846153846155
413750000	1441066526	31.243706891335265	122.5788952226187	0.0	61.7	337.0512820512821
413750000	1441066527	31.24370685591687	122.57889526636845	0.0	61.7	337.06410256410254
413750000	1441066528	31.243706817386848	122.57889530556704	0.0	61.7	337.0769230769231
413750000	1441066529	31.243706775839808	122.57889534031987	0.0	61.7	337.0897435897436
413750000	1441066530	31.243706731370395	122.57889537073237	0.0	61.7	337.1025641025641
413750000	1441066531	31.24370668407325	122.57889539690991	0.0	61.7	337.11538461538464
413750000	1441066532	31.243706634042972	122.57889541895787	0.0	61.7	337.12820512820514
413750000	1441066533	31.243706581374216	122.57889543698171	0.0	61.7	337.14102564102564
413750000	1441066534	31.243706526161574	122.5788954510868	0.0	61.7	337.1538461538462
413750000	1441066535	31.243706468499706	122.57889546137854	0.0	61.7	337.1666666666667
413750000	1441066536	31.243706408483213	122.57889546796233	0.0	61.7	337.1794871794872
413750000	1441066537	31.24370634620676	122.57889547094358	0.0	61.7	337.1923076923077
413750000	1441066538	31.243706281764947	122.5788954704277	0.0	61.7	337.2051282051282
413750000	1441066539	31.24370621525239	122.57889546652007	0.0	61.7	337.21794871794873
413750000	1441066540	31.243706146763756	122.5788954593261	0.0	61.7	337.2307692307692
413750000	1441066541	31.243706076393643	122.57889544895124	0.0	61.7	337.2435897435897
413750000	1441066542	31.243706004236685	122.5788954355008	0.0	61.7	337.2564102564103
413750000	1441066543	31.243705930387513	122.57889541908025	0.0	61.7	337.2692307692308
413750000	1441066544	31.243705854940735	122.57889539979497	0.0	61.7	337.28205128205127
413750000	1441066545	31.243705777991018	122.57889537775037	0.0	61.7	337.29487179487177
413750000	1441066546	31.24370569963295	122.57889535305183	0.0	61.7	337.3076923076923
413750000	1441066547	31.243705619961197	122.5788953258048	0.0	61.7	337.3205128205128
413750000	1441066548	31.243705539070373	122.57889529611464	0.0	61.7	337.3333333333333
413750000	1441066549	31.24370545705506	122.57889526408674	0.0	61.7	337.34615384615387
413750000	1441066550	31.243705374009952	122.57889522982654	0.0	61.7	337.35897435897436
413750000	1441066551	31.24370529002963	122.57889519343945	0.0	61.7	337.37179487179486
413750000	1441066552	31.243705205208762	122.5788951550308	0.0	61.7	337.3846153846154
413750000	1441066553	31.24370511964193	122.57889511470609	0.0	61.7	337.39743589743586
413750000	1441066554	31.243705033423797	122.57889507257066	0.0	61.7	337.4102564102564
413750000	1441066555	31.24370494664898	122.57889502872992	0.0	61.7	337.42307692307696
413750000	1441066556	31.243704859412112	122.57889498328927	0.0	61.7	337.4358974358974
413750000	1441066557	31.243704771807806	122.57889493635412	0.0	61.7	337.44871794871796
413750000	1441066558	31.243704683930694	122.57889488802988	0.0	61.7	337.4615384615385
413750000	1441066559	31.243704595875418	122.57889483842193	0.0	61.7	337.47435897435895
413750000	1441066560	31.243704507736584	122.5788947876357	0.0	61.7	337.4871794871795
413750000	1441066561	31.243704419608843	122.57889473577659	0.0	61.7	337.5
413750000	1441066562	31.2437043315868	122.57889468294997	0.0	61.7	337.5128205128205
413750000	1441066563	31.243704243765084	122.57889462926126	0.0	61.7	337.52564102564105
413750000	1441066564	31.243704156238355	122.57889457481586	0.0	61.7	337.5384615384615
413750000	1441066565	31.243704069101206	122.57889451971919	0.0	61.7	337.55128205128204
413750000	1441066566	31.243703982448274	122.57889446407663	0.0	61.7	337.5641025641026
413750000	1441066567	31.24370389637419	122.5788944079936	0.0	61.7	337.57692307692304
413750000	1441066568	31.243703810973585	122.57889435157547	0.0	61.7	337.5897435897436
413750000	1441066569	31.243703726341067	122.57889429492768	0.0	61.7	337.6025641025641
413750000	1441066570	31.243703642571287	122.57889423815563	0.0	61.7	337.6153846153846
413750000	1441066571	31.243703559758874	122.57889418136467	0.0	61.7	337.62820512820514
413750000	1441066572	31.243703477998427	122.57889412466025	0.0	61.7	337.64102564102564
413750000	1441066573	31.243703397384596	122.57889406814778	0.0	61.7	337.65384615384613
413750000	1441066574	31.243703318012024	122.57889401193263	0.0	61.7	337.6666666666667
413750000	1441066575	31.2437032399753	122.57889395612021	0.0	61.7	337.6794871794872
413750000	1441066576	31.243703163369073	122.57889390081594	0.0	61.7	337.6923076923077
413750000	1441066577	31.24370308828797	122.57889384612521	0.0	61.7	337.7051282051282
413750000	1441066578	31.243703014826615	122.57889379215344	0.0	61.7	337.71794871794873
413750000	1441066579	31.243702943079644	122.57889373900599	0.0	61.7	337.7307692307692
413750000	1441066580	31.243702873141682	122.57889368678828	0.0	61.7	337.7435897435897
413750000	1441066581	31.24370280510734	122.57889363560572	0.0	61.7	337.7564102564103
413750000	1441066582	31.243702739071278	122.57889358556373	0.0	61.7	337.7692307692308
413750000	1441066583	31.243702675128084	122.57889353676767	0.0	61.7	337.78205128205127
413750000	1441066584	31.24370261337241	122.57889348932298	0.0	61.7	337.7948717948718
413750000	1441066585	31.24370255389889	122.57889344333503	0.0	61.7	337.8076923076923
413750000	1441066586	31.243702496802143	122.57889339890924	0.0	61.7	337.8205128205128
413750000	1441066587	31.243702442176772	122.57889335615104	0.0	61.7	337.83333333333337
413750000	1441066588	31.243702390117445	122.57889331516577	0.0	61.7	337.8461538461538
413750000	1441066589	31.24370234071877	122.57889327605888	0.0	61.7	337.85897435897436
413750000	1441066590	31.24370229407538	122.57889323893575	0.0	61.7	337.87179487179486
413750000	1441066591	31.243702250281892	122.57889320390179	0.0	61.7	337.88461538461536
413750000	1441066592	31.243702209432954	122.5788931710624	0.0	61.7	337.8974358974359
413750000	1441066593	31.243702171623163	122.57889314052296	0.0	61.7	337.9102564102564
413750000	1441066594	31.243702136947164	122.57889311238893	0.0	61.7	337.9230769230769
413750000	1441066595	31.243702105499587	122.57889308676565	0.0	61.7	337.93589743589746
413750000	1441066596	31.24370207737507	122.57889306375856	0.0	61.7	337.9487179487179
413750000	1441066597	31.243702052668223	122.57889304347304	0.0	61.7	337.96153846153845
413750000	1441066598	31.243702031473678	122.5788930260145	0.0	61.7	337.974358974359
413750000	1441066599	31.24370201388605	122.57889301148838	0.0	61.7	337.98717948717945
413750000	1441066600	31.243701999999992	122.57889300000001	0.0	61.7	338.0
413750000	1441066601	31.243701989820995	122.5788929915765	0.0	61.7	337.9090909090909
413750000	1441066602	31.243701982998093	122.57889298593155	0.0	61.7	337.8181818181818
413750000	1441066603	31.243701979091192	122.57889298270057	0.0	61.7	337.7272727272727
413750000	1441066604	31.243701977660162	122.57889298151888	0.0	61.7	337.6363636363636
413750000	1441066605	31.24370197826494	122.57889298202191	0.0	61.7	337.54545454545456
413750000	1441066606	31.24370198046543	122.57889298384502	0.0	61.7	337.45454545454544
413750000	1441066607	31.243701983821516	122.57889298662359	0.0	61.7	337.3636363636364
413750000	1441066608	31.24370198789312	122.578892989993	0.0	61.7	337.27272727272725
413750000	1441066609	31.243701992240126	122.57889299358862	0.0	61.7	337.1818181818182
413750000	1441066610	31.243701996422452	122.57889299704583	0.0	61.7	337.0909090909091
413750000	1441066611	31.243701999999992	122.57889300000001	0.0	61.7	337.0
413750000	1441066612	31.24370200262698	122.5788930021649	0.0	61.7	337.0
413750000	1441066613	31.24370200433483	122.57889300356754	0.0	61.7	337.0
413750000	1441066614	31.24370200524931	122.5788930043134	0.0	61.7	337.0
413750000	1441066615	31.243702005496193	122.5788930045079	0.0	61.7	337.0
413750000	1441066616	31.24370200520121	122.57889300425646	0.0	61.7	337.0
413750000	1441066617	31.24370200449013	122.57889300366449	0.0	61.7	337.0
413750000	1441066618	31.24370200348873	122.57889300283742	0.0	61.7	337.0
413750000	1441066619	31.243702002322717	122.57889300188072	0.0	61.7	337.0
413750000	1441066620	31.2437020011179	122.57889300089977	0.0	61.7	337.0
413750000	1441066621	31.243701999999992	122.57889300000001	0.0	61.7	337.0
413750000	1441066622	31.243701999076652	122.57889299927052	0.0	61.7	337.0
413750000	1441066623	31.243701998383035	122.57889299873491	0.0	61.7	337.0
413750000	1441066624	31.2437019979362	122.57889299840045	0.0	61.7	337.0
413750000	1441066625	31.24370199775317	122.57889299827444	0.0	61.7	337.0
413750000	1441066626	31.24370199785099	122.57889299836411	0.0	61.7	337.0
413750000	1441066627	31.2437019982467	122.57889299867675	0.0	61.7	337.0
413750000	1441066628	31.243701998957366	122.57889299921963	0.0	61.7	337.0
413750000	1441066629	31.243701999999992	122.57889300000001	0.0	61.7	337.0
413750000	1441066630	31.243702001365843	122.5788930010075	0.0	61.7	336.9166666666667
413750000	1441066631	31.243702002942857	122.57889300216101	0.0	61.7	336.8333333333333
413750000	1441066632	31.243702004593196	122.57889300336176	0.0	61.7	336.75
413750000	1441066633	31.243702006179003	122.57889300451103	0.0	61.7	336.6666666666667
413750000	1441066634	31.243702007562415	122.57889300551003	0.0	61.7	336.5833333333333
413750000	1441066635	31.243702008605613	122.57889300626	0.0	61.7	336.50000000000006
413750000	1441066636	31.2437020091707	122.5788930066622	0.0	61.7	336.4166666666667
413750000	1441066637	31.24370200911985	122.57889300661788	0.0	61.7	336.33333333333337
413750000	1441066638	31.243702008315207	122.57889300602825	0.0	61.7	336.25
413750000	1441066639	31.24370200661893	122.57889300479455	0.0	61.7	336.16666666666663
413750000	1441066640	31.243702003893123	122.57889300281808	0.0	61.7	336.08333333333337
413750000	1441066641	31.243701999999992	122.57889300000001	0.0	61.7	336.0
413750000	1441066642	31.243701994827983	122.57889299625904	0.0	61.7	335.98230088495575
413750000	1441066643	31.243701988370905	122.57889299158342	0.0	61.7	335.9646017699115
413750000	1441066644	31.24370198064891	122.57889298597892	0.0	61.7	335.9469026548673
413750000	1441066645	31.243701971682153	122.57889297945124	0.0	61.7	335.92920353982305
413750000	1441066646	31.24370196149077	122.57889297200603	0.0	61.7	335.91150442477874
413750000	1441066647	31.243701950094895	122.57889296364907	0.0	61.7	335.8938053097345
413750000	1441066648	31.24370193751466	122.57889295438602	0.0	61.7	335.8761061946903
413750000	1441066649	31.24370192377024	122.57889294422262	0.0	61.7	335.85840707964604
413750000	1441066650	31.24370190888175	122.5788929331646	0.0	61.7	335.8407079646018
413750000	1441066651	31.24370189286936	122.57889292121762	0.0	61.7	335.82300884955754
413750000	1441066652	31.2437018757532	122.57889290838742	0.0	61.7	335.8053097345133
413750000	1441066653	31.243701857553397	122.57889289467971	0.0	61.7	335.78761061946904
413750000	1441066654	31.243701838290132	122.5788928801002	0.0	61.7	335.7699115044248
413750000	1441066655	31.243701817983514	122.57889286465458	0.0	61.7	335.75221238938053
413750000	1441066656	31.243701796653703	122.57889284834856	0.0	61.7	335.73451327433634
413750000	1441066657	31.243701774320847	122.5788928311879	0.0	61.7	335.716814159292
413750000	1441066658	31.24370175100507	122.57889281317827	0.0	61.7	335.6991150442478
413750000	1441066659	31.243701726726542	122.57889279432537	0.0	61.7	335.6814159292035
413750000	1441066660	31.243701701505373	122.57889277463494	0.0	61.7	335.66371681415933
413750000	1441066661	31.24370167536174	122.57889275411267	0.0	61.7	335.6460176991151
413750000	1441066662	31.243701648315767	122.57889273276429	0.0	61.7	335.6283185840708
413750000	1441066663	31.243701620387604	122.57889271059548	0.0	61.7	335.6106194690266
413750000	1441066664	31.243701591597382	122.57889268761198	0.0	61.7	335.59292035398227
413750000	1441066665	31.243701561965274	122.5788926638195	0.0	61.7	335.57522123893807
413750000	1441066666	31.24370153151139	122.57889263922374	0.0	61.7	335.5575221238938
413750000	1441066667	31.243701500255884	122.57889261383039	0.0	61.7	335.53982300884957
413750000	1441066668	31.24370146821891	122.57889258764519	0.0	61.7	335.5221238938053
413750000	1441066669	31.2437014354206	122.57889256067384	0.0	61.7	335.50442477876106
413750000	1441066670	31.243701401881104	122.57889253292204	0.0	61.7	335.4867256637168
413750000	1441066671	31.24370136762056	122.57889250439553	0.0	61.7	335.46902654867256
413750000	1441066672	31.243701332659118	122.57889247509999	0.0	61.7	335.4513274336283
413750000	1441066673	31.24370129701692	122.57889244504113	0.0	61.7	335.4336283185841
413750000	1441066674	31.24370126071411	122.57889241422468	0.0	61.7	335.41592920353986
413750000	1441066675	31.24370122377082	122.57889238265635	0.0	61.7	335.39823008849555
413750000	1441066676	31.243701186207208	122.57889235034185	0.0	61.7	335.3805309734513
413750000	1441066677	31.24370114804342	122.57889231728687	0.0	61.7	335.3628318584071
413750000	1441066678	31.243701109299572	122.57889228349714	0.0	61.7	335.34513274336285
413750000	1441066679	31.243701069995847	122.57889224897835	0.0	61.7	335.3274336283186
413750000	1441066680	31.24370103015235	122.57889221373625	0.0	61.7	335.30973451327435
413750000	1441066681	31.24370098978926	122.57889217777652	0.0	61.7	335.2920353982301
413750000	1441066682	31.24370094892669	122.57889214110486	0.0	61.7	335.27433628318585
413750000	1441066683	31.24370090758481	122.578892103727	0.0	61.7	335.2566371681416
413750000	1441066684	31.24370086578373	122.57889206564863	0.0	61.7	335.23893805309734
413750000	1441066685	31.243700823543627	122.5788920268755	0.0	61.7	335.22123893805315
413750000	1441066686	31.24370078088463	122.57889198741327	0.0	61.7	335.20353982300884
413750000	1441066687	31.243700737826877	122.5788919472677	0.0	61.7	335.1858407079646
413750000	1441066688	31.24370069439052	122.57889190644447	0.0	61.7	335.16814159292034
413750000	1441066689	31.2437006505957	122.5788918649493	0.0	61.7	335.1504424778761
413750000	1441066690	31.243700606462564	122.5788918227879	0.0	61.7	335.1327433628319
413750000	1441066691	31.243700562011252	122.57889177996597	0.0	61.7	335.11504424778764
413750000	1441066692	31.2437005172619	122.57889173648924	0.0	61.7	335.0973451327433
413750000	1441066693	31.24370047223467	122.5788916923634	0.0	61.7	335.0796460176991
413750000	1441066694	31.243700426949673	122.57889164759416	0.0	61.7	335.0619469026549
413750000	1441066695	31.243700381427093	122.57889160218727	0.0	61.7	335.04424778761063
413750000	1441066696	31.24370033568704	122.57889155614838	0.0	61.7	335.0265486725664
413750000	1441066697	31.243700289749693	122.57889150948323	0.0	61.7	335.0088495575221
413750000	1441066698	31.243700243635153	122.57889146219755	0.0	61.7	334.9911504424779
413750000	1441066699	31.243700197363598	122.57889141429702	0.0	61.7	334.9734513274336
413750000	1441066700	31.243700150955146	122.57889136578736	0.0	61.7	334.95575221238937
413750000	1441066701	31.24370010442996	122.57889131667427	0.0	61.7	334.9380530973451
413750000	1441066702	31.243700057808162	122.5788912669635	0.0	61.7	334.9203539823009
413750000	1441066703	31.243700011109933	122.57889121666071	0.0	61.7	334.9026548672567
413750000	1441066704	31.243699964355372	122.57889116577162	0.0	61.7	334.88495575221236
413750000	1441066705	31.243699917564655	122.57889111430198	0.0	61.7	334.8672566371681
413750000	1441066706	31.243699870757908	122.57889106225747	0.0	61.7	334.8495575221239
413750000	1441066707	31.243699823955282	122.5788910096438	0.0	61.7	334.83185840707966
413750000	1441066708	31.243699777176914	122.57889095646668	0.0	61.7	334.8141592920354
413750000	1441066709	31.24369973044295	122.57889090273181	0.0	61.7	334.79646017699116
413750000	1441066710	31.24369968377353	122.57889084844494	0.0	61.7	334.77876106194685
413750000	1441066711	31.24369963718882	122.57889079361175	0.0	61.7	334.76106194690266
413750000	1441066712	31.243699590708925	122.57889073823796	0.0	61.7	334.7433628318584
413750000	1441066713	31.243699544354033	122.57889068232925	0.0	61.7	334.72566371681415
413750000	1441066714	31.24369949814425	122.57889062589138	0.0	61.7	334.7079646017699
413750000	1441066715	31.243699452099733	122.57889056893003	0.0	61.7	334.69026548672565
413750000	1441066716	31.243699406240626	122.5788905114509	0.0	61.7	334.6725663716814
413750000	1441066717	31.243699360587073	122.57889045345975	0.0	61.7	334.65486725663715
413750000	1441066718	31.243699315159216	122.57889039496222	0.0	61.7	334.6371681415929
413750000	1441066719	31.243699269977196	122.57889033596408	0.0	61.7	334.6194690265487
413750000	1441066720	31.243699225061164	122.57889027647101	0.0	61.7	334.60176991150445
413750000	1441066721	31.243699180431243	122.57889021648874	0.0	61.7	334.58407079646014
413750000	1441066722	31.24369913610761	122.57889015602296	0.0	61.7	334.5663716814159
413750000	1441066723	31.243699092110383	122.5788900950794	0.0	61.7	334.5486725663717
413750000	1441066724	31.24369904845973	122.57889003366375	0.0	61.7	334.53097345132744
413750000	1441066725	31.243699005175753	122.5788899717817	0.0	61.7	334.5132743362832
413750000	1441066726	31.243698962278632	122.57888990943904	0.0	61.7	334.49557522123894
413750000	1441066727	31.243698919788496	122.57888984664142	0.0	61.7	334.4778761061947
413750000	1441066728	31.243698877725482	122.57888978339453	0.0	61.7	334.46017699115043
413750000	1441066729	31.243698836109743	122.57888971970415	0.0	61.7	334.4424778761062
413750000	1441066730	31.243698794961432	122.57888965557592	0.0	61.7	334.42477876106193
413750000	1441066731	31.243698754300688	122.5788895910156	0.0	61.7	334.40707964601773
413750000	1441066732	31.243698714147634	122.57888952602887	0.0	61.7	334.3893805309735
413750000	1441066733	31.243698674522427	122.57888946062145	0.0	61.7	334.3716814159292
413750000	1441066734	31.24369863544522	122.57888939479906	0.0	61.7	334.3539823008849
413750000	1441066735	31.24369859693614	122.57888932856743	0.0	61.7	334.33628318584067
413750000	1441066736	31.243698559015336	122.5788892619322	0.0	61.7	334.3185840707965
413750000	1441066737	31.243698521702957	122.57888919489915	0.0	61.7	334.3008849557522
413750000	1441066738	31.243698485019152	122.57888912747396	0.0	61.7	334.283185840708
413750000	1441066739	31.243698448984052	122.57888905966234	0.0	61.7	334.26548672566366
413750000	1441066740	31.2436984136178	122.57888899147	0.0	61.7	334.24778761061947
413750000	1441066741	31.24369837894053	122.57888892290266	0.0	61.7	334.2300884955752
413750000	1441066742	31.243698344972426	122.57888885396602	0.0	61.7	334.21238938053096
413750000	1441066743	31.24369831173357	122.5788887846658	0.0	61.7	334.1946902654867
413750000	1441066744	31.24369827924417	122.57888871500771	0.0	61.7	334.17699115044246
413750000	1441066745	31.24369824752432	122.57888864499748	0.0	61.7	334.1592920353982
413750000	1441066746	31.243698216594197	122.57888857464076	0.0	61.7	334.14159292035396
413750000	1441066747	31.243698186473924	122.5788885039433	0.0	61.7	334.1238938053097
413750000	1441066748	31.24369815718365	122.5788884329108	0.0	61.7	334.1061946902655
413750000	1441066749	31.24369812874351	122.578888361549	0.0	61.7	334.08849557522126
413750000	1441066750	31.243698101173663	122.5788882898636	0.0	61.7	334.07079646017695
413750000	1441066751	31.243698074494247	122.57888821786027	0.0	61.7	334.0530973451327
413750000	1441066752	31.243698048725406	122.57888814554477	0.0	61.7	334.0353982300885
413750000	1441066753	31.24369802388727	122.57888807292278	0.0	61.7	334.01769911504425
413750000	1441066754	31.24369800000001	122.57888800000002	0.0	61.7	334.0
413750000	1441066755	31.24369797700236	122.57888792663002	0.0	61.7	334.0
413750000	1441066756	31.243697954507542	122.57888785205766	0.0	61.7	334.0
413750000	1441066757	31.243697932047443	122.57888777537558	0.0	61.7	334.0
413750000	1441066758	31.243697909153855	122.57888769567653	0.0	61.7	334.0
413750000	1441066759	31.243697885358664	122.57888761205312	0.0	61.7	334.0
413750000	1441066760	31.243697860193688	122.57888752359808	0.0	61.7	334.0
413750000	1441066761	31.243697833190787	122.57888742940408	0.0	61.7	334.0
413750000	1441066762	31.24369780388179	122.5788873285638	0.0	61.7	334.0
413750000	1441066763	31.243697771798562	122.57888722016993	0.0	61.7	334.0
413750000	1441066764	31.243697736472924	122.57888710331514	0.0	61.7	334.0
413750000	1441066765	31.243697697436733	122.57888697709213	0.0	61.7	334.0
413750000	1441066766	31.24369765422184	122.57888684059358	0.0	61.7	334.0
413750000	1441066767	31.24369760636006	122.57888669291219	0.0	61.7	334.0
413750000	1441066768	31.243697553383274	122.57888653314062	0.0	61.7	334.0
413750000	1441066769	31.2436974948233	122.57888636037153	0.0	61.7	334.0
413750000	1441066770	31.243697430211995	122.57888617369763	0.0	61.7	334.0
413750000	1441066771	31.243697359081203	122.57888597221162	0.0	61.7	334.0
413750000	1441066772	31.243697280962767	122.57888575500618	0.0	61.7	334.0
413750000	1441066773	31.243697195388513	122.57888552117396	0.0	61.7	334.0
413750000	1441066774	31.24369710189032	122.57888526980767	0.0	61.7	334.0
413750000	1441066775	31.243696999999997	122.578885	0.0	61.7	334.0
413750000	1441066776	31.243696889347735	122.57888471104327	0.0	61.7	334.03960396039605
413750000	1441066777	31.24369676995706	122.57888440302844	0.0	61.7	334.0792079207921
413750000	1441066778	31.24369664194978	122.57888407624606	0.0	61.7	334.11881188118815
413750000	1441066779	31.243696505447783	122.5788837309868	0.0	61.7	334.15841584158414
413750000	1441066780	31.243696360572855	122.57888336754121	0.0	61.7	334.1980198019802
413750000	1441066781	31.243696207446877	122.5788829861999	0.0	61.7	334.23762376237624
413750000	1441066782	31.24369604619168	122.57888258725349	0.0	61.7	334.2772277227723
413750000	1441066783	31.243695876929102	122.57888217099251	0.0	61.7	334.31683168316835
413750000	1441066784	31.243695699780986	122.57888173770763	0.0	61.7	334.35643564356434
413750000	1441066785	31.24369551486919	122.57888128768943	0.0	61.7	334.3960396039604
413750000	1441066786	31.24369532231553	122.5788808212285	0.0	61.7	334.4356435643564
413750000	1441066787	31.24369512224186	122.57888033861539	0.0	61.7	334.47524752475243
413750000	1441066788	31.24369491477003	122.5788798401408	0.0	61.7	334.5148514851485
413750000	1441066789	31.24369470002185	122.57887932609523	0.0	61.7	334.55445544554453
413750000	1441066790	31.243694478119213	122.57887879676936	0.0	61.7	334.5940594059406
413750000	1441066791	31.243694249183914	122.5788782524537	0.0	61.7	334.6336633663366
413750000	1441066792	31.243694013337812	122.57887769343893	0.0	61.7	334.6732673267326
413750000	1441066793	31.243693770702762	122.57887712001558	0.0	61.7	334.7128712871287
413750000	1441066794	31.2436935214006	122.57887653247431	0.0	61.7	334.7524752475247
413750000	1441066795	31.243693265553148	122.57887593110567	0.0	61.7	334.7920792079208
413750000	1441066796	31.243693003282264	122.57887531620028	0.0	61.7	334.83168316831683
413750000	1441066797	31.243692734709782	122.57887468804874	0.0	61.7	334.8712871287129
413750000	1441066798	31.243692459957565	122.57887404694164	0.0	61.7	334.9108910891089
413750000	1441066799	31.24369217914743	122.57887339316956	0.0	61.7	334.9504950495049
413750000	1441066800	31.243691892401227	122.57887272702312	0.0	61.7	334.990099009901
413750000	1441066801	31.243691599840794	122.57887204879292	0.0	61.7	335.029702970297
413750000	1441066802	31.24369130158798	122.57887135876955	0.0	61.7	335.0693069306931
413750000	1441066803	31.243690997764634	122.5788706572436	0.0	61.7	335.1089108910891
413750000	1441066804	31.24369068849258	122.57886994450567	0.0	61.7	335.1485148514851
413750000	1441066805	31.243690373893664	122.57886922084639	0.0	61.7	335.18811881188117
413750000	1441066806	31.24369005408973	122.57886848655633	0.0	61.7	335.2277227722772
413750000	1441066807	31.243689729202625	122.57886774192606	0.0	61.7	335.26732673267327
413750000	1441066808	31.24368939935419	122.57886698724624	0.0	61.7	335.3069306930693
413750000	1441066809	31.24368906466626	122.5788662228074	0.0	61.7	335.34653465346537
413750000	1441066810	31.243688725260682	122.57886544890017	0.0	61.7	335.38613861386136
413750000	1441066811	31.243688381259304	122.57886466581517	0.0	61.7	335.4257425742574
413750000	1441066812	31.243688032783943	122.57886387384299	0.0	61.7	335.46534653465346
413750000	1441066813	31.24368767995647	122.57886307327419	0.0	61.7	335.5049504950495
413750000	1441066814	31.243687322898698	122.57886226439939	0.0	61.7	335.54455445544556
413750000	1441066815	31.24368696173251	122.57886144750921	0.0	61.7	335.5841584158416
413750000	1441066816	31.24368659657971	122.57886062289421	0.0	61.7	335.62376237623766
413750000	1441066817	31.243686227562165	122.57885979084503	0.0	61.7	335.66336633663366
413750000	1441066818	31.24368585480169	122.57885895165221	0.0	61.7	335.7029702970297
413750000	1441066819	31.243685478420144	122.5788581056064	0.0	61.7	335.74257425742576
413750000	1441066820	31.243685098539387	122.57885725299816	0.0	61.7	335.78217821782175
413750000	1441066821	31.243684715281223	122.57885639411812	0.0	61.7	335.8217821782178
413750000	1441066822	31.24368432876753	122.57885552925686	0.0	61.7	335.86138613861385
413750000	1441066823	31.243683939120103	122.57885465870497	0.0	61.7	335.90099009900985
413750000	1441066824	31.243683546460826	122.57885378275306	0.0	61.7	335.9405940594059
413750000	1441066825	31.243683150911522	122.57885290169173	0.0	61.7	335.98019801980195
413750000	1441066826	31.24368275259405	122.57885201581155	0.0	61.7	336.019801980198
413750000	1441066827	31.243682351630238	122.57885112540316	0.0	61.7	336.05940594059405
413750000	1441066828	31.243681948141923	122.57885023075714	0.0	61.7	336.0990099009901
413750000	1441066829	31.243681542250958	122.5788493321641	0.0	61.7	336.1386138613861
413750000	1441066830	31.243681134079186	122.57884842991459	0.0	61.7	336.17821782178214
413750000	1441066831	31.243680723748444	122.57884752429925	0.0	61.7	336.2178217821782
413750000	1441066832	31.243680311380565	122.57884661560867	0.0	61.7	336.25742574257424
413750000	1441066833	31.243679897097415	122.57884570413346	0.0	61.7	336.2970297029703
413750000	1441066834	31.24367948102082	122.57884479016417	0.0	61.7	336.33663366336634
413750000	1441066835	31.24367906327261	122.57884387399146	0.0	61.7	336.37623762376234
413750000	1441066836	31.243678643974626	122.57884295590587	0.0	61.7	336.4158415841584
413750000	1441066837	31.243678223248754	122.57884203619803	0.0	61.7	336.45544554455444
413750000	1441066838	31.243677801216794	122.57884111515855	0.0	61.7	336.4950495049505
413750000	1441066839	31.243677378000598	122.578840193078	0.0	61.7	336.53465346534654
413750000	1441066840	31.24367695372202	122.57883927024697	0.0	61.7	336.5742574257426
413750000	1441066841	31.243676528502878	122.57883834695609	0.0	61.7	336.61386138613864
413750000	1441066842	31.243676102465038	122.57883742349594	0.0	61.7	336.65346534653463
413750000	1441066843	31.24367567573033	122.57883650015712	0.0	61.7	336.6930693069307
413750000	1441066844	31.243675248420594	122.57883557723022	0.0	61.7	336.73267326732673
413750000	1441066845	31.24367482065768	122.57883465500585	0.0	61.7	336.7722772277228
413750000	1441066846	31.24367439256343	122.5788337337746	0.0	61.7	336.81188118811883
413750000	1441066847	31.24367396425969	122.57883281382705	0.0	61.7	336.8514851485149
413750000	1441066848	31.243673535868272	122.57883189545385	0.0	61.7	336.8910891089109
413750000	1441066849	31.24367310751106	122.5788309789455	0.0	61.7	336.9306930693069
413750000	1441066850	31.24367267930986	122.57883006459272	0.0	61.7	336.970297029703
413750000	1441066851	31.243672251386553	122.57882915268603	0.0	61.7	337.009900990099
413750000	1441066852	31.243671823862943	122.57882824351601	0.0	61.7	337.0495049504951
413750000	1441066853	31.243671396860886	122.57882733737334	0.0	61.7	337.08910891089107
413750000	1441066854	31.24367097050224	122.57882643454855	0.0	61.7	337.1287128712871
413750000	1441066855	31.243670544908827	122.57882553533226	0.0	61.7	337.16831683168317
413750000	1441066856	31.24367012020249	122.57882464001504	0.0	61.7	337.20792079207916
413750000	1441066857	31.24366969650509	122.57882374888754	0.0	61.7	337.2475247524752
413750000	1441066858	31.243669273938448	122.57882286224029	0.0	61.7	337.28712871287127
413750000	1441066859	31.243668852624406	122.57882198036395	0.0	61.7	337.3267326732673
413750000	1441066860	31.24366843268483	122.57882110354909	0.0	61.7	337.36633663366337
413750000	1441066861	31.243668014241536	122.57882023208631	0.0	61.7	337.40594059405936
413750000	1441066862	31.243667597416376	122.5788193662662	0.0	61.7	337.4455445544554
413750000	1441066863	31.243667182331194	122.57881850637936	0.0	61.7	337.48514851485146
413750000	1441066864	31.243666769107843	122.5788176527164	0.0	61.7	337.5247524752475
413750000	1441066865	31.243666357868126	122.5788168055679	0.0	61.7	337.56435643564356
413750000	1441066866	31.243665948733945	122.57881596522446	0.0	61.7	337.6039603960396
413750000	1441066867	31.2436655418271	122.57881513197668	0.0	61.7	337.6435643564356
413750000	1441066868	31.243665137269435	122.57881430611518	0.0	61.7	337.68316831683165
413750000	1441066869	31.243664735182797	122.57881348793052	0.0	61.7	337.7227722772277
413750000	1441066870	31.243664335689044	122.5788126777133	0.0	61.7	337.76237623762376
413750000	1441066871	31.243663938910004	122.57881187575414	0.0	61.7	337.8019801980198
413750000	1441066872	31.24366354496752	122.57881108234363	0.0	61.7	337.84158415841586
413750000	1441066873	31.243663153983434	122.57881029777236	0.0	61.7	337.88118811881185
413750000	1441066874	31.243662766079588	122.57880952233096	0.0	61.7	337.9207920792079
413750000	1441066875	31.24366238137783	122.57880875630995	0.0	61.7	337.96039603960395
413750000	1441066876	31.243661999999993	122.57880800000001	0.0	61.7	338.0
413750000	1441066877	31.243661621272224	122.57880725188504	0.0	61.7	338.0
413750000	1441066878	31.243661241337925	122.57880650322252	0.0	61.7	338.0
413750000	1441066879	31.24366085554471	122.57880574346319	0.0	61.7	338.0
413750000	1441066880	31.2436604592403	122.5788049620579	0.0	61.7	338.0
413750000	1441066881	31.243660047772348	122.57880414845741	0.0	61.7	338.0
413750000	1441066882	31.24365961648853	122.57880329211253	0.0	61.7	338.0
413750000	1441066883	31.243659160736524	122.57880238247405	0.0	61.7	338.0
413750000	1441066884	31.243658675863998	122.57880140899275	0.0	61.7	338.0
413750000	1441066885	31.24365815721861	122.57880036111946	0.0	61.7	338.0
413750000	1441066886	31.243657600148065	122.57879922830494	0.0	61.7	338.0
413750000	1441066887	31.243657	122.57879800000002	0.0	61.7	338.0
413750000	1441066888	31.243656354516343	122.57879667051131	0.0	61.7	338.09999999999997
413750000	1441066889	31.24365567101607	122.57879525356888	0.0	61.7	338.2
413750000	1441066890	31.243654959212368	122.5787937677586	0.0	61.7	338.29999999999995
413750000	1441066891	31.243654228818453	122.57879223166633	0.0	61.7	338.4
413750000	1441066892	31.243653489547498	122.57879066387795	0.0	61.7	338.5
413750000	1441066893	31.24365275111277	122.57878908297933	0.0	61.7	338.6
413750000	1441066894	31.24365202322743	122.57878750755634	0.0	61.7	338.7
413750000	1441066895	31.24365131560473	122.5787859561949	0.0	61.7	338.8
413750000	1441066896	31.243650637957842	122.57878444748083	0.0	61.7	338.9
413750000	1441066897	31.243650000000002	122.578783	0.0	61.7	339.0
413750000	1441066898	31.24364940914356	122.57878162818803	0.0	61.7	339.0
413750000	1441066899	31.24364886359752	122.5787803298794	0.0	61.7	339.0
413750000	1441066900	31.24364835927002	122.57877909875825	0.0	61.7	339.0
413750000	1441066901	31.243647892069202	122.57877792850886	0.0	61.7	339.0
413750000	1441066902	31.243647457903187	122.57877681281536	0.0	61.7	339.0
413750000	1441066903	31.243647052680146	122.57877574536202	0.0	61.7	339.0
413750000	1441066904	31.243646672308206	122.578774719833	0.0	61.7	339.0
413750000	1441066905	31.24364631269552	122.57877372991253	0.0	61.7	339.0
413750000	1441066906	31.243645969750215	122.57877276928477	0.0	61.7	339.0
413750000	1441066907	31.24364563938042	122.57877183163397	0.0	61.7	339.0
413750000	1441066908	31.243645317494305	122.57877091064431	0.0	61.7	339.0
413750000	1441066909	31.243645	122.57877	0.0	61.7	339.0
413750000	1441066910	31.24364468349777	122.57876909445535	0.0	61.7	339.06382978723406
413750000	1441066911	31.24364436735646	122.57876819304506	0.0	61.7	339.12765957446805
413750000	1441066912	31.24364405163706	122.57876729587397	0.0	61.7	339.1914893617021
413750000	1441066913	31.243643736400525	122.57876640304686	0.0	61.7	339.25531914893617
413750000	1441066914	31.243643421707848	122.57876551466856	0.0	61.7	339.3191489361702
413750000	1441066915	31.243643107620002	122.57876463084392	0.0	61.7	339.3829787234042
413750000	1441066916	31.243642794197967	122.57876375167771	0.0	61.7	339.4468085106383
413750000	1441066917	31.24364248150271	122.57876287727477	0.0	61.7	339.51063829787233
413750000	1441066918	31.243642169595212	122.5787620077399	0.0	61.7	339.57446808510633
413750000	1441066919	31.243641858536467	122.5787611431779	0.0	61.7	339.6382978723404
413750000	1441066920	31.243641548387426	122.57876028369364	0.0	61.7	339.70212765957444
413750000	1441066921	31.243641239209083	122.5787594293919	0.0	61.7	339.7659574468085
413750000	1441066922	31.243640931062405	122.57875858037747	0.0	61.7	339.82978723404256
413750000	1441066923	31.24364062400837	122.57875773675522	0.0	61.7	339.8936170212766
413750000	1441066924	31.24364031810798	122.57875689862992	0.0	61.7	339.95744680851067
413750000	1441066925	31.243640013422176	122.57875606610644	0.0	61.7	340.02127659574467
413750000	1441066926	31.243639710011955	122.5787552392895	0.0	61.7	340.0851063829787
413750000	1441066927	31.24363940793829	122.57875441828402	0.0	61.7	340.1489361702127
413750000	1441066928	31.24363910726216	122.57875360319478	0.0	61.7	340.2127659574468
413750000	1441066929	31.24363880804452	122.57875279412656	0.0	61.7	340.27659574468083
413750000	1441066930	31.24363851034639	122.5787519911842	0.0	61.7	340.3404255319149
413750000	1441066931	31.24363821422872	122.57875119447253	0.0	61.7	340.40425531914894
413750000	1441066932	31.243637919752494	122.57875040409634	0.0	61.7	340.46808510638294
413750000	1441066933	31.243637626978682	122.57874962016048	0.0	61.7	340.531914893617
413750000	1441066934	31.24363733596827	122.57874884276974	0.0	61.7	340.59574468085106
413750000	1441066935	31.243637046782222	122.57874807202892	0.0	61.7	340.6595744680851
413750000	1441066936	31.243636759481532	122.57874730804285	0.0	61.7	340.72340425531917
413750000	1441066937	31.243636474127168	122.57874655091635	0.0	61.7	340.7872340425532
413750000	1441066938	31.243636190780112	122.57874580075426	0.0	61.7	340.8510638297872
413750000	1441066939	31.24363590950133	122.57874505766135	0.0	61.7	340.9148936170212
413750000	1441066940	31.243635630351804	122.57874432174245	0.0	61.7	340.9787234042553
413750000	1441066941	31.243635353392524	122.5787435931024	0.0	61.7	341.04255319148933
413750000	1441066942	31.243635078684466	122.57874287184599	0.0	61.7	341.1063829787234
413750000	1441066943	31.24363480628858	122.57874215807801	0.0	61.7	341.17021276595744
413750000	1441066944	31.243634536265866	122.57874145190335	0.0	61.7	341.2340425531915
413750000	1441066945	31.243634268677294	122.57874075342676	0.0	61.7	341.29787234042556
413750000	1441066946	31.243634003583846	122.57874006275307	0.0	61.7	341.36170212765956
413750000	1441066947	31.243633741046498	122.57873937998711	0.0	61.7	341.4255319148936
413750000	1441066948	31.243633481126228	122.5787387052337	0.0	61.7	341.48936170212767
413750000	1441066949	31.243633223884014	122.57873803859763	0.0	61.7	341.5531914893617
413750000	1441066950	31.24363296938082	122.57873738018374	0.0	61.7	341.6170212765958
413750000	1441066951	31.243632717677635	122.57873673009684	0.0	61.7	341.6808510638298
413750000	1441066952	31.243632468835447	122.5787360884417	0.0	61.7	341.74468085106383
413750000	1441066953	31.243632222915206	122.57873545532321	0.0	61.7	341.80851063829783
413750000	1441066954	31.24363197997792	122.57873483084613	0.0	61.7	341.8723404255319
413750000	1441066955	31.243631740084524	122.5787342151153	0.0	61.7	341.93617021276594
413750000	1441066956	31.243631503296047	122.57873360823555	0.0	61.7	342.0
413750000	1441066957	31.243631269673426	122.57873301031165	0.0	61.7	342.06382978723406
413750000	1441066958	31.24363103927766	122.57873242144844	0.0	61.7	342.1276595744681
413750000	1441066959	31.243630812169712	122.57873184175075	0.0	61.7	342.19148936170217
413750000	1441066960	31.243630588410586	122.57873127132338	0.0	61.7	342.25531914893617
413750000	1441066961	31.243630368061222	122.57873071027115	0.0	61.7	342.3191489361702
413750000	1441066962	31.243630151182614	122.57873015869886	0.0	61.7	342.3829787234042
413750000	1441066963	31.243629937835735	122.57872961671136	0.0	61.7	342.4468085106383
413750000	1441066964	31.243629728081576	122.57872908441342	0.0	61.7	342.51063829787233
413750000	1441066965	31.24362952198111	122.57872856190988	0.0	61.7	342.5744680851064
413750000	1441066966	31.24362931959529	122.57872804930557	0.0	61.7	342.63829787234044
413750000	1441066967	31.243629120985133	122.57872754670525	0.0	61.7	342.70212765957444
413750000	1441066968	31.243628926211585	122.57872705421381	0.0	61.7	342.7659574468085
413750000	1441066969	31.243628735335626	122.57872657193603	0.0	61.7	342.82978723404256
413750000	1441066970	31.243628548418258	122.57872609997672	0.0	61.7	342.8936170212766
413750000	1441066971	31.243628365520415	122.57872563844069	0.0	61.7	342.95744680851067
413750000	1441066972	31.24362818670313	122.57872518743277	0.0	61.7	343.0212765957447
413750000	1441066973	31.243628012027337	122.57872474705776	0.0	61.7	343.0851063829788
413750000	1441066974	31.243627841554027	122.57872431742051	0.0	61.7	343.1489361702127
413750000	1441066975	31.243627675344165	122.5787238986258	0.0	61.7	343.2127659574468
413750000	1441066976	31.243627513458755	122.57872349077846	0.0	61.7	343.27659574468083
413750000	1441066977	31.24362735595875	122.5787230939833	0.0	61.7	343.3404255319149
413750000	1441066978	31.24362720290514	122.57872270834511	0.0	61.7	343.40425531914894
413750000	1441066979	31.2436270543589	122.57872233396877	0.0	61.7	343.468085106383
413750000	1441066980	31.243626910381003	122.57872197095907	0.0	61.7	343.53191489361706
413750000	1441066981	31.24362677103242	122.57872161942078	0.0	61.7	343.59574468085106
413750000	1441066982	31.24362663637415	122.57872127945873	0.0	61.7	343.6595744680851
413750000	1441066983	31.243626506467155	122.57872095117779	0.0	61.7	343.72340425531917
413750000	1441066984	31.243626381372387	122.57872063468275	0.0	61.7	343.7872340425532
413750000	1441066985	31.243626261150883	122.57872033007838	0.0	61.7	343.8510638297873
413750000	1441066986	31.243626145863566	122.57872003746954	0.0	61.7	343.9148936170213
413750000	1441066987	31.24362603557146	122.57871975696105	0.0	61.7	343.97872340425533
413750000	1441066988	31.2436259303355	122.57871948865771	0.0	61.7	344.04255319148933
413750000	1441066989	31.243625830216676	122.57871923266433	0.0	61.7	344.1063829787234
413750000	1441066990	31.243625735275973	122.57871898908571	0.0	61.7	344.17021276595744
413750000	1441066991	31.24362564557437	122.57871875802671	0.0	61.7	344.2340425531915
413750000	1441066992	31.243625561172816	122.57871853959212	0.0	61.7	344.29787234042556
413750000	1441066993	31.243625482132327	122.57871833388674	0.0	61.7	344.3617021276596
413750000	1441066994	31.243625408513864	122.57871814101544	0.0	61.7	344.42553191489367
413750000	1441066995	31.2436253403784	122.57871796108296	0.0	61.7	344.48936170212767
413750000	1441066996	31.243625277786908	122.57871779419418	0.0	61.7	344.5531914893617
413750000	1441066997	31.24362522080039	122.57871764045387	0.0	61.7	344.6170212765957
413750000	1441066998	31.24362516947978	122.57871749996688	0.0	61.7	344.6808510638298
413750000	1441066999	31.2436251238861	122.578717372838	0.0	61.7	344.74468085106383
413750000	1441067000	31.24362508408031	122.57871725917205	0.0	61.7	344.8085106382979
413750000	1441067001	31.243625050123367	122.57871715907386	0.0	61.7	344.87234042553195
413750000	1441067002	31.24362502207628	122.57871707264825	0.0	61.7	344.93617021276594
413750000	1441067003	31.243624999999998	122.578717	0.0	61.7	345.0
413750000	1441067004	31.2436249838288	122.57871694112865	0.0	61.7	345.0909090909091
413750000	1441067005	31.243624972990002	122.57871689561252	0.0	61.7	345.1818181818182
413750000	1441067006	31.243624966784225	122.57871686292461	0.0	61.7	345.2727272727273
413750000	1441067007	31.243624964512076	122.57871684253796	0.0	61.7	345.3636363636364
413750000	1441067008	31.243624965474154	122.57871683392558	0.0	61.7	345.45454545454544
413750000	1441067009	31.243624968971105	122.5787168365605	0.0	61.7	345.54545454545456
413750000	1441067010	31.243624974303522	122.57871684991571	0.0	61.7	345.6363636363636
413750000	1441067011	31.243624980772	122.57871687346424	0.0	61.7	345.72727272727275
413750000	1441067012	31.243624987677155	122.57871690667913	0.0	61.7	345.8181818181818
413750000	1441067013	31.243624994319624	122.57871694903336	0.0	61.7	345.9090909090909
413750000	1441067014	31.243624999999998	122.578717	0.0	61.7	346.0
413750000	1441067015	31.243625004168873	122.57871705818461	0.0	61.7	346.0
413750000	1441067016	31.243625006876734	122.57871711872316	0.0	61.7	346.0
413750000	1441067017	31.243625008324056	122.57871717588422	0.0	61.7	346.0
413750000	1441067018	31.243625008711327	122.57871722393634	0.0	61.7	346.0
413750000	1441067019	31.243625008238997	122.57871725714804	0.0	61.7	346.0
413750000	1441067020	31.243625007107546	122.5787172697879	0.0	61.7	346.0
413750000	1441067021	31.243625005517448	122.57871725612449	0.0	61.7	346.0
413750000	1441067022	31.24362500366918	122.57871721042633	0.0	61.7	346.0
413750000	1441067023	31.24362500176321	122.57871712696199	0.0	61.7	346.0
413750000	1441067024	31.243624999999998	122.578717	0.0	61.7	346.0
413750000	1441067025	31.243624998547624	122.57871682661516	0.0	61.7	346.0
413750000	1441067026	31.243624997444442	122.57871661510715	0.0	61.7	346.0
413750000	1441067027	31.243624996696408	122.57871637658192	0.0	61.7	346.0
413750000	1441067028	31.24362499630948	122.57871612214535	0.0	61.7	346.0
413750000	1441067029	31.243624996289615	122.57871586290338	0.0	61.7	346.0
413750000	1441067030	31.24362499664279	122.57871560996196	0.0	61.7	346.0
413750000	1441067031	31.243624997374948	122.57871537442698	0.0	61.7	346.0
413750000	1441067032	31.243624998492027	122.57871516740434	0.0	61.7	346.0
413750000	1441067033	31.243625000000005	122.57871500000002	0.0	61.7	346.0
413750000	1441067034	31.243625001866945	122.57871488037165	0.0	61.7	346.1
413750000	1441067035	31.243625003909372	122.5787148048838	0.0	61.7	346.2
413750000	1441067036	31.243625005905862	122.57871476695281	0.0	61.7	346.3
413750000	1441067037	31.243625007635078	122.57871475999505	0.0	61.7	346.4
413750000	1441067038	31.24362500887563	122.57871477742681	0.0	61.7	346.5
413750000	1441067039	31.243625009406127	122.5787148126644	0.0	61.7	346.6
413750000	1441067040	31.243625009005186	122.57871485912422	0.0	61.7	346.7
413750000	1441067041	31.243625007451445	122.57871491022253	0.0	61.7	346.8
413750000	1441067042	31.243625004523523	122.57871495937569	0.0	61.7	346.9
413750000	1441067043	31.243625000000005	122.57871500000002	0.0	61.7	347.0
413750000	1441067044	31.243624993823616	122.57871502701371	0.0	61.7	347.0
413750000	1441067045	31.24362498659335	122.57871504134235	0.0	61.7	347.0
413750000	1441067046	31.243624979072234	122.57871504541335	0.0	61.7	347.0
413750000	1441067047	31.24362497202333	122.57871504165419	0.0	61.7	347.0
413750000	1441067048	31.243624966209723	122.57871503249228	0.0	61.7	347.0
413750000	1441067049	31.24362496239444	122.57871502035508	0.0	61.7	347.0
413750000	1441067050	31.243624961340533	122.57871500767001	0.0	61.7	347.0
413750000	1441067051	31.243624963811094	122.57871499686455	0.0	61.7	347.0
413750000	1441067052	31.243624970569154	122.5787149903661	0.0	61.7	347.0
413750000	1441067053	31.243624982377767	122.57871499060211	0.0	61.7	347.0
413750000	1441067054	31.243625000000005	122.57871500000002	0.0	61.7	347.0
413750000	1441067055	31.243625024073147	122.57871502058721	0.0	61.7	346.95348837209303
413750000	1441067056	31.243625054731364	122.57871505279084	0.0	61.7	346.906976744186
413750000	1441067057	31.24362509198311	122.57871509663794	0.0	61.7	346.8604651162791
413750000	1441067058	31.243625135836755	122.57871515215564	0.0	61.7	346.8139534883721
413750000	1441067059	31.243625186300754	122.57871521937102	0.0	61.7	346.7674418604651
413750000	1441067060	31.243625243383484	122.57871529831114	0.0	61.7	346.7209302325581
413750000	1441067061	31.243625307093392	122.57871538900308	0.0	61.7	346.6744186046512
413750000	1441067062	31.243625377438892	122.57871549147393	0.0	61.7	346.6279069767442
413750000	1441067063	31.243625454428358	122.57871560575077	0.0	61.7	346.5813953488372
413750000	1441067064	31.243625538070248	122.57871573186068	0.0	61.7	346.5348837209302
413750000	1441067065	31.24362562837299	122.57871586983076	0.0	61.7	346.48837209302326
413750000	1441067066	31.243625725344945	122.57871601968803	0.0	61.7	346.4418604651163
413750000	1441067067	31.24362582899456	122.57871618145964	0.0	61.7	346.39534883720927
413750000	1441067068	31.243625939330247	122.57871635517266	0.0	61.7	346.3488372093023
413750000	1441067069	31.243626056360437	122.57871654085413	0.0	61.7	346.30232558139534
413750000	1441067070	31.243626180093518	122.57871673853118	0.0	61.7	346.25581395348837
413750000	1441067071	31.24362631053793	122.57871694823085	0.0	61.7	346.2093023255814
413750000	1441067072	31.243626447702056	122.57871716998024	0.0	61.7	346.1627906976744
413750000	1441067073	31.24362659159435	122.57871740380642	0.0	61.7	346.1162790697674
413750000	1441067074	31.243626742223185	122.5787176497365	0.0	61.7	346.06976744186045
413750000	1441067075	31.243626899597015	122.57871790779753	0.0	61.7	346.0232558139535
413750000	1441067076	31.243627063724233	122.57871817801662	0.0	61.7	345.9767441860465
413750000	1441067077	31.24362723461326	122.57871846042082	0.0	61.7	345.9302325581395
413750000	1441067078	31.243627412272517	122.57871875503722	0.0	61.7	345.8837209302326
413750000	1441067079	31.24362759671041	122.57871906189291	0.0	61.7	345.83720930232556
413750000	1441067080	31.24362778793535	122.57871938101496	0.0	61.7	345.7906976744186
413750000	1441067081	31.243627985955776	122.57871971243047	0.0	61.7	345.7441860465116
413750000	1441067082	31.24362819078007	122.57872005616652	0.0	61.7	345.69767441860466
413750000	1441067083	31.24362840241667	122.57872041225015	0.0	61.7	345.6511627906977
413750000	1441067084	31.243628620874	122.57872078070851	0.0	61.7	345.6046511627907
413750000	1441067085	31.24362884616044	122.57872116156861	0.0	61.7	345.5581395348837
413750000	1441067086	31.243629078284417	122.57872155485758	0.0	61.7	345.51162790697674
413750000	1441067087	31.24362931725437	122.57872196060246	0.0	61.7	345.4651162790698
413750000	1441067088	31.2436295630787	122.57872237883039	0.0	61.7	345.41860465116275
413750000	1441067089	31.24362981576582	122.5787228095684	0.0	61.7	345.3720930232558
413750000	1441067090	31.24363007532415	122.57872325284359	0.0	61.7	345.3255813953489
413750000	1441067091	31.24363034176208	122.57872370868303	0.0	61.7	345.27906976744185
413750000	1441067092	31.243630615088055	122.57872417711381	0.0	61.7	345.2325581395349
413750000	1441067093	31.243630895310496	122.57872465816304	0.0	61.7	345.18604651162786
413750000	1441067094	31.243631182437785	122.57872515185775	0.0	61.7	345.13953488372096
413750000	1441067095	31.243631476478367	122.57872565822504	0.0	61.7	345.09302325581393
413750000	1441067096	31.243631777440637	122.57872617729201	0.0	61.7	345.04651162790697
413750000	1441067097	31.24363208533302	122.57872670908571	0.0	61.7	345.0
413750000	1441067098	31.243632400163925	122.57872725363325	0.0	61.7	344.95348837209303
413750000	1441067099	31.24363272194178	122.5787278109617	0.0	61.7	344.90697674418607
413750000	1441067100	31.243633050674994	122.57872838109813	0.0	61.7	344.86046511627904
413750000	1441067101	31.24363338637196	122.57872896406963	0.0	61.7	344.8139534883721
413750000	1441067102	31.24363372904114	122.5787295599033	0.0	61.7	344.7674418604651
413750000	1441067103	31.2436340786909	122.5787301686262	0.0	61.7	344.72093023255815
413750000	1441067104	31.24363443532969	122.5787307902654	0.0	61.7	344.6744186046511
413750000	1441067105	31.24363479896591	122.57873142484799	0.0	61.7	344.62790697674416
413750000	1441067106	31.243635169607977	122.57873207240107	0.0	61.7	344.5813953488372
413750000	1441067107	31.24363554726429	122.5787327329517	0.0	61.7	344.5348837209302
413750000	1441067108	31.243635931943302	122.57873340652698	0.0	61.7	344.48837209302326
413750000	1441067109	31.243636323653394	122.57873409315398	0.0	61.7	344.44186046511624
413750000	1441067110	31.24363672240299	122.57873479285978	0.0	61.7	344.39534883720927
413750000	1441067111	31.243637128200522	122.57873550567145	0.0	61.7	344.3488372093023
413750000	1441067112	31.24363754105438	122.5787362316161	0.0	61.7	344.30232558139534
413750000	1441067113	31.243637960972997	122.57873697072081	0.0	61.7	344.25581395348837
413750000	1441067114	31.24363838796478	122.57873772301262	0.0	61.7	344.20930232558135
413750000	1441067115	31.243638822038115	122.57873848851865	0.0	61.7	344.16279069767444
413750000	1441067116	31.24363926320148	122.57873926726596	0.0	61.7	344.1162790697674
413750000	1441067117	31.243639711463253	122.57874005928166	0.0	61.7	344.06976744186045
413750000	1441067118	31.24364016683185	122.57874086459279	0.0	61.7	344.0232558139534
413750000	1441067119	31.24364062931568	122.57874168322647	0.0	61.7	343.9767441860465
413750000	1441067120	31.243641098923174	122.57874251520975	0.0	61.7	343.93023255813955
413750000	1441067121	31.243641575662743	122.57874336056975	0.0	61.7	343.8837209302325
413750000	1441067122	31.24364205954281	122.5787442193335	0.0	61.7	343.83720930232556
413750000	1441067123	31.243642550571746	122.57874509152813	0.0	61.7	343.7906976744186
413750000	1441067124	31.243643048758024	122.5787459771807	0.0	61.7	343.74418604651163
413750000	1441067125	31.243643554110022	122.57874687631826	0.0	61.7	343.6976744186046
413750000	1441067126	31.243644066636175	122.57874778896797	0.0	61.7	343.65116279069764
413750000	1441067127	31.243644586344885	122.57874871515685	0.0	61.7	343.60465116279073
413750000	1441067128	31.24364511324458	122.57874965491199	0.0	61.7	343.5581395348837
413750000	1441067129	31.24364564734365	122.57875060826045	0.0	61.7	343.51162790697674
413750000	1441067130	31.24364618865054	122.57875157522938	0.0	61.7	343.4651162790697
413750000	1441067131	31.243646737173645	122.57875255584581	0.0	61.7	343.4186046511628
413750000	1441067132	31.24364729292138	122.57875355013682	0.0	61.7	343.3720930232558
413750000	1441067133	31.24364785590218	122.5787545581295	0.0	61.7	343.3255813953488
413750000	1441067134	31.243648426124427	122.57875557985093	0.0	61.7	343.27906976744185
413750000	1441067135	31.24364900359657	122.57875661532823	0.0	61.7	343.2325581395349
413750000	1441067136	31.243649588327006	122.57875766458841	0.0	61.7	343.1860465116279
413750000	1441067137	31.243650180324153	122.57875872765861	0.0	61.7	343.1395348837209
413750000	1441067138	31.24365077959643	122.57875980456588	0.0	61.7	343.09302325581393
413750000	1441067139	31.243651386152237	122.57876089533733	0.0	61.7	343.04651162790697
413750000	1441067140	31.243652000000004	122.578762	0.0	61.7	343.0
413750000	1441067141	31.243652620606753	122.5787631177644	0.0	61.7	342.9
413750000	1441067142	31.243653245273972	122.57876424457459	0.0	61.7	342.8
413750000	1441067143	31.243653870761754	122.57876537555802	0.0	61.7	342.7
413750000	1441067144	31.24365449383018	122.57876650584217	0.0	61.7	342.6
413750000	1441067145	31.24365511123937	122.5787676305545	0.0	61.7	342.49999999999994
413750000	1441067146	31.243655719749405	122.57876874482247	0.0	61.7	342.4
413750000	1441067147	31.243656316120386	122.57876984377356	0.0	61.7	342.29999999999995
413750000	1441067148	31.24365689711242	122.57877092253518	0.0	61.7	342.2
413750000	1441067149	31.243657459485586	122.57877197623483	0.0	61.7	342.09999999999997
413750000	1441067150	31.243658000000007	122.578773	0.0	61.7	342.0
413750000	1441067151	31.24365851648533	122.57877399054172	0.0	61.7	341.9090909090909
413750000	1441067152	31.243659011049665	122.5787749509056	0.0	61.7	341.8181818181818
413750000	1441067153	31.243659486870683	122.57877588572089	0.0	61.7	341.72727272727275
413750000	1441067154	31.243659947126048	122.57877679961679	0.0	61.7	341.6363636363636
413750000	1441067155	31.24366039499346	122.57877769722253	0.0	61.7	341.54545454545456
413750000	1441067156	31.243660833650548	122.5787785831673	0.0	61.7	341.45454545454544
413750000	1441067157	31.243661266275023	122.57877946208039	0.0	61.7	341.3636363636364
413750000	1441067158	31.24366169604452	122.57878033859097	0.0	61.7	341.2727272727273
413750000	1441067159	31.243662126136734	122.57878121732828	0.0	61.7	341.1818181818182
413750000	1441067160	31.24366255972934	122.57878210292155	0.0	61.7	341.0909090909091
413750000	1441067161	31.243662999999998	122.578783	0.0	61.7	341.0
413750000	1441067162	31.243663449657312	122.57878391157196	0.0	61.7	341.0
413750000	1441067163	31.243663909533492	122.57878483416212	0.0	61.7	341.0
413750000	1441067164	31.243664379991696	122.57878576267439	0.0	61.7	341.0
413750000	1441067165	31.243664861395075	122.57878669201254	0.0	61.7	341.0
413750000	1441067166	31.24366535410675	122.57878761708042	0.0	61.7	341.0
413750000	1441067167	31.243665858489884	122.57878853278189	0.0	61.7	341.0
413750000	1441067168	31.243666374907644	122.57878943402073	0.0	61.7	341.0
413750000	1441067169	31.243666903723152	122.57879031570083	0.0	61.7	341.0
413750000	1441067170	31.243667445299543	122.57879117272596	0.0	61.7	341.0
413750000	1441067171	31.243667999999996	122.57879200000002	0.0	61.7	341.0
413750000	1441067172	31.24366856632505	122.57879279450567	0.0	61.7	340.875
413750000	1441067173	31.243669135324886	122.5787935615412	0.0	61.7	340.75
413750000	1441067174	31.243669696187123	122.57879430848368	0.0	61.7	340.625
413750000	1441067175	31.24367023809933	122.57879504271027	0.0	61.7	340.5
413750000	1441067176	31.243670750249127	122.57879577159807	0.0	61.7	340.375
413750000	1441067177	31.24367122182412	122.57879650252421	0.0	61.7	340.25
413750000	1441067178	31.243671642011872	122.57879724286582	0.0	61.7	340.12500000000006
413750000	1441067179	31.243672	122.57879800000002	0.0	61.7	340.0
413750000	1441067180	31.24367228817645	122.57879877939058	0.0	61.7	340.0
413750000	1441067181	31.243672511730516	122.57879957884799	0.0	61.7	340.0
413750000	1441067182	31.243672679051816	122.5788003942694	0.0	61.7	340.0
413750000	1441067183	31.243672798530014	122.5788012215519	0.0	61.7	340.0
413750000	1441067184	31.243672878554747	122.57880205659264	0.0	61.7	340.0
413750000	1441067185	31.243672927515632	122.57880289528877	0.0	61.7	340.0
413750000	1441067186	31.243672953802328	122.57880373353744	0.0	61.7	340.0
413750000	1441067187	31.243672965804482	122.57880456723576	0.0	61.7	340.0
413750000	1441067188	31.24367297191171	122.57880539228086	0.0	61.7	340.0
413750000	1441067189	31.24367298051367	122.57880620456989	0.0	61.7	340.0
413750000	1441067190	31.243672999999998	122.578807	0.0	61.7	340.0
413750000	1441067191	31.24367303706089	122.5788077749621	0.0	61.7	339.95000000000005
413750000	1441067192	31.243673091588814	122.57880852782216	0.0	61.7	339.90000000000003
413750000	1441067193	31.24367316177678	122.57880925743999	0.0	61.7	339.85
413750000	1441067194	31.243673245817835	122.57880996267534	0.0	61.7	339.8
413750000	1441067195	31.243673341904987	122.57881064238799	0.0	61.7	339.75
413750000	1441067196	31.24367344823127	122.57881129543769	0.0	61.7	339.7
413750000	1441067197	31.243673562989677	122.57881192068429	0.0	61.7	339.65
413750000	1441067198	31.243673684373263	122.57881251698748	0.0	61.7	339.6
413750000	1441067199	31.243673810575046	122.57881308320707	0.0	61.7	339.55
413750000	1441067200	31.243673939788042	122.57881361820286	0.0	61.7	339.5
413750000	1441067201	31.24367407020528	122.57881412083456	0.0	61.7	339.45
413750000	1441067202	31.24367420001978	122.57881458996198	0.0	61.7	339.40000000000003
413750000	1441067203	31.243674327424557	122.5788150244449	0.0	61.7	339.35
413750000	1441067204	31.243674450612662	122.57881542314308	0.0	61.7	339.3
413750000	1441067205	31.24367456777707	122.5788157849163	0.0	61.7	339.25
413750000	1441067206	31.243674677110857	122.57881610862432	0.0	61.7	339.2
413750000	1441067207	31.243674776807016	122.57881639312694	0.0	61.7	339.15
413750000	1441067208	31.24367486505857	122.57881663728391	0.0	61.7	339.09999999999997
413750000	1441067209	31.24367494005856	122.57881683995501	0.0	61.7	339.04999999999995
413750000	1441067210	31.243674999999993	122.57881700000002	0.0	61.7	339.0
413750000	1441067211	31.243675043715495	122.5788171173147	0.0	61.7	339.0
413750000	1441067212	31.24367507259609	122.57881719593892	0.0	61.7	339.0
413750000	1441067213	31.243675088672354	122.57881724094851	0.0	61.7	339.0
413750000	1441067214	31.243675093974918	122.5788172574193	0.0	61.7	339.0
413750000	1441067215	31.243675090534374	122.57881725042715	0.0	61.7	339.0
413750000	1441067216	31.243675080381337	122.57881722504791	0.0	61.7	339.0
413750000	1441067217	31.24367506554641	122.57881718635744	0.0	61.7	339.0
413750000	1441067218	31.243675048060222	122.57881713943156	0.0	61.7	339.0
413750000	1441067219	31.243675029953344	122.57881708934615	0.0	61.7	339.0
413750000	1441067220	31.2436750132564	122.578817041177	0.0	61.7	339.0
413750000	1441067221	31.243674999999993	122.57881700000002	0.0	61.7	339.0
413750000	1441067222	31.243674991711348	122.57881696980154	0.0	61.7	338.9
413750000	1441067223	31.24367498790405	122.57881695020998	0.0	61.7	338.8
413750000	1441067224	31.243674987588317	122.57881693976428	0.0	61.7	338.7
413750000	1441067225	31.243674989774377	122.5788169370034	0.0	61.7	338.6
413750000	1441067226	31.24367499347242	122.57881694046628	0.0	61.7	338.5
413750000	1441067227	31.24367499769268	122.5788169486919	0.0	61.7	338.4
413750000	1441067228	31.24367500144535	122.57881696021911	0.0	61.7	338.29999999999995
413750000	1441067229	31.243675003740655	122.57881697358691	0.0	61.7	338.2
413750000	1441067230	31.243675003588802	122.57881698733424	0.0	61.7	338.09999999999997
413750000	1441067231	31.243674999999993	122.57881700000002	0.0	61.7	338.0
413750000	1441067232	31.243674992168202	122.57881701037282	0.0	61.7	337.9620253164557
413750000	1441067233	31.24367498002235	122.57881701823976	0.0	61.7	337.92405063291136
413750000	1441067234	31.243674963675108	122.57881702363744	0.0	61.7	337.8860759493671
413750000	1441067235	31.24367494323916	122.57881702660261	0.0	61.7	337.8481012658228
413750000	1441067236	31.243674918827192	122.57881702717192	0.0	61.7	337.8101265822785
413750000	1441067237	31.24367489055186	122.57881702538208	0.0	61.7	337.77215189873414
413750000	1441067238	31.243674858525853	122.57881702126981	0.0	61.7	337.7341772151899
413750000	1441067239	31.243674822861855	122.57881701487173	0.0	61.7	337.69620253164555
413750000	1441067240	31.243674783672517	122.57881700622457	0.0	61.7	337.65822784810126
413750000	1441067241	31.243674741070535	122.57881699536497	0.0	61.7	337.6202531645569
413750000	1441067242	31.243674695168572	122.57881698232968	0.0	61.7	337.5822784810127
413750000	1441067243	31.24367464607933	122.57881696715539	0.0	61.7	337.5443037974684
413750000	1441067244	31.243674593915454	122.57881694987874	0.0	61.7	337.50632911392404
413750000	1441067245	31.243674538789648	122.57881693053645	0.0	61.7	337.46835443037975
413750000	1441067246	31.243674480814555	122.57881690916518	0.0	61.7	337.43037974683546
413750000	1441067247	31.24367442010289	122.57881688580164	0.0	61.7	337.39240506329116
413750000	1441067248	31.243674356767297	122.57881686048252	0.0	61.7	337.3544303797468
413750000	1441067249	31.243674290920467	122.57881683324447	0.0	61.7	337.3164556962025
413750000	1441067250	31.243674222675086	122.57881680412426	0.0	61.7	337.27848101265823
413750000	1441067251	31.243674152143807	122.57881677315848	0.0	61.7	337.24050632911394
413750000	1441067252	31.243674079439323	122.57881674038387	0.0	61.7	337.2025316455696
413750000	1441067253	31.24367400467431	122.57881670583716	0.0	61.7	337.1645569620253
413750000	1441067254	31.24367392796143	122.57881666955494	0.0	61.7	337.12658227848107
413750000	1441067255	31.24367384941337	122.57881663157397	0.0	61.7	337.0886075949367
413750000	1441067256	31.243673769142823	122.5788165919309	0.0	61.7	337.0506329113924
413750000	1441067257	31.243673687262426	122.57881655066244	0.0	61.7	337.0126582278481
413750000	1441067258	31.243673603884886	122.57881650780529	0.0	61.7	336.97468354430384
413750000	1441067259	31.24367351912286	122.57881646339611	0.0	61.7	336.9367088607595
413750000	1441067260	31.24367343308906	122.57881641747157	0.0	61.7	336.8987341772152
413750000	1441067261	31.24367334589611	122.57881637006844	0.0	61.7	336.86075949367086
413750000	1441067262	31.24367325765673	122.57881632122331	0.0	61.7	336.8227848101266
413750000	1441067263	31.243673168483564	122.57881627097294	0.0	61.7	336.7848101265823
413750000	1441067264	31.243673078489326	122.57881621935395	0.0	61.7	336.746835443038
413750000	1441067265	31.24367298778665	122.57881616640309	0.0	61.7	336.7088607594937
413750000	1441067266	31.243672896488242	122.57881611215703	0.0	61.7	336.6708860759494
413750000	1441067267	31.243672804706772	122.57881605665246	0.0	61.7	336.6329113924051
413750000	1441067268	31.243672712554908	122.57881599992604	0.0	61.7	336.59493670886076
413750000	1441067269	31.243672620145322	122.5788159420145	0.0	61.7	336.55696202531647
413750000	1441067270	31.24367252759071	122.5788158829545	0.0	61.7	336.5189873417722
413750000	1441067271	31.24367243500373	122.57881582278273	0.0	61.7	336.4810126582279
413750000	1441067272	31.24367234249708	122.57881576153589	0.0	61.7	336.44303797468353
413750000	1441067273	31.24367225018342	122.57881569925065	0.0	61.7	336.40506329113924
413750000	1441067274	31.243672158175414	122.57881563596372	0.0	61.7	336.36708860759495
413750000	1441067275	31.24367206658576	122.57881557171176	0.0	61.7	336.32911392405066
413750000	1441067276	31.243671975527125	122.57881550653148	0.0	61.7	336.2911392405063
413750000	1441067277	31.2436718851122	122.57881544045958	0.0	61.7	336.253164556962
413750000	1441067278	31.243671795453643	122.57881537353272	0.0	61.7	336.2151898734177
413750000	1441067279	31.243671706664134	122.57881530578759	0.0	61.7	336.17721518987344
413750000	1441067280	31.24367161885634	122.57881523726088	0.0	61.7	336.13924050632914
413750000	1441067281	31.24367153214297	122.57881516798929	0.0	61.7	336.1012658227848
413750000	1441067282	31.243671446636665	122.57881509800951	0.0	61.7	336.06329113924056
413750000	1441067283	31.243671362450122	122.57881502735822	0.0	61.7	336.0253164556962
413750000	1441067284	31.243671279696002	122.57881495607212	0.0	61.7	335.9873417721519
413750000	1441067285	31.243671198486997	122.57881488418786	0.0	61.7	335.9493670886076
413750000	1441067286	31.243671118935776	122.57881481174216	0.0	61.7	335.91139240506334
413750000	1441067287	31.243671041155007	122.57881473877171	0.0	61.7	335.873417721519
413750000	1441067288	31.243670965257387	122.57881466531319	0.0	61.7	335.8354430379747
413750000	1441067289	31.243670891355567	122.57881459140327	0.0	61.7	335.7974683544304
413750000	1441067290	31.24367081956225	122.57881451707868	0.0	61.7	335.7594936708861
413750000	1441067291	31.24367074999009	122.57881444237604	0.0	61.7	335.7215189873418
413750000	1441067292	31.243670682751777	122.57881436733213	0.0	61.7	335.6835443037975
413750000	1441067293	31.243670617959967	122.57881429198358	0.0	61.7	335.6455696202532
413750000	1441067294	31.24367055572737	122.57881421636705	0.0	61.7	335.6075949367089
413750000	1441067295	31.243670496166636	122.5788141405193	0.0	61.7	335.5696202531646
413750000	1441067296	31.243670439390453	122.57881406447697	0.0	61.7	335.53164556962025
413750000	1441067297	31.243670385511496	122.57881398827675	0.0	61.7	335.49367088607596
413750000	1441067298	31.243670334642427	122.57881391195535	0.0	61.7	335.45569620253167
413750000	1441067299	31.243670286895934	122.57881383554944	0.0	61.7	335.4177215189874
413750000	1441067300	31.243670242384695	122.57881375909574	0.0	61.7	335.3797468354431
413750000	1441067301	31.24367020122141	122.5788136826309	0.0	61.7	335.34177215189874
413750000	1441067302	31.243670163518694	122.5788136061916	0.0	61.7	335.30379746835445
413750000	1441067303	31.243670129389283	122.57881352981455	0.0	61.7	335.26582278481015
413750000	1441067304	31.243670098945813	122.57881345353645	0.0	61.7	335.22784810126586
413750000	1441067305	31.24367007230098	122.57881337739398	0.0	61.7	335.1898734177215
413750000	1441067306	31.243670049567466	122.5788133014238	0.0	61.7	335.1518987341772
413750000	1441067307	31.243670030857924	122.57881322566264	0.0	61.7	335.11392405063293
413750000	1441067308	31.243670016285048	122.57881315014714	0.0	61.7	335.07594936708864
413750000	1441067309	31.243670005961523	122.57881307491404	0.0	61.7	335.0379746835443
413750000	1441067310	31.243670000000005	122.578813	0.0	61.7	335.0
413750000	1441067311	31.243669998308096	122.57881292516524	0.0	61.7	335.0
413750000	1441067312	31.243669999973047	122.57881284906401	0.0	61.7	335.0
413750000	1441067313	31.243670003877032	122.57881277007417	0.0	61.7	335.0
413750000	1441067314	31.243670008902217	122.57881268657353	0.0	61.7	335.0
413750000	1441067315	31.243670013930764	122.57881259693988	0.0	61.7	335.0
413750000	1441067316	31.243670017844845	122.57881249955103	0.0	61.7	335.0
413750000	1441067317	31.243670019526657	122.57881239278481	0.0	61.7	335.0
413750000	1441067318	31.243670017858324	122.57881227501902	0.0	61.7	335.0
413750000	1441067319	31.24367001172205	122.57881214463147	0.0	61.7	335.0
413750000	1441067320	31.243670000000005	122.578812	0.0	61.7	335.0
413750000	1441067321	31.243669982188376	122.57881184024994	0.0	61.7	335.0
413750000	1441067322	31.24366996023963	122.57881166749686	0.0	61.7	335.0
413750000	1441067323	31.24366993672025	122.57881148460393	0.0	61.7	335.0
413750000	1441067324	31.243669914196687	122.57881129443422	0.0	61.7	335.0
413750000	1441067325	31.24366989523546	122.57881109985091	0.0	61.7	335.0
413750000	1441067326	31.243669882403047	122.5788109037171	0.0	61.7	335.0
413750000	1441067327	31.243669878265916	122.5788107088959	0.0	61.7	335.0
413750000	1441067328	31.243669885390556	122.57881051825048	0.0	61.7	335.0
413750000	1441067329	31.24366990634347	122.57881033464393	0.0	61.7	335.0
413750000	1441067330	31.24366994369112	122.57881016093941	0.0	61.7	335.0
413750000	1441067331	31.243669999999998	122.57881	0.0	61.7	335.0
413750000	1441067332	31.243670072666003	122.57880984496629	0.0	61.7	335.0
413750000	1441067333	31.24367013840272	122.57880965008852	0.0	61.7	335.0
413750000	1441067334	31.243670168753123	122.57880935989435	0.0	61.7	335.0
413750000	1441067335	31.2436701352602	122.5788089189114	0.0	61.7	335.0
413750000	1441067336	31.24367000946695	122.57880827166744	0.0	61.7	335.0
413750000	1441067337	31.243669762916337	122.57880736269003	0.0	61.7	335.0
413750000	1441067338	31.24366936715137	122.57880613650691	0.0	61.7	335.0
413750000	1441067339	31.243668793715006	122.57880453764574	0.0	61.7	335.0
413750000	1441067340	31.243668014150227	122.57880251063419	0.0	61.7	335.0
413750000	1441067341	31.24366699999999	122.5788	0.0	61.7	335.0
413750000	1441067342	31.24366573511152	122.57879697418032	0.0	61.7	335.0
413750000	1441067343	31.243664252549006	122.57879349725036	0.0	61.7	335.0
413750000	1441067344	31.243662597680892	122.57878965719482	0.0	61.7	335.0
413750000	1441067345	31.243660815875668	122.57878554199834	0.0	61.7	335.0
413750000	1441067346	31.2436589525018	122.57878123964561	0.0	61.7	335.0
413750000	1441067347	31.243657052927755	122.57877683812123	0.0	61.7	335.0
413750000	1441067348	31.24365516252204	122.5787724254099	0.0	61.7	335.0
413750000	1441067349	31.243653326653163	122.57876808949618	0.0	61.7	335.0
413750000	1441067350	31.243651590689637	122.57876391836469	0.0	61.7	335.0
413750000	1441067351	31.243650000000002	122.57876000000002	0.0	61.7	335.0
413750000	1441067352	31.24364859001974	122.57875640386908	0.0	61.7	335.05555555555554
413750000	1441067353	31.24364735645214	122.57875312536814	0.0	61.7	335.11111111111114
413750000	1441067354	31.24364628506746	122.57875014137586	0.0	61.7	335.16666666666674
413750000	1441067355	31.2436453616359	122.5787474287708	0.0	61.7	335.22222222222223
413750000	1441067356	31.243644571927735	122.57874496443164	0.0	61.7	335.27777777777777
413750000	1441067357	31.24364390171316	122.57874272523696	0.0	61.7	335.33333333333337
413750000	1441067358	31.24364333676242	122.57874068806547	0.0	61.7	335.3888888888889
413750000	1441067359	31.24364286284575	122.57873882979575	0.0	61.7	335.44444444444446
413750000	1441067360	31.243642465733338	122.57873712730648	0.0	61.7	335.5
413750000	1441067361	31.243642131195433	122.57873555747629	0.0	61.7	335.5555555555556
413750000	1441067362	31.24364184500224	122.57873409718385	0.0	61.7	335.61111111111114
413750000	1441067363	31.243641592923982	122.57873272330778	0.0	61.7	335.6666666666667
413750000	1441067364	31.243641360730866	122.57873141272674	0.0	61.7	335.72222222222223
413750000	1441067365	31.24364113419313	122.57873014231942	0.0	61.7	335.77777777777777
413750000	1441067366	31.243640899080933	122.57872888896442	0.0	61.7	335.83333333333337
413750000	1441067367	31.243640641164564	122.57872762954041	0.0	61.7	335.8888888888889
413750000	1441067368	31.24364034621417	122.57872634092605	0.0	61.7	335.94444444444446
413750000	1441067369	31.243639999999996	122.578725	0.0	61.7	336.0
413750000	1441067370	31.24363959195705	122.5787235886106	0.0	61.7	336.0
413750000	1441067371	31.24363912617959	122.57872210848484	0.0	61.7	336.0
413750000	1441067372	31.24363861042667	122.57872056631945	0.0	61.7	336.0
413750000	1441067373	31.243638052457353	122.57871896881107	0.0	61.7	336.0
413750000	1441067374	31.243637460030705	122.57871732265643	0.0	61.7	336.0
413750000	1441067375	31.243636840905783	122.5787156345522	0.0	61.7	336.0
413750000	1441067376	31.243636202841646	122.57871391119508	0.0	61.7	336.0
413750000	1441067377	31.24363555359736	122.57871215928175	0.0	61.7	336.0
413750000	1441067378	31.243634900931994	122.57871038550887	0.0	61.7	336.0
413750000	1441067379	31.243634252604604	122.57870859657316	0.0	61.7	336.0
413750000	1441067380	31.24363361637424	122.57870679917131	0.0	61.7	336.0
413750000	1441067381	31.243633	122.578705	0.0	61.7	336.0
413750000	1441067382	31.243632409605567	122.57870320437165	0.0	61.7	336.1
413750000	1441067383	31.24363184477336	122.57870141206179	0.0	61.7	336.2
413750000	1441067384	31.243631303450396	122.57869962146167	0.0	61.7	336.3
413750000	1441067385	31.243630783583708	122.57869783096255	0.0	61.7	336.4
413750000	1441067386	31.243630283120375	122.57869603895571	0.0	61.7	336.50000000000006
413750000	1441067387	31.2436298000074	122.57869424383243	0.0	61.7	336.6
413750000	1441067388	31.243629332191833	122.57869244398394	0.0	61.7	336.70000000000005
413750000	1441067389	31.24362887762071	122.57869063780153	0.0	61.7	336.8
413750000	1441067390	31.24362843424109	122.57868882367644	0.0	61.7	336.90000000000003
413750000	1441067391	31.24362800000001	122.578687	0.0	61.7	337.0
413750000	1441067392	31.243627573156264	122.57868516555185	0.0	61.7	337.0909090909091
413750000	1441067393	31.243627153215837	122.57868332066529	0.0	61.7	337.1818181818182
413750000	1441067394	31.24362673999646	122.57868146606211	0.0	61.7	337.27272727272725
413750000	1441067395	31.24362633331588	122.578679602464	0.0	61.7	337.3636363636364
413750000	1441067396	31.24362593299184	122.57867773059274	0.0	61.7	337.45454545454544
413750000	1441067397	31.2436255388421	122.57867585117006	0.0	61.7	337.54545454545456
413750000	1441067398	31.243625150684355	122.57867396491767	0.0	61.7	337.6363636363637
413750000	1441067399	31.243624768336378	122.57867207255735	0.0	61.7	337.7272727272727
413750000	1441067400	31.243624391615928	122.57867017481084	0.0	61.7	337.8181818181818
413750000	1441067401	31.243624020340704	122.57866827239984	0.0	61.7	337.90909090909093
413750000	1441067402	31.243623654328484	122.5786663660461	0.0	61.7	338.0
413750000	1441067403	31.243623293397	122.57866445647137	0.0	61.7	338.0909090909091
413750000	1441067404	31.243622937363984	122.57866254439739	0.0	61.7	338.1818181818182
413750000	1441067405	31.24362258604719	122.57866063054588	0.0	61.7	338.27272727272725
413750000	1441067406	31.24362223926435	122.57865871563861	0.0	61.7	338.3636363636364
413750000	1441067407	31.24362189683322	122.57865680039731	0.0	61.7	338.4545454545455
413750000	1441067408	31.243621558571533	122.5786548855437	0.0	61.7	338.54545454545456
413750000	1441067409	31.243621224297037	122.57865297179954	0.0	61.7	338.6363636363636
413750000	1441067410	31.243620893827483	122.57865105988658	0.0	61.7	338.72727272727275
413750000	1441067411	31.243620566980578	122.57864915052653	0.0	61.7	338.8181818181818
413750000	1441067412	31.24362024357409	122.57864724444113	0.0	61.7	338.90909090909093
413750000	1441067413	31.243619923425783	122.57864534235213	0.0	61.7	339.00000000000006
413750000	1441067414	31.243619606353356	122.57864344498127	0.0	61.7	339.09090909090907
413750000	1441067415	31.24361929217459	122.57864155305028	0.0	61.7	339.1818181818182
413750000	1441067416	31.243618980707208	122.5786396672809	0.0	61.7	339.2727272727273
413750000	1441067417	31.243618671768953	122.57863778839489	0.0	61.7	339.3636363636364
413750000	1441067418	31.24361836517757	122.57863591711398	0.0	61.7	339.4545454545455
413750000	1441067419	31.243618060750798	122.57863405415989	0.0	61.7	339.54545454545456
413750000	1441067420	31.243617758306396	122.57863220025439	0.0	61.7	339.6363636363636
413750000	1441067421	31.243617457662086	122.57863035611919	0.0	61.7	339.72727272727275
413750000	1441067422	31.243617158635622	122.57862852247604	0.0	61.7	339.81818181818187
413750000	1441067423	31.243616861044757	122.5786267000467	0.0	61.7	339.90909090909093
413750000	1441067424	31.243616564707217	122.57862488955287	0.0	61.7	340.0
413750000	1441067425	31.243616269440754	122.5786230917163	0.0	61.7	340.0909090909091
413750000	1441067426	31.243615975063097	122.57862130725876	0.0	61.7	340.1818181818182
413750000	1441067427	31.24361568139202	122.57861953690195	0.0	61.7	340.2727272727273
413750000	1441067428	31.24361538824524	122.57861778136761	0.0	61.7	340.36363636363643
413750000	1441067429	31.243615095440497	122.57861604137751	0.0	61.7	340.45454545454544
413750000	1441067430	31.243614802795552	122.57861431765342	0.0	61.7	340.54545454545456
413750000	1441067431	31.243614510128147	122.57861261091699	0.0	61.7	340.6363636363636
413750000	1441067432	31.243614217256024	122.57861092189002	0.0	61.7	340.72727272727275
413750000	1441067433	31.243613923996904	122.57860925129421	0.0	61.7	340.81818181818187
413750000	1441067434	31.24361363016856	122.57860759985134	0.0	61.7	340.9090909090909
413750000	1441067435	31.243613335588723	122.57860596828311	0.0	61.7	341.0
413750000	1441067436	31.243613040075143	122.5786043573113	0.0	61.7	341.0909090909091
413750000	1441067437	31.24361274344556	122.57860276765764	0.0	61.7	341.1818181818182
413750000	1441067438	31.243612445517716	122.57860120004383	0.0	61.7	341.2727272727273
413750000	1441067439	31.24361214610933	122.57859965519165	0.0	61.7	341.3636363636364
413750000	1441067440	31.243611845038195	122.57859813382284	0.0	61.7	341.45454545454544
413750000	1441067441	31.24361154212203	122.57859663665911	0.0	61.7	341.54545454545456
413750000	1441067442	31.24361123717858	122.57859516442221	0.0	61.7	341.6363636363637
413750000	1441067443	31.24361093002557	122.57859371783391	0.0	61.7	341.72727272727275
413750000	1441067444	31.243610620480784	122.57859229761588	0.0	61.7	341.8181818181818
413750000	1441067445	31.243610308361937	122.57859090448996	0.0	61.7	341.90909090909093
413750000	1441067446	31.243609993486782	122.57858953917781	0.0	61.7	342.0
413750000	1441067447	31.243609675673035	122.57858820240118	0.0	61.7	342.0909090909091
413750000	1441067448	31.24360935473849	122.57858689488182	0.0	61.7	342.1818181818182
413750000	1441067449	31.243609030500856	122.57858561734147	0.0	61.7	342.27272727272725
413750000	1441067450	31.243608702777895	122.57858437050189	0.0	61.7	342.3636363636364
413750000	1441067451	31.243608371387335	122.57858315508479	0.0	61.7	342.4545454545455
413750000	1441067452	31.243608036146927	122.57858197181191	0.0	61.7	342.54545454545456
413750000	1441067453	31.243607696874413	122.57858082140501	0.0	61.7	342.6363636363637
413750000	1441067454	31.243607353387535	122.57857970458579	0.0	61.7	342.72727272727275
413750000	1441067455	31.243607005504057	122.57857862207605	0.0	61.7	342.8181818181818
413750000	1441067456	31.24360665304169	122.57857757459746	0.0	61.7	342.90909090909093
413750000	1441067457	31.2436062958182	122.57857656287182	0.0	61.7	343.00000000000006
413750000	1441067458	31.243605933651327	122.57857558762083	0.0	61.7	343.0909090909091
413750000	1441067459	31.2436055663588	122.57857464956624	0.0	61.7	343.1818181818182
413750000	1441067460	31.243605193758395	122.5785737494298	0.0	61.7	343.2727272727273
413750000	1441067461	31.24360481566782	122.57857288793322	0.0	61.7	343.3636363636364
413750000	1441067462	31.243604431904853	122.57857206579828	0.0	61.7	343.4545454545455
413750000	1441067463	31.243604042287192	122.57857128374671	0.0	61.7	343.54545454545456
413750000	1441067464	31.243603646632625	122.57857054250022	0.0	61.7	343.6363636363636
413750000	1441067465	31.24360324475888	122.57856984278055	0.0	61.7	343.72727272727275
413750000	1441067466	31.243602836483696	122.57856918530948	0.0	61.7	343.81818181818187
413750000	1441067467	31.243602421624836	122.5785685708087	0.0	61.7	343.90909090909093
413750000	1441067468	31.243602000000003	122.57856799999999	0.0	61.7	344.0
413750000	1441067469	31.24360157228088	122.57856747149297	0.0	61.7	344.0909090909091
413750000	1441067470	31.24360114255475	122.57856697544894	0.0	61.7	344.1818181818182
413750000	1441067471	31.24360071576279	122.57856649991703	0.0	61.7	344.2727272727273
413750000	1441067472	31.243600296846182	122.57856603294644	0.0	61.7	344.36363636363643
413750000	1441067473	31.243599890746154	122.57856556258635	0.0	61.7	344.45454545454544
413750000	1441067474	31.24359950240385	122.57856507688592	0.0	61.7	344.54545454545456
413750000	1441067475	31.24359913676046	122.57856456389433	0.0	61.7	344.6363636363636
413750000	1441067476	31.2435987987572	122.57856401166079	0.0	61.7	344.72727272727275
413750000	1441067477	31.243598493335245	122.57856340823442	0.0	61.7	344.81818181818187
413750000	1441067478	31.243598225435793	122.57856274166443	0.0	61.7	344.90909090909093
413750000	1441067479	31.243598	122.57856199999999	0.0	61.7	345.0
413750000	1441067480	31.243597819800886	122.5785611754663	0.0	61.7	345.1
413750000	1441067481	31.243597678938578	122.57856027699263	0.0	61.7	345.2
413750000	1441067482	31.243597569345035	122.57855931768427	0.0	61.7	345.3
413750000	1441067483	31.243597482952218	122.57855831064654	0.0	61.7	345.4
413750000	1441067484	31.2435974116921	122.57855726898472	0.0	61.7	345.5
413750000	1441067485	31.243597347496593	122.57855620580415	0.0	61.7	345.6
413750000	1441067486	31.243597282297696	122.57855513421009	0.0	61.7	345.70000000000005
413750000	1441067487	31.24359720802731	122.57855406730783	0.0	61.7	345.8
413750000	1441067488	31.243597116617433	122.57855301820271	0.0	61.7	345.90000000000003
413750000	1441067489	31.243596999999998	122.578552	0.0	61.7	346.0
413750000	1441067490	31.243596852185334	122.57855102389945	0.0	61.7	346.0
413750000	1441067491	31.24359667549718	122.57855009347854	0.0	61.7	346.0
413750000	1441067492	31.243596474337664	122.57854921040911	0.0	61.7	346.0
413750000	1441067493	31.243596253108898	122.57854837636309	0.0	61.7	346.0
413750000	1441067494	31.243596016212965	122.57854759301235	0.0	61.7	346.0
413750000	1441067495	31.243595768051986	122.57854686202877	0.0	61.7	346.0
413750000	1441067496	31.2435955130281	122.57854618508428	0.0	61.7	346.0
413750000	1441067497	31.243595255543404	122.57854556385072	0.0	61.7	346.0
413750000	1441067498	31.243595	122.578545	0.0	61.7	346.0
413750000	1441067499	31.24359475036713	122.57854449440532	0.0	61.7	346.0909090909091
413750000	1441067500	31.243594508882545	122.57854404474506	0.0	61.7	346.1818181818182
413750000	1441067501	31.24359427735114	122.57854364789891	0.0	61.7	346.27272727272725
413750000	1441067502	31.243594057577795	122.57854330074656	0.0	61.7	346.3636363636364
413750000	1441067503	31.24359385136739	122.57854300016767	0.0	61.7	346.45454545454544
413750000	1441067504	31.24359366052479	122.57854274304196	0.0	61.7	346.54545454545456
413750000	1441067505	31.24359348685491	122.5785425262491	0.0	61.7	346.6363636363636
413750000	1441067506	31.2435933321626	122.5785423466688	0.0	61.7	346.7272727272727
413750000	1441067507	31.24359319825275	122.57854220118071	0.0	61.7	346.8181818181818
413750000	1441067508	31.243593086930264	122.57854208666457	0.0	61.7	346.9090909090909
413750000	1441067509	31.243593000000004	122.578542	0.0	61.7	347.0
413750000	1441067510	31.24359293842585	122.57854193812368	0.0	61.7	347.1111111111111
413750000	1441067511	31.243592899807737	122.57854189819999	0.0	61.7	347.22222222222223
413750000	1441067512	31.243592880904586	122.57854187745025	0.0	61.7	347.3333333333333
413750000	1441067513	31.243592878475337	122.57854187309582	0.0	61.7	347.44444444444446
413750000	1441067514	31.24359288927891	122.57854188235804	0.0	61.7	347.55555555555554
413750000	1441067515	31.243592910074238	122.57854190245821	0.0	61.7	347.66666666666663
413750000	1441067516	31.24359293762024	122.57854193061772	0.0	61.7	347.77777777777777
413750000	1441067517	31.24359296867585	122.57854196405786	0.0	61.7	347.88888888888886
413750000	1441067518	31.243593000000004	122.578542	0.0	61.7	348.0
413750000	1441067519	31.243593028903838	122.57854203612631	0.0	61.7	348.02666666666664
413750000	1441067520	31.243593054907404	122.57854207196259	0.0	61.7	348.05333333333334
413750000	1441067521	31.243593078083006	122.57854210749537	0.0	61.7	348.08
413750000	1441067522	31.243593098502885	122.57854214271129	0.0	61.7	348.1066666666666
413750000	1441067523	31.243593116239335	122.57854217759693	0.0	61.7	348.1333333333333
413750000	1441067524	31.243593131364644	122.57854221213894	0.0	61.7	348.15999999999997
413750000	1441067525	31.24359314395106	122.57854224632388	0.0	61.7	348.18666666666667
413750000	1441067526	31.243593154070858	122.5785422801384	0.0	61.7	348.2133333333333
413750000	1441067527	31.243593161796362	122.57854231356905	0.0	61.7	348.23999999999995
413750000	1441067528	31.24359316719978	122.57854234660246	0.0	61.7	348.26666666666665
413750000	1441067529	31.243593170353442	122.57854237922527	0.0	61.7	348.2933333333333
413750000	1441067530	31.243593171329596	122.57854241142402	0.0	61.7	348.31999999999994
413750000	1441067531	31.243593170200533	122.57854244318538	0.0	61.7	348.34666666666664
413750000	1441067532	31.2435931670385	122.5785424744959	0.0	61.7	348.37333333333333
413750000	1441067533	31.24359316191583	122.5785425053422	0.0	61.7	348.40000000000003
413750000	1441067534	31.243593154904737	122.5785425357109	0.0	61.7	348.4266666666667
413750000	1441067535	31.243593146077533	122.57854256558859	0.0	61.7	348.4533333333333
413750000	1441067536	31.243593135506476	122.5785425949619	0.0	61.7	348.48
413750000	1441067537	31.243593123263853	122.5785426238174	0.0	61.7	348.50666666666666
413750000	1441067538	31.243593109421944	122.57854265214172	0.0	61.7	348.5333333333333
413750000	1441067539	31.243593094053022	122.57854267992144	0.0	61.7	348.56
413750000	1441067540	31.243593077229356	122.57854270714317	0.0	61.7	348.58666666666664
413750000	1441067541	31.243593059023226	122.57854273379355	0.0	61.7	348.61333333333334
413750000	1441067542	31.243593039506898	122.57854275985913	0.0	61.7	348.64
413750000	1441067543	31.24359301875266	122.57854278532658	0.0	61.7	348.66666666666663
413750000	1441067544	31.243592996832792	122.57854281018246	0.0	61.7	348.6933333333333
413750000	1441067545	31.24359297381955	122.57854283441335	0.0	61.7	348.71999999999997
413750000	1441067546	31.243592949785235	122.57854285800592	0.0	61.7	348.7466666666666
413750000	1441067547	31.243592924802112	122.57854288094673	0.0	61.7	348.7733333333333
413750000	1441067548	31.243592898942442	122.57854290322241	0.0	61.7	348.79999999999995
413750000	1441067549	31.243592872278516	122.57854292481952	0.0	61.7	348.82666666666665
413750000	1441067550	31.243592844882617	122.57854294572472	0.0	61.7	348.85333333333335
413750000	1441067551	31.243592816827	122.5785429659246	0.0	61.7	348.88
413750000	1441067552	31.243592788183975	122.57854298540576	0.0	61.7	348.9066666666667
413750000	1441067553	31.243592759025795	122.57854300415477	0.0	61.7	348.93333333333334
413750000	1441067554	31.243592729424723	122.57854302215829	0.0	61.7	348.96
413750000	1441067555	31.243592699453046	122.57854303940287	0.0	61.7	348.9866666666667
413750000	1441067556	31.24359266918305	122.57854305587517	0.0	61.7	349.0133333333333
413750000	1441067557	31.243592638687016	122.57854307156177	0.0	61.7	349.04
413750000	1441067558	31.243592608037194	122.57854308644929	0.0	61.7	349.06666666666666
413750000	1441067559	31.243592577305865	122.57854310052429	0.0	61.7	349.0933333333333
413750000	1441067560	31.243592546565335	122.5785431137734	0.0	61.7	349.12
413750000	1441067561	31.243592515887855	122.57854312618323	0.0	61.7	349.14666666666665
413750000	1441067562	31.243592485345687	122.57854313774041	0.0	61.7	349.1733333333333
413750000	1441067563	31.243592455011147	122.57854314843149	0.0	61.7	349.2
413750000	1441067564	31.243592424956475	122.57854315824312	0.0	61.7	349.22666666666663
413750000	1441067565	31.24359239525397	122.57854316716188	0.0	61.7	349.25333333333333
413750000	1441067566	31.243592365975896	122.57854317517439	0.0	61.7	349.28000000000003
413750000	1441067567	31.243592337194514	122.57854318226723	0.0	61.7	349.3066666666667
413750000	1441067568	31.243592308982148	122.57854318842702	0.0	61.7	349.33333333333337
413750000	1441067569	31.243592281411015	122.57854319364039	0.0	61.7	349.36
413750000	1441067570	31.243592254553437	122.57854319789391	0.0	61.7	349.38666666666666
413750000	1441067571	31.243592228481674	122.57854320117418	0.0	61.7	349.41333333333336
413750000	1441067572	31.24359220326798	122.57854320346785	0.0	61.7	349.44
413750000	1441067573	31.243592178984674	122.57854320476146	0.0	61.7	349.4666666666667
413750000	1441067574	31.243592155704	122.57854320504168	0.0	61.7	349.49333333333334
413750000	1441067575	31.243592133498243	122.57854320429506	0.0	61.7	349.52
413750000	1441067576	31.24359211243968	122.57854320250823	0.0	61.7	349.5466666666667
413750000	1441067577	31.243592092600586	122.57854319966782	0.0	61.7	349.5733333333333
413750000	1441067578	31.243592074053232	122.57854319576039	0.0	61.7	349.59999999999997
413750000	1441067579	31.243592056869897	122.57854319077256	0.0	61.7	349.62666666666667
413750000	1441067580	31.24359204112287	122.57854318469094	0.0	61.7	349.6533333333333
413750000	1441067581	31.243592026884404	122.57854317750216	0.0	61.7	349.68
413750000	1441067582	31.243592014226806	122.57854316919276	0.0	61.7	349.7066666666667
413750000	1441067583	31.243592003222304	122.57854315974939	0.0	61.7	349.73333333333335
413750000	1441067584	31.24359199394322	122.57854314915865	0.0	61.7	349.76000000000005
413750000	1441067585	31.243591986461812	122.57854313740717	0.0	61.7	349.7866666666667
413750000	1441067586	31.243591980850358	122.57854312448148	0.0	61.7	349.81333333333333
413750000	1441067587	31.243591977181126	122.57854311036824	0.0	61.7	349.84000000000003
413750000	1441067588	31.243591975526403	122.57854309505406	0.0	61.7	349.8666666666667
413750000	1441067589	31.24359197595845	122.57854307852553	0.0	61.7	349.8933333333334
413750000	1441067590	31.24359197854957	122.57854306076925	0.0	61.7	349.92
413750000	1441067591	31.243591983372017	122.57854304177182	0.0	61.7	349.94666666666666
413750000	1441067592	31.243591990498064	122.57854302151989	0.0	61.7	349.97333333333336
413750000	1441067593	31.243592000000003	122.578543	0.0	61.7	350.0
413750000	1441067594	31.24359201166977	122.57854298028924	0.0	61.7	350.0
413750000	1441067595	31.243592024178017	122.57854297782654	0.0	61.7	350.0
413750000	1441067596	31.243592035915054	122.57854301114125	0.0	61.7	350.0
413750000	1441067597	31.243592045271228	122.57854309876276	0.0	61.7	350.0
413750000	1441067598	31.243592050636824	122.5785432592204	0.0	61.7	350.0
413750000	1441067599	31.24359205040219	122.57854351104359	0.0	61.7	350.0
413750000	1441067600	31.24359204295763	122.57854387276166	0.0	61.7	350.0
413750000	1441067601	31.243592026693456	122.57854436290401	0.0	61.7	350.0
413750000	1441067602	31.243592000000003	122.578545	0.0	61.7	350.0
413750000	1441067603	31.24359196180958	122.57854579804746	0.0	61.7	349.96666666666664
413750000	1441067604	31.243591913222613	122.57854675291793	0.0	61.7	349.93333333333334
413750000	1441067605	31.243591855881505	122.57854785595153	0.0	61.7	349.90000000000003
413750000	1441067606	31.243591791428678	122.57854909848821	0.0	61.7	349.8666666666667
413750000	1441067607	31.243591721506537	122.57855047186806	0.0	61.7	349.8333333333333
413750000	1441067608	31.2435916477575	122.5785519674311	0.0	61.7	349.8
413750000	1441067609	31.243591571824005	122.57855357651738	0.0	61.7	349.76666666666665
413750000	1441067610	31.243591495348443	122.57855529046692	0.0	61.7	349.73333333333335
413750000	1441067611	31.243591419973235	122.57855710061978	0.0	61.7	349.70000000000005
413750000	1441067612	31.243591347340804	122.57855899831597	0.0	61.7	349.6666666666667
413750000	1441067613	31.243591279093565	122.57856097489552	0.0	61.7	349.6333333333333
413750000	1441067614	31.243591216873916	122.57856302169851	0.0	61.7	349.6
413750000	1441067615	31.243591162324318	122.57856513006494	0.0	61.7	349.56666666666666
413750000	1441067616	31.243591117087146	122.57856729133485	0.0	61.7	349.53333333333336
413750000	1441067617	31.243591082804848	122.57856949684832	0.0	61.7	349.50000000000006
413750000	1441067618	31.243591061119808	122.57857173794534	0.0	61.7	349.4666666666667
413750000	1441067619	31.243591053674486	122.57857400596598	0.0	61.7	349.43333333333334
413750000	1441067620	31.24359106211129	122.57857629225023	0.0	61.7	349.4
413750000	1441067621	31.243591088072623	122.5785785881382	0.0	61.7	349.3666666666667
413750000	1441067622	31.2435911332009	122.57858088496987	0.0	61.7	349.33333333333337
413750000	1441067623	31.243591199138596	122.57858317408532	0.0	61.7	349.3
413750000	1441067624	31.243591287528087	122.57858544682456	0.0	61.7	349.2666666666667
413750000	1441067625	31.24359140001181	122.57858769452764	0.0	61.7	349.23333333333335
413750000	1441067626	31.243591538232188	122.57858990853458	0.0	61.7	349.2
413750000	1441067627	31.24359170383164	122.57859208018546	0.0	61.7	349.1666666666667
413750000	1441067628	31.2435918984526	122.57859420082029	0.0	61.7	349.1333333333334
413750000	1441067629	31.243592123737496	122.57859626177914	0.0	61.7	349.1
413750000	1441067630	31.24359238132874	122.578598254402	0.0	61.7	349.06666666666666
413750000	1441067631	31.24359267286877	122.57860017002893	0.0	61.7	349.03333333333336
413750000	1441067632	31.243593000000004	122.578602	0.0	61.7	349.0
413750000	1441067633	31.243593363300104	122.57860374016337	0.0	61.7	348.90909090909093
413750000	1441067634	31.243593759087727	122.57860540439985	0.0	61.7	348.81818181818187
413750000	1441067635	31.243594182616672	122.57860701109848	0.0	61.7	348.72727272727275
[truncated: 8,842 more rows]
