# Supplementary material for: Maritime traffic congestion identification and ship trajectory prediction using temporal graph convolutional networks
Source: PLoS One. 2026 Mar 9;21(3):e0342781. doi: 10.1371/journal.pone.0342781 (PMC12970927; doi:10.1371/journal.pone.0342781)
Supplement: S1 File — (ZIP) [file pone.0342781.s001.zip › data/interpolation/shipid_413788788_processed.csv]

shipid	lasttime	lat	lon	sog	cog	hdg
413788788	1441066420	31.286397000000004	122.859745	8.5	172.3	150.99999999999994
413788788	1441066421	31.286353021587647	122.85975057139996	8.511111111111111	172.4666666666667	150.99999999999994
413788788	1441066422	31.286309150990434	122.85975613869665	8.522222222222222	172.63333333333335	150.99999999999994
413788788	1441066423	31.286265387307953	122.85976170195103	8.533333333333333	172.8	150.99999999999994
413788788	1441066424	31.2862217296398	122.85976726122398	8.544444444444444	172.96666666666667	150.99999999999994
413788788	1441066425	31.286178177085578	122.85977281657645	8.555555555555555	173.13333333333335	150.99999999999994
413788788	1441066426	31.286134728744898	122.85977836806939	8.566666666666666	173.3	150.99999999999994
413788788	1441066427	31.28609138371734	122.85978391576367	8.577777777777778	173.46666666666667	150.99999999999994
413788788	1441066428	31.2860481411025	122.85978945972025	8.588888888888889	173.63333333333333	150.99999999999994
413788788	1441066429	31.286005000000007	122.85979500000002	8.6	173.8	150.99999999999994
413788788	1441066430	31.285961959509414	122.85980053666391	8.597972972972972	173.8141891891892	150.99999999999994
413788788	1441066431	31.28591901873037	122.85980606977286	8.595945945945946	173.82837837837837	150.99999999999994
413788788	1441066432	31.28587617676244	122.85981159938778	8.593918918918918	173.84256756756756	150.99999999999994
413788788	1441066433	31.28583343270523	122.85981712556958	8.591891891891892	173.85675675675674	150.99999999999994
413788788	1441066434	31.285790785658353	122.85982264837918	8.589864864864865	173.87094594594595	150.99999999999994
413788788	1441066435	31.285748234721385	122.85982816787751	8.587837837837837	173.88513513513516	150.99999999999994
413788788	1441066436	31.28570577899394	122.8598336841255	8.58581081081081	173.89932432432434	150.99999999999994
413788788	1441066437	31.28566341757563	122.85983919718403	8.583783783783783	173.91351351351352	150.99999999999994
413788788	1441066438	31.285621149566037	122.85984470711404	8.581756756756757	173.9277027027027	150.99999999999994
413788788	1441066439	31.28557897406475	122.85985021397646	8.57972972972973	173.94189189189188	150.99999999999994
413788788	1441066440	31.285536890171368	122.85985571783216	8.577702702702702	173.9560810810811	150.99999999999994
413788788	1441066441	31.285494896985508	122.85986121874214	8.575675675675676	173.97027027027028	150.99999999999994
413788788	1441066442	31.285452993606786	122.85986671676723	8.573648648648648	173.98445945945946	150.99999999999994
413788788	1441066443	31.28541117913475	122.8598722119684	8.571621621621622	173.99864864864864	150.99999999999994
413788788	1441066444	31.285369452669027	122.85987770440654	8.569594594594594	174.01283783783782	150.99999999999994
413788788	1441066445	31.285327813309227	122.8598831941426	8.567567567567567	174.02702702702703	150.99999999999994
413788788	1441066446	31.2852862601549	122.85988868123746	8.56554054054054	174.0412162162162	150.99999999999994
413788788	1441066447	31.28524479230571	122.85989416575204	8.563513513513513	174.05540540540542	150.99999999999994
413788788	1441066448	31.28520340886121	122.85989964774726	8.561486486486487	174.0695945945946	150.99999999999994
413788788	1441066449	31.28516210892102	122.85990512728404	8.55945945945946	174.0837837837838	150.99999999999994
413788788	1441066450	31.285120891584732	122.85991060442329	8.557432432432432	174.09797297297297	150.99999999999994
413788788	1441066451	31.28507975595194	122.85991607922593	8.555405405405406	174.11216216216218	150.99999999999994
413788788	1441066452	31.285038701122247	122.85992155175283	8.553378378378378	174.12635135135136	150.99999999999994
413788788	1441066453	31.28499772619525	122.859927022065	8.551351351351352	174.14054054054054	150.99999999999994
413788788	1441066454	31.284956830270534	122.85993249022324	8.549324324324324	174.15472972972972	150.99999999999994
413788788	1441066455	31.28491601244773	122.85993795628855	8.547297297297296	174.1689189189189	150.99999999999994
413788788	1441066456	31.284875271826408	122.85994342032177	8.54527027027027	174.18310810810812	150.99999999999994
413788788	1441066457	31.284834607506177	122.85994888238388	8.543243243243243	174.1972972972973	150.99999999999994
413788788	1441066458	31.28479401858662	122.85995434253573	8.541216216216217	174.2114864864865	150.99999999999994
413788788	1441066459	31.284753504167366	122.85995980083828	8.53918918918919	174.2256756756757	150.99999999999994
413788788	1441066460	31.28471306334799	122.8599652573524	8.537162162162161	174.23986486486487	150.99999999999994
413788788	1441066461	31.284672695228085	122.85997071213905	8.535135135135135	174.25405405405405	150.99999999999994
413788788	1441066462	31.28463239890725	122.85997616525907	8.533108108108108	174.26824324324326	150.99999999999994
413788788	1441066463	31.28459217348512	122.85998161677344	8.531081081081082	174.28243243243244	150.99999999999994
413788788	1441066464	31.28455201806124	122.85998706674305	8.529054054054054	174.29662162162163	150.99999999999994
413788788	1441066465	31.284511931735224	122.85999251522878	8.527027027027026	174.3108108108108	150.99999999999994
413788788	1441066466	31.28447191360671	122.85999796229156	8.525	174.325	150.99999999999994
413788788	1441066467	31.28443196277525	122.8600034079923	8.522972972972973	174.33918918918917	150.99999999999994
413788788	1441066468	31.284392078340435	122.86000885239189	8.520945945945947	174.35337837837838	150.99999999999994
413788788	1441066469	31.284352259401906	122.86001429555125	8.518918918918919	174.3675675675676	150.99999999999994
413788788	1441066470	31.28431250505923	122.8600197375313	8.516891891891891	174.38175675675677	150.99999999999994
413788788	1441066471	31.284272814412002	122.86002517839293	8.514864864864865	174.39594594594595	150.99999999999994
413788788	1441066472	31.284233186559838	122.86003061819707	8.512837837837838	174.41013513513514	150.99999999999994
413788788	1441066473	31.28419362060232	122.86003605700458	8.510810810810812	174.42432432432432	150.99999999999994
413788788	1441066474	31.284154115639065	122.86004149487643	8.508783783783784	174.43851351351353	150.99999999999994
413788788	1441066475	31.284114670769654	122.86004693187346	8.506756756756756	174.4527027027027	150.99999999999994
413788788	1441066476	31.28407528509368	122.8600523680566	8.50472972972973	174.4668918918919	150.99999999999994
413788788	1441066477	31.28403595771076	122.86005780348677	8.502702702702702	174.48108108108107	150.99999999999994
413788788	1441066478	31.28399668772046	122.86006323822488	8.500675675675677	174.49527027027025	150.99999999999994
413788788	1441066479	31.28395747422242	122.86006867233183	8.498648648648649	174.50945945945946	150.99999999999994
413788788	1441066480	31.283918316316193	122.8600741058685	8.496621621621621	174.52364864864865	150.99999999999994
413788788	1441066481	31.283879213101415	122.8600795388958	8.494594594594595	174.53783783783786	150.99999999999994
413788788	1441066482	31.283840163677656	122.86008497147465	8.492567567567567	174.55202702702704	150.99999999999994
413788788	1441066483	31.28380116714452	122.86009040366594	8.490540540540541	174.56621621621622	150.99999999999994
413788788	1441066484	31.283762222601606	122.8600958355306	8.488513513513514	174.5804054054054	150.99999999999994
413788788	1441066485	31.283723329148525	122.86010126712951	8.486486486486486	174.5945945945946	150.99999999999994
413788788	1441066486	31.28368448588484	122.86010669852355	8.48445945945946	174.6087837837838	150.99999999999994
413788788	1441066487	31.28364569191019	122.86011212977365	8.482432432432432	174.62297297297297	150.99999999999994
413788788	1441066488	31.283606946324145	122.86011756094071	8.480405405405406	174.63716216216216	150.99999999999994
413788788	1441066489	31.283568248226306	122.86012299208564	8.478378378378379	174.65135135135134	150.99999999999994
413788788	1441066490	31.283529596716278	122.86012842326933	8.47635135135135	174.66554054054052	150.99999999999994
413788788	1441066491	31.283490990893647	122.86013385455266	8.474324324324325	174.67972972972973	150.99999999999994
413788788	1441066492	31.28345242985802	122.86013928599655	8.472297297297297	174.69391891891894	150.99999999999994
413788788	1441066493	31.283413912708973	122.86014471766194	8.470270270270271	174.70810810810812	150.99999999999994
413788788	1441066494	31.283375438546127	122.86015014960965	8.468243243243244	174.7222972972973	150.99999999999994
413788788	1441066495	31.283337006469065	122.86015558190064	8.466216216216216	174.73648648648648	150.99999999999994
413788788	1441066496	31.283298615577404	122.86016101459579	8.46418918918919	174.7506756756757	150.99999999999994
413788788	1441066497	31.283260264970718	122.86016644775599	8.462162162162162	174.76486486486488	150.99999999999994
413788788	1441066498	31.2832219537486	122.86017188144214	8.460135135135136	174.77905405405406	150.99999999999994
413788788	1441066499	31.283183681010666	122.86017731571516	8.458108108108108	174.79324324324324	150.99999999999994
413788788	1441066500	31.283145445856512	122.86018275063594	8.45608108108108	174.80743243243242	150.99999999999994
413788788	1441066501	31.283107247385708	122.86018818626533	8.454054054054055	174.8216216216216	150.99999999999994
413788788	1441066502	31.28306908469789	122.86019362266433	8.452027027027027	174.8358108108108	150.99999999999994
413788788	1441066503	31.28303095689262	122.86019905989373	8.45	174.85000000000002	150.99999999999994
413788788	1441066504	31.282992863069502	122.8602044980145	8.447972972972973	174.8641891891892	150.99999999999994
413788788	1441066505	31.282954802328156	122.86020993708749	8.445945945945946	174.8783783783784	150.99999999999994
413788788	1441066506	31.28291677376817	122.86021537717362	8.44391891891892	174.89256756756757	150.99999999999994
413788788	1441066507	31.282878776489106	122.86022081833376	8.441891891891892	174.90675675675675	150.99999999999994
413788788	1441066508	31.282840809590585	122.86022626062886	8.439864864864866	174.92094594594596	150.99999999999994
413788788	1441066509	31.282802872172226	122.86023170411976	8.437837837837838	174.93513513513514	150.99999999999994
413788788	1441066510	31.28276496333358	122.86023714886737	8.43581081081081	174.94932432432432	150.99999999999994
413788788	1441066511	31.282727082174286	122.8602425949326	8.433783783783785	174.9635135135135	150.99999999999994
413788788	1441066512	31.282689227793906	122.86024804237637	8.431756756756757	174.9777027027027	150.99999999999994
413788788	1441066513	31.282651399292064	122.8602534912595	8.42972972972973	174.9918918918919	150.99999999999994
413788788	1441066514	31.282613595768332	122.86025894164293	8.427702702702703	175.00608108108108	150.99999999999994
413788788	1441066515	31.28257581632232	122.86026439358753	8.425675675675675	175.0202702702703	150.99999999999994
413788788	1441066516	31.282538060053636	122.86026984715424	8.42364864864865	175.03445945945947	150.99999999999994
413788788	1441066517	31.28250032606183	122.86027530240389	8.421621621621622	175.04864864864865	150.99999999999994
413788788	1441066518	31.282462613446537	122.86028075939743	8.419594594594594	175.06283783783783	150.99999999999994
413788788	1441066519	31.28242492130736	122.8602862181957	8.417567567567568	175.07702702702704	150.99999999999994
413788788	1441066520	31.282387248743877	122.86029167885965	8.41554054054054	175.09121621621622	150.99999999999994
413788788	1441066521	31.282349594855695	122.8602971414501	8.413513513513514	175.1054054054054	150.99999999999994
413788788	1441066522	31.28231195874238	122.86030260602801	8.411486486486487	175.1195945945946	150.99999999999994
413788788	1441066523	31.282274339503562	122.86030807265423	8.409459459459459	175.13378378378377	150.99999999999994
413788788	1441066524	31.282236736238826	122.86031354138967	8.407432432432433	175.14797297297295	150.99999999999994
413788788	1441066525	31.28219914804775	122.86031901229522	8.405405405405405	175.16216216216216	150.99999999999994
413788788	1441066526	31.28216157402996	122.86032448543173	8.40337837837838	175.17635135135137	150.99999999999994
413788788	1441066527	31.28212401328504	122.86032996086014	8.401351351351352	175.19054054054055	150.99999999999994
413788788	1441066528	31.282086464912574	122.86033543864133	8.399324324324324	175.20472972972973	150.99999999999994
413788788	1441066529	31.28204892801217	122.86034091883617	8.397297297297298	175.21891891891892	150.99999999999994
413788788	1441066530	31.282011401683423	122.86034640150555	8.39527027027027	175.2331081081081	150.99999999999994
413788788	1441066531	31.28197388502592	122.86035188671038	8.393243243243244	175.2472972972973	150.99999999999994
413788788	1441066532	31.281936377139274	122.86035737451154	8.391216216216216	175.2614864864865	150.99999999999994
413788788	1441066533	31.28189887712305	122.86036286496991	8.389189189189189	175.27567567567567	150.99999999999994
413788788	1441066534	31.281861384076887	122.86036835814639	8.387162162162163	175.28986486486485	150.99999999999994
413788788	1441066535	31.28182389710034	122.86037385410182	8.385135135135135	175.30405405405403	150.99999999999994
413788788	1441066536	31.281786415293016	122.86037935289716	8.38310810810811	175.31824324324324	150.99999999999994
413788788	1441066537	31.281748937754525	122.86038485459325	8.381081081081081	175.33243243243243	150.99999999999994
413788788	1441066538	31.281711463584443	122.86039035925099	8.379054054054054	175.34662162162164	150.99999999999994
413788788	1441066539	31.281673991882382	122.86039586693127	8.377027027027028	175.36081081081082	150.99999999999994
413788788	1441066540	31.281636521747924	122.86040137769494	8.375	175.375	150.99999999999994
413788788	1441066541	31.28159905228068	122.86040689160295	8.372972972972974	175.38918918918918	150.99999999999994
413788788	1441066542	31.28156158258022	122.86041240871613	8.370945945945946	175.4033783783784	150.99999999999994
413788788	1441066543	31.281524111746165	122.86041792909538	8.368918918918919	175.41756756756757	150.99999999999994
413788788	1441066544	31.2814866388781	122.86042345280161	8.366891891891893	175.43175675675676	150.99999999999994
413788788	1441066545	31.281449163075607	122.86042897989567	8.364864864864865	175.44594594594594	150.99999999999994
413788788	1441066546	31.281411683438304	122.86043451043844	8.362837837837839	175.46013513513512	150.99999999999994
413788788	1441066547	31.281374199065766	122.86044004449084	8.360810810810811	175.47432432432433	150.99999999999994
413788788	1441066548	31.281336709057605	122.86044558211371	8.358783783783784	175.4885135135135	150.99999999999994
413788788	1441066549	31.281299212513414	122.86045112336798	8.356756756756758	175.50270270270272	150.99999999999994
413788788	1441066550	31.281261708532778	122.8604566683145	8.35472972972973	175.5168918918919	150.99999999999994
413788788	1441066551	31.281224196215295	122.86046221701417	8.352702702702704	175.53108108108108	150.99999999999994
413788788	1441066552	31.281186674660553	122.86046776952786	8.350675675675676	175.54527027027027	150.99999999999994
413788788	1441066553	31.28114914296816	122.86047332591643	8.348648648648648	175.55945945945948	150.99999999999994
413788788	1441066554	31.2811116002377	122.8604788862408	8.346621621621622	175.57364864864866	150.99999999999994
413788788	1441066555	31.28107404556879	122.86048445056186	8.344594594594595	175.58783783783784	150.99999999999994
413788788	1441066556	31.281036478061008	122.86049001894042	8.342567567567569	175.60202702702702	150.99999999999994
413788788	1441066557	31.28099889681394	122.86049559143744	8.340540540540541	175.6162162162162	150.99999999999994
413788788	1441066558	31.280961300927192	122.86050116811376	8.338513513513513	175.63040540540538	150.99999999999994
413788788	1441066559	31.280923689500348	122.86050674903025	8.336486486486487	175.6445945945946	150.99999999999994
413788788	1441066560	31.280886061633023	122.8605123342478	8.33445945945946	175.6587837837838	150.99999999999994
413788788	1441066561	31.280848416424785	122.86051792382732	8.332432432432434	175.67297297297299	150.99999999999994
413788788	1441066562	31.28081075297527	122.86052351782966	8.330405405405406	175.68716216216217	150.99999999999994
413788788	1441066563	31.28077307038402	122.8605291163157	8.328378378378378	175.70135135135135	150.99999999999994
413788788	1441066564	31.280735367750655	122.86053471934632	8.326351351351352	175.71554054054053	150.99999999999994
413788788	1441066565	31.28069764417479	122.86054032698239	8.324324324324325	175.72972972972974	150.99999999999994
413788788	1441066566	31.28065989875599	122.8605459392848	8.322297297297299	175.74391891891892	150.99999999999994
413788788	1441066567	31.280622130593848	122.86055155631442	8.32027027027027	175.7581081081081	150.99999999999994
413788788	1441066568	31.28058433878798	122.86055717813214	8.318243243243243	175.77229729729729	150.99999999999994
413788788	1441066569	31.280546522437966	122.8605628047988	8.316216216216217	175.78648648648647	150.99999999999994
413788788	1441066570	31.280508680643397	122.8605684363753	8.31418918918919	175.80067567567568	150.99999999999994
413788788	1441066571	31.28047081250389	122.86057407292256	8.312162162162164	175.81486486486486	150.99999999999994
413788788	1441066572	31.280432917119008	122.86057971450137	8.310135135135136	175.82905405405407	150.99999999999994
413788788	1441066573	31.280394993588363	122.86058536117265	8.308108108108108	175.84324324324325	150.99999999999994
413788788	1441066574	31.280357041011534	122.86059101299732	8.306081081081082	175.85743243243243	150.99999999999994
413788788	1441066575	31.28031905848815	122.86059667003616	8.304054054054054	175.8716216216216	150.99999999999994
413788788	1441066576	31.280281045117775	122.86060233235011	8.302027027027028	175.88581081081082	150.99999999999994
413788788	1441066577	31.280243000000006	122.860608	8.3	175.9	150.99999999999994
413788788	1441066578	31.280204922453308	122.86061367297413	8.301562500000001	175.91093750000002	150.99999999999994
413788788	1441066579	31.28016681267166	122.86061935097024	8.303125000000001	175.921875	150.99999999999994
413788788	1441066580	31.28012867106787	122.86062503361347	8.3046875	175.9328125	150.99999999999994
413788788	1441066581	31.280090498054786	122.86063072052896	8.30625	175.94375	150.99999999999994
413788788	1441066582	31.280052294045234	122.86063641134189	8.3078125	175.9546875	150.99999999999994
413788788	1441066583	31.280014059452053	122.86064210567734	8.309375000000001	175.965625	150.99999999999994
413788788	1441066584	31.27997579468806	122.86064780316055	8.310937500000001	175.9765625	150.99999999999994
413788788	1441066585	31.279937500166096	122.86065350341657	8.3125	175.9875	150.99999999999994
413788788	1441066586	31.279899176299008	122.86065920607061	8.3140625	175.99843750000002	150.99999999999994
413788788	1441066587	31.2798608234996	122.86066491074779	8.315625	176.00937499999998	150.99999999999994
413788788	1441066588	31.279822442180727	122.86067061707328	8.317187500000001	176.0203125	150.99999999999994
413788788	1441066589	31.279784032755217	122.86067632467221	8.318750000000001	176.03125	150.99999999999994
413788788	1441066590	31.279745595635887	122.86068203316974	8.3203125	176.0421875	150.99999999999994
413788788	1441066591	31.279707131235597	122.86068774219102	8.321875	176.053125	150.99999999999994
413788788	1441066592	31.279668639967166	122.8606934513612	8.3234375	176.0640625	150.99999999999994
413788788	1441066593	31.279630122243418	122.86069916030546	8.325000000000001	176.07500000000002	150.99999999999994
413788788	1441066594	31.27959157847719	122.8607048686489	8.326562500000001	176.0859375	150.99999999999994
413788788	1441066595	31.279553009081344	122.86071057601673	8.328125	176.09687499999998	150.99999999999994
413788788	1441066596	31.27951441446868	122.86071628203406	8.3296875	176.1078125	150.99999999999994
413788788	1441066597	31.27947579505203	122.86072198632606	8.33125	176.11875	150.99999999999994
413788788	1441066598	31.279437151244256	122.8607276885179	8.332812500000001	176.12968750000002	150.99999999999994
413788788	1441066599	31.279398483458166	122.86073338823472	8.334375000000001	176.140625	150.99999999999994
413788788	1441066600	31.2793597921066	122.86073908510168	8.3359375	176.15156249999998	150.99999999999994
413788788	1441066601	31.279321077602397	122.86074477874396	8.3375	176.1625	150.99999999999994
413788788	1441066602	31.27928234035838	122.86075046878669	8.3390625	176.1734375	150.99999999999994
413788788	1441066603	31.27924358078739	122.86075615485505	8.340625000000001	176.18437500000002	150.99999999999994
413788788	1441066604	31.279204799302274	122.8607618365742	8.342187500000001	176.1953125	150.99999999999994
413788788	1441066605	31.279165996315847	122.86076751356927	8.34375	176.20625	150.99999999999994
413788788	1441066606	31.279127172240937	122.86077318546546	8.3453125	176.2171875	150.99999999999994
413788788	1441066607	31.279088327490406	122.86077885188794	8.346875	176.228125	150.99999999999994
413788788	1441066608	31.279049462477072	122.86078451246182	8.348437500000001	176.2390625	150.99999999999994
413788788	1441066609	31.279010577613764	122.86079016681232	8.350000000000001	176.25	150.99999999999994
413788788	1441066610	31.27897167331333	122.86079581456458	8.3515625	176.2609375	150.99999999999994
413788788	1441066611	31.27893274998859	122.86080145534376	8.353125	176.27187500000002	150.99999999999994
413788788	1441066612	31.278893808052384	122.86080708877503	8.3546875	176.2828125	150.99999999999994
413788788	1441066613	31.278854847917557	122.86081271448357	8.356250000000001	176.29375	150.99999999999994
413788788	1441066614	31.27881586999694	122.86081833209454	8.3578125	176.3046875	150.99999999999994
413788788	1441066615	31.278776874703347	122.86082394123311	8.359375	176.315625	150.99999999999994
413788788	1441066616	31.278737862449635	122.86082954152444	8.3609375	176.3265625	150.99999999999994
413788788	1441066617	31.27869883364863	122.86083513259372	8.3625	176.3375	150.99999999999994
413788788	1441066618	31.278659788713178	122.86084071406609	8.364062500000001	176.34843750000002	150.99999999999994
413788788	1441066619	31.278620728056094	122.86084628556674	8.365625	176.359375	150.99999999999994
413788788	1441066620	31.278581652090235	122.86085184672085	8.3671875	176.3703125	150.99999999999994
413788788	1441066621	31.278542561228402	122.8608573971536	8.36875	176.38125	150.99999999999994
413788788	1441066622	31.278503455883484	122.86086293649012	8.3703125	176.3921875	150.99999999999994
413788788	1441066623	31.278464336468268	122.86086846435563	8.371875000000001	176.40312500000002	150.99999999999994
413788788	1441066624	31.278425203395614	122.86087398037527	8.3734375	176.4140625	150.99999999999994
413788788	1441066625	31.27838605707836	122.86087948417425	8.375	176.42499999999998	150.99999999999994
413788788	1441066626	31.278346897929318	122.86088497537773	8.3765625	176.4359375	150.99999999999994
413788788	1441066627	31.278307726361344	122.86089045361089	8.378125	176.446875	150.99999999999994
413788788	1441066628	31.27826854278727	122.8608959184989	8.379687500000001	176.45781250000002	150.99999999999994
413788788	1441066629	31.278229347619934	122.86090136966693	8.38125	176.46875	150.99999999999994
413788788	1441066630	31.278190141272173	122.86090680674018	8.3828125	176.4796875	150.99999999999994
413788788	1441066631	31.278150924156822	122.86091222934382	8.384375	176.49062500000002	150.99999999999994
413788788	1441066632	31.278111696686693	122.86091763710307	8.3859375	176.5015625	150.99999999999994
413788788	1441066633	31.27807245927465	122.86092302964305	8.387500000000001	176.5125	150.99999999999994
413788788	1441066634	31.278033212333522	122.86092840658898	8.3890625	176.5234375	150.99999999999994
413788788	1441066635	31.277993956276152	122.86093376756602	8.390625	176.534375	150.99999999999994
413788788	1441066636	31.277954691515355	122.86093911219938	8.3921875	176.54531250000002	150.99999999999994
413788788	1441066637	31.27791541846399	122.8609444401142	8.39375	176.55625	150.99999999999994
413788788	1441066638	31.277876137534886	122.86094975093573	8.395312500000001	176.5671875	150.99999999999994
413788788	1441066639	31.277836849140883	122.86095504428913	8.396875	176.578125	150.99999999999994
413788788	1441066640	31.277797553694807	122.86096031979956	8.3984375	176.5890625	150.99999999999994
413788788	1441066641	31.277758251609505	122.8609655770922	8.4	176.6	150.99999999999994
413788788	1441066642	31.2777189432978	122.86097081579229	8.4015625	176.6109375	150.99999999999994
413788788	1441066643	31.27767962917254	122.860976035525	8.403125000000001	176.62187500000002	150.99999999999994
413788788	1441066644	31.277640309646568	122.8609812359155	8.4046875	176.63281250000003	150.99999999999994
413788788	1441066645	31.277600985132718	122.86098641658903	8.40625	176.64375	150.99999999999994
413788788	1441066646	31.277561656043797	122.8609915771707	8.4078125	176.6546875	150.99999999999994
413788788	1441066647	31.27752232279268	122.86099671728574	8.409375	176.665625	150.99999999999994
413788788	1441066648	31.277482985792204	122.8610018365594	8.410937500000001	176.67656250000002	150.99999999999994
413788788	1441066649	31.277443645455175	122.86100693461678	8.4125	176.68750000000003	150.99999999999994
413788788	1441066650	31.27740430219446	122.86101201108313	8.4140625	176.6984375	150.99999999999994
413788788	1441066651	31.27736495642289	122.86101706558364	8.415625	176.709375	150.99999999999994
413788788	1441066652	31.277325608553276	122.8610220977435	8.4171875	176.7203125	150.99999999999994
413788788	1441066653	31.277286258998497	122.86102710718788	8.418750000000001	176.73125000000002	150.99999999999994
413788788	1441066654	31.277246908171357	122.861032093542	8.4203125	176.7421875	150.99999999999994
413788788	1441066655	31.27720755648471	122.86103705643107	8.421875	176.753125	150.99999999999994
413788788	1441066656	31.277168204351394	122.86104199548026	8.4234375	176.76406250000002	150.99999999999994
413788788	1441066657	31.27712885218424	122.8610469103148	8.425	176.77500000000003	150.99999999999994
413788788	1441066658	31.27708950039608	122.86105180055989	8.426562500000001	176.7859375	150.99999999999994
413788788	1441066659	31.27705014939977	122.86105666584066	8.428125	176.796875	150.99999999999994
413788788	1441066660	31.277010799608128	122.86106150578243	8.4296875	176.8078125	150.99999999999994
413788788	1441066661	31.276971451434015	122.8610663200103	8.43125	176.81875000000002	150.99999999999994
413788788	1441066662	31.276932105290246	122.86107110814952	8.4328125	176.8296875	150.99999999999994
413788788	1441066663	31.27689276158968	122.86107586982526	8.434375000000001	176.84062500000002	150.99999999999994
413788788	1441066664	31.276853420745127	122.86108060466277	8.4359375	176.8515625	150.99999999999994
413788788	1441066665	31.276814083169455	122.86108531228722	8.4375	176.8625	150.99999999999994
413788788	1441066666	31.276774749275486	122.86108999232384	8.4390625	176.8734375	150.99999999999994
413788788	1441066667	31.276735419476058	122.86109464439782	8.440625	176.884375	150.99999999999994
413788788	1441066668	31.276696094184008	122.86109926813435	8.442187500000001	176.89531250000002	150.99999999999994
413788788	1441066669	31.27665677381218	122.8611038631587	8.44375	176.90625000000003	150.99999999999994
413788788	1441066670	31.27661745877343	122.861108429096	8.4453125	176.9171875	150.99999999999994
413788788	1441066671	31.276578149480557	122.86111296557151	8.446875	176.928125	150.99999999999994
413788788	1441066672	31.276538846346416	122.86111747221042	8.4484375	176.9390625	150.99999999999994
413788788	1441066673	31.276499549783857	122.86112194863793	8.45	176.95000000000002	150.99999999999994
413788788	1441066674	31.276460260205706	122.86112639447927	8.4515625	176.96093750000003	150.99999999999994
413788788	1441066675	31.276420978024813	122.86113080935965	8.453125	176.971875	150.99999999999994
413788788	1441066676	31.276381703654	122.86113519290429	8.4546875	176.98281250000002	150.99999999999994
413788788	1441066677	31.276342437506123	122.86113954473838	8.45625	176.99375	150.99999999999994
413788788	1441066678	31.27630317999401	122.86114386448713	8.4578125	177.00468750000002	150.99999999999994
413788788	1441066679	31.276263931530494	122.8611481517758	8.459375	177.015625	150.99999999999994
413788788	1441066680	31.27622469252843	122.86115240622955	8.4609375	177.0265625	150.99999999999994
413788788	1441066681	31.27618546340065	122.86115662747362	8.4625	177.03750000000002	150.99999999999994
413788788	1441066682	31.27614624455999	122.86116081513323	8.4640625	177.04843750000003	150.99999999999994
413788788	1441066683	31.276107036419287	122.8611649688336	8.465625	177.059375	150.99999999999994
413788788	1441066684	31.27606783939139	122.86116908819997	8.4671875	177.0703125	150.99999999999994
413788788	1441066685	31.27602865388913	122.86117317285749	8.46875	177.08125	150.99999999999994
413788788	1441066686	31.275989480325343	122.86117722243142	8.4703125	177.09218750000002	150.99999999999994
413788788	1441066687	31.275950319112866	122.861181236547	8.471875	177.103125	150.99999999999994
413788788	1441066688	31.275911170664553	122.86118521482942	8.4734375	177.11406250000002	150.99999999999994
413788788	1441066689	31.27587203539324	122.8611891569039	8.475	177.125	150.99999999999994
413788788	1441066690	31.275832913711756	122.86119306239567	8.4765625	177.1359375	150.99999999999994
413788788	1441066691	31.275793806032937	122.86119693092995	8.478125	177.146875	150.99999999999994
413788788	1441066692	31.275754712769633	122.861200762132	8.4796875	177.1578125	150.99999999999994
413788788	1441066693	31.275715634334684	122.86120455562697	8.48125	177.16875000000002	150.99999999999994
413788788	1441066694	31.27567657114091	122.86120831104014	8.4828125	177.17968750000003	150.99999999999994
413788788	1441066695	31.27563752360117	122.86121202799671	8.484375	177.190625	150.99999999999994
413788788	1441066696	31.275598492128307	122.86121570612192	8.4859375	177.2015625	150.99999999999994
413788788	1441066697	31.275559477135143	122.86121934504102	8.4875	177.2125	150.99999999999994
413788788	1441066698	31.275520479034526	122.8612229443792	8.4890625	177.22343750000002	150.99999999999994
413788788	1441066699	31.275481498239287	122.86122650376167	8.490625	177.23437500000003	150.99999999999994
413788788	1441066700	31.2754425351623	122.86123002281369	8.4921875	177.2453125	150.99999999999994
413788788	1441066701	31.275403590216357	122.86123350116048	8.49375	177.25625000000002	150.99999999999994
413788788	1441066702	31.275364663814308	122.86123693842728	8.4953125	177.2671875	150.99999999999994
413788788	1441066703	31.27532575636902	122.86124033423934	8.496875	177.27812500000002	150.99999999999994
413788788	1441066704	31.275286868293296	122.86124368822183	8.4984375	177.2890625	150.99999999999994
413788788	1441066705	31.275248	122.861247	8.5	177.3	150.99999999999994
413788788	1441066706	31.275209153406045	122.86125026948504	8.48	177.34	150.99999999999994
413788788	1441066707	31.275170336444646	122.86125349773162	8.46	177.38	150.99999999999994
413788788	1441066708	31.27513155855307	122.86125668608048	8.44	177.42000000000002	150.99999999999994
413788788	1441066709	31.275092829168642	122.86125983587222	8.42	177.46	150.99999999999994
413788788	1441066710	31.275054157728622	122.8612629484475	8.4	177.5	150.99999999999994
413788788	1441066711	31.27501555367032	122.861266025147	8.38	177.54	150.99999999999994
413788788	1441066712	31.274977026431	122.86126906731134	8.360000000000001	177.57999999999998	150.99999999999994
413788788	1441066713	31.274938585447995	122.86127207628118	8.34	177.62	150.99999999999994
413788788	1441066714	31.274900240158562	122.86127505339721	8.32	177.66	150.99999999999994
413788788	1441066715	31.274861999999995	122.86127800000001	8.3	177.7	150.99999999999994
413788788	1441066716	31.274823871748023	122.86128091684388	8.305000000000001	177.83499999999998	150.99999999999994
413788788	1441066717	31.274785851532116	122.86128380233747	8.31	177.97	150.99999999999994
413788788	1441066718	31.274747932820144	122.86128665430302	8.315000000000001	178.105	150.99999999999994
413788788	1441066719	31.27471010908001	122.86128947056284	8.32	178.23999999999998	150.99999999999994
413788788	1441066720	31.274672373779648	122.86129224893921	8.325000000000001	178.375	150.99999999999994
413788788	1441066721	31.27463472038688	122.86129498725437	8.33	178.51	150.99999999999994
413788788	1441066722	31.27459714236966	122.8612976833306	8.335	178.64499999999998	150.99999999999994
413788788	1441066723	31.274559633195857	122.8613003349902	8.34	178.78	150.99999999999994
413788788	1441066724	31.274522186333368	122.86130294005548	8.345	178.915	150.99999999999994
413788788	1441066725	31.274484795250082	122.86130549634865	8.350000000000001	179.05	150.99999999999994
413788788	1441066726	31.274447453413917	122.86130800169208	8.355	179.185	150.99999999999994
413788788	1441066727	31.274410154292738	122.86131045390798	8.360000000000001	179.32	150.99999999999994
413788788	1441066728	31.27437289135445	122.86131285081872	8.365	179.455	150.99999999999994
413788788	1441066729	31.274335658066953	122.86131519024653	8.370000000000001	179.59	150.99999999999994
413788788	1441066730	31.274298447898126	122.86131747001376	8.375	179.725	150.99999999999994
413788788	1441066731	31.274261254315878	122.86131968794267	8.38	179.86	150.99999999999994
413788788	1441066732	31.274224070788105	122.8613218418556	8.385	179.995	150.99999999999994
413788788	1441066733	31.27418689078269	122.86132392957485	8.39	180.13	150.99999999999994
413788788	1441066734	31.274149707767524	122.8613259489227	8.395	180.26500000000001	150.99999999999994
413788788	1441066735	31.27411251521051	122.86132789772148	8.4	180.4	150.99999999999994
413788788	1441066736	31.274075306579533	122.86132977379349	8.405000000000001	180.535	150.99999999999994
413788788	1441066737	31.2740380753425	122.8613315749611	8.41	180.67000000000002	150.99999999999994
413788788	1441066738	31.274000814967295	122.86133329904656	8.415000000000001	180.805	150.99999999999994
413788788	1441066739	31.273963518921814	122.86133494387225	8.42	180.94	150.99999999999994
413788788	1441066740	31.27392618067394	122.86133650726046	8.425	181.07500000000002	150.99999999999994
413788788	1441066741	31.27388879369156	122.86133798703352	8.43	181.21	150.99999999999994
413788788	1441066742	31.273851351442598	122.86133938101383	8.435	181.345	150.99999999999994
413788788	1441066743	31.273813847394926	122.86134068702363	8.44	181.48000000000002	150.99999999999994
413788788	1441066744	31.273776275016434	122.8613419028853	8.445	181.615	150.99999999999994
413788788	1441066745	31.273738627775018	122.86134302642121	8.45	181.75	150.99999999999994
413788788	1441066746	31.27370089913856	122.8613440554537	8.455	181.88500000000002	150.99999999999994
413788788	1441066747	31.273663082574974	122.86134498780505	8.46	182.02	150.99999999999994
413788788	1441066748	31.273625171552126	122.86134582129773	8.465	182.15500000000003	150.99999999999994
413788788	1441066749	31.273587159537914	122.861346553754	8.47	182.29000000000002	150.99999999999994
413788788	1441066750	31.273549040000255	122.86134718299627	8.475	182.425	150.99999999999994
413788788	1441066751	31.273510806406982	122.8613477068469	8.48	182.56000000000003	150.99999999999994
413788788	1441066752	31.27347245222603	122.86134812312824	8.485	182.69500000000002	150.99999999999994
413788788	1441066753	31.27343397092529	122.86134842966268	8.49	182.83	150.99999999999994
413788788	1441066754	31.27339535597262	122.86134862427261	8.495	182.96500000000003	150.99999999999994
413788788	1441066755	31.273356600835935	122.86134870478041	8.5	183.10000000000002	150.99999999999994
413788788	1441066756	31.273317698983103	122.86134866900844	8.505	183.235	150.99999999999994
413788788	1441066757	31.273278643882016	122.86134851477911	8.51	183.37	150.99999999999994
413788788	1441066758	31.27323942900058	122.86134823991482	8.515	183.50500000000002	150.99999999999994
413788788	1441066759	31.273200047806657	122.86134784223795	8.52	183.64000000000001	150.99999999999994
413788788	1441066760	31.273160493768152	122.86134731957097	8.525	183.775	150.99999999999994
413788788	1441066761	31.273120760352935	122.86134666973619	8.53	183.91	150.99999999999994
413788788	1441066762	31.273080841028893	122.86134589055612	8.535	184.04500000000002	150.99999999999994
413788788	1441066763	31.273040729263926	122.86134497985311	8.54	184.18	150.99999999999994
413788788	1441066764	31.27300041852589	122.86134393544967	8.545	184.315	150.99999999999994
413788788	1441066765	31.272959902282693	122.86134275516814	8.549999999999999	184.45	150.99999999999994
413788788	1441066766	31.272919174002205	122.86134143683103	8.555	184.585	150.99999999999994
413788788	1441066767	31.272878227152308	122.86133997826073	8.56	184.72	150.99999999999994
413788788	1441066768	31.272837055200885	122.86133837727972	8.565	184.85500000000002	150.99999999999994
413788788	1441066769	31.27279565161582	122.86133663171049	8.57	184.99	150.99999999999994
413788788	1441066770	31.272754009864986	122.86133473937542	8.575	185.125	150.99999999999994
413788788	1441066771	31.27271212341625	122.86133269809706	8.58	185.26000000000002	150.99999999999994
413788788	1441066772	31.272669985737526	122.86133050569785	8.584999999999999	185.395	150.99999999999994
413788788	1441066773	31.272627590296644	122.86132816000027	8.59	185.53	150.99999999999994
413788788	1441066774	31.27258493056152	122.86132565882683	8.594999999999999	185.66500000000002	150.99999999999994
413788788	1441066775	31.272542	122.86132300000001	8.6	185.8	150.99999999999994
413788788	1441066776	31.272498801802822	122.86132018565372	8.575	185.18750000000003	150.99999999999994
413788788	1441066777	31.27245537805208	122.86131723516752	8.55	184.57500000000002	150.99999999999994
413788788	1441066778	31.27241178055271	122.86131417223233	8.525	183.96250000000003	150.99999999999994
413788788	1441066779	31.272368061109677	122.86131102053899	8.5	183.35000000000002	150.99999999999994
413788788	1441066780	31.27232427152793	122.86130780377837	8.475	182.7375	150.99999999999994
413788788	1441066781	31.27228046361243	122.86130454564119	8.45	182.12500000000003	150.99999999999994
413788788	1441066782	31.27223668916813	122.86130126981818	8.425	181.51250000000002	150.99999999999994
413788788	1441066783	31.27219300000001	122.861298	8.4	180.9	150.99999999999994
413788788	1441066784	31.272149439038763	122.86129475597235	8.4	180.88449612403105	150.99999999999994
413788788	1441066785	31.272106013718084	122.86129154190098	8.4	180.86899224806203	150.99999999999994
413788788	1441066786	31.272062722597425	122.86128835804672	8.4	180.85348837209304	150.99999999999994
413788788	1441066787	31.272019564236192	122.86128520467044	8.4	180.83798449612405	150.99999999999994
413788788	1441066788	31.271976537193833	122.86128208203291	8.4	180.82248062015506	150.99999999999994
413788788	1441066789	31.271933640029765	122.86127899039502	8.4	180.80697674418604	150.99999999999994
413788788	1441066790	31.271890871303437	122.8612759300176	8.4	180.79147286821708	150.99999999999994
413788788	1441066791	31.271848229574275	122.86127290116143	8.4	180.7759689922481	150.99999999999994
413788788	1441066792	31.27180571340173	122.86126990408737	8.4	180.76046511627908	150.99999999999994
413788788	1441066793	31.271763321345205	122.86126693905626	8.4	180.7449612403101	150.99999999999994
413788788	1441066794	31.271721051964157	122.86126400632892	8.4	180.7294573643411	150.99999999999994
413788788	1441066795	31.271678903817996	122.86126110616617	8.4	180.7139534883721	150.99999999999994
413788788	1441066796	31.271636875466175	122.86125823882887	8.4	180.69844961240312	150.99999999999994
413788788	1441066797	31.271594965468104	122.86125540457782	8.4	180.68294573643414	150.99999999999994
413788788	1441066798	31.27155317238325	122.86125260367389	8.4	180.66744186046515	150.99999999999994
413788788	1441066799	31.271511494770994	122.86124983637787	8.4	180.65193798449613	150.99999999999994
413788788	1441066800	31.27146993119083	122.8612471029506	8.4	180.63643410852714	150.99999999999994
413788788	1441066801	31.271428480202143	122.86124440365292	8.4	180.62093023255815	150.99999999999994
413788788	1441066802	31.271387140364382	122.86124173874565	8.4	180.6054263565892	150.99999999999994
413788788	1441066803	31.271345910236985	122.86123910848964	8.4	180.58992248062017	150.99999999999994
413788788	1441066804	31.27130478837938	122.8612365131457	8.4	180.57441860465119	150.99999999999994
413788788	1441066805	31.271263773350977	122.86123395297467	8.4	180.5589147286822	150.99999999999994
413788788	1441066806	31.271222863711245	122.86123142823736	8.4	180.54341085271318	150.99999999999994
413788788	1441066807	31.271182058019583	122.86122893919466	8.4	180.5279069767442	150.99999999999994
413788788	1441066808	31.271141354835464	122.8612264861073	8.4	180.51240310077523	150.99999999999994
413788788	1441066809	31.271100752718276	122.86122406923621	8.4	180.49689922480624	150.99999999999994
413788788	1441066810	31.271060250227464	122.86122168884218	8.4	180.48139534883722	150.99999999999994
413788788	1441066811	31.27101984592248	122.86121934518602	8.4	180.46589147286824	150.99999999999994
413788788	1441066812	31.27097953836273	122.86121703852857	8.4	180.45038759689925	150.99999999999994
413788788	1441066813	31.270939326107666	122.86121476913067	8.4	180.43488372093023	150.99999999999994
413788788	1441066814	31.270899207716695	122.86121253725317	8.4	180.41937984496127	150.99999999999994
413788788	1441066815	31.270859181749273	122.86121034315686	8.4	180.40387596899228	150.99999999999994
413788788	1441066816	31.27081924676483	122.86120818710255	8.4	180.3883720930233	150.99999999999994
413788788	1441066817	31.270779401322788	122.86120606935116	8.4	180.37286821705428	150.99999999999994
413788788	1441066818	31.270739643982566	122.86120399016343	8.4	180.3573643410853	150.99999999999994
413788788	1441066819	31.270699973303614	122.86120194980022	8.4	180.3418604651163	150.99999999999994
413788788	1441066820	31.270660387845364	122.86119994852237	8.4	180.3263565891473	150.99999999999994
413788788	1441066821	31.270620886167244	122.8611979865907	8.4	180.31085271317832	150.99999999999994
413788788	1441066822	31.270581466828663	122.86119606426605	8.4	180.29534883720933	150.99999999999994
413788788	1441066823	31.270542128389096	122.86119418180921	8.4	180.27984496124034	150.99999999999994
413788788	1441066824	31.27050286940793	122.86119233948105	8.4	180.26434108527133	150.99999999999994
413788788	1441066825	31.270463688444636	122.86119053754238	8.4	180.24883720930234	150.99999999999994
413788788	1441066826	31.270424584058606	122.86118877625402	8.4	180.23333333333335	150.99999999999994
413788788	1441066827	31.27038555480931	122.86118705587683	8.4	180.21782945736436	150.99999999999994
413788788	1441066828	31.270346599256147	122.86118537667161	8.4	180.20232558139537	150.99999999999994
413788788	1441066829	31.270307715958545	122.8611837388992	8.4	180.18682170542638	150.99999999999994
413788788	1441066830	31.270268903475962	122.8611821428204	8.4	180.1713178294574	150.99999999999994
413788788	1441066831	31.270230160367824	122.86118058869607	8.4	180.15581395348838	150.99999999999994
413788788	1441066832	31.270191485193532	122.86117907678704	8.4	180.1403100775194	150.99999999999994
413788788	1441066833	31.270152876512554	122.86117760735414	8.4	180.12480620155043	150.99999999999994
413788788	1441066834	31.27011433288429	122.86117618065813	8.4	180.1093023255814	150.99999999999994
413788788	1441066835	31.270075852868192	122.86117479695993	8.4	180.09379844961242	150.99999999999994
413788788	1441066836	31.270037435023696	122.8611734565203	8.4	180.07829457364343	150.99999999999994
413788788	1441066837	31.26999907791021	122.8611721596001	8.4	180.06279069767444	150.99999999999994
413788788	1441066838	31.269960780087157	122.86117090646016	8.4	180.04728682170543	150.99999999999994
413788788	1441066839	31.269922540113996	122.86116969736128	8.4	180.03178294573647	150.99999999999994
413788788	1441066840	31.269884356550143	122.86116853256429	8.4	180.01627906976748	150.99999999999994
413788788	1441066841	31.26984622795502	122.86116741233006	8.4	180.00077519379846	150.99999999999994
413788788	1441066842	31.269808152888068	122.86116633691934	8.4	179.98527131782947	150.99999999999994
413788788	1441066843	31.26977012990873	122.86116530659302	8.4	179.96976744186048	150.99999999999994
413788788	1441066844	31.269732157576406	122.8611643216119	8.4	179.9542635658915	150.99999999999994
413788788	1441066845	31.269694234450537	122.86116338223678	8.4	179.9387596899225	150.99999999999994
413788788	1441066846	31.269656359090554	122.86116248872854	8.4	179.92325581395352	150.99999999999994
413788788	1441066847	31.269618530055894	122.86116164134796	8.4	179.90775193798453	150.99999999999994
413788788	1441066848	31.269580745905976	122.86116084035588	8.4	179.8922480620155	150.99999999999994
413788788	1441066849	31.269543005200234	122.86116008601314	8.4	179.87674418604652	150.99999999999994
413788788	1441066850	31.2695053064981	122.86115937858052	8.4	179.86124031007753	150.99999999999994
413788788	1441066851	31.26946764835899	122.86115871831888	8.4	179.84573643410855	150.99999999999994
413788788	1441066852	31.269430029342352	122.86115810548904	8.4	179.83023255813956	150.99999999999994
413788788	1441066853	31.269392448007597	122.8611575403518	8.4	179.81472868217057	150.99999999999994
413788788	1441066854	31.269354902914163	122.86115702316799	8.4	179.79922480620158	150.99999999999994
413788788	1441066855	31.269317392621485	122.86115655419846	8.4	179.78372093023256	150.99999999999994
413788788	1441066856	31.269279915688976	122.86115613370401	8.4	179.76821705426357	150.99999999999994
413788788	1441066857	31.269242470676076	122.86115576194547	8.4	179.75271317829458	150.99999999999994
413788788	1441066858	31.269205056142216	122.86115543918363	8.4	179.7372093023256	150.99999999999994
413788788	1441066859	31.26916767064681	122.86115516567935	8.4	179.7217054263566	150.99999999999994
413788788	1441066860	31.269130312749308	122.86115494169344	8.4	179.70620155038762	150.99999999999994
413788788	1441066861	31.26909298100912	122.86115476748672	8.4	179.69069767441863	150.99999999999994
413788788	1441066862	31.269055673985672	122.86115464332	8.4	179.6751937984496	150.99999999999994
413788788	1441066863	31.269018390238397	122.86115456945411	8.4	179.65968992248062	150.99999999999994
413788788	1441066864	31.268981128326754	122.86115454614986	8.4	179.64418604651166	150.99999999999994
413788788	1441066865	31.268943886810128	122.8611545736681	8.4	179.62868217054265	150.99999999999994
413788788	1441066866	31.268906664247957	122.8611546522696	8.4	179.61317829457366	150.99999999999994
413788788	1441066867	31.26886945919967	122.86115478221521	8.4	179.59767441860467	150.99999999999994
413788788	1441066868	31.2688322702247	122.86115496376576	8.4	179.58217054263568	150.99999999999994
413788788	1441066869	31.268795095882467	122.86115519718203	8.4	179.56666666666666	150.99999999999994
413788788	1441066870	31.26875793473241	122.86115548272485	8.4	179.5511627906977	150.99999999999994
413788788	1441066871	31.268720785333965	122.86115582065504	8.4	179.5356589147287	150.99999999999994
413788788	1441066872	31.26868364624654	122.86115621123344	8.4	179.5201550387597	150.99999999999994
413788788	1441066873	31.26864651602955	122.86115665472083	8.4	179.5046511627907	150.99999999999994
413788788	1441066874	31.26860939324245	122.86115715137805	8.4	179.48914728682172	150.99999999999994
413788788	1441066875	31.268572276444658	122.8611577014659	8.4	179.47364341085273	150.99999999999994
413788788	1441066876	31.26853516419559	122.8611583052452	8.4	179.45813953488374	150.99999999999994
413788788	1441066877	31.268498055054682	122.86115896297679	8.4	179.44263565891475	150.99999999999994
413788788	1441066878	31.26846094758136	122.86115967492144	8.4	179.42713178294576	150.99999999999994
413788788	1441066879	31.268423840335046	122.86116044133998	8.4	179.41162790697675	150.99999999999994
413788788	1441066880	31.26838673187518	122.86116126249324	8.4	179.39612403100776	150.99999999999994
413788788	1441066881	31.26834962076117	122.86116213864202	8.4	179.38062015503877	150.99999999999994
413788788	1441066882	31.268312505552455	122.8611630700471	8.4	179.36511627906978	150.99999999999994
413788788	1441066883	31.268275384808465	122.86116405696934	8.4	179.3496124031008	150.99999999999994
413788788	1441066884	31.268238257088598	122.86116509966955	8.4	179.3341085271318	150.99999999999994
413788788	1441066885	31.268201120952316	122.8611661984085	8.4	179.31860465116281	150.99999999999994
413788788	1441066886	31.26816397495903	122.86116735344706	8.4	179.3031007751938	150.99999999999994
413788788	1441066887	31.268126817668158	122.86116856504594	8.4	179.2875968992248	150.99999999999994
413788788	1441066888	31.268089647639133	122.86116983346606	8.4	179.27209302325582	150.99999999999994
413788788	1441066889	31.268052463431374	122.86117115896819	8.4	179.25658914728686	150.99999999999994
413788788	1441066890	31.268015263604315	122.8611725418131	8.4	179.24108527131784	150.99999999999994
413788788	1441066891	31.267978046717378	122.86117398226165	8.4	179.22558139534885	150.99999999999994
413788788	1441066892	31.267940811329982	122.86117548057462	8.4	179.21007751937987	150.99999999999994
413788788	1441066893	31.26790355600156	122.86117703701282	8.4	179.19457364341085	150.99999999999994
413788788	1441066894	31.26786627929153	122.86117865183704	8.4	179.17906976744186	150.99999999999994
413788788	1441066895	31.26782897975933	122.8611803253081	8.4	179.1635658914729	150.99999999999994
413788788	1441066896	31.26779165596436	122.86118205768682	8.4	179.1480620155039	150.99999999999994
413788788	1441066897	31.267754306466063	122.861183849234	8.4	179.1325581395349	150.99999999999994
413788788	1441066898	31.267716929823866	122.8611857002104	8.4	179.1170542635659	150.99999999999994
413788788	1441066899	31.267679524597174	122.86118761087688	8.4	179.10155038759692	150.99999999999994
413788788	1441066900	31.267642089345443	122.8611895814942	8.4	179.0860465116279	150.99999999999994
413788788	1441066901	31.26760462262805	122.86119161232321	8.4	179.07054263565894	150.99999999999994
413788788	1441066902	31.267567123004458	122.86119370362465	8.4	179.05503875968995	150.99999999999994
413788788	1441066903	31.26752958903408	122.86119585565935	8.4	179.03953488372096	150.99999999999994
413788788	1441066904	31.267492019276325	122.86119806868813	8.4	179.02403100775194	150.99999999999994
413788788	1441066905	31.26745441229065	122.86120034297173	8.4	179.00852713178296	150.99999999999994
413788788	1441066906	31.267416766636455	122.86120267877102	8.4	178.99302325581397	150.99999999999994
413788788	1441066907	31.267379080873134	122.86120507634675	8.4	178.97751937984498	150.99999999999994
413788788	1441066908	31.267341353560173	122.86120753595971	8.4	178.962015503876	150.99999999999994
413788788	1441066909	31.267303583256947	122.86121005787075	8.4	178.946511627907	150.99999999999994
413788788	1441066910	31.267265768522893	122.8612126423406	8.4	178.931007751938	150.99999999999994
413788788	1441066911	31.26722790791744	122.86121528963007	8.4	178.915503875969	150.99999999999994
413788788	1441066912	31.267189999999996	122.861218	8.4	178.9	150.99999999999994
413788788	1441066913	31.267152043855784	122.86122077278714	8.3975	178.82500000000002	150.99999999999994
413788788	1441066914	31.267114040673132	122.86122360363235	8.395	178.75000000000003	150.99999999999994
413788788	1441066915	31.267075992166234	122.86122648725245	8.3925	178.675	150.99999999999994
413788788	1441066916	31.26703790004915	122.8612294183643	8.39	178.60000000000002	150.99999999999994
413788788	1441066917	31.26699976603609	122.86123239168481	8.387500000000001	178.525	150.99999999999994
413788788	1441066918	31.266961591841135	122.86123540193076	8.385	178.45000000000002	150.99999999999994
413788788	1441066919	31.266923379178483	122.8612384438191	8.3825	178.37500000000003	150.99999999999994
413788788	1441066920	31.26688512976223	122.86124151206673	8.38	178.3	150.99999999999994
413788788	1441066921	31.26684684530654	122.86124460139047	8.377500000000001	178.225	150.99999999999994
413788788	1441066922	31.266808527525573	122.86124770650729	8.375	178.15	150.99999999999994
413788788	1441066923	31.266770178133417	122.8612508221341	8.3725	178.07500000000002	150.99999999999994
413788788	1441066924	31.266731798844265	122.86125394298779	8.370000000000001	178.00000000000003	150.99999999999994
413788788	1441066925	31.26669339137224	122.86125706378532	8.3675	177.925	150.99999999999994
413788788	1441066926	31.266654957431488	122.86126017924363	8.365	177.85	150.99999999999994
413788788	1441066927	31.266616498736163	122.86126328407966	8.3625	177.775	150.99999999999994
413788788	1441066928	31.266578017000395	122.86126637301038	8.360000000000001	177.70000000000002	150.99999999999994
413788788	1441066929	31.266539513938355	122.86126944075274	8.3575	177.62500000000003	150.99999999999994
413788788	1441066930	31.266500991264156	122.86127248202374	8.355	177.55	150.99999999999994
413788788	1441066931	31.26646245069199	122.86127549154034	8.352500000000001	177.475	150.99999999999994
413788788	1441066932	31.266423893935972	122.86127846401955	8.350000000000001	177.4	150.99999999999994
413788788	1441066933	31.266385322710242	122.86128139417835	8.3475	177.32500000000002	150.99999999999994
413788788	1441066934	31.26634673872897	122.86128427673381	8.345	177.25000000000003	150.99999999999994
413788788	1441066935	31.26630814370631	122.86128710640288	8.342500000000001	177.17499999999998	150.99999999999994
413788788	1441066936	31.26626953935639	122.86128987790264	8.34	177.1	150.99999999999994
413788788	1441066937	31.26623092739339	122.86129258595008	8.3375	177.025	150.99999999999994
413788788	1441066938	31.266192309531437	122.8612952252623	8.335	176.95000000000002	150.99999999999994
413788788	1441066939	31.266153687484692	122.8612977905563	8.332500000000001	176.87500000000003	150.99999999999994
413788788	1441066940	31.266115062967295	122.86130027654922	8.33	176.79999999999998	150.99999999999994
413788788	1441066941	31.26607643769342	122.86130267795808	8.3275	176.725	150.99999999999994
413788788	1441066942	31.266037813377192	122.86130498949996	8.325000000000001	176.65	150.99999999999994
413788788	1441066943	31.26599919173279	122.86130720589198	8.3225	176.57500000000002	150.99999999999994
413788788	1441066944	31.265960574474356	122.8613093218512	8.32	176.5	150.99999999999994
413788788	1441066945	31.265921963316032	122.86131133209477	8.3175	176.42499999999998	150.99999999999994
413788788	1441066946	31.26588335997198	122.86131323133979	8.315000000000001	176.35	150.99999999999994
413788788	1441066947	31.265844766156356	122.86131501430339	8.3125	176.275	150.99999999999994
413788788	1441066948	31.265806183583315	122.86131667570268	8.31	176.20000000000002	150.99999999999994
413788788	1441066949	31.26576761396701	122.86131821025482	8.307500000000001	176.125	150.99999999999994
413788788	1441066950	31.265729059021588	122.86131961267701	8.305000000000001	176.04999999999998	150.99999999999994
413788788	1441066951	31.2656905204612	122.86132087768632	8.3025	175.975	150.99999999999994
413788788	1441066952	31.265652000000003	122.861322	8.3	175.9	150.99999999999994
413788788	1441066953	31.26561349897322	122.86132297704212	8.305000000000001	176.01	150.99999999999994
413788788	1441066954	31.265575017200394	122.86132381706453	8.31	176.11999999999998	150.99999999999994
413788788	1441066955	31.265536554122125	122.86132453102599	8.315000000000001	176.23000000000002	150.99999999999994
413788788	1441066956	31.265498109179006	122.86132512988524	8.32	176.34	150.99999999999994
413788788	1441066957	31.26545968181165	122.86132562460104	8.325000000000001	176.45	150.99999999999994
413788788	1441066958	31.265421271460642	122.86132602613205	8.33	176.56	150.99999999999994
413788788	1441066959	31.26538287756658	122.86132634543698	8.335	176.67000000000002	150.99999999999994
413788788	1441066960	31.265344499570094	122.86132659347453	8.34	176.78	150.99999999999994
413788788	1441066961	31.265306136911757	122.8613267812033	8.345	176.89	150.99999999999994
413788788	1441066962	31.265267789032183	122.86132691958198	8.350000000000001	176.99999999999997	150.99999999999994
413788788	1441066963	31.26522945537197	122.86132701956916	8.355	177.11	150.99999999999994
413788788	1441066964	31.26519113537169	122.86132709212345	8.360000000000001	177.22	150.99999999999994
413788788	1441066965	31.26515282847199	122.86132714820344	8.365	177.32999999999998	150.99999999999994
413788788	1441066966	31.265114534113444	122.86132719876767	8.370000000000001	177.44	150.99999999999994
413788788	1441066967	31.265076251736662	122.86132725477472	8.375	177.55	150.99999999999994
413788788	1441066968	31.265037980782218	122.86132732718309	8.38	177.66	150.99999999999994
413788788	1441066969	31.26499972069074	122.86132742695135	8.385	177.76999999999998	150.99999999999994
413788788	1441066970	31.2649614709028	122.86132756503793	8.39	177.87999999999997	150.99999999999994
413788788	1441066971	31.264923230859033	122.86132775240132	8.395	177.99	150.99999999999994
413788788	1441066972	31.264884999999992	122.861328	8.4	178.1	150.99999999999994
413788788	1441066973	31.26484677784671	122.86132831679879	8.397520661157024	178.09256198347106	150.99999999999994
413788788	1441066974	31.26480856424177	122.861328703788	8.39504132231405	178.08512396694212	150.99999999999994
413788788	1441066975	31.264770359108116	122.86132915996434	8.392561983471074	178.0776859504132	150.99999999999994
413788788	1441066976	31.264732162368766	122.86132968432453	8.3900826446281	178.07024793388427	150.99999999999994
413788788	1441066977	31.264693973946677	122.86133027586528	8.387603305785124	178.06280991735537	150.99999999999994
413788788	1441066978	31.264655793764835	122.86133093358329	8.38512396694215	178.05537190082643	150.99999999999994
413788788	1441066979	31.26461762174622	122.86133165647526	8.382644628099174	178.04793388429752	150.99999999999994
413788788	1441066980	31.264579457813817	122.8613324435379	8.3801652892562	178.04049586776858	150.99999999999994
413788788	1441066981	31.2645413018906	122.86133329376796	8.377685950413223	178.03305785123965	150.99999999999994
413788788	1441066982	31.264503153899536	122.8613342061621	8.375206611570249	178.0256198347107	150.99999999999994
413788788	1441066983	31.264465013763633	122.86133517971709	8.372727272727273	178.01818181818183	150.99999999999994
413788788	1441066984	31.26442688140584	122.86133621342965	8.370247933884297	178.0107438016529	150.99999999999994
413788788	1441066985	31.26438875674917	122.86133730629646	8.367768595041323	178.00330578512396	150.99999999999994
413788788	1441066986	31.264350639716554	122.86133845731426	8.365289256198347	177.99586776859502	150.99999999999994
413788788	1441066987	31.264312530231013	122.86133966547979	8.362809917355372	177.9884297520661	150.99999999999994
413788788	1441066988	31.264274428215508	122.86134092978976	8.360330578512396	177.98099173553717	150.99999999999994
413788788	1441066989	31.264236333593026	122.86134224924092	8.357851239669422	177.97355371900827	150.99999999999994
413788788	1441066990	31.264198246286544	122.86134362282996	8.355371900826446	177.96611570247933	150.99999999999994
413788788	1441066991	31.264160166219032	122.86134504955365	8.352892561983472	177.95867768595042	150.99999999999994
413788788	1441066992	31.264122093313482	122.8613465284087	8.350413223140496	177.95123966942148	150.99999999999994
413788788	1441066993	31.26408402749286	122.86134805839183	8.347933884297522	177.94380165289255	150.99999999999994
413788788	1441066994	31.26404596868014	122.86134963849982	8.345454545454546	177.9363636363636	150.99999999999994
413788788	1441066995	31.264007916798317	122.86135126772936	8.34297520661157	177.9289256198347	150.99999999999994
413788788	1441066996	31.263969871770378	122.86135294507724	8.340495867768595	177.9214876033058	150.99999999999994
413788788	1441066997	31.26393183351928	122.86135466954015	8.33801652892562	177.91404958677685	150.99999999999994
413788788	1441066998	31.263893801968017	122.86135644011486	8.335537190082645	177.90661157024792	150.99999999999994
413788788	1441066999	31.26385577703955	122.86135825579814	8.33305785123967	177.89917355371898	150.99999999999994
413788788	1441067000	31.26381775865688	122.86136011558668	8.330578512396695	177.89173553719007	150.99999999999994
413788788	1441067001	31.26377974674297	122.86136201847725	8.328099173553719	177.88429752066114	150.99999999999994
413788788	1441067002	31.26374174122079	122.86136396346659	8.325619834710745	177.87685950413223	150.99999999999994
413788788	1441067003	31.263703742013362	122.86136594955148	8.323140495867769	177.8694214876033	150.99999999999994
413788788	1441067004	31.263665749043607	122.86136797572865	8.320661157024794	177.86198347107438	150.99999999999994
413788788	1441067005	31.263627762234538	122.86137004099484	8.318181818181818	177.85454545454544	150.99999999999994
413788788	1441067006	31.263589781509143	122.86137214434684	8.315702479338842	177.8471074380165	150.99999999999994
413788788	1441067007	31.26355180679038	122.8613742847814	8.313223140495868	177.8396694214876	150.99999999999994
413788788	1441067008	31.26351383800123	122.86137646129525	8.310743801652892	177.8322314049587	150.99999999999994
413788788	1441067009	31.26347587506468	122.8613786728852	8.308264462809918	177.82479338842975	150.99999999999994
413788788	1441067010	31.263437917903698	122.86138091854794	8.305785123966942	177.81735537190082	150.99999999999994
413788788	1441067011	31.26339996644128	122.86138319728028	8.303305785123968	177.80991735537188	150.99999999999994
413788788	1441067012	31.263362020600397	122.861385508079	8.300826446280992	177.80247933884297	150.99999999999994
413788788	1441067013	31.26332408030402	122.86138784994083	8.298347107438017	177.79504132231403	150.99999999999994
413788788	1441067014	31.26328614547515	122.86139022186256	8.295867768595041	177.78760330578513	150.99999999999994
413788788	1441067015	31.26324821603672	122.86139262284095	8.293388429752067	177.7801652892562	150.99999999999994
413788788	1441067016	31.263210291911772	122.86139505187278	8.290909090909091	177.77272727272728	150.99999999999994
413788788	1441067017	31.263172373023245	122.8613975079548	8.288429752066115	177.76528925619834	150.99999999999994
413788788	1441067018	31.263134459294132	122.8613999900838	8.28595041322314	177.7578512396694	150.99999999999994
413788788	1441067019	31.263096550647415	122.86140249725658	8.283471074380165	177.75041322314047	150.99999999999994
413788788	1441067020	31.263058647006055	122.86140502846989	8.28099173553719	177.74297520661156	150.99999999999994
413788788	1441067021	31.263020748293048	122.86140758272053	8.278512396694214	177.73553719008265	150.99999999999994
413788788	1441067022	31.26298285443137	122.86141015900523	8.27603305785124	177.72809917355372	150.99999999999994
413788788	1441067023	31.262944965344	122.86141275632085	8.273553719008264	177.72066115702478	150.99999999999994
413788788	1441067024	31.26290708095393	122.8614153736641	8.27107438016529	177.71322314049584	150.99999999999994
413788788	1441067025	31.26286920118412	122.8614180100318	8.268595041322314	177.70578512396693	150.99999999999994
413788788	1441067026	31.262831325957563	122.86142066442076	8.26611570247934	177.698347107438	150.99999999999994
413788788	1441067027	31.262793455197237	122.86142333582774	8.263636363636364	177.6909090909091	150.99999999999994
413788788	1441067028	31.262755588826113	122.86142602324954	8.261157024793388	177.68347107438015	150.99999999999994
413788788	1441067029	31.262717726767193	122.86142872568293	8.258677685950413	177.67603305785124	150.99999999999994
413788788	1441067030	31.262679868943433	122.86143144212474	8.256198347107437	177.6685950413223	150.99999999999994
413788788	1441067031	31.262642015277823	122.86143417157173	8.253719008264463	177.66115702479337	150.99999999999994
413788788	1441067032	31.262604165693357	122.86143691302074	8.251239669421487	177.65371900826446	150.99999999999994
413788788	1441067033	31.262566320113002	122.86143966546854	8.248760330578513	177.64628099173555	150.99999999999994
413788788	1441067034	31.26252847845974	122.86144242791192	8.246280991735537	177.63884297520661	150.99999999999994
413788788	1441067035	31.26249064065654	122.86144519934771	8.243801652892563	177.63140495867768	150.99999999999994
413788788	1441067036	31.26245280662641	122.86144797877269	8.241322314049587	177.62396694214874	150.99999999999994
413788788	1441067037	31.26241497629231	122.86145076518368	8.238842975206612	177.61652892561983	150.99999999999994
413788788	1441067038	31.262377149577222	122.86145355757745	8.236363636363636	177.6090909090909	150.99999999999994
413788788	1441067039	31.262339326404145	122.86145635495086	8.23388429752066	177.601652892562	150.99999999999994
413788788	1441067040	31.262301506696033	122.86145915630071	8.231404958677686	177.59421487603305	150.99999999999994
413788788	1441067041	31.262263690375907	122.86146196062381	8.22892561983471	177.58677685950414	150.99999999999994
413788788	1441067042	31.262225877366703	122.86146476691692	8.226446280991736	177.5793388429752	150.99999999999994
413788788	1441067043	31.26218806759143	122.86146757417696	8.22396694214876	177.57190082644627	150.99999999999994
413788788	1441067044	31.262150260973073	122.86147038140065	8.221487603305786	177.56446280991733	150.99999999999994
413788788	1441067045	31.26211245743459	122.86147318758483	8.21900826446281	177.55702479338842	150.99999999999994
413788788	1441067046	31.26207465689898	122.86147599172634	8.216528925619835	177.5495867768595	150.99999999999994
413788788	1441067047	31.262036859289225	122.86147879282198	8.21404958677686	177.54214876033058	150.99999999999994
413788788	1441067048	31.261999064528293	122.86148158986859	8.211570247933885	177.53471074380164	150.99999999999994
413788788	1441067049	31.261961272539196	122.861484381863	8.209090909090909	177.5272727272727	150.99999999999994
413788788	1441067050	31.26192348324489	122.86148716780204	8.206611570247933	177.5198347107438	150.99999999999994
413788788	1441067051	31.26188569656837	122.86148994668248	8.204132231404959	177.51239669421489	150.99999999999994
413788788	1441067052	31.261847912432607	122.86149271750122	8.201652892561983	177.50495867768595	150.99999999999994
413788788	1441067053	31.26181013076059	122.86149547925507	8.199173553719008	177.497520661157	150.99999999999994
413788788	1441067054	31.261772351475305	122.86149823094082	8.196694214876032	177.4900826446281	150.99999999999994
413788788	1441067055	31.261734574499727	122.86150097155536	8.194214876033058	177.48264462809917	150.99999999999994
413788788	1441067056	31.26169679975684	122.86150370009548	8.191735537190082	177.47520661157023	150.99999999999994
413788788	1441067057	31.26165902716963	122.86150641555805	8.189256198347108	177.46776859504132	150.99999999999994
413788788	1441067058	31.261621256661094	122.86150911693989	8.186776859504132	177.4603305785124	150.99999999999994
413788788	1441067059	31.26158348815418	122.86151180323785	8.184297520661158	177.45289256198348	150.99999999999994
413788788	1441067060	31.2615457215719	122.86151447344876	8.181818181818182	177.44545454545454	150.99999999999994
413788788	1441067061	31.26150795683723	122.8615171265695	8.179338842975206	177.4380165289256	150.99999999999994
413788788	1441067062	31.26147019387316	122.86151976159687	8.176859504132231	177.4305785123967	150.99999999999994
413788788	1441067063	31.261432432602646	122.86152237752772	8.174380165289255	177.42314049586776	150.99999999999994
413788788	1441067064	31.261394672948718	122.86152497335893	8.171900826446281	177.41570247933885	150.99999999999994
413788788	1441067065	31.261356914834305	122.86152754808732	8.169421487603305	177.4082644628099	150.99999999999994
413788788	1441067066	31.261319158182427	122.86153010070976	8.16694214876033	177.400826446281	150.99999999999994
413788788	1441067067	31.26128140291606	122.86153263022308	8.164462809917355	177.39338842975206	150.99999999999994
413788788	1441067068	31.26124364895818	122.86153513562415	8.16198347107438	177.38595041322313	150.99999999999994
413788788	1441067069	31.261205896231782	122.86153761590982	8.159504132231405	177.3785123966942	150.99999999999994
413788788	1441067070	31.261168144659848	122.86154007007696	8.15702479338843	177.37107438016528	150.99999999999994
413788788	1441067071	31.261130394165352	122.86154249712241	8.154545454545454	177.36363636363637	150.99999999999994
413788788	1441067072	31.26109264467129	122.86154489604306	8.152066115702478	177.35619834710744	150.99999999999994
413788788	1441067073	31.261054896100635	122.86154726583572	8.149586776859504	177.3487603305785	150.99999999999994
413788788	1441067074	31.26101714837639	122.86154960549732	8.147107438016528	177.34132231404956	150.99999999999994
413788788	1441067075	31.260979401421515	122.86155191402467	8.144628099173554	177.33388429752065	150.99999999999994
413788788	1441067076	31.260941655159	122.86155419041468	8.142148760330578	177.32644628099175	150.99999999999994
413788788	1441067077	31.260903909511836	122.86155643366416	8.139669421487604	177.3190082644628	150.99999999999994
413788788	1441067078	31.260866164403	122.86155864277005	8.137190082644628	177.31157024793387	150.99999999999994
413788788	1441067079	31.260828419755498	122.86156081672917	8.134710743801653	177.30413223140496	150.99999999999994
413788788	1441067080	31.26079067549228	122.86156295453841	8.132231404958677	177.29669421487603	150.99999999999994
413788788	1441067081	31.260752931536356	122.86156505519466	8.129752066115703	177.2892561983471	150.99999999999994
413788788	1441067082	31.260715187810714	122.86156711769478	8.127272727272727	177.28181818181818	150.99999999999994
413788788	1441067083	31.260677444238322	122.86156914103566	8.124793388429751	177.27438016528927	150.99999999999994
413788788	1441067084	31.260639700742157	122.86157112421417	8.122314049586777	177.26694214876034	150.99999999999994
413788788	1441067085	31.26060195724524	122.86157306622717	8.1198347107438	177.2595041322314	150.99999999999994
413788788	1441067086	31.260564213670502	122.86157496607159	8.117355371900826	177.25206611570246	150.99999999999994
413788788	1441067087	31.260526469940977	122.86157682274427	8.11487603305785	177.24462809917355	150.99999999999994
413788788	1441067088	31.260488725979613	122.86157863524214	8.112396694214876	177.23719008264462	150.99999999999994
413788788	1441067089	31.260450981709436	122.86158040256204	8.1099173553719	177.2297520661157	150.99999999999994
413788788	1441067090	31.26041323705339	122.8615821237009	8.107438016528926	177.22231404958677	150.99999999999994
413788788	1441067091	31.260375491934475	122.86158379765557	8.10495867768595	177.21487603305786	150.99999999999994
413788788	1441067092	31.26033774627568	122.86158542342297	8.102479338842976	177.20743801652893	150.99999999999994
413788788	1441067093	31.260299999999994	122.861587	8.1	177.2	150.99999999999994
413788788	1441067094	31.260262253046783	122.86158852661204	8.1	177.193288590604	150.99999999999994
413788788	1441067095	31.26022450542104	122.86159000339845	8.1	177.18657718120807	150.99999999999994
413788788	1441067096	31.26018675714415	122.8615914307271	8.1	177.17986577181208	150.99999999999994
413788788	1441067097	31.260149008237498	122.86159280896587	8.1	177.1731543624161	150.99999999999994
413788788	1441067098	31.26011125872245	122.86159413848256	8.1	177.16644295302012	150.99999999999994
413788788	1441067099	31.260073508620405	122.8615954196451	8.1	177.15973154362416	150.99999999999994
413788788	1441067100	31.260035757952725	122.8615966528213	8.1	177.1530201342282	150.99999999999994
413788788	1441067101	31.25999800674082	122.86159783837904	8.1	177.1463087248322	150.99999999999994
413788788	1441067102	31.259960255006057	122.86159897668618	8.1	177.13959731543622	150.99999999999994
413788788	1441067103	31.259922502769808	122.86160006811056	8.1	177.13288590604026	150.99999999999994
413788788	1441067104	31.25988475005347	122.86160111302006	8.1	177.1261744966443	150.99999999999994
413788788	1441067105	31.259846996878416	122.86160211178252	8.1	177.11946308724833	150.99999999999994
413788788	1441067106	31.25980924326602	122.86160306476579	8.1	177.11275167785234	150.99999999999994
413788788	1441067107	31.259771489237686	122.86160397233772	8.1	177.10604026845635	150.99999999999994
413788788	1441067108	31.259733734814777	122.86160483486621	8.1	177.0993288590604	150.99999999999994
413788788	1441067109	31.259695980018684	122.86160565271906	8.1	177.09261744966443	150.99999999999994
413788788	1441067110	31.259658224870773	122.86160642626415	8.1	177.08590604026844	150.99999999999994
413788788	1441067111	31.25962046939245	122.86160715586935	8.1	177.07919463087248	150.99999999999994
413788788	1441067112	31.259582713605077	122.86160784190245	8.1	177.0724832214765	150.99999999999994
413788788	1441067113	31.259544957530025	122.86160848473138	8.1	177.06577181208056	150.99999999999994
413788788	1441067114	31.259507201188708	122.86160908472394	8.1	177.05906040268457	150.99999999999994
413788788	1441067115	31.259469444602487	122.86160964224797	8.1	177.05234899328858	150.99999999999994
413788788	1441067116	31.25943168779274	122.86161015767136	8.1	177.0456375838926	150.99999999999994
413788788	1441067117	31.259393930780856	122.86161063136193	8.1	177.03892617449662	150.99999999999994
413788788	1441067118	31.259356173588213	122.86161106368755	8.1	177.03221476510066	150.99999999999994
413788788	1441067119	31.25931841623619	122.86161145501606	8.1	177.0255033557047	150.99999999999994
413788788	1441067120	31.25928065874616	122.86161180571531	8.1	177.0187919463087	150.99999999999994
413788788	1441067121	31.259242901139537	122.86161211615313	8.1	177.01208053691275	150.99999999999994
413788788	1441067122	31.25920514343766	122.86161238669736	8.1	177.0053691275168	150.99999999999994
413788788	1441067123	31.25916738566193	122.86161261771588	8.1	176.9986577181208	150.99999999999994
413788788	1441067124	31.259129627833726	122.86161280957654	8.1	176.99194630872483	150.99999999999994
413788788	1441067125	31.259091869974426	122.86161296264714	8.1	176.98523489932884	150.99999999999994
413788788	1441067126	31.259054112105414	122.86161307729556	8.1	176.97852348993288	150.99999999999994
413788788	1441067127	31.25901635424807	122.86161315388959	8.1	176.97181208053692	150.99999999999994
413788788	1441067128	31.25897859642376	122.86161319279714	8.1	176.96510067114093	150.99999999999994
413788788	1441067129	31.258940838653896	122.86161319438604	8.1	176.95838926174497	150.99999999999994
413788788	1441067130	31.258903080959815	122.8616131590241	8.1	176.95167785234898	150.99999999999994
413788788	1441067131	31.258865323362947	122.86161308707916	8.1	176.94496644295302	150.99999999999994
413788788	1441067132	31.258827565884626	122.86161297891911	8.1	176.93825503355706	150.99999999999994
413788788	1441067133	31.258789808546258	122.86161283491174	8.1	176.93154362416107	150.99999999999994
413788788	1441067134	31.258752051369232	122.86161265542489	8.1	176.9248322147651	150.99999999999994
413788788	1441067135	31.2587142943749	122.86161244082643	8.1	176.9181208053691	150.99999999999994
413788788	1441067136	31.258676537584662	122.86161219148418	8.1	176.91140939597315	150.99999999999994
413788788	1441067137	31.258638781019894	122.86161190776598	8.1	176.9046979865772	150.99999999999994
413788788	1441067138	31.25860102470196	122.86161159003966	8.1	176.8979865771812	150.99999999999994
413788788	1441067139	31.258563268652274	122.86161123867308	8.1	176.8912751677852	150.99999999999994
413788788	1441067140	31.25852551289218	122.86161085403404	8.1	176.88456375838925	150.99999999999994
413788788	1441067141	31.258487757443085	122.8616104364904	8.1	176.8778523489933	150.99999999999994
413788788	1441067142	31.25845000232636	122.86160998640999	8.1	176.87114093959732	150.99999999999994
413788788	1441067143	31.25841224756338	122.86160950416063	8.1	176.86442953020133	150.99999999999994
413788788	1441067144	31.25837449317552	122.86160899011017	8.1	176.85771812080534	150.99999999999994
413788788	1441067145	31.25833673918419	122.86160844462644	8.1	176.8510067114094	150.99999999999994
413788788	1441067146	31.258298985610733	122.86160786807727	8.1	176.84429530201342	150.99999999999994
413788788	1441067147	31.258261232476546	122.86160726083048	8.1	176.83758389261743	150.99999999999994
413788788	1441067148	31.258223479803014	122.86160662325392	8.1	176.83087248322147	150.99999999999994
413788788	1441067149	31.258185727611508	122.86160595571542	8.1	176.82416107382548	150.99999999999994
413788788	1441067150	31.258147975923418	122.86160525858278	8.1	176.81744966442955	150.99999999999994
413788788	1441067151	31.258110224760088	122.86160453222386	8.1	176.81073825503356	150.99999999999994
413788788	1441067152	31.258072474142946	122.8616037770065	8.1	176.80402684563757	150.99999999999994
413788788	1441067153	31.258034724093356	122.86160299329849	8.1	176.7973154362416	150.99999999999994
413788788	1441067154	31.25799697463268	122.86160218146766	8.1	176.79060402684564	150.99999999999994
413788788	1441067155	31.257959225782326	122.86160134188188	8.1	176.78389261744968	150.99999999999994
413788788	1441067156	31.257921477563652	122.86160047490893	8.1	176.7771812080537	150.99999999999994
413788788	1441067157	31.257883729998046	122.86159958091666	8.1	176.7704697986577	150.99999999999994
413788788	1441067158	31.257845983106876	122.86159866027288	8.1	176.76375838926174	150.99999999999994
413788788	1441067159	31.25780823691154	122.86159771334543	8.1	176.75704697986578	150.99999999999994
413788788	1441067160	31.257770491433416	122.86159674050212	8.1	176.7503355704698	150.99999999999994
413788788	1441067161	31.257732746693875	122.8615957421108	8.1	176.74362416107383	150.99999999999994
413788788	1441067162	31.257695002714296	122.86159471853924	8.1	176.73691275167783	150.99999999999994
413788788	1441067163	31.257657259516048	122.86159367015532	8.1	176.73020134228187	150.99999999999994
413788788	1441067164	31.257619517120542	122.86159259732682	8.1	176.7234899328859	150.99999999999994
413788788	1441067165	31.25758177554915	122.8615915004216	8.1	176.71677852348992	150.99999999999994
413788788	1441067166	31.257544034823223	122.86159037980744	8.1	176.71006711409396	150.99999999999994
413788788	1441067167	31.25750629496417	122.86158923585216	8.1	176.70335570469797	150.99999999999994
413788788	1441067168	31.25746855599336	122.86158806892362	8.1	176.696644295302	150.99999999999994
413788788	1441067169	31.257430817932185	122.8615868793896	8.1	176.68993288590605	150.99999999999994
413788788	1441067170	31.257393080801997	122.86158566761797	8.1	176.68322147651006	150.99999999999994
413788788	1441067171	31.257355344624184	122.86158443397647	8.1	176.6765100671141	150.99999999999994
413788788	1441067172	31.25731760942016	122.86158317883296	8.1	176.6697986577181	150.99999999999994
413788788	1441067173	31.257279875211264	122.86158190255527	8.1	176.66308724832214	150.99999999999994
413788788	1441067174	31.257242142018885	122.86158060551121	8.1	176.65637583892618	150.99999999999994
413788788	1441067175	31.25720440986443	122.86157928806857	8.1	176.6496644295302	150.99999999999994
413788788	1441067176	31.257166678769227	122.86157795059516	8.1	176.6429530201342	150.99999999999994
413788788	1441067177	31.257128948754705	122.86157659345882	8.1	176.63624161073827	150.99999999999994
413788788	1441067178	31.257091219842223	122.86157521702738	8.1	176.62953020134228	150.99999999999994
413788788	1441067179	31.257053492053153	122.8615738216686	8.1	176.62281879194632	150.99999999999994
413788788	1441067180	31.257015765408898	122.86157240775034	8.1	176.61610738255033	150.99999999999994
413788788	1441067181	31.256978039930807	122.86157097564038	8.1	176.60939597315434	150.99999999999994
413788788	1441067182	31.256940315640282	122.86156952570654	8.1	176.6026845637584	150.99999999999994
413788788	1441067183	31.256902592558703	122.86156805831665	8.1	176.5959731543624	150.99999999999994
413788788	1441067184	31.256864870707446	122.8615665738385	8.1	176.58926174496645	150.99999999999994
413788788	1441067185	31.256827150107867	122.86156507263989	8.1	176.58255033557046	150.99999999999994
413788788	1441067186	31.256789430781403	122.86156355508864	8.1	176.5758389261745	150.99999999999994
413788788	1441067187	31.25675171274937	122.86156202155257	8.1	176.56912751677854	150.99999999999994
413788788	1441067188	31.256713996033184	122.86156047239947	8.1	176.56241610738255	150.99999999999994
413788788	1441067189	31.25667628065422	122.86155890799714	8.1	176.55570469798656	150.99999999999994
413788788	1441067190	31.25663856663386	122.86155732871342	8.1	176.5489932885906	150.99999999999994
413788788	1441067191	31.256600853993465	122.8615557349161	8.1	176.54228187919463	150.99999999999994
413788788	1441067192	31.256563142754445	122.86155412697296	8.1	176.53557046979867	150.99999999999994
413788788	1441067193	31.25652543293814	122.86155250525182	8.1	176.52885906040268	150.99999999999994
413788788	1441067194	31.25648772456597	122.86155087012051	8.1	176.5221476510067	150.99999999999994
413788788	1441067195	31.256450017659304	122.8615492219468	8.1	176.51543624161073	150.99999999999994
413788788	1441067196	31.256412312239505	122.86154756109849	8.1	176.50872483221477	150.99999999999994
413788788	1441067197	31.256374608327974	122.86154588794344	8.1	176.50201342281878	150.99999999999994
413788788	1441067198	31.256336905946064	122.86154420284936	8.1	176.49530201342282	150.99999999999994
413788788	1441067199	31.25629920511519	122.86154250618411	8.1	176.48859060402683	150.99999999999994
413788788	1441067200	31.25626150585671	122.86154079831549	8.1	176.48187919463086	150.99999999999994
413788788	1441067201	31.256223808192015	122.86153907961129	8.1	176.4751677852349	150.99999999999994
413788788	1441067202	31.256186112142455	122.8615373504393	8.1	176.4684563758389	150.99999999999994
413788788	1441067203	31.256148417729452	122.86153561116733	8.1	176.46174496644295	150.99999999999994
413788788	1441067204	31.256110724974363	122.86153386216318	8.1	176.45503355704696	150.99999999999994
413788788	1441067205	31.256073033898584	122.86153210379464	8.1	176.448322147651	150.99999999999994
413788788	1441067206	31.256035344523465	122.86153033642952	8.1	176.44161073825504	150.99999999999994
413788788	1441067207	31.255997656870406	122.86152856043557	8.1	176.43489932885905	150.99999999999994
413788788	1441067208	31.25595997096079	122.86152677618065	8.1	176.42818791946308	150.99999999999994
413788788	1441067209	31.25592228681599	122.86152498403251	8.1	176.4214765100671	150.99999999999994
413788788	1441067210	31.255884604457393	122.86152318435897	8.1	176.41476510067113	150.99999999999994
413788788	1441067211	31.255846923906386	122.86152137752782	8.1	176.40805369127517	150.99999999999994
413788788	1441067212	31.255809245184317	122.86151956390684	8.1	176.40134228187918	150.99999999999994
413788788	1441067213	31.255771568312603	122.86151774386384	8.1	176.3946308724832	150.99999999999994
413788788	1441067214	31.255733893312602	122.86151591776658	8.1	176.38791946308726	150.99999999999994
413788788	1441067215	31.255696220205703	122.86151408598289	8.1	176.38120805369127	150.99999999999994
413788788	1441067216	31.255658549013287	122.86151224888053	8.1	176.3744966442953	150.99999999999994
413788788	1441067217	31.255620879756723	122.86151040682732	8.1	176.36778523489932	150.99999999999994
413788788	1441067218	31.255583212457413	122.86150856019104	8.1	176.36107382550333	150.99999999999994
413788788	1441067219	31.255545547136713	122.86150670933947	8.1	176.3543624161074	150.99999999999994
413788788	1441067220	31.255507883816023	122.8615048546404	8.1	176.3476510067114	150.99999999999994
413788788	1441067221	31.255470222516703	122.86150299646162	8.1	176.34093959731544	150.99999999999994
413788788	1441067222	31.255432563260158	122.86150113517093	8.1	176.33422818791945	150.99999999999994
413788788	1441067223	31.255394906067743	122.8614992711361	8.1	176.3275167785235	150.99999999999994
413788788	1441067224	31.255357250960866	122.8614974047249	8.1	176.32080536912753	150.99999999999994
413788788	1441067225	31.255319597960888	122.86149553630516	8.1	176.31409395973154	150.99999999999994
413788788	1441067226	31.255281947089188	122.86149366624463	8.1	176.30738255033555	150.99999999999994
413788788	1441067227	31.25524429836716	122.8614917949111	8.1	176.30067114093958	150.99999999999994
413788788	1441067228	31.255206651816174	122.86148992267238	8.1	176.29395973154362	150.99999999999994
413788788	1441067229	31.255169007457607	122.86148804989624	8.1	176.28724832214766	150.99999999999994
413788788	1441067230	31.25513136531286	122.86148617695044	8.1	176.28053691275167	150.99999999999994
413788788	1441067231	31.25509372540328	122.86148430420279	8.1	176.27382550335568	150.99999999999994
413788788	1441067232	31.25505608775029	122.86148243202105	8.1	176.26711409395972	150.99999999999994
413788788	1441067233	31.25501845237524	122.861480560773	8.1	176.26040268456376	150.99999999999994
413788788	1441067234	31.2549808192995	122.86147869082646	8.1	176.25369127516777	150.99999999999994
413788788	1441067235	31.254943188544484	122.86147682254918	8.1	176.2469798657718	150.99999999999994
413788788	1441067236	31.254905560131565	122.86147495630892	8.1	176.24026845637582	150.99999999999994
413788788	1441067237	31.254867934082103	122.8614730924735	8.1	176.23355704697988	150.99999999999994
413788788	1441067238	31.254830310417496	122.86147123141065	8.1	176.2268456375839	150.99999999999994
413788788	1441067239	31.25479268915912	122.8614693734882	8.1	176.2201342281879	150.99999999999994
413788788	1441067240	31.254755070328375	122.8614675190739	8.1	176.21342281879194	150.99999999999994
413788788	1441067241	31.254717453946604	122.86146566853553	8.1	176.20671140939595	150.99999999999994
413788788	1441067242	31.25467984003521	122.86146382224086	8.1	176.2	150.99999999999994
413788788	1441067243	31.254642228615584	122.86146198055768	8.1	176.19328859060403	150.99999999999994
413788788	1441067244	31.25460461970907	122.86146014385373	8.1	176.18657718120804	150.99999999999994
413788788	1441067245	31.2545670133371	122.86145831249684	8.1	176.17986577181208	150.99999999999994
413788788	1441067246	31.254529409521005	122.86145648685473	8.1	176.1731543624161	150.99999999999994
413788788	1441067247	31.254491808282186	122.86145466729519	8.1	176.16644295302012	150.99999999999994
413788788	1441067248	31.254454209642038	122.86145285418601	8.1	176.15973154362416	150.99999999999994
413788788	1441067249	31.254416613621935	122.86145104789493	8.1	176.15302013422817	150.99999999999994
413788788	1441067250	31.254379020243242	122.86144924878975	8.1	176.1463087248322	150.99999999999994
413788788	1441067251	31.254341429527358	122.86144745723823	8.1	176.13959731543625	150.99999999999994
413788788	1441067252	31.254303841495663	122.86144567360816	8.1	176.13288590604026	150.99999999999994
413788788	1441067253	31.254266256169515	122.86144389826727	8.1	176.1261744966443	150.99999999999994
413788788	1441067254	31.254228673570324	122.86144213158333	8.1	176.1194630872483	150.99999999999994
413788788	1441067255	31.254191093719456	122.86144037392417	8.1	176.11275167785234	150.99999999999994
413788788	1441067256	31.254153516638304	122.86143862565747	8.1	176.10604026845638	150.99999999999994
413788788	1441067257	31.25411594234823	122.86143688715104	8.1	176.0993288590604	150.99999999999994
413788788	1441067258	31.254078370870616	122.86143515877266	8.1	176.09261744966443	150.99999999999994
413788788	1441067259	31.25404080222687	122.8614334408901	8.1	176.08590604026844	150.99999999999994
413788788	1441067260	31.25400323643835	122.86143173387111	8.1	176.07919463087248	150.99999999999994
413788788	1441067261	31.253965673526434	122.86143003808343	8.1	176.07248322147652	150.99999999999994
413788788	1441067262	31.253928113512526	122.86142835389487	8.1	176.06577181208053	150.99999999999994
413788788	1441067263	31.253890556417982	122.86142668167315	8.1	176.05906040268454	150.99999999999994
413788788	1441067264	31.253853002264208	122.86142502178603	8.1	176.05234899328858	150.99999999999994
413788788	1441067265	31.253815451072562	122.86142337460134	8.1	176.0456375838926	150.99999999999994
413788788	1441067266	31.253777902864428	122.86142174048678	8.1	176.03892617449665	150.99999999999994
413788788	1441067267	31.253740357661187	122.86142011981013	8.1	176.03221476510066	150.99999999999994
413788788	1441067268	31.253702815484257	122.86141851293915	8.1	176.02550335570467	150.99999999999994
413788788	1441067269	31.253665276354965	122.86141692024161	8.1	176.01879194630874	150.99999999999994
413788788	1441067270	31.25362774029471	122.86141534208524	8.1	176.01208053691275	150.99999999999994
413788788	1441067271	31.25359020732491	122.86141377883783	8.1	176.00536912751676	150.99999999999994
413788788	1441067272	31.253552677466896	122.8614122308671	8.1	175.9986577181208	150.99999999999994
413788788	1441067273	31.25351515074207	122.86141069854087	8.1	175.9919463087248	150.99999999999994
413788788	1441067274	31.253477627171815	122.86140918222682	8.1	175.98523489932887	150.99999999999994
413788788	1441067275	31.253440106777504	122.86140768229278	8.1	175.97852348993288	150.99999999999994
413788788	1441067276	31.253402589580535	122.86140619910647	8.1	175.9718120805369	150.99999999999994
413788788	1441067277	31.253365075602268	122.86140473303564	8.1	175.96510067114093	150.99999999999994
413788788	1441067278	31.253327564864097	122.86140328444804	8.1	175.95838926174497	150.99999999999994
413788788	1441067279	31.253290057387407	122.86140185371144	8.1	175.951677852349	150.99999999999994
413788788	1441067280	31.25325255319357	122.86140044119362	8.1	175.94496644295302	150.99999999999994
413788788	1441067281	31.253215052303965	122.86139904726228	8.1	175.93825503355703	150.99999999999994
413788788	1441067282	31.253177554739995	122.86139767228521	8.1	175.93154362416107	150.99999999999994
413788788	1441067283	31.253140060523013	122.86139631663013	8.1	175.9248322147651	150.99999999999994
413788788	1441067284	31.253102569674407	122.86139498066481	8.1	175.9181208053691	150.99999999999994
413788788	1441067285	31.253065082215585	122.86139366475703	8.1	175.91140939597315	150.99999999999994
413788788	1441067286	31.253027598167886	122.86139236927448	8.1	175.90469798657716	150.99999999999994
413788788	1441067287	31.252990117552727	122.86139109458493	8.1	175.8979865771812	150.99999999999994
413788788	1441067288	31.25295264039147	122.86138984105617	8.1	175.89127516778524	150.99999999999994
413788788	1441067289	31.252915166705513	122.8613886090559	8.1	175.88456375838925	150.99999999999994
413788788	1441067290	31.252877696516208	122.86138739895189	8.1	175.8778523489933	150.99999999999994
413788788	1441067291	31.252840229844963	122.86138621111189	8.1	175.8711409395973	150.99999999999994
413788788	1441067292	31.252802766713145	122.86138504590365	8.1	175.86442953020133	150.99999999999994
413788788	1441067293	31.252765307142152	122.86138390369489	8.1	175.85771812080537	150.99999999999994
413788788	1441067294	31.25272785115334	122.86138278485335	8.1	175.85100671140938	150.99999999999994
413788788	1441067295	31.25269039876812	122.86138168974682	8.1	175.84429530201342	150.99999999999994
413788788	1441067296	31.252652950007853	122.86138061874303	8.1	175.83758389261743	150.99999999999994
413788788	1441067297	31.252615504893928	122.86137957220967	8.1	175.83087248322147	150.99999999999994
413788788	1441067298	31.25257806344772	122.86137855051457	8.1	175.8241610738255	150.99999999999994
413788788	1441067299	31.252540625690607	122.86137755402541	8.1	175.81744966442952	150.99999999999994
413788788	1441067300	31.252503191644006	122.86137658310996	8.1	175.81073825503353	150.99999999999994
413788788	1441067301	31.252465761329244	122.86137563813597	8.1	175.8040268456376	150.99999999999994
413788788	1441067302	31.252428334767735	122.86137471947114	8.1	175.7973154362416	150.99999999999994
413788788	1441067303	31.252390911980864	122.86137382748323	8.1	175.79060402684564	150.99999999999994
413788788	1441067304	31.252353492990004	122.86137296254002	8.1	175.78389261744965	150.99999999999994
413788788	1441067305	31.252316077816513	122.86137212500918	8.1	175.77718120805366	150.99999999999994
413788788	1441067306	31.252278666481814	122.86137131525848	8.1	175.77046979865773	150.99999999999994
413788788	1441067307	31.252241259007263	122.86137053365569	8.1	175.76375838926174	150.99999999999994
413788788	1441067308	31.252203855414244	122.86136978056851	8.1	175.75704697986578	150.99999999999994
413788788	1441067309	31.252166455724147	122.86136905636465	8.1	175.7503355704698	150.99999999999994
413788788	1441067310	31.25212905995833	122.86136836141193	8.1	175.74362416107383	150.99999999999994
413788788	1441067311	31.25209166813822	122.861367696078	8.1	175.73691275167786	150.99999999999994
413788788	1441067312	31.25205428028516	122.86136706073066	8.1	175.73020134228187	150.99999999999994
413788788	1441067313	31.252016896420542	122.86136645573761	8.1	175.72348993288588	150.99999999999994
413788788	1441067314	31.25197951656574	122.86136588146658	8.1	175.71677852348992	150.99999999999994
413788788	1441067315	31.251942140742145	122.86136533828531	8.1	175.71006711409396	150.99999999999994
413788788	1441067316	31.251904768971134	122.86136482656156	8.1	175.703355704698	150.99999999999994
413788788	1441067317	31.251867401274083	122.86136434666302	8.1	175.696644295302	150.99999999999994
413788788	1441067318	31.251830037672384	122.86136389895746	8.1	175.68993288590602	150.99999999999994
413788788	1441067319	31.251792678187417	122.86136348381258	8.1	175.68322147651006	150.99999999999994
413788788	1441067320	31.25175532284057	122.86136310159614	8.1	175.6765100671141	150.99999999999994
413788788	1441067321	31.251717971653193	122.86136275267583	8.1	175.6697986577181	150.99999999999994
413788788	1441067322	31.251680624646696	122.8613624374194	8.1	175.66308724832214	150.99999999999994
413788788	1441067323	31.251643281842455	122.8613621561946	8.1	175.65637583892615	150.99999999999994
413788788	1441067324	31.251605943261847	122.86136190936914	8.1	175.64966442953022	150.99999999999994
413788788	1441067325	31.25156860892626	122.86136169731074	8.1	175.64295302013423	150.99999999999994
413788788	1441067326	31.251531278857055	122.86136152038715	8.1	175.63624161073824	150.99999999999994
413788788	1441067327	31.25149395307563	122.86136137896605	8.1	175.62953020134228	150.99999999999994
413788788	1441067328	31.251456631603368	122.86136127341521	8.1	175.6228187919463	150.99999999999994
413788788	1441067329	31.251419314461646	122.86136120410235	8.1	175.61610738255033	150.99999999999994
413788788	1441067330	31.251382001671843	122.86136117139522	8.1	175.60939597315436	150.99999999999994
413788788	1441067331	31.25134469325533	122.86136117566149	8.1	175.60268456375837	150.99999999999994
413788788	1441067332	31.251307389233514	122.86136121726888	8.1	175.5959731543624	150.99999999999994
413788788	1441067333	31.25127008962775	122.86136129658514	8.1	175.58926174496645	150.99999999999994
413788788	1441067334	31.251232794459433	122.86136141397803	8.1	175.58255033557046	150.99999999999994
413788788	1441067335	31.251195503749933	122.8613615698152	8.1	175.5758389261745	150.99999999999994
413788788	1441067336	31.251158217520647	122.86136176446443	8.1	175.5691275167785	150.99999999999994
413788788	1441067337	31.251120935792937	122.86136199829342	8.1	175.56241610738255	150.99999999999994
413788788	1441067338	31.2510836585882	122.86136227166986	8.1	175.55570469798658	150.99999999999994
413788788	1441067339	31.251046385927808	122.86136258496151	8.1	175.5489932885906	150.99999999999994
413788788	1441067340	31.251009117833135	122.8613629385361	8.1	175.54228187919463	150.99999999999994
413788788	1441067341	31.250971854325567	122.8613633327613	8.1	175.53557046979864	150.99999999999994
413788788	1441067342	31.250934595426482	122.86136376800486	8.1	175.52885906040268	150.99999999999994
413788788	1441067343	31.25089734115728	122.86136424463449	8.1	175.52214765100672	150.99999999999994
413788788	1441067344	31.250860091539327	122.8613647630179	8.1	175.51543624161073	150.99999999999994
413788788	1441067345	31.25082284659399	122.8613653235228	8.1	175.50872483221477	150.99999999999994
413788788	1441067346	31.250785606342657	122.86136592651697	8.1	175.50201342281878	150.99999999999994
413788788	1441067347	31.25074837080672	122.86136657236804	8.1	175.49530201342282	150.99999999999994
413788788	1441067348	31.25071114000755	122.86136726144376	8.1	175.48859060402685	150.99999999999994
413788788	1441067349	31.250673913966544	122.86136799411186	8.1	175.48187919463086	150.99999999999994
413788788	1441067350	31.250636692705065	122.86136877074003	8.1	175.47516778523487	150.99999999999994
413788788	1441067351	31.250599476244474	122.86136959169598	8.1	175.4684563758389	150.99999999999994
413788788	1441067352	31.250562264606188	122.86137045734745	8.1	175.46174496644295	150.99999999999994
413788788	1441067353	31.25052505781156	122.86137136806212	8.1	175.455033557047	150.99999999999994
413788788	1441067354	31.250487855881985	122.86137232420775	8.1	175.448322147651	150.99999999999994
413788788	1441067355	31.250450658838837	122.86137332615199	8.1	175.441610738255	150.99999999999994
413788788	1441067356	31.250413466703495	122.86137437426257	8.1	175.43489932885905	150.99999999999994
413788788	1441067357	31.250376279497345	122.86137546890723	8.1	175.42818791946308	150.99999999999994
413788788	1441067358	31.250339097241753	122.86137661045365	8.1	175.4214765100671	150.99999999999994
413788788	1441067359	31.250301919958112	122.86137779926953	8.1	175.41476510067113	150.99999999999994
413788788	1441067360	31.2502647476678	122.86137903572262	8.1	175.40805369127514	150.99999999999994
413788788	1441067361	31.25022758039218	122.86138032018059	8.1	175.4013422818792	150.99999999999994
413788788	1441067362	31.250190418152656	122.86138165301114	8.1	175.39463087248322	150.99999999999994
413788788	1441067363	31.250153260970603	122.861383034582	8.1	175.38791946308723	150.99999999999994
413788788	1441067364	31.25011610886738	122.8613844652609	8.1	175.38120805369127	150.99999999999994
413788788	1441067365	31.250078961864382	122.8613859454155	8.1	175.37449664429528	150.99999999999994
413788788	1441067366	31.250041819982975	122.8613874754135	8.1	175.36778523489934	150.99999999999994
413788788	1441067367	31.250004683244562	122.86138905562265	8.1	175.36107382550335	150.99999999999994
413788788	1441067368	31.249967551670498	122.86139068641062	8.1	175.35436241610736	150.99999999999994
413788788	1441067369	31.249930425282177	122.8613923681451	8.1	175.3476510067114	150.99999999999994
413788788	1441067370	31.24989330410097	122.86139410119384	8.1	175.34093959731544	150.99999999999994
413788788	1441067371	31.249856188148257	122.86139588592448	8.1	175.33422818791945	150.99999999999994
413788788	1441067372	31.249819077445412	122.8613977227048	8.1	175.3275167785235	150.99999999999994
413788788	1441067373	31.249781972013828	122.86139961190244	8.1	175.3208053691275	150.99999999999994
413788788	1441067374	31.249744871874867	122.8614015538851	8.1	175.31409395973154	150.99999999999994
413788788	1441067375	31.24970777704991	122.8614035490205	8.1	175.30738255033557	150.99999999999994
413788788	1441067376	31.249670687560343	122.86140559767635	8.1	175.30067114093958	150.99999999999994
413788788	1441067377	31.24963360342754	122.86140770022034	8.1	175.29395973154362	150.99999999999994
413788788	1441067378	31.24959652467287	122.86140985702015	8.1	175.28724832214763	150.99999999999994
413788788	1441067379	31.24955945131774	122.86141206844347	8.1	175.28053691275167	150.99999999999994
413788788	1441067380	31.249522383383496	122.86141433485804	8.1	175.2738255033557	150.99999999999994
413788788	1441067381	31.249485320891527	122.86141665663153	8.1	175.26711409395972	150.99999999999994
413788788	1441067382	31.249448263863208	122.86141903413166	8.1	175.26040268456376	150.99999999999994
413788788	1441067383	31.249411212319927	122.86142146772607	8.1	175.25369127516777	150.99999999999994
413788788	1441067384	31.24937416628305	122.8614239577825	8.1	175.2469798657718	150.99999999999994
413788788	1441067385	31.249337125773962	122.86142650466864	8.1	175.24026845637584	150.99999999999994
413788788	1441067386	31.24930009081403	122.86142910875216	8.1	175.23355704697985	150.99999999999994
413788788	1441067387	31.249263061424628	122.86143177040077	8.1	175.22684563758386	150.99999999999994
413788788	1441067388	31.249226037627167	122.8614344899822	8.1	175.2201342281879	150.99999999999994
413788788	1441067389	31.24918901944298	122.86143726786405	8.1	175.21342281879194	150.99999999999994
413788788	1441067390	31.24915200689346	122.86144010441411	8.1	175.20671140939598	150.99999999999994
413788788	1441067391	31.249115000000003	122.861443	8.1	175.2	150.99999999999994
413788788	1441067392	31.249077998749648	122.86144595456564	8.1	175.29795918367344	150.99999999999994
413788788	1441067393	31.24904100299226	122.86144896635965	8.1	175.39591836734695	150.99999999999994
413788788	1441067394	31.249004012543377	122.8614520332069	8.1	175.4938775510204	150.99999999999994
413788788	1441067395	31.24896702721854	122.86145515293227	8.1	175.59183673469386	150.99999999999994
413788788	1441067396	31.24893004683327	122.86145832336057	8.1	175.68979591836734	150.99999999999994
413788788	1441067397	31.248893071203124	122.86146154231665	8.1	175.7877551020408	150.99999999999994
413788788	1441067398	31.248856100143648	122.86146480762538	8.1	175.8857142857143	150.99999999999994
413788788	1441067399	31.248819133470363	122.86146811711166	8.1	175.98367346938775	150.99999999999994
413788788	1441067400	31.248782170998837	122.86147146860031	8.1	176.0816326530612	150.99999999999994
413788788	1441067401	31.248745212544588	122.86147485991626	8.1	176.1795918367347	150.99999999999994
413788788	1441067402	31.248708257923145	122.86147828888431	8.1	176.27755102040817	150.99999999999994
413788788	1441067403	31.2486713069501	122.86148175332939	8.1	176.37551020408162	150.99999999999994
413788788	1441067404	31.24863435944094	122.86148525107636	8.1	176.4734693877551	150.99999999999994
413788788	1441067405	31.248597415211236	122.8614887799501	8.1	176.57142857142856	150.99999999999994
413788788	1441067406	31.248560474076516	122.8614923377755	8.1	176.66938775510204	150.99999999999994
413788788	1441067407	31.248523535852335	122.86149592237747	8.1	176.76734693877552	150.99999999999994
413788788	1441067408	31.248486600354234	122.8614995315809	8.1	176.86530612244897	150.99999999999994
413788788	1441067409	31.24844966739773	122.86150316321066	8.1	176.96326530612245	150.99999999999994
413788788	1441067410	31.2484127367984	122.86150681509169	8.1	177.0612244897959	150.99999999999994
413788788	1441067411	31.248375808371772	122.86151048504884	8.1	177.15918367346939	150.99999999999994
413788788	1441067412	31.248338881933396	122.86151417090709	8.1	177.25714285714287	150.99999999999994
413788788	1441067413	31.248301957298796	122.86151787049128	8.1	177.35510204081632	150.99999999999994
413788788	1441067414	31.24826503428355	122.8615215816264	8.1	177.45306122448977	150.99999999999994
413788788	1441067415	31.24822811270316	122.8615253021373	8.1	177.55102040816325	150.99999999999994
413788788	1441067416	31.24819119237319	122.86152902984892	8.1	177.64897959183673	150.99999999999994
413788788	1441067417	31.248154273109197	122.8615327625862	8.1	177.74693877551022	150.99999999999994
413788788	1441067418	31.248117354726702	122.86153649817406	8.1	177.84489795918367	150.99999999999994
413788788	1441067419	31.248080437041278	122.86154023443744	8.1	177.94285714285712	150.99999999999994
413788788	1441067420	31.24804351986845	122.86154396920125	8.1	178.04081632653063	150.99999999999994
413788788	1441067421	31.248006603023764	122.86154770029043	8.1	178.13877551020408	150.99999999999994
413788788	1441067422	31.247969686322772	122.86155142552997	8.1	178.23673469387754	150.99999999999994
413788788	1441067423	31.247932769581038	122.86155514274475	8.1	178.33469387755102	150.99999999999994
413788788	1441067424	31.247895852614068	122.86155884975976	8.1	178.43265306122447	150.99999999999994
413788788	1441067425	31.24785893523742	122.86156254439993	8.1	178.53061224489795	150.99999999999994
413788788	1441067426	31.247822017266664	122.86156622449025	8.1	178.62857142857143	150.99999999999994
413788788	1441067427	31.247785098517323	122.86156988785562	8.1	178.7265306122449	150.99999999999994
413788788	1441067428	31.24774817880498	122.86157353232105	8.1	178.82448979591837	150.99999999999994
413788788	1441067429	31.24771125794513	122.86157715571147	8.1	178.92244897959185	150.99999999999994
413788788	1441067430	31.247674335753352	122.86158075585188	8.1	179.0204081632653	150.99999999999994
413788788	1441067431	31.247637412045194	122.86158433056723	8.1	179.11836734693878	150.99999999999994
413788788	1441067432	31.2476004866362	122.86158787768252	8.1	179.21632653061224	150.99999999999994
413788788	1441067433	31.247563559341916	122.86159139502267	8.1	179.3142857142857	150.99999999999994
413788788	1441067434	31.24752662997789	122.86159488041274	8.1	179.4122448979592	150.99999999999994
413788788	1441067435	31.247489698359683	122.86159833167765	8.1	179.51020408163265	150.99999999999994
413788788	1441067436	31.247452764302835	122.86160174664245	8.1	179.60816326530613	150.99999999999994
413788788	1441067437	31.247415827622874	122.86160512313207	8.1	179.70612244897958	150.99999999999994
413788788	1441067438	31.24737888813539	122.86160845897153	8.1	179.80408163265307	150.99999999999994
413788788	1441067439	31.24734194565592	122.86161175198585	8.1	179.90204081632655	150.99999999999994
413788788	1441067440	31.247304999999994	122.86161499999999	8.1	180.0	150.99999999999994
413788788	1441067441	31.24726805102603	122.86161820122784	8.097802197802197	179.96923076923076	150.99999999999994
413788788	1441067442	31.247231098763788	122.8616213554388	8.095604395604395	179.93846153846155	150.99999999999994
413788788	1441067443	31.247194143285885	122.86162446279106	8.093406593406593	179.90769230769232	150.99999999999994
413788788	1441067444	31.24715718466497	122.86162752344288	8.09120879120879	179.87692307692308	150.99999999999994
413788788	1441067445	31.247120222973628	122.86163053755249	8.089010989010989	179.84615384615384	150.99999999999994
413788788	1441067446	31.247083258284494	122.86163350527812	8.086813186813187	179.8153846153846	150.99999999999994
413788788	1441067447	31.247046290670205	122.86163642677799	8.084615384615384	179.7846153846154	150.99999999999994
413788788	1441067448	31.247009320203336	122.86163930221036	8.082417582417582	179.75384615384615	150.99999999999994
413788788	1441067449	31.246972346956554	122.86164213173343	8.08021978021978	179.72307692307695	150.99999999999994
413788788	1441067450	31.24693537100246	122.86164491550547	8.078021978021978	179.69230769230768	150.99999999999994
413788788	1441067451	31.24689839241366	122.86164765368471	8.075824175824176	179.66153846153844	150.99999999999994
413788788	1441067452	31.246861411262802	122.86165034642936	8.073626373626373	179.63076923076923	150.99999999999994
413788788	1441067453	31.246824427622474	122.86165299389765	8.071428571428571	179.6	150.99999999999994
413788788	1441067454	31.24678744156532	122.86165559624784	8.069230769230769	179.56923076923078	150.99999999999994
413788788	1441067455	31.24675045316395	122.86165815363815	8.067032967032967	179.53846153846155	150.99999999999994
413788788	1441067456	31.246713462490984	122.86166066622681	8.064835164835165	179.5076923076923	150.99999999999994
413788788	1441067457	31.24667646961903	122.86166313417203	8.062637362637362	179.47692307692307	150.99999999999994
413788788	1441067458	31.246639474620736	122.86166555763208	8.06043956043956	179.44615384615383	150.99999999999994
413788788	1441067459	31.246602477568683	122.86166793676517	8.058241758241758	179.41538461538462	150.99999999999994
413788788	1441067460	31.246565478535533	122.86167027172955	8.056043956043956	179.3846153846154	150.99999999999994
413788788	1441067461	31.24652847759388	122.86167256268341	8.053846153846154	179.35384615384615	150.99999999999994
413788788	1441067462	31.24649147481632	122.86167480978504	8.051648351648351	179.32307692307694	150.99999999999994
413788788	1441067463	31.24645447027553	122.86167701319262	8.04945054945055	179.29230769230767	150.99999999999994
413788788	1441067464	31.246417464044075	122.8616791730644	8.047252747252747	179.26153846153846	150.99999999999994
413788788	1441067465	31.2463804561946	122.86168128955859	8.045054945054945	179.23076923076923	150.99999999999994
413788788	1441067466	31.246343446799713	122.86168336283346	8.042857142857143	179.2	150.99999999999994
413788788	1441067467	31.24630643593205	122.86168539304718	8.04065934065934	179.16923076923078	150.99999999999994
413788788	1441067468	31.246269423664216	122.86168738035805	8.038461538461538	179.13846153846154	150.99999999999994
413788788	1441067469	31.24623241006882	122.86168932492424	8.036263736263736	179.1076923076923	150.99999999999994
413788788	1441067470	31.2461953952185	122.86169122690401	8.034065934065934	179.07692307692307	150.99999999999994
413788788	1441067471	31.24615837918587	122.86169308645559	8.031868131868132	179.04615384615383	150.99999999999994
413788788	1441067472	31.246121362043553	122.8616949037372	8.02967032967033	179.01538461538462	150.99999999999994
413788788	1441067473	31.246084343864137	122.86169667890707	8.027472527472527	178.98461538461538	150.99999999999994
413788788	1441067474	31.24604732472029	122.86169841212339	8.025274725274725	178.95384615384614	150.99999999999994
413788788	1441067475	31.246010304684585	122.86170010354445	8.023076923076923	178.92307692307693	150.99999999999994
413788788	1441067476	31.24597328382966	122.86170175332845	8.02087912087912	178.89230769230767	150.99999999999994
413788788	1441067477	31.245936262228135	122.8617033616336	8.018681318681319	178.86153846153846	150.99999999999994
413788788	1441067478	31.245899239952635	122.86170492861817	8.016483516483516	178.83076923076922	150.99999999999994
413788788	1441067479	31.245862217075754	122.86170645444034	8.014285714285714	178.8	150.99999999999994
413788788	1441067480	31.24582519367013	122.86170793925835	8.012087912087912	178.76923076923077	150.99999999999994
413788788	1441067481	31.24578816980836	122.86170938323043	8.00989010989011	178.73846153846154	150.99999999999994
413788788	1441067482	31.245751145563105	122.86171078651482	8.007692307692308	178.70769230769233	150.99999999999994
413788788	1441067483	31.24571412100694	122.86171214926974	8.005494505494505	178.67692307692306	150.99999999999994
413788788	1441067484	31.245677096212486	122.8617134716534	8.003296703296703	178.64615384615385	150.99999999999994
413788788	1441067485	31.245640071252392	122.86171475382403	8.001098901098901	178.6153846153846	150.99999999999994
413788788	1441067486	31.24560304619925	122.86171599593986	7.998901098901099	178.58461538461538	150.99999999999994
413788788	1441067487	31.245566021125672	122.8617171981591	7.996703296703297	178.55384615384617	150.99999999999994
413788788	1441067488	31.245528996104305	122.86171836064001	7.9945054945054945	178.52307692307693	150.99999999999994
413788788	1441067489	31.245491971207752	122.8617194835408	7.992307692307692	178.4923076923077	150.99999999999994
413788788	1441067490	31.245454946508612	122.86172056701965	7.99010989010989	178.46153846153845	150.99999999999994
413788788	1441067491	31.24541792207953	122.86172161123483	7.987912087912088	178.43076923076922	150.99999999999994
413788788	1441067492	31.24538089799312	122.86172261634457	7.985714285714286	178.4	150.99999999999994
413788788	1441067493	31.245343874321975	122.86172358250705	7.983516483516484	178.36923076923077	150.99999999999994
413788788	1441067494	31.245306851138732	122.86172450988053	7.981318681318681	178.33846153846153	150.99999999999994
413788788	1441067495	31.24526982851602	122.86172539862321	7.979120879120879	178.30769230769232	150.99999999999994
413788788	1441067496	31.24523280652642	122.86172624889333	7.976923076923077	178.27692307692305	150.99999999999994
413788788	1441067497	31.24519578524259	122.86172706084912	7.974725274725275	178.24615384615385	150.99999999999994
413788788	1441067498	31.245158764737127	122.86172783464878	7.972527472527473	178.2153846153846	150.99999999999994
413788788	1441067499	31.245121745082646	122.86172857045052	7.97032967032967	178.18461538461537	150.99999999999994
413788788	1441067500	31.245084726351763	122.86172926841259	7.968131868131868	178.15384615384616	150.99999999999994
413788788	1441067501	31.245047708617104	122.86172992869322	7.965934065934066	178.12307692307692	150.99999999999994
413788788	1441067502	31.245010691951283	122.86173055145059	7.963736263736264	178.09230769230768	150.99999999999994
413788788	1441067503	31.244973676426927	122.86173113684295	7.961538461538462	178.06153846153845	150.99999999999994
413788788	1441067504	31.244936662116636	122.86173168502852	7.9593406593406595	178.0307692307692	150.99999999999994
413788788	1441067505	31.244899649093018	122.86173219616549	7.957142857142857	178.0	150.99999999999994
413788788	1441067506	31.244862637428728	122.86173267041212	7.954945054945055	177.96923076923076	150.99999999999994
413788788	1441067507	31.244825627196356	122.86173310792663	7.952747252747253	177.93846153846155	150.99999999999994
413788788	1441067508	31.24478861846852	122.8617335088672	7.950549450549451	177.90769230769232	150.99999999999994
413788788	1441067509	31.244751611317856	122.86173387339207	7.9483516483516485	177.87692307692308	150.99999999999994
413788788	1441067510	31.244714605816952	122.86173420165946	7.946153846153846	177.84615384615384	150.99999999999994
413788788	1441067511	31.244677602038436	122.8617344938276	7.943956043956044	177.8153846153846	150.99999999999994
413788788	1441067512	31.244640600054932	122.8617347500547	7.941758241758242	177.7846153846154	150.99999999999994
413788788	1441067513	31.244603599939047	122.86173497049896	7.93956043956044	177.75384615384615	150.99999999999994
413788788	1441067514	31.244566601763413	122.8617351553186	7.937362637362638	177.72307692307692	150.99999999999994
413788788	1441067515	31.24452960560063	122.86173530467188	7.935164835164835	177.69230769230768	150.99999999999994
413788788	1441067516	31.244492611523327	122.86173541871698	7.932967032967033	177.66153846153844	150.99999999999994
413788788	1441067517	31.24445561960411	122.86173549761213	7.930769230769231	177.63076923076923	150.99999999999994
413788788	1441067518	31.244418629915604	122.86173554151554	7.928571428571429	177.6	150.99999999999994
413788788	1441067519	31.244381642530428	122.86173555058542	7.926373626373627	177.56923076923076	150.99999999999994
413788788	1441067520	31.24434465752119	122.86173552498002	7.9241758241758244	177.53846153846155	150.99999999999994
413788788	1441067521	31.2443076749605	122.86173546485752	7.921978021978022	177.5076923076923	150.99999999999994
413788788	1441067522	31.244270694920992	122.86173537037614	7.91978021978022	177.47692307692307	150.99999999999994
413788788	1441067523	31.244233717475286	122.86173524169409	7.917582417582418	177.44615384615383	150.99999999999994
413788788	1441067524	31.244196742695973	122.86173507896962	7.915384615384616	177.4153846153846	150.99999999999994
413788788	1441067525	31.244159770655692	122.86173488236093	7.9131868131868135	177.3846153846154	150.99999999999994
413788788	1441067526	31.244122801427046	122.8617346520262	7.910989010989011	177.35384615384615	150.99999999999994
413788788	1441067527	31.24408583508265	122.86173438812371	7.908791208791209	177.32307692307694	150.99999999999994
413788788	1441067528	31.244048871695142	122.86173409081161	7.906593406593407	177.29230769230767	150.99999999999994
413788788	1441067529	31.24401191133711	122.86173376024816	7.904395604395605	177.26153846153844	150.99999999999994
413788788	1441067530	31.243974954081196	122.86173339659156	7.9021978021978025	177.23076923076923	150.99999999999994
413788788	1441067531	31.243938000000007	122.861733	7.9	177.2	150.99999999999994
413788788	1441067532	31.243901049164553	122.86173257100553	7.903448275862069	177.3310344827586	150.99999999999994
413788788	1441067533	31.24386410163943	122.86173211163538	7.906896551724138	177.46206896551723	150.99999999999994
413788788	1441067534	31.24382715748766	122.86173162429064	7.910344827586207	177.59310344827585	150.99999999999994
413788788	1441067535	31.243790216772258	122.86173111137231	7.913793103448276	177.72413793103448	150.99999999999994
413788788	1441067536	31.24375327955623	122.86173057528147	7.9172413793103456	177.85517241379313	150.99999999999994
413788788	1441067537	31.243716345902563	122.86173001841917	7.920689655172414	177.98620689655172	150.99999999999994
413788788	1441067538	31.24367941587429	122.86172944318639	7.924137931034483	178.11724137931034	150.99999999999994
413788788	1441067539	31.243642489534388	122.86172885198424	7.927586206896552	178.24827586206897	150.99999999999994
413788788	1441067540	31.243605566945895	122.8617282472137	7.931034482758621	178.3793103448276	150.99999999999994
413788788	1441067541	31.243568648171806	122.86172763127583	7.93448275862069	178.5103448275862	150.99999999999994
413788788	1441067542	31.243531733275102	122.86172700657164	7.937931034482759	178.64137931034483	150.99999999999994
413788788	1441067543	31.243494822318834	122.86172637550213	7.941379310344828	178.77241379310345	150.99999999999994
413788788	1441067544	31.24345791536598	122.86172574046834	7.944827586206896	178.90344827586208	150.99999999999994
413788788	1441067545	31.24342101247957	122.86172510387128	7.948275862068965	179.03448275862067	150.99999999999994
413788788	1441067546	31.243384113722595	122.86172446811199	7.951724137931035	179.16551724137932	150.99999999999994
413788788	1441067547	31.243347219158043	122.86172383559139	7.955172413793104	179.29655172413794	150.99999999999994
413788788	1441067548	31.24331032884896	122.86172320871057	7.958620689655173	179.42758620689656	150.99999999999994
413788788	1441067549	31.243273442858346	122.86172258987048	7.962068965517242	179.55862068965519	150.99999999999994
413788788	1441067550	31.243236561249198	122.86172198147213	7.9655172413793105	179.6896551724138	150.99999999999994
413788788	1441067551	31.24319968408451	122.8617213859165	7.968965517241379	179.82068965517243	150.99999999999994
413788788	1441067552	31.243162811427304	122.86172080560458	7.972413793103448	179.95172413793105	150.99999999999994
413788788	1441067553	31.243125943340612	122.86172024293735	7.975862068965517	180.08275862068965	150.99999999999994
413788788	1441067554	31.243089079887394	122.86171970031582	7.979310344827586	180.21379310344827	150.99999999999994
413788788	1441067555	31.243052221130682	122.86171918014091	7.982758620689655	180.3448275862069	150.99999999999994
413788788	1441067556	31.24301536713349	122.86171868481361	7.9862068965517246	180.47586206896554	150.99999999999994
413788788	1441067557	31.242978517958825	122.86171821673494	7.989655172413793	180.60689655172416	150.99999999999994
413788788	1441067558	31.242941673669673	122.86171777830579	7.993103448275862	180.73793103448278	150.99999999999994
413788788	1441067559	31.24290483432906	122.86171737192718	7.996551724137931	180.8689655172414	150.99999999999994
413788788	1441067560	31.242867999999994	122.86171700000001	8.0	181.0	150.99999999999994
413788788	1441067561	31.242831170687616	122.86171666386355	8.005	180.95000000000002	150.99999999999994
413788788	1441067562	31.24279434616564	122.86171636061016	8.01	180.9	150.99999999999994
413788788	1441067563	31.242757526149926	122.86171608627042	8.015	180.85000000000002	150.99999999999994
413788788	1441067564	31.242720710356323	122.861715836875	8.02	180.8	150.99999999999994
413788788	1441067565	31.242683898500655	122.86171560845457	8.025	180.75	150.99999999999994
413788788	1441067566	31.242647090298817	122.86171539703972	8.03	180.70000000000002	150.99999999999994
413788788	1441067567	31.24261028546664	122.86171519866116	8.035	180.65	150.99999999999994
413788788	1441067568	31.24257348371997	122.86171500934951	8.04	180.60000000000002	150.99999999999994
413788788	1441067569	31.242536684774656	122.86171482513548	8.045	180.55	150.99999999999994
413788788	1441067570	31.24249988834658	122.86171464204972	8.05	180.50000000000003	150.99999999999994
413788788	1441067571	31.242463094151553	122.86171445612291	8.055	180.45	150.99999999999994
413788788	1441067572	31.24242630190546	122.86171426338575	8.06	180.4	150.99999999999994
413788788	1441067573	31.242389511324124	122.8617140598689	8.065	180.35	150.99999999999994
413788788	1441067574	31.24235272212343	122.8617138416031	8.07	180.3	150.99999999999994
413788788	1441067575	31.242315934019203	122.86171360461907	8.075	180.25	150.99999999999994
413788788	1441067576	31.242279146727302	122.86171334494746	8.08	180.20000000000002	150.99999999999994
413788788	1441067577	31.242242359963583	122.86171305861902	8.084999999999999	180.14999999999998	150.99999999999994
413788788	1441067578	31.24220557344389	122.86171274166448	8.09	180.1	150.99999999999994
413788788	1441067579	31.242168786884076	122.86171239011453	8.094999999999999	180.04999999999998	150.99999999999994
413788788	1441067580	31.242132000000005	122.861712	8.1	180.0	150.99999999999994
413788788	1441067581	31.242095212563026	122.86171156813171	8.097979797979798	179.95656565656566	150.99999999999994
413788788	1441067582	31.242058424566522	122.86171109444126	8.095959595959595	179.9131313131313	150.99999999999994
413788788	1441067583	31.242021636059423	122.86171057964046	8.093939393939394	179.86969696969697	150.99999999999994
413788788	1441067584	31.24198484709062	122.86171002444102	8.091919191919192	179.82626262626263	150.99999999999994
413788788	1441067585	31.24194805770901	122.86170942955471	8.08989898989899	179.7828282828283	150.99999999999994
413788788	1441067586	31.241911267963502	122.86170879569329	8.087878787878788	179.73939393939392	150.99999999999994
413788788	1441067587	31.241874477902993	122.86170812356848	8.085858585858585	179.69595959595958	150.99999999999994
413788788	1441067588	31.241837687576396	122.86170741389203	8.083838383838383	179.65252525252527	150.99999999999994
413788788	1441067589	31.241800897032615	122.86170666737576	8.081818181818182	179.60909090909092	150.99999999999994
413788788	1441067590	31.24176410632054	122.86170588473135	8.079797979797979	179.56565656565655	150.99999999999994
413788788	1441067591	31.24172731548909	122.86170506667058	8.077777777777778	179.5222222222222	150.99999999999994
413788788	1441067592	31.24169052458717	122.86170421390518	8.075757575757576	179.4787878787879	150.99999999999994
413788788	1441067593	31.24165373366365	122.8617033271469	8.073737373737373	179.43535353535353	150.99999999999994
413788788	1441067594	31.241616942767482	122.86170240710752	8.071717171717172	179.3919191919192	150.99999999999994
413788788	1441067595	31.24158015194753	122.86170145449871	8.06969696969697	179.34848484848484	150.99999999999994
413788788	1441067596	31.241543361252717	122.86170047003226	8.067676767676767	179.3050505050505	150.99999999999994
413788788	1441067597	31.241506570731936	122.8616994544199	8.065656565656566	179.26161616161616	150.99999999999994
413788788	1441067598	31.24146978043409	122.86169840837339	8.063636363636363	179.21818181818182	150.99999999999994
413788788	1441067599	31.24143299040811	122.86169733260445	8.061616161616161	179.17474747474748	150.99999999999994
413788788	1441067600	31.241396200702855	122.86169622782482	8.05959595959596	179.13131313131314	150.99999999999994
413788788	1441067601	31.241359411367256	122.86169509474624	8.057575757575757	179.08787878787876	150.99999999999994
413788788	1441067602	31.24132262245022	122.86169393408044	8.055555555555555	179.04444444444445	150.99999999999994
413788788	1441067603	31.241285834000635	122.86169274653915	8.053535353535354	179.0010101010101	150.99999999999994
413788788	1441067604	31.241249046067413	122.86169153283412	8.05151515151515	178.95757575757574	150.99999999999994
413788788	1441067605	31.241212258699427	122.86169029367709	8.04949494949495	178.9141414141414	150.99999999999994
413788788	1441067606	31.24117547194564	122.86168902977974	8.047474747474748	178.87070707070708	150.99999999999994
413788788	1441067607	31.241138685854892	122.86168774185384	8.045454545454545	178.82727272727274	150.99999999999994
413788788	1441067608	31.241101900476142	122.86168643061114	8.043434343434344	178.78383838383837	150.99999999999994
413788788	1441067609	31.24106511585826	122.86168509676332	8.04141414141414	178.74040404040403	150.99999999999994
413788788	1441067610	31.241028332050146	122.86168374102215	8.039393939393939	178.6969696969697	150.99999999999994
413788788	1441067611	31.24099154910072	122.86168236409931	8.037373737373738	178.65353535353535	150.99999999999994
413788788	1441067612	31.24095476705889	122.86168096670659	8.035353535353535	178.610101010101	150.99999999999994
413788788	1441067613	31.24091798597354	122.86167954955565	8.033333333333333	178.56666666666666	150.99999999999994
413788788	1441067614	31.240881205893583	122.86167811335821	8.031313131313132	178.52323232323232	150.99999999999994
413788788	1441067615	31.24084442686792	122.86167665882606	8.029292929292929	178.47979797979795	150.99999999999994
413788788	1441067616	31.24080764894545	122.86167518667085	8.027272727272727	178.43636363636364	150.99999999999994
413788788	1441067617	31.240770872175084	122.86167369760433	8.025252525252526	178.3929292929293	150.99999999999994
413788788	1441067618	31.240734096605735	122.86167219233823	8.023232323232323	178.34949494949495	150.99999999999994
413788788	1441067619	31.24069732228629	122.86167067158422	8.021212121212121	178.30606060606058	150.99999999999994
413788788	1441067620	31.240660549265648	122.86166913605408	8.019191919191918	178.26262626262624	150.99999999999994
413788788	1441067621	31.240623777592724	122.86166758645946	8.017171717171717	178.21919191919193	150.99999999999994
413788788	1441067622	31.240587007316428	122.86166602351213	8.015151515151516	178.17575757575756	150.99999999999994
413788788	1441067623	31.24055023848565	122.86166444792379	8.013131313131312	178.13232323232322	150.99999999999994
413788788	1441067624	31.240513471149296	122.8616628604061	8.011111111111111	178.08888888888887	150.99999999999994
413788788	1441067625	31.240476705356283	122.86166126167082	8.00909090909091	178.04545454545456	150.99999999999994
413788788	1441067626	31.240439941155497	122.86165965242967	8.007070707070707	178.0020202020202	150.99999999999994
413788788	1441067627	31.240403178595855	122.86165803339433	8.005050505050505	177.95858585858585	150.99999999999994
413788788	1441067628	31.240366417726246	122.86165640527648	8.003030303030304	177.9151515151515	150.99999999999994
413788788	1441067629	31.240329658595588	122.8616547687879	8.0010101010101	177.87171717171717	150.99999999999994
413788788	1441067630	31.240292901252783	122.86165312464023	7.998989898989899	177.82828282828282	150.99999999999994
413788788	1441067631	31.240256145746702	122.86165147354521	7.996969696969697	177.78484848484848	150.99999999999994
413788788	1441067632	31.240219392126303	122.86164981621452	7.994949494949495	177.74141414141414	150.99999999999994
413788788	1441067633	31.240182640440466	122.86164815335988	7.9929292929292926	177.6979797979798	150.99999999999994
413788788	1441067634	31.24014589073808	122.86164648569297	7.990909090909091	177.65454545454543	150.99999999999994
413788788	1441067635	31.240109143068068	122.86164481392552	7.988888888888889	177.61111111111111	150.99999999999994
413788788	1441067636	31.240072397479327	122.8616431387692	7.986868686868687	177.56767676767677	150.99999999999994
413788788	1441067637	31.24003565402077	122.86164146093572	7.984848484848485	177.5242424242424	150.99999999999994
413788788	1441067638	31.239998912741296	122.86163978113676	7.982828282828283	177.48080808080806	150.99999999999994
413788788	1441067639	31.239962173689786	122.86163810008402	7.980808080808081	177.43737373737375	150.99999999999994
413788788	1441067640	31.239925436915176	122.86163641848921	7.9787878787878785	177.3939393939394	150.99999999999994
413788788	1441067641	31.239888702466363	122.86163473706402	7.976767676767677	177.35050505050503	150.99999999999994
413788788	1441067642	31.239851970392237	122.86163305652012	7.974747474747475	177.3070707070707	150.99999999999994
413788788	1441067643	31.23981524074172	122.86163137756925	7.972727272727273	177.26363636363635	150.99999999999994
413788788	1441067644	31.23977851356371	122.86162970092303	7.97070707070707	177.220202020202	150.99999999999994
413788788	1441067645	31.239741788907104	122.86162802729316	7.968686868686869	177.17676767676767	150.99999999999994
413788788	1441067646	31.239705066820814	122.86162635739139	7.966666666666667	177.13333333333333	150.99999999999994
413788788	1441067647	31.23966834735374	122.86162469192934	7.9646464646464645	177.08989898989898	150.99999999999994
413788788	1441067648	31.23963163055479	122.86162303161876	7.962626262626263	177.0464646464646	150.99999999999994
413788788	1441067649	31.23959491647287	122.86162137717126	7.960606060606061	177.0030303030303	150.99999999999994
413788788	1441067650	31.239558205156882	122.86161972929855	7.958585858585859	176.95959595959596	150.99999999999994
413788788	1441067651	31.239521496655716	122.86161808871232	7.956565656565656	176.91616161616162	150.99999999999994
413788788	1441067652	31.2394847910183	122.86161645612425	7.954545454545455	176.87272727272725	150.99999999999994
413788788	1441067653	31.23944808829353	122.861614832246	7.952525252525253	176.8292929292929	150.99999999999994
413788788	1441067654	31.23941138853031	122.8616132177893	7.9505050505050505	176.7858585858586	150.99999999999994
413788788	1441067655	31.23937469177755	122.8616116134658	7.948484848484848	176.74242424242422	150.99999999999994
413788788	1441067656	31.239337998084142	122.86161001998714	7.946464646464647	176.69898989898988	150.99999999999994
413788788	1441067657	31.239301307498998	122.861608438065	7.944444444444445	176.65555555555554	150.99999999999994
413788788	1441067658	31.239264620071022	122.86160686841113	7.942424242424242	176.61212121212122	150.99999999999994
413788788	1441067659	31.23922793584911	122.86160531173711	7.940404040404041	176.56868686868685	150.99999999999994
413788788	1441067660	31.2391912548822	122.86160376875466	7.938383838383839	176.5252525252525	150.99999999999994
413788788	1441067661	31.239154577219153	122.86160224017546	7.9363636363636365	176.48181818181817	150.99999999999994
413788788	1441067662	31.23911790290891	122.86160072671116	7.934343434343434	176.43838383838383	150.99999999999994
413788788	1441067663	31.23908123200034	122.8615992290734	7.932323232323233	176.3949494949495	150.99999999999994
413788788	1441067664	31.239044564542375	122.86159774797389	7.930303030303031	176.35151515151514	150.99999999999994
413788788	1441067665	31.239007900583907	122.86159628412429	7.928282828282828	176.3080808080808	150.99999999999994
413788788	1441067666	31.23897124017386	122.86159483823626	7.926262626262626	176.26464646464646	150.99999999999994
413788788	1441067667	31.238934583361125	122.86159341102146	7.924242424242425	176.2212121212121	150.99999999999994
413788788	1441067668	31.238897930194597	122.86159200319155	7.9222222222222225	176.17777777777778	150.99999999999994
413788788	1441067669	31.23886128072319	122.86159061545818	7.92020202020202	176.13434343434344	150.99999999999994
413788788	1441067670	31.23882463499582	122.86158924853306	7.918181818181819	176.09090909090907	150.99999999999994
413788788	1441067671	31.238787993061372	122.8615879031278	7.916161616161617	176.04747474747472	150.99999999999994
413788788	1441067672	31.23875135496877	122.86158657995405	7.914141414141414	176.0040404040404	150.99999999999994
413788788	1441067673	31.238714720766904	122.86158527972353	7.912121212121212	175.96060606060607	150.99999999999994
413788788	1441067674	31.238678090504692	122.86158400314783	7.910101010101011	175.9171717171717	150.99999999999994
413788788	1441067675	31.23864146423103	122.86158275093864	7.9080808080808085	175.87373737373736	150.99999999999994
413788788	1441067676	31.23860484199481	122.86158152380762	7.906060606060606	175.830303030303	150.99999999999994
413788788	1441067677	31.238568223844972	122.8615803224664	7.904040404040404	175.78686868686867	150.99999999999994
413788788	1441067678	31.238531609830392	122.86157914762664	7.902020202020203	175.74343434343433	150.99999999999994
413788788	1441067679	31.238495	122.861578	7.9	175.7	150.99999999999994
413788788	1441067680	31.238458394511117	122.86157688059515	7.8965517241379315	175.7862068965517	150.99999999999994
413788788	1441067681	31.23842179395497	122.86157579160903	7.893103448275863	175.87241379310345	150.99999999999994
413788788	1441067682	31.238385199031185	122.86157473553554	7.889655172413794	175.95862068965516	150.99999999999994
413788788	1441067683	31.238348610439413	122.8615737148686	7.886206896551724	176.04482758620688	150.99999999999994
413788788	1441067684	31.238312028879278	122.86157273210216	7.882758620689655	176.13103448275862	150.99999999999994
413788788	1441067685	31.23827545505042	122.86157178973015	7.879310344827586	176.21724137931034	150.99999999999994
413788788	1441067686	31.238238889652507	122.86157089024648	7.875862068965517	176.30344827586205	150.99999999999994
413788788	1441067687	31.23820233338516	122.86157003614504	7.872413793103449	176.38965517241377	150.99999999999994
413788788	1441067688	31.23816578694804	122.8615692299198	7.86896551724138	176.4758620689655	150.99999999999994
413788788	1441067689	31.23812925104077	122.86156847406458	7.865517241379311	176.56206896551723	150.99999999999994
413788788	1441067690	31.238092726363014	122.86156777107338	7.862068965517241	176.64827586206894	150.99999999999994
413788788	1441067691	31.238056213614385	122.86156712344005	7.858620689655172	176.7344827586207	150.99999999999994
413788788	1441067692	31.238019713494545	122.8615665336585	7.855172413793103	176.8206896551724	150.99999999999994
413788788	1441067693	31.237983226703136	122.86156600422261	7.8517241379310345	176.90689655172415	150.99999999999994
413788788	1441067694	31.237946753939806	122.86156553762628	7.848275862068966	176.99310344827583	150.99999999999994
413788788	1441067695	31.23791029590418	122.86156513636338	7.844827586206897	177.07931034482758	150.99999999999994
413788788	1441067696	31.23787385329591	122.86156480292782	7.841379310344828	177.1655172413793	150.99999999999994
413788788	1441067697	31.237837426814632	122.86156453981346	7.837931034482759	177.25172413793103	150.99999999999994
413788788	1441067698	31.23780101716	122.86156434951415	7.834482758620689	177.33793103448272	150.99999999999994
413788788	1441067699	31.23776462503165	122.86156423452381	7.8310344827586205	177.42413793103447	150.99999999999994
413788788	1441067700	31.237728251129226	122.86156419733629	7.827586206896552	177.51034482758618	150.99999999999994
413788788	1441067701	31.237691896152356	122.86156424044542	7.824137931034483	177.59655172413792	150.99999999999994
413788788	1441067702	31.237655560800707	122.8615643663451	7.820689655172414	177.68275862068964	150.99999999999994
413788788	1441067703	31.237619245773892	122.86156457752915	7.817241379310345	177.76896551724136	150.99999999999994
413788788	1441067704	31.23758295177157	122.86156487649147	7.813793103448276	177.8551724137931	150.99999999999994
413788788	1441067705	31.237546679493384	122.86156526572587	7.810344827586206	177.94137931034481	150.99999999999994
413788788	1441067706	31.23751042963897	122.86156574772619	7.8068965517241375	178.02758620689653	150.99999999999994
413788788	1441067707	31.237474202907965	122.8615663249863	7.803448275862069	178.11379310344824	150.99999999999994
413788788	1441067708	31.237438	122.86156700000001	7.8	178.2	150.99999999999994
413788788	1441067709	31.237401821442443	122.86156777453415	7.8	178.2127450980392	150.99999999999994
413788788	1441067710	31.237365667073355	122.86156864744756	7.8	178.2254901960784	150.99999999999994
413788788	1441067711	31.237329536558576	122.86156961687207	7.8	178.23823529411763	150.99999999999994
413788788	1441067712	31.237293429563888	122.86157068093947	7.8	178.25098039215686	150.99999999999994
413788788	1441067713	31.237257345755093	122.86157183778164	7.8	178.26372549019607	150.99999999999994
413788788	1441067714	31.237221284797972	122.86157308553034	7.8	178.27647058823527	150.99999999999994
413788788	1441067715	31.237185246358358	122.86157442231746	7.8	178.2892156862745	150.99999999999994
413788788	1441067716	31.237149230102027	122.8615758462748	7.8	178.3019607843137	150.99999999999994
413788788	1441067717	31.23711323569479	122.86157735553425	7.8	178.3147058823529	150.99999999999994
413788788	1441067718	31.237077262802437	122.86157894822759	7.8	178.32745098039214	150.99999999999994
413788788	1441067719	31.237041311090774	122.86158062248668	7.8	178.34019607843138	150.99999999999994
413788788	1441067720	31.237005380225593	122.86158237644342	7.8	178.35294117647058	150.99999999999994
413788788	1441067721	31.23696946987269	122.86158420822962	7.8	178.36568627450978	150.99999999999994
413788788	1441067722	31.23693357969789	122.86158611597712	7.8	178.37843137254902	150.99999999999994
413788788	1441067723	31.236897709366957	122.86158809781782	7.8	178.39117647058822	150.99999999999994
413788788	1441067724	31.23686185854571	122.86159015188352	7.8	178.40392156862742	150.99999999999994
413788788	1441067725	31.236826026899934	122.86159227630614	7.8	178.41666666666666	150.99999999999994
413788788	1441067726	31.236790214095464	122.86159446921752	7.8	178.42941176470586	150.99999999999994
413788788	1441067727	31.236754419798046	122.86159672874952	7.8	178.4421568627451	150.99999999999994
413788788	1441067728	31.23671864367351	122.86159905303403	7.8	178.4549019607843	150.99999999999994
413788788	1441067729	31.236682885387662	122.8616014402029	7.8	178.46764705882353	150.99999999999994
413788788	1441067730	31.23664714460627	122.86160388838805	7.8	178.48039215686273	150.99999999999994
413788788	1441067731	31.236611420995164	122.86160639572131	7.8	178.49313725490194	150.99999999999994
413788788	1441067732	31.236575714220134	122.8616089603346	7.8	178.50588235294117	150.99999999999994
413788788	1441067733	31.236540023946972	122.8616115803598	7.8	178.51862745098038	150.99999999999994
413788788	1441067734	31.236504349841475	122.86161425392878	7.8	178.5313725490196	150.99999999999994
413788788	1441067735	31.236468691569453	122.86161697917345	7.8	178.5441176470588	150.99999999999994
413788788	1441067736	31.2364330487967	122.86161975422567	7.8	178.55686274509804	150.99999999999994
413788788	1441067737	31.236397421189018	122.86162257721736	7.8	178.56960784313725	150.99999999999994
413788788	1441067738	31.236361808412198	122.86162544628046	7.8	178.58235294117645	150.99999999999994
413788788	1441067739	31.236326210132066	122.86162835954678	7.8	178.59509803921566	150.99999999999994
413788788	1441067740	31.236290626014377	122.86163131514832	7.8	178.6078431372549	150.99999999999994
413788788	1441067741	31.236255055724975	122.86163431121693	7.8	178.62058823529412	150.99999999999994
413788788	1441067742	31.23621949892964	122.86163734588453	7.8	178.63333333333333	150.99999999999994
413788788	1441067743	31.236183955294166	122.86164041728306	7.8	178.64607843137256	150.99999999999994
413788788	1441067744	31.23614842448436	122.86164352354442	7.8	178.65882352941176	150.99999999999994
413788788	1441067745	31.23611290616603	122.86164666280051	7.8	178.67156862745097	150.99999999999994
413788788	1441067746	31.236077400004966	122.86164983318326	7.8	178.68431372549017	150.99999999999994
413788788	1441067747	31.236041905666983	122.86165303282463	7.8	178.6970588235294	150.99999999999994
413788788	1441067748	31.236006422817862	122.8616562598565	7.8	178.7098039215686	150.99999999999994
413788788	1441067749	31.23597095112342	122.86165951241082	7.8	178.72254901960784	150.99999999999994
413788788	1441067750	31.23593549024945	122.86166278861955	7.8	178.73529411764704	150.99999999999994
413788788	1441067751	31.235900039861757	122.86166608661456	7.8	178.74803921568628	150.99999999999994
413788788	1441067752	31.235864599626147	122.86166940452786	7.8	178.76078431372548	150.99999999999994
413788788	1441067753	31.235829169208408	122.86167274049133	7.8	178.77352941176468	150.99999999999994
413788788	1441067754	31.23579374827437	122.86167609263697	7.8	178.78627450980392	150.99999999999994
413788788	1441067755	31.235758336489802	122.86167945909668	7.8	178.79901960784312	150.99999999999994
413788788	1441067756	31.235722933520524	122.86168283800245	7.8	178.81176470588235	150.99999999999994
413788788	1441067757	31.235687539032337	122.86168622748619	7.8	178.82450980392156	150.99999999999994
413788788	1441067758	31.23565215269104	122.86168962567986	7.8	178.8372549019608	150.99999999999994
413788788	1441067759	31.235616774162438	122.86169303071547	7.8	178.85	150.99999999999994
413788788	1441067760	31.235581403112345	122.86169644072494	7.8	178.8627450980392	150.99999999999994
413788788	1441067761	31.23554603920655	122.86169985384022	7.8	178.87549019607843	150.99999999999994
413788788	1441067762	31.235510682110856	122.86170326819331	7.8	178.88823529411764	150.99999999999994
413788788	1441067763	31.235475331491077	122.86170668191616	7.8	178.90098039215687	150.99999999999994
413788788	1441067764	31.23543998701302	122.86171009314072	7.8	178.91372549019607	150.99999999999994
413788788	1441067765	31.235404648342477	122.86171349999901	7.8	178.9264705882353	150.99999999999994
413788788	1441067766	31.235369315145253	122.86171690062297	7.8	178.9392156862745	150.99999999999994
413788788	1441067767	31.235333987087152	122.8617202931446	7.8	178.9519607843137	150.99999999999994
413788788	1441067768	31.235298663833998	122.86172367569587	7.8	178.96470588235294	150.99999999999994
413788788	1441067769	31.235263345051564	122.8617270464088	7.8	178.97745098039215	150.99999999999994
413788788	1441067770	31.23522803040569	122.86173040341534	7.8	178.99019607843138	150.99999999999994
413788788	1441067771	31.23519271956214	122.86173374484746	7.8	179.00294117647059	150.99999999999994
413788788	1441067772	31.235157412186773	122.86173706883719	7.8	179.01568627450982	150.99999999999994
413788788	1441067773	31.235122107945358	122.86174037351653	7.8	179.02843137254902	150.99999999999994
413788788	1441067774	31.23508680650371	122.86174365701747	7.8	179.04117647058823	150.99999999999994
413788788	1441067775	31.235051507527615	122.86174691747202	7.8	179.05392156862743	150.99999999999994
413788788	1441067776	31.235016210682915	122.86175015301215	7.8	179.06666666666666	150.99999999999994
413788788	1441067777	31.234980915635397	122.86175336176989	7.8	179.07941176470587	150.99999999999994
413788788	1441067778	31.234945622050866	122.86175654187724	7.8	179.0921568627451	150.99999999999994
413788788	1441067779	31.234910329595134	122.86175969146625	7.8	179.10490196078433	150.99999999999994
413788788	1441067780	31.234875037934035	122.86176280866889	7.8	179.11764705882354	150.99999999999994
413788788	1441067781	31.23483974673332	122.86176589161721	7.8	179.13039215686274	150.99999999999994
413788788	1441067782	31.234804455658825	122.86176893844318	7.8	179.14313725490194	150.99999999999994
413788788	1441067783	31.234769164376363	122.86177194727887	7.8	179.15588235294118	150.99999999999994
413788788	1441067784	31.234733872551733	122.86177491625631	7.8	179.16862745098038	150.99999999999994
413788788	1441067785	31.234698579850765	122.8617778435075	7.8	179.1813725490196	150.99999999999994
413788788	1441067786	31.23466328593922	122.8617807271645	7.8	179.19411764705882	150.99999999999994
413788788	1441067787	31.234627990482956	122.86178356535932	7.8	179.20686274509805	150.99999999999994
413788788	1441067788	31.23459269314776	122.86178635622399	7.8	179.21960784313725	150.99999999999994
413788788	1441067789	31.234557393599424	122.86178909789056	7.8	179.23235294117646	150.99999999999994
413788788	1441067790	31.234522091503777	122.86179178849108	7.8	179.2450980392157	150.99999999999994
413788788	1441067791	31.234486786526627	122.86179442615762	7.8	179.2578431372549	150.99999999999994
413788788	1441067792	31.234451478333778	122.86179700902217	7.8	179.27058823529413	150.99999999999994
413788788	1441067793	31.23441616659104	122.86179953521683	7.8	179.28333333333333	150.99999999999994
413788788	1441067794	31.23438085096421	122.86180200287362	7.8	179.29607843137256	150.99999999999994
413788788	1441067795	31.23434553111911	122.86180441012462	7.8	179.30882352941177	150.99999999999994
413788788	1441067796	31.23431020672155	122.86180675510185	7.8	179.32156862745097	150.99999999999994
413788788	1441067797	31.234274877437333	122.86180903593741	7.8	179.3343137254902	150.99999999999994
413788788	1441067798	31.234239542932272	122.86181125076338	7.8	179.3470588235294	150.99999999999994
413788788	1441067799	31.234204202872167	122.86181339771179	7.8	179.3598039215686	150.99999999999994
413788788	1441067800	31.234168856922857	122.86181547491469	7.8	179.37254901960785	150.99999999999994
413788788	1441067801	31.234133504750115	122.86181748050423	7.8	179.38529411764708	150.99999999999994
413788788	1441067802	31.234098146019747	122.8618194126124	7.8	179.39803921568628	150.99999999999994
413788788	1441067803	31.234062780397604	122.86182126937135	7.8	179.4107843137255	150.99999999999994
413788788	1441067804	31.234027407549444	122.86182304891311	7.8	179.42352941176472	150.99999999999994
413788788	1441067805	31.2339920271411	122.8618247493698	7.8	179.43627450980392	150.99999999999994
413788788	1441067806	31.233956638838407	122.86182636887347	7.8	179.44901960784313	150.99999999999994
413788788	1441067807	31.233921242307122	122.86182790555624	7.8	179.46176470588236	150.99999999999994
413788788	1441067808	31.233885837213094	122.86182935755019	7.8	179.4745098039216	150.99999999999994
413788788	1441067809	31.233850423222115	122.8618307229874	7.8	179.4872549019608	150.99999999999994
413788788	1441067810	31.233814999999993	122.861832	7.8	179.5	150.99999999999994
413788788	1441067811	31.233779567198415	122.86183318629091	7.794736842105263	179.71052631578948	150.99999999999994
413788788	1441067812	31.23374412441251	122.86183427784636	7.7894736842105265	179.92105263157893	150.99999999999994
413788788	1441067813	31.233708671223322	122.86183527022341	7.784210526315789	180.13157894736844	150.99999999999994
413788788	1441067814	31.23367320721185	122.86183615897916	7.778947368421052	180.34210526315792	150.99999999999994
413788788	1441067815	31.233637731959117	122.86183693967071	7.773684210526316	180.55263157894737	150.99999999999994
413788788	1441067816	31.233602245046132	122.86183760785512	7.768421052631579	180.76315789473685	150.99999999999994
413788788	1441067817	31.23356674605392	122.8618381590895	7.763157894736842	180.9736842105263	150.99999999999994
413788788	1441067818	31.233531234563507	122.86183858893098	7.757894736842105	181.18421052631578	150.99999999999994
413788788	1441067819	31.23349571015588	122.86183889293666	7.752631578947368	181.39473684210526	150.99999999999994
413788788	1441067820	31.233460172412077	122.86183906666365	7.747368421052632	181.60526315789474	150.99999999999994
413788788	1441067821	31.2334246209131	122.86183910566908	7.742105263157894	181.81578947368422	150.99999999999994
413788788	1441067822	31.233389055239982	122.8618390055101	7.7368421052631575	182.02631578947367	150.99999999999994
413788788	1441067823	31.23335347497373	122.86183876174384	7.731578947368421	182.23684210526315	150.99999999999994
413788788	1441067824	31.233317879695342	122.86183836992747	7.726315789473684	182.44736842105263	150.99999999999994
413788788	1441067825	31.233282268985857	122.86183782561811	7.721052631578947	182.6578947368421	150.99999999999994
413788788	1441067826	31.233246642426273	122.86183712437293	7.71578947368421	182.8684210526316	150.99999999999994
413788788	1441067827	31.233210999597613	122.86183626174909	7.7105263157894735	183.07894736842104	150.99999999999994
413788788	1441067828	31.23317534008088	122.86183523330381	7.705263157894737	183.28947368421052	150.99999999999994
413788788	1441067829	31.23313966345707	122.86183403459422	7.699999999999999	183.49999999999997	150.99999999999994
413788788	1441067830	31.233103969307223	122.86183266117753	7.694736842105263	183.71052631578948	150.99999999999994
413788788	1441067831	31.233068257212327	122.86183110861096	7.689473684210526	183.92105263157896	150.99999999999994
413788788	1441067832	31.233032526753405	122.86182937245165	7.684210526315789	184.1315789473684	150.99999999999994
413788788	1441067833	31.23299677751145	122.86182744825689	7.678947368421053	184.3421052631579	150.99999999999994
413788788	1441067834	31.23296100906747	122.86182533158383	7.673684210526315	184.55263157894734	150.99999999999994
413788788	1441067835	31.23292522100249	122.86182301798969	7.668421052631579	184.76315789473685	150.99999999999994
413788788	1441067836	31.232889412897485	122.86182050303178	7.663157894736842	184.97368421052633	150.99999999999994
413788788	1441067837	31.23285358433348	122.86181778226727	7.657894736842105	185.18421052631578	150.99999999999994
413788788	1441067838	31.23281773489145	122.86181485125341	7.652631578947368	185.39473684210526	150.99999999999994
413788788	1441067839	31.23278186415243	122.86181170554745	7.647368421052631	185.6052631578947	150.99999999999994
413788788	1441067840	31.23274597169739	122.86180834070669	7.6421052631578945	185.81578947368422	150.99999999999994
413788788	1441067841	31.232710057107358	122.86180475228835	7.636842105263158	186.02631578947367	150.99999999999994
413788788	1441067842	31.23267411996329	122.86180093584973	7.63157894736842	186.23684210526315	150.99999999999994
413788788	1441067843	31.23263815984619	122.86179688694807	7.626315789473684	186.44736842105263	150.99999999999994
413788788	1441067844	31.232602176337064	122.86179260114072	7.621052631578947	186.65789473684208	150.99999999999994
413788788	1441067845	31.232566169016895	122.86178807398493	7.61578947368421	186.86842105263156	150.99999999999994
413788788	1441067846	31.23253013746668	122.86178330103799	7.610526315789473	187.07894736842104	150.99999999999994
413788788	1441067847	31.23249408126739	122.86177827785725	7.605263157894736	187.28947368421052	150.99999999999994
413788788	1441067848	31.232457999999998	122.861773	7.6	187.5	150.99999999999994
413788788	1441067849	31.2324218937476	122.8617674668821	7.636363636363636	188.0090909090909	150.99999999999994
413788788	1441067850	31.23238576460158	122.8617616933535	7.672727272727273	188.5181818181818	150.99999999999994
413788788	1441067851	31.232349615155417	122.86175569812265	7.709090909090909	189.02727272727273	150.99999999999994
413788788	1441067852	31.232313448002596	122.86174949989797	7.745454545454545	189.53636363636363	150.99999999999994
413788788	1441067853	31.232277265736617	122.86174311738787	7.781818181818181	190.04545454545453	150.99999999999994
413788788	1441067854	31.232241070950966	122.86173656930072	7.818181818181818	190.55454545454543	150.99999999999994
413788788	1441067855	31.23220486623913	122.86172987434487	7.8545454545454545	191.06363636363636	150.99999999999994
413788788	1441067856	31.232168654194616	122.8617230512286	7.890909090909091	191.57272727272726	150.99999999999994
413788788	1441067857	31.232132437410915	122.8617161186602	7.927272727272727	192.0818181818182	150.99999999999994
413788788	1441067858	31.23209621848154	122.86170909534792	7.963636363636364	192.5909090909091	150.99999999999994
413788788	1441067859	31.232059999999993	122.86170200000001	8.0	193.1	150.99999999999994
413788788	1441067860	31.232023784161566	122.86169484904087	7.993877551020408	192.93061224489796	150.99999999999994
413788788	1441067861	31.231987571568503	122.86168764975999	7.987755102040817	192.76122448979592	150.99999999999994
413788788	1441067862	31.231951362424887	122.86168040716308	7.981632653061225	192.59183673469386	150.99999999999994
413788788	1441067863	31.231915156934726	122.86167312625577	7.975510204081632	192.42244897959185	150.99999999999994
413788788	1441067864	31.231878955302104	122.86166581204381	7.969387755102041	192.2530612244898	150.99999999999994
413788788	1441067865	31.231842757731027	122.86165846953286	7.963265306122449	192.08367346938778	150.99999999999994
413788788	1441067866	31.23180656442557	122.86165110372856	7.957142857142857	191.9142857142857	150.99999999999994
413788788	1441067867	31.231770375589768	122.86164371963658	7.951020408163266	191.74489795918367	150.99999999999994
413788788	1441067868	31.231734191427673	122.8616363222626	7.944897959183674	191.57551020408164	150.99999999999994
413788788	1441067869	31.231698012143344	122.86162891661223	7.938775510204081	191.4061224489796	150.99999999999994
413788788	1441067870	31.231661837940813	122.86162150769114	7.93265306122449	191.23673469387754	150.99999999999994
413788788	1441067871	31.231625669024154	122.86161410050495	7.926530612244898	191.0673469387755	150.99999999999994
413788788	1441067872	31.231589505597398	122.86160670005927	7.920408163265306	190.89795918367346	150.99999999999994
413788788	1441067873	31.231553347864626	122.86159931135971	7.914285714285715	190.72857142857143	150.99999999999994
413788788	1441067874	31.231517196029877	122.86159193941191	7.908163265306123	190.5591836734694	150.99999999999994
413788788	1441067875	31.23148105029721	122.86158458922147	7.90204081632653	190.38979591836735	150.99999999999994
413788788	1441067876	31.231444910870692	122.86157726579391	7.895918367346939	190.22040816326532	150.99999999999994
413788788	1441067877	31.231408777954353	122.86156997413491	7.889795918367347	190.05102040816328	150.99999999999994
413788788	1441067878	31.231372651752302	122.86156271924996	7.883673469387755	189.88163265306122	150.99999999999994
413788788	1441067879	31.231336532468553	122.8615555061447	7.877551020408164	189.71224489795918	150.99999999999994
413788788	1441067880	31.231300420307207	122.86154833982464	7.871428571428572	189.54285714285714	150.99999999999994
413788788	1441067881	31.231264315472295	122.86154122529538	7.865306122448979	189.3734693877551	150.99999999999994
413788788	1441067882	31.231228218167903	122.86153416756241	7.859183673469388	189.20408163265304	150.99999999999994
413788788	1441067883	31.231192128598092	122.86152717163131	7.853061224489796	189.034693877551	150.99999999999994
413788788	1441067884	31.231156046966916	122.8615202425076	7.846938775510204	188.865306122449	150.99999999999994
413788788	1441067885	31.231119973478467	122.86151338519679	7.840816326530613	188.69591836734696	150.99999999999994
413788788	1441067886	31.2310839083368	122.86150660470443	7.834693877551021	188.5265306122449	150.99999999999994
413788788	1441067887	31.23104785174597	122.86149990603597	7.828571428571428	188.35714285714286	150.99999999999994
413788788	1441067888	31.231011803910068	122.86149329419698	7.822448979591837	188.18775510204082	150.99999999999994
413788788	1441067889	31.230975765033172	122.86148677419287	7.816326530612245	188.0183673469388	150.99999999999994
413788788	1441067890	31.23093973531933	122.86148035102919	7.810204081632653	187.84897959183672	150.99999999999994
413788788	1441067891	31.230903714972623	122.86147402971142	7.8040816326530615	187.6795918367347	150.99999999999994
413788788	1441067892	31.23086770419713	122.86146781524495	7.79795918367347	187.51020408163265	150.99999999999994
413788788	1441067893	31.230831703196912	122.86146171263536	7.791836734693877	187.34081632653061	150.99999999999994
413788788	1441067894	31.230795712176082	122.86145572688801	7.785714285714286	187.17142857142858	150.99999999999994
413788788	1441067895	31.23075973133867	122.86144986300837	7.779591836734694	187.00204081632654	150.99999999999994
413788788	1441067896	31.230723760888758	122.8614441260019	7.773469387755102	186.8326530612245	150.99999999999994
413788788	1441067897	31.230687801030456	122.861438520874	7.7673469387755105	186.66326530612247	150.99999999999994
413788788	1441067898	31.230651851967792	122.86143305263012	7.761224489795919	186.4938775510204	150.99999999999994
413788788	1441067899	31.230615913904888	122.86142772627568	7.755102040816326	186.32448979591837	150.99999999999994
413788788	1441067900	31.230579987045804	122.86142254681609	7.748979591836735	186.15510204081633	150.99999999999994
413788788	1441067901	31.230544071594608	122.86141751925672	7.742857142857143	185.9857142857143	150.99999999999994
413788788	1441067902	31.230508167755403	122.861412648603	7.736734693877551	185.81632653061223	150.99999999999994
413788788	1441067903	31.23047227573224	122.86140793986027	7.7306122448979595	185.6469387755102	150.99999999999994
413788788	1441067904	31.23043639572921	122.86140339803397	7.724489795918368	185.47755102040816	150.99999999999994
413788788	1441067905	31.230400527950408	122.86139902812941	7.718367346938775	185.30816326530612	150.99999999999994
413788788	1441067906	31.230364672599876	122.86139483515201	7.7122448979591836	185.13877551020408	150.99999999999994
413788788	1441067907	31.230328829881717	122.86139082410708	7.706122448979592	184.96938775510205	150.99999999999994
413788788	1441067908	31.230293000000003	122.86138700000001	7.7	184.8	150.99999999999994
413788788	1441067909	31.230257183084277	122.86138336575225	7.7	184.5875	150.99999999999994
413788788	1441067910	31.230221378965897	122.8613799159498	7.7	184.375	150.99999999999994
413788788	1441067911	31.230185587401692	122.86137664309481	7.7	184.1625	150.99999999999994
413788788	1441067912	31.230149808148497	122.86137353968944	7.7	183.95000000000002	150.99999999999994
413788788	1441067913	31.230114040963123	122.86137059823587	7.7	183.7375	150.99999999999994
413788788	1441067914	31.2300782856024	122.86136781123625	7.7	183.525	150.99999999999994
413788788	1441067915	31.23004254182313	122.86136517119279	7.7	183.3125	150.99999999999994
413788788	1441067916	31.23000680938215	122.8613626706077	7.7	183.10000000000002	150.99999999999994
413788788	1441067917	31.229971088036255	122.86136030198315	7.7	182.88750000000002	150.99999999999994
413788788	1441067918	31.229935377542308	122.86135805782146	7.7	182.675	150.99999999999994
413788788	1441067919	31.22989967765707	122.86135593062475	7.7	182.4625	150.99999999999994
413788788	1441067920	31.229863988137396	122.86135391289537	7.7	182.25	150.99999999999994
413788788	1441067921	31.229828308740085	122.86135199713551	7.7	182.03750000000002	150.99999999999994
413788788	1441067922	31.229792639221948	122.86135017584749	7.7	181.82500000000002	150.99999999999994
413788788	1441067923	31.229756979339815	122.86134844153354	7.7	181.6125	150.99999999999994
413788788	1441067924	31.22972132885047	122.861346786696	7.7	181.4	150.99999999999994
413788788	1441067925	31.22968568751074	122.86134520383716	7.7	181.1875	150.99999999999994
413788788	1441067926	31.229650055077457	122.86134368545932	7.7	180.975	150.99999999999994
413788788	1441067927	31.229614431307404	122.86134222406481	7.7	180.7625	150.99999999999994
413788788	1441067928	31.2295788159574	122.86134081215602	7.7	180.54999999999998	150.99999999999994
413788788	1441067929	31.229543208784253	122.86133944223523	7.7	180.33749999999998	150.99999999999994
413788788	1441067930	31.229507609544775	122.86133810680482	7.7	180.125	150.99999999999994
413788788	1441067931	31.229472017995786	122.86133679836719	7.7	179.9125	150.99999999999994
413788788	1441067932	31.229436433894083	122.86133550942472	7.7	179.7	150.99999999999994
413788788	1441067933	31.22940085699648	122.86133423247976	7.7	179.48749999999998	150.99999999999994
413788788	1441067934	31.229365287059792	122.8613329600348	7.7	179.275	150.99999999999994
413788788	1441067935	31.22932972384081	122.86133168459217	7.7	179.0625	150.99999999999994
413788788	1441067936	31.22929416709636	122.86133039865435	7.7	178.85	150.99999999999994
413788788	1441067937	31.229258616583255	122.86132909472377	7.7	178.6375	150.99999999999994
413788788	1441067938	31.22922307205829	122.86132776530285	7.7	178.42499999999998	150.99999999999994
413788788	1441067939	31.22918753327826	122.86132640289411	7.7	178.2125	150.99999999999994
413788788	1441067940	31.229151999999992	122.861325	7.7	178.0	150.99999999999994
413788788	1441067941	31.229116471965106	122.86132355091355	7.694871794871795	178.00512820512822	150.99999999999994
413788788	1441067942	31.229080948854445	122.86132205709019	7.68974358974359	178.0102564102564	150.99999999999994
413788788	1441067943	31.22904543033366	122.86132052177587	7.684615384615385	178.01538461538462	150.99999999999994
413788788	1441067944	31.22900991606844	122.86131894821654	7.67948717948718	178.0205128205128	150.99999999999994
413788788	1441067945	31.228974405724443	122.86131733965813	7.674358974358975	178.02564102564102	150.99999999999994
413788788	1441067946	31.22893889896733	122.86131569934662	7.6692307692307695	178.0307692307692	150.99999999999994
413788788	1441067947	31.228903395462744	122.86131403052795	7.664102564102564	178.03589743589745	150.99999999999994
413788788	1441067948	31.228867894876377	122.86131233644802	7.658974358974359	178.04102564102564	150.99999999999994
413788788	1441067949	31.228832396873884	122.8613106203528	7.653846153846154	178.04615384615386	150.99999999999994
413788788	1441067950	31.22879690112093	122.8613088854882	7.648717948717949	178.05128205128204	150.99999999999994
413788788	1441067951	31.228761407283184	122.86130713510013	7.643589743589744	178.05641025641026	150.99999999999994
413788788	1441067952	31.22872591502629	122.86130537243454	7.638461538461539	178.06153846153845	150.99999999999994
413788788	1441067953	31.22869042401593	122.8613036007373	7.633333333333334	178.06666666666666	150.99999999999994
413788788	1441067954	31.22865493391777	122.86130182325434	7.628205128205129	178.07179487179485	150.99999999999994
413788788	1441067955	31.228619444397477	122.86130004323157	7.6230769230769235	178.07692307692307	150.99999999999994
413788788	1441067956	31.228583955120705	122.86129826391488	7.617948717948718	178.08205128205128	150.99999999999994
413788788	1441067957	31.228548465753114	122.86129648855015	7.612820512820513	178.0871794871795	150.99999999999994
413788788	1441067958	31.228512975960403	122.86129472038328	7.607692307692308	178.09230769230768	150.99999999999994
413788788	1441067959	31.228477485408185	122.86129296266014	7.602564102564103	178.0974358974359	150.99999999999994
413788788	1441067960	31.228441993762175	122.86129121862663	7.597435897435897	178.1025641025641	150.99999999999994
413788788	1441067961	31.228406500688013	122.86128949152862	7.592307692307692	178.1076923076923	150.99999999999994
413788788	1441067962	31.228371005851383	122.86128778461196	7.587179487179487	178.1128205128205	150.99999999999994
413788788	1441067963	31.22833550891791	122.86128610112254	7.582051282051282	178.1179487179487	150.99999999999994
413788788	1441067964	31.228300009553315	122.8612844443062	7.576923076923077	178.1230769230769	150.99999999999994
413788788	1441067965	31.22826450742323	122.86128281740876	7.5717948717948715	178.1282051282051	150.99999999999994
413788788	1441067966	31.22822900219334	122.86128122367614	7.566666666666666	178.13333333333333	150.99999999999994
413788788	1441067967	31.228193493529286	122.86127966635415	7.561538461538461	178.13846153846154	150.99999999999994
413788788	1441067968	31.22815798109677	122.86127814868863	7.556410256410256	178.14358974358973	150.99999999999994
413788788	1441067969	31.228122464561416	122.86127667392539	7.551282051282051	178.14871794871794	150.99999999999994
413788788	1441067970	31.228086943588927	122.8612752453103	7.546153846153846	178.15384615384613	150.99999999999994
413788788	1441067971	31.228051417844966	122.86127386608918	7.541025641025641	178.15897435897435	150.99999999999994
413788788	1441067972	31.228015886995188	122.86127253950782	7.535897435897436	178.16410256410254	150.99999999999994
413788788	1441067973	31.227980350705256	122.86127126881206	7.530769230769231	178.16923076923075	150.99999999999994
413788788	1441067974	31.227944808640842	122.8612700572477	7.5256410256410255	178.17435897435894	150.99999999999994
413788788	1441067975	31.227909260467626	122.86126890806057	7.52051282051282	178.17948717948715	150.99999999999994
413788788	1441067976	31.227873705851273	122.86126782449642	7.515384615384615	178.18461538461537	150.99999999999994
413788788	1441067977	31.22783814445744	122.8612668098011	7.51025641025641	178.18974358974359	150.99999999999994
413788788	1441067978	31.22780257595179	122.86126586722035	7.505128205128205	178.19487179487177	150.99999999999994
413788788	1441067979	31.22776699999999	122.861265	7.5	178.2	150.99999999999994
413788788	1441067980	31.227731417712157	122.86126421562125	7.5181818181818185	178.4272727272727	150.99999999999994
413788788	1441067981	31.22769583597609	122.86126353850706	7.536363636363636	178.65454545454546	150.99999999999994
413788788	1441067982	31.227660263124008	122.86126299731582	7.554545454545455	178.88181818181818	150.99999999999994
413788788	1441067983	31.22762470748817	122.86126262070577	7.572727272727273	179.1090909090909	150.99999999999994
413788788	1441067984	31.227589177400827	122.86126243733527	7.590909090909091	179.33636363636361	150.99999999999994
413788788	1441067985	31.227553681194184	122.8612624758625	7.609090909090909	179.56363636363636	150.99999999999994
413788788	1441067986	31.227518227200505	122.86126276494568	7.627272727272727	179.79090909090908	150.99999999999994
413788788	1441067987	31.227482823752023	122.86126333324292	7.6454545454545455	180.0181818181818	150.99999999999994
413788788	1441067988	31.227447479180956	122.86126420941235	7.663636363636364	180.24545454545452	150.99999999999994
413788788	1441067989	31.22741220181954	122.86126542211203	7.681818181818182	180.47272727272727	150.99999999999994
413788788	1441067990	31.227376999999994	122.86126699999998	7.7	180.7	150.99999999999994
413788788	1441067991	31.22734188050912	122.86126896335385	7.684210526315789	180.0894736842105	150.99999999999994
413788788	1441067992	31.227306843951876	122.86127129892972	7.6684210526315795	179.47894736842105	150.99999999999994
413788788	1441067993	31.227271889387776	122.86127398510352	7.652631578947369	178.86842105263156	150.99999999999994
413788788	1441067994	31.22723701587633	122.86127700025106	7.636842105263158	178.25789473684208	150.99999999999994
413788788	1441067995	31.227202222477075	122.86128032274826	7.621052631578948	177.64736842105262	150.99999999999994
413788788	1441067996	31.227167508249533	122.86128393097097	7.605263157894737	177.03684210526313	150.99999999999994
413788788	1441067997	31.227132872253208	122.86128780329526	7.589473684210526	176.42631578947368	150.99999999999994
413788788	1441067998	31.227098313547614	122.86129191809707	7.5736842105263165	175.8157894736842	150.99999999999994
413788788	1441067999	31.2270638311923	122.86129625375241	7.557894736842106	175.20526315789473	150.99999999999994
413788788	1441068000	31.227029424246773	122.86130078863738	7.542105263157895	174.59473684210525	150.99999999999994
413788788	1441068001	31.226995091770547	122.86130550112806	7.526315789473684	173.98421052631576	150.99999999999994
413788788	1441068002	31.226960832823167	122.86131036960053	7.510526315789474	173.3736842105263	150.99999999999994
413788788	1441068003	31.22692664646416	122.861315372431	7.494736842105263	172.76315789473682	150.99999999999994
413788788	1441068004	31.226892531753055	122.86132048799563	7.478947368421053	172.15263157894736	150.99999999999994
413788788	1441068005	31.226858487749386	122.86132569467067	7.463157894736843	171.54210526315788	150.99999999999994
413788788	1441068006	31.226824513512693	122.86133097083231	7.447368421052632	170.9315789473684	150.99999999999994
413788788	1441068007	31.226790608102554	122.86133629485687	7.431578947368421	170.32105263157894	150.99999999999994
413788788	1441068008	31.226756770578465	122.86134164512066	7.415789473684211	169.71052631578945	150.99999999999994
413788788	1441068009	31.226722999999996	122.861347	7.4	169.1	150.99999999999994
413788788	1441068010	31.226689293657387	122.86135234382584	7.41	169.29	150.99999999999994
413788788	1441068011	31.226655641763553	122.86135768474733	7.42	169.48	150.99999999999994
413788788	1441068012	31.226622032762098	122.86136303686814	7.430000000000001	169.67	150.99999999999994
413788788	1441068013	31.226588455096593	122.86136841429193	7.44	169.85999999999999	150.99999999999994
413788788	1441068014	31.22655489721067	122.86137383112238	7.45	170.05	150.99999999999994
413788788	1441068015	31.226521347547887	122.86137930146307	7.46	170.24	150.99999999999994
413788788	1441068016	31.226487794551858	122.86138483941761	7.47	170.42999999999998	150.99999999999994
413788788	1441068017	31.22645422666614	122.86139045908958	7.48	170.62	150.99999999999994
413788788	1441068018	31.22642063233432	122.86139617458254	7.49	170.81	150.99999999999994
413788788	1441068019	31.226387	122.86140199999998	7.5	171.0	150.99999999999994
413788788	1441068020	31.226353320062607	122.86140794304264	7.49	170.76	150.99999999999994
413788788	1441068021	31.226319590745224	122.8614139858	7.48	170.52	150.99999999999994
413788788	1441068022	31.22628581222677	122.86142010395875	7.47	170.28	150.99999999999994
413788788	1441068023	31.226251984686208	122.86142627320564	7.46	170.04000000000002	150.99999999999994
413788788	1441068024	31.22621810830248	122.86143246922744	7.45	169.8	150.99999999999994
413788788	1441068025	31.226184183254546	122.861438667711	7.44	169.55999999999997	150.99999999999994
413788788	1441068026	31.226150209721357	122.86144484434313	7.430000000000001	169.32	150.99999999999994
413788788	1441068027	31.226116187881892	122.86145097481072	7.42	169.07999999999998	150.99999999999994
413788788	1441068028	31.22608211791511	122.8614570348007	7.41	168.84	150.99999999999994
413788788	1441068029	31.226047999999995	122.861463	7.4	168.6	150.99999999999994
413788788	1441068030	31.22601383441715	122.86146885028131	7.402564102564103	168.7679487179487	150.99999999999994
413788788	1441068031	31.225979621853593	122.86147458225999	7.4051282051282055	168.93589743589743	150.99999999999994
413788788	1441068032	31.225945363098027	122.86148019673715	7.407692307692308	169.10384615384615	150.99999999999994
413788788	1441068033	31.225911058939133	122.86148569451379	7.410256410256411	169.27179487179487	150.99999999999994
413788788	1441068034	31.225876710165554	122.86149107639103	7.412820512820513	169.43974358974359	150.99999999999994
413788788	1441068035	31.22584231756598	122.86149634316992	7.415384615384616	169.6076923076923	150.99999999999994
413788788	1441068036	31.225807881929057	122.86150149565154	7.417948717948718	169.77564102564102	150.99999999999994
413788788	1441068037	31.225773404043483	122.8615065346369	7.420512820512821	169.94358974358974	150.99999999999994
413788788	1441068038	31.225738884697908	122.86151146092715	7.423076923076923	170.11153846153846	150.99999999999994
413788788	1441068039	31.22570432468102	122.86151627532324	7.425641025641026	170.27948717948718	150.99999999999994
413788788	1441068040	31.22566972478145	122.86152097862632	7.4282051282051285	170.4474358974359	150.99999999999994
413788788	1441068041	31.225635085787907	122.86152557163742	7.430769230769231	170.6153846153846	150.99999999999994
413788788	1441068042	31.22560040848903	122.86153005515762	7.433333333333334	170.78333333333333	150.99999999999994
413788788	1441068043	31.22556569367349	122.86153442998794	7.435897435897436	170.95128205128205	150.99999999999994
413788788	1441068044	31.225530942129964	122.86153869692947	7.438461538461539	171.11923076923077	150.99999999999994
413788788	1441068045	31.22549615464711	122.86154285678325	7.441025641025641	171.2871794871795	150.99999999999994
413788788	1441068046	31.225461332013612	122.86154691035034	7.443589743589744	171.45512820512818	150.99999999999994
413788788	1441068047	31.225426475018114	122.8615508584318	7.446153846153846	171.62307692307692	150.99999999999994
413788788	1441068048	31.22539158444928	122.86155470182871	7.448717948717949	171.79102564102564	150.99999999999994
413788788	1441068049	31.225356661095784	122.86155844134205	7.4512820512820515	171.95897435897436	150.99999999999994
413788788	1441068050	31.225321705746268	122.86156207777297	7.453846153846154	172.12692307692308	150.99999999999994
413788788	1441068051	31.22528671918946	122.86156561192246	7.456410256410257	172.29487179487177	150.99999999999994
413788788	1441068052	31.225251702213942	122.86156904459156	7.458974358974359	172.4628205128205	150.99999999999994
413788788	1441068053	31.22521665560843	122.86157237658139	7.461538461538462	172.63076923076923	150.99999999999994
413788788	1441068054	31.22518158016158	122.86157560869293	7.464102564102564	172.79871794871795	150.99999999999994
413788788	1441068055	31.225146476662022	122.86157874172729	7.466666666666667	172.96666666666664	150.99999999999994
413788788	1441068056	31.225111345898462	122.86158177648547	7.469230769230769	173.1346153846154	150.99999999999994
413788788	1441068057	31.225076188659543	122.86158471376852	7.471794871794872	173.3025641025641	150.99999999999994
413788788	1441068058	31.225041005733917	122.86158755437751	7.4743589743589745	173.47051282051282	150.99999999999994
413788788	1441068059	31.225005797910274	122.86159029911347	7.476923076923077	173.63846153846154	150.99999999999994
413788788	1441068060	31.224970565977245	122.86159294877746	7.47948717948718	173.80641025641023	150.99999999999994
413788788	1441068061	31.224935310723502	122.8615955041705	7.482051282051282	173.97435897435898	150.99999999999994
413788788	1441068062	31.224900032937725	122.86159796609365	7.484615384615385	174.1423076923077	150.99999999999994
413788788	1441068063	31.22486473340853	122.86160033534797	7.487179487179487	174.31025641025641	150.99999999999994
413788788	1441068064	31.224829412924624	122.86160261273446	7.48974358974359	174.47820512820513	150.99999999999994
413788788	1441068065	31.224794072274648	122.86160479905419	7.492307692307692	174.64615384615382	150.99999999999994
413788788	1441068066	31.224758712247255	122.86160689510817	7.494871794871795	174.81410256410257	150.99999999999994
413788788	1441068067	31.224723333631104	122.86160890169744	7.4974358974358974	174.9820512820513	150.99999999999994
413788788	1441068068	31.22468793721487	122.86161081962308	7.5	175.15	150.99999999999994
413788788	1441068069	31.224652523787213	122.86161264968611	7.5025641025641026	175.3179487179487	150.99999999999994
413788788	1441068070	31.224617094136775	122.86161439268753	7.505128205128205	175.4858974358974	150.99999999999994
413788788	1441068071	31.224581649052215	122.86161604942838	7.507692307692308	175.65384615384616	150.99999999999994
413788788	1441068072	31.2245461893222	122.86161762070975	7.51025641025641	175.82179487179488	150.99999999999994
413788788	1441068073	31.2245107157354	122.8616191073326	7.512820512820513	175.9897435897436	150.99999999999994
413788788	1441068074	31.224475229080458	122.861620510098	7.515384615384615	176.1576923076923	150.99999999999994
413788788	1441068075	31.224439730146027	122.86162182980698	7.517948717948718	176.325641025641	150.99999999999994
413788788	1441068076	31.224404219720785	122.86162306726054	7.52051282051282	176.49358974358975	150.99999999999994
413788788	1441068077	31.224368698593363	122.86162422325972	7.523076923076923	176.66153846153847	150.99999999999994
413788788	1441068078	31.22433316755243	122.86162529860559	7.5256410256410255	176.82948717948716	150.99999999999994
413788788	1441068079	31.22429762738666	122.86162629409911	7.528205128205128	176.99743589743588	150.99999999999994
413788788	1441068080	31.22426207888469	122.86162721054133	7.530769230769231	177.1653846153846	150.99999999999994
413788788	1441068081	31.22422652283518	122.86162804873327	7.533333333333333	177.33333333333334	150.99999999999994
413788788	1441068082	31.224190960026807	122.86162880947596	7.535897435897436	177.50128205128206	150.99999999999994
413788788	1441068083	31.22415539124819	122.86162949357043	7.538461538461538	177.66923076923075	150.99999999999994
413788788	1441068084	31.224119817288017	122.86163010181767	7.541025641025641	177.83717948717947	150.99999999999994
413788788	1441068085	31.22408423893493	122.86163063501871	7.543589743589743	178.00512820512822	150.99999999999994
413788788	1441068086	31.224048656977587	122.86163109397458	7.546153846153846	178.17307692307693	150.99999999999994
413788788	1441068087	31.224013072204656	122.86163147948628	7.5487179487179485	178.34102564102565	150.99999999999994
413788788	1441068088	31.223977485404777	122.86163179235484	7.551282051282051	178.50897435897434	150.99999999999994
413788788	1441068089	31.22394189736662	122.86163203338126	7.553846153846154	178.67692307692306	150.99999999999994
413788788	1441068090	31.223906308878828	122.86163220336655	7.556410256410256	178.84487179487178	150.99999999999994
413788788	1441068091	31.223870720730048	122.86163230311175	7.558974358974359	179.01282051282053	150.99999999999994
413788788	1441068092	31.22383513370897	122.86163233341783	7.561538461538461	179.18076923076922	150.99999999999994
413788788	1441068093	31.22379954860421	122.86163229508581	7.564102564102564	179.34871794871793	150.99999999999994
413788788	1441068094	31.223763966204466	122.86163218891672	7.566666666666666	179.51666666666665	150.99999999999994
413788788	1441068095	31.223728387298358	122.86163201571154	7.569230769230769	179.6846153846154	150.99999999999994
413788788	1441068096	31.223692812674543	122.8616317762713	7.5717948717948715	179.85256410256412	150.99999999999994
413788788	1441068097	31.223657243121693	122.86163147139699	7.574358974358974	180.0205128205128	150.99999999999994
413788788	1441068098	31.223621679428465	122.8616311018896	7.576923076923077	180.18846153846152	150.99999999999994
413788788	1441068099	31.223586122383495	122.86163066855015	7.579487179487179	180.35641025641024	150.99999999999994
413788788	1441068100	31.22355057277544	122.86163017217966	7.582051282051282	180.524358974359	150.99999999999994
413788788	1441068101	31.22351503139299	122.86162961357907	7.584615384615384	180.6923076923077	150.99999999999994
413788788	1441068102	31.22347949902475	122.86162899354942	7.587179487179487	180.8602564102564	150.99999999999994
413788788	1441068103	31.223443976459407	122.86162831289171	7.589743589743589	181.02820512820512	150.99999999999994
413788788	1441068104	31.223408464485612	122.8616275724069	7.592307692307692	181.19615384615383	150.99999999999994
413788788	1441068105	31.223372963891997	122.86162677289605	7.5948717948717945	181.36410256410258	150.99999999999994
413788788	1441068106	31.223337475467243	122.86162591516006	7.597435897435897	181.53205128205127	150.99999999999994
413788788	1441068107	31.223302000000007	122.861625	7.6	181.7	150.99999999999994
413788788	1441068108	31.223266538021498	122.86162402878702	7.598	181.58	150.99999999999994
413788788	1441068109	31.22323108903333	122.86162300517306	7.596	181.45999999999998	150.99999999999994
413788788	1441068110	31.223195652279653	122.86162193338016	7.593999999999999	181.34	150.99999999999994
413788788	1441068111	31.223160227004655	122.86162081763055	7.592	181.22	150.99999999999994
413788788	1441068112	31.223124812452514	122.8616196621462	7.59	181.1	150.99999999999994
413788788	1441068113	31.223089407867366	122.86161847114926	7.588	180.98	150.99999999999994
413788788	1441068114	31.223054012493417	122.86161724886182	7.585999999999999	180.85999999999999	150.99999999999994
413788788	1441068115	31.223018625574824	122.86161599950591	7.584	180.74	150.99999999999994
413788788	1441068116	31.22298324635576	122.86161472730363	7.582	180.61999999999998	150.99999999999994
413788788	1441068117	31.222947874080383	122.86161343647707	7.58	180.5	150.99999999999994
413788788	1441068118	31.222912507992895	122.86161213124824	7.577999999999999	180.38	150.99999999999994
413788788	1441068119	31.222877147337453	122.86161081583919	7.576	180.26	150.99999999999994
413788788	1441068120	31.22284179135821	122.86160949447202	7.574	180.14	150.99999999999994
413788788	1441068121	31.22280643929937	122.8616081713687	7.572	180.02	150.99999999999994
413788788	1441068122	31.22277109040507	122.86160685075134	7.569999999999999	179.9	150.99999999999994
413788788	1441068123	31.222735743919507	122.8616055368419	7.568	179.78	150.99999999999994
413788788	1441068124	31.222700399086854	122.86160423386242	7.566	179.66	150.99999999999994
413788788	1441068125	31.22266505515128	122.8616029460349	7.564	179.54	150.99999999999994
413788788	1441068126	31.22262971135695	122.8616016775814	7.561999999999999	179.42	150.99999999999994
413788788	1441068127	31.222594366948044	122.86160043272386	7.56	179.29999999999998	150.99999999999994
413788788	1441068128	31.22255902116873	122.86159921568434	7.558	179.18	150.99999999999994
413788788	1441068129	31.22252367326318	122.86159803068475	7.556	179.05999999999997	150.99999999999994
413788788	1441068130	31.222488322475577	122.86159688194712	7.553999999999999	178.94	150.99999999999994
413788788	1441068131	31.222452968050085	122.8615957736934	7.552	178.82	150.99999999999994
413788788	1441068132	31.22241760923088	122.86159471014561	7.55	178.7	150.99999999999994
413788788	1441068133	31.222382245262136	122.86159369552566	7.548	178.57999999999998	150.99999999999994
413788788	1441068134	31.22234687538802	122.86159273405553	7.546	178.45999999999998	150.99999999999994
413788788	1441068135	31.22231149885272	122.86159182995716	7.544	178.34	150.99999999999994
413788788	1441068136	31.222276114900403	122.86159098745253	7.542	178.21999999999997	150.99999999999994
413788788	1441068137	31.222240722775226	122.86159021076355	7.54	178.1	150.99999999999994
413788788	1441068138	31.22220532172138	122.86158950411213	7.538	177.98	150.99999999999994
413788788	1441068139	31.222169910983045	122.86158887172023	7.536	177.85999999999999	150.99999999999994
413788788	1441068140	31.22213448980438	122.86158831780976	7.534	177.73999999999998	150.99999999999994
413788788	1441068141	31.22209905742956	122.86158784660265	7.532	177.62	150.99999999999994
413788788	1441068142	31.222063613102755	122.86158746232078	7.53	177.5	150.99999999999994
413788788	1441068143	31.222028156068134	122.86158716918608	7.528	177.38	150.99999999999994
413788788	1441068144	31.221992685569905	122.86158697142041	7.526	177.26	150.99999999999994
413788788	1441068145	31.221957200852202	122.86158687324567	7.524	177.14	150.99999999999994
413788788	1441068146	31.2219217011592	122.86158687888374	7.522	177.01999999999998	150.99999999999994
413788788	1441068147	31.22188618573508	122.8615869925565	7.52	176.89999999999998	150.99999999999994
413788788	1441068148	31.221850653824017	122.86158721848582	7.518	176.78	150.99999999999994
413788788	1441068149	31.22181510467019	122.86158756089357	7.516	176.65999999999997	150.99999999999994
413788788	1441068150	31.22177953751774	122.86158802400159	7.514	176.54	150.99999999999994
413788788	1441068151	31.221743951610886	122.86158861203172	7.512	176.42	150.99999999999994
413788788	1441068152	31.221708346193743	122.86158932920584	7.51	176.29999999999998	150.99999999999994
413788788	1441068153	31.22167272051051	122.86159017974579	7.508	176.17999999999998	150.99999999999994
413788788	1441068154	31.221637073805347	122.86159116787334	7.506	176.06	150.99999999999994
413788788	1441068155	31.221601405322428	122.86159229781035	7.504	175.94	150.99999999999994
413788788	1441068156	31.22156571430593	122.8615935737786	7.502	175.82	150.99999999999994
413788788	1441068157	31.221530000000005	122.861595	7.5	175.7	150.99999999999994
413788788	1441068158	31.221494263239077	122.8615965772413	7.5	175.88	150.99999999999994
413788788	1441068159	31.22145851121862	122.86159829244968	7.5	176.06	150.99999999999994
413788788	1441068160	31.22142275272438	122.86160012911732	7.5	176.23999999999998	150.99999999999994
413788788	1441068161	31.221386996542076	122.86160207073644	7.5	176.42	150.99999999999994
413788788	1441068162	31.22135125145743	122.86160410079928	7.5	176.6	150.99999999999994
413788788	1441068163	31.221315526256195	122.86160620279813	7.5	176.78	150.99999999999994
413788788	1441068164	31.22127982972409	122.86160836022529	7.5	176.95999999999998	150.99999999999994
413788788	1441068165	31.221244170646866	122.8616105565731	7.5	177.14	150.99999999999994
413788788	1441068166	31.221208557810257	122.86161277533387	7.5	177.32000000000002	150.99999999999994
413788788	1441068167	31.221172999999993	122.86161499999999	7.5	177.5	150.99999999999994
413788788	1441068168	31.22113750426234	122.86161721667233	7.502	177.59199999999998	150.99999999999994
413788788	1441068169	31.221102070685767	122.86161942188545	7.504	177.684	150.99999999999994
413788788	1441068170	31.221066697619197	122.86162161478244	7.506	177.77599999999998	150.99999999999994
413788788	1441068171	31.221031383411578	122.86162379450631	7.508	177.86800000000002	150.99999999999994
413788788	1441068172	31.22099612641189	122.86162596020013	7.51	177.96	150.99999999999994
413788788	1441068173	31.220960924969095	122.86162811100692	7.512	178.05200000000002	150.99999999999994
413788788	1441068174	31.220925777432157	122.86163024606974	7.514	178.144	150.99999999999994
413788788	1441068175	31.220890682149992	122.86163236453164	7.516	178.236	150.99999999999994
413788788	1441068176	31.220855637471605	122.86163446553569	7.518	178.328	150.99999999999994
413788788	1441068177	31.22082064174594	122.86163654822491	7.52	178.42	150.99999999999994
413788788	1441068178	31.220785693321957	122.86163861174236	7.522	178.512	150.99999999999994
413788788	1441068179	31.220750790548628	122.86164065523113	7.524	178.604	150.99999999999994
413788788	1441068180	31.220715931774855	122.86164267783421	7.526	178.696	150.99999999999994
413788788	1441068181	31.22068111534968	122.86164467869467	7.528	178.788	150.99999999999994
413788788	1441068182	31.220646339621997	122.86164665695561	7.53	178.88	150.99999999999994
413788788	1441068183	31.22061160294079	122.86164861176007	7.532	178.972	150.99999999999994
413788788	1441068184	31.22057690365503	122.86165054225108	7.534	179.064	150.99999999999994
413788788	1441068185	31.220542240113666	122.86165244757173	7.536	179.156	150.99999999999994
413788788	1441068186	31.22050761066563	122.86165432686506	7.538	179.248	150.99999999999994
413788788	1441068187	31.22047301365994	122.86165617927415	7.54	179.34	150.99999999999994
413788788	1441068188	31.22043844744549	122.86165800394204	7.542	179.43200000000002	150.99999999999994
413788788	1441068189	31.22040391037129	122.86165980001181	7.544	179.524	150.99999999999994
413788788	1441068190	31.220369400786282	122.86166156662652	7.546	179.616	150.99999999999994
413788788	1441068191	31.220334917039402	122.86166330292926	7.548	179.708	150.99999999999994
413788788	1441068192	31.220300457479645	122.86166500806304	7.55	179.8	150.99999999999994
413788788	1441068193	31.220266020455927	122.86166668117099	7.552	179.892	150.99999999999994
413788788	1441068194	31.220231604317263	122.86166832139614	7.553999999999999	179.98399999999998	150.99999999999994
413788788	1441068195	31.22019720741258	122.86166992788156	7.556	180.076	150.99999999999994
413788788	1441068196	31.220162828090828	122.86167149977037	7.558	180.168	150.99999999999994
413788788	1441068197	31.22012846470098	122.86167303620557	7.56	180.26000000000002	150.99999999999994
413788788	1441068198	31.220094115592	122.86167453633027	7.561999999999999	180.352	150.99999999999994
413788788	1441068199	31.220059779112837	122.86167599928756	7.564	180.444	150.99999999999994
413788788	1441068200	31.220025453612447	122.86167742422049	7.566	180.536	150.99999999999994
413788788	1441068201	31.219991137439795	122.86167881027214	7.568	180.628	150.99999999999994
413788788	1441068202	31.21995682894384	122.86168015658559	7.569999999999999	180.72	150.99999999999994
413788788	1441068203	31.219922526473546	122.86168146230392	7.572	180.81199999999998	150.99999999999994
413788788	1441068204	31.219888228377865	122.86168272657021	7.574	180.904	150.99999999999994
413788788	1441068205	31.21985393300575	122.86168394852757	7.576	180.996	150.99999999999994
413788788	1441068206	31.21981963870618	122.86168512731902	7.577999999999999	181.088	150.99999999999994
413788788	1441068207	31.219785343828082	122.8616862620877	7.58	181.18	150.99999999999994
413788788	1441068208	31.21975104672044	122.86168735197667	7.582	181.272	150.99999999999994
413788788	1441068209	31.219716745732203	122.861688396129	7.584	181.364	150.99999999999994
413788788	1441068210	31.21968243921233	122.86168939368781	7.585999999999999	181.456	150.99999999999994
413788788	1441068211	31.219648125509796	122.86169034379616	7.588	181.54799999999997	150.99999999999994
413788788	1441068212	31.21961380297353	122.86169124559716	7.59	181.64	150.99999999999994
413788788	1441068213	31.219579469952507	122.86169209823389	7.592	181.732	150.99999999999994
413788788	1441068214	31.219545124795676	122.86169290084946	7.593999999999999	181.824	150.99999999999994
413788788	1441068215	31.21951076585203	122.86169365258692	7.596	181.916	150.99999999999994
413788788	1441068216	31.219476391470476	122.86169435258942	7.598	182.008	150.99999999999994
413788788	1441068217	31.219442000000004	122.861695	7.6	182.1	150.99999999999994
413788788	1441068218	31.21940759015871	122.86169559450971	7.595	181.985	150.99999999999994
413788788	1441068219	31.219373162141306	122.8616961380012	7.59	181.86999999999998	150.99999999999994
413788788	1441068220	31.219338716511675	122.86169663290507	7.585	181.755	150.99999999999994
413788788	1441068221	31.219304253833684	122.86169708165187	7.58	181.64	150.99999999999994
413788788	1441068222	31.219269774671197	122.8616974866722	7.574999999999999	181.525	150.99999999999994
413788788	1441068223	31.21923527958808	122.8616978503966	7.569999999999999	181.41	150.99999999999994
413788788	1441068224	31.219200769148205	122.86169817525567	7.5649999999999995	181.295	150.99999999999994
413788788	1441068225	31.21916624391543	122.86169846367996	7.56	181.18	150.99999999999994
413788788	1441068226	31.219131704453623	122.86169871810003	7.555	181.065	150.99999999999994
413788788	1441068227	31.219097151326665	122.86169894094643	7.55	180.95	150.99999999999994
413788788	1441068228	31.219062585098406	122.86169913464971	7.545	180.835	150.99999999999994
413788788	1441068229	31.219028006332724	122.86169930164044	7.54	180.72	150.99999999999994
413788788	1441068230	31.21899341559349	122.86169944434913	7.535	180.605	150.99999999999994
413788788	1441068231	31.218958813444562	122.86169956520637	7.53	180.48999999999998	150.99999999999994
413788788	1441068232	31.21892420044981	122.86169966664268	7.525	180.375	150.99999999999994
413788788	1441068233	31.2188895771731	122.86169975108857	7.52	180.26000000000002	150.99999999999994
413788788	1441068234	31.2188549441783	122.86169982097461	7.515	180.14499999999998	150.99999999999994
413788788	1441068235	31.218820302029286	122.8616998787313	7.51	180.03	150.99999999999994
413788788	1441068236	31.218785651289906	122.86169992678917	7.505	179.915	150.99999999999994
413788788	1441068237	31.21875099252405	122.86169996757874	7.5	179.8	150.99999999999994
413788788	1441068238	31.21871632629558	122.86170000353056	7.495	179.685	150.99999999999994
413788788	1441068239	31.21868165316834	122.86170003707511	7.49	179.57	150.99999999999994
413788788	1441068240	31.218646973706218	122.86170007064288	7.485	179.455	150.99999999999994
413788788	1441068241	31.218612288473086	122.86170010666446	7.48	179.34	150.99999999999994
413788788	1441068242	31.21857759803279	122.86170014757025	7.4750000000000005	179.225	150.99999999999994
413788788	1441068243	31.218542902949228	122.86170019579082	7.47	179.11	150.99999999999994
413788788	1441068244	31.218508203786243	122.86170025375664	7.465	178.995	150.99999999999994
413788788	1441068245	31.2184735011077	122.86170032389822	7.46	178.88	150.99999999999994
413788788	1441068246	31.218438795477475	122.861700408646	7.455	178.765	150.99999999999994
413788788	1441068247	31.218404087459437	122.86170051043055	7.45	178.65	150.99999999999994
413788788	1441068248	31.218369377617453	122.86170063168228	7.445	178.535	150.99999999999994
413788788	1441068249	31.2183346665154	122.86170077483172	7.44	178.42	150.99999999999994
413788788	1441068250	31.218299954717114	122.8617009423093	7.4350000000000005	178.305	150.99999999999994
413788788	1441068251	31.218265242786487	122.8617011365455	7.430000000000001	178.19	150.99999999999994
413788788	1441068252	31.218230531287382	122.86170135997082	7.425000000000001	178.075	150.99999999999994
413788788	1441068253	31.218195820783652	122.86170161501569	7.42	177.96	150.99999999999994
413788788	1441068254	31.21816111183919	122.8617019041106	7.415	177.845	150.99999999999994
413788788	1441068255	31.218126405017856	122.86170222968597	7.41	177.73000000000002	150.99999999999994
413788788	1441068256	31.21809170088349	122.8617025941723	7.405	177.615	150.99999999999994
413788788	1441068257	31.218056999999995	122.861703	7.4	177.5	150.99999999999994
413788788	1441068258	31.218022302834733	122.86170344901429	7.4037500000000005	177.4975	150.99999999999994
413788788	1441068259	31.21798760946917	122.86170394071925	7.407500000000001	177.495	150.99999999999994
413788788	1441068260	31.21795291988831	122.86170447403377	7.411250000000001	177.4925	150.99999999999994
413788788	1441068261	31.217918234077104	122.86170504787673	7.415	177.49	150.99999999999994
413788788	1441068262	31.217883552020556	122.86170566116698	7.41875	177.48749999999998	150.99999999999994
413788788	1441068263	31.217848873703637	122.86170631282337	7.4225	177.485	150.99999999999994
413788788	1441068264	31.21781419911133	122.86170700176477	7.4262500000000005	177.48250000000002	150.99999999999994
413788788	1441068265	31.217779528228622	122.8617077269101	7.430000000000001	177.48	150.99999999999994
413788788	1441068266	31.21774486104048	122.86170848717818	7.433750000000001	177.4775	150.99999999999994
413788788	1441068267	31.21771019753192	122.8617092814879	7.4375	177.475	150.99999999999994
413788788	1441068268	31.2176755376879	122.86171010875813	7.44125	177.47250000000003	150.99999999999994
413788788	1441068269	31.217640881493388	122.86171096790775	7.445	177.47	150.99999999999994
413788788	1441068270	31.21760622893339	122.86171185785567	7.44875	177.4675	150.99999999999994
413788788	1441068271	31.217571579992892	122.86171277752071	7.452500000000001	177.465	150.99999999999994
413788788	1441068272	31.217536934656852	122.86171372582182	7.456250000000001	177.4625	150.99999999999994
413788788	1441068273	31.217502292910265	122.86171470167781	7.46	177.46	150.99999999999994
413788788	1441068274	31.217467654738122	122.86171570400762	7.46375	177.45749999999998	150.99999999999994
413788788	1441068275	31.217433020125387	122.86171673173013	7.4675	177.455	150.99999999999994
413788788	1441068276	31.21739838905706	122.86171778376418	7.47125	177.45250000000001	150.99999999999994
413788788	1441068277	31.21736376151812	122.86171885902873	7.4750000000000005	177.45000000000002	150.99999999999994
413788788	1441068278	31.21732913749352	122.86171995644263	7.478750000000001	177.4475	150.99999999999994
413788788	1441068279	31.217294516968284	122.86172107492476	7.4825	177.445	150.99999999999994
413788788	1441068280	31.217259899927363	122.86172221339406	7.48625	177.44250000000002	150.99999999999994
413788788	1441068281	31.21722528635577	122.86172337076941	7.49	177.44	150.99999999999994
413788788	1441068282	31.21719067623847	122.86172454596968	7.49375	177.4375	150.99999999999994
413788788	1441068283	31.217156069560435	122.86172573791377	7.4975000000000005	177.435	150.99999999999994
413788788	1441068284	31.217121466306658	122.86172694552063	7.501250000000001	177.43250000000003	150.99999999999994
413788788	1441068285	31.21708686646213	122.86172816770913	7.505	177.43	150.99999999999994
413788788	1441068286	31.2170522700118	122.86172940339816	7.50875	177.42749999999998	150.99999999999994
413788788	1441068287	31.217017676940706	122.86173065150663	7.5125	177.425	150.99999999999994
413788788	1441068288	31.216983087233782	122.86173191095347	7.51625	177.4225	150.99999999999994
413788788	1441068289	31.216948500876025	122.86173318065757	7.5200000000000005	177.42000000000002	150.99999999999994
413788788	1441068290	31.21691391785245	122.86173445953784	7.523750000000001	177.4175	150.99999999999994
413788788	1441068291	31.216879338147972	122.86173574651322	7.5275	177.41500000000002	150.99999999999994
413788788	1441068292	31.216844761747655	122.8617370405026	7.53125	177.41250000000002	150.99999999999994
413788788	1441068293	31.2168101886364	122.86173834042486	7.535	177.41	150.99999999999994
413788788	1441068294	31.216775618799254	122.86173964519898	7.53875	177.4075	150.99999999999994
413788788	1441068295	31.216741052221185	122.86174095374385	7.5425	177.405	150.99999999999994
413788788	1441068296	31.216706488887144	122.86174226497837	7.546250000000001	177.40250000000003	150.99999999999994
413788788	1441068297	31.216671928782134	122.86174357782151	7.550000000000001	177.4	150.99999999999994
413788788	1441068298	31.216637371891153	122.86174489119215	7.55375	177.3975	150.99999999999994
413788788	1441068299	31.21660281819917	122.86174620400922	7.5575	177.395	150.99999999999994
413788788	1441068300	31.216568267691166	122.86174751519167	7.56125	177.3925	150.99999999999994
413788788	1441068301	31.21653372035213	122.8617488236584	7.565	177.39000000000001	150.99999999999994
413788788	1441068302	31.216499176167048	122.86175012832835	7.5687500000000005	177.3875	150.99999999999994
413788788	1441068303	31.216464635120893	122.86175142812047	7.572500000000001	177.38500000000002	150.99999999999994
413788788	1441068304	31.216430097198646	122.86175272195365	7.57625	177.38250000000002	150.99999999999994
413788788	1441068305	31.216395562385316	122.86175400874686	7.58	177.38	150.99999999999994
413788788	1441068306	31.21636103066585	122.861755287419	7.58375	177.3775	150.99999999999994
413788788	1441068307	31.216326502025257	122.86175655688906	7.5875	177.375	150.99999999999994
413788788	1441068308	31.21629197644852	122.86175781607592	7.5912500000000005	177.37250000000003	150.99999999999994
413788788	1441068309	31.216257453920623	122.86175906389856	7.595000000000001	177.37	150.99999999999994
413788788	1441068310	31.216222934426536	122.86176029927593	7.59875	177.3675	150.99999999999994
413788788	1441068311	31.21618841795124	122.86176152112692	7.6025	177.365	150.99999999999994
413788788	1441068312	31.216153904479732	122.86176272837052	7.60625	177.3625	150.99999999999994
413788788	1441068313	31.21611939399699	122.86176391992566	7.61	177.36	150.99999999999994
413788788	1441068314	31.216084886488016	122.86176509471129	7.6137500000000005	177.3575	150.99999999999994
413788788	1441068315	31.21605038193775	122.86176625164637	7.617500000000001	177.35500000000002	150.99999999999994
413788788	1441068316	31.21601588033123	122.86176738964984	7.62125	177.35250000000002	150.99999999999994
413788788	1441068317	31.215981381653403	122.86176850764066	7.625	177.35000000000002	150.99999999999994
413788788	1441068318	31.215946885889263	122.86176960453776	7.62875	177.3475	150.99999999999994
413788788	1441068319	31.2159123930238	122.86177067926015	7.6325	177.345	150.99999999999994
413788788	1441068320	31.215877903041985	122.86177173072672	7.63625	177.34250000000003	150.99999999999994
413788788	1441068321	31.215843415928813	122.86177275785646	7.640000000000001	177.34	150.99999999999994
413788788	1441068322	31.215808931669258	122.86177375956832	7.64375	177.3375	150.99999999999994
413788788	1441068323	31.215774450248322	122.86177473478129	7.6475	177.335	150.99999999999994
413788788	1441068324	31.215739971650965	122.86177568241433	7.65125	177.33250000000004	150.99999999999994
413788788	1441068325	31.21570549586219	122.86177660138637	7.655	177.33	150.99999999999994
413788788	1441068326	31.21567102286697	122.8617774906164	7.65875	177.3275	150.99999999999994
413788788	1441068327	31.215636552650306	122.86177834902338	7.6625000000000005	177.32500000000002	150.99999999999994
413788788	1441068328	31.215602085197148	122.86177917552632	7.66625	177.32250000000002	150.99999999999994
413788788	1441068329	31.215567620492525	122.86177996904412	7.67	177.32000000000002	150.99999999999994
413788788	1441068330	31.215533158521378	122.8617807284958	7.67375	177.3175	150.99999999999994
413788788	1441068331	31.215498699268732	122.86178145280034	7.6775	177.31500000000003	150.99999999999994
413788788	1441068332	31.21546424271955	122.86178214087668	7.68125	177.31250000000003	150.99999999999994
413788788	1441068333	31.215429788858795	122.86178279164385	7.6850000000000005	177.31	150.99999999999994
413788788	1441068334	31.21539533767149	122.86178340402077	7.688750000000001	177.3075	150.99999999999994
413788788	1441068335	31.215360889142595	122.86178397692642	7.6925	177.305	150.99999999999994
413788788	1441068336	31.215326443257116	122.86178450927986	7.69625	177.30250000000004	150.99999999999994
413788788	1441068337	31.21529200000001	122.861785	7.7	177.3	150.99999999999994
413788788	1441068338	31.215257559289814	122.8617854483015	7.69	177.4225	150.99999999999994
413788788	1441068339	31.215223120779314	122.86178585458148	7.68	177.54500000000002	150.99999999999994
413788788	1441068340	31.215188684054773	122.86178621953277	7.67	177.66750000000002	150.99999999999994
413788788	1441068341	31.21515424870251	122.86178654384817	7.66	177.79000000000002	150.99999999999994
413788788	1441068342	31.215119814308814	122.86178682822042	7.65	177.91250000000002	150.99999999999994
413788788	1441068343	31.21508538046002	122.86178707334236	7.640000000000001	178.03500000000003	150.99999999999994
413788788	1441068344	31.215050946742416	122.86178727990674	7.63	178.1575	150.99999999999994
413788788	1441068345	31.21501651274227	122.86178744860638	7.62	178.28	150.99999999999994
413788788	1441068346	31.214982078045935	122.86178758013408	7.61	178.4025	150.99999999999994
413788788	1441068347	31.21494764223967	122.86178767518255	7.6	178.525	150.99999999999994
413788788	1441068348	31.21491320490981	122.86178773444469	7.59	178.6475	150.99999999999994
413788788	1441068349	31.214878765642645	122.86178775861319	7.58	178.77	150.99999999999994
413788788	1441068350	31.214844324024472	122.86178774838086	7.57	178.8925	150.99999999999994
413788788	1441068351	31.21480987964158	122.8617877044405	7.5600000000000005	179.01500000000001	150.99999999999994
413788788	1441068352	31.214775432080305	122.86178762748487	7.55	179.13750000000002	150.99999999999994
413788788	1441068353	31.214740980926926	122.8617875182068	7.54	179.26	150.99999999999994
413788788	1441068354	31.214706525767742	122.86178737729898	7.53	179.3825	150.99999999999994
413788788	1441068355	31.214672066189074	122.86178720545425	7.52	179.505	150.99999999999994
413788788	1441068356	31.21463760177719	122.8617870033654	7.51	179.6275	150.99999999999994
413788788	1441068357	31.214603132118434	122.86178677172516	7.5	179.75000000000003	150.99999999999994
413788788	1441068358	31.214568656799084	122.86178651122633	7.49	179.8725	150.99999999999994
413788788	1441068359	31.21453417540544	122.86178622256169	7.48	179.995	150.99999999999994
413788788	1441068360	31.214499687523805	122.86178590642399	7.47	180.1175	150.99999999999994
413788788	1441068361	31.21446519274049	122.86178556350602	7.46	180.24	150.99999999999994
413788788	1441068362	31.214430690641798	122.86178519450057	7.45	180.36249999999998	150.99999999999994
413788788	1441068363	31.214396180814006	122.86178480010035	7.4399999999999995	180.48499999999999	150.99999999999994
413788788	1441068364	31.214361662843444	122.86178438099822	7.43	180.6075	150.99999999999994
413788788	1441068365	31.21432713631639	122.86178393788687	7.42	180.73000000000002	150.99999999999994
413788788	1441068366	31.21429260081915	122.86178347145908	7.41	180.8525	150.99999999999994
413788788	1441068367	31.214258055938053	122.86178298240766	7.4	180.975	150.99999999999994
413788788	1441068368	31.21422350125936	122.86178247142531	7.39	181.0975	150.99999999999994
413788788	1441068369	31.214188936369407	122.86178193920486	7.38	181.22	150.99999999999994
413788788	1441068370	31.21415436085447	122.86178138643903	7.37	181.3425	150.99999999999994
413788788	1441068371	31.214119774300862	122.86178081382062	7.359999999999999	181.46499999999997	150.99999999999994
413788788	1441068372	31.214085176294883	122.86178022204237	7.35	181.58749999999998	150.99999999999994
413788788	1441068373	31.21405056642285	122.861779611797	7.34	181.71	150.99999999999994
413788788	1441068374	31.214015944271033	122.86177898377734	7.33	181.8325	150.99999999999994
413788788	1441068375	31.21398130942574	122.86177833867612	7.32	181.95499999999998	150.99999999999994
413788788	1441068376	31.213946661473308	122.86177767718608	7.31	182.0775	150.99999999999994
413788788	1441068377	31.213912000000004	122.86177699999999	7.3	182.2	150.99999999999994
413788788	1441068378	31.213877324930376	122.86177630728226	7.3149999999999995	182.095	150.99999999999994
413788788	1441068379	31.21384263754193	122.86177559708374	7.33	181.98999999999998	150.99999999999994
413788788	1441068380	31.21380793945047	122.86177486692698	7.345	181.885	150.99999999999994
413788788	1441068381	31.21377323227169	122.86177411433451	7.359999999999999	181.78	150.99999999999994
413788788	1441068382	31.213738517621408	122.86177333682889	7.375	181.67499999999998	150.99999999999994
413788788	1441068383	31.21370379711535	122.86177253193266	7.39	181.57	150.99999999999994
413788788	1441068384	31.21366907236928	122.8617716971683	7.404999999999999	181.46499999999997	150.99999999999994
413788788	1441068385	31.21363434499897	122.86177083005843	7.42	181.35999999999999	150.99999999999994
413788788	1441068386	31.213599616620165	122.86176992812557	7.435	181.255	150.99999999999994
413788788	1441068387	31.213564888848634	122.86176898889227	7.449999999999999	181.14999999999998	150.99999999999994
413788788	1441068388	31.213530163300128	122.8617680098811	7.465	181.045	150.99999999999994
413788788	1441068389	31.213495441590407	122.86176698861462	7.4799999999999995	180.94	150.99999999999994
413788788	1441068390	31.21346072533523	122.86176592261538	7.495	180.835	150.99999999999994
413788788	1441068391	31.21342601615037	122.86176480940597	7.51	180.73000000000002	150.99999999999994
413788788	1441068392	31.213391315651563	122.86176364650895	7.5249999999999995	180.625	150.99999999999994
413788788	1441068393	31.21335662545457	122.86176243144689	7.54	180.51999999999998	150.99999999999994
413788788	1441068394	31.213321947175153	122.86176116174238	7.555	180.415	150.99999999999994
413788788	1441068395	31.213287282429082	122.86175983491802	7.569999999999999	180.30999999999997	150.99999999999994
413788788	1441068396	31.213252632832123	122.86175844849635	7.585	180.20499999999998	150.99999999999994
413788788	1441068397	31.213217999999994	122.861757	7.6	180.1	150.99999999999994
413788788	1441068398	31.21318338510195	122.86175549276581	7.611111111111111	180.76666666666665	150.99999999999994
413788788	1441068399	31.21314878752101	122.8617539533878	7.622222222222222	181.43333333333334	150.99999999999994
413788788	1441068400	31.21311420619369	122.86175241427422	7.633333333333333	182.1	150.99999999999994
413788788	1441068401	31.213079640056502	122.8617509078332	7.644444444444444	182.76666666666665	150.99999999999994
413788788	1441068402	31.21304508804592	122.86174946647289	7.655555555555556	183.43333333333334	150.99999999999994
413788788	1441068403	31.213010549098477	122.86174812260141	7.666666666666667	184.1	150.99999999999994
413788788	1441068404	31.212976022150666	122.86174690862677	7.677777777777778	184.76666666666665	150.99999999999994
413788788	1441068405	31.212941506139007	122.861745856957	7.688888888888889	185.43333333333334	150.99999999999994
413788788	1441068406	31.212907000000005	122.861745	7.7	186.1	150.99999999999994
413788788	1441068407	31.212872503006064	122.86174436283136	7.69	185.655	150.99999999999994
413788788	1441068408	31.212838015773297	122.8617439411972	7.68	185.21	150.99999999999994
413788788	1441068409	31.21280353925366	122.86174372351137	7.67	184.76500000000001	150.99999999999994
413788788	1441068410	31.212769074399127	122.86174369818761	7.66	184.32000000000002	150.99999999999994
413788788	1441068411	31.21273462216171	122.86174385363985	7.65	183.875	150.99999999999994
413788788	1441068412	31.212700183493375	122.86174417828188	7.640000000000001	183.42999999999998	150.99999999999994
413788788	1441068413	31.212665759346102	122.86174466052759	7.63	182.98499999999999	150.99999999999994
413788788	1441068414	31.212631350671874	122.8617452887909	7.62	182.54	150.99999999999994
413788788	1441068415	31.212596958422683	122.86174605148565	7.61	182.095	150.99999999999994
413788788	1441068416	31.212562583550497	122.86174693702584	7.6	181.65	150.99999999999994
413788788	1441068417	31.212528227007294	122.86174793382536	7.59	181.205	150.99999999999994
413788788	1441068418	31.212493889745062	122.86174903029818	7.58	180.76	150.99999999999994
[truncated: 7,996 more rows]
