# Supplementary material for: Maritime traffic congestion identification and ship trajectory prediction using temporal graph convolutional networks
Source: PLoS One. 2026 Mar 9;21(3):e0342781. doi: 10.1371/journal.pone.0342781 (PMC12970927; doi:10.1371/journal.pone.0342781)
Supplement: S1 File — (ZIP) [file pone.0342781.s001.zip › data/interpolation/shipid_413897000_processed.csv]

shipid	lasttime	lat	lon	sog	cog	hdg
413897000	1441071428	30.900392000000004	122.92939799999999	13.1	358.3	3.0000000000000004
413897000	1441071429	30.900437362330848	122.92939580863334	13.1	358.31111111111113	3.0000000000000004
413897000	1441071430	30.900487857478296	122.92939360973732	13.1	358.32222222222225	3.0000000000000004
413897000	1441071431	30.900542949223546	122.9293914032328	13.1	358.33333333333337	3.0000000000000004
413897000	1441071432	30.900602101347893	122.92938918904068	13.1	358.3444444444445	3.0000000000000004
413897000	1441071433	30.90066477763253	122.92938696708185	13.1	358.35555555555555	3.0000000000000004
413897000	1441071434	30.900730441858766	122.9293847372773	13.1	358.3666666666667	3.0000000000000004
413897000	1441071435	30.900798557807892	122.92938249954808	13.1	358.37777777777774	3.0000000000000004
413897000	1441071436	30.900868589261183	122.92938025381527	13.1	358.38888888888886	3.0000000000000004
413897000	1441071437	30.900940000000002	122.929378	13.1	358.4	3.0000000000000004
413897000	1441071438	30.901012253805682	122.92937573802345	13.1	358.35	3.0000000000000004
413897000	1441071439	30.90108481445959	122.92937346780687	13.1	358.3	3.0000000000000004
413897000	1441071440	30.901157145743124	122.92937118927158	13.1	358.25	3.0000000000000004
413897000	1441071441	30.90122871143774	122.9293689023389	13.1	358.2	3.0000000000000004
413897000	1441071442	30.901298975324853	122.92936660693022	13.1	358.15	3.0000000000000004
413897000	1441071443	30.901367401185915	122.92936430296702	13.1	358.09999999999997	3.0000000000000004
413897000	1441071444	30.901433452802458	122.9293619903708	13.1	358.04999999999995	3.0000000000000004
413897000	1441071445	30.901496593955965	122.92935966906313	13.1	357.99999999999994	3.0000000000000004
413897000	1441071446	30.901556288427958	122.92935733896564	13.1	357.95	3.0000000000000004
413897000	1441071447	30.901611999999993	122.929355	13.1	357.9	3.0000000000000004
413897000	1441071448	30.901663452711016	122.92935265158934	13.1	357.8909090909091	3.0000000000000004
413897000	1441071449	30.901711411629577	122.9293502911624	13.1	357.8818181818182	3.0000000000000004
413897000	1441071450	30.901756902081587	122.92934791564912	13.1	357.8727272727273	3.0000000000000004
413897000	1441071451	30.901800949392893	122.92934552197944	13.1	357.8636363636364	3.0000000000000004
413897000	1441071452	30.90184457888936	122.92934310708316	13.1	357.8545454545455	3.0000000000000004
413897000	1441071453	30.901888815896804	122.92934066788992	13.1	357.8454545454546	3.0000000000000004
413897000	1441071454	30.901934685740997	122.9293382013293	13.1	357.8363636363636	3.0000000000000004
413897000	1441071455	30.901983213747716	122.92933570433074	13.1	357.8272727272727	3.0000000000000004
413897000	1441071456	30.902035425242683	122.92933317382357	13.1	357.81818181818187	3.0000000000000004
413897000	1441071457	30.90209234555157	122.92933060673694	13.1	357.8090909090909	3.0000000000000004
413897000	1441071458	30.902154999999997	122.929328	13.1	357.8	3.0000000000000004
413897000	1441071459	30.90222398675796	122.92932535571701	13.1	357.85	3.1250000000000004
413897000	1441071460	30.902298195372754	122.92932269669394	13.1	357.90000000000003	3.25
413897000	1441071461	30.902376088236206	122.92932005091232	13.1	357.95000000000005	3.375
413897000	1441071462	30.90245612774013	122.92931744635403	13.1	358.0	3.5
413897000	1441071463	30.902536776276442	122.92931491100113	13.1	358.05	3.6250000000000004
413897000	1441071464	30.902616496237133	122.92931247283606	13.1	358.1	3.7500000000000004
413897000	1441071465	30.90269375001427	122.92931015984138	13.1	358.15000000000003	3.875
413897000	1441071466	30.902766999999997	122.92930799999999	13.1	358.2	4.0
413897000	1441071467	30.902835090446953	122.92930601201401	13.1	358.21818181818185	4.0
413897000	1441071468	30.902898393049515	122.92930417746176	13.1	358.23636363636365	4.0
413897000	1441071469	30.902957661362446	122.9293024686404	13.1	358.25454545454545	4.0
413897000	1441071470	30.903013648940473	122.92930085784701	13.1	358.2727272727273	4.0
413897000	1441071471	30.903067109338288	122.92929931737848	13.1	358.2909090909091	4.0
413897000	1441071472	30.903118796110558	122.92929781953154	13.1	358.3090909090909	4.0
413897000	1441071473	30.9031694628119	122.92929633660289	13.1	358.3272727272727	4.0
413897000	1441071474	30.90321986299695	122.92929484088903	13.1	358.3454545454545	4.0
413897000	1441071475	30.903270750220283	122.9292933046864	13.1	358.3636363636364	4.0
413897000	1441071476	30.903322878036448	122.92929170029133	13.1	358.3818181818182	4.0
413897000	1441071477	30.903377	122.92929000000001	13.1	358.4	4.0
413897000	1441071478	30.903433663450613	122.92928818584227	13.09090909090909	358.45454545454544	4.0
413897000	1441071479	30.903492590868687	122.92928627878298	13.081818181818182	358.5090909090909	4.0
413897000	1441071480	30.903553298519867	122.9292843095208	13.072727272727272	358.56363636363636	4.0
413897000	1441071481	30.903615302669763	122.92928230875451	13.063636363636363	358.6181818181818	4.0
413897000	1441071482	30.903678119584004	122.92928030718308	13.054545454545455	358.6727272727273	4.0
413897000	1441071483	30.903741265528286	122.92927833550547	13.045454545454545	358.72727272727275	4.0
413897000	1441071484	30.903804256768286	122.9292764244209	13.036363636363637	358.7818181818182	4.0
413897000	1441071485	30.90386660956973	122.9292746046286	13.027272727272727	358.83636363636367	4.0
413897000	1441071486	30.903927840198314	122.929272906828	13.018181818181818	358.8909090909091	4.0
413897000	1441071487	30.90398746491982	122.9292713617186	13.00909090909091	358.94545454545454	4.0
413897000	1441071488	30.904044999999996	122.92927	13.0	359.0	4.0
413897000	1441071489	30.90410015470565	122.92926884114867	13.0	359.02	4.0
413897000	1441071490	30.904153410307586	122.9292678597483	13.0	359.04	4.0
413897000	1441071491	30.904205441077597	122.92926701915921	13.0	359.06	4.0
413897000	1441071492	30.904256921287466	122.92926628274174	13.0	359.08	4.0
413897000	1441071493	30.904308525208943	122.92926561385595	13.0	359.1	4.0
413897000	1441071494	30.90436092711375	122.92926497586186	13.0	359.12	4.0
413897000	1441071495	30.90441480127358	122.92926433211944	13.0	359.14	4.0
413897000	1441071496	30.904470821960143	122.92926364598857	13.0	359.16	4.0
413897000	1441071497	30.904529663445068	122.92926288082886	13.0	359.18	4.0
413897000	1441071498	30.904591999999994	122.929262	13.0	359.2	4.0
413897000	1441071499	30.904658280159936	122.92926097670811	13.0	359.2	4.0
413897000	1441071500	30.904728049513615	122.92925982354612	13.0	359.2	4.0
413897000	1441071501	30.9048006279132	122.92925856295383	13.0	359.2	4.0
413897000	1441071502	30.904875335210885	122.92925721737102	13.0	359.2	4.0
413897000	1441071503	30.904951491258917	122.9292558092376	13.0	359.2	4.0
413897000	1441071504	30.905028415909534	122.92925436099358	13.0	359.2	4.0
413897000	1441071505	30.90510542901504	122.92925289507913	13.0	359.2	4.0
413897000	1441071506	30.90518185042773	122.92925143393448	13.0	359.2	4.0
413897000	1441071507	30.905256999999985	122.92925	13.0	359.2	4.0
413897000	1441071508	30.905330324629553	122.92924861166732	13.0	359.2052631578947	4.0
413897000	1441071509	30.905401779395657	122.92924727113275	13.0	359.2105263157895	4.0
413897000	1441071510	30.90547144642286	122.9292459765438	13.0	359.2157894736842	4.0
413897000	1441071511	30.905539407835708	122.92924472604788	13.0	359.22105263157897	4.0
413897000	1441071512	30.905605745758802	122.92924351779244	13.0	359.2263157894737	4.0
413897000	1441071513	30.905670542316667	122.92924234992489	13.0	359.23157894736846	4.0
413897000	1441071514	30.905733879633875	122.92924122059264	13.0	359.2368421052632	4.0
413897000	1441071515	30.905795839834955	122.92924012794312	13.0	359.2421052631579	4.0
413897000	1441071516	30.90585650504447	122.92923907012366	13.0	359.2473684210526	4.0
413897000	1441071517	30.905915957386934	122.92923804528164	13.0	359.2526315789474	4.0
413897000	1441071518	30.90597427898693	122.92923705156444	13.0	359.2578947368421	4.0
413897000	1441071519	30.90603155196894	122.92923608711943	13.0	359.2631578947369	4.0
413897000	1441071520	30.906087858457518	122.9292351500939	13.0	359.2684210526316	4.0
413897000	1441071521	30.906143280577187	122.9292342386352	13.0	359.27368421052637	4.0
413897000	1441071522	30.906197900452465	122.92923335089063	13.0	359.2789473684211	4.0
413897000	1441071523	30.906251800207873	122.92923248500755	13.0	359.28421052631586	4.0
413897000	1441071524	30.906305061967917	122.9292316391332	13.0	359.2894736842106	4.0
413897000	1441071525	30.906357767857134	122.92923081141494	13.0	359.29473684210535	4.0
413897000	1441071526	30.90641	122.92922999999999	13.0	359.30000000000007	4.0
413897000	1441071527	30.906461869240875	122.92922920407206	13.0	359.3090909090909	4.090909090909091
413897000	1441071528	30.90651360130335	122.9292284269603	13.0	359.31818181818187	4.181818181818182
413897000	1441071529	30.906565450630843	122.92922767303027	13.0	359.32727272727277	4.2727272727272725
413897000	1441071530	30.9066176716668	122.92922694664753	13.0	359.3363636363636	4.363636363636363
413897000	1441071531	30.906670518854614	122.92922625217764	13.0	359.3454545454546	4.454545454545454
413897000	1441071532	30.906724246637662	122.92922559398617	13.0	359.3545454545455	4.545454545454546
413897000	1441071533	30.906779109459354	122.92922497643868	13.0	359.3636363636364	4.636363636363637
413897000	1441071534	30.906835361763072	122.92922440390075	13.0	359.3727272727273	4.7272727272727275
413897000	1441071535	30.906893257992177	122.92922388073792	13.0	359.3818181818182	4.818181818181818
413897000	1441071536	30.906953052590037	122.92922341131582	13.0	359.3909090909091	4.909090909090909
413897000	1441071537	30.907014999999994	122.929223	13.0	359.4	5.0
413897000	1441071538	30.907079222809102	122.92922265111297	13.0	359.41999999999996	5.0
413897000	1441071539	30.907145316179157	122.92922236880467	13.0	359.44	5.0
413897000	1441071540	30.907212743415656	122.92922215718195	13.0	359.46	5.0
413897000	1441071541	30.907280967824164	122.92922202035172	13.0	359.47999999999996	5.0
413897000	1441071542	30.90734945271021	122.92922196242087	13.0	359.50000000000006	5.0
413897000	1441071543	30.90741766137941	122.92922198749633	13.0	359.52000000000004	5.0
413897000	1441071544	30.907485057137343	122.92922209968503	13.0	359.54	5.0
413897000	1441071545	30.907551103289656	122.9292223030939	13.0	359.56	5.0
413897000	1441071546	30.907615263141977	122.92922260182992	13.0	359.58000000000004	5.0
413897000	1441071547	30.907677000000007	122.929223	13.0	359.6	5.0
413897000	1441071548	30.90773595213824	122.929223500357	13.0	359.65000000000003	5.0
413897000	1441071549	30.90779245770672	122.92922410023733	13.0	359.70000000000005	5.0
413897000	1441071550	30.907847029824268	122.92922479562338	13.0	359.75	5.0
413897000	1441071551	30.90790018160972	122.92922558249745	13.0	359.8	5.0
413897000	1441071552	30.907952426181858	122.92922645684183	13.0	359.85	5.0
413897000	1441071553	30.90800427665948	122.92922741463885	13.0	359.9	5.0
413897000	1441071554	30.908056246161365	122.92922845187083	13.0	359.95	5.0
413897000	1441071555	30.90810884780626	122.9292295645201	13.0	0.0	5.0
413897000	1441071556	30.908162594712902	122.92923074856904	13.0	0.05000000000001137	5.0
413897000	1441071557	30.908218000000005	122.929232	13.0	0.0999999999999659	5.0
413897000	1441071558	30.9082754252737	122.92923331324475	12.99090909090909	0.14545454545452685	5.0
413897000	1441071559	30.908334626089875	122.92923467653246	12.981818181818182	0.1909090909090878	5.0
413897000	1441071560	30.908395206491853	122.92923607654177	12.972727272727273	0.23636363636364877	5.0
413897000	1441071561	30.90845677052297	122.92923749995109	12.963636363636363	0.2818181818181529	5.0
413897000	1441071562	30.908518922226573	122.92923893343891	12.954545454545455	0.32727272727271384	5.0
413897000	1441071563	30.90858126564602	122.92924036368362	12.945454545454545	0.3727272727272748	5.0
413897000	1441071564	30.90864340482471	122.92924177736353	12.936363636363637	0.41818181818183575	5.0
413897000	1441071565	30.90870494380604	122.92924316115692	12.927272727272728	0.4636363636363967	5.0
413897000	1441071566	30.908765486633396	122.92924450174202	12.918181818181818	0.5090909090909008	5.0
413897000	1441071567	30.90882463735024	122.92924578579701	12.90909090909091	0.5545454545454618	5.0
413897000	1441071568	30.90888199999999	122.92924700000002	12.9	0.6000000000000227	5.0
413897000	1441071569	30.908937330453767	122.92924813665972	12.9	0.6100000000000136	5.0
413897000	1441071570	30.90899099189319	122.9292492106074	12.9	0.6200000000000045	5.0
413897000	1441071571	30.90904349932753	122.92925024230493	12.9	0.6299999999999955	5.0
413897000	1441071572	30.90909536776603	122.92925125221436	12.9	0.6399999999999864	5.0
413897000	1441071573	30.909147112217937	122.92925226079768	12.9	0.6500000000000341	5.0
413897000	1441071574	30.909199247692417	122.92925328851709	12.9	0.660000000000025	5.0
413897000	1441071575	30.909252289198715	122.92925435583471	12.9	0.6700000000000159	5.0
413897000	1441071576	30.90930675174597	122.92925548321286	12.9	0.6800000000000068	5.0
413897000	1441071577	30.909363150343356	122.92925669111382	12.9	0.6899999999999977	5.0
413897000	1441071578	30.909422000000003	122.929258	12.9	0.6999999999999886	5.0
413897000	1441071579	30.909483641622046	122.92925942251415	12.9	0.7111111111111086	5.0
413897000	1441071580	30.90954771970358	122.92926094001997	12.9	0.7222222222222285	5.0
413897000	1441071581	30.90961370463579	122.92926252606132	12.9	0.7333333333333485	5.0
413897000	1441071582	30.909681066809817	122.929264154182	12.9	0.7444444444444684	5.0
413897000	1441071583	30.909749276616886	122.92926579792565	12.9	0.7555555555555316	5.0
413897000	1441071584	30.909817804448167	122.92926743083589	12.9	0.7666666666666515	5.0
413897000	1441071585	30.90988612069495	122.92926902645613	12.9	0.7777777777777715	5.0
413897000	1441071586	30.90995369574846	122.92927055832976	12.9	0.7888888888888914	5.0
413897000	1441071587	30.91002	122.92927200000001	12.9	0.8000000000000114	5.0
413897000	1441071588	30.910084629206366	122.92927333137501	12.9	0.8299999999999841	5.0
413897000	1441071589	30.910147680586434	122.92927455782282	12.9	0.8600000000000136	5.0
413897000	1441071590	30.910209376724524	122.92927569107644	12.9	0.8899999999999864	5.0
413897000	1441071591	30.910269940205023	122.92927674286898	12.9	0.9200000000000159	5.0
413897000	1441071592	30.910329593612225	122.92927772493358	12.9	0.9499999999999886	5.0
413897000	1441071593	30.910388559530467	122.92927864900341	12.9	0.9799999999999613	5.0
413897000	1441071594	30.91044706054407	122.9292795268117	12.9	1.009999999999991	5.0
413897000	1441071595	30.910505319237316	122.9292803700917	12.9	1.0399999999999636	5.0
413897000	1441071596	30.910563558194525	122.92928119057669	12.9	1.0699999999999932	5.0
413897000	1441071597	30.910622000000007	122.929282	12.9	1.099999999999966	5.0
413897000	1441071598	30.910680822229022	122.92928280969728	12.9	1.099999999999966	5.0
413897000	1441071599	30.91074002242098	122.92928362941343	12.9	1.099999999999966	5.0
413897000	1441071600	30.910799553106298	122.92928446849558	12.9	1.099999999999966	5.0
413897000	1441071601	30.91085936681539	122.929285336291	12.9	1.099999999999966	5.0
413897000	1441071602	30.91091941607867	122.92928624214689	12.9	1.099999999999966	5.0
413897000	1441071603	30.910979653426566	122.92928719541052	12.9	1.099999999999966	5.0
413897000	1441071604	30.9110400313895	122.92928820542915	12.9	1.099999999999966	5.0
413897000	1441071605	30.911100502497884	122.92928928155008	12.9	1.099999999999966	5.0
413897000	1441071606	30.91116101928214	122.92929043312064	12.9	1.099999999999966	5.0
413897000	1441071607	30.91122153427269	122.92929166948817	12.9	1.099999999999966	5.0
413897000	1441071608	30.911281999999996	122.92929300000002	12.9	1.099999999999966	5.0
413897000	1441071609	30.911342378401557	122.92929442885489	12.911111111111111	1.077777777777726	5.111111111111112
413897000	1441071610	30.91140266904333	122.92929593965658	12.922222222222222	1.055555555555543	5.222222222222222
413897000	1441071611	30.911462880898412	122.92929751086021	12.933333333333334	1.0333333333333599	5.333333333333333
413897000	1441071612	30.911523022939853	122.92929912092082	12.944444444444445	1.01111111111112	5.444444444444445
413897000	1441071613	30.91158310414072	122.92930074829329	12.955555555555556	0.98888888888888	5.555555555555555
413897000	1441071614	30.9116431334741	122.92930237143263	12.966666666666667	0.9666666666666401	5.666666666666667
413897000	1441071615	30.91170311991306	122.92930396879365	12.977777777777778	0.9444444444444571	5.777777777777779
413897000	1441071616	30.911763072430663	122.9293055188312	12.988888888888889	0.9222222222222172	5.888888888888889
413897000	1441071617	30.911822999999995	122.929307	13.0	0.8999999999999773	6.000000000000001
413897000	1441071618	30.911882910750418	122.92930839632533	12.99090909090909	0.8818181818181756	6.000000000000001
413897000	1441071619	30.91194280943644	122.92930971411472	12.981818181818182	0.863636363636374	6.000000000000001
413897000	1441071620	30.912002699968923	122.92931096524629	12.972727272727273	0.8454545454545155	6.000000000000001
413897000	1441071621	30.912062586258703	122.92931216159818	12.963636363636363	0.8272727272727138	6.000000000000001
413897000	1441071622	30.912122472216552	122.92931331504855	12.954545454545455	0.8090909090909122	6.000000000000001
413897000	1441071623	30.912182361753352	122.92931443747557	12.945454545454545	0.7909090909091105	6.000000000000001
413897000	1441071624	30.912242258779887	122.92931554075753	12.936363636363637	0.7727272727273089	6.000000000000001
413897000	1441071625	30.912302167207006	122.92931663677263	12.927272727272728	0.7545454545454504	6.000000000000001
413897000	1441071626	30.91236209094551	122.92931773739919	12.918181818181818	0.7363636363636488	6.000000000000001
413897000	1441071627	30.91242203390623	122.92931885451554	12.90909090909091	0.7181818181818471	6.000000000000001
413897000	1441071628	30.912481999999997	122.92931999999999	12.9	0.6999999999999886	6.000000000000001
413897000	1441071629	30.91254199197821	122.92932118384257	12.9	0.7210526315789707	6.000000000000001
413897000	1441071630	30.912602007954586	122.92932240847976	12.9	0.7421052631578959	6.000000000000001
413897000	1441071631	30.912662044883444	122.92932367445962	12.9	0.7631578947368212	6.000000000000001
413897000	1441071632	30.912722099719108	122.9293249823303	12.9	0.7842105263158032	6.000000000000001
413897000	1441071633	30.912782169415866	122.9293263326399	12.9	0.8052631578947285	6.000000000000001
413897000	1441071634	30.912842250928037	122.92932772593649	12.9	0.8263157894736537	6.000000000000001
413897000	1441071635	30.91290234120992	122.9293291627682	12.9	0.8473684210526358	6.000000000000001
413897000	1441071636	30.912962437215857	122.92933064368313	12.9	0.868421052631561	6.000000000000001
413897000	1441071637	30.913022535900126	122.92933216922943	12.9	0.8894736842104862	6.000000000000001
413897000	1441071638	30.91308263421704	122.92933373995513	12.9	0.9105263157894683	6.000000000000001
413897000	1441071639	30.913142729120924	122.92933535640839	12.9	0.9315789473684504	6.000000000000001
413897000	1441071640	30.913202817566106	122.92933701913731	12.9	0.9526315789473756	6.000000000000001
413897000	1441071641	30.913262896506836	122.92933872869	12.9	0.9736842105263008	6.000000000000001
413897000	1441071642	30.913322962897496	122.92934048561459	12.9	0.9947368421052829	6.000000000000001
413897000	1441071643	30.913383013692336	122.9293422904592	12.9	1.0157894736842081	6.000000000000001
413897000	1441071644	30.913443045845703	122.92934414377193	12.9	1.0368421052631334	6.000000000000001
413897000	1441071645	30.9135030563119	122.92934604610089	12.9	1.0578947368421154	6.000000000000001
413897000	1441071646	30.913563042045237	122.92934799799421	12.9	1.0789473684210407	6.000000000000001
413897000	1441071647	30.913623000000005	122.92935000000001	12.9	1.099999999999966	6.000000000000001
413897000	1441071648	30.913682928748884	122.9293520527696	12.9	1.1299999999999955	6.000000000000001
413897000	1441071649	30.91374283333776	122.92935415736687	12.9	1.1599999999999682	6.000000000000001
413897000	1441071650	30.91380272043091	122.92935631495904	12.9	1.1899999999999977	6.000000000000001
413897000	1441071651	30.913862596692596	122.9293585267132	12.9	1.2199999999999704	6.000000000000001
413897000	1441071652	30.913922468787053	122.92936079379648	12.9	1.25	6.000000000000001
413897000	1441071653	30.91398234337855	122.92936311737604	12.9	1.2800000000000296	6.000000000000001
413897000	1441071654	30.914042227131343	122.92936549861903	12.9	1.3100000000000023	6.000000000000001
413897000	1441071655	30.91410212670967	122.92936793869258	12.9	1.3400000000000318	6.000000000000001
413897000	1441071656	30.91416204877781	122.92937043876384	12.9	1.3700000000000045	6.000000000000001
413897000	1441071657	30.914222000000002	122.929373	12.9	1.400000000000034	6.000000000000001
413897000	1441071658	30.914281981560713	122.92937562090532	12.9	1.4272727272727366	6.000000000000001
413897000	1441071659	30.914341972725293	122.92937828933269	12.9	1.4545454545454959	6.000000000000001
413897000	1441071660	30.914401947279323	122.92938099047203	12.9	1.4818181818181984	6.000000000000001
413897000	1441071661	30.914461879008332	122.92938370951327	12.9	1.5090909090909008	6.000000000000001
413897000	1441071662	30.91452174169794	122.92938643164628	12.9	1.5363636363636601	6.000000000000001
413897000	1441071663	30.91458150913369	122.92938914206094	12.9	1.5636363636363626	6.000000000000001
413897000	1441071664	30.914641155101183	122.929391825947	12.9	1.590909090909122	6.000000000000001
413897000	1441071665	30.914700653385975	122.92939446849424	12.9	1.6181818181818244	6.000000000000001
413897000	1441071666	30.914759977773652	122.92939705489235	12.9	1.6454545454545269	6.000000000000001
413897000	1441071667	30.914819102049798	122.92939957033106	12.9	1.6727272727272862	6.000000000000001
413897000	1441071668	30.914878000000005	122.92940199999998	12.9	1.6999999999999886	6.000000000000001
413897000	1441071669	30.914936676645432	122.92940433376766	12.9	1.7199999999999704	6.000000000000001
413897000	1441071670	30.914995261949684	122.92940658021828	12.9	1.740000000000009	6.000000000000001
413897000	1441071671	30.915053917111916	122.92940875261505	12.9	1.759999999999991	6.000000000000001
413897000	1441071672	30.915112803331297	122.92941086422113	12.9	1.7799999999999727	6.000000000000001
413897000	1441071673	30.915172081806986	122.92941292829984	12.9	1.8000000000000114	6.000000000000001
413897000	1441071674	30.91523191373814	122.92941495811448	12.9	1.8199999999999932	6.000000000000001
413897000	1441071675	30.91529246032387	122.92941696692839	12.9	1.839999999999975	6.000000000000001
413897000	1441071676	30.91535388276334	122.92941896800497	12.9	1.8599999999999568	6.000000000000001
413897000	1441071677	30.915416342255682	122.92942097460768	12.9	1.8799999999999955	6.000000000000001
413897000	1441071678	30.91548	122.929423	12.9	1.8999999999999773	6.000000000000001
413897000	1441071679	30.91554494800628	122.92942505434183	12.9	1.9111111111110972	6.000000000000001
413897000	1441071680	30.91561100152782	122.92942713537862	12.9	1.9222222222222172	6.000000000000001
413897000	1441071681	30.915677906628844	122.92942923775216	12.9	1.9333333333333371	6.000000000000001
413897000	1441071682	30.915745409373535	122.92943135610416	12.9	1.944444444444457	6.000000000000001
413897000	1441071683	30.915813255826116	122.92943348507636	12.9	1.9555555555555202	6.000000000000001
413897000	1441071684	30.915881192050804	122.92943561931042	12.9	1.9666666666666401	6.000000000000001
413897000	1441071685	30.915948964111866	122.92943775344798	12.9	1.97777777777776	6.000000000000001
413897000	1441071686	30.91601631807351	122.92943988213067	12.9	1.98888888888888	6.000000000000001
413897000	1441071687	30.916083000000004	122.929442	12.9	2.0	6.000000000000001
413897000	1441071688	30.916148804976345	122.92944410258902	12.903333333333334	1.9833333333333485	6.000000000000001
413897000	1441071689	30.916213724170486	122.92944618899669	12.906666666666666	1.9666666666666401	6.000000000000001
413897000	1441071690	30.916277797771098	122.92944825921339	12.91	1.9499999999999886	6.000000000000001
413897000	1441071691	30.91634106596685	122.92945031322958	12.913333333333334	1.9333333333333371	6.000000000000001
413897000	1441071692	30.916403568946404	122.92945235103566	12.916666666666668	1.9166666666666288	6.000000000000001
413897000	1441071693	30.91646534689843	122.9294543726221	12.92	1.8999999999999773	6.000000000000001
413897000	1441071694	30.91652644001162	122.92945637797934	12.923333333333334	1.8833333333333258	6.000000000000001
413897000	1441071695	30.916586888474615	122.9294583670978	12.926666666666668	1.8666666666666174	6.000000000000001
413897000	1441071696	30.91664673247608	122.92946033996795	12.93	1.849999999999966	6.000000000000001
413897000	1441071697	30.916706012204674	122.92946229658023	12.933333333333334	1.8333333333333144	6.000000000000001
413897000	1441071698	30.916764767849067	122.92946423692513	12.936666666666667	1.8166666666666629	6.000000000000001
413897000	1441071699	30.91682303959791	122.92946616099304	12.94	1.8000000000000114	6.000000000000001
413897000	1441071700	30.91688086763987	122.92946806877448	12.943333333333333	1.7833333333333599	6.000000000000001
413897000	1441071701	30.916938292163586	122.9294699602599	12.946666666666667	1.7666666666666515	6.000000000000001
413897000	1441071702	30.91699535335772	122.92947183543977	12.95	1.75	6.000000000000001
413897000	1441071703	30.917052091410923	122.92947369430455	12.953333333333333	1.7333333333333485	6.000000000000001
413897000	1441071704	30.917108546511855	122.92947553684473	12.956666666666667	1.7166666666666401	6.000000000000001
413897000	1441071705	30.917164758849157	122.92947736305075	12.96	1.6999999999999886	6.000000000000001
413897000	1441071706	30.917220768611475	122.92947917291319	12.963333333333333	1.6833333333333371	6.000000000000001
413897000	1441071707	30.917276615987454	122.92948096642242	12.966666666666667	1.6666666666666288	6.000000000000001
413897000	1441071708	30.917332341165743	122.929482743569	12.97	1.6499999999999773	6.000000000000001
413897000	1441071709	30.917387984334987	122.9294845043434	12.973333333333333	1.6333333333333258	6.000000000000001
413897000	1441071710	30.917443585683827	122.92948624873614	12.976666666666667	1.6166666666666742	6.000000000000001
413897000	1441071711	30.917499185400906	122.92948797673765	12.98	1.6000000000000227	6.000000000000001
413897000	1441071712	30.917554823674838	122.92948968833849	12.983333333333334	1.5833333333333712	6.000000000000001
413897000	1441071713	30.91761054069431	122.92949138352913	12.986666666666666	1.5666666666666629	6.000000000000001
413897000	1441071714	30.91766637664792	122.92949306230011	12.99	1.5500000000000114	6.000000000000001
413897000	1441071715	30.91772237172431	122.9294947246419	12.993333333333334	1.5333333333333599	6.000000000000001
413897000	1441071716	30.917778566112126	122.92949637054501	12.996666666666666	1.5166666666666515	6.000000000000001
413897000	1441071717	30.917835000000007	122.92949799999998	13.0	1.5	6.000000000000001
413897000	1441071718	30.917891727796153	122.92949961537468	13.0	1.4909090909090992	6.000000000000001
413897000	1441071719	30.917948860787178	122.92950122854639	13.0	1.4818181818181984	6.000000000000001
413897000	1441071720	30.91800652447934	122.92950285376983	13.0	1.4727272727272975	6.000000000000001
413897000	1441071721	30.91806484437881	122.92950450529979	13.0	1.4636363636363399	6.000000000000001
413897000	1441071722	30.9181239459918	122.92950619739105	13.0	1.4545454545454959	6.000000000000001
413897000	1441071723	30.918183954824496	122.92950794429841	13.0	1.4454545454545382	6.000000000000001
413897000	1441071724	30.918244996383084	122.92950976027679	13.0	1.4363636363636374	6.000000000000001
413897000	1441071725	30.918307196173757	122.92951165958112	13.0	1.4272727272727366	6.000000000000001
413897000	1441071726	30.918370679702694	122.92951365646641	13.0	1.4181818181818358	6.000000000000001
413897000	1441071727	30.918435572476056	122.92951576518767	13.0	1.409090909090878	6.000000000000001
413897000	1441071728	30.91850200000001	122.92951800000002	13.0	1.400000000000034	6.000000000000001
413897000	1441071729	30.918569975819093	122.92952036673684	13.0	1.4222222222222172	6.000000000000001
413897000	1441071730	30.91863906563144	122.92952283754435	13.0	1.444444444444457	6.000000000000001
413897000	1441071731	30.918708723173562	122.92952537614687	13.0	1.4666666666666401	6.000000000000001
413897000	1441071732	30.918778402181992	122.9295279462686	13.0	1.48888888888888	6.000000000000001
413897000	1441071733	30.918847556393317	122.92953051163353	13.0	1.51111111111112	6.000000000000001
413897000	1441071734	30.91891563954415	122.92953303596553	13.0	1.5333333333333599	6.000000000000001
413897000	1441071735	30.91898210537109	122.92953548298826	13.0	1.555555555555543	6.000000000000001
413897000	1441071736	30.91904640761082	122.92953781642527	13.0	1.5777777777777828	6.000000000000001
413897000	1441071737	30.919107999999987	122.92954	13.0	1.6000000000000227	6.000000000000001
413897000	1441071738	30.919166523854482	122.92954200851565	13.0	1.5666666666666629	6.000000000000001
413897000	1441071739	30.91922237080689	122.92954386109511	13.0	1.5333333333333599	6.000000000000001
413897000	1441071740	30.91927612006897	122.92954558794135	13.0	1.5	6.000000000000001
413897000	1441071741	30.91932835085244	122.92954721925742	13.0	1.4666666666666401	6.000000000000001
413897000	1441071742	30.91937964236903	122.9295487852465	13.0	1.4333333333333371	6.000000000000001
413897000	1441071743	30.91943057383043	122.92955031611186	13.0	1.400000000000034	6.000000000000001
413897000	1441071744	30.919481724448293	122.92955184205688	13.0	1.3666666666666742	6.000000000000001
413897000	1441071745	30.919533673434266	122.92955339328505	13.0	1.3333333333333712	6.000000000000001
413897000	1441071746	30.919586999999993	122.92955499999998	13.0	1.3000000000000114	6.000000000000001
413897000	1441071747	30.919642148980337	122.92955668511213	13.0	1.3250000000000455	6.000000000000001
413897000	1441071748	30.91969902770308	122.92955844235915	13.0	1.3500000000000227	6.000000000000001
413897000	1441071749	30.919757409119306	122.9295602581855	13.0	1.375	6.000000000000001
413897000	1441071750	30.91981706618005	122.92956211903555	13.0	1.400000000000034	6.000000000000001
413897000	1441071751	30.919877771836422	122.92956401135366	13.0	1.4250000000000114	6.000000000000001
413897000	1441071752	30.919939299039452	122.92956592158411	13.0	1.4499999999999886	6.000000000000001
413897000	1441071753	30.92000142074028	122.92956783617115	13.0	1.474999999999966	6.000000000000001
413897000	1441071754	30.920063909889997	122.92956974155896	13.0	1.5	6.000000000000001
413897000	1441071755	30.9201265394397	122.9295716241917	13.0	1.525000000000034	6.000000000000001
413897000	1441071756	30.920189082340517	122.92957347051343	13.0	1.5500000000000114	6.000000000000001
413897000	1441071757	30.920251311543566	122.92957526696819	13.0	1.5749999999999886	6.000000000000001
413897000	1441071758	30.920312999999997	122.929577	13.0	1.6000000000000227	6.000000000000001
413897000	1441071759	30.920373983561515	122.92957866200139	13.0	1.6125000000000114	6.000000000000001
413897000	1441071760	30.92043434968211	122.92958026915939	13.0	1.625	6.000000000000001
413897000	1441071761	30.92049424871632	122.92958184360967	13.0	1.6374999999999886	6.000000000000001
413897000	1441071762	30.920553831018687	122.92958340748808	13.0	1.6499999999999773	6.000000000000001
413897000	1441071763	30.920613246943695	122.92958498293036	13.0	1.6625000000000227	6.000000000000001
413897000	1441071764	30.920672646845915	122.92958659207247	13.0	1.6749999999999545	6.000000000000001
413897000	1441071765	30.920732181079845	122.92958825705033	13.0	1.6875	6.000000000000001
413897000	1441071766	30.920792	122.92958999999999	13.0	1.6999999999999886	6.000000000000001
413897000	1441071767	30.920852212789722	122.92959183731035	13.0	1.6999999999999886	6.000000000000001
413897000	1441071768	30.92091276394776	122.92959376238163	13.0	1.6999999999999886	6.000000000000001
413897000	1441071769	30.92097355680171	122.92959576286687	13.0	1.6999999999999886	6.000000000000001
413897000	1441071770	30.92103449467919	122.92959782641904	13.0	1.6999999999999886	6.000000000000001
413897000	1441071771	30.921095480907816	122.92959994069106	13.0	1.6999999999999886	6.000000000000001
413897000	1441071772	30.92115641881518	122.92960209333583	13.0	1.6999999999999886	6.000000000000001
413897000	1441071773	30.92121721172891	122.92960427200624	13.0	1.6999999999999886	6.000000000000001
413897000	1441071774	30.921277762976626	122.92960646435512	13.0	1.6999999999999886	6.000000000000001
413897000	1441071775	30.92133797588595	122.9296086580352	13.0	1.6999999999999886	6.000000000000001
413897000	1441071776	30.92139775378454	122.92961084069927	13.0	1.6999999999999886	6.000000000000001
413897000	1441071777	30.921456999999997	122.929613	13.0	1.6999999999999886	6.000000000000001
413897000	1441071778	30.92151567590832	122.92961512599848	13.0	1.6899999999999977	6.000000000000001
413897000	1441071779	30.921573975078832	122.92961721838925	13.0	1.6800000000000068	6.000000000000001
413897000	1441071780	30.92163214912922	122.9296192792753	13.0	1.670000000000016	6.000000000000001
413897000	1441071781	30.921690449677115	122.92962131075961	13.0	1.660000000000025	6.000000000000001
413897000	1441071782	30.92174912834018	122.92962331494522	13.0	1.6499999999999773	6.000000000000001
413897000	1441071783	30.92180843673605	122.92962529393515	13.0	1.6399999999999864	6.000000000000001
413897000	1441071784	30.921868626482347	122.92962724983248	13.0	1.6299999999999955	6.000000000000001
413897000	1441071785	30.921929949196702	122.92962918474032	13.0	1.6200000000000045	6.000000000000001
413897000	1441071786	30.92199265649672	122.92963110076178	13.0	1.6100000000000136	6.000000000000001
413897000	1441071787	30.922056999999988	122.92963299999998	13.0	1.6000000000000227	6.000000000000001
413897000	1441071788	30.922123108542014	122.92963488502612	12.99	1.6200000000000045	6.000000000000001
413897000	1441071789	30.92219061982997	122.92963676028337	12.98	1.6399999999999864	6.000000000000001
413897000	1441071790	30.922259048788888	122.92963863068296	12.97	1.660000000000025	6.000000000000001
413897000	1441071791	30.92232791034391	122.92964050113599	12.96	1.6800000000000068	6.000000000000001
413897000	1441071792	30.92239671942014	122.92964237655367	12.95	1.6999999999999886	6.000000000000001
413897000	1441071793	30.9224649909427	122.92964426184709	12.94	1.7199999999999704	6.000000000000001
413897000	1441071794	30.922532239836798	122.92964616192737	12.93	1.740000000000009	6.000000000000001
413897000	1441071795	30.922597981027575	122.92964808170557	12.92	1.759999999999991	6.000000000000001
413897000	1441071796	30.92266172944023	122.92965002609279	12.91	1.7799999999999727	6.000000000000001
413897000	1441071797	30.922722999999987	122.929652	12.9	1.8000000000000114	6.000000000000001
413897000	1441071798	30.922781475129593	122.92965400572662	12.911111111111111	1.8222222222221944	6.000000000000001
413897000	1441071799	30.922837507241812	122.92965603512543	12.922222222222222	1.8444444444444343	6.000000000000001
413897000	1441071800	30.9228916162469	122.92965807743761	12.933333333333334	1.8666666666666174	6.000000000000001
413897000	1441071801	30.922944322055095	122.92966012190439	12.944444444444445	1.8888888888888573	6.000000000000001
413897000	1441071802	30.922996144576636	122.92966215776694	12.955555555555556	1.9111111111110972	6.000000000000001
413897000	1441071803	30.923047603721706	122.92966417426652	12.966666666666667	1.9333333333333371	6.000000000000001
413897000	1441071804	30.923099219400513	122.92966616064439	12.977777777777778	1.9555555555555202	6.000000000000001
413897000	1441071805	30.923151511523223	122.92966810614178	12.988888888888889	1.97777777777776	6.000000000000001
413897000	1441071806	30.923204999999985	122.92967	13.0	2.0	6.000000000000001
413897000	1441071807	30.92326008817579	122.92967183563727	12.991666666666667	2.0	6.000000000000001
413897000	1441071808	30.923316713134856	122.92967362317945	12.983333333333334	2.0	6.000000000000001
413897000	1441071809	30.923374695396227	122.9296753769294	12.975	2.0	6.000000000000001
413897000	1441071810	30.923433855478986	122.92967711118983	12.966666666666667	2.0	6.000000000000001
413897000	1441071811	30.923494013902197	122.9296788402637	12.958333333333334	2.0	6.000000000000001
413897000	1441071812	30.92355499118492	122.92968057845384	12.95	2.0	6.000000000000001
413897000	1441071813	30.92361660784624	122.92968234006312	12.941666666666666	2.0	6.000000000000001
413897000	1441071814	30.923678684405253	122.92968413939448	12.933333333333334	2.0	6.000000000000001
413897000	1441071815	30.923741041381028	122.92968599075088	12.925	2.0	6.000000000000001
413897000	1441071816	30.92380349929268	122.92968790843527	12.916666666666668	2.0	6.000000000000001
413897000	1441071817	30.923865878659306	122.92968990675065	12.908333333333333	2.0	6.000000000000001
413897000	1441071818	30.923928000000007	122.92969200000002	12.9	2.0	6.000000000000001
413897000	1441071819	30.92398972456811	122.92969419490836	12.9125	1.974999999999966	6.000000000000001
413897000	1441071820	30.924051076553766	122.92969646788835	12.925	1.9499999999999886	6.000000000000001
413897000	1441071821	30.92411212088132	122.92969878777446	12.9375	1.9250000000000114	6.000000000000001
413897000	1441071822	30.92417292247513	122.92970112340114	12.95	1.8999999999999773	6.000000000000001
413897000	1441071823	30.92423354625956	122.9297034436028	12.9625	1.8749999999999432	6.000000000000001
413897000	1441071824	30.924294057158935	122.9297057172137	12.975	1.849999999999966	6.000000000000001
413897000	1441071825	30.92435452009764	122.92970791306804	12.9875	1.8249999999999886	6.000000000000001
413897000	1441071826	30.924414999999993	122.92971000000001	13.0	1.8000000000000114	6.000000000000001
413897000	1441071827	30.924475545286324	122.92971195521785	12.99090909090909	1.7909090909091105	6.000000000000001
413897000	1441071828	30.924536138360725	122.9297137894267	12.981818181818182	1.7818181818181529	6.000000000000001
413897000	1441071829	30.924596745123203	122.92971552170577	12.972727272727273	1.772727272727309	6.000000000000001
413897000	1441071830	30.924657331473856	122.92971717113448	12.963636363636363	1.7636363636363512	6.000000000000001
413897000	1441071831	30.92471786331267	122.92971875679221	12.954545454545455	1.7545454545454504	6.000000000000001
413897000	1441071832	30.924778306539725	122.9297202977584	12.945454545454545	1.7454545454545496	6.000000000000001
413897000	1441071833	30.924838627055063	122.92972181311252	12.936363636363637	1.7363636363636488	6.000000000000001
413897000	1441071834	30.92489879075871	122.92972332193415	12.927272727272728	1.727272727272691	6.000000000000001
413897000	1441071835	30.92495876355072	122.92972484330284	12.918181818181818	1.7181818181817903	6.000000000000001
413897000	1441071836	30.92501851133114	122.92972639629824	12.90909090909091	1.7090909090908895	6.000000000000001
413897000	1441071837	30.925078	122.92972800000001	12.9	1.6999999999999886	6.000000000000001
413897000	1441071838	30.925137231323813	122.92972967046445	12.91	1.7099999999999795	6.000000000000001
413897000	1441071839	30.925196350534787	122.92973141165422	12.92	1.7199999999999704	6.000000000000001
413897000	1441071840	30.925255538731616	122.92973322450861	12.93	1.7300000000000182	6.000000000000001
413897000	1441071841	30.925314977012963	122.92973510996687	12.94	1.740000000000009	6.000000000000001
413897000	1441071842	30.92537484647746	122.92973706896831	12.95	1.75	6.000000000000001
413897000	1441071843	30.925435328223784	122.92973910245226	12.96	1.759999999999991	6.000000000000001
413897000	1441071844	30.92549660335056	122.92974121135805	12.97	1.7699999999999818	6.000000000000001
413897000	1441071845	30.92555885295644	122.929743396625	12.98	1.7799999999999727	6.000000000000001
413897000	1441071846	30.92562225814005	122.92974565919252	12.99	1.7899999999999636	6.000000000000001
413897000	1441071847	30.925686999999993	122.929748	13.0	1.8000000000000114	6.000000000000001
413897000	1441071848	30.925753159857393	122.92975041606898	12.99	1.829999999999984	5.9
413897000	1441071849	30.925820419923383	122.92975288874926	12.98	1.8599999999999568	5.8
413897000	1441071850	30.92588836263159	122.92975539547275	12.97	1.8899999999999864	5.7
413897000	1441071851	30.925956570415636	122.92975791367114	12.96	1.919999999999959	5.6
413897000	1441071852	30.926024625709214	122.92976042077615	12.95	1.9500000000000455	5.5
413897000	1441071853	30.926092110946026	122.92976289421922	12.94	1.9800000000000182	5.3999999999999995
413897000	1441071854	30.926158608559778	122.92976531143188	12.93	2.0100000000000477	5.300000000000001
413897000	1441071855	30.926223700984195	122.92976764984539	12.92	2.0400000000000205	5.2
413897000	1441071856	30.926286970653006	122.92976988689105	12.91	2.07000000000005	5.1
413897000	1441071857	30.926347999999997	122.929772	12.9	2.1000000000000227	5.0
413897000	1441071858	30.926406518850957	122.92977397385025	12.911111111111111	2.02222222222224	5.0
413897000	1441071859	30.926462846599833	122.92977582210764	12.922222222222222	1.944444444444457	5.0
413897000	1441071860	30.92651745003255	122.92977756568503	12.933333333333334	1.8666666666666742	5.0
413897000	1441071861	30.92657079593504	122.92977922549538	12.944444444444445	1.7888888888889483	5.0
413897000	1441071862	30.92662335109319	122.92978082245168	12.955555555555556	1.7111111111111086	5.0
413897000	1441071863	30.926675582292898	122.92978237746705	12.966666666666667	1.6333333333333258	5.0
413897000	1441071864	30.926727956320022	122.92978391145473	12.977777777777778	1.5555555555555998	5.0
413897000	1441071865	30.92678093996045	122.92978544532794	12.988888888888889	1.47777777777776	5.0
413897000	1441071866	30.926835	122.929787	13.0	1.400000000000034	5.0
413897000	1441071867	30.9268905004527	122.92978859181791	12.991666666666667	1.3833333333333826	5.0
413897000	1441071868	30.926947394245452	122.92979021886275	12.983333333333334	1.3666666666666742	5.0
413897000	1441071869	30.92700553153335	122.92979187464913	12.975	1.3500000000000227	5.0
413897000	1441071870	30.927064762471478	122.9297935526917	12.966666666666667	1.3333333333333144	5.0
413897000	1441071871	30.927124937214977	122.92979524650504	12.958333333333334	1.3166666666666629	5.0
413897000	1441071872	30.92718590591894	122.92979694960373	12.95	1.3000000000000114	5.0
413897000	1441071873	30.927247518738522	122.92979865550227	12.941666666666666	1.283333333333303	5.0
413897000	1441071874	30.927309625828812	122.9298003577152	12.933333333333334	1.2666666666666515	5.0
413897000	1441071875	30.927372077344963	122.929802049757	12.925	1.25	5.0
413897000	1441071876	30.927434723442122	122.9298037251421	12.916666666666668	1.2333333333333485	5.0
413897000	1441071877	30.9274974142754	122.92980537738495	12.908333333333333	1.2166666666666401	5.0
413897000	1441071878	30.92756	122.92980699999998	12.9	1.1999999999999886	5.0
413897000	1441071879	30.92762235703369	122.92980858772994	12.9	1.1842105263157805	5.0
413897000	1441071880	30.927684466844912	122.92981014023108	12.9	1.1684210526315155	5.0
413897000	1441071881	30.927746337164713	122.92981165838808	12.9	1.1526315789473074	5.0
413897000	1441071882	30.927807975724182	122.92981314308565	12.9	1.136842105263156	5.0
413897000	1441071883	30.927869390254358	122.92981459520843	12.9	1.121052631578948	5.0
413897000	1441071884	30.92793058848634	122.9298160156411	12.9	1.105263157894683	5.0
413897000	1441071885	30.92799157815119	122.92981740526834	12.9	1.0894736842104749	5.0
413897000	1441071886	30.92805236697994	122.92981876497485	12.9	1.0736842105263236	5.0
413897000	1441071887	30.928112962703686	122.9298200956453	12.9	1.0578947368421154	5.0
413897000	1441071888	30.928173373053497	122.92982139816436	12.9	1.0421052631578505	5.0
413897000	1441071889	30.928233605760433	122.92982267341681	12.9	1.0263157894736423	5.0
413897000	1441071890	30.92829366855555	122.92982392228724	12.9	1.010526315789491	5.0
413897000	1441071891	30.928353569169914	122.9298251456604	12.9	0.9947368421052829	5.0
413897000	1441071892	30.928413315334605	122.92982634442097	12.9	0.9789473684210179	5.0
413897000	1441071893	30.928472914780674	122.9298275194537	12.9	0.9631578947368098	5.0
413897000	1441071894	30.928532375239183	122.92982867164325	12.9	0.9473684210526585	5.0
413897000	1441071895	30.928591704441196	122.92982980187435	12.9	0.9315789473684504	5.0
413897000	1441071896	30.928650910117785	122.9298309110317	12.9	0.9157894736841854	5.0
413897000	1441071897	30.92871	122.929832	12.9	0.8999999999999773	5.0
413897000	1441071898	30.928769002587945	122.92983307269006	12.91	0.9300000000000068	5.0
413897000	1441071899	30.928828029457872	122.9298341451169	12.92	0.9599999999999795	5.0
413897000	1441071900	30.928887212955022	122.9298352363216	12.93	0.9900000000000091	5.0
413897000	1441071901	30.92894668542472	122.92983636534532	12.94	1.0199999999999818	5.0
413897000	1441071902	30.929006579212178	122.92983755122934	12.95	1.0500000000000114	5.0
413897000	1441071903	30.929067026662683	122.9298388130149	12.96	1.079999999999984	5.0
413897000	1441071904	30.929128160121472	122.92984016974329	12.97	1.1099999999999568	5.0
413897000	1441071905	30.92919011193379	122.92984164045598	12.98	1.1399999999999864	5.0
413897000	1441071906	30.929253014444893	122.92984324419439	12.99	1.169999999999959	5.0
413897000	1441071907	30.929316999999994	122.92984500000001	13.0	1.1999999999999886	5.0
413897000	1441071908	30.929382138405394	122.92984691880359	13.0	1.1999999999999886	5.0
413897000	1441071909	30.92944824931171	122.92984897909233	13.0	1.1999999999999886	5.0
413897000	1441071910	30.929515089830645	122.92985115124253	13.0	1.1999999999999886	5.0
413897000	1441071911	30.92958241707385	122.92985340563035	13.0	1.1999999999999886	5.0
413897000	1441071912	30.929649988153077	122.92985571263185	13.0	1.1999999999999886	5.0
413897000	1441071913	30.929717560180013	122.92985804262301	13.0	1.1999999999999886	5.0
413897000	1441071914	30.929784890266422	122.9298603659797	13.0	1.1999999999999886	5.0
413897000	1441071915	30.92985173552405	122.92986265307766	13.0	1.1999999999999886	5.0
413897000	1441071916	30.929917853064655	122.92986487429259	13.0	1.1999999999999886	5.0
413897000	1441071917	30.929982999999993	122.929867	13.0	1.1999999999999886	5.0
413897000	1441071918	30.930046986006094	122.92986900641043	13.0	1.162499999999966	5.0
413897000	1441071919	30.930109831015983	122.92987089307468	13.0	1.1249999999999432	5.0
413897000	1441071920	30.930171607526876	122.92987266537857	13.0	1.0874999999999773	5.0
413897000	1441071921	30.93023238803603	122.92987432870804	13.0	1.0500000000000114	5.0
413897000	1441071922	30.930292245040675	122.92987588844895	13.0	1.0124999999999886	5.0
413897000	1441071923	30.930351251038076	122.92987734998725	13.0	0.9750000000000227	5.0
413897000	1441071924	30.93040947852543	122.92987871870896	13.0	0.9375	5.0
413897000	1441071925	30.930466999999986	122.92988	13.0	0.8999999999999773	5.0
413897000	1441071926	30.930523890909253	122.92988120008788	12.992307692307692	0.8923076923077247	5.0
413897000	1441071927	30.93058023850184	122.92988232856601	12.984615384615385	0.8846153846153584	5.0
413897000	1441071928	30.930636132976637	122.92988339586937	12.976923076923077	0.8769230769231058	5.0
413897000	1441071929	30.93069166453252	122.92988441243297	12.96923076923077	0.8692307692307395	5.0
413897000	1441071930	30.930746923368396	122.92988538869176	12.961538461538462	0.8615384615384301	5.0
413897000	1441071931	30.93080199968314	122.9298863350808	12.953846153846154	0.8538461538461775	5.0
413897000	1441071932	30.93085698367564	122.92988726203514	12.946153846153846	0.8461538461538112	5.0
413897000	1441071933	30.930911965544748	122.9298881799899	12.938461538461539	0.8384615384615586	5.0
413897000	1441071934	30.930967035489353	122.9298890993802	12.930769230769231	0.8307692307692491	5.0
413897000	1441071935	30.93102228370832	122.92989003064119	12.923076923076923	0.8230769230769397	5.0
413897000	1441071936	30.931077800400505	122.929890984208	12.915384615384616	0.8153846153846303	5.0
413897000	1441071937	30.931133675764773	122.92989197051587	12.907692307692308	0.807692307692264	5.0
413897000	1441071938	30.93119	122.92989300000002	12.9	0.8000000000000114	5.0
413897000	1441071939	30.931246871943515	122.92989408105967	12.9	0.8000000000000114	5.0
413897000	1441071940	30.931304424986557	122.92989521394989	12.9	0.8000000000000114	5.0
413897000	1441071941	30.93136280115887	122.92989639688972	12.9	0.8000000000000114	5.0
413897000	1441071942	30.931422142490213	122.92989762809822	12.9	0.8000000000000114	5.0
413897000	1441071943	30.931482591010276	122.92989890579443	12.9	0.8000000000000114	5.0
413897000	1441071944	30.93154428874877	122.92990022819744	12.9	0.8000000000000114	5.0
413897000	1441071945	30.931607377735443	122.92990159352627	12.9	0.8000000000000114	5.0
413897000	1441071946	30.931671999999992	122.92990300000001	12.9	0.8000000000000114	5.0
413897000	1441071947	30.931738196772653	122.92990444390186	12.9	0.7799999999999727	5.0
413897000	1441071948	30.931805606085753	122.92990591377146	12.9	0.7599999999999909	5.0
413897000	1441071949	30.931873765172213	122.92990739621254	12.9	0.7400000000000091	5.0
413897000	1441071950	30.931942211264985	122.92990887782872	12.9	0.7200000000000273	5.0
413897000	1441071951	30.932010481596983	122.92991034522363	12.9	0.6999999999999886	5.0
413897000	1441071952	30.932078113401182	122.92991178500075	12.9	0.6800000000000068	5.0
413897000	1441071953	30.932144643910576	122.92991318376359	12.9	0.660000000000025	5.0
413897000	1441071954	30.932209610358154	122.9299145281155	12.9	0.6399999999999864	5.0
413897000	1441071955	30.932272549976947	122.92991580465988	12.9	0.6200000000000045	5.0
413897000	1441071956	30.932333000000003	122.92991700000002	12.9	0.6000000000000227	5.0
413897000	1441071957	30.932390669496883	122.92991810603002	12.9	0.6181818181818244	5.0
413897000	1441071958	30.932445954883327	122.92991913580762	12.9	0.6363636363636829	5.0
413897000	1441071959	30.93249942441151	122.92992010768153	12.9	0.6545454545454845	5.0
413897000	1441071960	30.93255164633366	122.92992104000042	12.9	0.6727272727272862	5.0
413897000	1441071961	30.93260318890195	122.9299219511131	12.9	0.6909090909091447	5.0
413897000	1441071962	30.932654620368528	122.9299228593685	12.9	0.7090909090908895	5.0
413897000	1441071963	30.932706508985543	122.92992378311547	12.9	0.7272727272726911	5.0
413897000	1441071964	30.932759423005106	122.92992474070306	12.9	0.7454545454545496	5.0
413897000	1441071965	30.932813930679313	122.92992575048024	12.9	0.7636363636363512	5.0
413897000	1441071966	30.932870600260262	122.92992683079618	12.9	0.7818181818181529	5.0
413897000	1441071967	30.932930000000006	122.929928	12.9	0.8000000000000114	5.0
413897000	1441071968	30.932992485978968	122.92992927082332	12.9	0.8199999999999932	5.0
413897000	1441071969	30.933057565591277	122.92993063352696	12.9	0.839999999999975	5.0
413897000	1441071970	30.93312453405946	122.92993207275399	12.9	0.8600000000000136	5.0
413897000	1441071971	30.933192686606063	122.92993357314741	12.9	0.8799999999999955	5.0
413897000	1441071972	30.933261318453695	122.92993511935012	12.9	0.8999999999999773	5.0
413897000	1441071973	30.93332972482497	122.92993669600502	12.9	0.9200000000000159	5.0
413897000	1441071974	30.933397200942547	122.92993828775481	12.9	0.9399999999999977	5.0
413897000	1441071975	30.933463042029103	122.9299398792422	12.9	0.9599999999999795	5.0
413897000	1441071976	30.933526543307327	122.92994145510976	12.9	0.9799999999999613	5.0
413897000	1441071977	30.933587000000003	122.929943	12.9	1.0	5.0
413897000	1441071978	30.93364395998329	122.92994450407517	12.88888888888889	0.9777777777777601	5.0
413897000	1441071979	30.93369798174725	122.9299459795768	12.877777777777778	0.9555555555555202	5.0
413897000	1441071980	30.933749876435332	122.92994744426629	12.866666666666667	0.9333333333333371	5.0
413897000	1441071981	30.93380045519094	122.92994891590523	12.855555555555556	0.9111111111110972	5.0
413897000	1441071982	30.933850529157475	122.92995041225517	12.844444444444445	0.8888888888888573	5.0
413897000	1441071983	30.933900909478336	122.92995195107778	12.833333333333334	0.8666666666666174	5.0
413897000	1441071984	30.93395240729684	122.92995355013487	12.822222222222223	0.8444444444444912	5.0
413897000	1441071985	30.93400583375629	122.9299552271883	12.811111111111112	0.8222222222222513	5.0
413897000	1441071986	30.934062000000008	122.929957	12.8	0.8000000000000114	5.0
413897000	1441071987	30.93412148002516	122.92995887814206	12.8	0.8363636363636147	5.0
413897000	1441071988	30.93418389924463	122.92996083842667	12.8	0.8727272727272748	5.0
413897000	1441071989	30.93424864592525	122.92996284947584	12.8	0.9090909090908781	5.0
413897000	1441071990	30.934315108333895	122.92996487991154	12.8	0.9454545454545382	5.0
413897000	1441071991	30.934382674737414	122.92996689835562	12.8	0.9818181818181415	5.0
413897000	1441071992	30.93445073340275	122.92996887342971	12.8	1.0181818181818016	5.0
413897000	1441071993	30.934518672596795	122.92997077375536	12.8	1.0545454545454618	5.0
413897000	1441071994	30.93458588058656	122.929972567954	12.8	1.090909090909122	5.0
413897000	1441071995	30.934651745638995	122.92997422464688	12.8	1.1272727272726684	5.0
413897000	1441071996	30.93471565602113	122.9299757124552	12.8	1.1636363636363285	5.0
413897000	1441071997	30.934777	122.929977	12.8	1.1999999999999886	5.0
413897000	1441071998	30.934835351478142	122.92997806770126	12.78888888888889	1.1777777777777487	5.0
413897000	1441071999	30.934891026900118	122.92997894317494	12.777777777777779	1.1555555555555088	5.0
413897000	1441072000	30.934944528345937	122.92997966583616	12.766666666666667	1.1333333333333258	5.0
413897000	1441072001	30.934996357895585	122.92998027510005	12.755555555555556	1.1111111111110858	5.0
413897000	1441072002	30.935047017629064	122.929980810382	12.744444444444444	1.088888888888846	5.0
413897000	1441072003	30.93509700962631	122.92998131109745	12.733333333333333	1.066666666666606	5.0
413897000	1441072004	30.935146835967256	122.92998181666182	12.722222222222221	1.0444444444444798	5.0
413897000	1441072005	30.93519699873186	122.92998236649078	12.71111111111111	1.02222222222224	5.0
413897000	1441072006	30.935247999999998	122.929983	12.7	1.0	5.0
413897000	1441072007	30.93530024629069	122.92998374902207	12.7	0.9896551724137908	5.0344827586206895
413897000	1441072008	30.935353761879266	122.92998461505688	12.7	0.9793103448275815	5.068965517241379
413897000	1441072009	30.935408475480173	122.9299855920211	12.7	0.9689655172413723	5.103448275862069
413897000	1441072010	30.935464315807852	122.92998667383135	12.7	0.958620689655163	5.137931034482758
413897000	1441072011	30.93552121157676	122.92998785440435	12.7	0.9482758620689538	5.172413793103448
413897000	1441072012	30.935579091501328	122.9299891276567	12.7	0.9379310344827445	5.206896551724138
413897000	1441072013	30.93563788429602	122.92999048750504	12.7	0.9275862068965353	5.241379310344827
413897000	1441072014	30.935697518675283	122.929991927866	12.7	0.9172413793103829	5.275862068965518
413897000	1441072015	30.935757923353577	122.92999344265615	12.7	0.9068965517241168	5.310344827586206
413897000	1441072016	30.93581902704534	122.92999502579211	12.7	0.8965517241379075	5.344827586206897
413897000	1441072017	30.935880758465053	122.92999667119044	12.7	0.8862068965516983	5.379310344827586
413897000	1441072018	30.935943046327182	122.92999837276768	12.7	0.875862068965489	5.413793103448276
413897000	1441072019	30.93600581934617	122.93000012444041	12.7	0.8655172413793366	5.448275862068966
413897000	1441072020	30.936069006236515	122.9300019201251	12.7	0.8551724137931274	5.482758620689655
413897000	1441072021	30.93613253571266	122.93000375373825	12.7	0.8448275862068613	5.517241379310345
413897000	1441072022	30.936196336489072	122.93000561919635	12.7	0.834482758620652	5.551724137931035
413897000	1441072023	30.936260337280277	122.93000751041586	12.7	0.8241379310344996	5.586206896551724
413897000	1441072024	30.93632446680071	122.93000942131322	12.7	0.8137931034482904	5.620689655172415
413897000	1441072025	30.93638865376487	122.93001134580481	12.7	0.8034482758620811	5.655172413793103
413897000	1441072026	30.936452826887233	122.93001327780703	12.7	0.7931034482758719	5.689655172413794
413897000	1441072027	30.936516914882297	122.93001521123631	12.7	0.7827586206896626	5.724137931034483
413897000	1441072028	30.93658084646459	122.93001714000891	12.7	0.7724137931034534	5.758620689655173
413897000	1441072029	30.936644550348547	122.9300190580412	12.7	0.7620689655172441	5.793103448275862
413897000	1441072030	30.936707955248693	122.93002095924948	12.7	0.7517241379310349	5.8275862068965525
413897000	1441072031	30.936770989879527	122.93002283755004	12.7	0.7413793103448256	5.862068965517242
413897000	1441072032	30.936833582955586	122.93002468685913	12.7	0.7310344827586164	5.8965517241379315
413897000	1441072033	30.936895663191333	122.93002650109302	12.7	0.720689655172464	5.931034482758621
413897000	1441072034	30.9369571593013	122.93002827416791	12.7	0.7103448275861979	5.965517241379311
413897000	1441072035	30.937018	122.93003	12.7	0.6999999999999886	6.000000000000001
413897000	1441072036	30.937078147325394	122.93003167618394	12.7	0.7400000000000091	6.000000000000001
413897000	1441072037	30.937137696609188	122.93003331502823	12.7	0.7799999999999727	6.000000000000001
413897000	1441072038	30.937196776506564	122.93003493251977	12.7	0.8199999999999932	6.000000000000001
413897000	1441072039	30.93725551567265	122.93003654464565	12.7	0.8600000000000136	6.000000000000001
413897000	1441072040	30.937314042762594	122.93003816739288	12.7	0.8999999999999773	6.000000000000001
413897000	1441072041	30.937372486431546	122.93003981674858	12.7	0.9399999999999977	6.000000000000001
413897000	1441072042	30.93743097533465	122.9300415086999	12.7	0.9799999999999613	6.000000000000001
413897000	1441072043	30.937489638126998	122.9300432592341	12.7	1.0199999999999818	6.000000000000001
413897000	1441072044	30.937548603463753	122.93004508433835	12.7	1.0600000000000023	6.000000000000001
413897000	1441072045	30.937607999999997	122.93004699999999	12.7	1.099999999999966	6.000000000000001
413897000	1441072046	30.93766790822973	122.93004901591544	12.7	1.099999999999966	6.000000000000001
413897000	1441072047	30.93772821600231	122.93005111661726	12.7	1.099999999999966	6.000000000000001
413897000	1441072048	30.937788763005976	122.93005328034704	12.7	1.099999999999966	6.000000000000001
413897000	1441072049	30.93784938892896	122.93005548534629	12.7	1.099999999999966	6.000000000000001
413897000	1441072050	30.937909933459522	122.93005770985643	12.7	1.099999999999966	6.000000000000001
413897000	1441072051	30.93797023628591	122.93005993211887	12.7	1.099999999999966	6.000000000000001
413897000	1441072052	30.938030137096398	122.9300621303749	12.7	1.099999999999966	6.000000000000001
413897000	1441072053	30.938089475579254	122.93006428286577	12.7	1.099999999999966	6.000000000000001
413897000	1441072054	30.938148091422757	122.93006636783262	12.7	1.099999999999966	6.000000000000001
413897000	1441072055	30.938205824315183	122.93006836351658	12.7	1.099999999999966	6.000000000000001
413897000	1441072056	30.938262513944828	122.93007024815871	12.7	1.099999999999966	6.000000000000001
413897000	1441072057	30.938318	122.930072	12.7	1.099999999999966	6.000000000000001
413897000	1441072058	30.938372202056215	122.93007360660877	12.7	1.1111111111110858	6.000000000000001
413897000	1441072059	30.938425359237904	122.93007509286312	12.7	1.1222222222222058	6.000000000000001
413897000	1441072060	30.93847779055673	122.93007649296862	12.7	1.1333333333333258	6.000000000000001
413897000	1441072061	30.938529815024314	122.93007784113095	12.7	1.1444444444444457	6.000000000000001
413897000	1441072062	30.938581751652265	122.93007917155586	12.7	1.1555555555555088	6.000000000000001
413897000	1441072063	30.938633919452226	122.93008051844924	12.7	1.1666666666666288	6.000000000000001
413897000	1441072064	30.93868663743577	122.930081916017	12.7	1.1777777777777487	6.000000000000001
413897000	1441072065	30.938740224614506	122.93008339846521	12.7	1.1888888888888687	6.000000000000001
413897000	1441072066	30.938794999999992	122.93008500000002	12.7	1.1999999999999886	6.000000000000001
413897000	1441072067	30.938851193055932	122.93008674561685	12.709090909090909	1.1909090909090878	6.000000000000001
413897000	1441072068	30.93890867505462	122.93008862346805	12.718181818181817	1.1818181818181301	6.000000000000001
413897000	1441072069	30.93896722772048	122.9300906124951	12.727272727272727	1.1727272727272862	6.000000000000001
413897000	1441072070	30.939026632777946	122.93009269163944	12.736363636363636	1.1636363636363285	6.000000000000001
413897000	1441072071	30.939086671951465	122.93009483984244	12.745454545454546	1.1545454545454277	6.000000000000001
413897000	1441072072	30.939147126965498	122.9300970360454	12.754545454545454	1.1454545454545269	6.000000000000001
413897000	1441072073	30.939207779544518	122.93009925918953	12.763636363636364	1.136363636363626	6.000000000000001
413897000	1441072074	30.93926841141299	122.93010148821601	12.772727272727273	1.1272727272726684	6.000000000000001
413897000	1441072075	30.939328804295386	122.9301037020659	12.781818181818183	1.1181818181818244	6.000000000000001
413897000	1441072076	30.93938873991622	122.93010587968028	12.790909090909091	1.1090909090908667	6.000000000000001
413897000	1441072077	30.939448000000002	122.930108	12.8	1.099999999999966	6.000000000000001
413897000	1441072078	30.939506452845528	122.93011004754702	12.790000000000001	1.1200000000000045	6.000000000000001
413897000	1441072079	30.93956431304889	122.93011202916713	12.780000000000001	1.1399999999999864	6.000000000000001
413897000	1441072080	30.939621881780464	122.93011395728729	12.77	1.1599999999999682	6.000000000000001
413897000	1441072081	30.93967946021058	122.93011584433442	12.76	1.17999999999995	6.000000000000001
413897000	1441072082	30.939737349509628	122.93011770273553	12.75	1.2000000000000455	6.000000000000001
413897000	1441072083	30.93979585084792	122.93011954491772	12.74	1.2200000000000273	6.000000000000001
413897000	1441072084	30.939855265395803	122.93012138330806	12.73	1.240000000000009	6.000000000000001
413897000	1441072085	30.939915894323573	122.93012323033375	12.719999999999999	1.2600000000000477	6.000000000000001
413897000	1441072086	30.939978038801538	122.93012509842195	12.709999999999999	1.2800000000000296	6.000000000000001
413897000	1441072087	30.940042	122.930127	12.7	1.3000000000000114	6.000000000000001
413897000	1441072088	30.940107932151776	122.93012894376564	12.7	1.3125000000000568	6.000000000000001
413897000	1441072089	30.940175401740067	122.9301309234985	12.7	1.3250000000000455	6.000000000000001
413897000	1441072090	30.940243828310585	122.93013292924849	12.7	1.3374999999999773	6.000000000000001
413897000	1441072091	30.94031263140914	122.93013495106555	12.7	1.3500000000000227	6.000000000000001
413897000	1441072092	30.940381230581522	122.9301369789995	12.7	1.3625000000000114	6.000000000000001
413897000	1441072093	30.940449045373562	122.93013900310012	12.7	1.375	6.000000000000001
413897000	1441072094	30.940515495331084	122.93014101341709	12.7	1.3874999999999886	6.000000000000001
413897000	1441072095	30.94058	122.93014299999999	12.7	1.400000000000034	6.000000000000001
413897000	1441072096	30.940642122106528	122.93014495511126	12.707692307692307	1.4076923076922867	6.000000000000001
413897000	1441072097	30.940701997098238	122.93014687986471	12.715384615384615	1.415384615384653	6.000000000000001
413897000	1441072098	30.94075990360303	122.93014877758706	12.723076923076922	1.4230769230769056	6.000000000000001
413897000	1441072099	30.940816120248794	122.93015065160509	12.73076923076923	1.4307692307692719	6.000000000000001
413897000	1441072100	30.94087092566339	122.93015250524554	12.738461538461538	1.4384615384615813	6.000000000000001
413897000	1441072101	30.9409245984747	122.93015434183523	12.746153846153845	1.446153846153834	6.000000000000001
413897000	1441072102	30.94097741731056	122.93015616470102	12.753846153846155	1.4538461538462002	6.000000000000001
413897000	1441072103	30.941029660798822	122.93015797716976	12.761538461538462	1.4615384615384528	6.000000000000001
413897000	1441072104	30.94108160756732	122.93015978256834	12.76923076923077	1.4692307692307622	6.000000000000001
413897000	1441072105	30.94113353624388	122.93016158422368	12.776923076923078	1.4769230769230717	6.000000000000001
413897000	1441072106	30.94118572545631	122.93016338546276	12.784615384615385	1.4846153846153811	6.000000000000001
413897000	1441072107	30.941238453832412	122.93016518961254	12.792307692307693	1.4923076923077474	6.000000000000001
413897000	1441072108	30.94129200000001	122.93016700000001	12.8	1.5	6.000000000000001
413897000	1441072109	30.94134658252015	122.93016881970419	12.8	1.51111111111112	6.000000000000001
413897000	1441072110	30.941402179687095	122.93017065081204	12.8	1.52222222222224	6.000000000000001
413897000	1441072111	30.941458709728376	122.93017249516247	12.8	1.5333333333333599	6.000000000000001
413897000	1441072112	30.941516090871524	122.9301743545944	12.8	1.5444444444444798	6.000000000000001
413897000	1441072113	30.941574241344103	122.93017623094681	12.8	1.555555555555543	6.000000000000001
413897000	1441072114	30.941633079373627	122.93017812605859	12.8	1.5666666666666629	6.000000000000001
413897000	1441072115	30.94169252318765	122.93018004176868	12.8	1.5777777777777828	6.000000000000001
413897000	1441072116	30.94175249101374	122.93018197991599	12.8	1.5888888888889028	6.000000000000001
413897000	1441072117	30.941812901079416	122.93018394233947	12.8	1.6000000000000227	6.000000000000001
413897000	1441072118	30.941873671612242	122.93018593087804	12.8	1.6111111111111427	6.000000000000001
413897000	1441072119	30.941934720839797	122.93018794737058	12.8	1.6222222222222058	6.000000000000001
413897000	1441072120	30.941995966989616	122.93018999365607	12.8	1.6333333333333258	6.000000000000001
413897000	1441072121	30.942057328289284	122.93019207157343	12.8	1.6444444444444457	6.000000000000001
413897000	1441072122	30.94211872296633	122.93019418296153	12.8	1.6555555555555088	6.000000000000001
413897000	1441072123	30.94218006924837	122.93019632965932	12.8	1.6666666666666288	6.000000000000001
413897000	1441072124	30.942241285362925	122.93019851350573	12.8	1.6777777777777487	6.000000000000001
413897000	1441072125	30.94230228953762	122.93020073633967	12.8	1.6888888888888687	6.000000000000001
413897000	1441072126	30.942363	122.930203	12.8	1.6999999999999886	6.000000000000001
413897000	1441072127	30.94242335523073	122.93020530548365	12.8	1.7545454545454504	6.000000000000001
413897000	1441072128	30.94248337472274	122.9302076504194	12.8	1.8090909090909122	6.000000000000001
413897000	1441072129	30.942543098222036	122.93021003159403	12.8	1.8636363636363171	6.000000000000001
413897000	1441072130	30.94260256547465	122.93021244579427	12.8	1.918181818181779	6.000000000000001
413897000	1441072131	30.942661816226572	122.93021488980688	12.8	1.9727272727272407	6.000000000000001
413897000	1441072132	30.94272089022381	122.93021736041861	12.8	2.0272727272727593	6.000000000000001
413897000	1441072133	30.942779827212387	122.93021985441621	12.8	2.081818181818221	6.000000000000001
413897000	1441072134	30.942838666938282	122.93022236858641	12.8	2.136363636363683	6.000000000000001
413897000	1441072135	30.942897449147512	122.93022489971595	12.8	2.190909090909088	6.000000000000001
413897000	1441072136	30.94295621358609	122.9302274445916	12.8	2.2454545454545496	6.000000000000001
413897000	1441072137	30.943014999999992	122.93023000000001	12.8	2.3000000000000114	6.000000000000001
413897000	1441072138	30.94307384128594	122.93023256283288	12.8	2.3000000000000114	6.000000000000001
413897000	1441072139	30.94313274294341	122.93023513040157	12.8	2.3000000000000114	6.000000000000001
413897000	1441072140	30.9431917036226	122.93023770012236	12.8	2.3000000000000114	6.000000000000001
413897000	1441072141	30.943250721973676	122.9302402694115	12.8	2.3000000000000114	6.000000000000001
413897000	1441072142	30.943309796646886	122.9302428356853	12.8	2.3000000000000114	6.000000000000001
413897000	1441072143	30.943368926292372	122.93024539636001	12.8	2.3000000000000114	6.000000000000001
413897000	1441072144	30.94342810956034	122.93024794885184	12.8	2.3000000000000114	6.000000000000001
413897000	1441072145	30.943487345100998	122.93025049057708	12.8	2.3000000000000114	6.000000000000001
413897000	1441072146	30.94354663156451	122.93025301895197	12.8	2.3000000000000114	6.000000000000001
413897000	1441072147	30.943605967601087	122.93025553139276	12.8	2.3000000000000114	6.000000000000001
413897000	1441072148	30.94366535186092	122.93025802531565	12.8	2.3000000000000114	6.000000000000001
413897000	1441072149	30.943724782994206	122.93026049813687	12.8	2.3000000000000114	6.000000000000001
413897000	1441072150	30.94378425965113	122.93026294727262	12.8	2.3000000000000114	6.000000000000001
413897000	1441072151	30.943843780481888	122.93026537013915	12.8	2.3000000000000114	6.000000000000001
413897000	1441072152	30.943903344136675	122.93026776415263	12.8	2.3000000000000114	6.000000000000001
413897000	1441072153	30.94396294926568	122.93027012672928	12.8	2.3000000000000114	6.000000000000001
413897000	1441072154	30.94402259451911	122.93027245528528	12.8	2.3000000000000114	6.000000000000001
413897000	1441072155	30.944082278547157	122.9302747472368	12.8	2.3000000000000114	6.000000000000001
413897000	1441072156	30.944141999999996	122.93027700000002	12.8	2.3000000000000114	6.000000000000001
413897000	1441072157	30.944201755163697	122.9302792121277	12.8	2.2666666666666515	6.000000000000001
413897000	1441072158	30.94426153086773	122.93028138671902	12.8	2.2333333333333485	6.000000000000001
413897000	1441072159	30.944321311577426	122.9302835280097	12.8	2.1999999999999886	6.000000000000001
413897000	1441072160	30.944381081758134	122.93028564023547	12.8	2.1666666666666856	6.000000000000001
413897000	1441072161	30.944440825875176	122.93028772763216	12.8	2.1333333333333258	6.000000000000001
413897000	1441072162	30.94450052839388	122.9302897944355	12.8	2.099999999999966	6.000000000000001
413897000	1441072163	30.944560173779603	122.93029184488127	12.8	2.066666666666663	6.000000000000001
413897000	1441072164	30.944619746497658	122.93029388320531	12.8	2.033333333333303	6.000000000000001
413897000	1441072165	30.944679231013385	122.93029591364338	12.8	2.0	6.000000000000001
413897000	1441072166	30.944738611792133	122.93029794043129	12.8	1.966666666666697	6.000000000000001
413897000	1441072167	30.94479787329922	122.9302999678049	12.8	1.9333333333333371	6.000000000000001
413897000	1441072168	30.944856999999995	122.93030200000001	12.8	1.8999999999999773	6.000000000000001
413897000	1441072169	30.94491598554646	122.93030403941765	12.8	1.8874999999999886	6.000000000000001
413897000	1441072170	30.944974860337386	122.93030608111947	12.8	1.8749999999999432	6.000000000000001
413897000	1441072171	30.945033663958174	122.93030811833232	12.8	1.8625000000000114	6.000000000000001
413897000	1441072172	30.945092435994255	122.930310144283	12.8	1.849999999999966	6.000000000000001
413897000	1441072173	30.94515121603106	122.93031215219833	12.8	1.8374999999999773	6.000000000000001
413897000	1441072174	30.945210043654008	122.93031413530508	12.8	1.8249999999999886	6.000000000000001
413897000	1441072175	30.945268958448512	122.93031608683005	12.8	1.8125	6.000000000000001
413897000	1441072176	30.945328000000003	122.930318	12.8	1.8000000000000114	6.000000000000001
413897000	1441072177	30.945387197266946	122.93031987061394	12.8	1.7909090909091105	6.000000000000001
413897000	1441072178	30.94544653670007	122.93032170476003	12.8	1.7818181818181529	6.000000000000001
413897000	1441072179	30.945505994123156	122.93032351109869	12.8	1.772727272727309	6.000000000000001
413897000	1441072180	30.94556554536	122.93032529829041	12.8	1.7636363636363512	6.000000000000001
413897000	1441072181	30.94562516623433	122.93032707499563	12.8	1.7545454545454504	6.000000000000001
413897000	1441072182	30.945684832569974	122.93032884987485	12.8	1.7454545454545496	6.000000000000001
413897000	1441072183	30.94574452019069	122.93033063158862	12.8	1.7363636363636488	6.000000000000001
413897000	1441072184	30.945804204920275	122.93033242879744	12.8	1.727272727272691	6.000000000000001
413897000	1441072185	30.945863862582502	122.9303342501619	12.8	1.7181818181817903	6.000000000000001
413897000	1441072186	30.945923469001148	122.93033610434254	12.8	1.7090909090908895	6.000000000000001
413897000	1441072187	30.945983000000002	122.930338	12.8	1.6999999999999886	6.000000000000001
413897000	1441072188	30.94604244055971	122.93033994165174	12.8	1.6899999999999977	6.000000000000001
413897000	1441072189	30.946101812288397	122.93034191724277	12.8	1.6800000000000068	6.000000000000001
413897000	1441072190	30.94616114595107	122.93034391057496	12.8	1.670000000000016	6.000000000000001
413897000	1441072191	30.94622047231268	122.93034590545011	12.8	1.660000000000025	6.000000000000001
413897000	1441072192	30.946279822138255	122.93034788566999	12.8	1.6499999999999773	6.000000000000001
413897000	1441072193	30.94633922619276	122.93034983503632	12.8	1.6399999999999864	6.000000000000001
413897000	1441072194	30.946398715241205	122.93035173735086	12.8	1.6299999999999955	6.000000000000001
413897000	1441072195	30.946458320048574	122.93035357641527	12.8	1.6200000000000045	6.000000000000001
413897000	1441072196	30.946518071379835	122.93035533603111	12.8	1.6100000000000136	6.000000000000001
413897000	1441072197	30.946578000000002	122.930357	12.8	1.6000000000000227	6.000000000000001
413897000	1441072198	30.946638115868666	122.93035856030802	12.81	1.6000000000000227	6.000000000000001
413897000	1441072199	30.946698345723878	122.93036004167935	12.82	1.6000000000000227	6.000000000000001
413897000	1441072200	30.94675859549827	122.93036147702281	12.83	1.6000000000000227	6.000000000000001
413897000	1441072201	30.94681877112452	122.93036289924723	12.84	1.6000000000000227	6.000000000000001
413897000	1441072202	30.946878778535275	122.93036434126154	12.850000000000001	1.6000000000000227	6.000000000000001
413897000	1441072203	30.946938523663214	122.93036583597478	12.860000000000001	1.6000000000000227	6.000000000000001
413897000	1441072204	30.94699791244099	122.93036741629605	12.870000000000001	1.6000000000000227	6.000000000000001
413897000	1441072205	30.947056850801253	122.9303691151345	12.88	1.6000000000000227	6.000000000000001
413897000	1441072206	30.947115244676702	122.93037096539939	12.89	1.6000000000000227	6.000000000000001
413897000	1441072207	30.947172999999996	122.93037300000002	12.9	1.6000000000000227	6.000000000000001
413897000	1441072208	30.947230086432253	122.9303752421934	12.88888888888889	1.6111111111111427	6.000000000000001
413897000	1441072209	30.94728672854845	122.93037767662726	12.877777777777778	1.6222222222222058	6.000000000000001
413897000	1441072210	30.947343214652047	122.93038027829687	12.866666666666667	1.6333333333333258	6.000000000000001
413897000	1441072211	30.947399833046447	122.93038302219755	12.855555555555556	1.6444444444444457	6.000000000000001
413897000	1441072212	30.94745687203508	122.93038588332455	12.844444444444445	1.6555555555555088	6.000000000000001
413897000	1441072213	30.947514619921346	122.93038883667309	12.833333333333334	1.6666666666666288	6.000000000000001
413897000	1441072214	30.947573365008672	122.93039185723839	12.822222222222223	1.6777777777777487	6.000000000000001
413897000	1441072215	30.947633395600427	122.93039492001563	12.811111111111112	1.6888888888888687	6.000000000000001
413897000	1441072216	30.947694999999996	122.93039800000001	12.8	1.6999999999999886	6.000000000000001
413897000	1441072217	30.947758349324804	122.93040107304009	12.8	1.681818181818187	6.000000000000001
413897000	1441072218	30.94782314594856	122.93040411839824	12.8	1.6636363636363285	6.000000000000001
413897000	1441072219	30.947888975058994	122.93040711619027	12.8	1.6454545454545269	6.000000000000001
413897000	1441072220	30.9479554218439	122.93041004653175	12.8	1.6272727272727252	6.000000000000001
413897000	1441072221	30.94802207149105	122.93041288953826	12.8	1.6090909090908667	6.000000000000001
413897000	1441072222	30.94808850918828	122.93041562532521	12.8	1.590909090909122	6.000000000000001
413897000	1441072223	30.948154320123393	122.93041823400792	12.8	1.5727272727273203	6.000000000000001
413897000	1441072224	30.94821908948425	122.93042069570166	12.8	1.5545454545454618	6.000000000000001
413897000	1441072225	30.94828240245871	122.93042299052152	12.8	1.5363636363636601	6.000000000000001
413897000	1441072226	30.948343844234664	122.93042509858266	12.8	1.5181818181818016	6.000000000000001
413897000	1441072227	30.948403	122.930427	12.8	1.5	6.000000000000001
413897000	1441072228	30.948459607086093	122.93042868650336	12.8	1.51111111111112	5.888888888888889
413897000	1441072229	30.948514011398196	122.9304301962819	12.8	1.52222222222224	5.777777777777779
413897000	1441072230	30.948566710985023	122.93043157913971	12.8	1.5333333333333599	5.666666666666667
413897000	1441072231	30.948618203895244	122.93043288488107	12.8	1.5444444444444798	5.555555555555555
413897000	1441072232	30.948668988177527	122.93043416331038	12.8	1.555555555555543	5.444444444444445
413897000	1441072233	30.94871956188053	122.93043546423219	12.8	1.5666666666666629	5.333333333333333
413897000	1441072234	30.948770423052874	122.93043683745117	12.8	1.5777777777777828	5.222222222222222
413897000	1441072235	30.948822069743166	122.93043833277211	12.8	1.5888888888889028	5.111111111111112
413897000	1441072236	30.948874999999994	122.93043999999999	12.8	1.6000000000000227	5.0
413897000	1441072237	30.948929595876375	122.9304418747178	12.8	1.6000000000000227	5.0
413897000	1441072238	30.94898577544298	122.93044393562029	12.8	1.6000000000000227	5.0
413897000	1441072239	30.949043340774942	122.93044614718006	12.8	1.6000000000000227	5.0
413897000	1441072240	30.949102093947364	122.9304484738696	12.8	1.6000000000000227	5.0
413897000	1441072241	30.949161837035405	122.93045088016135	12.8	1.6000000000000227	5.0
413897000	1441072242	30.949222372114185	122.93045333052758	12.8	1.6000000000000227	5.0
413897000	1441072243	30.949283501258876	122.93045578944057	12.8	1.6000000000000227	5.0
413897000	1441072244	30.949345026544606	122.93045822137238	12.8	1.6000000000000227	5.0
413897000	1441072245	30.94940675004659	122.93046059079498	12.8	1.6000000000000227	5.0
413897000	1441072246	30.949468473839982	122.93046286218026	12.8	1.6000000000000227	5.0
413897000	1441072247	30.949529999999996	122.930465	12.8	1.6000000000000227	5.0
413897000	1441072248	30.949591170318225	122.93046697808754	12.80909090909091	1.5636363636363626	5.0
413897000	1441072249	30.94965198545189	122.93046880772289	12.818181818181818	1.5272727272727025	5.0
413897000	1441072250	30.949712485774644	122.9304705095478	12.827272727272728	1.4909090909090423	5.0
413897000	1441072251	30.949772711660138	122.9304721042041	12.836363636363638	1.454545454545439	5.0
413897000	1441072252	30.94983270348199	122.93047361233361	12.845454545454546	1.418181818181779	5.0
413897000	1441072253	30.94989250161385	122.9304750545783	12.854545454545455	1.3818181818181756	5.0
413897000	1441072254	30.949952146429325	122.93047645158013	12.863636363636363	1.3454545454545723	5.0
413897000	1441072255	30.950011678302065	122.93047782398111	12.872727272727273	1.3090909090909122	5.0
413897000	1441072256	30.950071137605658	122.9304791924233	12.881818181818183	1.272727272727252	5.0
413897000	1441072257	30.950130564713774	122.93048057754889	12.89090909090909	1.236363636363592	5.0
413897000	1441072258	30.95019000000001	122.93048200000001	12.9	1.1999999999999886	5.0
413897000	1441072259	30.950249476248892	122.93048347604328	12.9	1.2055555555555202	5.0
413897000	1441072260	30.95030899588862	122.93048500444255	12.9	1.2111111111111086	5.0
413897000	1441072261	30.95036855375834	122.93048657958609	12.9	1.216666666666697	5.0
413897000	1441072262	30.95042814469713	122.9304881958621	12.9	1.2222222222222285	5.0
413897000	1441072263	30.95048776354412	122.93048984765878	12.9	1.22777777777776	5.0
413897000	1441072264	30.95054740513844	122.93049152936429	12.9	1.2333333333333485	5.0
413897000	1441072265	30.95060706431918	122.93049323536685	12.9	1.23888888888888	5.0
413897000	1441072266	30.950666735925484	122.93049496005456	12.9	1.2444444444444116	5.0
413897000	1441072267	30.950726414796456	122.9304966978156	12.9	1.25	5.0
413897000	1441072268	30.950786095771214	122.93049844303806	12.9	1.2555555555555316	5.0
413897000	1441072269	30.95084577368888	122.93050019011005	12.9	1.26111111111112	5.0
413897000	1441072270	30.95090544338857	122.93050193341973	12.9	1.2666666666666515	5.0
413897000	1441072271	30.950965099709403	122.93050366735513	12.9	1.272222222222183	5.0
413897000	1441072272	30.951024737490517	122.93050538630432	12.9	1.2777777777777715	5.0
413897000	1441072273	30.951084351570998	122.93050708465537	12.9	1.2833333333333599	5.0
413897000	1441072274	30.951143936789997	122.93050875679633	12.9	1.2888888888888914	5.0
413897000	1441072275	30.95120348798662	122.9305103971152	12.9	1.294444444444423	5.0
413897000	1441072276	30.951263000000004	122.93051200000001	12.9	1.3000000000000114	5.0
413897000	1441072277	30.951322472177768	122.93051356199615	12.891666666666667	1.2666666666666515	5.083333333333333
413897000	1441072278	30.951381921901525	122.93051508827865	12.883333333333333	1.2333333333333485	5.166666666666667
413897000	1441072279	30.951441371061467	122.93051658617993	12.875	1.2000000000000455	5.25
413897000	1441072280	30.95150084154768	122.93051806303248	12.866666666666667	1.1666666666666856	5.333333333333333
413897000	1441072281	30.95156035525032	122.93051952616878	12.858333333333334	1.1333333333333258	5.416666666666667
413897000	1441072282	30.951619934059522	122.93052098292132	12.850000000000001	1.1000000000000227	5.5
413897000	1441072283	30.951679599865425	122.93052244062261	12.841666666666667	1.0666666666666629	5.583333333333334
413897000	1441072284	30.95173937455816	122.93052390660522	12.833333333333334	1.0333333333333599	5.666666666666667
413897000	1441072285	30.951799280027846	122.93052538820166	12.825000000000001	1.0	5.75
413897000	1441072286	30.95185933816463	122.93052689274452	12.816666666666666	0.9666666666666401	5.833333333333334
413897000	1441072287	30.951919570858646	122.93052842756643	12.808333333333334	0.9333333333333371	5.916666666666667
413897000	1441072288	30.95198	122.93052999999999	12.8	0.8999999999999773	6.000000000000001
413897000	1441072289	30.952040625736547	122.93053161383604	12.8125	0.9375	6.000000000000001
413897000	1441072290	30.952101361246964	122.93053325869823	12.825000000000001	0.9750000000000227	6.000000000000001
413897000	1441072291	30.952162097967687	122.9305349206684	12.8375	1.0124999999999886	6.000000000000001
413897000	1441072292	30.952222727335094	122.93053658582835	12.850000000000001	1.0500000000000114	6.000000000000001
413897000	1441072293	30.952283140785603	122.93053824025979	12.8625	1.0874999999999773	6.000000000000001
413897000	1441072294	30.95234322975564	122.93053987004446	12.875	1.1249999999999432	6.000000000000001
413897000	1441072295	30.95240288568163	122.93054146126397	12.887500000000001	1.162499999999966	6.000000000000001
413897000	1441072296	30.952461999999986	122.930543	12.9	1.1999999999999886	6.000000000000001
413897000	1441072297	30.952520514889297	122.93054447798282	12.89090909090909	1.2181818181817903	6.000000000000001
413897000	1441072298	30.952578575496673	122.93054590953766	12.881818181818183	1.236363636363592	6.000000000000001
413897000	1441072299	30.952636377711368	122.9305473146385	12.872727272727273	1.2545454545454504	6.000000000000001
413897000	1441072300	30.952694117422645	122.93054871325938	12.863636363636363	1.272727272727252	6.000000000000001
413897000	1441072301	30.95275199051969	122.93055012537444	12.854545454545455	1.2909090909091105	6.000000000000001
413897000	1441072302	30.952810192891775	122.93055157095783	12.845454545454546	1.3090909090909122	6.000000000000001
413897000	1441072303	30.952868920428106	122.93055306998379	12.836363636363638	1.3272727272727138	6.000000000000001
413897000	1441072304	30.952928369017904	122.93055464242659	12.827272727272728	1.3454545454545723	6.000000000000001
413897000	1441072305	30.952988734550335	122.9305563082606	12.818181818181818	1.363636363636374	6.000000000000001
413897000	1441072306	30.953050212914633	122.93055808746024	12.80909090909091	1.3818181818181756	6.000000000000001
413897000	1441072307	30.953112999999984	122.93056000000001	12.8	1.400000000000034	6.000000000000001
413897000	1441072308	30.953177210749413	122.93056205800097	12.81	1.420000000000016	6.000000000000001
413897000	1441072309	30.95324263632143	122.9305642421703	12.82	1.4399999999999977	6.000000000000001
413897000	1441072310	30.95330898692843	122.93056652536167	12.83	1.4600000000000364	6.000000000000001
413897000	1441072311	30.95337597278281	122.93056888042852	12.84	1.4800000000000182	6.000000000000001
413897000	1441072312	30.95344330409698	122.93057128022433	12.850000000000001	1.5	6.000000000000001
413897000	1441072313	30.953510691083338	122.93057369760237	12.860000000000001	1.5199999999999818	6.000000000000001
413897000	1441072314	30.953577843954374	122.9305761054159	12.870000000000001	1.5400000000000205	6.000000000000001
413897000	1441072315	30.953644472922523	122.93057847651804	12.88	1.5600000000000023	6.000000000000001
413897000	1441072316	30.953710288200234	122.93058078376177	12.89	1.579999999999984	6.000000000000001
413897000	1441072317	30.953775	122.930583	12.9	1.6000000000000227	6.000000000000001
413897000	1441072318	30.953838383055974	122.93058510410513	12.894736842105264	1.5894736842105317	6.000000000000001
413897000	1441072319	30.95390047018891	122.93058709902776	12.889473684210527	1.5789473684210407	6.000000000000001
413897000	1441072320	30.95396135874122	122.93058899373803	12.88421052631579	1.5684210526315496	6.000000000000001
413897000	1441072321	30.954021146055286	122.93059079720608	12.878947368421054	1.5578947368421154	6.000000000000001
413897000	1441072322	30.954079929473536	122.93059251840224	12.873684210526315	1.5473684210526244	6.000000000000001
413897000	1441072323	30.954137806338355	122.93059416629671	12.868421052631579	1.5368421052631902	6.000000000000001
413897000	1441072324	30.95419487399213	122.93059574985986	12.863157894736842	1.5263157894736992	6.000000000000001
413897000	1441072325	30.95425122977724	122.93059727806195	12.857894736842105	1.5157894736842081	6.000000000000001
413897000	1441072326	30.954306971036065	122.93059875987338	12.852631578947369	1.505263157894717	6.000000000000001
413897000	1441072327	30.954362195110985	122.93060020426455	12.847368421052632	1.494736842105283	6.000000000000001
413897000	1441072328	30.954416999344392	122.93060162020585	12.842105263157896	1.4842105263157919	6.000000000000001
413897000	1441072329	30.954471481078624	122.93060301666772	12.836842105263159	1.4736842105263577	6.000000000000001
413897000	1441072330	30.954525737656056	122.93060440262065	12.831578947368422	1.4631578947368666	6.000000000000001
413897000	1441072331	30.954579866419063	122.93060578703513	12.826315789473686	1.4526315789473756	6.000000000000001
413897000	1441072332	30.954633964709995	122.93060717888169	12.821052631578947	1.4421052631578846	6.000000000000001
413897000	1441072333	30.954688129871204	122.93060858713088	12.81578947368421	1.4315789473684504	6.000000000000001
413897000	1441072334	30.954742459245054	122.93061002075325	12.810526315789474	1.4210526315789593	6.000000000000001
413897000	1441072335	30.954797050173863	122.9306114887194	12.805263157894737	1.4105263157894683	6.000000000000001
413897000	1441072336	30.954852000000002	122.930613	12.8	1.400000000000034	6.000000000000001
413897000	1441072337	30.95490740211643	122.9306145607999	12.808333333333334	1.3916666666667084	6.000000000000001
413897000	1441072338	30.954963334118627	122.93061616626106	12.816666666666666	1.3833333333333826	6.000000000000001
413897000	1441072339	30.9550198696527	122.93061780875972	12.825000000000001	1.375	6.000000000000001
413897000	1441072340	30.95507708236476	122.93061948067201	12.833333333333334	1.3666666666666742	6.000000000000001
413897000	1441072341	30.95513504590089	122.93062117437414	12.841666666666667	1.3583333333333485	6.000000000000001
413897000	1441072342	30.9551938339072	122.93062288224226	12.850000000000001	1.3500000000000227	6.000000000000001
413897000	1441072343	30.95525352002979	122.9306245966525	12.858333333333334	1.341666666666697	6.000000000000001
413897000	1441072344	30.955314177914737	122.93062630998102	12.866666666666667	1.3333333333333712	6.000000000000001
413897000	1441072345	30.955375881208166	122.93062801460394	12.875	1.3250000000000455	6.000000000000001
413897000	1441072346	30.955438703556116	122.93062970289735	12.883333333333333	1.3166666666666629	6.000000000000001
413897000	1441072347	30.9555027186047	122.93063136723734	12.891666666666667	1.3083333333333371	6.000000000000001
413897000	1441072348	30.955568000000003	122.930633	12.9	1.3000000000000114	6.000000000000001
413897000	1441072349	30.955634536793088	122.93063459765472	12.9	1.3000000000000114	6.000000000000001
413897000	1441072350	30.955701979654943	122.93063617304439	12.9	1.3000000000000114	6.000000000000001
413897000	1441072351	30.955769894661568	122.9306377431053	12.9	1.3000000000000114	6.000000000000001
413897000	1441072352	30.955837847889	122.93063932477371	12.9	1.3000000000000114	6.000000000000001
413897000	1441072353	30.95590540541327	122.93064093498596	12.9	1.3000000000000114	6.000000000000001
413897000	1441072354	30.955972133310414	122.93064259067835	12.9	1.3000000000000114	6.000000000000001
413897000	1441072355	30.95603759765653	122.93064430878725	12.9	1.3000000000000114	6.000000000000001
413897000	1441072356	30.956101364527676	122.930646106249	12.9	1.3000000000000114	6.000000000000001
413897000	1441072357	30.95616299999999	122.930648	12.9	1.3000000000000114	6.000000000000001
413897000	1441072358	30.95622220548504	122.9306500010172	12.9	1.330000000000041	6.000000000000001
413897000	1441072359	30.956279223736292	122.93065209643989	12.9	1.3600000000000136	6.000000000000001
413897000	1441072360	30.956334432842713	122.93065426744793	12.9	1.3899999999999864	6.000000000000001
413897000	1441072361	30.9563882108932	122.9306564952212	12.9	1.420000000000016	6.000000000000001
413897000	1441072362	30.956440935976676	122.93065876093951	12.9	1.4499999999999886	6.000000000000001
413897000	1441072363	30.956492986182024	122.93066104578267	12.9	1.4800000000000182	6.000000000000001
413897000	1441072364	30.956544739598183	122.9306633309305	12.9	1.509999999999991	6.000000000000001
413897000	1441072365	30.95659657431397	122.9306655975628	12.9	1.5400000000000205	6.000000000000001
413897000	1441072366	30.95664886841829	122.93066782685936	12.9	1.5699999999999932	6.000000000000001
413897000	1441072367	30.956701999999996	122.93067000000002	12.9	1.6000000000000227	6.000000000000001
413897000	1441072368	30.956756281141683	122.93067210431349	12.9	1.590909090909122	6.000000000000001
413897000	1441072369	30.956811759900955	122.93067415172455	12.9	1.5818181818181642	6.000000000000001
413897000	1441072370	30.956868418329154	122.93067616030694	12.9	1.5727272727273203	6.000000000000001
413897000	1441072371	30.956926238477696	122.93067814813449	12.9	1.5636363636363626	6.000000000000001
413897000	1441072372	30.95698520239788	122.93068013328102	12.9	1.5545454545454618	6.000000000000001
413897000	1441072373	30.957045292141107	122.93068213382045	12.9	1.545454545454561	6.000000000000001
413897000	1441072374	30.9571064897587	122.9306841678267	12.9	1.5363636363636601	6.000000000000001
413897000	1441072375	30.957168777302037	122.9306862533737	12.9	1.5272727272727025	6.000000000000001
413897000	1441072376	30.957232136822462	122.93068840853554	12.9	1.5181818181818016	6.000000000000001
413897000	1441072377	30.957296550371332	122.93069065138627	12.9	1.5090909090909008	6.000000000000001
413897000	1441072378	30.957362000000003	122.930693	12.9	1.5	6.000000000000001
413897000	1441072379	30.95742843310735	122.93069546705001	12.9	1.5125000000000455	6.000000000000001
413897000	1441072380	30.95749565848237	122.93069804360589	12.9	1.525000000000034	6.000000000000001
413897000	1441072381	30.95756345026159	122.93070071533617	12.9	1.537499999999966	6.000000000000001
413897000	1441072382	30.957631582581552	122.93070346790938	12.9	1.5500000000000114	6.000000000000001
413897000	1441072383	30.957699829578804	122.93070628699402	12.9	1.5625	6.000000000000001
413897000	1441072384	30.95776796538991	122.93070915825847	12.9	1.5749999999999886	6.000000000000001
413897000	1441072385	30.95783576415144	122.93071206737105	12.9	1.5874999999999773	6.000000000000001
413897000	1441072386	30.957902999999998	122.93071500000002	12.9	1.6000000000000227	6.000000000000001
413897000	1441072387	30.957969487897557	122.93071794347262	12.9	1.6238095238095411	5.9523809523809526
413897000	1441072388	30.958035206107823	122.93072089175215	12.9	1.6476190476190595	5.904761904761905
413897000	1441072389	30.95810017371987	122.93072384046091	12.9	1.671428571428578	5.857142857142858
413897000	1441072390	30.95816440982278	122.9307267852212	12.9	1.6952380952380963	5.80952380952381
413897000	1441072391	30.958227933505658	122.93072972165534	12.9	1.7190476190476147	5.761904761904762
413897000	1441072392	30.958290763857562	122.93073264538556	12.9	1.7428571428571331	5.714285714285714
413897000	1441072393	30.95835291996763	122.93073555203419	12.9	1.7666666666667084	5.666666666666667
413897000	1441072394	30.958414420924907	122.93073843722345	12.9	1.79047619047617	5.6190476190476195
413897000	1441072395	30.958475285818494	122.93074129657562	12.9	1.8142857142857451	5.571428571428572
413897000	1441072396	30.958535533737468	122.93074412571295	12.9	1.8380952380952635	5.523809523809524
413897000	1441072397	30.95859518377092	122.93074692025768	12.9	1.861904761904782	5.476190476190476
413897000	1441072398	30.95865425500793	122.93074967583206	12.9	1.8857142857143003	5.428571428571429
413897000	1441072399	30.958712766537605	122.9307523880583	12.9	1.9095238095238187	5.380952380952381
413897000	1441072400	30.958770737448987	122.93075505255858	12.9	1.9333333333333371	5.333333333333333
413897000	1441072401	30.95882818683118	122.93075766495518	12.9	1.9571428571428555	5.285714285714286
413897000	1441072402	30.95888513377328	122.93076022087027	12.9	1.9809523809524308	5.238095238095238
413897000	1441072403	30.95894159736435	122.9307627159261	12.9	2.0047619047618923	5.190476190476191
413897000	1441072404	30.958997596693482	122.93076514574479	12.9	2.0285714285714675	5.142857142857143
413897000	1441072405	30.959053150849737	122.93076750594854	12.9	2.052380952380986	5.095238095238095
413897000	1441072406	30.959108278922216	122.93076979215955	12.9	2.0761904761905043	5.0476190476190474
413897000	1441072407	30.959162999999986	122.930772	12.9	2.1000000000000227	5.0
413897000	1441072408	30.959217349303124	122.9307741289525	12.9	2.0727272727273203	5.0
413897000	1441072409	30.959271426575512	122.9307761939414	12.9	2.045454545454561	5.0
413897000	1441072410	30.959325347692065	122.93077821375158	12.9	2.0181818181818585	5.0
413897000	1441072411	30.959379228527684	122.93078020716797	12.9	1.9909090909090992	5.0
413897000	1441072412	30.95943318495723	122.9307821929755	12.9	1.9636363636363967	5.0
413897000	1441072413	30.959487332855595	122.93078418995923	12.9	1.9363636363636374	5.0
413897000	1441072414	30.95954178809766	122.9307862169042	12.9	1.909090909090935	5.0
413897000	1441072415	30.95959666655826	122.93078829259558	12.9	1.8818181818181756	5.0
413897000	1441072416	30.95965208411229	122.9307904358185	12.9	1.8545454545454731	5.0
413897000	1441072417	30.95970815663458	122.93079266535821	12.9	1.8272727272727138	5.0
413897000	1441072418	30.959765	122.930795	12.9	1.8000000000000114	5.0
413897000	1441072419	30.959822692500985	122.93079745051695	12.9	1.8111111111111313	5.0
413897000	1441072420	30.95988116210031	122.93079999563314	12.9	1.8222222222221944	5.0
413897000	1441072421	30.959940299178317	122.9308026060603	12.9	1.8333333333333144	5.0
413897000	1441072422	30.95999999411538	122.93080525251005	12.9	1.8444444444444343	5.0
413897000	1441072423	30.960060137291883	122.93080790569401	12.9	1.8555555555554974	5.0
413897000	1441072424	30.960120619088205	122.9308105363236	12.9	1.8666666666666174	5.0
413897000	1441072425	30.960181329884733	122.9308131151103	12.9	1.8777777777777374	5.0
413897000	1441072426	30.960242160061863	122.93081561276534	12.9	1.8888888888888573	5.0
413897000	1441072427	30.960302999999993	122.93081800000002	12.9	1.8999999999999773	5.0
413897000	1441072428	30.96036376146769	122.9308202545914	12.9	1.8454545454545155	5.0
413897000	1441072429	30.96042444178625	122.93082238258025	12.9	1.7909090909091105	5.0
413897000	1441072430	30.96048505966511	122.93082439707344	12.9	1.7363636363636488	5.0
413897000	1441072431	30.960545633813716	122.93082631117775	12.9	1.681818181818187	5.0
413897000	1441072432	30.96060618294152	122.93082813800005	12.9	1.6272727272727252	5.0
413897000	1441072433	30.96066672575793	122.93082989064722	12.9	1.5727272727273203	5.0
413897000	1441072434	30.960727280972446	122.93083158222622	12.9	1.5181818181818016	5.0
413897000	1441072435	30.960787867294474	122.93083322584398	12.9	1.4636363636363399	5.0
413897000	1441072436	30.96084850343344	122.9308348346075	12.9	1.409090909090878	5.0
413897000	1441072437	30.96090920809881	122.93083642162381	12.9	1.3545454545454731	5.0
413897000	1441072438	30.96097	122.930838	12.9	1.3000000000000114	5.0
413897000	1441072439	30.961030890044604	122.9308395797781	12.9	1.2777777777777715	5.0
413897000	1441072440	30.961091857932903	122.93084115873997	12.9	1.2555555555555316	5.0
413897000	1441072441	30.961152875563297	122.93084273160244	12.9	1.2333333333333485	5.0
413897000	1441072442	30.96121391483422	122.9308442930823	12.9	1.2111111111111654	5.0
413897000	1441072443	30.961274947644075	122.93084583789636	12.9	1.1888888888889255	5.0
413897000	1441072444	30.96133594589129	122.93084736076139	12.9	1.1666666666666856	5.0
413897000	1441072445	30.9613968814743	122.93084885639409	12.9	1.1444444444444457	5.0
413897000	1441072446	30.961457726291517	122.93085031951128	12.9	1.1222222222222058	5.0
413897000	1441072447	30.961518452241382	122.93085174482961	12.9	1.1000000000000227	5.0
413897000	1441072448	30.96157903122232	122.93085312706586	12.9	1.0777777777777828	5.0
413897000	1441072449	30.961639435132742	122.93085446093664	12.9	1.055555555555543	5.0
413897000	1441072450	30.961699635871106	122.93085574115871	12.9	1.0333333333333599	5.0
413897000	1441072451	30.961759605335818	122.93085696244871	12.9	1.01111111111112	5.0
413897000	1441072452	30.961819315425334	122.93085811952328	12.9	0.98888888888888	5.0
413897000	1441072453	30.961878738038067	122.93085920709909	12.9	0.9666666666666401	5.0
413897000	1441072454	30.961937845072466	122.93086021989274	12.9	0.9444444444444571	5.0
413897000	1441072455	30.961996608426954	122.93086115262084	12.9	0.9222222222222172	5.0
413897000	1441072456	30.962054999999996	122.930862	12.9	0.8999999999999773	5.0
413897000	1441072457	30.962113026718388	122.93086276219348	12.9	0.908333333333303	5.0
413897000	1441072458	30.962170835622516	122.93086346115095	12.9	0.9166666666666288	5.0
413897000	1441072459	30.962228608781107	122.93086412426892	12.9	0.9249999999999545	5.0
413897000	1441072460	30.962286528262915	122.93086477894387	12.9	0.9333333333333371	5.0
413897000	1441072461	30.962344776136682	122.93086545257236	12.9	0.9416666666666629	5.0
413897000	1441072462	30.962403534471125	122.93086617255108	12.9	0.9499999999999886	5.0
413897000	1441072463	30.962462985334998	122.93086696627674	12.9	0.9583333333333144	5.0
413897000	1441072464	30.96252331079696	122.93086786114613	12.9	0.9666666666666401	5.0
413897000	1441072465	30.962584692925766	122.93086888455616	12.9	0.9750000000000227	5.0
413897000	1441072466	30.962647313790082	122.93087006390375	12.9	0.9833333333333485	5.0
413897000	1441072467	30.96271135545861	122.930871426586	12.9	0.9916666666666742	5.0
413897000	1441072468	30.962776999999996	122.930873	12.9	1.0	5.0
413897000	1441072469	30.96284430606528	122.93087479897218	12.9	0.98888888888888	5.0
413897000	1441072470	30.962912838634704	122.93087678804541	12.9	0.9777777777777601	5.0
413897000	1441072471	30.962982039270905	122.93087891919154	12.9	0.9666666666666401	5.0
413897000	1441072472	30.963051349536503	122.93088114438223	12.9	0.9555555555555202	5.0
413897000	1441072473	30.963120210994173	122.93088341558898	12.9	0.9444444444444571	5.0
413897000	1441072474	30.96318806520663	122.93088568478312	12.9	0.9333333333333371	5.0
413897000	1441072475	30.963254353736584	122.93088790393571	12.9	0.9222222222222172	5.0
413897000	1441072476	30.96331851814678	122.93089002501776	12.9	0.9111111111110972	5.0
413897000	1441072477	30.96338	122.930892	12.9	0.8999999999999773	5.0
413897000	1441072478	30.963438438437315	122.93089379470518	12.9	0.9099999999999682	5.1
413897000	1441072479	30.96349426291301	122.93089543036433	12.9	0.9200000000000159	5.2
413897000	1441072480	30.96354810045962	122.93089694206074	12.9	0.9300000000000068	5.300000000000001
413897000	1441072481	30.96360057810966	122.93089836487783	12.9	0.9399999999999977	5.4
413897000	1441072482	30.96365232289562	122.93089973389911	12.9	0.9499999999999886	5.5
413897000	1441072483	30.963703961849983	122.93090108420824	12.9	0.9599999999999795	5.6
413897000	1441072484	30.963756122005186	122.93090245088898	12.9	0.9699999999999704	5.7
413897000	1441072485	30.963809430393653	122.93090386902519	12.9	0.9799999999999613	5.8
413897000	1441072486	30.963864514047806	122.93090537370082	12.9	0.9900000000000091	5.9
413897000	1441072487	30.963922	122.930907	12.9	1.0	6.000000000000001
413897000	1441072488	30.963982330349587	122.93090877333616	12.9	1.0399999999999636	6.000000000000001
413897000	1441072489	30.96404520746369	122.9309106804396	12.9	1.079999999999984	6.000000000000001
413897000	1441072490	30.96411014877647	122.93091269836971	12.9	1.1200000000000045	6.000000000000001
413897000	1441072491	30.96417667172207	122.93091480418586	12.9	1.1599999999999682	6.000000000000001
413897000	1441072492	30.964244293734666	122.93091697494728	12.9	1.2000000000000455	6.000000000000001
413897000	1441072493	30.96431253224844	122.93091918771312	12.9	1.240000000000009	6.000000000000001
413897000	1441072494	30.964380904697602	122.93092141954243	12.9	1.2800000000000296	6.000000000000001
413897000	1441072495	30.964448928516422	122.93092364749414	12.9	1.3199999999999932	6.000000000000001
413897000	1441072496	30.964516121139123	122.93092584862708	12.9	1.3600000000000136	6.000000000000001
413897000	1441072497	30.964581999999996	122.930928	12.9	1.400000000000034	6.000000000000001
413897000	1441072498	30.96464618746538	122.93093008364164	12.9	1.4157894736841854	6.000000000000001
413897000	1441072499	30.964708725629713	122.93093210146134	12.9	1.4315789473684504	6.000000000000001
413897000	1441072500	30.9647697615195	122.93093406033863	12.9	1.4473684210526585	6.000000000000001
413897000	1441072501	30.96482944216119	122.930935967153	12.9	1.4631578947368666	6.000000000000001
413897000	1441072502	30.964887914581265	122.93093782878405	12.9	1.478947368421018	6.000000000000001
413897000	1441072503	30.964945325806188	122.93093965211142	12.9	1.494736842105283	6.000000000000001
413897000	1441072504	30.9650018228624	122.9309414440147	12.9	1.510526315789491	6.000000000000001
413897000	1441072505	30.96505755277636	122.93094321137359	12.9	1.5263157894736992	6.000000000000001
413897000	1441072506	30.96511266257452	122.93094496106772	12.9	1.5421052631579073	6.000000000000001
413897000	1441072507	30.965167299283287	122.93094669997687	12.9	1.5578947368421154	6.000000000000001
413897000	1441072508	30.965221609929124	122.93094843498075	12.9	1.5736842105263236	6.000000000000001
413897000	1441072509	30.965275741538445	122.93095017295913	12.9	1.5894736842105317	6.000000000000001
413897000	1441072510	30.965329841137677	122.93095192079183	12.9	1.6052631578947398	6.000000000000001
413897000	1441072511	30.965384055753226	122.93095368535863	12.9	1.621052631578948	6.000000000000001
413897000	1441072512	30.96543853241151	122.9309554735394	12.9	1.636842105263156	6.000000000000001
413897000	1441072513	30.965493418138927	122.93095729221403	12.9	1.6526315789473642	6.000000000000001
413897000	1441072514	30.965548859961885	122.93095914826236	12.9	1.6684210526315724	6.000000000000001
413897000	1441072515	30.965605004906784	122.93096104856437	12.9	1.6842105263157805	6.000000000000001
413897000	1441072516	30.965662000000005	122.930963	12.9	1.6999999999999886	6.000000000000001
413897000	1441072517	30.965719943789736	122.93096500660783	12.9	1.6999999999999886	6.000000000000001
413897000	1441072518	30.965778740911496	122.93096706106084	12.9	1.6999999999999886	6.000000000000001
413897000	1441072519	30.96583824752256	122.9309691531906	12.9	1.6999999999999886	6.000000000000001
413897000	1441072520	30.96589831978026	122.93097127282863	12.9	1.6999999999999886	6.000000000000001
413897000	1441072521	30.965958813841894	122.93097340980637	12.9	1.6999999999999886	6.000000000000001
413897000	1441072522	30.966019585864817	122.93097555395532	12.9	1.6999999999999886	6.000000000000001
413897000	1441072523	30.96608049200634	122.93097769510685	12.9	1.6999999999999886	6.000000000000001
413897000	1441072524	30.966141388423786	122.93097982309233	12.9	1.6999999999999886	6.000000000000001
413897000	1441072525	30.966202131274542	122.93098192774312	12.9	1.6999999999999886	6.000000000000001
413897000	1441072526	30.966262576715927	122.93098399889051	12.9	1.6999999999999886	6.000000000000001
413897000	1441072527	30.96632258090529	122.93098602636572	12.9	1.6999999999999886	6.000000000000001
413897000	1441072528	30.966381999999996	122.930988	12.9	1.6999999999999886	6.000000000000001
413897000	1441072529	30.966440755792068	122.93098991408657	12.9	1.7300000000000182	6.000000000000001
413897000	1441072530	30.96649903261207	122.93099178076675	12.9	1.759999999999991	6.000000000000001
413897000	1441072531	30.96655708042521	122.93099361664395	12.9	1.7899999999999636	6.000000000000001
413897000	1441072532	30.96661514919666	122.93099543832166	12.9	1.8199999999999932	6.000000000000001
413897000	1441072533	30.966673488891637	122.93099726240338	12.9	1.849999999999966	6.000000000000001
413897000	1441072534	30.966732349475308	122.9309991054927	12.9	1.8799999999999955	6.000000000000001
413897000	1441072535	30.96679198091283	122.9310009841933	12.9	1.9099999999999682	6.000000000000001
413897000	1441072536	30.96685263316934	122.93100291510885	12.9	1.9399999999999977	6.000000000000001
413897000	1441072537	30.966914556210032	122.93100491484313	12.9	1.9699999999999704	6.000000000000001
413897000	1441072538	30.966978000000005	122.931007	12.9	2.0	6.000000000000001
413897000	1441072539	30.967043106510033	122.93100917986122	12.9	1.9624999999999773	6.000000000000001
413897000	1441072540	30.967109585733425	122.93101143442013	12.9	1.9250000000000114	6.000000000000001
413897000	1441072541	30.967177039669227	122.93101373634785	12.9	1.8874999999999886	6.000000000000001
413897000	1441072542	30.967245070316427	122.93101605831538	12.9	1.849999999999966	6.000000000000001
413897000	1441072543	30.967313279674034	122.93101837299363	12.9	1.8125	6.000000000000001
413897000	1441072544	30.96738126974112	122.9310206530534	12.9	1.7749999999999773	6.000000000000001
413897000	1441072545	30.967448642516743	122.93102287116534	12.9	1.7374999999999545	6.000000000000001
413897000	1441072546	30.967514999999995	122.93102500000002	12.9	1.6999999999999886	6.000000000000001
413897000	1441072547	30.967580029017352	122.93102701845731	12.9	1.6909090909090878	6.000000000000001
413897000	1441072548	30.967643755704813	122.93102893035474	12.9	1.681818181818187	6.000000000000001
413897000	1441072549	30.967706291025728	122.93103074573928	12.9	1.6727272727272862	6.000000000000001
413897000	1441072550	30.967767745943465	122.93103247465794	12.9	1.6636363636363285	6.000000000000001
413897000	1441072551	30.9678282314214	122.93103412715772	12.9	1.6545454545454845	6.000000000000001
413897000	1441072552	30.96788785842286	122.93103571328575	12.9	1.6454545454545269	6.000000000000001
413897000	1441072553	30.967946737911188	122.93103724308918	12.9	1.636363636363626	6.000000000000001
413897000	1441072554	30.96800498084974	122.93103872661509	12.9	1.6272727272727252	6.000000000000001
413897000	1441072555	30.96806269820183	122.93104017391072	12.9	1.6181818181818244	6.000000000000001
413897000	1441072556	30.968120000930806	122.93104159502329	12.9	1.6090909090908667	6.000000000000001
413897000	1441072557	30.968177	122.93104300000002	12.9	1.6000000000000227	6.000000000000001
413897000	1441072558	30.968233792833097	122.93104439743146	12.905263157894737	1.5842105263158146	6.000000000000001
413897000	1441072559	30.96829042269542	122.93104579008136	12.910526315789474	1.5684210526315496	6.000000000000001
413897000	1441072560	30.968346919312616	122.93104717925658	12.91578947368421	1.5526315789473415	6.000000000000001
413897000	1441072561	30.96840331241038	122.93104856626411	12.921052631578947	1.5368421052631902	6.000000000000001
413897000	1441072562	30.968459631714367	122.93104995241093	12.926315789473685	1.521052631578982	6.000000000000001
413897000	1441072563	30.968515906950284	122.93105133900397	12.931578947368422	1.505263157894717	6.000000000000001
413897000	1441072564	30.968572167843764	122.93105272735023	12.936842105263159	1.489473684210509	6.000000000000001
413897000	1441072565	30.96862844412049	122.9310541187567	12.942105263157895	1.4736842105263577	6.000000000000001
413897000	1441072566	30.96868476550615	122.93105551453033	12.947368421052632	1.4578947368421495	6.000000000000001
413897000	1441072567	30.96874116172639	122.9310569159781	12.952631578947368	1.4421052631578846	6.000000000000001
413897000	1441072568	30.968797662506898	122.93105832440703	12.957894736842105	1.4263157894736764	6.000000000000001
413897000	1441072569	30.968854297573326	122.9310597411241	12.963157894736842	1.4105263157894683	6.000000000000001
413897000	1441072570	30.968911096651347	122.93106116743628	12.968421052631578	1.394736842105317	6.000000000000001
413897000	1441072571	30.96896808946661	122.93106260465063	12.973684210526315	1.378947368421052	6.000000000000001
413897000	1441072572	30.969025305744807	122.93106405407413	12.978947368421053	1.363157894736844	6.000000000000001
413897000	1441072573	30.96908277521159	122.93106551701382	12.98421052631579	1.3473684210526358	6.000000000000001
413897000	1441072574	30.969140527592604	122.93106699477667	12.989473684210527	1.3315789473684845	6.000000000000001
413897000	1441072575	30.969198592613523	122.93106848866972	12.994736842105263	1.3157894736842195	6.000000000000001
413897000	1441072576	30.969257000000002	122.93107000000002	13.0	1.3000000000000114	6.000000000000001
413897000	1441072577	30.969315769400563	122.93107152893349	13.0	1.3000000000000114	6.000000000000001
413897000	1441072578	30.96937488015519	122.9310730710717	13.0	1.3000000000000114	6.000000000000001
413897000	1441072579	30.969434301526707	122.93107462087502	13.0	1.3000000000000114	6.000000000000001
413897000	1441072580	30.969494002777964	122.93107617280393	13.0	1.3000000000000114	6.000000000000001
413897000	1441072581	30.969553953171804	122.93107772131879	13.0	1.3000000000000114	6.000000000000001
413897000	1441072582	30.969614121971063	122.93107926087998	13.0	1.3000000000000114	6.000000000000001
413897000	1441072583	30.9696744784386	122.93108078594791	13.0	1.3000000000000114	6.000000000000001
413897000	1441072584	30.96973499183725	122.93108229098291	13.0	1.3000000000000114	6.000000000000001
413897000	1441072585	30.96979563142987	122.9310837704453	13.0	1.3000000000000114	6.000000000000001
413897000	1441072586	30.96985636647929	122.93108521879542	13.0	1.3000000000000114	6.000000000000001
413897000	1441072587	30.969917166248386	122.93108663049355	13.0	1.3000000000000114	6.000000000000001
413897000	1441072588	30.969977999999998	122.93108800000002	13.0	1.3000000000000114	6.000000000000001
413897000	1441072589	30.97003883555259	122.93108932661924	13.0	1.3199999999999932	6.000000000000001
413897000	1441072590	30.97009963494712	122.93109062903254	13.0	1.3400000000000318	6.000000000000001
413897000	1441072591	30.97016035878012	122.93109193076543	13.0	1.3600000000000136	6.000000000000001
413897000	1441072592	30.97022096764819	122.93109325534348	13.0	1.3799999999999955	6.000000000000001
413897000	1441072593	30.970281422147846	122.93109462629235	13.0	1.400000000000034	6.000000000000001
413897000	1441072594	30.970341682875695	122.93109606713772	13.0	1.420000000000016	6.000000000000001
413897000	1441072595	30.970401710428277	122.93109760140531	13.0	1.4399999999999977	6.000000000000001
413897000	1441072596	30.97046146540213	122.93109925262098	13.0	1.4600000000000364	6.000000000000001
413897000	1441072597	30.970520908393855	122.93110104431057	13.0	1.4800000000000182	6.000000000000001
413897000	1441072598	30.970580000000005	122.931103	13.0	1.5	6.000000000000001
413897000	1441072599	30.97063874264081	122.93110513654447	13.0	1.48888888888888	6.000000000000001
413897000	1441072600	30.970697306031255	122.93110744411621	13.0	1.47777777777776	6.000000000000001
413897000	1441072601	30.97075590170999	122.93110990621663	13.0	1.4666666666666401	6.000000000000001
413897000	1441072602	30.970814741215662	122.93111250634716	13.0	1.4555555555555202	6.000000000000001
413897000	1441072603	30.970874036086887	122.93111522800923	13.0	1.444444444444457	6.000000000000001
413897000	1441072604	30.970933997862314	122.93111805470414	13.0	1.4333333333333371	6.000000000000001
413897000	1441072605	30.970994838080575	122.93112096993337	13.0	1.4222222222222172	6.000000000000001
413897000	1441072606	30.971056768280263	122.93112395719821	13.0	1.411111111111154	6.000000000000001
413897000	1441072607	30.971120000000003	122.93112700000002	13.0	1.400000000000034	6.000000000000001
413897000	1441072608	30.971184656221787	122.93113008298953	12.988888888888889	1.4666666666666401	6.000000000000001
413897000	1441072609	30.971250505701306	122.9311331954151	12.977777777777778	1.5333333333333599	6.000000000000001
413897000	1441072610	30.971317228637645	122.93113632767438	12.966666666666667	1.6000000000000227	6.000000000000001
413897000	1441072611	30.971384505229924	122.93113947016502	12.955555555555556	1.6666666666666288	6.000000000000001
413897000	1441072612	30.97145201567724	122.93114261328452	12.944444444444445	1.7333333333333485	6.000000000000001
413897000	1441072613	30.971519440178746	122.93114574743039	12.933333333333334	1.8000000000000114	6.000000000000001
413897000	1441072614	30.971586458933608	122.93114886300005	12.922222222222222	1.8666666666666174	6.000000000000001
413897000	1441072615	30.97165275214097	122.93115195039081	12.911111111111111	1.9333333333333371	6.000000000000001
413897000	1441072616	30.971717999999996	122.931155	12.9	2.0	6.000000000000001
413897000	1441072617	30.971781951592302	122.93115800431607	12.905000000000001	2.0049999999999955	6.000000000000001
413897000	1441072618	30.971844631529102	122.93116096419257	12.91	2.009999999999991	6.000000000000001
413897000	1441072619	30.971906133304007	122.93116388257437	12.915000000000001	2.0149999999999864	6.000000000000001
413897000	1441072620	30.971966550410617	122.93116676240622	12.92	2.019999999999982	6.000000000000001
413897000	1441072621	30.972025976342547	122.93116960663308	12.925	2.0249999999999773	6.000000000000001
413897000	1441072622	30.972084504593408	122.93117241819978	12.93	2.0299999999999727	6.000000000000001
413897000	1441072623	30.972142228656786	122.93117520005127	12.935	2.035000000000025	6.000000000000001
413897000	1441072624	30.972199242026274	122.93117795513244	12.94	2.0399999999999636	6.000000000000001
413897000	1441072625	30.97225563819546	122.93118068638825	12.945	2.045000000000016	6.000000000000001
413897000	1441072626	30.97231151065793	122.93118339676364	12.95	2.0500000000000114	6.000000000000001
413897000	1441072627	30.972366952907294	122.93118608920363	12.955	2.055000000000007	6.000000000000001
413897000	1441072628	30.972422058437072	122.93118876665322	12.96	2.0600000000000023	6.000000000000001
413897000	1441072629	30.972476920740913	122.93119143205737	12.965	2.0649999999999977	6.000000000000001
413897000	1441072630	30.972531633312318	122.93119408836118	12.97	2.07000000000005	6.000000000000001
413897000	1441072631	30.972586289644912	122.93119673850964	12.975	2.0749999999999886	6.000000000000001
413897000	1441072632	30.972640983232235	122.93119938544785	12.98	2.080000000000041	6.000000000000001
413897000	1441072633	30.972695807567842	122.9312020321209	12.985	2.0849999999999795	6.000000000000001
413897000	1441072634	30.972750856145314	122.93120468147383	12.99	2.090000000000032	6.000000000000001
413897000	1441072635	30.972806222458168	122.93120733645182	12.995	2.0949999999999704	6.000000000000001
413897000	1441072636	30.972861999999996	122.93121	13.0	2.1000000000000227	6.000000000000001
413897000	1441072637	30.972918275066405	122.93121267407787	13.0	2.091666666666697	6.000000000000001
413897000	1441072638	30.97297510516134	122.93121535670275	13.0	2.0833333333333144	6.000000000000001
413897000	1441072639	30.9730325405908	122.93121804490627	13.0	2.0749999999999886	6.000000000000001
413897000	1441072640	30.973090631660774	122.93122073572009	13.0	2.066666666666663	6.000000000000001
413897000	1441072641	30.973149428677296	122.93122342617586	13.0	2.058333333333337	6.000000000000001
413897000	1441072642	30.973208981946364	122.93122611330527	13.0	2.0500000000000114	6.000000000000001
413897000	1441072643	30.973269341773953	122.93122879413993	13.0	2.0416666666666288	6.000000000000001
413897000	1441072644	30.973330558466092	122.93123146571152	13.0	2.033333333333303	6.000000000000001
413897000	1441072645	30.973392682328782	122.93123412505166	13.0	2.0249999999999773	6.000000000000001
413897000	1441072646	30.973455763667996	122.93123676919203	13.0	2.0166666666666515	6.000000000000001
413897000	1441072647	30.973519852789746	122.93123939516425	13.0	2.0083333333333258	6.000000000000001
413897000	1441072648	30.973585000000003	122.93124199999998	13.0	2.0	6.000000000000001
413897000	1441072649	30.97365120452196	122.93124458209903	13.0	2.01111111111112	6.000000000000001
413897000	1441072650	30.973718261247583	122.93124714533393	13.0	2.022222222222183	6.000000000000001
413897000	1441072651	30.97378591398601	122.93124969494536	13.0	2.033333333333303	6.000000000000001
413897000	1441072652	30.97385390654644	122.93125223617407	13.0	2.044444444444423	6.000000000000001
413897000	1441072653	30.97392198273803	122.93125477426074	13.0	2.055555555555543	6.000000000000001
413897000	1441072654	30.973989886369978	122.93125731444597	13.0	2.066666666666663	6.000000000000001
413897000	1441072655	30.97405736125147	122.93125986197053	13.0	2.077777777777783	6.000000000000001
413897000	1441072656	30.974124151191756	122.93126242207497	13.0	2.088888888888903	6.000000000000001
413897000	1441072657	30.974190000000004	122.931265	13.0	2.1000000000000227	6.000000000000001
413897000	1441072658	30.974254702216815	122.93126759842389	13.011111111111111	2.077777777777783	6.000000000000001
413897000	1441072659	30.974318255308088	122.93127020977552	13.022222222222222	2.055555555555543	6.000000000000001
413897000	1441072660	30.974380707471056	122.93127282392142	13.033333333333333	2.033333333333303	6.000000000000001
413897000	1441072661	30.974442106902973	122.93127543072814	13.044444444444444	2.01111111111112	6.000000000000001
413897000	1441072662	30.97450250180107	122.9312780200621	13.055555555555555	1.988888888888937	6.000000000000001
413897000	1441072663	30.974561940362587	122.93128058178985	13.066666666666666	1.966666666666697	6.000000000000001
413897000	1441072664	30.974620470784743	122.9312831057778	13.077777777777778	1.944444444444457	6.000000000000001
413897000	1441072665	30.97467814126482	122.93128558189235	13.088888888888889	1.9222222222222172	6.000000000000001
413897000	1441072666	30.974734999999995	122.931288	13.1	1.8999999999999773	6.000000000000001
413897000	1441072667	30.974791111224107	122.9312903538194	13.1	1.9272727272726797	6.000000000000001
413897000	1441072668	30.974846603317186	122.93129265247872	13.1	1.954545454545439	6.000000000000001
413897000	1441072669	30.974901620695874	122.93129490895836	13.1	1.9818181818181415	6.000000000000001
413897000	1441072670	30.97495630777678	122.93129713623894	13.1	2.009090909090901	6.000000000000001
413897000	1441072671	30.975010808976535	122.93129934730091	13.1	2.0363636363636033	6.000000000000001
413897000	1441072672	30.97506526871171	122.93130155512495	13.1	2.0636363636363626	6.000000000000001
413897000	1441072673	30.97511983139892	122.93130377269169	13.1	2.090909090909065	6.000000000000001
413897000	1441072674	30.975174641454778	122.93130601298179	13.1	2.1181818181818244	6.000000000000001
413897000	1441072675	30.975229843295864	122.93130828897603	13.1	2.145454545454527	6.000000000000001
413897000	1441072676	30.975285581338746	122.93131061365519	13.1	2.172727272727286	6.000000000000001
413897000	1441072677	30.975342000000005	122.93131300000002	13.1	2.1999999999999886	6.000000000000001
413897000	1441072678	30.97539920748888	122.9313154577371	13.1	2.1947368421052715	6.000000000000001
413897000	1441072679	30.975457167185265	122.93131798357562	13.1	2.1894736842105544	6.000000000000001
413897000	1441072680	30.975515806261733	122.93132057097041	13.1	2.1842105263158373	6.000000000000001
413897000	1441072681	30.97557505189085	122.93132321337629	13.1	2.1789473684210634	6.000000000000001
413897000	1441072682	30.97563483124518	122.93132590424807	13.1	2.1736842105263463	6.000000000000001
413897000	1441072683	30.9756950714973	122.9313286370405	13.1	2.1684210526315724	6.000000000000001
413897000	1441072684	30.975755699819764	122.93133140520833	13.1	2.1631578947368553	6.000000000000001
413897000	1441072685	30.975816643385183	122.9313342022063	13.1	2.157894736842138	6.000000000000001
413897000	1441072686	30.975877829366134	122.9313370214891	13.1	2.1526315789473642	6.000000000000001
413897000	1441072687	30.975939184935196	122.93133985651143	13.1	2.147368421052647	6.000000000000001
413897000	1441072688	30.976000637264953	122.93134270072792	13.1	2.142105263157873	6.000000000000001
413897000	1441072689	30.976062113528	122.93134554759318	13.1	2.136842105263156	6.000000000000001
413897000	1441072690	30.976123540896943	122.93134839056188	13.1	2.131578947368439	6.000000000000001
413897000	1441072691	30.976184846544367	122.93135122308854	13.1	2.126315789473722	6.000000000000001
413897000	1441072692	30.976245957642877	122.93135403862773	13.1	2.121052631579005	6.000000000000001
413897000	1441072693	30.976306801365094	122.93135683063397	13.1	2.115789473684231	6.000000000000001
413897000	1441072694	30.976367304883606	122.93135959256178	13.1	2.1105263157895138	6.000000000000001
413897000	1441072695	30.976427395371033	122.93136231786563	13.1	2.10526315789474	6.000000000000001
413897000	1441072696	30.976486999999995	122.93136499999999	13.1	2.1000000000000227	6.000000000000001
413897000	1441072697	30.976546089433025	122.93136763621798	13.091666666666667	2.1166666666666742	6.000000000000001
413897000	1441072698	30.976604808292358	122.93137023896753	13.083333333333332	2.1333333333333826	6.000000000000001
413897000	1441072699	30.97666334469013	122.93137282449534	13.075	2.150000000000034	6.000000000000001
413897000	1441072700	30.976721886738492	122.93137540904814	13.066666666666666	2.1666666666666856	6.000000000000001
413897000	1441072701	30.97678062254955	122.93137800887274	13.058333333333334	2.183333333333394	6.000000000000001
413897000	1441072702	30.97683974023546	122.93138064021602	13.05	2.1999999999999886	6.000000000000001
413897000	1441072703	30.976899427908286	122.93138331932488	13.041666666666666	2.21666666666664	6.000000000000001
413897000	1441072704	30.976959873680197	122.93138606244635	13.033333333333333	2.2333333333333485	6.000000000000001
413897000	1441072705	30.97702126566322	122.9313888858274	13.025	2.25	6.000000000000001
413897000	1441072706	30.977083791969477	122.93139180571525	13.016666666666666	2.2666666666666515	6.000000000000001
413897000	1441072707	30.977147640711046	122.93139483835702	13.008333333333333	2.28333333333336	6.000000000000001
413897000	1441072708	30.977212999999992	122.93139799999999	13.0	2.3000000000000114	6.000000000000001
413897000	1441072709	30.977279945127055	122.93140129599904	13.011111111111111	2.3000000000000114	6.000000000000001
413897000	1441072710	30.977348100097824	122.93140468813912	13.022222222222222	2.3000000000000114	6.000000000000001
413897000	1441072711	30.977416976096578	122.93140812731262	13.033333333333333	2.3000000000000114	6.000000000000001
413897000	1441072712	30.97748608430763	122.93141156441163	13.044444444444444	2.3000000000000114	6.000000000000001
413897000	1441072713	30.977554935915304	122.93141495032812	13.055555555555555	2.3000000000000114	6.000000000000001
413897000	1441072714	30.977623042103975	122.93141823595377	13.066666666666666	2.3000000000000114	6.000000000000001
413897000	1441072715	30.97768991405805	122.9314213721801	13.077777777777778	2.3000000000000114	6.000000000000001
413897000	1441072716	30.977755062961908	122.93142430989846	13.088888888888889	2.3000000000000114	6.000000000000001
413897000	1441072717	30.97781800000001	122.931427	13.1	2.3000000000000114	6.000000000000001
413897000	1441072718	30.977878388178457	122.93142940889757	13.1	2.25	6.000000000000001
413897000	1441072719	30.97793649779002	122.93143156509136	13.1	2.1999999999999886	6.000000000000001
413897000	1441072720	30.977992750949113	122.93143351260356	13.1	2.150000000000034	6.000000000000001
413897000	1441072721	30.978047569770126	122.93143529545655	13.1	2.1000000000000227	6.000000000000001
413897000	1441072722	30.97810137636742	122.93143695767282	13.1	2.0500000000000114	6.000000000000001
413897000	1441072723	30.97815459285535	122.93143854327496	13.1	2.0	6.000000000000001
413897000	1441072724	30.978207641348263	122.93144009628583	13.1	1.9499999999999886	6.000000000000001
413897000	1441072725	30.97826094396048	122.93144166072824	13.1	1.8999999999999773	6.000000000000001
413897000	1441072726	30.978314922806295	122.93144328062525	13.1	1.849999999999966	6.000000000000001
413897000	1441072727	30.97836999999999	122.931445	13.1	1.8000000000000114	6.000000000000001
413897000	1441072728	30.978426503609654	122.9314468525256	13.1	1.7799999999999727	6.000000000000001
413897000	1441072729	30.978484385518477	122.93144883047475	13.1	1.759999999999991	6.000000000000001
413897000	1441072730	30.978543503563465	122.93145091576986	13.1	1.740000000000009	6.000000000000001
413897000	1441072731	30.97860371558161	122.93145309033336	13.1	1.7199999999999704	6.000000000000001
413897000	1441072732	30.978664879409944	122.93145533608765	13.1	1.6999999999999886	6.000000000000001
413897000	1441072733	30.97872685288545	122.93145763495504	13.1	1.6800000000000068	6.000000000000001
413897000	1441072734	30.97878949384518	122.9314599688578	13.1	1.660000000000025	6.000000000000001
413897000	1441072735	30.97885266012617	122.93146231971812	13.1	1.6399999999999864	6.000000000000001
413897000	1441072736	30.978916209565412	122.93146466945817	13.1	1.6200000000000045	6.000000000000001
413897000	1441072737	30.97898	122.93146700000001	13.1	1.6000000000000227	6.000000000000001
413897000	1441072738	30.97904388555404	122.93146929461912	13.1	1.5727272727273203	6.000000000000001
413897000	1441072739	30.979107705500113	122.93147154200479	13.1	1.545454545454561	6.000000000000001
413897000	1441072740	30.979171295397837	122.93147373219968	13.1	1.5181818181818016	6.000000000000001
413897000	1441072741	30.97923449080689	122.93147585524643	13.1	1.4909090909090992	6.000000000000001
413897000	1441072742	30.979297127286937	122.93147790118765	13.1	1.4636363636363399	6.000000000000001
413897000	1441072743	30.979359040397647	122.93147986006589	13.1	1.4363636363636374	6.000000000000001
413897000	1441072744	30.979420065698687	122.93148172192369	13.1	1.409090909090878	6.000000000000001
413897000	1441072745	30.979480038749745	122.93148347680354	13.1	1.3818181818181756	6.000000000000001
413897000	1441072746	30.979538795110514	122.93148511474793	13.1	1.3545454545454731	6.000000000000001
413897000	1441072747	30.9795961703407	122.93148662579925	13.1	1.3272727272727138	6.000000000000001
413897000	1441072748	30.979652000000005	122.93148799999999	13.1	1.3000000000000114	6.000000000000001
413897000	1441072749	30.979706232427812	122.93148923758926	13.1	1.3000000000000114	6.000000000000001
413897000	1441072750	30.97975926708241	122.93149037959336	13.1	1.3000000000000114	6.000000000000001
413897000	1441072751	30.979811616201744	122.93149147723541	13.1	1.3000000000000114	6.000000000000001
413897000	1441072752	30.979863792023735	122.93149258173875	13.1	1.3000000000000114	6.000000000000001
413897000	1441072753	30.979916306786304	122.93149374432683	13.1	1.3000000000000114	6.000000000000001
413897000	1441072754	30.97996967272735	122.9314950162232	13.1	1.3000000000000114	6.000000000000001
413897000	1441072755	30.980024402084762	122.93149644865156	13.1	1.3000000000000114	6.000000000000001
413897000	1441072756	30.98008100709636	122.93149809283582	13.1	1.3000000000000114	6.000000000000001
413897000	1441072757	30.980140000000002	122.93149999999999	13.1	1.3000000000000114	6.000000000000001
413897000	1441072758	30.980201730732322	122.93150220409893	13.1	1.3090909090909122	6.000000000000001
413897000	1441072759	30.980265900025387	122.93150467001006	13.1	1.318181818181813	6.000000000000001
413897000	1441072760	30.98033204631006	122.93150734534126	13.1	1.3272727272727138	6.000000000000001
413897000	1441072761	30.98039970801728	122.93151017770023	13.1	1.3363636363636715	6.000000000000001
413897000	1441072762	30.98046842357794	122.93151311469455	13.1	1.3454545454545723	6.000000000000001
413897000	1441072763	30.980537731423038	122.93151610393154	13.1	1.3545454545454731	6.000000000000001
413897000	1441072764	30.980607169983532	122.9315190930184	13.1	1.363636363636374	6.000000000000001
413897000	1441072765	30.980676277690435	122.93152202956203	13.1	1.3727272727273316	6.000000000000001
413897000	1441072766	30.980744592974776	122.93152486116918	13.1	1.3818181818181756	6.000000000000001
413897000	1441072767	30.980811654267605	122.93152753544638	13.1	1.3909090909091333	6.000000000000001
413897000	1441072768	30.980877	122.93153000000001	13.1	1.400000000000034	6.000000000000001
413897000	1441072769	30.98094032604671	122.9315322188521	13.11	1.400000000000034	6.000000000000001
413897000	1441072770	30.981001958057185	122.93153422168807	13.12	1.400000000000034	6.000000000000001
413897000	1441072771	30.981062379124474	122.93153605460934	13.129999999999999	1.400000000000034	6.000000000000001
413897000	1441072772	30.981122072341638	122.93153776371751	13.139999999999999	1.400000000000034	6.000000000000001
413897000	1441072773	30.981181520801695	122.93153939511434	13.149999999999999	1.400000000000034	6.000000000000001
413897000	1441072774	30.981241207597662	122.93154099490175	13.16	1.400000000000034	6.000000000000001
413897000	1441072775	30.98130161582252	122.93154260918175	13.17	1.400000000000034	6.000000000000001
413897000	1441072776	30.98136322856924	122.93154428405651	13.18	1.400000000000034	6.000000000000001
413897000	1441072777	30.98142652893075	122.93154606562845	13.19	1.400000000000034	6.000000000000001
413897000	1441072778	30.981491999999996	122.931548	13.2	1.400000000000034	6.000000000000001
413897000	1441072779	30.981559912203497	122.93155011860969	13.1875	1.400000000000034	6.000000000000001
413897000	1441072780	30.98162968530227	122.9315523942393	13.174999999999999	1.400000000000034	6.000000000000001
413897000	1441072781	30.981700526390977	122.93155478500631	13.1625	1.400000000000034	6.000000000000001
413897000	1441072782	30.98177164256435	122.931557249028	13.149999999999999	1.400000000000034	6.000000000000001
413897000	1441072783	30.98184224091714	122.93155974442143	13.1375	1.400000000000034	6.000000000000001
413897000	1441072784	30.981911528544124	122.93156222930347	13.125	1.400000000000034	6.000000000000001
413897000	1441072785	30.981978712540116	122.93156466179084	13.112499999999999	1.400000000000034	6.000000000000001
413897000	1441072786	30.982042999999994	122.931567	13.1	1.400000000000034	6.000000000000001
413897000	1441072787	30.982103842782116	122.93156921217557	13.10909090909091	1.409090909090878	6.000000000000001
413897000	1441072788	30.982161671798824	122.93157130707525	13.118181818181817	1.4181818181818358	6.000000000000001
413897000	1441072789	30.982217162725874	122.93157330358517	13.127272727272727	1.4272727272727366	6.000000000000001
413897000	1441072790	30.98227099123902	122.93157522059153	13.136363636363637	1.4363636363636374	6.000000000000001
413897000	1441072791	30.982323833014	122.93157707698069	13.145454545454545	1.4454545454545382	6.000000000000001
413897000	1441072792	30.98237636372651	122.93157889163903	13.154545454545454	1.4545454545454959	6.000000000000001
413897000	1441072793	30.98242925905223	122.9315806834531	13.163636363636362	1.4636363636363399	6.000000000000001
413897000	1441072794	30.982483194666813	122.93158247130951	13.172727272727272	1.4727272727272975	6.000000000000001
413897000	1441072795	30.98253884624591	122.9315842740949	13.181818181818182	1.4818181818181984	6.000000000000001
413897000	1441072796	30.982596889465096	122.93158611069613	13.19090909090909	1.4909090909090992	6.000000000000001
413897000	1441072797	30.98265799999999	122.931588	13.2	1.5	6.000000000000001
413897000	1441072798	30.982722599069785	122.93158995494677	13.2	1.4800000000000182	6.000000000000001
413897000	1441072799	30.982790090068285	122.93159196468946	13.2	1.4600000000000364	6.000000000000001
413897000	1441072800	30.98285962193304	122.93159401243422	13.2	1.4399999999999977	6.000000000000001
413897000	1441072801	30.98293034360157	122.93159608138713	13.2	1.420000000000016	6.000000000000001
413897000	1441072802	30.9830014040115	122.93159815475411	13.2	1.400000000000034	6.000000000000001
413897000	1441072803	30.98307195210043	122.931600215741	13.2	1.3799999999999955	6.000000000000001
413897000	1441072804	30.983141136806022	122.9316022475535	13.2	1.3600000000000136	6.000000000000001
413897000	1441072805	30.983208107065987	122.93160423339718	13.2	1.3400000000000318	6.000000000000001
413897000	1441072806	30.983272011818055	122.93160615647757	13.2	1.3199999999999932	6.000000000000001
413897000	1441072807	30.983332000000008	122.93160800000001	13.2	1.3000000000000114	6.000000000000001
413897000	1441072808	30.983387513312834	122.93160975380506	13.2	1.3199999999999932	5.9
413897000	1441072809	30.983439164510518	122.93161143427436	13.2	1.3400000000000318	5.8
413897000	1441072810	30.983487859110227	122.93161306442481	13.2	1.3600000000000136	5.7
413897000	1441072811	30.98353450262908	122.93161466727356	13.2	1.3799999999999955	5.6
413897000	1441072812	30.983580000584194	122.9316162658378	13.2	1.400000000000034	5.5
413897000	1441072813	30.983625258492612	122.93161788313479	13.2	1.420000000000016	5.3999999999999995
413897000	1441072814	30.983671181871394	122.93161954218193	13.2	1.4399999999999977	5.300000000000001
413897000	1441072815	30.983718676237572	122.93162126599677	13.2	1.4600000000000364	5.2
413897000	1441072816	30.983768647108118	122.93162307759688	13.2	1.4800000000000182	5.1
413897000	1441072817	30.983822	122.931625	13.2	1.5	5.0
413897000	1441072818	30.98387939319267	122.93162704867893	13.2	1.4727272727272975	5.0
413897000	1441072819	30.98394049601571	122.93162920892613	13.2	1.4454545454545382	5.0
413897000	1441072820	30.984004730561278	122.93163145848897	13.2	1.4181818181818358	5.0
413897000	1441072821	30.984071518921525	122.93163377511466	13.2	1.3909090909090764	5.0
413897000	1441072822	30.98414028318859	122.93163613655037	13.2	1.363636363636374	5.0
413897000	1441072823	30.984210445454725	122.93163852054309	13.2	1.3363636363636147	5.0
413897000	1441072824	30.984281427812142	122.93164090483975	13.2	1.3090909090909122	5.0
413897000	1441072825	30.98435265235307	122.93164326718717	13.2	1.2818181818181529	5.0
413897000	1441072826	30.98442354116982	122.93164558533198	13.2	1.2545454545454504	5.0
413897000	1441072827	30.984493516354675	122.93164783702079	13.2	1.227272727272691	5.0
413897000	1441072828	30.984561999999993	122.93164999999999	13.2	1.1999999999999886	5.0
413897000	1441072829	30.984628556536002	122.93165205716099	13.2	1.2099999999999795	5.0
413897000	1441072830	30.984693319744636	122.93165401197521	13.2	1.2199999999999704	5.0
413897000	1441072831	30.984756565745656	122.93165587305923	13.2	1.2299999999999613	5.0
413897000	1441072832	30.984818570658867	122.93165764902959	13.2	1.2399999999999523	5.0
413897000	1441072833	30.98487961060401	122.93165934850295	13.2	1.25	5.0
413897000	1441072834	30.984939961700867	122.931660980096	13.2	1.2600000000000477	5.0
413897000	1441072835	30.984999900069155	122.93166255242545	13.2	1.2700000000000387	5.0
413897000	1441072836	30.985059701828636	122.93166407410804	13.2	1.2800000000000296	5.0
413897000	1441072837	30.985119643099004	122.93166555376062	13.2	1.2900000000000205	5.0
413897000	1441072838	30.985179999999993	122.93166700000002	13.2	1.3000000000000114	5.0
413897000	1441072839	30.985240979412293	122.93166842153313	13.21111111111111	1.2666666666666515	5.0
413897000	1441072840	30.98530251126055	122.93166982742714	13.222222222222221	1.2333333333333485	5.0
413897000	1441072841	30.985364456230414	122.9316712268393	13.233333333333333	1.2000000000000455	5.0
413897000	1441072842	30.98542667500752	122.93167262892683	13.244444444444444	1.1666666666666856	5.0
413897000	1441072843	30.98548902827754	122.93167404284699	13.255555555555556	1.1333333333333258	5.0
413897000	1441072844	30.98555137672614	122.9316754777571	13.266666666666667	1.099999999999966	5.0
413897000	1441072845	30.985613581038965	122.93167694281442	13.277777777777779	1.0666666666666629	5.0
413897000	1441072846	30.985675501901685	122.93167844717628	13.28888888888889	1.0333333333333599	5.0
413897000	1441072847	30.985737	122.93168000000001	13.3	1.0	5.0
413897000	1441072848	30.98579799493977	122.9316816072347	13.3	0.9900000000000091	5.0
413897000	1441072849	30.98585864200777	122.93168326199644	13.3	0.9799999999999613	5.0
413897000	1441072850	30.985919155410937	122.93168495419302	13.3	0.9699999999999704	5.0
413897000	1441072851	30.985979749356204	122.93168667373227	13.3	0.9599999999999795	5.0
413897000	1441072852	30.98604063805053	122.93168841052203	13.3	0.9499999999999886	5.0
413897000	1441072853	30.986102035700817	122.93169015447003	13.3	0.9399999999999977	5.0
413897000	1441072854	30.986164156514004	122.93169189548408	13.3	0.9300000000000068	5.0
413897000	1441072855	30.986227214697	122.93169362347192	13.3	0.9200000000000159	5.0
413897000	1441072856	30.98629142445671	122.9316953283413	13.3	0.9099999999999682	5.0
413897000	1441072857	30.986357	122.931697	13.3	0.8999999999999773	5.0
413897000	1441072858	30.986424055534755	122.93169863068601	13.290000000000001	0.8899999999999864	5.0
413897000	1441072859	30.98649230527256	122.93170022195861	13.280000000000001	0.8799999999999955	5.0
413897000	1441072860	30.986561363426045	122.93170177770735	13.27	0.8700000000000045	5.0
413897000	1441072861	30.986630844207784	122.93170330182174	13.26	0.8600000000000136	5.0
413897000	1441072862	30.98670036183042	122.93170479819135	13.25	0.8500000000000227	5.0
413897000	1441072863	30.986769530506596	122.93170627070567	13.24	0.839999999999975	5.0
413897000	1441072864	30.98683796444896	122.9317077232542	13.23	0.8299999999999841	5.0
413897000	1441072865	30.986905277870193	122.93170915972644	13.219999999999999	0.8199999999999932	5.0
413897000	1441072866	30.986971084982965	122.93171058401188	13.209999999999999	0.8100000000000023	5.0
413897000	1441072867	30.987035	122.93171200000002	13.2	0.8000000000000114	5.0
413897000	1441072868	30.987096746186054	122.93171341072332	13.2	0.8090909090909122	5.090909090909091
413897000	1441072869	30.987156483014218	122.93171481578635	13.2	0.818181818181813	5.181818181818182
413897000	1441072870	30.987214479009545	122.93171621393671	13.2	0.8272727272727138	5.2727272727272725
413897000	1441072871	30.987271002697167	122.93171760392202	13.2	0.8363636363636147	5.363636363636363
413897000	1441072872	30.987326322602154	122.93171898448993	13.2	0.8454545454545155	5.454545454545455
413897000	1441072873	30.987380707249567	122.93172035438803	13.2	0.8545454545454731	5.545454545454546
413897000	1441072874	30.98743442516447	122.93172171236402	13.2	0.863636363636374	5.636363636363637
413897000	1441072875	30.987487744871917	122.93172305716554	13.2	0.8727272727272748	5.7272727272727275
413897000	1441072876	30.987540934896973	122.93172438754024	13.2	0.8818181818181756	5.818181818181818
413897000	1441072877	30.987594263764667	122.93172570223582	13.2	0.8909090909091333	5.909090909090909
413897000	1441072878	30.987648	122.931727	13.2	0.8999999999999773	6.000000000000001
413897000	1441072879	30.98770236977795	122.93172828089654	13.205	0.9200000000000159	6.000000000000001
413897000	1441072880	30.987757429873273	122.93172955025362	13.209999999999999	0.9399999999999977	6.000000000000001
413897000	1441072881	30.987813194710647	122.93173081471555	13.215	0.9599999999999795	6.000000000000001
413897000	1441072882	30.987869678714766	122.93173208092658	13.219999999999999	0.9799999999999613	6.000000000000001
413897000	1441072883	30.98792689631033	122.93173335553108	13.225	1.0	6.000000000000001
413897000	1441072884	30.987984861921998	122.93173464517332	13.23	1.0199999999999818	6.000000000000001
413897000	1441072885	30.988043589974467	122.93173595649768	13.235	1.0399999999999636	6.000000000000001
413897000	1441072886	30.988103094892438	122.93173729614853	13.24	1.0600000000000023	6.000000000000001
413897000	1441072887	30.988163391100578	122.93173867077024	13.245	1.079999999999984	6.000000000000001
413897000	1441072888	30.988224493023576	122.9317400870072	13.25	1.1000000000000227	6.000000000000001
413897000	1441072889	30.988286415086115	122.93174155150388	13.255	1.1200000000000045	6.000000000000001
413897000	1441072890	30.988349171712873	122.93174307090467	13.26	1.1400000000000432	6.000000000000001
413897000	1441072891	30.988412777328524	122.93174465185406	13.265	1.160000000000025	6.000000000000001
413897000	1441072892	30.988477246357746	122.93174630099652	13.27	1.1800000000000068	6.000000000000001
413897000	1441072893	30.988542593225226	122.93174802497657	13.275	1.2000000000000455	6.000000000000001
413897000	1441072894	30.98860883235564	122.93174983043872	13.280000000000001	1.2200000000000273	6.000000000000001
413897000	1441072895	30.988675978173646	122.93175172402756	13.285	1.240000000000009	6.000000000000001
413897000	1441072896	30.98874404510394	122.93175371238763	13.290000000000001	1.2600000000000477	6.000000000000001
413897000	1441072897	30.98881304757117	122.93175580216358	13.295	1.2800000000000296	6.000000000000001
413897000	1441072898	30.988883000000005	122.93175799999999	13.3	1.3000000000000114	6.000000000000001
413897000	1441072899	30.988953837617835	122.93176030615442	13.3	1.3374999999999773	6.000000000000001
413897000	1441072900	30.98902517886288	122.93176269533585	13.3	1.375	6.000000000000001
413897000	1441072901	30.989096562976123	122.93176513586604	13.3	1.4125000000000227	6.000000000000001
413897000	1441072902	30.989167529198507	122.9317675960666	13.3	1.4499999999999886	6.000000000000001
413897000	1441072903	30.98923761677105	122.93177004425901	13.3	1.4875000000000114	6.000000000000001
413897000	1441072904	30.989306364934773	122.9317724487646	13.3	1.525000000000034	6.000000000000001
413897000	1441072905	30.989373312930738	122.93177477790456	13.3	1.5625	6.000000000000001
413897000	1441072906	30.989437999999996	122.931777	13.3	1.6000000000000227	6.000000000000001
413897000	1441072907	30.98950010696174	122.93177909064613	13.3	1.5727272727273203	5.909090909090909
413897000	1441072908	30.989559880947578	122.93178105453532	13.3	1.545454545454561	5.818181818181818
413897000	1441072909	30.989617710667208	122.93178290363427	13.3	1.5181818181818016	5.7272727272727275
413897000	1441072910	30.989673984830322	122.9317846499097	13.3	1.4909090909090992	5.636363636363637
413897000	1441072911	30.989729092146582	122.93178630532844	13.3	1.4636363636363399	5.545454545454546
413897000	1441072912	30.98978342132567	122.93178788185742	13.3	1.4363636363636374	5.454545454545455
413897000	1441072913	30.989837361077193	122.93178939146352	13.3	1.409090909090878	5.363636363636363
413897000	1441072914	30.98989130011076	122.93179084611377	13.3	1.3818181818181756	5.2727272727272725
413897000	1441072915	30.989945627136034	122.93179225777517	13.3	1.3545454545454731	5.181818181818182
413897000	1441072916	30.990000730862572	122.93179363841489	13.3	1.3272727272727138	5.090909090909091
413897000	1441072917	30.990057000000004	122.93179499999998	13.3	1.3000000000000114	5.0
413897000	1441072918	30.990114728555692	122.93179635439064	13.3	1.3000000000000114	5.0
413897000	1441072919	30.99017383172847	122.93179771301888	13.3	1.3000000000000114	5.0
413897000	1441072920	30.990234130014958	122.93179908720974	13.3	1.3000000000000114	5.0
413897000	1441072921	30.99029544391182	122.93180048828825	13.3	1.3000000000000114	5.0
413897000	1441072922	30.990357593915693	122.93180192757947	13.3	1.3000000000000114	5.0
413897000	1441072923	30.990420400523288	122.93180341640848	13.3	1.3000000000000114	5.0
413897000	1441072924	30.99048368423119	122.93180496610043	13.3	1.3000000000000114	5.0
413897000	1441072925	30.990547265536144	122.93180658798039	13.3	1.3000000000000114	5.0
413897000	1441072926	30.990610964934802	122.9318082933735	13.3	1.3000000000000114	5.0
413897000	1441072927	30.990674602923857	122.931810093605	13.3	1.3000000000000114	5.0
413897000	1441072928	30.990737999999993	122.93181200000001	13.3	1.3000000000000114	5.0
413897000	1441072929	30.99080101543009	122.93181401648928	13.3	1.2900000000000205	5.0
413897000	1441072930	30.990863663561715	122.93181611742571	13.3	1.2800000000000296	5.0
413897000	1441072931	30.990925997512633	122.93181826976765	13.3	1.2700000000000387	5.0
413897000	1441072932	30.99098807040058	122.93182044047335	13.3	1.2600000000000477	5.0
413897000	1441072933	30.99104993534331	122.93182259650104	13.3	1.25	5.0
413897000	1441072934	30.99111164545857	122.9318247048088	13.3	1.2399999999999523	5.0
413897000	1441072935	30.991173253864133	122.93182673235468	13.3	1.2299999999999613	5.0
413897000	1441072936	30.991234813677718	122.93182864609659	13.3	1.2199999999999704	5.0
413897000	1441072937	30.9912963780171	122.93183041299245	13.3	1.2099999999999795	5.0
413897000	1441072938	30.991358	122.931832	13.3	1.1999999999999886	5.0
413897000	1441072939	30.991419723668056	122.93183338637003	13.31	1.2099999999999795	5.1
413897000	1441072940	30.991481556758366	122.93183460052548	13.32	1.2199999999999704	5.2
413897000	1441072941	30.991543497931943	122.9318356831825	13.33	1.2299999999999613	5.300000000000001
413897000	1441072942	30.99160554584973	122.93183667505726	13.34	1.2399999999999523	5.4
413897000	1441072943	30.99166769917273	122.93183761686609	13.350000000000001	1.25	5.5
413897000	1441072944	30.991729956561915	122.93183854932543	13.360000000000001	1.2600000000000477	5.6
413897000	1441072945	30.991792316678254	122.93183951315179	13.370000000000001	1.2700000000000387	5.7
413897000	1441072946	30.991854778182734	122.93184054906183	13.38	1.2800000000000296	5.8
413897000	1441072947	30.991917339736332	122.93184169777228	13.39	1.2900000000000205	5.9
413897000	1441072948	30.991980000000005	122.931843	13.4	1.3000000000000114	6.000000000000001
413897000	1441072949	30.99204274889764	122.93184448503848	13.39	1.3100000000000023	6.000000000000001
413897000	1441072950	30.992105541404655	122.93184613648754	13.38	1.3199999999999932	6.000000000000001
413897000	1441072951	30.992168323759408	122.93184792652346	13.370000000000001	1.330000000000041	6.000000000000001
413897000	1441072952	30.992231042200213	122.93184982732244	13.360000000000001	1.3400000000000318	6.000000000000001
413897000	1441072953	30.992293642965446	122.93185181106068	13.350000000000001	1.3500000000000227	6.000000000000001
413897000	1441072954	30.992356072293425	122.93185384991422	13.34	1.3600000000000136	6.000000000000001
413897000	1441072955	30.992418276422523	122.93185591605905	13.33	1.3700000000000045	6.000000000000001
413897000	1441072956	30.99248020159108	122.93185798167107	13.32	1.3799999999999955	6.000000000000001
413897000	1441072957	30.992541794037443	122.93186001892614	13.31	1.3899999999999864	6.000000000000001
413897000	1441072958	30.992603	122.931862	13.3	1.400000000000034	6.000000000000001
413897000	1441072959	30.992663789630456	122.93186390378072	13.305263157894737	1.4105263157894683	5.947368421052632
413897000	1441072960	30.992724228733874	122.93186573600586	13.310526315789474	1.4210526315789593	5.894736842105264
413897000	1441072961	30.9927844070287	122.93186750912537	13.31578947368421	1.4315789473684504	5.842105263157895
413897000	1441072962	30.992844414233378	122.9318692355893	13.321052631578947	1.4421052631578846	5.7894736842105265
413897000	1441072963	30.992904340066286	122.9318709278477	13.326315789473686	1.4526315789473756	5.736842105263158
413897000	1441072964	30.992964274245885	122.93187259835064	13.331578947368422	1.4631578947368666	5.684210526315789
413897000	1441072965	30.99302430649056	122.93187425954824	13.336842105263159	1.4736842105263577	5.631578947368421
413897000	1441072966	30.99308452651872	122.93187592389064	13.342105263157896	1.4842105263157919	5.578947368421053
413897000	1441072967	30.993145024048783	122.93187760382811	13.347368421052632	1.494736842105283	5.526315789473684
413897000	1441072968	30.993205888799157	122.9318793118108	13.352631578947369	1.505263157894717	5.473684210526316
413897000	1441072969	30.993267210488224	122.93188106028902	13.357894736842105	1.5157894736842081	5.421052631578948
413897000	1441072970	30.993329078834368	122.93188286171308	13.363157894736842	1.5263157894736992	5.368421052631579
413897000	1441072971	30.993391583555997	122.93188472853333	13.368421052631579	1.5368421052631902	5.315789473684211
413897000	1441072972	30.99345481437148	122.93188667320018	13.373684210526315	1.5473684210526244	5.263157894736842
413897000	1441072973	30.99351886099921	122.93188870816404	13.378947368421054	1.5578947368421154	5.210526315789474
413897000	1441072974	30.99358381315757	122.93189084587539	13.38421052631579	1.5684210526315496	5.157894736842105
413897000	1441072975	30.99364976056491	122.93189309878478	13.389473684210527	1.5789473684210407	5.105263157894736
413897000	1441072976	30.99371679293961	122.9318954793428	13.394736842105264	1.5894736842105317	5.052631578947368
413897000	1441072977	30.993785	122.931898	13.4	1.6000000000000227	5.0
413897000	1441072978	30.99385438980749	122.93190066354362	13.4	1.6000000000000227	5.0
413897000	1441072979	30.99392464379557	122.93190343410672	13.4	1.6000000000000227	5.0
413897000	1441072980	30.993995361740758	122.93190626615863	13.4	1.6000000000000227	5.0
413897000	1441072981	30.994066143419623	122.93190911416863	13.4	1.6000000000000227	5.0
413897000	1441072982	30.994136588608747	122.93191193260577	13.4	1.6000000000000227	5.0
413897000	1441072983	30.994206297084705	122.93191467593886	13.4	1.6000000000000227	5.0
413897000	1441072984	30.99427486862415	122.93191729863659	13.4	1.6000000000000227	5.0
413897000	1441072985	30.994341903003697	122.93191975516751	13.4	1.6000000000000227	5.0
413897000	1441072986	30.994407000000002	122.931922	13.4	1.6000000000000227	5.0
413897000	1441072987	30.99446987839045	122.9319239998407	13.4	1.5749999999999886	5.0
413897000	1441072988	30.994530732955333	122.93192577034988	13.4	1.5500000000000114	5.0
413897000	1441072989	30.99458987747555	122.93192733942642	13.4	1.525000000000034	5.0
413897000	1441072990	30.994647625732103	122.93192873496922	13.4	1.5	5.0
413897000	1441072991	30.994704291505865	122.93192998487731	13.4	1.474999999999966	5.0
413897000	1441072992	30.994760188577782	122.93193111704987	13.4	1.4499999999999886	5.0
413897000	1441072993	30.994815630728752	122.93193215938608	13.4	1.4250000000000114	5.0
413897000	1441072994	30.99487093173965	122.93193313978524	13.4	1.400000000000034	5.0
413897000	1441072995	30.994926405391368	122.93193408614673	13.4	1.375	5.0
413897000	1441072996	30.994982365464764	122.93193502636998	13.4	1.3500000000000227	5.0
413897000	1441072997	30.995039125740693	122.93193598835455	13.4	1.3250000000000455	5.0
413897000	1441072998	30.995096999999994	122.93193700000002	13.4	1.3000000000000114	5.0
413897000	1441072999	30.99515621898005	122.93193808322033	13.4	1.2700000000000387	5.0
413897000	1441073000	30.99521668124437	122.93193923598656	13.4	1.240000000000009	5.0
413897000	1441073001	30.995278202312974	122.931940450284	13.4	1.2100000000000364	5.0
413897000	1441073002	30.99534059770597	122.93194171809793	13.4	1.1800000000000068	5.0
413897000	1441073003	30.995403682943405	122.93194303141361	13.4	1.1499999999999773	5.0
413897000	1441073004	30.995467273545344	122.93194438221626	13.4	1.1200000000000045	5.0
413897000	1441073005	30.99553118503188	122.93194576249105	13.4	1.089999999999975	5.0
413897000	1441073006	30.995595232923097	122.9319471642232	13.4	1.0600000000000023	5.0
413897000	1441073007	30.995659232739108	122.93194857939784	13.4	1.0299999999999727	5.0
413897000	1441073008	30.995723	122.93195000000001	13.4	1.0	5.0
413897000	1441073009	30.995786390929396	122.9319514172736	13.4	1.0	5.0
413897000	1441073010	30.995849424564877	122.93195281949744	13.4	1.0	5.0
413897000	1441073011	30.995912160647578	122.93195419420913	13.4	1.0	5.0
413897000	1441073012	30.99597465891857	122.93195552894615	13.4	1.0	5.0
413897000	1441073013	30.996036979118937	122.93195681124608	13.4	1.0	5.0
413897000	1441073014	30.99609918098982	122.93195802864638	13.4	1.0	5.0
413897000	1441073015	30.996161324272272	122.9319591686845	13.4	1.0	5.0
413897000	1441073016	30.996223468707402	122.93196021889788	13.4	1.0	5.0
413897000	1441073017	30.99628567403627	122.93196116682394	13.4	1.0	5.0
413897000	1441073018	30.996347999999998	122.93196200000001	13.4	1.0	5.0
413897000	1441073019	30.996410492302058	122.93196271168472	13.4	0.9699999999999704	5.0
413897000	1441073020	30.99647314049558	122.93196331802164	13.4	0.9399999999999977	5.0
413897000	1441073021	30.9965359200961	122.93196384087572	13.4	0.9099999999999682	5.0
413897000	1441073022	30.99659880661912	122.93196430211195	13.4	0.8799999999999955	5.0
413897000	1441073023	30.9966617755802	122.93196472359534	13.4	0.8500000000000227	5.0
413897000	1441073024	30.996724802494853	122.93196512719099	13.4	0.8199999999999932	5.0
413897000	1441073025	30.996787862878637	122.93196553476406	13.4	0.7900000000000205	5.0
413897000	1441073026	30.99685093224705	122.93196596817972	13.4	0.7599999999999909	5.0
413897000	1441073027	30.996913986115675	122.93196644930327	13.4	0.7300000000000182	5.0
413897000	1441073028	30.996977000000005	122.931967	13.4	0.6999999999999886	5.0
413897000	1441073029	30.9970399545106	122.93196763432344	13.411111111111111	0.6555555555555657	5.0
413897000	1441073030	30.997102850638125	122.93196833507974	13.422222222222222	0.6111111111111427	5.0
413897000	1441073031	30.997165694468222	122.93196907726312	13.433333333333334	0.5666666666666629	5.0
413897000	1441073032	30.997228492086553	122.93196983586769	13.444444444444445	0.5222222222221831	5.0
413897000	1441073033	30.997291249578787	122.93197058588763	13.455555555555556	0.4777777777777601	5.0
413897000	1441073034	30.997353973030588	122.93197130231688	13.466666666666667	0.4333333333333371	5.0
413897000	1441073035	30.997416668527613	122.93197196014943	13.477777777777778	0.3888888888888573	5.0
413897000	1441073036	30.99747934215553	122.93197253437921	13.488888888888889	0.34444444444443434	5.0
413897000	1441073037	30.997542000000006	122.931973	13.5	0.2999999999999545	5.0
413897000	1441073038	30.997604649097482	122.93197334082424	13.5	0.2999999999999545	5.0
413897000	1441073039	30.99766730028762	122.93197357593884	13.5	0.2999999999999545	5.0
413897000	1441073040	30.997729965360907	122.93197373324945	13.5	0.2999999999999545	5.0
413897000	1441073041	30.99779265610779	122.93197384066177	13.5	0.2999999999999545	5.0
413897000	1441073042	30.997855384318704	122.93197392608155	13.5	0.2999999999999545	5.0
413897000	1441073043	30.997918161784135	122.93197401741466	13.5	0.2999999999999545	5.0
413897000	1441073044	30.997981000294512	122.93197414256704	13.5	0.2999999999999545	5.0
413897000	1441073045	30.998043911640316	122.93197432944466	13.5	0.2999999999999545	5.0
413897000	1441073046	30.998106907611994	122.93197460595358	13.5	0.2999999999999545	5.0
413897000	1441073047	30.998169999999995	122.93197499999998	13.5	0.2999999999999545	5.0
413897000	1441073048	30.998233191765447	122.93197552966801	13.5	0.26363636363635123	5.0
413897000	1441073049	30.998296450552278	122.93197617375377	13.5	0.2272727272726911	5.0
413897000	1441073050	30.998359735175022	122.9319769012312	13.5	0.1909090909090878	5.0
413897000	1441073051	30.998423004448277	122.9319776810742	13.5	0.15454545454548452	5.0
413897000	1441073052	30.998486217186606	122.93197848225657	13.5	0.11818181818182438	5.0
413897000	1441073053	30.998549332204604	122.93197927375202	13.5	0.08181818181816425	5.0
413897000	1441073054	30.998612308316847	122.93198002453421	13.5	0.045454545454504114	5.0
413897000	1441073055	30.99867510433792	122.93198070357667	13.5	0.009090909090900823	5.0
413897000	1441073056	30.998737679082403	122.93198127985286	13.5	359.9727272727273	5.0
413897000	1441073057	30.998799991364894	122.93198172233622	13.5	359.93636363636364	5.0
413897000	1441073058	30.998861999999995	122.93198200000002	13.5	359.9	5.0
413897000	1441073059	30.99892370136333	122.93198209284262	13.511111111111111	359.8777777777778	5.0
413897000	1441073060	30.998985242074802	122.93198202496279	13.522222222222222	359.85555555555555	5.0
413897000	1441073061	30.99904680631533	122.93198183148448	13.533333333333333	359.83333333333337	5.0
413897000	1441073062	30.999108578265847	122.93198154753179	13.544444444444444	359.81111111111113	5.0
413897000	1441073063	30.99917074210726	122.9319812082288	13.555555555555555	359.7888888888889	5.0
413897000	1441073064	30.999233482020472	122.93198084869978	13.566666666666666	359.76666666666665	5.0
413897000	1441073065	30.9992969821864	122.93198050406902	13.577777777777778	359.74444444444447	5.0
413897000	1441073066	30.999361426785953	122.93198020946093	13.588888888888889	359.72222222222223	5.0
413897000	1441073067	30.999426999999997	122.93198000000001	13.6	359.70000000000005	5.0
413897000	1441073068	30.999493815683692	122.93197990249493	13.6	359.69	5.0
413897000	1441073069	30.99956170638923	122.9319799104909	13.6	359.68	5.0
413897000	1441073070	30.99963043434311	122.9319800092172	13.6	359.67	5.0
413897000	1441073071	30.999699761771826	122.93198018390301	13.6	359.66	5.0
413897000	1441073072	30.999769450901844	122.93198041977757	13.6	359.65000000000003	5.0
413897000	1441073073	30.999839263959704	122.93198070207002	13.6	359.64000000000004	5.0
413897000	1441073074	30.999908963171908	122.93198101600944	13.6	359.63	5.0
413897000	1441073075	30.999978310764995	122.93198134682491	13.6	359.62	5.0
413897000	1441073076	31.000047068965493	122.93198167974543	13.6	359.61	5.0
413897000	1441073077	31.00011499999999	122.93198200000002	13.6	359.6	5.0
413897000	1441073078	31.00018191828232	122.93198229561554	13.6	359.62	5.0
413897000	1441073079	31.00024784697564	122.93198256581107	13.6	359.64000000000004	5.0
413897000	1441073080	31.00031286143039	122.9319828126036	13.6	359.66	5.0
413897000	1441073081	31.000377036997033	122.93198303801012	13.6	359.68	5.0
413897000	1441073082	31.000440449026023	122.93198324404767	13.6	359.70000000000005	5.0
413897000	1441073083	31.000503172867763	122.93198343273329	13.6	359.72	5.0
413897000	1441073084	31.00056528387273	122.93198360608402	13.6	359.74	5.0
413897000	1441073085	31.00062685739135	122.93198376611691	13.6	359.76	5.0
413897000	1441073086	31.000687968774056	122.93198391484904	13.6	359.78000000000003	5.0
413897000	1441073087	31.000748693371264	122.93198405429743	13.6	359.8	5.0
413897000	1441073088	31.00080910653341	122.93198418647917	13.6	359.82	5.0
413897000	1441073089	31.000869283610932	122.93198431341129	13.6	359.84000000000003	5.0
413897000	1441073090	31.000929299954233	122.93198443711093	13.6	359.86	5.0
413897000	1441073091	31.00098923091373	122.93198455959511	13.6	359.88	5.0
413897000	1441073092	31.001049151839858	122.93198468288094	13.6	359.9	5.0
413897000	1441073093	31.001109138083027	122.93198480898548	13.6	359.92	5.0
413897000	1441073094	31.001169264993628	122.93198493992588	13.6	359.94	5.0
413897000	1441073095	31.001229607922074	122.93198507771922	13.6	359.96	5.0
413897000	1441073096	31.001290242218786	122.93198522438259	13.6	359.98	5.0
413897000	1441073097	31.001351243234144	122.93198538193309	13.6	0.0	5.0
413897000	1441073098	31.00141268631856	122.9319855523879	13.6	0.01999999999998181	5.0
413897000	1441073099	31.001474646822434	122.93198573776405	13.6	0.040000000000020464	5.0
413897000	1441073100	31.001537200096134	122.93198594007873	13.6	0.060000000000002274	5.0
413897000	1441073101	31.001600421490068	122.93198616134906	13.6	0.07999999999998408	5.0
413897000	1441073102	31.00166438635463	122.93198640359219	13.6	0.0999999999999659	5.0
413897000	1441073103	31.0017291700402	122.93198666882526	13.6	0.12000000000000455	5.0
413897000	1441073104	31.001794847897138	122.9319869590654	13.6	0.13999999999998636	5.0
413897000	1441073105	31.00186149527584	122.93198727632978	13.6	0.15999999999996817	5.0
413897000	1441073106	31.001929187526674	122.93198762263559	13.6	0.18000000000000682	5.0
413897000	1441073107	31.001998000000004	122.931988	13.6	0.19999999999998863	5.0
413897000	1441073108	31.00206795073214	122.93198840951457	13.61	0.18999999999999773	5.1
413897000	1441073109	31.002138828503178	122.93198884856821	13.62	0.18000000000000682	5.2
413897000	1441073110	31.002210364779174	122.93198931362429	13.629999999999999	0.17000000000001592	5.300000000000001
413897000	1441073111	31.002282291026162	122.93198980114606	13.639999999999999	0.15999999999996817	5.4
413897000	1441073112	31.002354338710237	122.93199030759688	13.649999999999999	0.14999999999997726	5.5
413897000	1441073113	31.002426239297467	122.93199082943995	13.66	0.13999999999998636	5.6
413897000	1441073114	31.002497724253942	122.93199136313858	13.67	0.12999999999999545	5.7
413897000	1441073115	31.002568525045785	122.93199190515597	13.68	0.12000000000000455	5.8
413897000	1441073116	31.0026383731391	122.93199245195537	13.69	0.11000000000001364	5.9
413897000	1441073117	31.002706999999997	122.931993	13.7	0.0999999999999659	6.000000000000001
413897000	1441073118	31.002774200750213	122.93199354645137	13.7	0.10476190476191505	6.000000000000001
413897000	1441073119	31.002840025133636	122.93199409126422	13.7	0.10952380952380736	6.000000000000001
413897000	1441073120	31.002904586549757	122.93199463509161	13.7	0.11428571428569967	6.000000000000001
413897000	1441073121	31.002967998398056	122.93199517858666	13.7	0.11904761904759198	6.000000000000001
413897000	1441073122	31.003030374077944	122.93199572240242	13.7	0.12380952380954113	6.000000000000001
413897000	1441073123	31.003091826988925	122.931996267192	13.7	0.12857142857143344	6.000000000000001
413897000	1441073124	31.003152470530427	122.93199681360845	13.7	0.13333333333332575	6.000000000000001
413897000	1441073125	31.003212418101924	122.9319973623049	13.7	0.13809523809521806	6.000000000000001
413897000	1441073126	31.00327178310281	122.93199791393442	13.7	0.14285714285716722	6.000000000000001
413897000	1441073127	31.00333067893259	122.93199846915012	13.7	0.14761904761900269	6.000000000000001
413897000	1441073128	31.003389218990637	122.93199902860508	13.7	0.15238095238095184	6.000000000000001
413897000	1441073129	31.003447516676417	122.93199959295241	13.7	0.15714285714284415	6.000000000000001
413897000	1441073130	31.003505685389346	122.93200016284527	13.7	0.16190476190473646	6.000000000000001
413897000	1441073131	31.00356383852886	122.9320007389367	13.7	0.16666666666662877	6.000000000000001
413897000	1441073132	31.003622089494346	122.93200132187988	13.7	0.17142857142857792	6.000000000000001
413897000	1441073133	31.003680551685257	122.93200191232788	13.7	0.17619047619047024	6.000000000000001
413897000	1441073134	31.003739338500953	122.93200251093384	13.7	0.18095238095236255	6.000000000000001
413897000	1441073135	31.003798563340894	122.9320031183509	13.7	0.18571428571425486	6.000000000000001
413897000	1441073136	31.003858339604445	122.9320037352322	13.7	0.190476190476204	6.000000000000001
413897000	1441073137	31.00391878069101	122.93200436223086	13.7	0.19523809523803948	6.000000000000001
413897000	1441073138	31.00397999999999	122.932005	13.7	0.19999999999998863	6.000000000000001
413897000	1441073139	31.004042068987587	122.93200564907904	13.7	0.2400000000000091	6.000000000000001
413897000	1441073140	31.00410489133723	122.93200630955232	13.7	0.2799999999999727	6.000000000000001
413897000	1441073141	31.004168328789184	122.9320069813904	13.7	0.3199999999999932	6.000000000000001
413897000	1441073142	31.004232243083685	122.93200766456388	13.7	0.3599999999999568	6.000000000000001
413897000	1441073143	31.004296495961036	122.93200835904334	13.7	0.39999999999997726	6.000000000000001
413897000	1441073144	31.004360949161498	122.93200906479932	13.7	0.4399999999999977	6.000000000000001
413897000	1441073145	31.00442546442532	122.93200978180242	13.7	0.4800000000000182	6.000000000000001
413897000	1441073146	31.00448990349283	122.93201051002319	13.7	0.5200000000000387	6.000000000000001
413897000	1441073147	31.004554128104292	122.93201124943221	13.7	0.5600000000000023	6.000000000000001
413897000	1441073148	31.00461799999999	122.932012	13.7	0.6000000000000227	6.000000000000001
413897000	1441073149	31.004681416980226	122.93201276193889	13.705263157894736	0.6052631578947398	6.000000000000001
413897000	1441073150	31.004744421085192	122.93201353642824	13.710526315789473	0.6105263157895138	6.000000000000001
413897000	1441073151	31.00480709041502	122.93201432488904	13.71578947368421	0.6157894736842309	6.000000000000001
413897000	1441073152	31.0048695030699	122.9320151287424	13.721052631578948	0.621052631578948	6.000000000000001
413897000	1441073153	31.00493173714998	122.93201594940943	13.726315789473684	0.6263157894736651	6.000000000000001
413897000	1441073154	31.004993870755445	122.93201678831116	13.73157894736842	0.631578947368439	6.000000000000001
413897000	1441073155	31.005055981986413	122.93201764686872	13.736842105263158	0.6368421052631561	6.000000000000001
413897000	1441073156	31.005118148943037	122.9320185265032	13.742105263157894	0.6421052631578732	6.000000000000001
413897000	1441073157	31.005180449725486	122.9320194286357	13.74736842105263	0.6473684210526471	6.000000000000001
413897000	1441073158	31.00524296243389	122.93202035468735	13.75263157894737	0.6526315789473642	6.000000000000001
413897000	1441073159	31.005305765168394	122.93202130607925	13.757894736842106	0.6578947368421382	6.000000000000001
413897000	1441073160	31.005368936029143	122.9320222842325	13.763157894736842	0.6631578947368553	6.000000000000001
413897000	1441073161	31.005432553116265	122.9320232905683	13.76842105263158	0.6684210526315724	6.000000000000001
413897000	1441073162	31.005496694529896	122.93202432650773	13.773684210526316	0.6736842105263463	6.000000000000001
413897000	1441073163	31.005561438370147	122.93202539347195	13.778947368421052	0.6789473684210634	6.000000000000001
413897000	1441073164	31.005626862737174	122.93202649288212	13.78421052631579	0.6842105263158373	6.000000000000001
413897000	1441073165	31.005693045731068	122.9320276261594	13.789473684210527	0.6894736842104976	6.000000000000001
413897000	1441073166	31.005760065451973	122.93202879472496	13.794736842105264	0.6947368421052715	6.000000000000001
413897000	1441073167	31.005827999999998	122.93203	13.8	0.6999999999999886	6.000000000000001
413897000	1441073168	31.005896885632236	122.93203124102126	13.8	0.7099999999999795	6.000000000000001
413897000	1441073169	31.005966591233832	122.93203250728787	13.8	0.7200000000000273	6.000000000000001
413897000	1441073170	31.00603694384689	122.93203378591446	13.8	0.7300000000000182	6.000000000000001
413897000	1441073171	31.00610777051357	122.93203506401562	13.8	0.7400000000000091	6.000000000000001
413897000	1441073172	31.006178898276012	122.93203632870589	13.8	0.75	6.000000000000001
413897000	1441073173	31.00625015417635	122.93203756709977	13.8	0.7599999999999909	6.000000000000001
413897000	1441073174	31.006321365256724	122.93203876631176	13.8	0.7699999999999818	6.000000000000001
413897000	1441073175	31.006392358559363	122.93203991345621	13.8	0.7799999999999727	6.000000000000001
413897000	1441073176	31.006462961126385	122.93204099564751	13.8	0.7900000000000205	6.000000000000001
413897000	1441073177	31.006533000000005	122.932042	13.8	0.8000000000000114	6.000000000000001
413897000	1441073178	31.00660233634155	122.93204291626581	13.805000000000001	0.7649999999999864	5.95
413897000	1441073179	31.006670967788942	122.93204374474863	13.81	0.7300000000000182	5.9
413897000	1441073180	31.006738926099263	122.93204448839008	13.815000000000001	0.6949999999999932	5.8500000000000005
413897000	1441073181	31.006806243029576	122.93204515013169	13.82	0.660000000000025	5.8
413897000	1441073182	31.006872950336987	122.93204573291504	13.825000000000001	0.625	5.75
413897000	1441073183	31.006939079778522	122.93204623968182	13.83	0.5900000000000318	5.7
413897000	1441073184	31.007004663111253	122.93204667337362	13.835	0.5550000000000068	5.65
413897000	1441073185	31.007069732092276	122.93204703693203	13.84	0.5200000000000387	5.6
413897000	1441073186	31.00713431847864	122.93204733329877	13.845	0.48500000000001364	5.55
413897000	1441073187	31.0071984540274	122.93204756541544	13.850000000000001	0.4500000000000455	5.5
413897000	1441073188	31.007262170495625	122.93204773622372	13.855	0.41500000000002046	5.449999999999999
413897000	1441073189	31.00732549964037	122.93204784866528	13.860000000000001	0.37999999999999545	5.3999999999999995
413897000	1441073190	31.007388473218708	122.93204790568184	13.865	0.3450000000000273	5.3500000000000005
413897000	1441073191	31.007451122987668	122.93204791021502	13.870000000000001	0.3100000000000023	5.300000000000001
413897000	1441073192	31.007513480704347	122.93204786520658	13.875	0.2750000000000341	5.25
413897000	1441073193	31.00757557812577	122.93204777359824	13.88	0.2400000000000091	5.2
413897000	1441073194	31.007637447008985	122.93204763833167	13.885	0.20499999999998408	5.15
413897000	1441073195	31.007699119111063	122.93204746234859	13.89	0.17000000000001592	5.1
413897000	1441073196	31.007760626189054	122.93204724859079	13.895	0.1349999999999909	5.05
413897000	1441073197	31.007821999999994	122.93204699999998	13.9	0.0999999999999659	5.0
413897000	1441073198	31.007883226200544	122.9320467172126	13.911111111111111	0.06666666666666288	5.0
413897000	1441073199	31.007944106045702	122.93204639164372	13.922222222222222	0.03333333333335986	5.0
413897000	1441073200	31.008004394690087	122.93204601240318	13.933333333333334	0.0	5.0
413897000	1441073201	31.00806384728834	122.93204556860071	13.944444444444445	359.96666666666664	5.0
413897000	1441073202	31.008122218995098	122.93204504934609	13.955555555555556	359.93333333333334	5.0
413897000	1441073203	31.008179264964973	122.93204444374895	13.966666666666667	359.9	5.0
413897000	1441073204	31.00823474035265	122.93204374091911	13.977777777777778	359.8666666666667	5.0
413897000	1441073205	31.00828840031277	122.93204292996622	13.988888888888889	359.83333333333337	5.0
413897000	1441073206	31.00834	122.932042	14.0	359.8	5.0
413897000	1441073207	31.00838964354563	122.93204094794928	14.0	359.75	5.0
413897000	1441073208	31.008438830987362	122.93203980201946	14.0	359.70000000000005	5.0
413897000	1441073209	31.008489411339486	122.93203859823514	14.0	359.65000000000003	5.0
413897000	1441073210	31.008543233616194	122.93203737262078	14.0	359.6	5.0
413897000	1441073211	31.008602146831674	122.93203616120091	14.0	359.55	5.0
413897000	1441073212	31.008668	122.932035	14.0	359.50000000000006	5.0
413897000	1441073213	31.00874194225262	122.93203390038825	14.0	359.425	5.0
413897000	1441073214	31.008822323190866	122.93203277511869	14.0	359.34999999999997	5.0
413897000	1441073215	31.00890679253366	122.93203151228985	14.0	359.27500000000003	5.0
413897000	1441073216	31.008992999999993	122.93203	14.0	359.2	5.0
413897000	1441073217	31.009078766004958	122.93202816606428	14.0	359.2166666666667	5.166666666666667
413897000	1441073218	31.009162593747646	122.93202609716667	14.0	359.23333333333335	5.333333333333333
413897000	1441073219	31.009243157123244	122.93202391970891	14.0	359.25	5.5
413897000	1441073220	31.009319130026963	122.93202176009325	14.0	359.2666666666667	5.666666666666667
413897000	1441073221	31.00938918635409	122.93201974472254	14.0	359.2833333333334	5.833333333333334
413897000	1441073222	31.009451999999996	122.932018	14.0	359.30000000000007	6.000000000000001
413897000	1441073223	31.009507052745263	122.93201661424744	14.02	359.24000000000007	6.000000000000001
413897000	1441073224	31.009557057911397	122.93201552345927	14.04	359.18000000000006	6.000000000000001
413897000	1441073225	31.009605536704935	122.93201462554754	14.06	359.12	6.000000000000001
413897000	1441073226	31.00965601033235	122.932013818424	14.08	359.06	6.000000000000001
413897000	1441073227	31.009711999999993	122.93201300000001	14.1	359.0	6.000000000000001
413897000	1441073228	31.009776999999996	122.932012	14.1	359.2	6.000000000000001
413897000	1441073229	31.009852962122693	122.93201050044249	14.1	359.18333333333334	6.000000000000001
413897000	1441073230	31.009936071862985	122.93200861532316	14.1	359.1666666666667	6.000000000000001
413897000	1441073231	31.01002107987066	122.9320065836797	14.1	359.15	6.000000000000001
413897000	1441073232	31.010102736795783	122.93200464455106	14.1	359.1333333333333	6.000000000000001
413897000	1441073233	31.010175793288717	122.93200303697743	14.1	359.11666666666673	6.000000000000001
413897000	1441073234	31.010234999999998	122.93200199999998	14.1	359.1000000000001	6.000000000000001
413897000	1441073235	31.01027822723597	122.93200164236546	14.1	359.07500000000005	6.000000000000001
413897000	1441073236	31.01031582392536	122.93200155164048	14.1	359.05	6.000000000000001
413897000	1441073237	31.010361258652186	122.9320011850956	14.1	359.02500000000003	6.000000000000001
413897000	1441073238	31.010427999999997	122.932	14.1	359.0	6.000000000000001
413897000	1441073239	31.01052298194048	122.93199770321738	14.1	359.1	6.000000000000001
413897000	1441073240	31.010627000000003	122.93199500000001	14.1	359.2	6.000000000000001
413897000	1441073241	31.01071902226654	122.93199267539555	14.1	359.225	6.000000000000001
413897000	1441073242	31.01079684551461	122.93199083522492	14.1	359.25	6.000000000000001
413897000	1441073243	31.010862973690077	122.93198941550114	14.1	359.27500000000003	6.000000000000001
413897000	1441073244	31.01091991073859	122.93198835223647	14.1	359.3	6.000000000000001
413897000	1441073245	31.010970160605687	122.9319875814427	14.1	359.325	6.000000000000001
413897000	1441073246	31.011016227236766	122.93198703913122	14.1	359.34999999999997	6.000000000000001
413897000	1441073247	31.01106061457717	122.93198666131315	14.1	359.375	6.000000000000001
413897000	1441073248	31.011105826572127	122.93198638399936	14.1	359.40000000000003	6.000000000000001
413897000	1441073249	31.01115436716684	122.93198614320069	14.1	359.425	6.000000000000001
413897000	1441073250	31.011208740306422	122.93198587492765	14.1	359.45000000000005	6.000000000000001
413897000	1441073251	31.01127144993585	122.9319855151907	14.1	359.475	6.000000000000001
413897000	1441073252	31.011345000000006	122.931985	14.1	359.50000000000006	6.000000000000001
413897000	1441073253	31.01143012648431	122.93198429854456	14.1	359.42	6.000000000000001
413897000	1441073254	31.011520493536967	122.9319835127305	14.1	359.34000000000003	6.000000000000001
413897000	1441073255	31.011607997347248	122.93198277764377	14.1	359.26000000000005	6.000000000000001
413897000	1441073256	31.011684534104916	122.93198222837114	14.1	359.18000000000006	6.000000000000001
413897000	1441073257	31.011741999999998	122.93198200000002	14.1	359.1000000000001	6.000000000000001
413897000	1441073258	31.01177737822736	122.93198209682889	14.1	359.1000000000001	6.000000000000001
413897000	1441073259	31.011808	122.93198200000002	14.1	359.1000000000001	6.000000000000001
413897000	1441073260	31.01185191193677	122.93198121740306	14.1	359.1666666666667	6.000000000000001
413897000	1441073261	31.01190967426288	122.93197988707621	14.1	359.2333333333334	6.000000000000001
413897000	1441073262	31.011977475605182	122.93197830459528	14.1	359.30000000000007	6.000000000000001
413897000	1441073263	31.01205150459069	122.9319767655369	14.1	359.3666666666667	6.000000000000001
413897000	1441073264	31.012127949846516	122.93197556547882	14.1	359.4333333333334	6.000000000000001
413897000	1441073265	31.012203	122.93197499999998	14.1	359.50000000000006	6.000000000000001
413897000	1441073266	31.012273729942947	122.93197527446854	14.1	359.50000000000006	6.000000000000001
413897000	1441073267	31.01234075962437	122.93197623340563	14.1	359.50000000000006	6.000000000000001
413897000	1441073268	31.012405595257594	122.93197763111972	14.1	359.50000000000006	6.000000000000001
413897000	1441073269	31.01246974305584	122.93197922191872	14.1	359.50000000000006	6.000000000000001
413897000	1441073270	31.012534709232263	122.93198076010992	14.1	359.50000000000006	6.000000000000001
413897000	1441073271	31.012601999999994	122.93198200000002	14.1	359.50000000000006	6.000000000000001
413897000	1441073272	31.012672722324613	122.93198274572045	14.10909090909091	359.50000000000006	6.000000000000001
413897000	1441073273	31.01274638618166	122.93198300070378	14.118181818181817	359.50000000000006	6.000000000000001
413897000	1441073274	31.012822102299225	122.93198281820796	14.127272727272727	359.50000000000006	6.000000000000001
413897000	1441073275	31.012898981405396	122.93198225149102	14.136363636363637	359.50000000000006	6.000000000000001
413897000	1441073276	31.01297613422836	122.93198135381125	14.145454545454545	359.50000000000006	6.000000000000001
413897000	1441073277	31.013052671496272	122.93198017842701	14.154545454545454	359.50000000000006	6.000000000000001
413897000	1441073278	31.013127703937407	122.93197877859693	14.163636363636362	359.50000000000006	6.000000000000001
413897000	1441073279	31.013200342279998	122.93197720757996	14.172727272727272	359.50000000000006	6.000000000000001
413897000	1441073280	31.013269697252383	122.93197551863517	14.181818181818182	359.50000000000006	6.000000000000001
413897000	1441073281	31.013334879582928	122.931973765022	14.19090909090909	359.50000000000006	6.000000000000001
413897000	1441073282	31.013395	122.931972	14.2	359.50000000000006	6.000000000000001
413897000	1441073283	31.01344974042133	122.93197027149186	14.2	359.45000000000005	6.000000000000001
413897000	1441073284	31.01350106752191	122.93196860607152	14.2	359.40000000000003	6.000000000000001
413897000	1441073285	31.01355151916597	122.9319670249757	14.2	359.34999999999997	6.000000000000001
413897000	1441073286	31.013603633217638	122.93196554944089	14.2	359.3	6.000000000000001
413897000	1441073287	31.013659947540997	122.93196420070355	14.2	359.25	6.000000000000001
413897000	1441073288	31.013723000000006	122.93196299999998	14.2	359.2	6.000000000000001
413897000	1441073289	31.013794425977128	122.93196195887334	14.2	359.23333333333335	6.000000000000001
413897000	1441073290	31.013872250929204	122.93196105009412	14.2	359.26666666666665	6.000000000000001
413897000	1441073291	31.013953597831772	122.93196023673976	14.2	359.3	6.000000000000001
413897000	1441073292	31.01403558966052	122.93195948188767	14.2	359.3333333333333	6.000000000000001
413897000	1441073293	31.014115349391275	122.93195874861529	14.2	359.3666666666666	6.000000000000001
413897000	1441073294	31.014190000000003	122.931958	14.2	359.4	6.000000000000001
413897000	1441073295	31.01425742006386	122.9319572071991	14.214285714285714	359.35714285714283	6.000000000000001
413897000	1441073296	31.01431851056431	122.93195637368959	14.228571428571428	359.31428571428575	6.000000000000001
413897000	1441073297	31.014374928083832	122.93195551102825	14.242857142857142	359.27142857142854	6.000000000000001
413897000	1441073298	31.014428329204847	122.93195463077188	14.257142857142858	359.22857142857146	6.000000000000001
413897000	1441073299	31.014480370509695	122.93195374447724	14.271428571428572	359.1857142857143	6.000000000000001
413897000	1441073300	31.014532708580663	122.93195286370107	14.285714285714286	359.1428571428572	6.000000000000001
413897000	1441073301	31.014587000000006	122.931952	14.3	359.1000000000001	6.000000000000001
413897000	1441073302	31.014644548300215	122.93195116122564	14.290909090909091	359.1272727272728	6.000000000000001
413897000	1441073303	31.0147052448151	122.93195034040929	14.281818181818183	359.15454545454554	6.000000000000001
413897000	1441073304	31.01476862782884	122.93194952687719	14.272727272727273	359.18181818181824	6.000000000000001
413897000	1441073305	31.014834235625578	122.9319487099556	14.263636363636364	359.20909090909095	6.000000000000001
413897000	1441073306	31.014901606489477	122.93194787897075	14.254545454545454	359.23636363636365	6.000000000000001
413897000	1441073307	31.014970278704762	122.93194702324884	14.245454545454546	359.2636363636364	6.000000000000001
413897000	1441073308	31.015039790555644	122.93194613211607	14.236363636363636	359.2909090909091	6.000000000000001
413897000	1441073309	31.015109680326336	122.9319451948986	14.227272727272727	359.3181818181818	6.000000000000001
413897000	1441073310	31.01517948630111	122.93194420092267	14.218181818181817	359.3454545454545	6.000000000000001
413897000	1441073311	31.015248746764225	122.93194313951443	14.209090909090909	359.3727272727273	6.000000000000001
413897000	1441073312	31.015317000000003	122.931942	14.2	359.4	6.000000000000001
413897000	1441073313	31.015383942350542	122.93194077771193	14.214285714285714	359.34285714285716	6.000000000000001
413897000	1441073314	31.015449902389307	122.93193949200798	14.228571428571428	359.2857142857143	6.000000000000001
413897000	1441073315	31.01551536674758	122.93193816825246	14.242857142857142	359.2285714285714	6.000000000000001
413897000	1441073316	31.015580822056563	122.93193683180958	14.257142857142858	359.1714285714286	6.000000000000001
413897000	1441073317	31.01564675494749	122.93193550804364	14.271428571428572	359.11428571428576	6.000000000000001
413897000	1441073318	31.015713652051584	122.93193422231899	14.285714285714286	359.0571428571428	6.000000000000001
413897000	1441073319	31.015782000000005	122.931933	14.3	359.0	6.000000000000001
413897000	1441073320	31.01585196224444	122.93193185988623	14.3	359.05	6.000000000000001
413897000	1441073321	31.015922409518634	122.93193079451768	14.3	359.1	6.000000000000001
413897000	1441073322	31.01599188937688	122.93192978986957	14.3	359.15	6.000000000000001
413897000	1441073323	31.016058949373573	122.9319288319171	14.3	359.20000000000005	6.000000000000001
413897000	1441073324	31.01612213706311	122.93192790663551	14.3	359.25000000000006	6.000000000000001
413897000	1441073325	31.016179999999995	122.931927	14.3	359.30000000000007	6.000000000000001
413897000	1441073326	31.016231867248784	122.93192609216214	14.3	359.2714285714286	6.000000000000001
413897000	1441073327	31.01628019391421	122.93192513997839	14.3	359.2428571428572	6.000000000000001
413897000	1441073328	31.01632821661091	122.93192409448129	14.3	359.2142857142858	6.000000000000001
413897000	1441073329	31.01637917195344	122.93192290670312	14.3	359.1857142857143	6.000000000000001
413897000	1441073330	31.01643629655629	122.93192152767585	14.3	359.1571428571429	6.000000000000001
413897000	1441073331	31.01650282703375	122.93191990843111	14.3	359.1285714285715	6.000000000000001
413897000	1441073332	31.016582	122.93191799999998	14.3	359.1000000000001	6.000000000000001
413897000	1441073333	31.016675335677807	122.9319158081781	14.3	359.07500000000005	6.000000000000001
413897000	1441073334	31.01677748872538	122.93191355782179	14.3	359.05	6.000000000000001
413897000	1441073335	31.01688139741015	122.93191152855411	14.3	359.02500000000003	6.000000000000001
413897000	1441073336	31.016979999999997	122.93191	14.3	359.0	6.000000000000001
413897000	1441073337	31.017067708232815	122.93190916381045	14.3	359.03333333333336	6.000000000000001
413897000	1441073338	31.017144827724927	122.9319088597344	14.3	359.06666666666666	6.000000000000001
413897000	1441073339	31.01721313756209	122.93190883954428	14.3	359.1	6.000000000000001
413897000	1441073340	31.017274416829967	122.93190885501144	14.3	359.1333333333333	6.000000000000001
413897000	1441073341	31.017330444614114	122.93190865790665	14.3	359.16666666666663	6.000000000000001
413897000	1441073342	31.01738299999999	122.93190799999999	14.3	359.2	6.000000000000001
413897000	1441073343	31.017433815588163	122.9319067095666	14.3	359.1333333333333	6.000000000000001
413897000	1441073344	31.01748443803961	122.93190492090308	14.3	359.06666666666666	6.000000000000001
413897000	1441073345	31.01753636753046	122.93190284481183	14.3	359.0	6.000000000000001
413897000	1441073346	31.01759110423681	122.93190069209551	14.3	358.93333333333334	6.000000000000001
413897000	1441073347	31.017650148334656	122.9318986735571	14.3	358.8666666666667	6.000000000000001
413897000	1441073348	31.017715000000003	122.931897	14.3	358.8	6.000000000000001
413897000	1441073349	31.01778658034042	122.9318958220046	14.3	358.8666666666667	6.000000000000001
413897000	1441073350	31.017863494190085	122.93189504925743	14.3	358.93333333333334	6.000000000000001
413897000	1441073351	31.01794376731486	122.93189453122123	14.3	359.0	6.000000000000001
413897000	1441073352	31.01802542548072	122.93189411735834	14.3	359.06666666666666	6.000000000000001
413897000	1441073353	31.0181064944537	122.93189365713079	14.3	359.1333333333333	6.000000000000001
413897000	1441073354	31.018185000000003	122.93189300000002	14.3	359.2	6.000000000000001
413897000	1441073355	31.018259409347728	122.93189203481569	14.316666666666666	359.15	6.000000000000001
413897000	1441073356	31.018329955572764	122.9318908079815	14.333333333333334	359.1	6.000000000000001
413897000	1441073357	31.01839731321281	122.93188940529	14.350000000000001	359.05	6.000000000000001
413897000	1441073358	31.018462156805594	122.93188791253391	14.366666666666667	358.99999999999994	6.000000000000001
413897000	1441073359	31.01852516088877	122.9318864155062	14.383333333333333	358.95	6.000000000000001
413897000	1441073360	31.018587000000004	122.93188499999998	14.4	358.9	6.000000000000001
413897000	1441073361	31.018648255081295	122.93188373294208	14.4	358.9083333333333	5.916666666666667
413897000	1441073362	31.018709132692226	122.9318826057933	14.4	358.91666666666663	5.833333333333334
413897000	1441073363	31.01876974579677	122.93188159114786	14.4	358.925	5.75
413897000	1441073364	31.018830207358846	122.93188066159995	14.4	358.93333333333334	5.666666666666667
413897000	1441073365	31.018890630342444	122.93187978974358	14.4	358.94166666666666	5.583333333333334
413897000	1441073366	31.018951127711464	122.9318789481728	14.4	358.95	5.5
413897000	1441073367	31.019011812429884	122.93187810948152	14.4	358.9583333333333	5.416666666666667
413897000	1441073368	31.019072797461583	122.93187724626358	14.4	358.96666666666664	5.333333333333333
413897000	1441073369	31.019134195770548	122.93187633111282	14.4	358.97499999999997	5.25
413897000	1441073370	31.019196120320657	122.93187533662288	14.4	358.9833333333333	5.166666666666667
413897000	1441073371	31.019258684075833	122.93187423538743	14.4	358.9916666666667	5.083333333333333
413897000	1441073372	31.019321999999995	122.93187299999998	14.4	359.0	5.0
413897000	1441073373	31.019386170091536	122.93187161385902	14.4	359.0	5.0
413897000	1441073374	31.019451252486835	122.93187010358291	14.4	359.0	5.0
413897000	1441073375	31.019517294356756	122.93186850659514	14.4	359.0	5.0
413897000	1441073376	31.019584342872168	122.93186686031925	14.4	359.0	5.0
413897000	1441073377	31.019652445203945	122.93186520217888	14.4	359.0	5.0
413897000	1441073378	31.019721648522925	122.93186356959785	14.4	359.0	5.0
413897000	1441073379	31.019792000000002	122.931862	14.4	359.0	5.0
413897000	1441073380	31.01986331133496	122.9318605261759	14.4	358.9833333333333	5.0
413897000	1441073381	31.019934452343268	122.93185916238275	14.4	358.96666666666664	5.0
413897000	1441073382	31.02000405736939	122.93185791824453	14.4	358.95	5.0
413897000	1441073383	31.020070760757818	122.93185680338523	14.4	358.93333333333334	5.0
413897000	1441073384	31.020133196853163	122.931855827429	14.4	358.91666666666663	5.0
413897000	1441073385	31.02019	122.931855	14.4	358.9	5.0
413897000	1441073386	31.020240611585518	122.93185429814183	14.4	358.8428571428571	5.0
413897000	1441073387	31.02028770116702	122.9318535685755	14.4	358.7857142857142	5.0
413897000	1441073388	31.020334745344208	122.93185262544107	14.4	358.7285714285714	5.0
413897000	1441073389	31.020385220716715	122.931851282878	14.4	358.6714285714286	5.0
413897000	1441073390	31.020442603884	122.93184935502511	14.4	358.6142857142857	5.0
413897000	1441073391	31.020510371445397	122.93184665602026	14.4	358.5571428571428	5.0
413897000	1441073392	31.020591999999997	122.931843	14.4	358.5	5.0
413897000	1441073393	31.020688877769615	122.93183835596646	14.4	358.45	5.0
413897000	1441073394	31.020794039467898	122.93183331239183	14.4	358.4	5.0
413897000	1441073395	31.02089843143207	122.93182861262001	14.4	358.35	5.0
413897000	1441073396	31.020993000000004	122.931825	14.4	358.3	5.0
413897000	1441073397	31.02107091319983	122.93182300593017	14.4	358.35	5.0
413897000	1441073398	31.02113422581835	122.93182231399145	14.4	358.4	5.0
413897000	1441073399	31.021187214331743	122.93182239580769	14.4	358.45000000000005	5.0
413897000	1441073400	31.021234155215964	122.93182272300086	14.4	358.50000000000006	5.0
413897000	1441073401	31.02127932494684	122.93182276719173	14.4	358.55	5.0
413897000	1441073402	31.021326999999996	122.931822	14.4	358.6	5.0
413897000	1441073403	31.021380636736556	122.9318200422643	14.4	358.5166666666667	5.166666666666667
413897000	1441073404	31.021440411059853	122.93181711170318	14.4	358.43333333333334	5.333333333333333
413897000	1441073405	31.021505678758835	122.93181357525572	14.4	358.35	5.5
413897000	1441073406	31.02157579562249	122.93180979986184	14.4	358.2666666666667	5.666666666666667
413897000	1441073407	31.021650117439847	122.93180615246254	14.4	358.18333333333334	5.833333333333334
413897000	1441073408	31.021728	122.93180300000002	14.4	358.1	6.000000000000001
413897000	1441073409	31.021808632447858	122.9318006166968	14.4	358.23333333333335	6.000000000000001
413897000	1441073410	31.021890537351414	122.93179890589192	14.4	358.3666666666667	6.000000000000001
413897000	1441073411	31.0219720706345	122.93179767820297	14.4	358.5	6.000000000000001
413897000	1441073412	31.022051588220965	122.9317967442471	14.4	358.6333333333333	6.000000000000001
413897000	1441073413	31.022127446034805	122.93179591464077	14.4	358.76666666666665	6.000000000000001
413897000	1441073414	31.022197999999992	122.93179499999998	14.4	358.9	6.000000000000001
413897000	1441073415	31.022262159196277	122.93179384502697	14.4	358.7857142857142	6.000000000000001
413897000	1441073416	31.022321045325967	122.93179243077088	14.4	358.6714285714286	6.000000000000001
413897000	1441073417	31.022376333246964	122.93179077236768	14.4	358.5571428571428	6.000000000000001
413897000	1441073418	31.022429697817117	122.93178888495319	14.4	358.4428571428572	6.000000000000001
413897000	1441073419	31.022482813894207	122.93178678366331	14.4	358.3285714285714	6.000000000000001
413897000	1441073420	31.022537356335935	122.9317844836337	14.4	358.2142857142857	6.000000000000001
413897000	1441073421	31.022594999999992	122.93178200000001	14.4	358.1	6.000000000000001
413897000	1441073422	31.022656934652858	122.93177936599892	14.4	358.21666666666664	6.000000000000001
413897000	1441073423	31.022722409696552	122.93177668727259	14.4	358.33333333333337	6.000000000000001
413897000	1441073424	31.022790189442066	122.9317740875649	14.4	358.45000000000005	6.000000000000001
413897000	1441073425	31.02285903820042	122.93177169062024	14.4	358.56666666666666	6.000000000000001
413897000	1441073426	31.022927720282674	122.93176962018349	14.4	358.68333333333334	6.000000000000001
[truncated: 3,061 more rows]
