# Supplementary material for: Maritime traffic congestion identification and ship trajectory prediction using temporal graph convolutional networks
Source: PLoS One. 2026 Mar 9;21(3):e0342781. doi: 10.1371/journal.pone.0342781 (PMC12970927; doi:10.1371/journal.pone.0342781)
Supplement: S1 File — (ZIP) [file pone.0342781.s001.zip › data/interpolation/shipid_413904000_processed.csv]

shipid	lasttime	lat	lon	sog	cog	hdg
413904000	1441067340	31.224767	122.86084000000001	8.6	180.3	172.0
413904000	1441067341	31.22472696558711	122.8608402500015	8.597560975609756	180.25609756097563	171.97560975609758
413904000	1441067342	31.224686909938306	122.86084051237	8.595121951219513	180.21219512195123	171.95121951219514
413904000	1441067343	31.22464683341237	122.86084078706882	8.592682926829267	180.16829268292682	171.9268292682927
413904000	1441067344	31.22460673636803	122.86084107406128	8.590243902439024	180.12439024390244	171.90243902439025
413904000	1441067345	31.224566619164086	122.86084137331069	8.58780487804878	180.08048780487806	171.87804878048783
413904000	1441067346	31.224526482159252	122.86084168478035	8.585365853658537	180.03658536585365	171.85365853658539
413904000	1441067347	31.224486325712316	122.86084200843365	8.582926829268292	179.99268292682927	171.82926829268294
413904000	1441067348	31.224446150182036	122.86084234423383	8.580487804878048	179.9487804878049	171.8048780487805
413904000	1441067349	31.224405955927153	122.86084269214429	8.578048780487805	179.9048780487805	171.78048780487805
413904000	1441067350	31.224365743306425	122.86084305212826	8.575609756097561	179.86097560975608	171.7560975609756
413904000	1441067351	31.224325512678636	122.86084342414915	8.573170731707316	179.8170731707317	171.73170731707316
413904000	1441067352	31.22428526440254	122.86084380817023	8.570731707317073	179.77317073170732	171.70731707317074
413904000	1441067353	31.224244998836873	122.86084420415484	8.56829268292683	179.72926829268295	171.68292682926833
413904000	1441067354	31.22420471634042	122.86084461206627	8.565853658536586	179.68536585365854	171.65853658536588
413904000	1441067355	31.224164417271925	122.86084503186788	8.56341463414634	179.64146341463413	171.63414634146343
413904000	1441067356	31.224124101990128	122.86084546352299	8.560975609756097	179.59756097560975	171.609756097561
413904000	1441067357	31.22408377085384	122.86084590699488	8.558536585365854	179.55365853658537	171.58536585365854
413904000	1441067358	31.22404342422178	122.86084636224693	8.55609756097561	179.50975609756097	171.5609756097561
413904000	1441067359	31.224003062452717	122.86084682924243	8.553658536585365	179.4658536585366	171.53658536585365
413904000	1441067360	31.22396268590541	122.8608473079447	8.551219512195122	179.4219512195122	171.5121951219512
413904000	1441067361	31.22392229493862	122.86084779831704	8.548780487804878	179.3780487804878	171.4878048780488
413904000	1441067362	31.2238818899111	122.86084830032281	8.546341463414635	179.3341463414634	171.46341463414635
413904000	1441067363	31.223841471181622	122.86084881392533	8.54390243902439	179.29024390243902	171.4390243902439
413904000	1441067364	31.22380103910893	122.8608493390879	8.541463414634146	179.24634146341464	171.41463414634148
413904000	1441067365	31.223760594051782	122.86084987577387	8.539024390243902	179.20243902439026	171.39024390243904
413904000	1441067366	31.223720136368968	122.86085042394653	8.536585365853659	179.15853658536585	171.3658536585366
413904000	1441067367	31.2236796664192	122.86085098356921	8.534146341463414	179.11463414634144	171.34146341463415
413904000	1441067368	31.223639184561268	122.86085155460525	8.53170731707317	179.07073170731707	171.3170731707317
413904000	1441067369	31.223598691153935	122.86085213701794	8.529268292682927	179.0268292682927	171.2926829268293
413904000	1441067370	31.223558186555934	122.86085273077063	8.526829268292683	178.98292682926828	171.26829268292684
413904000	1441067371	31.223517671126057	122.86085333582666	8.524390243902438	178.9390243902439	171.2439024390244
413904000	1441067372	31.223477145223026	122.8608539521493	8.521951219512195	178.89512195121952	171.21951219512195
413904000	1441067373	31.223436609205628	122.8608545797019	8.519512195121951	178.85121951219512	171.1951219512195
413904000	1441067374	31.223396063432617	122.86085521844778	8.517073170731708	178.8073170731707	171.17073170731706
413904000	1441067375	31.223355508262735	122.8608558683503	8.514634146341463	178.76341463414633	171.14634146341461
413904000	1441067376	31.223314944054763	122.86085652937271	8.512195121951219	178.71951219512195	171.1219512195122
413904000	1441067377	31.22327437116745	122.86085720147837	8.509756097560976	178.67560975609757	171.09756097560978
413904000	1441067378	31.223233789959565	122.86085788463062	8.507317073170732	178.63170731707316	171.07317073170734
413904000	1441067379	31.22319320078985	122.86085857879276	8.504878048780487	178.58780487804876	171.0487804878049
413904000	1441067380	31.223152604017084	122.86085928392812	8.502439024390243	178.54390243902438	171.02439024390245
413904000	1441067381	31.223112	122.86086	8.5	178.5	171.0
413904000	1441067382	31.22307138909739	122.86086072697175	8.49873417721519	178.51139240506328	171.0
413904000	1441067383	31.22303077166798	122.8608614648067	8.49746835443038	178.52278481012658	171.0
413904000	1441067384	31.222990148070547	122.86086221346818	8.49620253164557	178.53417721518986	171.0
413904000	1441067385	31.222949518663846	122.86086297291948	8.49493670886076	178.54556962025316	171.0
413904000	1441067386	31.222908883806653	122.86086374312393	8.49367088607595	178.55696202531644	171.0
413904000	1441067387	31.222868243857697	122.86086452404486	8.49240506329114	178.56835443037974	171.0
413904000	1441067388	31.222827599175766	122.86086531564558	8.49113924050633	178.57974683544305	171.0
413904000	1441067389	31.22278695011959	122.86086611788946	8.489873417721519	178.59113924050632	171.0
413904000	1441067390	31.22274629704796	122.86086693073976	8.48860759493671	178.60253164556963	171.0
413904000	1441067391	31.222705640319614	122.86086775415986	8.487341772151899	178.6139240506329	171.0
413904000	1441067392	31.222664980293303	122.86086858811302	8.48607594936709	178.6253164556962	171.0
413904000	1441067393	31.22262431732782	122.86086943256262	8.484810126582278	178.63670886075948	171.0
413904000	1441067394	31.2225836517819	122.86087028747198	8.48354430379747	178.6481012658228	171.0
413904000	1441067395	31.222542984014293	122.8608711528044	8.482278481012658	178.65949367088606	171.0
413904000	1441067396	31.222502314383785	122.86087202852325	8.481012658227849	178.67088607594934	171.0
413904000	1441067397	31.222461643249122	122.86087291459175	8.479746835443038	178.68227848101264	171.0
413904000	1441067398	31.222420970969058	122.86087381097333	8.478481012658229	178.69367088607595	171.0
413904000	1441067399	31.222380297902355	122.86087471763129	8.477215189873418	178.70506329113925	171.0
413904000	1441067400	31.222339624407784	122.86087563452894	8.475949367088608	178.71645569620253	171.0
413904000	1441067401	31.2222989508441	122.8608765616296	8.474683544303797	178.72784810126583	171.0
413904000	1441067402	31.22225827757003	122.86087749889658	8.473417721518988	178.7392405063291	171.0
413904000	1441067403	31.222217604944394	122.86087844629324	8.472151898734177	178.75063291139242	171.0
413904000	1441067404	31.222176933325887	122.8608794037829	8.470886075949368	178.7620253164557	171.0
413904000	1441067405	31.22213626307331	122.86088037132885	8.469620253164557	178.77341772151897	171.0
413904000	1441067406	31.222095594545426	122.86088134889445	8.468354430379748	178.78481012658227	171.0
413904000	1441067407	31.222054928100967	122.86088233644301	8.467088607594937	178.79620253164555	171.0
413904000	1441067408	31.222014264098718	122.86088333393788	8.465822784810127	178.80759493670885	171.0
413904000	1441067409	31.22197360289742	122.86088434134234	8.464556962025316	178.81898734177213	171.0
413904000	1441067410	31.221932944855837	122.86088535861975	8.463291139240507	178.83037974683546	171.0
413904000	1441067411	31.221892290332722	122.86088638573344	8.462025316455696	178.84177215189874	171.0
413904000	1441067412	31.221851639686854	122.8608874226467	8.460759493670887	178.85316455696204	171.0
413904000	1441067413	31.22181099327698	122.86088846932289	8.459493670886076	178.86455696202532	171.0
413904000	1441067414	31.221770351461853	122.8608895257253	8.458227848101266	178.87594936708862	171.0
413904000	1441067415	31.221729714600237	122.86089059181728	8.456962025316455	178.8873417721519	171.0
413904000	1441067416	31.2216890830509	122.86089166756217	8.455696202531646	178.89873417721518	171.0
413904000	1441067417	31.2216484571726	122.86089275292328	8.454430379746835	178.91012658227848	171.0
413904000	1441067418	31.22160783732409	122.8608938478639	8.453164556962026	178.92151898734176	171.0
413904000	1441067419	31.22156722386412	122.86089495234742	8.451898734177215	178.93291139240506	171.0
413904000	1441067420	31.22152661715147	122.86089606633713	8.450632911392406	178.94430379746834	171.0
413904000	1441067421	31.22148601754489	122.86089718979638	8.449367088607595	178.95569620253167	171.0
413904000	1441067422	31.221445425403132	122.86089832268844	8.448101265822785	178.96708860759495	171.0
413904000	1441067423	31.221404841084972	122.8608994649767	8.446835443037974	178.97848101265825	171.0
413904000	1441067424	31.221364264949166	122.86090061662445	8.445569620253165	178.98987341772153	171.0
413904000	1441067425	31.22132369735445	122.86090177759505	8.444303797468354	179.0012658227848	171.0
413904000	1441067426	31.221283138659615	122.86090294785178	8.443037974683545	179.0126582278481	171.0
413904000	1441067427	31.2212425892234	122.86090412735801	8.441772151898734	179.02405063291138	171.0
413904000	1441067428	31.221202049404578	122.86090531607702	8.440506329113925	179.0354430379747	171.0
413904000	1441067429	31.221161519561903	122.86090651397218	8.439240506329114	179.04683544303796	171.0
413904000	1441067430	31.221121000054136	122.8609077210068	8.437974683544304	179.05822784810127	171.0
413904000	1441067431	31.22108049124003	122.86090893714422	8.436708860759493	179.06962025316454	171.0
413904000	1441067432	31.22103999347835	122.86091016234775	8.435443037974684	179.08101265822788	171.0
413904000	1441067433	31.220999507127846	122.8609113965807	8.434177215189873	179.09240506329115	171.0
413904000	1441067434	31.220959032547295	122.86091263980644	8.432911392405064	179.10379746835443	171.0
413904000	1441067435	31.220918570095446	122.86091389198828	8.431645569620253	179.11518987341773	171.0
413904000	1441067436	31.22087812013106	122.86091515308954	8.430379746835444	179.126582278481	171.0
413904000	1441067437	31.220837683012903	122.86091642307355	8.429113924050633	179.13797468354431	171.0
413904000	1441067438	31.220797259099715	122.86091770190365	8.427848101265823	179.1493670886076	171.0
413904000	1441067439	31.220756848750277	122.86091898954314	8.426582278481012	179.1607594936709	171.0
413904000	1441067440	31.220716452323344	122.86092028595537	8.425316455696203	179.17215189873417	171.0
413904000	1441067441	31.220676070177685	122.86092159110366	8.424050632911392	179.18354430379748	171.0
413904000	1441067442	31.22063570267203	122.86092290495134	8.422784810126583	179.19493670886075	171.0
413904000	1441067443	31.220595350165148	122.86092422746175	8.421518987341772	179.20632911392406	171.0
413904000	1441067444	31.22055501301582	122.86092555859818	8.420253164556962	179.21772151898736	171.0
413904000	1441067445	31.2205146915828	122.86092689832402	8.418987341772151	179.22911392405064	171.0
413904000	1441067446	31.220474386224826	122.86092824660255	8.417721518987342	179.24050632911394	171.0
413904000	1441067447	31.22043409730067	122.86092960339712	8.416455696202531	179.25189873417722	171.0
413904000	1441067448	31.220393825169104	122.86093096867104	8.415189873417722	179.26329113924052	171.0
413904000	1441067449	31.220353570188873	122.86093234238767	8.413924050632911	179.2746835443038	171.0
413904000	1441067450	31.220313332718735	122.8609337245103	8.412658227848102	179.2860759493671	171.0
413904000	1441067451	31.220273113117468	122.86093511500226	8.41139240506329	179.29746835443038	171.0
413904000	1441067452	31.220232911743818	122.86093651382693	8.410126582278481	179.30886075949368	171.0
413904000	1441067453	31.22019272895653	122.86093792094758	8.40886075949367	179.32025316455696	171.0
413904000	1441067454	31.220152565114393	122.86093933632756	8.407594936708861	179.33164556962026	171.0
413904000	1441067455	31.220112420576147	122.86094075993023	8.40632911392405	179.34303797468357	171.0
413904000	1441067456	31.220072295700568	122.86094219171888	8.405063291139241	179.35443037974684	171.0
413904000	1441067457	31.2200321908464	122.86094363165684	8.40379746835443	179.36582278481015	171.0
413904000	1441067458	31.21999210637241	122.86094507970749	8.40253164556962	179.37721518987343	171.0
413904000	1441067459	31.219952042637352	122.86094653583409	8.40126582278481	179.38860759493673	171.0
413904000	1441067460	31.219911999999994	122.860948	8.4	179.4	171.0
413904000	1441067461	31.21987197873289	122.86094947215243	8.4	179.39909090909092	171.00454545454545
413904000	1441067462	31.21983197876379	122.86095095217416	8.4	179.39818181818183	171.0090909090909
413904000	1441067463	31.219791999934216	122.86095243993176	8.4	179.39727272727274	171.01363636363635
413904000	1441067464	31.219752042085727	122.86095393529195	8.4	179.39636363636365	171.01818181818183
413904000	1441067465	31.219712105059852	122.86095543812125	8.4	179.39545454545456	171.02272727272725
413904000	1441067466	31.21967218869813	122.8609569482864	8.4	179.39454545454547	171.02727272727273
413904000	1441067467	31.219632292842103	122.86095846565398	8.4	179.39363636363638	171.03181818181818
413904000	1441067468	31.219592417333317	122.86095999009063	8.4	179.39272727272729	171.03636363636363
413904000	1441067469	31.219552562013334	122.86096152146298	8.4	179.3918181818182	171.04090909090908
413904000	1441067470	31.219512726723636	122.8609630596377	8.4	179.3909090909091	171.04545454545456
413904000	1441067471	31.21947291130581	122.86096460448138	8.4	179.39000000000001	171.04999999999998
413904000	1441067472	31.219433115601372	122.86096615586067	8.4	179.38909090909092	171.05454545454546
413904000	1441067473	31.219393339451894	122.8609677136422	8.4	179.38818181818183	171.0590909090909
413904000	1441067474	31.21935358269888	122.86096927769263	8.4	179.38727272727274	171.06363636363636
413904000	1441067475	31.219313845183883	122.86097084787856	8.4	179.38636363636365	171.0681818181818
413904000	1441067476	31.21927412674846	122.86097242406666	8.4	179.38545454545454	171.07272727272726
413904000	1441067477	31.21923442723413	122.86097400612354	8.4	179.38454545454545	171.07727272727274
413904000	1441067478	31.21919474648243	122.86097559391584	8.4	179.38363636363636	171.08181818181816
413904000	1441067479	31.219155084334922	122.86097718731023	8.4	179.38272727272727	171.08636363636364
413904000	1441067480	31.219115440633132	122.86097878617329	8.4	179.38181818181818	171.0909090909091
413904000	1441067481	31.219075815218606	122.8609803903717	8.4	179.3809090909091	171.09545454545454
413904000	1441067482	31.21903620793287	122.86098199977208	8.4	179.38000000000002	171.1
413904000	1441067483	31.21899661861749	122.86098361424106	8.4	179.37909090909093	171.10454545454547
413904000	1441067484	31.218957047113978	122.8609852336453	8.4	179.37818181818184	171.1090909090909
413904000	1441067485	31.218917493263895	122.86098685785142	8.4	179.37727272727275	171.11363636363637
413904000	1441067486	31.218877956908774	122.86098848672606	8.4	179.37636363636366	171.11818181818182
413904000	1441067487	31.21883843789014	122.86099012013587	8.4	179.37545454545455	171.12272727272727
413904000	1441067488	31.218798936049563	122.86099175794747	8.4	179.37454545454545	171.12727272727273
413904000	1441067489	31.21875945122857	122.86099340002752	8.4	179.37363636363636	171.1318181818182
413904000	1441067490	31.21871998326869	122.86099504624262	8.4	179.37272727272727	171.13636363636363
413904000	1441067491	31.21868053201148	122.86099669645945	8.4	179.37181818181818	171.1409090909091
413904000	1441067492	31.218641097298473	122.86099835054465	8.4	179.3709090909091	171.14545454545456
413904000	1441067493	31.218601678971208	122.86100000836484	8.4	179.37	171.14999999999998
413904000	1441067494	31.218562276871236	122.86100166978666	8.4	179.36909090909091	171.15454545454546
413904000	1441067495	31.218522890840077	122.86100333467675	8.4	179.36818181818182	171.1590909090909
413904000	1441067496	31.218483520719285	122.86100500290175	8.4	179.36727272727273	171.16363636363636
413904000	1441067497	31.218444166350398	122.86100667432831	8.4	179.36636363636364	171.1681818181818
413904000	1441067498	31.218404827574965	122.86100834882306	8.4	179.36545454545455	171.1727272727273
413904000	1441067499	31.218365504234495	122.86101002625267	8.4	179.36454545454546	171.17727272727274
413904000	1441067500	31.21832619617056	122.86101170648374	8.4	179.36363636363637	171.1818181818182
413904000	1441067501	31.218286903224698	122.86101338938292	8.4	179.36272727272728	171.18636363636364
413904000	1441067502	31.21824762523844	122.86101507481686	8.4	179.3618181818182	171.1909090909091
413904000	1441067503	31.21820836205332	122.8610167626522	8.4	179.3609090909091	171.19545454545454
413904000	1441067504	31.218169113510903	122.86101845275557	8.4	179.36	171.20000000000002
413904000	1441067505	31.2181298794527	122.86102014499366	8.4	179.35909090909092	171.20454545454547
413904000	1441067506	31.218090659720268	122.86102183923305	8.4	179.35818181818183	171.20909090909092
413904000	1441067507	31.21805145415513	122.86102353534042	8.4	179.35727272727274	171.21363636363637
413904000	1441067508	31.21801226259885	122.86102523318239	8.4	179.35636363636362	171.21818181818182
413904000	1441067509	31.21797308489297	122.8610269326256	8.4	179.35545454545453	171.22272727272727
413904000	1441067510	31.217933920879016	122.86102863353673	8.4	179.35454545454544	171.22727272727272
413904000	1441067511	31.21789477039852	122.8610303357824	8.4	179.35363636363635	171.2318181818182
413904000	1441067512	31.217855633293038	122.86103203922924	8.4	179.3527272727273	171.23636363636362
413904000	1441067513	31.21781650940411	122.86103374374395	8.4	179.3518181818182	171.2409090909091
413904000	1441067514	31.217777398573265	122.86103544919308	8.4	179.3509090909091	171.24545454545455
413904000	1441067515	31.21773830064205	122.86103715544334	8.4	179.35000000000002	171.25
413904000	1441067516	31.217699215451997	122.86103886236134	8.4	179.34909090909093	171.25454545454545
413904000	1441067517	31.217660142844665	122.86104056981378	8.4	179.34818181818184	171.25909090909093
413904000	1441067518	31.217621082661584	122.86104227766725	8.4	179.34727272727272	171.26363636363635
413904000	1441067519	31.217582034744307	122.86104398578841	8.4	179.34636363636363	171.26818181818183
413904000	1441067520	31.21754299893436	122.86104569404392	8.4	179.34545454545454	171.27272727272728
413904000	1441067521	31.217503975073264	122.8610474023004	8.4	179.34454545454545	171.27727272727273
413904000	1441067522	31.21746496300259	122.86104911042453	8.4	179.34363636363636	171.28181818181818
413904000	1441067523	31.217425962563865	122.86105081828292	8.4	179.34272727272727	171.28636363636363
413904000	1441067524	31.21738697359864	122.86105252574224	8.4	179.34181818181818	171.29090909090908
413904000	1441067525	31.217347995948458	122.86105423266912	8.4	179.3409090909091	171.29545454545453
413904000	1441067526	31.21730902945484	122.86105593893022	8.4	179.34	171.3
413904000	1441067527	31.217270073959327	122.86105764439216	8.4	179.3390909090909	171.30454545454546
413904000	1441067528	31.21723112930347	122.86105934892161	8.4	179.33818181818185	171.3090909090909
413904000	1441067529	31.21719219532883	122.86106105238522	8.4	179.33727272727273	171.31363636363636
413904000	1441067530	31.217153271876914	122.86106275464964	8.4	179.33636363636364	171.31818181818184
413904000	1441067531	31.21711435878927	122.86106445558151	8.4	179.33545454545455	171.32272727272726
413904000	1441067532	31.21707545590744	122.86106615504747	8.4	179.33454545454546	171.32727272727274
413904000	1441067533	31.217036563072966	122.86106785291415	8.4	179.33363636363637	171.3318181818182
413904000	1441067534	31.216997680127395	122.86106954904824	8.4	179.33272727272728	171.33636363636364
413904000	1441067535	31.21695880691227	122.86107124331637	8.4	179.3318181818182	171.3409090909091
413904000	1441067536	31.216919943269122	122.86107293558518	8.4	179.3309090909091	171.34545454545457
413904000	1441067537	31.216881089039468	122.86107462572134	8.4	179.33	171.35
413904000	1441067538	31.2168422440649	122.86107631359147	8.4	179.32909090909092	171.35454545454547
413904000	1441067539	31.216803408186912	122.86107799906225	8.4	179.3281818181818	171.35909090909092
413904000	1441067540	31.21676458124707	122.8610796820003	8.4	179.3272727272727	171.36363636363635
413904000	1441067541	31.216725763086924	122.86108136227229	8.4	179.32636363636362	171.36818181818182
413904000	1441067542	31.216686953547978	122.86108303974484	8.4	179.32545454545453	171.37272727272727
413904000	1441067543	31.21664815247179	122.86108471428464	8.4	179.32454545454547	171.37727272727273
413904000	1441067544	31.21660935969992	122.86108638575834	8.4	179.32363636363638	171.38181818181818
413904000	1441067545	31.216570575073888	122.86108805403255	8.4	179.3227272727273	171.38636363636365
413904000	1441067546	31.21653179843523	122.86108971897394	8.4	179.3218181818182	171.39090909090908
413904000	1441067547	31.216493029625504	122.86109138044918	8.4	179.3209090909091	171.39545454545456
413904000	1441067548	31.216454268486242	122.86109303832488	8.4	179.32000000000002	171.4
413904000	1441067549	31.216415514858983	122.86109469246773	8.4	179.31909090909093	171.40454545454546
413904000	1441067550	31.216376768585256	122.86109634274439	8.4	179.3181818181818	171.4090909090909
413904000	1441067551	31.216338029506637	122.86109798902145	8.4	179.31727272727272	171.41363636363639
413904000	1441067552	31.21629929746463	122.86109963116562	8.4	179.31636363636363	171.4181818181818
413904000	1441067553	31.216260572300783	122.86110126904352	8.4	179.31545454545454	171.4227272727273
413904000	1441067554	31.216221853856656	122.86110290252181	8.4	179.31454545454545	171.42727272727274
413904000	1441067555	31.216183141973755	122.86110453146716	8.4	179.31363636363636	171.4318181818182
413904000	1441067556	31.21614443649366	122.86110615574619	8.4	179.31272727272727	171.43636363636364
413904000	1441067557	31.216105737257884	122.86110777522559	8.4	179.31181818181818	171.4409090909091
413904000	1441067558	31.216067044107977	122.86110938977197	8.4	179.3109090909091	171.44545454545457
413904000	1441067559	31.216028356885484	122.86111099925202	8.4	179.31000000000003	171.45
413904000	1441067560	31.215989675431935	122.86111260353238	8.4	179.3090909090909	171.45454545454547
413904000	1441067561	31.21595099958887	122.8611142024797	8.4	179.30818181818182	171.45909090909092
413904000	1441067562	31.215912329197852	122.86111579596066	8.4	179.30727272727273	171.46363636363637
413904000	1441067563	31.215873664100386	122.86111738384184	8.4	179.30636363636364	171.46818181818182
413904000	1441067564	31.21583500413804	122.86111896598999	8.4	179.30545454545455	171.4727272727273
413904000	1441067565	31.21579634915234	122.86112054227169	8.4	179.30454545454546	171.47727272727272
413904000	1441067566	31.21575769898485	122.86112211255364	8.4	179.30363636363637	171.4818181818182
413904000	1441067567	31.215719053477073	122.86112367670248	8.4	179.30272727272728	171.48636363636365
413904000	1441067568	31.215680412470572	122.86112523458485	8.4	179.3018181818182	171.4909090909091
413904000	1441067569	31.215641775806883	122.86112678606744	8.4	179.3009090909091	171.49545454545455
413904000	1441067570	31.215603143327552	122.86112833101686	8.4	179.3	171.50000000000003
413904000	1441067571	31.215564514874117	122.86112986929979	8.4	179.2990909090909	171.50454545454545
413904000	1441067572	31.21552589028812	122.8611314007829	8.4	179.2981818181818	171.5090909090909
413904000	1441067573	31.215487269411103	122.86113292533281	8.4	179.2972727272727	171.51363636363638
413904000	1441067574	31.215448652084586	122.86113444281624	8.4	179.29636363636365	171.5181818181818
413904000	1441067575	31.21541003815014	122.86113595309975	8.4	179.29545454545456	171.52272727272728
413904000	1441067576	31.215371427449295	122.86113745605007	8.4	179.29454545454547	171.52727272727273
413904000	1441067577	31.215332819823573	122.86113895153383	8.4	179.29363636363638	171.53181818181818
413904000	1441067578	31.215294215114522	122.86114043941772	8.4	179.2927272727273	171.53636363636363
413904000	1441067579	31.215255613163706	122.86114191956835	8.4	179.2918181818182	171.5409090909091
413904000	1441067580	31.21521701381266	122.86114339185238	8.4	179.2909090909091	171.54545454545456
413904000	1441067581	31.215178416902894	122.86114485613653	8.4	179.29	171.55
413904000	1441067582	31.21513982227598	122.86114631228739	8.4	179.2890909090909	171.55454545454546
413904000	1441067583	31.21510122977343	122.86114776017162	8.4	179.2881818181818	171.55909090909094
413904000	1441067584	31.21506263923682	122.86114919965591	8.4	179.28727272727272	171.56363636363636
413904000	1441067585	31.215024050507665	122.86115063060693	8.4	179.28636363636363	171.56818181818184
413904000	1441067586	31.214985463427507	122.8611520528913	8.4	179.28545454545454	171.5727272727273
413904000	1441067587	31.214946877837914	122.8611534663757	8.4	179.28454545454545	171.5772727272727
413904000	1441067588	31.214908293580386	122.86115487092678	8.4	179.28363636363636	171.5818181818182
413904000	1441067589	31.21486971049648	122.8611562664112	8.4	179.28272727272727	171.58636363636364
413904000	1441067590	31.214831128427743	122.86115765269564	8.4	179.2818181818182	171.5909090909091
413904000	1441067591	31.214792547215723	122.86115902964671	8.4	179.2809090909091	171.59545454545454
413904000	1441067592	31.214753966701927	122.8611603971311	8.4	179.28	171.60000000000002
413904000	1441067593	31.214715386727935	122.86116175501549	8.4	179.2790909090909	171.60454545454544
413904000	1441067594	31.214676807135273	122.86116310316655	8.4	179.27818181818182	171.60909090909092
413904000	1441067595	31.214638227765466	122.86116444145088	8.4	179.27727272727273	171.61363636363637
413904000	1441067596	31.214599648460073	122.86116576973517	8.4	179.27636363636364	171.61818181818182
413904000	1441067597	31.21456106906063	122.86116708788607	8.4	179.27545454545455	171.62272727272727
413904000	1441067598	31.214522489408676	122.86116839577029	8.4	179.27454545454546	171.62727272727275
413904000	1441067599	31.214483909345745	122.86116969325444	8.4	179.27363636363637	171.63181818181818
413904000	1441067600	31.214445328713396	122.86117098020519	8.4	179.27272727272728	171.63636363636365
413904000	1441067601	31.21440674735315	122.86117225648924	8.4	179.2718181818182	171.6409090909091
413904000	1441067602	31.214368165106556	122.8611735219732	8.4	179.27090909090907	171.64545454545456
413904000	1441067603	31.21432958181515	122.86117477652373	8.4	179.26999999999998	171.65
413904000	1441067604	31.214290997320486	122.86117602000753	8.4	179.2690909090909	171.65454545454546
413904000	1441067605	31.214252411464095	122.86117725229126	8.4	179.26818181818183	171.6590909090909
413904000	1441067606	31.214213824087516	122.86117847324157	8.4	179.26727272727274	171.66363636363636
413904000	1441067607	31.214175235032286	122.86117968272512	8.4	179.26636363636365	171.66818181818184
413904000	1441067608	31.21413664413996	122.86118088060857	8.4	179.26545454545456	171.6727272727273
413904000	1441067609	31.214098051252055	122.8611820667586	8.4	179.26454545454547	171.67727272727274
413904000	1441067610	31.214059456210144	122.86118324104186	8.4	179.26363636363638	171.6818181818182
413904000	1441067611	31.214020858855733	122.86118440332501	8.4	179.2627272727273	171.68636363636367
413904000	1441067612	31.21398225903039	122.86118555347473	8.4	179.26181818181817	171.6909090909091
413904000	1441067613	31.213943656575648	122.86118669135767	8.4	179.26090909090908	171.69545454545457
413904000	1441067614	31.213905051333022	122.86118781684051	8.4	179.26	171.70000000000002
413904000	1441067615	31.213866443144095	122.8611889297899	8.4	179.2590909090909	171.70454545454547
413904000	1441067616	31.213827831850384	122.86119003007249	8.4	179.2581818181818	171.70909090909092
413904000	1441067617	31.213789217293428	122.86119111755498	8.4	179.25727272727272	171.7136363636364
413904000	1441067618	31.213750599314775	122.86119219210403	8.4	179.25636363636363	171.71818181818182
413904000	1441067619	31.213711977755953	122.86119325358626	8.4	179.25545454545454	171.72272727272727
413904000	1441067620	31.213673352458528	122.86119430186841	8.4	179.25454545454545	171.72727272727275
413904000	1441067621	31.213634723264015	122.86119533681709	8.4	179.2536363636364	171.73181818181817
413904000	1441067622	31.213596090013965	122.86119635829897	8.4	179.2527272727273	171.73636363636365
413904000	1441067623	31.21355745254992	122.86119736618073	8.4	179.25181818181818	171.7409090909091
413904000	1441067624	31.21351881071343	122.86119836032906	8.4	179.2509090909091	171.74545454545455
413904000	1441067625	31.213480164346002	122.86119934061058	8.4	179.25	171.75
413904000	1441067626	31.213441513289215	122.86120030689197	8.4	179.2490909090909	171.75454545454548
413904000	1441067627	31.213402857384583	122.86120125903996	8.4	179.24818181818182	171.7590909090909
413904000	1441067628	31.21336419647365	122.8612021969211	8.4	179.24727272727273	171.76363636363638
413904000	1441067629	31.213325530397977	122.86120312040215	8.4	179.24636363636364	171.76818181818183
413904000	1441067630	31.21328685899909	122.86120402934975	8.4	179.24545454545455	171.77272727272728
413904000	1441067631	31.21324818211852	122.86120492363055	8.4	179.24454545454546	171.77727272727273
413904000	1441067632	31.21320949959783	122.86120580311125	8.4	179.24363636363637	171.7818181818182
413904000	1441067633	31.213170811278545	122.86120666765848	8.4	179.24272727272725	171.78636363636366
413904000	1441067634	31.213132117002196	122.86120751713896	8.4	179.24181818181816	171.79090909090908
413904000	1441067635	31.213093416610338	122.86120835141932	8.4	179.24090909090907	171.79545454545456
413904000	1441067636	31.21305470994451	122.86120917036622	8.4	179.24	171.8
413904000	1441067637	31.213015996846266	122.86120997384637	8.4	179.23909090909092	171.80454545454546
413904000	1441067638	31.212977277157112	122.86121076172643	8.4	179.23818181818183	171.8090909090909
413904000	1441067639	31.21293855071863	122.86121153387302	8.4	179.23727272727274	171.8136363636364
413904000	1441067640	31.212899817372325	122.86121229015286	8.4	179.23636363636365	171.8181818181818
413904000	1441067641	31.21286107695975	122.86121303043265	8.4	179.23545454545456	171.8227272727273
413904000	1441067642	31.21282232932245	122.86121375457897	8.4	179.23454545454547	171.82727272727274
413904000	1441067643	31.21278357430197	122.86121446245856	8.4	179.23363636363638	171.8318181818182
413904000	1441067644	31.212744811739828	122.86121515393808	8.4	179.23272727272726	171.83636363636364
413904000	1441067645	31.21270604147758	122.86121582888417	8.4	179.23181818181817	171.84090909090912
413904000	1441067646	31.212667263356774	122.86121648716352	8.4	179.23090909090908	171.84545454545454
413904000	1441067647	31.21262847721894	122.86121712864282	8.4	179.23	171.85000000000002
413904000	1441067648	31.212589682905616	122.8612177531887	8.4	179.2290909090909	171.85454545454547
413904000	1441067649	31.21255088025835	122.86121836066788	8.4	179.2281818181818	171.8590909090909
413904000	1441067650	31.212512069118677	122.86121895094699	8.4	179.22727272727272	171.86363636363637
413904000	1441067651	31.21247324932815	122.86121952389276	8.4	179.22636363636363	171.86818181818182
413904000	1441067652	31.212434420728282	122.86122007937179	8.4	179.22545454545454	171.87272727272727
413904000	1441067653	31.21239558316064	122.8612206172508	8.4	179.22454545454548	171.87727272727273
413904000	1441067654	31.212356736466745	122.86122113739644	8.4	179.22363636363636	171.8818181818182
413904000	1441067655	31.212317880488154	122.86122163967538	8.4	179.22272727272727	171.88636363636365
413904000	1441067656	31.212279015066393	122.86122212395435	8.4	179.22181818181818	171.8909090909091
413904000	1441067657	31.212240140043022	122.86122259009996	8.4	179.2209090909091	171.89545454545456
413904000	1441067658	31.21220125525956	122.86122303797887	8.4	179.22	171.9
413904000	1441067659	31.212162360557556	122.86122346745782	8.4	179.2190909090909	171.90454545454546
413904000	1441067660	31.212123455778553	122.86122387840345	8.4	179.21818181818182	171.90909090909093
413904000	1441067661	31.212084540764085	122.86122427068246	8.4	179.21727272727273	171.91363636363639
413904000	1441067662	31.21204561535569	122.86122464416148	8.4	179.21636363636364	171.91818181818184
413904000	1441067663	31.212006679394925	122.8612249987072	8.4	179.21545454545455	171.9227272727273
413904000	1441067664	31.211967732723316	122.8612253341863	8.4	179.21454545454546	171.92727272727276
413904000	1441067665	31.211928775182407	122.86122565046547	8.4	179.21363636363634	171.9318181818182
413904000	1441067666	31.211889806613737	122.86122594741137	8.4	179.21272727272725	171.93636363636364
413904000	1441067667	31.21185082685885	122.86122622489069	8.4	179.2118181818182	171.94090909090912
413904000	1441067668	31.211811835759274	122.86122648277009	8.4	179.2109090909091	171.94545454545454
413904000	1441067669	31.211772833156573	122.86122672091624	8.4	179.21	171.95000000000002
413904000	1441067670	31.211733818892256	122.86122693919584	8.4	179.20909090909092	171.95454545454547
413904000	1441067671	31.211694792807876	122.86122713747554	8.4	179.20818181818183	171.95909090909092
413904000	1441067672	31.211655754744992	122.86122731562205	8.4	179.20727272727274	171.96363636363637
413904000	1441067673	31.211616704545126	122.86122747350203	8.4	179.20636363636365	171.96818181818185
413904000	1441067674	31.21157764204982	122.86122761098217	8.4	179.20545454545456	171.97272727272727
413904000	1441067675	31.211538567100607	122.8612277279291	8.4	179.20454545454544	171.97727272727275
413904000	1441067676	31.21149947953904	122.86122782420956	8.4	179.20363636363635	171.9818181818182
413904000	1441067677	31.21146037920666	122.8612278996902	8.4	179.20272727272726	171.98636363636365
413904000	1441067678	31.211421265944995	122.8612279542377	8.4	179.20181818181817	171.9909090909091
413904000	1441067679	31.211382139595592	122.86122798771875	8.4	179.20090909090908	171.99545454545458
413904000	1441067680	31.211342999999996	122.86122799999998	8.4	179.2	172.0
413904000	1441067681	31.211303847052935	122.86122799106	8.4	179.18187919463085	171.97315436241612
413904000	1441067682	31.2112646808619	122.86122796132487	8.4	179.16375838926174	171.94630872483222
413904000	1441067683	31.211225501587585	122.86122791133253	8.4	179.1456375838926	171.91946308724835
413904000	1441067684	31.21118630939069	122.86122784162093	8.4	179.12751677852347	171.89261744966444
413904000	1441067685	31.211147104431895	122.861227752728	8.4	179.10939597315436	171.86577181208057
413904000	1441067686	31.21110788687191	122.86122764519166	8.4	179.09127516778523	171.83892617449666
413904000	1441067687	31.211068656871387	122.86122751954987	8.4	179.0731543624161	171.8120805369128
413904000	1441067688	31.211029414591064	122.86122737634057	8.4	179.05503355704698	171.78523489932886
413904000	1441067689	31.210990160191596	122.8612272161017	8.4	179.03691275167785	171.75838926174498
413904000	1441067690	31.21095089383369	122.8612270393712	8.4	179.0187919463087	171.73154362416108
413904000	1441067691	31.210911615678036	122.86122684668702	8.4	179.0006711409396	171.7046979865772
413904000	1441067692	31.21087232588533	122.86122663858707	8.4	178.98255033557047	171.6778523489933
413904000	1441067693	31.210833024616242	122.8612264156093	8.4	178.96442953020133	171.65100671140942
413904000	1441067694	31.210793712031474	122.86122617829162	8.4	178.94630872483222	171.62416107382552
413904000	1441067695	31.210754388291726	122.861225927172	8.4	178.92818791946308	171.59731543624164
413904000	1441067696	31.210715053557692	122.86122566278833	8.4	178.91006711409395	171.5704697986577
413904000	1441067697	31.21067570799004	122.8612253856786	8.4	178.89194630872484	171.54362416107384
413904000	1441067698	31.210636351749464	122.86122509638068	8.4	178.8738255033557	171.51677852348993
413904000	1441067699	31.21059698499668	122.86122479543252	8.4	178.85570469798657	171.48993288590606
413904000	1441067700	31.210557607892362	122.86122448337207	8.4	178.83758389261746	171.46308724832215
413904000	1441067701	31.210518220597198	122.86122416073724	8.4	178.81946308724832	171.43624161073828
413904000	1441067702	31.210478823271878	122.86122382806596	8.4	178.8013422818792	171.40939597315437
413904000	1441067703	31.2104394160771	122.86122348589613	8.4	178.78322147651008	171.38255033557047
413904000	1441067704	31.21039999917355	122.86122313476574	8.4	178.76510067114094	171.35570469798657
413904000	1441067705	31.210360572721925	122.86122277521267	8.4	178.7469798657718	171.3288590604027
413904000	1441067706	31.210321136882907	122.8612224077748	8.4	178.7288590604027	171.3020134228188
413904000	1441067707	31.210281691817205	122.86122203299016	8.4	178.71073825503356	171.2751677852349
413904000	1441067708	31.210242237685485	122.86122165139656	8.4	178.69261744966443	171.248322147651
413904000	1441067709	31.210202774648458	122.86122126353202	8.4	178.67449664429532	171.22147651006713
413904000	1441067710	31.2101633028668	122.86122086993439	8.4	178.65637583892618	171.19463087248323
413904000	1441067711	31.2101238225012	122.8612204711416	8.4	178.63825503355704	171.16778523489933
413904000	1441067712	31.21008433371236	122.8612200676916	8.4	178.62013422818794	171.14093959731545
413904000	1441067713	31.210044836660977	122.86121966012229	8.4	178.6020134228188	171.11409395973155
413904000	1441067714	31.210005331507745	122.86121924897155	8.4	178.58389261744966	171.08724832214767
413904000	1441067715	31.20996581841332	122.86121883477736	8.4	178.56577181208056	171.06040268456377
413904000	1441067716	31.20992629753842	122.8612184180776	8.4	178.54765100671142	171.0335570469799
413904000	1441067717	31.209886769043734	122.8612179994102	8.4	178.52953020134228	171.006711409396
413904000	1441067718	31.20984723308995	122.86121757931305	8.4	178.51140939597315	170.97986577181211
413904000	1441067719	31.209807689837756	122.86121715832404	8.4	178.49328859060404	170.95302013422818
413904000	1441067720	31.20976813944785	122.86121673698115	8.4	178.4751677852349	170.9261744966443
413904000	1441067721	31.209728582080924	122.86121631582222	8.4	178.45704697986577	170.8993288590604
413904000	1441067722	31.209689017897645	122.86121589538521	8.4	178.43892617449666	170.87248322147653
413904000	1441067723	31.209649447058744	122.86121547620803	8.4	178.42080536912752	170.84563758389262
413904000	1441067724	31.209609869724876	122.86121505882855	8.4	178.40268456375838	170.81879194630875
413904000	1441067725	31.209570286056763	122.86121464378468	8.4	178.38456375838928	170.79194630872485
413904000	1441067726	31.209530696215083	122.86121423161434	8.4	178.36644295302014	170.76510067114097
413904000	1441067727	31.20949110036051	122.86121382285545	8.4	178.348322147651	170.73825503355704
413904000	1441067728	31.209451498653745	122.8612134180459	8.4	178.3302013422819	170.71140939597316
413904000	1441067729	31.20941189125549	122.86121301772359	8.4	178.31208053691276	170.68456375838926
413904000	1441067730	31.209372278326438	122.86121262242638	8.4	178.29395973154362	170.65771812080538
413904000	1441067731	31.209332660027247	122.86121223269225	8.4	178.27583892617452	170.63087248322148
413904000	1441067732	31.20929303651865	122.86121184905907	8.4	178.25771812080538	170.6040268456376
413904000	1441067733	31.209253407961317	122.86121147206471	8.4	178.23959731543624	170.5771812080537
413904000	1441067734	31.20921377451593	122.86121110224713	8.4	178.22147651006713	170.55033557046983
413904000	1441067735	31.20917413634322	122.86121074014414	8.4	178.203355704698	170.5234899328859
413904000	1441067736	31.209134493603834	122.86121038629372	8.4	178.18523489932886	170.49664429530202
413904000	1441067737	31.209094846458484	122.86121004123372	8.4	178.16711409395975	170.46979865771812
413904000	1441067738	31.209055195067844	122.86120970550203	8.4	178.14899328859062	170.44295302013424
413904000	1441067739	31.209015539592624	122.86120937963659	8.4	178.13087248322148	170.41610738255034
413904000	1441067740	31.208975880193506	122.86120906417524	8.4	178.11275167785237	170.38926174496646
413904000	1441067741	31.208936217031187	122.86120875965591	8.4	178.09463087248324	170.3624161073826
413904000	1441067742	31.208896550266363	122.86120846661643	8.4	178.0765100671141	170.33557046979865
413904000	1441067743	31.208856880059706	122.86120818559479	8.4	178.058389261745	170.30872483221478
413904000	1441067744	31.208817206571922	122.8612079171288	8.4	178.04026845637586	170.28187919463087
413904000	1441067745	31.2087775299637	122.86120766175637	8.4	178.02214765100672	170.255033557047
413904000	1441067746	31.208737850395718	122.8612074200154	8.4	178.00402684563758	170.2281879194631
413904000	1441067747	31.208698168028693	122.86120719244377	8.4	177.98590604026845	170.20134228187922
413904000	1441067748	31.20865848302328	122.86120697957936	8.4	177.96778523489934	170.17449664429532
413904000	1441067749	31.20861879554022	122.86120678196005	8.4	177.9496644295302	170.14765100671144
413904000	1441067750	31.208579105740156	122.86120660012375	8.4	177.93154362416107	170.1208053691275
413904000	1441067751	31.208539413783807	122.86120643460829	8.4	177.91342281879193	170.09395973154363
413904000	1441067752	31.208499719831842	122.86120628595164	8.4	177.89530201342282	170.06711409395973
413904000	1441067753	31.208460024044985	122.8612061546916	8.4	177.87718120805368	170.04026845637586
413904000	1441067754	31.2084203265839	122.86120604136606	8.4	177.85906040268455	170.01342281879195
413904000	1441067755	31.208380627609287	122.86120594651294	8.4	177.84093959731544	169.98657718120808
413904000	1441067756	31.208340927281824	122.8612058706701	8.4	177.8228187919463	169.95973154362417
413904000	1441067757	31.208301225762213	122.8612058143754	8.4	177.80469798657717	169.9328859060403
413904000	1441067758	31.208261523211167	122.86120577816672	8.4	177.78657718120806	169.90604026845637
413904000	1441067759	31.208221819789337	122.86120576258197	8.4	177.76845637583892	169.8791946308725
413904000	1441067760	31.208182115657447	122.861205768159	8.4	177.7503355704698	169.8523489932886
413904000	1441067761	31.20814241097618	122.86120579543568	8.4	177.73221476510068	169.8255033557047
413904000	1441067762	31.208102705906207	122.8612058449499	8.4	177.71409395973154	169.7986577181208
413904000	1441067763	31.208063000608234	122.8612059172395	8.4	177.6959731543624	169.77181208053693
413904000	1441067764	31.208023295242953	122.86120601284237	8.4	177.6778523489933	169.74496644295303
413904000	1441067765	31.20798358997105	122.86120613229639	8.4	177.65973154362416	169.71812080536915
413904000	1441067766	31.20794388495323	122.86120627613943	8.4	177.64161073825503	169.69127516778522
413904000	1441067767	31.20790418035016	122.86120644490934	8.4	177.62348993288592	169.66442953020135
413904000	1441067768	31.20786447632255	122.86120663914402	8.4	177.60536912751678	169.63758389261744
413904000	1441067769	31.20782477303108	122.8612068593813	8.4	177.58724832214764	169.61073825503357
413904000	1441067770	31.20778507063646	122.86120710615906	8.4	177.56912751677854	169.5838926174497
413904000	1441067771	31.207745369299356	122.86120738001517	8.4	177.5510067114094	169.5570469798658
413904000	1441067772	31.20770566918047	122.86120768148749	8.4	177.53288590604026	169.5302013422819
413904000	1441067773	31.207665970440498	122.86120801111389	8.4	177.51476510067116	169.50335570469798
413904000	1441067774	31.20762627324013	122.8612083694322	8.4	177.49664429530202	169.4765100671141
413904000	1441067775	31.207586577740038	122.86120875698035	8.4	177.47852348993288	169.4496644295302
413904000	1441067776	31.20754688410094	122.86120917429612	8.4	177.46040268456377	169.42281879194633
413904000	1441067777	31.20750719248351	122.86120962191744	8.4	177.44228187919464	169.39597315436242
413904000	1441067778	31.207467503048438	122.86121010038211	8.4	177.4241610738255	169.36912751677855
413904000	1441067779	31.20742781595643	122.86121061022801	8.4	177.4060402684564	169.34228187919464
413904000	1441067780	31.20738813136815	122.86121115199303	8.4	177.38791946308726	169.31543624161077
413904000	1441067781	31.207348449444318	122.86121172621498	8.4	177.36979865771812	169.28859060402684
413904000	1441067782	31.207308770345595	122.86121233343175	8.4	177.351677852349	169.26174496644296
413904000	1441067783	31.207269094232707	122.86121297418116	8.4	177.33355704697988	169.23489932885906
413904000	1441067784	31.20722942126631	122.86121364900107	8.4	177.31543624161074	169.20805369127518
413904000	1441067785	31.20718975160712	122.86121435842936	8.4	177.29731543624163	169.18120805369128
413904000	1441067786	31.207150085415822	122.86121510300387	8.4	177.2791946308725	169.1543624161074
413904000	1441067787	31.20711042285308	122.86121588326243	8.4	177.26107382550336	169.1275167785235
413904000	1441067788	31.207070764079628	122.86121669974294	8.4	177.24295302013425	169.10067114093962
413904000	1441067789	31.207031109256114	122.86121755298316	8.4	177.22483221476512	169.0738255033557
413904000	1441067790	31.206991458543268	122.86121844352104	8.4	177.20671140939598	169.04697986577182
413904000	1441067791	31.20695181210176	122.86121937189438	8.4	177.18859060402687	169.0201342281879
413904000	1441067792	31.20691217009227	122.86122033864099	8.4	177.17046979865773	168.99328859060404
413904000	1441067793	31.20687253267551	122.86122134429877	8.4	177.1523489932886	168.96644295302013
413904000	1441067794	31.20683290001214	122.86122238940555	8.4	177.13422818791946	168.93959731543626
413904000	1441067795	31.20679327226289	122.86122347449918	8.4	177.11610738255035	168.91275167785236
413904000	1441067796	31.206753649588425	122.86122460011748	8.4	177.09798657718122	168.88590604026848
413904000	1441067797	31.206714032149435	122.86122576679833	8.4	177.07986577181208	168.85906040268455
413904000	1441067798	31.206674420106616	122.86122697507952	8.4	177.06174496644297	168.83221476510067
413904000	1441067799	31.206634813620653	122.86122822549892	8.4	177.04362416107384	168.80536912751677
413904000	1441067800	31.206595212852243	122.8612295185944	8.4	177.0255033557047	168.7785234899329
413904000	1441067801	31.206555617962064	122.86123085490372	8.4	177.0073825503356	168.75167785234902
413904000	1441067802	31.206516029110823	122.86123223496477	8.4	176.98926174496646	168.72483221476512
413904000	1441067803	31.206476446459202	122.8612336593154	8.4	176.97114093959732	168.69798657718124
413904000	1441067804	31.206436870167888	122.86123512849343	8.4	176.9530201342282	168.67114093959734
413904000	1441067805	31.20639730039756	122.86123664303668	8.4	176.93489932885907	168.64429530201343
413904000	1441067806	31.20635773730893	122.86123820348298	8.4	176.91677852348994	168.61744966442953
413904000	1441067807	31.206318181062674	122.8612398103702	8.4	176.89865771812083	168.59060402684565
413904000	1441067808	31.20627863181948	122.86124146423614	8.4	176.8805369127517	168.56375838926175
413904000	1441067809	31.20623908974002	122.86124316561865	8.4	176.86241610738256	168.53691275167787
413904000	1441067810	31.206199554985037	122.86124491505555	8.4	176.84429530201345	168.51006711409397
413904000	1441067811	31.20616002771516	122.86124671308467	8.4	176.8261744966443	168.4832214765101
413904000	1441067812	31.206120508091125	122.86124856024385	8.4	176.80805369127518	168.45637583892616
413904000	1441067813	31.206080996273585	122.8612504570709	8.4	176.78993288590607	168.4295302013423
413904000	1441067814	31.20604149242324	122.86125240410368	8.4	176.77181208053693	168.40268456375838
413904000	1441067815	31.206001996700785	122.86125440187996	8.4	176.7536912751678	168.3758389261745
413904000	1441067816	31.205962509266914	122.86125645093762	8.4	176.7355704697987	168.3489932885906
413904000	1441067817	31.205923030282293	122.86125855181446	8.4	176.71744966442955	168.32214765100673
413904000	1441067818	31.205883559907644	122.8612607050483	8.4	176.69932885906042	168.29530201342283
413904000	1441067819	31.205844098303626	122.86126291117698	8.4	176.6812080536913	168.26845637583895
413904000	1441067820	31.20580464563093	122.8612651707383	8.4	176.66308724832217	168.24161073825502
413904000	1441067821	31.20576520205026	122.86126748427013	8.4	176.64496644295303	168.21476510067114
413904000	1441067822	31.2057257677223	122.86126985231023	8.4	176.62684563758393	168.18791946308724
413904000	1441067823	31.205686342807724	122.86127227539646	8.4	176.6087248322148	168.16107382550337
413904000	1441067824	31.205646927467214	122.8612747540666	8.4	176.59060402684565	168.13422818791946
413904000	1441067825	31.205607521861488	122.86127728885852	8.4	176.57248322147652	168.1073825503356
413904000	1441067826	31.20556812615121	122.86127988031	8.4	176.5543624161074	168.08053691275168
413904000	1441067827	31.205528740497083	122.86128252895887	8.4	176.53624161073827	168.0536912751678
413904000	1441067828	31.205489365059776	122.86128523534292	8.4	176.51812080536914	168.02684563758388
413904000	1441067829	31.20545	122.861288	8.4	176.5	168.0
413904000	1441067830	31.205410645416546	122.86129082296033	8.4	176.47333333333333	168.0
413904000	1441067831	31.205371301160696	122.86129370222389	8.4	176.44666666666666	168.0
413904000	1441067832	31.20533196702186	122.86129663528313	8.4	176.42000000000002	168.0
413904000	1441067833	31.20529264278945	122.86129961963039	8.4	176.39333333333335	168.0
413904000	1441067834	31.205253328252862	122.86130265275811	8.4	176.36666666666667	168.0
413904000	1441067835	31.205214023201503	122.86130573215871	8.4	176.34	168.0
413904000	1441067836	31.205174727424815	122.86130885532464	8.4	176.31333333333336	168.0
413904000	1441067837	31.20513544071214	122.86131201974828	8.4	176.2866666666667	168.0
413904000	1441067838	31.20509616285294	122.86131522292207	8.4	176.26	168.0
413904000	1441067839	31.2050568936366	122.86131846233849	8.4	176.23333333333332	168.0
413904000	1441067840	31.205017632852517	122.86132173548994	8.4	176.20666666666668	168.0
413904000	1441067841	31.20497838029012	122.86132503986887	8.4	176.18	168.0
413904000	1441067842	31.204939135738798	122.86132837296775	8.4	176.15333333333334	168.0
413904000	1441067843	31.20489989898798	122.86133173227901	8.4	176.12666666666667	168.0
413904000	1441067844	31.20486066982706	122.86133511529509	8.4	176.1	168.0
413904000	1441067845	31.20482144804546	122.86133851950848	8.4	176.07333333333335	168.0
413904000	1441067846	31.204782233432557	122.86134194241164	8.4	176.04666666666665	168.0
413904000	1441067847	31.204743025777805	122.86134538149705	8.4	176.01999999999998	168.0
413904000	1441067848	31.204703824870585	122.86134883425713	8.4	175.9933333333333	168.0
413904000	1441067849	31.204664630500297	122.8613522981844	8.4	175.96666666666667	168.0
413904000	1441067850	31.204625442456386	122.86135577077135	8.4	175.94	168.0
413904000	1441067851	31.204586260528238	122.86135924951044	8.4	175.91333333333333	168.0
413904000	1441067852	31.204547084505265	122.86136273189416	8.4	175.88666666666666	168.0
413904000	1441067853	31.204507914176894	122.86136621541502	8.4	175.86	168.0
413904000	1441067854	31.204468749332506	122.8613696975655	8.4	175.83333333333334	168.0
413904000	1441067855	31.204429589761546	122.86137317583811	8.4	175.80666666666664	168.0
413904000	1441067856	31.20439043525339	122.86137664772534	8.4	175.77999999999997	168.0
413904000	1441067857	31.20435128559748	122.86138011071974	8.4	175.75333333333333	168.0
413904000	1441067858	31.20431214058321	122.86138356231379	8.4	175.72666666666666	168.0
413904000	1441067859	31.204273000000008	122.86138700000001	8.4	175.7	168.0
413904000	1441067860	31.204233863648028	122.86139042163981	8.401652892561984	175.74545454545455	168.04132231404958
413904000	1441067861	31.20419473137038	122.86139382657016	8.403305785123967	175.79090909090908	168.08264462809916
413904000	1441067862	31.20415560302095	122.86139721449688	8.40495867768595	175.83636363636361	168.12396694214877
413904000	1441067863	31.204116478453642	122.8614005851258	8.406611570247934	175.88181818181818	168.16528925619835
413904000	1441067864	31.204077357522284	122.86140393816281	8.408264462809917	175.9272727272727	168.20661157024793
413904000	1441067865	31.20403824008078	122.86140727331374	8.4099173553719	175.97272727272727	168.2479338842975
413904000	1441067866	31.20399912598299	122.86141059028441	8.411570247933884	176.0181818181818	168.28925619834712
413904000	1441067867	31.203960015082803	122.86141388878067	8.413223140495868	176.06363636363633	168.3305785123967
413904000	1441067868	31.203920907234078	122.86141716850838	8.414876033057851	176.1090909090909	168.37190082644628
413904000	1441067869	31.203881802290702	122.86142042917336	8.416528925619835	176.15454545454546	168.41322314049586
413904000	1441067870	31.203842700106534	122.86142367048149	8.418181818181818	176.2	168.45454545454547
413904000	1441067871	31.20380360053547	122.86142689213857	8.419834710743801	176.24545454545452	168.49586776859505
413904000	1441067872	31.20376450343136	122.86143009385049	8.421487603305785	176.29090909090908	168.53719008264463
413904000	1441067873	31.203725408648086	122.86143327532307	8.423140495867768	176.33636363636361	168.5785123966942
413904000	1441067874	31.203686316039544	122.86143643626218	8.424793388429752	176.38181818181818	168.6198347107438
413904000	1441067875	31.203647225459584	122.86143957637367	8.426446280991735	176.42727272727274	168.6611570247934
413904000	1441067876	31.203608136762092	122.86144269536334	8.428099173553719	176.47272727272727	168.70247933884298
413904000	1441067877	31.203569049800944	122.86144579293708	8.429752066115702	176.5181818181818	168.74380165289256
413904000	1441067878	31.20352996443	122.86144886880074	8.431404958677685	176.56363636363636	168.78512396694214
413904000	1441067879	31.203490880503143	122.86145192266017	8.433057851239669	176.6090909090909	168.82644628099175
413904000	1441067880	31.203451797874273	122.86145495422117	8.434710743801654	176.65454545454546	168.86776859504133
413904000	1441067881	31.203412716397217	122.86145796318966	8.436363636363637	176.7	168.9090909090909
413904000	1441067882	31.20337363592588	122.86146094927147	8.43801652892562	176.74545454545452	168.9504132231405
413904000	1441067883	31.203334556314143	122.86146391217243	8.439669421487604	176.79090909090908	168.9917355371901
413904000	1441067884	31.203295477415857	122.86146685159841	8.441322314049588	176.83636363636364	169.03305785123968
413904000	1441067885	31.203256399084918	122.86146976725526	8.442975206611571	176.88181818181818	169.07438016528926
413904000	1441067886	31.20321732117518	122.86147265884884	8.444628099173555	176.9272727272727	169.11570247933884
413904000	1441067887	31.203178243540545	122.86147552608496	8.446280991735538	176.97272727272727	169.15702479338842
413904000	1441067888	31.203139166034852	122.86147836866955	8.447933884297521	177.0181818181818	169.19834710743802
413904000	1441067889	31.203100088512013	122.8614811863084	8.449586776859505	177.06363636363636	169.2396694214876
413904000	1441067890	31.20306101082588	122.86148397870738	8.451239669421488	177.1090909090909	169.28099173553719
413904000	1441067891	31.20302193283033	122.86148674557236	8.452892561983472	177.15454545454543	169.32231404958677
413904000	1441067892	31.202982854379247	122.86148948660919	8.454545454545455	177.2	169.36363636363637
413904000	1441067893	31.2029437753265	122.86149220152372	8.456198347107438	177.24545454545452	169.40495867768595
413904000	1441067894	31.202904695525955	122.86149489002182	8.457851239669422	177.29090909090908	169.44628099173553
413904000	1441067895	31.202865614831502	122.86149755180932	8.459504132231405	177.33636363636364	169.48760330578511
413904000	1441067896	31.202826533097017	122.86150018659212	8.461157024793389	177.38181818181815	169.52892561983472
413904000	1441067897	31.20278745017636	122.86150279407603	8.462809917355372	177.4272727272727	169.5702479338843
413904000	1441067898	31.20274836592342	122.86150537396696	8.464462809917356	177.47272727272727	169.61157024793388
413904000	1441067899	31.202709280192064	122.86150792597071	8.466115702479339	177.5181818181818	169.65289256198346
413904000	1441067900	31.202670192836162	122.86151044979319	8.467768595041322	177.56363636363636	169.69421487603304
413904000	1441067901	31.20263110370959	122.86151294514023	8.469421487603306	177.6090909090909	169.73553719008265
413904000	1441067902	31.20259201266624	122.86151541171769	8.47107438016529	177.65454545454543	169.77685950413223
413904000	1441067903	31.202552919559974	122.86151784923146	8.472727272727273	177.7	169.8181818181818
413904000	1441067904	31.20251382424467	122.86152025738738	8.474380165289256	177.74545454545455	169.8595041322314
413904000	1441067905	31.2024747265742	122.8615226358913	8.47603305785124	177.79090909090908	169.900826446281
413904000	1441067906	31.20243562640243	122.86152498444912	8.477685950413223	177.83636363636361	169.94214876033058
413904000	1441067907	31.202396523583264	122.86152730276665	8.479338842975206	177.88181818181818	169.98347107438016
413904000	1441067908	31.202357417970546	122.86152959054981	8.48099173553719	177.9272727272727	170.02479338842974
413904000	1441067909	31.202318309418157	122.86153184750441	8.482644628099173	177.97272727272727	170.06611570247935
413904000	1441067910	31.202279197779983	122.86153407333634	8.484297520661157	178.01818181818183	170.10743801652893
413904000	1441067911	31.20224008290988	122.86153626775149	8.48595041322314	178.06363636363633	170.1487603305785
413904000	1441067912	31.202200964661767	122.86153843045568	8.487603305785123	178.1090909090909	170.1900826446281
413904000	1441067913	31.20216184288946	122.8615405611548	8.489256198347107	178.15454545454546	170.2314049586777
413904000	1441067914	31.202122717446873	122.86154265955471	8.49090909090909	178.2	170.27272727272728
413904000	1441067915	31.202083588187875	122.86154472536128	8.492561983471074	178.24545454545455	170.31404958677686
413904000	1441067916	31.202044454966327	122.86154675828037	8.494214876033057	178.29090909090908	170.35537190082644
413904000	1441067917	31.202005317636125	122.86154875801786	8.49586776859504	178.33636363636361	170.39669421487602
413904000	1441067918	31.201966176051105	122.8615507242796	8.497520661157024	178.38181818181818	170.43801652892563
413904000	1441067919	31.20192703006519	122.86155265677147	8.499173553719007	178.42727272727274	170.4793388429752
413904000	1441067920	31.201887879532226	122.86155455519933	8.500826446280993	178.47272727272727	170.5206611570248
413904000	1441067921	31.201848724306092	122.86155641926908	8.502479338842976	178.5181818181818	170.56198347107437
413904000	1441067922	31.201809564240683	122.86155824868655	8.50413223140496	178.56363636363636	170.60330578512398
413904000	1441067923	31.201770399189837	122.86156004315761	8.505785123966943	178.6090909090909	170.64462809917356
413904000	1441067924	31.20173122900745	122.86156180238818	8.507438016528926	178.65454545454546	170.68595041322314
413904000	1441067925	31.201692053547397	122.86156352608408	8.50909090909091	178.70000000000002	170.72727272727272
413904000	1441067926	31.20165287266356	122.86156521395121	8.510743801652893	178.74545454545452	170.7685950413223
413904000	1441067927	31.201613686209797	122.86156686569544	8.512396694214877	178.79090909090908	170.8099173553719
413904000	1441067928	31.20157449403999	122.86156848102262	8.51404958677686	178.83636363636364	170.8512396694215
413904000	1441067929	31.20153529600801	122.86157005963862	8.515702479338843	178.88181818181818	170.89256198347107
413904000	1441067930	31.20149609196774	122.86157160124935	8.517355371900827	178.92727272727274	170.93388429752065
413904000	1441067931	31.201456881773048	122.86157310556068	8.51900826446281	178.97272727272727	170.97520661157026
413904000	1441067932	31.20141766527781	122.86157457227849	8.520661157024794	179.0181818181818	171.01652892561984
413904000	1441067933	31.201378442335905	122.8615760011086	8.522314049586777	179.06363636363636	171.05785123966942
413904000	1441067934	31.201339212801194	122.86157739175692	8.52396694214876	179.10909090909092	171.099173553719
413904000	1441067935	31.201299976527565	122.86157874392934	8.525619834710744	179.15454545454546	171.1404958677686
413904000	1441067936	31.201260733368898	122.86158005733174	8.527272727272727	179.2	171.1818181818182
413904000	1441067937	31.201221483179047	122.86158133166995	8.52892561983471	179.24545454545455	171.22314049586777
413904000	1441067938	31.201182225811912	122.86158256664993	8.530578512396694	179.29090909090908	171.26446280991735
413904000	1441067939	31.20114296112134	122.86158376197746	8.532231404958678	179.33636363636364	171.30578512396696
413904000	1441067940	31.20110368896122	122.8615849173585	8.533884297520661	179.38181818181818	171.34710743801654
413904000	1441067941	31.201064409185427	122.86158603249889	8.535537190082644	179.4272727272727	171.38842975206612
413904000	1441067942	31.201025121647838	122.8615871071045	8.537190082644628	179.47272727272727	171.4297520661157
413904000	1441067943	31.200985826202324	122.86158814088122	8.538842975206611	179.51818181818183	171.47107438016528
413904000	1441067944	31.200946522702758	122.86158913353496	8.540495867768595	179.56363636363636	171.51239669421489
413904000	1441067945	31.20090721100301	122.86159008477158	8.542148760330578	179.60909090909092	171.55371900826447
413904000	1441067946	31.20086789095695	122.86159099429693	8.543801652892562	179.65454545454546	171.59504132231405
413904000	1441067947	31.200828562418476	122.86159186181693	8.545454545454545	179.7	171.63636363636363
413904000	1441067948	31.20078922524144	122.86159268703747	8.547107438016528	179.74545454545455	171.67768595041323
413904000	1441067949	31.200749879279705	122.86159346966443	8.548760330578512	179.79090909090908	171.71900826446281
413904000	1441067950	31.200710524387205	122.86159420940366	8.550413223140495	179.83636363636364	171.7603305785124
413904000	1441067951	31.200671160417738	122.86159490596106	8.552066115702479	179.88181818181818	171.80165289256198
413904000	1441067952	31.200631787225227	122.86159555904254	8.553719008264462	179.9272727272727	171.84297520661158
413904000	1441067953	31.200592404663517	122.86159616835396	8.555371900826445	179.97272727272727	171.88429752066116
413904000	1441067954	31.200553012586507	122.86159673360119	8.557024793388429	180.01818181818183	171.92561983471074
413904000	1441067955	31.200513610848063	122.86159725449016	8.558677685950412	180.06363636363636	171.96694214876032
413904000	1441067956	31.20047419930205	122.86159773072673	8.560330578512396	180.1090909090909	172.0082644628099
413904000	1441067957	31.20043477780235	122.86159816201676	8.56198347107438	180.15454545454546	172.0495867768595
413904000	1441067958	31.200395346202832	122.86159854806621	8.563636363636363	180.2	172.0909090909091
413904000	1441067959	31.200355904357377	122.86159888858093	8.565289256198346	180.24545454545455	172.13223140495867
413904000	1441067960	31.20031645211985	122.86159918326678	8.56694214876033	180.29090909090908	172.17355371900825
413904000	1441067961	31.200276989344125	122.86159943182969	8.568595041322315	180.33636363636361	172.21487603305786
413904000	1441067962	31.200237515884094	122.86159963397552	8.570247933884298	180.38181818181818	172.25619834710744
413904000	1441067963	31.2001980315936	122.86159978941019	8.571900826446281	180.42727272727274	172.29752066115702
413904000	1441067964	31.200158536326544	122.86159989783957	8.573553719008265	180.47272727272727	172.3388429752066
413904000	1441067965	31.20011902993678	122.86159995896955	8.575206611570248	180.5181818181818	172.3801652892562
413904000	1441067966	31.200079512278183	122.86159997250604	8.576859504132232	180.56363636363636	172.4214876033058
413904000	1441067967	31.200039983204633	122.86159993815491	8.578512396694215	180.6090909090909	172.46280991735537
413904000	1441067968	31.200000442570015	122.86159985562209	8.580165289256199	180.65454545454546	172.50413223140495
413904000	1441067969	31.199960890228184	122.86159972461344	8.581818181818182	180.70000000000002	172.54545454545453
413904000	1441067970	31.199921326033017	122.86159954483485	8.583471074380165	180.74545454545452	172.58677685950414
413904000	1441067971	31.19988174983838	122.86159931599221	8.585123966942149	180.79090909090908	172.62809917355372
413904000	1441067972	31.19984216149818	122.86159903779145	8.586776859504132	180.83636363636364	172.6694214876033
413904000	1441067973	31.19980256086624	122.86159870993845	8.588429752066116	180.88181818181818	172.71074380165288
413904000	1441067974	31.199762947796458	122.86159833213911	8.5900826446281	180.92727272727274	172.7520661157025
413904000	1441067975	31.199723322142727	122.8615979040993	8.591735537190083	180.97272727272727	172.79338842975207
413904000	1441067976	31.199683683758888	122.86159742552496	8.593388429752066	181.0181818181818	172.83471074380165
413904000	1441067977	31.199644032498817	122.86159689612197	8.59504132231405	181.06363636363636	172.87603305785123
413904000	1441067978	31.19960436821641	122.8615963155962	8.596694214876033	181.10909090909092	172.91735537190084
413904000	1441067979	31.1995646907655	122.86159568365358	8.598347107438016	181.15454545454546	172.95867768595042
413904000	1441067980	31.199525000000005	122.861595	8.6	181.2	173.0
413904000	1441067981	31.199485295902306	122.86159426474956	8.5975	181.195	172.975
413904000	1441067982	31.199445578968945	122.86159347964927	8.594999999999999	181.19	172.95000000000002
413904000	1441067983	31.199405849824988	122.86159264685429	8.5925	181.185	172.925
413904000	1441067984	31.199366109095525	122.86159176851982	8.59	181.18	172.9
413904000	1441067985	31.19932635740561	122.86159084680102	8.5875	181.175	172.875
413904000	1441067986	31.19928659538033	122.86158988385309	8.584999999999999	181.17000000000002	172.85000000000002
413904000	1441067987	31.199246823644764	122.86158888183117	8.5825	181.165	172.82500000000002
413904000	1441067988	31.19920704282396	122.86158784289046	8.58	181.16	172.8
413904000	1441067989	31.199167253543013	122.86158676918609	8.5775	181.155	172.775
413904000	1441067990	31.19912745642698	122.86158566287327	8.575	181.15	172.75
413904000	1441067991	31.199087652100943	122.86158452610712	8.5725	181.145	172.725
413904000	1441067992	31.199047841189977	122.86158336104282	8.57	181.14000000000001	172.7
413904000	1441067993	31.199008024319152	122.8615821698355	8.567499999999999	181.135	172.67499999999998
413904000	1441067994	31.198968202113548	122.86158095464032	8.565	181.13	172.65
413904000	1441067995	31.19892837519822	122.8615797176124	8.5625	181.125	172.625
413904000	1441067996	31.19888854419826	122.8615784609069	8.56	181.12	172.6
413904000	1441067997	31.198848709738733	122.86157718667896	8.5575	181.115	172.57500000000002
413904000	1441067998	31.19880887244472	122.8615758970837	8.555	181.11	172.55
413904000	1441067999	31.198769032941282	122.86157459427626	8.5525	181.10500000000002	172.525
413904000	1441068000	31.198729191853506	122.86157328041178	8.55	181.1	172.5
413904000	1441068001	31.19868934980645	122.86157195764534	8.5475	181.095	172.47500000000002
413904000	1441068002	31.198649507425205	122.86157062813209	8.545	181.09	172.45000000000002
413904000	1441068003	31.198609665334843	122.86156929402713	8.5425	181.085	172.425
413904000	1441068004	31.198569824160426	122.86156795748556	8.54	181.08	172.4
413904000	1441068005	31.198529984527035	122.86156662066253	8.5375	181.07500000000002	172.37500000000003
413904000	1441068006	31.198490147059754	122.86156528571308	8.535	181.07000000000002	172.35000000000002
413904000	1441068007	31.198450312383628	122.86156395479237	8.5325	181.065	172.32500000000002
413904000	1441068008	31.19841048112376	122.8615626300555	8.53	181.06	172.3
413904000	1441068009	31.198370653905208	122.86156131365748	8.5275	181.055	172.27500000000003
413904000	1441068010	31.19833083135307	122.86156000775348	8.525	181.05	172.25000000000003
413904000	1441068011	31.198291014092405	122.86155871449856	8.522499999999999	181.04500000000002	172.225
413904000	1441068012	31.198251202748274	122.8615574360478	8.52	181.04000000000002	172.2
413904000	1441068013	31.198211397945766	122.86155617455626	8.5175	181.03500000000003	172.175
413904000	1441068014	31.198171600309966	122.86155493217906	8.515	181.03	172.15
413904000	1441068015	31.198131810465934	122.86155371107121	8.5125	181.025	172.125
413904000	1441068016	31.198092029038758	122.86155251338784	8.51	181.02	172.1
413904000	1441068017	31.198052256653487	122.86155134128397	8.5075	181.01500000000001	172.07500000000002
413904000	1441068018	31.198012493935227	122.86155019691466	8.505	181.01000000000002	172.05
413904000	1441068019	31.197972741509037	122.861549082435	8.5025	181.00500000000002	172.025
413904000	1441068020	31.197933	122.861548	8.5	181.0	172.0
413904000	1441068021	31.19789326989736	122.86154695141578	8.4989898989899	180.95757575757577	171.959595959596
413904000	1441068022	31.197853551147	122.86154593709257	8.497979797979799	180.9151515151515	171.91919191919195
413904000	1441068023	31.197813843559025	122.86154495709161	8.496969696969696	180.87272727272727	171.8787878787879
413904000	1441068024	31.19777414694349	122.86154401147421	8.495959595959595	180.83030303030304	171.83838383838386
413904000	1441068025	31.197734461110493	122.8615431003016	8.494949494949495	180.78787878787878	171.79797979797982
413904000	1441068026	31.197694785870073	122.86154222363508	8.493939393939394	180.74545454545455	171.75757575757578
413904000	1441068027	31.197655121032334	122.86154138153591	8.492929292929293	180.70303030303032	171.71717171717174
413904000	1441068028	31.19761546640733	122.86154057406533	8.491919191919193	180.66060606060606	171.6767676767677
413904000	1441068029	31.197575821805138	122.86153980128464	8.49090909090909	180.61818181818182	171.63636363636365
413904000	1441068030	31.197536187035833	122.86153906325512	8.48989898989899	180.5757575757576	171.5959595959596
413904000	1441068031	31.197496561909503	122.86153836003801	8.488888888888889	180.53333333333333	171.55555555555557
413904000	1441068032	31.197456946236198	122.86153769169461	8.487878787878788	180.4909090909091	171.51515151515153
413904000	1441068033	31.19741733982601	122.86153705828615	8.486868686868688	180.44848484848487	171.4747474747475
413904000	1441068034	31.197377742489	122.86153645987395	8.485858585858585	180.4060606060606	171.43434343434345
413904000	1441068035	31.197338154035265	122.86153589651921	8.484848484848484	180.36363636363637	171.3939393939394
413904000	1441068036	31.197298574274843	122.86153536828326	8.483838383838384	180.32121212121214	171.35353535353536
413904000	1441068037	31.197259003017827	122.8615348752273	8.482828282828283	180.27878787878788	171.31313131313132
413904000	1441068038	31.197219440074303	122.86153441741268	8.481818181818182	180.23636363636365	171.27272727272728
413904000	1441068039	31.197179885254315	122.86153399490063	8.480808080808082	180.1939393939394	171.23232323232324
413904000	1441068040	31.197140338367955	122.86153360775239	8.47979797979798	180.15151515151516	171.19191919191923
413904000	1441068041	31.197100799225304	122.86153325602928	8.478787878787879	180.10909090909092	171.15151515151516
413904000	1441068042	31.197061267636407	122.86153293979253	8.477777777777778	180.06666666666666	171.11111111111114
413904000	1441068043	31.197021743411376	122.86153265910345	8.476767676767677	180.02424242424243	171.07070707070707
413904000	1441068044	31.19698222636024	122.86153241402326	8.475757575757576	179.9818181818182	171.03030303030306
413904000	1441068045	31.196942716293123	122.86153220461321	8.474747474747474	179.93939393939394	170.989898989899
413904000	1441068046	31.19690321302004	122.86153203093465	8.473737373737373	179.8969696969697	170.94949494949498
413904000	1441068047	31.19686371635112	122.8615318930488	8.472727272727273	179.85454545454547	170.9090909090909
413904000	1441068048	31.196824226096393	122.86153179101692	8.471717171717172	179.8121212121212	170.8686868686869
413904000	1441068049	31.19678474206596	122.86153172490029	8.470707070707071	179.76969696969698	170.82828282828282
413904000	1441068050	31.196745264069882	122.86153169476017	8.46969696969697	179.72727272727275	170.7878787878788
413904000	1441068051	31.19670579191823	122.86153170065782	8.468686868686868	179.6848484848485	170.74747474747474
413904000	1441068052	31.196666325421084	122.86153174265455	8.467676767676767	179.64242424242425	170.70707070707073
413904000	1441068053	31.196626864388517	122.86153182081156	8.466666666666667	179.60000000000002	170.66666666666666
413904000	1441068054	31.196587408630602	122.86153193519016	8.465656565656566	179.55757575757576	170.62626262626264
413904000	1441068055	31.1965479579574	122.86153208585161	8.464646464646465	179.51515151515153	170.58585858585857
413904000	1441068056	31.196508512179008	122.86153227285719	8.463636363636363	179.4727272727273	170.54545454545456
413904000	1441068057	31.19646907110546	122.86153249626815	8.462626262626262	179.43030303030304	170.50505050505052
413904000	1441068058	31.196429634546863	122.86153275614575	8.461616161616162	179.3878787878788	170.46464646464648
413904000	1441068059	31.19639020231328	122.86153305255125	8.460606060606061	179.34545454545457	170.42424242424244
413904000	1441068060	31.19635077421479	122.86153338554594	8.45959595959596	179.3030303030303	170.3838383838384
413904000	1441068061	31.196311350061446	122.8615337551911	8.45858585858586	179.26060606060608	170.34343434343435
413904000	1441068062	31.196271929663336	122.86153416154795	8.457575757575757	179.21818181818185	170.3030303030303
413904000	1441068063	31.196232512830537	122.8615346046778	8.456565656565656	179.1757575757576	170.26262626262627
413904000	1441068064	31.196193099373115	122.86153508464187	8.455555555555556	179.13333333333335	170.22222222222223
413904000	1441068065	31.196153689101124	122.86153560150147	8.454545454545455	179.09090909090912	170.18181818181822
413904000	1441068066	31.196114281824666	122.86153615531784	8.453535353535354	179.04848484848486	170.14141414141415
413904000	1441068067	31.196074877353798	122.86153674615225	8.452525252525252	179.00606060606063	170.10101010101013
413904000	1441068068	31.196035475498594	122.86153737406596	8.451515151515151	178.9636363636364	170.06060606060606
413904000	1441068069	31.195996076069143	122.86153803912025	8.45050505050505	178.92121212121214	170.02020202020205
413904000	1441068070	31.1959566788755	122.86153874137639	8.44949494949495	178.8787878787879	169.97979797979798
413904000	1441068071	31.195917283727727	122.86153948089564	8.44848484848485	178.83636363636364	169.93939393939397
413904000	1441068072	31.195877890435913	122.86154025773925	8.447474747474748	178.7939393939394	169.8989898989899
413904000	1441068073	31.19583849881013	122.86154107196847	8.446464646464646	178.75151515151518	169.85858585858588
413904000	1441068074	31.19579910866044	122.86154192364461	8.445454545454545	178.70909090909092	169.8181818181818
413904000	1441068075	31.195759719796932	122.86154281282893	8.444444444444445	178.66666666666669	169.7777777777778
413904000	1441068076	31.19572033202966	122.86154373958266	8.443434343434344	178.62424242424245	169.73737373737373
413904000	1441068077	31.195680945168714	122.86154470396707	8.442424242424243	178.5818181818182	169.69696969696972
413904000	1441068078	31.195641559024153	122.86154570604346	8.44141414141414	178.53939393939396	169.65656565656565
413904000	1441068079	31.195602173406037	122.86154674587307	8.44040404040404	178.49696969696973	169.61616161616163
413904000	1441068080	31.19556278812447	122.86154782351716	8.43939393939394	178.45454545454547	169.5757575757576
413904000	1441068081	31.195523402989483	122.861548939037	8.438383838383839	178.41212121212124	169.53535353535355
413904000	1441068082	31.195484017811193	122.86155009249386	8.437373737373738	178.369696969697	169.4949494949495
413904000	1441068083	31.19544463239965	122.861551283949	8.436363636363637	178.32727272727274	169.45454545454547
413904000	1441068084	31.195405246564924	122.86155251346365	8.435353535353535	178.2848484848485	169.41414141414143
413904000	1441068085	31.195365860117082	122.86155378109915	8.434343434343434	178.24242424242428	169.37373737373738
413904000	1441068086	31.195326472866203	122.86155508691671	8.433333333333334	178.20000000000002	169.33333333333334
413904000	1441068087	31.195287084622368	122.86155643097759	8.432323232323233	178.15757575757578	169.2929292929293
413904000	1441068088	31.19524769519564	122.86155781334305	8.431313131313132	178.11515151515155	169.25252525252526
413904000	1441068089	31.195208304396076	122.86155923407439	8.43030303030303	178.0727272727273	169.21212121212122
413904000	1441068090	31.195168912033772	122.86156069323286	8.429292929292929	178.03030303030306	169.17171717171718
413904000	1441068091	31.195129517918772	122.86156219087972	8.428282828282828	177.98787878787883	169.13131313131314
413904000	1441068092	31.195090121861185	122.86156372707622	8.427272727272728	177.94545454545457	169.0909090909091
413904000	1441068093	31.195050723671034	122.86156530188362	8.426262626262627	177.90303030303033	169.05050505050505
413904000	1441068094	31.19501132315845	122.8615669153632	8.425252525252526	177.8606060606061	169.010101010101
413904000	1441068095	31.19497192013345	122.86156856757623	8.424242424242424	177.81818181818184	168.96969696969697
413904000	1441068096	31.194932514406144	122.86157025858395	8.423232323232323	177.7757575757576	168.92929292929293
413904000	1441068097	31.194893105786576	122.86157198844761	8.422222222222222	177.73333333333338	168.88888888888889
413904000	1441068098	31.19485369408482	122.86157375722853	8.421212121212122	177.69090909090912	168.84848484848484
413904000	1441068099	31.19481427911097	122.86157556498792	8.420202020202021	177.64848484848488	168.8080808080808
413904000	1441068100	31.19477486067508	122.86157741178704	8.419191919191919	177.60606060606062	168.7676767676768
413904000	1441068101	31.1947354385872	122.8615792976872	8.418181818181818	177.5636363636364	168.72727272727275
413904000	1441068102	31.19469601265745	122.86158122274959	8.417171717171717	177.52121212121213	168.6868686868687
413904000	1441068103	31.194656582695863	122.86158318703556	8.416161616161617	177.4787878787879	168.64646464646466
413904000	1441068104	31.19461714851252	122.86158519060629	8.415151515151516	177.43636363636367	168.60606060606062
413904000	1441068105	31.194577709917496	122.8615872335231	8.414141414141415	177.3939393939394	168.56565656565658
413904000	1441068106	31.19453826672087	122.86158931584721	8.413131313131313	177.35151515151517	168.52525252525254
413904000	1441068107	31.194498818732686	122.86159143763989	8.412121212121212	177.3090909090909	168.4848484848485
413904000	1441068108	31.19445936576304	122.86159359896241	8.411111111111111	177.26666666666668	168.44444444444446
413904000	1441068109	31.194419907621988	122.86159579987606	8.41010101010101	177.22424242424242	168.40404040404042
413904000	1441068110	31.19438044411962	122.86159804044202	8.40909090909091	177.1818181818182	168.36363636363637
413904000	1441068111	31.19434097506598	122.86160032072165	8.408080808080808	177.13939393939395	168.32323232323233
413904000	1441068112	31.19430150027115	122.86160264077611	8.407070707070707	177.0969696969697	168.2828282828283
413904000	1441068113	31.194262019545203	122.86160500066674	8.406060606060606	177.05454545454546	168.24242424242425
413904000	1441068114	31.19422253269822	122.86160740045477	8.405050505050506	177.01212121212123	168.2020202020202
413904000	1441068115	31.194183039540242	122.86160984020147	8.404040404040405	176.96969696969697	168.16161616161617
413904000	1441068116	31.194143539881367	122.86161231996807	8.403030303030304	176.92727272727274	168.12121212121212
413904000	1441068117	31.19410403353165	122.86161483981586	8.402020202020202	176.8848484848485	168.08080808080808
413904000	1441068118	31.19406452030118	122.86161739980608	8.401010101010101	176.84242424242424	168.04040404040404
413904000	1441068119	31.194024999999993	122.86162000000002	8.4	176.8	168.0
413904000	1441068120	31.19398547252433	122.86162264024044	8.4	176.7929577464789	168.0281690140845
413904000	1441068121	31.193945938114883	122.86162531949637	8.4	176.78591549295777	168.05633802816902
413904000	1441068122	31.193906397098505	122.86162803651835	8.4	176.77887323943665	168.08450704225353
413904000	1441068123	31.19386684980205	122.8616307900569	8.4	176.77183098591553	168.11267605633802
413904000	1441068124	31.19382729655236	122.86163357886262	8.4	176.76478873239438	168.14084507042256
413904000	1441068125	31.193787737676328	122.86163640168601	8.4	176.75774647887326	168.16901408450704
413904000	1441068126	31.193748173500733	122.86163925727764	8.4	176.75070422535214	168.19718309859155
413904000	1441068127	31.19370860435248	122.8616421443881	8.4	176.743661971831	168.22535211267606
413904000	1441068128	31.193669030558393	122.86164506176787	8.4	176.7366197183099	168.25352112676057
413904000	1441068129	31.19362945244532	122.86164800816758	8.4	176.72957746478878	168.28169014084506
413904000	1441068130	31.193589870340137	122.86165098233775	8.4	176.72253521126763	168.3098591549296
413904000	1441068131	31.19355028456967	122.86165398302896	8.4	176.7154929577465	168.33802816901408
413904000	1441068132	31.19351069546078	122.86165700899178	8.4	176.70845070422536	168.3661971830986
413904000	1441068133	31.193471103340322	122.86166005897677	8.4	176.70140845070424	168.3943661971831
413904000	1441068134	31.193431508535138	122.8616631317345	8.4	176.69436619718314	168.42253521126761
413904000	1441068135	31.19339191137207	122.86166622601552	8.4	176.687323943662	168.4507042253521
413904000	1441068136	31.193352312178003	122.86166934057046	8.4	176.68028169014087	168.47887323943664
413904000	1441068137	31.19331271127977	122.86167247414983	8.4	176.67323943661975	168.50704225352112
413904000	1441068138	31.193273109004203	122.86167562550426	8.4	176.6661971830986	168.53521126760563
413904000	1441068139	31.19323350567817	122.86167879338431	8.4	176.65915492957748	168.56338028169014
413904000	1441068140	31.19319390162851	122.86168197654054	8.4	176.65211267605636	168.59154929577466
413904000	1441068141	31.193154297182115	122.86168517372356	8.4	176.64507042253524	168.61971830985917
413904000	1441068142	31.193114692665787	122.86168838368397	8.4	176.63802816901412	168.64788732394368
413904000	1441068143	31.193075088406427	122.86169160517234	8.4	176.63098591549297	168.67605633802816
413904000	1441068144	31.19303548473083	122.86169483693925	8.4	176.62394366197185	168.70422535211267
413904000	1441068145	31.192995881965903	122.86169807773528	8.4	176.61690140845073	168.73239436619718
413904000	1441068146	31.19295628043845	122.86170132631109	8.4	176.6098591549296	168.7605633802817
413904000	1441068147	31.19291668047537	122.86170458141724	8.4	176.6028169014085	168.7887323943662
413904000	1441068148	31.192877082403484	122.8617078418043	8.4	176.59577464788734	168.81690140845072
413904000	1441068149	31.192837486549656	122.86171110622291	8.4	176.58873239436622	168.84507042253523
413904000	1441068150	31.192797893240748	122.86171437342365	8.4	176.5816901408451	168.8732394366197
413904000	1441068151	31.192758302803586	122.86171764215716	8.4	176.57464788732395	168.90140845070425
413904000	1441068152	31.19271871556505	122.861720911174	8.4	176.56760563380286	168.92957746478874
413904000	1441068153	31.192679131851975	122.86172417922484	8.4	176.5605633802817	168.95774647887325
413904000	1441068154	31.192639551991242	122.86172744506021	8.4	176.5535211267606	168.98591549295776
413904000	1441068155	31.192599976309666	122.8617307074308	8.4	176.54647887323947	169.01408450704227
413904000	1441068156	31.192560405134135	122.86173396508718	8.4	176.53943661971832	169.04225352112678
413904000	1441068157	31.19252083879148	122.86173721678	8.4	176.5323943661972	169.0704225352113
413904000	1441068158	31.192481277608564	122.86174046125987	8.4	176.5253521126761	169.09859154929578
413904000	1441068159	31.192441721912246	122.86174369727739	8.4	176.51830985915495	169.12676056338032
413904000	1441068160	31.19240217202938	122.86174692358321	8.4	176.51126760563383	169.1549295774648
413904000	1441068161	31.19236262828682	122.86175013892797	8.4	176.50422535211268	169.1830985915493
413904000	1441068162	31.192323091011392	122.86175334206224	8.4	176.49718309859156	169.21126760563382
413904000	1441068163	31.192283560529997	122.86175653173672	8.4	176.49014084507044	169.23943661971833
413904000	1441068164	31.192244037169473	122.86175970670203	8.4	176.48309859154932	169.26760563380282
413904000	1441068165	31.19220452125666	122.86176286570876	8.4	176.4760563380282	169.29577464788736
413904000	1441068166	31.19216501311843	122.86176600750758	8.4	176.46901408450708	169.32394366197184
413904000	1441068167	31.192125513081635	122.86176913084913	8.4	176.46197183098593	169.35211267605635
413904000	1441068168	31.192086021473123	122.86177223448405	8.4	176.4549295774648	169.38028169014086
413904000	1441068169	31.19204653861976	122.861775317163	8.4	176.44788732394366	169.40845070422537
413904000	1441068170	31.192007064848397	122.8617783776366	8.4	176.44084507042257	169.43661971830986
413904000	1441068171	31.191967600485885	122.86178141465548	8.4	176.43380281690145	169.4647887323944
413904000	1441068172	31.191928145859084	122.86178442697033	8.4	176.4267605633803	169.49295774647888
413904000	1441068173	31.19188870129485	122.8617874133318	8.4	176.41971830985918	169.5211267605634
413904000	1441068174	31.19184926712006	122.86179037249053	8.4	176.41267605633806	169.5492957746479
413904000	1441068175	31.191809843661527	122.86179330319717	8.4	176.4056338028169	169.5774647887324
413904000	1441068176	31.191770431246145	122.86179620420239	8.4	176.39859154929582	169.6056338028169
413904000	1441068177	31.191731030200753	122.86179907425688	8.4	176.39154929577467	169.63380281690144
413904000	1441068178	31.191691640852202	122.86180191211125	8.4	176.38450704225355	169.66197183098592
413904000	1441068179	31.19165226352737	122.86180471651618	8.4	176.37746478873242	169.69014084507043
413904000	1441068180	31.19161289855309	122.86180748622232	8.4	176.37042253521128	169.71830985915494
413904000	1441068181	31.191573546256258	122.86181021998038	8.4	176.36338028169016	169.74647887323945
413904000	1441068182	31.191534206963684	122.86181291654104	8.4	176.35633802816903	169.77464788732394
413904000	1441068183	31.191494881002253	122.86181557465493	8.4	176.3492957746479	169.80281690140848
413904000	1441068184	31.19145556869881	122.86181819307272	8.4	176.3422535211268	169.83098591549296
413904000	1441068185	31.191416270380202	122.86182077054514	8.4	176.33521126760564	169.85915492957747
413904000	1441068186	31.191376986373314	122.86182330582282	8.4	176.32816901408452	169.88732394366198
413904000	1441068187	31.191337717005	122.86182579765648	8.4	176.3211267605634	169.9154929577465
413904000	1441068188	31.191298462602102	122.86182824479675	8.4	176.31408450704228	169.94366197183098
413904000	1441068189	31.191259223491475	122.86183064599437	8.4	176.30704225352116	169.97183098591552
413904000	1441068190	31.191219999999994	122.86183300000002	8.4	176.30000000000004	170.0
413904000	1441068191	31.191180792295132	122.86183530575094	8.401428571428571	176.37000000000003	170.04285714285717
413904000	1441068192	31.19114159990693	122.8618375629308	8.402857142857144	176.44000000000003	170.0857142857143
413904000	1441068193	31.191102422206047	122.86183977140983	8.404285714285715	176.51000000000002	170.12857142857146
413904000	1441068194	31.191063258563094	122.86184193105827	8.405714285714286	176.58000000000004	170.17142857142858
413904000	1441068195	31.191024108348792	122.86184404174634	8.407142857142858	176.65000000000003	170.21428571428572
413904000	1441068196	31.190984970933744	122.86184610334425	8.40857142857143	176.72000000000003	170.25714285714287
413904000	1441068197	31.190945845688628	122.86184811572227	8.41	176.79000000000002	170.3
413904000	1441068198	31.19090673198409	122.86185007875059	8.411428571428571	176.86	170.34285714285716
413904000	1441068199	31.190867629190812	122.86185199229948	8.412857142857144	176.93	170.3857142857143
413904000	1441068200	31.190828536679415	122.86185385623915	8.414285714285715	177.00000000000003	170.42857142857144
413904000	1441068201	31.190789453820564	122.86185567043984	8.415714285714285	177.07000000000002	170.4714285714286
413904000	1441068202	31.19075037998491	122.86185743477175	8.417142857142858	177.14000000000001	170.5142857142857
413904000	1441068203	31.19071131454313	122.86185914910516	8.418571428571429	177.21	170.55714285714288
413904000	1441068204	31.19067225686587	122.86186081331027	8.42	177.28000000000003	170.6
413904000	1441068205	31.190633206323767	122.86186242725732	8.42142857142857	177.35000000000002	170.64285714285717
413904000	1441068206	31.19059416228748	122.86186399081654	8.422857142857143	177.42000000000004	170.68571428571428
413904000	1441068207	31.190555124127684	122.8618655038582	8.424285714285714	177.49000000000004	170.72857142857143
413904000	1441068208	31.190516091215024	122.86186696625248	8.425714285714285	177.56000000000003	170.7714285714286
413904000	1441068209	31.190477062920152	122.86186837786961	8.427142857142858	177.63000000000002	170.81428571428572
413904000	1441068210	31.19043803861371	122.86186973857986	8.428571428571429	177.70000000000002	170.8571428571429
413904000	1441068211	31.190399017666383	122.86187104825345	8.43	177.77	170.9
413904000	1441068212	31.190359999448802	122.86187230676062	8.431428571428572	177.84	170.94285714285715
413904000	1441068213	31.19032098333162	122.86187351397157	8.432857142857143	177.91000000000003	170.9857142857143
413904000	1441068214	31.190281968685508	122.86187466975657	8.434285714285714	177.98000000000002	171.02857142857144
413904000	1441068215	31.190242954881104	122.86187577398584	8.435714285714287	178.05	171.07142857142858
413904000	1441068216	31.190203941289067	122.86187682652962	8.437142857142858	178.12	171.11428571428573
413904000	1441068217	31.190164927280055	122.86187782725813	8.438571428571429	178.19	171.15714285714284
413904000	1441068218	31.190125912224715	122.86187877604162	8.44	178.26000000000002	171.20000000000002
413904000	1441068219	31.19008689549371	122.8618796727503	8.441428571428572	178.33000000000004	171.24285714285713
413904000	1441068220	31.190047876457683	122.86188051725445	8.442857142857143	178.40000000000003	171.2857142857143
413904000	1441068221	31.190008854487317	122.86188130942423	8.444285714285714	178.47000000000003	171.32857142857142
413904000	1441068222	31.189969828953206	122.86188204912996	8.445714285714287	178.54000000000002	171.37142857142857
413904000	1441068223	31.189930799226076	122.86188273624182	8.447142857142858	178.61	171.4142857142857
413904000	1441068224	31.189891764676528	122.86188337063004	8.448571428571428	178.68	171.45714285714286
413904000	1441068225	31.18985272467523	122.8618839521649	8.45	178.75000000000003	171.50000000000003
413904000	1441068226	31.189813678592845	122.86188448071663	8.451428571428572	178.82000000000002	171.54285714285714
413904000	1441068227	31.189774625799995	122.86188495615541	8.452857142857143	178.89000000000001	171.5857142857143
413904000	1441068228	31.18973556566737	122.86188537835154	8.454285714285714	178.96	171.62857142857143
413904000	1441068229	31.189696497565638	122.86188574717521	8.455714285714286	179.03	171.67142857142858
413904000	1441068230	31.189657420865394	122.8618860624967	8.457142857142857	179.1	171.71428571428572
413904000	1441068231	31.189618334937336	122.8618863241862	8.458571428571428	179.17	171.75714285714287
413904000	1441068232	31.189579239152092	122.861886532114	8.46	179.24	171.8
413904000	1441068233	31.18954013288033	122.86188668615027	8.461428571428572	179.31000000000003	171.84285714285716
413904000	1441068234	31.18950101549269	122.8618867861653	8.462857142857143	179.38000000000002	171.88571428571427
413904000	1441068235	31.18946188635984	122.86188683202931	8.464285714285715	179.45000000000002	171.92857142857144
413904000	1441068236	31.189422744852433	122.86188682361256	8.465714285714286	179.52	171.97142857142856
413904000	1441068237	31.18938359034109	122.86188676078527	8.467142857142857	179.59	172.01428571428573
413904000	1441068238	31.189344422196513	122.86188664341766	8.468571428571428	179.66000000000003	172.05714285714285
413904000	1441068239	31.189305239789313	122.86188647137998	8.47	179.73000000000002	172.1
413904000	1441068240	31.189266042490154	122.86188624454249	8.471428571428572	179.8	172.14285714285714
413904000	1441068241	31.189226829669686	122.86188596277539	8.472857142857142	179.87	172.18571428571428
413904000	1441068242	31.189187600698595	122.86188562594897	8.474285714285715	179.94	172.22857142857143
413904000	1441068243	31.189148354947488	122.86188523393345	8.475714285714286	180.01	172.27142857142857
413904000	1441068244	31.189109091787017	122.86188478659905	8.477142857142857	180.07999999999998	172.31428571428572
413904000	1441068245	31.189069810587874	122.86188428381602	8.478571428571428	180.15	172.35714285714286
413904000	1441068246	31.189030510720666	122.8618837254546	8.48	180.22	172.4
413904000	1441068247	31.18899119155608	122.86188311138507	8.481428571428571	180.29000000000002	172.44285714285715
413904000	1441068248	31.188951852464747	122.8618824414776	8.482857142857142	180.36	172.4857142857143
413904000	1441068249	31.188912492817327	122.8618817156025	8.484285714285715	180.43	172.52857142857144
413904000	1441068250	31.188873111984464	122.86188093362996	8.485714285714286	180.5	172.57142857142858
413904000	1441068251	31.18883370933682	122.86188009543025	8.487142857142857	180.57000000000002	172.6142857142857
413904000	1441068252	31.18879428424505	122.8618792008736	8.48857142857143	180.64000000000001	172.65714285714287
413904000	1441068253	31.188754836079777	122.86187824983027	8.49	180.71	172.7
413904000	1441068254	31.188715364211674	122.86187724217046	8.491428571428571	180.78	172.74285714285716
413904000	1441068255	31.188675868011384	122.86187617776449	8.492857142857144	180.85	172.78571428571428
413904000	1441068256	31.18863634684956	122.86187505648253	8.494285714285715	180.92	172.82857142857142
413904000	1441068257	31.18859680009687	122.86187387819488	8.495714285714286	180.99	172.87142857142857
413904000	1441068258	31.188557227123937	122.86187264277171	8.497142857142856	181.06	172.9142857142857
413904000	1441068259	31.18851762730143	122.86187135008336	8.498571428571429	181.13	172.95714285714286
413904000	1441068260	31.188477999999993	122.86187000000001	8.5	181.2	173.0
413904000	1441068261	31.188438345126002	122.86186859329874	8.5	181.205	172.95000000000002
413904000	1441068262	31.18839866472873	122.86186713438383	8.5	181.21	172.9
413904000	1441068263	31.188358961393174	122.86186562856639	8.5	181.215	172.85000000000002
413904000	1441068264	31.188319237704345	122.86186408115753	8.5	181.22	172.8
413904000	1441068265	31.18827949624724	122.86186249746834	8.5	181.225	172.75
413904000	1441068266	31.188239739606875	122.86186088280989	8.5	181.23	172.7
413904000	1441068267	31.188199970368235	122.86185924249321	8.5	181.23499999999999	172.65
413904000	1441068268	31.18816019111632	122.86185758182943	8.5	181.24	172.6
413904000	1441068269	31.188120404436148	122.86185590612955	8.5	181.245	172.55
413904000	1441068270	31.188080612912717	122.86185422070461	8.5	181.25000000000003	172.5
413904000	1441068271	31.18804081913103	122.86185253086566	8.5	181.25500000000002	172.45000000000002
413904000	1441068272	31.188001025676094	122.8618508419237	8.5	181.26000000000002	172.4
413904000	1441068273	31.187961235132896	122.86184915918976	8.5	181.26500000000001	172.35000000000002
413904000	1441068274	31.18792145008646	122.86184748797487	8.5	181.27	172.3
413904000	1441068275	31.187881673121783	122.86184583358998	8.5	181.27500000000003	172.25000000000003
413904000	1441068276	31.187841906823866	122.86184420134609	8.5	181.28000000000003	172.2
413904000	1441068277	31.18780215377773	122.8618425965542	8.5	181.28500000000003	172.15
413904000	1441068278	31.187762416568358	122.86184102452522	8.5	181.29000000000002	172.1
413904000	1441068279	31.187722697780792	122.86183949057019	8.5	181.29500000000002	172.05
413904000	1441068280	31.187683	122.861838	8.5	181.3	172.0
413904000	1441068281	31.187643325276127	122.86183655722671	8.5	181.2769230769231	171.97435897435898
413904000	1441068282	31.187603673519845	122.86183516306667	8.5	181.25384615384615	171.94871794871796
413904000	1441068283	31.187564044106907	122.86183381743737	8.5	181.23076923076925	171.92307692307693
413904000	1441068284	31.1875244364131	122.86183252025629	8.5	181.20769230769233	171.8974358974359
413904000	1441068285	31.18748484981422	122.86183127144083	8.5	181.1846153846154	171.8717948717949
413904000	1441068286	31.18744528368604	122.86183007090854	8.5	181.1615384615385	171.84615384615384
413904000	1441068287	31.187405737404337	122.8618289185768	8.5	181.13846153846154	171.82051282051285
413904000	1441068288	31.18736621034492	122.86182781436315	8.5	181.11538461538464	171.7948717948718
413904000	1441068289	31.18732670188352	122.86182675818502	8.5	181.0923076923077	171.76923076923077
413904000	1441068290	31.187287211395958	122.86182574995986	8.5	181.06923076923078	171.74358974358975
413904000	1441068291	31.187247738257984	122.86182478960517	8.5	181.04615384615386	171.71794871794873
413904000	1441068292	31.187208281845397	122.86182387703839	8.5	181.02307692307693	171.6923076923077
413904000	1441068293	31.187168841533968	122.86182301217701	8.5	181.0	171.66666666666669
413904000	1441068294	31.187129416699495	122.86182219493851	8.5	180.9769230769231	171.64102564102564
413904000	1441068295	31.187090006717746	122.86182142524031	8.5	180.95384615384617	171.6153846153846
413904000	1441068296	31.187050610964494	122.86182070299992	8.5	180.93076923076924	171.5897435897436
413904000	1441068297	31.18701122881552	122.86182002813477	8.5	180.90769230769232	171.56410256410257
413904000	1441068298	31.18697185964662	122.86181940056237	8.5	180.8846153846154	171.53846153846155
413904000	1441068299	31.186932502833553	122.86181882020017	8.5	180.8615384615385	171.51282051282053
413904000	1441068300	31.186893157752127	122.86181828696563	8.5	180.83846153846153	171.48717948717947
413904000	1441068301	31.186853823778083	122.86181780077622	8.5	180.81538461538463	171.46153846153848
413904000	1441068302	31.18681450028724	122.8618173615494	8.5	180.7923076923077	171.43589743589743
413904000	1441068303	31.18677518665535	122.86181696920266	8.5	180.76923076923077	171.4102564102564
413904000	1441068304	31.186735882258215	122.86181662365347	8.5	180.74615384615387	171.3846153846154
413904000	1441068305	31.186696586471594	122.86181632481929	8.5	180.72307692307692	171.35897435897436
413904000	1441068306	31.186657298671268	122.86181607261759	8.5	180.70000000000002	171.33333333333334
413904000	1441068307	31.18661801823302	122.86181586696584	8.5	180.6769230769231	171.30769230769232
413904000	1441068308	31.186578744532653	122.8618157077815	8.5	180.65384615384616	171.28205128205127
413904000	1441068309	31.186539476945914	122.86181559498206	8.5	180.63076923076923	171.25641025641025
413904000	1441068310	31.186500214848582	122.86181552848498	8.5	180.6076923076923	171.23076923076923
413904000	1441068311	31.186460957616458	122.86181550820773	8.5	180.58461538461538	171.2051282051282
413904000	1441068312	31.18642170462531	122.86181553406777	8.5	180.56153846153848	171.17948717948718
413904000	1441068313	31.186382455250907	122.86181560598257	8.5	180.53846153846155	171.15384615384616
413904000	1441068314	31.18634320886904	122.86181572386964	8.5	180.51538461538462	171.1282051282051
413904000	1441068315	31.18630396485549	122.86181588764639	8.5	180.49230769230772	171.10256410256412
413904000	1441068316	31.18626472258604	122.86181609723035	8.5	180.46923076923076	171.07692307692307
413904000	1441068317	31.18622548143645	122.86181635253894	8.5	180.44615384615386	171.05128205128204
413904000	1441068318	31.1861862407825	122.86181665348968	8.5	180.4230769230769	171.02564102564102
413904000	1441068319	31.186147000000002	122.861817	8.5	180.4	171.0
413904000	1441068320	31.18610775857761	122.86181739186182	8.499	180.377	171.0
413904000	1441068321	31.186068516455624	122.86181782836483	8.498	180.35399999999998	171.0
413904000	1441068322	31.186029273687282	122.8618183086731	8.497	180.331	171.0
413904000	1441068323	31.185990030325797	122.8618188319507	8.496	180.30800000000002	171.0
413904000	1441068324	31.185950786424385	122.86181939736177	8.495	180.285	171.0
413904000	1441068325	31.18591154203627	122.86182000407041	8.494	180.262	171.0
413904000	1441068326	31.185872297214647	122.86182065124072	8.493	180.239	171.0
413904000	1441068327	31.185833052012754	122.86182133803682	8.492	180.216	171.0
413904000	1441068328	31.185793806483797	122.86182206362277	8.491	180.19299999999998	171.0
413904000	1441068329	31.185754560680987	122.86182282716273	8.49	180.17	171.0
413904000	1441068330	31.185715314657557	122.86182362782078	8.489	180.14700000000002	171.0
413904000	1441068331	31.18567606846671	122.86182446476103	8.488	180.124	171.0
413904000	1441068332	31.18563682216166	122.86182533714758	8.487	180.101	171.0
413904000	1441068333	31.185597575795644	122.86182624414458	8.486	180.078	171.0
413904000	1441068334	31.18555832942185	122.86182718491614	8.485	180.055	171.0
413904000	1441068335	31.185519083093503	122.86182815862634	8.484	180.03199999999998	171.0
413904000	1441068336	31.18547983686383	122.8618291644393	8.483	180.009	171.0
413904000	1441068337	31.18544059078605	122.86183020151921	8.482	179.98600000000002	171.0
413904000	1441068338	31.185401344913373	122.86183126903009	8.481	179.963	171.0
413904000	1441068339	31.185362099299	122.86183236613613	8.48	179.94	171.0
413904000	1441068340	31.18532285399618	122.86183349200141	8.479	179.917	171.0
413904000	1441068341	31.18528360905808	122.8618346457901	8.478	179.894	171.0
413904000	1441068342	31.185244364537976	122.86183582666628	8.477	179.87099999999998	171.0
413904000	1441068343	31.185205120489044	122.86183703379413	8.476	179.84799999999998	171.0
413904000	1441068344	31.185165876964504	122.86183826633773	8.475	179.825	171.0
413904000	1441068345	31.185126634017593	122.86183952346123	8.474	179.802	171.0
413904000	1441068346	31.185087391701504	122.86184080432874	8.473	179.779	171.0
413904000	1441068347	31.185048150069473	122.86184210810441	8.472	179.756	171.0
413904000	1441068348	31.185008909174712	122.86184343395239	8.471	179.733	171.0
413904000	1441068349	31.18496966907042	122.86184478103678	8.47	179.70999999999998	171.0
413904000	1441068350	31.18493042980983	122.86184614852174	8.469	179.68699999999998	171.0
413904000	1441068351	31.184891191446162	122.8618475355714	8.468	179.664	171.0
413904000	1441068352	31.184851954032627	122.8618489413499	8.467	179.64100000000002	171.0
413904000	1441068353	31.184812717622442	122.8618503650214	8.466	179.618	171.0
413904000	1441068354	31.184773482268824	122.86185180575002	8.465	179.595	171.0
413904000	1441068355	31.184734248024963	122.86185326269991	8.464	179.572	171.0
413904000	1441068356	31.18469501494412	122.86185473503521	8.463000000000001	179.54899999999998	171.0
413904000	1441068357	31.1846557830795	122.86185622192008	8.462	179.52599999999998	171.0
413904000	1441068358	31.184616552484304	122.86185772251865	8.461	179.503	171.0
413904000	1441068359	31.184577323211766	122.86185923599506	8.46	179.48000000000002	171.0
413904000	1441068360	31.18453809531509	122.86186076151351	8.459	179.457	171.0
413904000	1441068361	31.184498868847502	122.8618622982381	8.458	179.434	171.0
413904000	1441068362	31.1844596438622	122.86186384533299	8.457	179.411	171.0
413904000	1441068363	31.184420420412426	122.86186540196238	8.456	179.388	171.0
413904000	1441068364	31.18438119855139	122.86186696729038	8.455	179.36499999999998	171.0
413904000	1441068365	31.18434197833232	122.86186854048114	8.454	179.34199999999998	171.0
413904000	1441068366	31.184302759808403	122.86187012069885	8.453	179.31900000000002	171.0
413904000	1441068367	31.184263543032856	122.86187170710767	8.452	179.296	171.0
413904000	1441068368	31.184224328058946	122.86187329887176	8.451	179.273	171.0
413904000	1441068369	31.184185114939847	122.86187489515525	8.45	179.25	171.0
413904000	1441068370	31.184145903728798	122.86187649512235	8.449	179.227	171.0
413904000	1441068371	31.184106694478988	122.86187809793718	8.448	179.20399999999998	171.0
413904000	1441068372	31.184067487243663	122.86187970276396	8.447000000000001	179.18099999999998	171.0
413904000	1441068373	31.18402828207601	122.8618813087668	8.446	179.15800000000002	171.0
413904000	1441068374	31.18398907902929	122.8618829151099	8.445	179.135	171.0
413904000	1441068375	31.18394987815668	122.86188452095743	8.444	179.112	171.0
413904000	1441068376	31.183910679511428	122.86188612547359	8.443	179.089	171.0
413904000	1441068377	31.183871483146742	122.8618877278225	8.442	179.066	171.0
413904000	1441068378	31.183832289115823	122.86188932716837	8.441	179.04299999999998	171.0
413904000	1441068379	31.183793097471913	122.86189092267539	8.44	179.01999999999998	171.0
413904000	1441068380	31.18375390826822	122.8618925135077	8.439	178.997	171.0
413904000	1441068381	31.18371472155794	122.86189409882948	8.438	178.974	171.0
413904000	1441068382	31.183675537394333	122.86189567780495	8.437	178.951	171.0
413904000	1441068383	31.1836363558306	122.86189724959826	8.436	178.928	171.0
413904000	1441068384	31.18359717691994	122.8618988133736	8.435	178.905	171.0
413904000	1441068385	31.183558000715593	122.86190036829518	8.434000000000001	178.88199999999998	171.0
413904000	1441068386	31.183518827270778	122.86190191352713	8.433	178.85899999999998	171.0
413904000	1441068387	31.183479656638685	122.8619034482337	8.432	178.836	171.0
413904000	1441068388	31.18344048887258	122.86190497157904	8.431000000000001	178.813	171.0
413904000	1441068389	31.18340132402563	122.86190648272736	8.43	178.79	171.0
413904000	1441068390	31.183362162151088	122.86190798084283	8.429	178.767	171.0
413904000	1441068391	31.183323003302164	122.86190946508967	8.428	178.744	171.0
413904000	1441068392	31.183283847532074	122.86191093463206	8.427	178.72099999999998	171.0
413904000	1441068393	31.18324469489403	122.86191238863418	8.426	178.69799999999998	171.0
413904000	1441068394	31.183205545441282	122.86191382626026	8.425	178.675	171.0
413904000	1441068395	31.18316639922699	122.86191524667449	8.424	178.65200000000002	171.0
413904000	1441068396	31.18312725630443	122.86191664904105	8.423	178.629	171.0
413904000	1441068397	31.183088116726786	122.86191803252417	8.422	178.606	171.0
413904000	1441068398	31.183048980547277	122.86191939628803	8.421000000000001	178.583	171.0
413904000	1441068399	31.18300984781916	122.86192073949685	8.42	178.55999999999997	171.0
413904000	1441068400	31.18297071859561	122.86192206131481	8.419	178.53699999999998	171.0
413904000	1441068401	31.182931592929844	122.86192336090615	8.418000000000001	178.51399999999998	171.0
413904000	1441068402	31.182892470875128	122.86192463743508	8.417	178.491	171.0
413904000	1441068403	31.18285335248464	122.86192589006578	8.416	178.468	171.0
413904000	1441068404	31.182814237811616	122.86192711796248	8.415000000000001	178.445	171.0
413904000	1441068405	31.18277512690927	122.86192832028937	8.414	178.422	171.0
413904000	1441068406	31.182736019830802	122.86192949621069	8.413	178.399	171.0
413904000	1441068407	31.18269691662946	122.86193064489063	8.412	178.37599999999998	171.0
413904000	1441068408	31.18265781735846	122.86193176549345	8.411	178.35299999999998	171.0
413904000	1441068409	31.18261872207101	122.86193285718332	8.41	178.33	171.0
413904000	1441068410	31.18257963082032	122.86193391912451	8.409	178.307	171.0
413904000	1441068411	31.182540543659623	122.86193495048119	8.408	178.284	171.0
413904000	1441068412	31.182501460642143	122.8619359504176	8.407	178.261	171.0
413904000	1441068413	31.18246238182109	122.86193691809798	8.406	178.238	171.0
413904000	1441068414	31.182423307249675	122.86193785268655	8.405000000000001	178.21499999999997	171.0
413904000	1441068415	31.182384236981118	122.8619387533475	8.404	178.19199999999998	171.0
413904000	1441068416	31.182345171068675	122.86193961924512	8.403	178.169	171.0
413904000	1441068417	31.18230610956552	122.86194044954357	8.402000000000001	178.146	171.0
413904000	1441068418	31.182267052524885	122.86194124340712	8.401	178.123	171.0
413904000	1441068419	31.182228	122.86194200000001	8.4	178.1	171.0
413904000	1441068420	31.182188952016187	122.86194271870148	8.4	178.12916666666666	171.00833333333333
413904000	1441068421	31.182149908487215	122.86194339975083	8.4	178.1583333333333	171.01666666666668
413904000	1441068422	31.18211086929895	122.86194404360245	8.4	178.1875	171.025
413904000	1441068423	31.182071834337293	122.86194465071067	8.4	178.21666666666667	171.03333333333333
413904000	1441068424	31.18203280348813	122.86194522152981	8.4	178.2458333333333	171.04166666666669
413904000	1441068425	31.18199377663732	122.86194575651422	8.4	178.27499999999998	171.04999999999998
413904000	1441068426	31.181954753670762	122.86194625611824	8.4	178.30416666666667	171.05833333333334
413904000	1441068427	31.18191573447432	122.86194672079624	8.4	178.33333333333331	171.06666666666666
413904000	1441068428	31.18187671893388	122.86194715100251	8.4	178.36249999999998	171.075
413904000	1441068429	31.181837706935337	122.86194754719143	8.4	178.39166666666665	171.08333333333334
413904000	1441068430	31.18179869836455	122.86194790981732	8.4	178.42083333333332	171.09166666666667
413904000	1441068431	31.181759693107413	122.86194823933451	8.4	178.45	171.1
413904000	1441068432	31.181720691049797	122.86194853619736	8.4	178.47916666666666	171.10833333333335
413904000	1441068433	31.181681692077586	122.86194880086019	8.4	178.50833333333333	171.11666666666667
413904000	1441068434	31.181642696076647	122.86194903377732	8.4	178.5375	171.125
413904000	1441068435	31.1816037029329	122.86194923540312	8.4	178.56666666666666	171.13333333333335
413904000	1441068436	31.181564712532175	122.86194940619188	8.4	178.59583333333333	171.14166666666665
413904000	1441068437	31.181525724760387	122.86194954659798	8.4	178.62499999999997	171.14999999999998
413904000	1441068438	31.181486739503388	122.86194965707571	8.4	178.65416666666667	171.15833333333333
413904000	1441068439	31.181447756647092	122.86194973807943	8.4	178.68333333333334	171.16666666666666
413904000	1441068440	31.181408776077355	122.86194979006346	8.4	178.71249999999998	171.175
413904000	1441068441	31.181369797680055	122.86194981348211	8.4	178.74166666666665	171.18333333333334
413904000	1441068442	31.18133082134109	122.86194980878975	8.4	178.77083333333334	171.19166666666666
413904000	1441068443	31.18129184694633	122.86194977644067	8.4	178.8	171.20000000000002
413904000	1441068444	31.181252874381634	122.86194971688923	8.4	178.82916666666665	171.20833333333334
413904000	1441068445	31.181213903532917	122.8619496305897	8.4	178.85833333333332	171.21666666666667
413904000	1441068446	31.181174934286048	122.86194951799649	8.4	178.88750000000002	171.22500000000002
413904000	1441068447	31.181135966526895	122.86194937956387	8.4	178.91666666666666	171.23333333333335
413904000	1441068448	31.18109700014134	122.86194921574617	8.4	178.94583333333333	171.24166666666665
413904000	1441068449	31.181058035015273	122.86194902699773	8.4	178.975	171.25
413904000	1441068450	31.181019071034562	122.86194881377284	8.4	179.00416666666663	171.25833333333333
413904000	1441068451	31.180980108085098	122.86194857652585	8.4	179.03333333333333	171.26666666666665
413904000	1441068452	31.180941146052756	122.86194831571107	8.4	179.0625	171.275
413904000	1441068453	31.180902184823406	122.86194803178286	8.4	179.09166666666667	171.28333333333333
413904000	1441068454	31.180863224282938	122.86194772519548	8.4	179.1208333333333	171.29166666666669
413904000	1441068455	31.180824264317224	122.86194739640327	8.4	179.15	171.3
413904000	1441068456	31.18078530481218	122.86194704586055	8.4	179.17916666666667	171.30833333333334
413904000	1441068457	31.180746345653617	122.86194667402165	8.4	179.20833333333331	171.3166666666667
413904000	1441068458	31.180707386727484	122.86194628134088	8.4	179.23749999999998	171.32500000000002
413904000	1441068459	31.180668427919603	122.86194586827254	8.4	179.26666666666668	171.33333333333334
413904000	1441068460	31.180629469115893	122.86194543527097	8.4	179.29583333333332	171.34166666666667
413904000	1441068461	31.180590510202215	122.86194498279048	8.4	179.325	171.35
413904000	1441068462	31.180551551064447	122.86194451128536	8.4	179.35416666666666	171.35833333333332
413904000	1441068463	31.180512591588492	122.86194402120996	8.4	179.38333333333333	171.36666666666667
413904000	1441068464	31.180473631660202	122.86194351301855	8.4	179.4125	171.375
413904000	1441068465	31.180434671165468	122.86194298716549	8.4	179.44166666666666	171.38333333333333
413904000	1441068466	31.180395709990176	122.86194244410505	8.4	179.47083333333333	171.39166666666668
413904000	1441068467	31.18035674802019	122.86194188429155	8.4	179.5	171.4
413904000	1441068468	31.180317785141412	122.86194130817934	8.4	179.52916666666667	171.40833333333336
413904000	1441068469	31.180278821239675	122.86194071622268	8.4	179.55833333333334	171.41666666666669
413904000	1441068470	31.18023985620091	122.86194010887586	8.4	179.58749999999998	171.425
413904000	1441068471	31.180200889910978	122.86193948659324	8.4	179.61666666666667	171.43333333333334
413904000	1441068472	31.180161922255753	122.86193884982912	8.4	179.64583333333334	171.44166666666666
413904000	1441068473	31.180122953121128	122.86193819903778	8.4	179.67499999999998	171.45
413904000	1441068474	31.18008398239296	122.86193753467354	8.4	179.70416666666665	171.45833333333334
413904000	1441068475	31.180045009957148	122.8619368571907	8.4	179.73333333333335	171.46666666666667
413904000	1441068476	31.18000603569957	122.86193616704355	8.4	179.7625	171.475
413904000	1441068477	31.179967059506083	122.86193546468643	8.4	179.79166666666666	171.48333333333335
413904000	1441068478	31.179928081262602	122.86193475057361	8.4	179.82083333333333	171.49166666666667
413904000	1441068479	31.179889100854997	122.86193402515941	8.4	179.85000000000002	171.50000000000003
413904000	1441068480	31.179850118169124	122.8619332888981	8.4	179.87916666666666	171.50833333333335
413904000	1441068481	31.17981113309088	122.86193254224403	8.4	179.90833333333333	171.51666666666668
413904000	1441068482	31.179772145506142	122.86193178565145	8.4	179.9375	171.525
413904000	1441068483	31.17973315530078	122.86193101957468	8.4	179.96666666666664	171.53333333333333
413904000	1441068484	31.179694162360686	122.86193024446803	8.4	179.99583333333334	171.54166666666666
413904000	1441068485	31.179655166571752	122.86192946078577	8.4	180.025	171.55
413904000	1441068486	31.179616167819834	122.86192866898223	8.4	180.05416666666665	171.55833333333334
413904000	1441068487	31.17957716599081	122.86192786951167	8.4	180.08333333333331	171.56666666666666
413904000	1441068488	31.179538160970576	122.8619270628284	8.4	180.1125	171.57500000000002
413904000	1441068489	31.179499152645008	122.86192624938671	8.4	180.14166666666665	171.58333333333334
413904000	1441068490	31.179460140899963	122.8619254296409	8.4	180.17083333333332	171.59166666666667
413904000	1441068491	31.179421125621364	122.86192460404526	8.4	180.2	171.60000000000002
413904000	1441068492	31.17938210669506	122.86192377305409	8.4	180.22916666666669	171.60833333333335
413904000	1441068493	31.17934308400692	122.86192293712165	8.4	180.25833333333333	171.61666666666667
413904000	1441068494	31.179304057442856	122.86192209670226	8.4	180.2875	171.625
413904000	1441068495	31.179265026888736	122.8619212522502	8.4	180.31666666666666	171.63333333333333
413904000	1441068496	31.179225992230432	122.86192040421977	8.4	180.34583333333333	171.64166666666668
413904000	1441068497	31.179186953353813	122.86191955306525	8.4	180.375	171.65
413904000	1441068498	31.179147910144778	122.86191869924092	8.4	180.40416666666667	171.65833333333333
413904000	1441068499	31.179108862489205	122.86191784320107	8.4	180.4333333333333	171.66666666666669
413904000	1441068500	31.179069810272985	122.8619169854	8.4	180.4625	171.675
413904000	1441068501	31.17903075338196	122.86191612629197	8.4	180.49166666666667	171.68333333333334
413904000	1441068502	31.17899169170203	122.86191526633128	8.4	180.52083333333334	171.6916666666667
413904000	1441068503	31.178952625119084	122.86191440597221	8.4	180.54999999999998	171.70000000000002
413904000	1441068504	31.178913553518996	122.86191354566904	8.4	180.57916666666668	171.70833333333334
413904000	1441068505	31.178874476787634	122.86191268587605	8.4	180.60833333333335	171.71666666666667
413904000	1441068506	31.178835394810903	122.86191182704754	8.4	180.6375	171.725
413904000	1441068507	31.17879630747466	122.86191096963778	8.4	180.66666666666666	171.73333333333335
413904000	1441068508	31.178757214664785	122.86191011410104	8.4	180.69583333333335	171.74166666666667
413904000	1441068509	31.17871811626717	122.86190926089162	8.4	180.725	171.75
413904000	1441068510	31.178679012167688	122.86190841046377	8.4	180.75416666666666	171.75833333333335
413904000	1441068511	31.178639902252208	122.86190756327179	8.4	180.78333333333333	171.76666666666668
413904000	1441068512	31.17860078640664	122.86190671976995	8.4	180.8125	171.775
413904000	1441068513	31.17856166451683	122.86190588041251	8.4	180.84166666666667	171.78333333333336
413904000	1441068514	31.17852253646869	122.86190504565377	8.4	180.87083333333334	171.79166666666669
413904000	1441068515	31.178483402148057	122.861904215948	8.4	180.9	171.8
413904000	1441068516	31.178444261440855	122.86190339174946	8.4	180.92916666666665	171.80833333333334
413904000	1441068517	31.178405114232927	122.86190257351247	8.4	180.95833333333334	171.81666666666666
413904000	1441068518	31.178365960410176	122.86190176169121	8.4	180.9875	171.825
413904000	1441068519	31.178326799858496	122.86190095674003	8.4	181.01666666666665	171.83333333333334
413904000	1441068520	31.178287632463714	122.8619001591132	8.4	181.04583333333332	171.84166666666667
413904000	1441068521	31.178248458111767	122.86189936926493	8.4	181.07500000000002	171.85000000000002
413904000	1441068522	31.1782092766885	122.86189858764955	8.4	181.10416666666666	171.85833333333335
413904000	1441068523	31.17817008807981	122.8618978147213	8.4	181.13333333333333	171.86666666666667
413904000	1441068524	31.178130892171552	122.86189705093446	8.4	181.1625	171.87500000000003
413904000	1441068525	31.178091688849644	122.86189629674327	8.4	181.19166666666666	171.88333333333335
413904000	1441068526	31.17805247799993	122.86189555260202	8.4	181.22083333333333	171.89166666666668
413904000	1441068527	31.178013259508315	122.861894818965	8.4	181.25	171.9
413904000	1441068528	31.177974033260668	122.8618940962864	8.4	181.27916666666667	171.90833333333333
413904000	1441068529	31.177934799142847	122.86189338502057	8.4	181.30833333333334	171.91666666666666
413904000	1441068530	31.177895557040774	122.86189268562173	8.4	181.3375	171.925
413904000	1441068531	31.177856306840308	122.86189199854414	8.4	181.36666666666667	171.93333333333334
413904000	1441068532	31.17781704842733	122.8618913242421	8.4	181.39583333333331	171.94166666666666
413904000	1441068533	31.177777781687706	122.86189066316979	8.4	181.425	171.95000000000002
413904000	1441068534	31.177738506507342	122.86189001578154	8.4	181.45416666666668	171.95833333333334
413904000	1441068535	31.177699222772105	122.8618893825316	8.4	181.48333333333332	171.9666666666667
413904000	1441068536	31.177659930367874	122.86188876387422	8.4	181.5125	171.97500000000002
413904000	1441068537	31.177620629180513	122.86188816026365	8.4	181.54166666666669	171.98333333333335
413904000	1441068538	31.17758131909594	122.86188757215415	8.4	181.57083333333335	171.9916666666667
413904000	1441068539	31.177541999999995	122.861887	8.4	181.6	172.0
413904000	1441068540	31.177502672584847	122.86188644392952	8.4	181.58	171.95000000000002
413904000	1441068541	31.177463340767627	122.86188590276758	8.4	181.56	171.9
413904000	1441068542	31.177424009271775	122.86188537501309	8.4	181.54	171.85000000000002
413904000	1441068543	31.177384682820684	122.86188485916495	8.4	181.52	171.8
413904000	1441068544	31.177345366137768	122.86188435372215	8.4	181.5	171.75
413904000	1441068545	31.177306063946485	122.86188385718359	8.4	181.48000000000002	171.70000000000002
413904000	1441068546	31.177266780970207	122.8618833680482	8.4	181.46	171.65
413904000	1441068547	31.177227521932373	122.86188288481495	8.4	181.44	171.60000000000002
413904000	1441068548	31.17718829155639	122.86188240598277	8.4	181.42000000000002	171.55
413904000	1441068549	31.17714909456567	122.8618819300506	8.4	181.4	171.50000000000003
413904000	1441068550	31.177109935683642	122.8618814555174	8.4	181.38	171.45
413904000	1441068551	31.177070819633713	122.86188098088215	8.4	181.35999999999999	171.4
413904000	1441068552	31.177031751139307	122.86188050464375	8.4	181.34	171.35
413904000	1441068553	31.176992734923832	122.86188002530118	8.4	181.32	171.3
413904000	1441068554	31.17695377571071	122.8618795413534	8.4	181.29999999999998	171.25
413904000	1441068555	31.176914878223364	122.86187905129935	8.4	181.28	171.20000000000002
413904000	1441068556	31.176876047185196	122.86187855363805	8.4	181.26	171.14999999999998
413904000	1441068557	31.176837287319643	122.86187804686838	8.4	181.24	171.1
413904000	1441068558	31.176798603350115	122.86187752948939	8.4	181.22	171.04999999999998
413904000	1441068559	31.176759999999994	122.861877	8.4	181.2	171.0
413904000	1441068560	31.17672148069162	122.86187645726237	8.3989010989011	181.1769230769231	170.98901098901098
413904000	1441068561	31.176683043642612	122.86187590159122	8.397802197802198	181.15384615384616	170.97802197802199
413904000	1441068562	31.176644685769535	122.86187533366446	8.396703296703297	181.13076923076923	170.96703296703296
413904000	1441068563	31.176606403988906	122.86187475416	8.395604395604396	181.10769230769233	170.95604395604394
413904000	1441068564	31.17656819521728	122.86187416375569	8.394505494505495	181.08461538461538	170.94505494505495
413904000	1441068565	31.176530056371174	122.86187356312949	8.393406593406594	181.06153846153848	170.93406593406593
413904000	1441068566	31.176491984367114	122.86187295295926	8.392307692307693	181.03846153846152	170.9230769230769
413904000	1441068567	31.176453976121643	122.86187233392289	8.391208791208792	181.01538461538462	170.9120879120879
413904000	1441068568	31.176416028551294	122.8618717066983	8.39010989010989	180.9923076923077	170.9010989010989
413904000	1441068569	31.176378138572606	122.86187107196336	8.38901098901099	180.96923076923076	170.8901098901099
413904000	1441068570	31.17634030310209	122.86187043039597	8.387912087912088	180.94615384615383	170.87912087912088
413904000	1441068571	31.17630251905631	122.86186978267403	8.386813186813187	180.92307692307693	170.86813186813185
413904000	1441068572	31.17626478335177	122.8618691294754	8.385714285714286	180.9	170.85714285714286
413904000	1441068573	31.176227092905012	122.86186847147799	8.384615384615385	180.87692307692308	170.84615384615384
413904000	1441068574	31.17618944463257	122.8618678093597	8.383516483516484	180.85384615384618	170.83516483516482
413904000	1441068575	31.17615183545097	122.86186714379836	8.382417582417583	180.83076923076922	170.82417582417582
413904000	1441068576	31.17611426227677	122.86186647547193	8.381318681318682	180.80769230769232	170.8131868131868
413904000	1441068577	31.176076722026473	122.86186580505824	8.38021978021978	180.78461538461536	170.80219780219778
413904000	1441068578	31.176039211616622	122.86186513323518	8.37912087912088	180.76153846153846	170.7912087912088
413904000	1441068579	31.176001727963744	122.86186446068066	8.378021978021978	180.73846153846154	170.78021978021977
413904000	1441068580	31.175964267984387	122.86186378807255	8.376923076923077	180.7153846153846	170.76923076923075
413904000	1441068581	31.17592682859507	122.86186311608873	8.375824175824176	180.6923076923077	170.75824175824175
413904000	1441068582	31.175889406712322	122.86186244540704	8.374725274725275	180.66923076923078	170.74725274725276
413904000	1441068583	31.175851999252675	122.86186177670542	8.373626373626374	180.64615384615385	170.73626373626374
413904000	1441068584	31.175814603132668	122.86186111066169	8.372527472527473	180.62307692307692	170.72527472527474
413904000	1441068585	31.175777215268827	122.86186044795376	8.371428571428572	180.60000000000002	170.71428571428572
413904000	1441068586	31.1757398325777	122.86185978925951	8.37032967032967	180.57692307692307	170.70329670329673
413904000	1441068587	31.1757024519758	122.86185913525682	8.36923076923077	180.55384615384617	170.6923076923077
413904000	1441068588	31.17566507037967	122.86185848662353	8.368131868131869	180.5307692307692	170.6813186813187
413904000	1441068589	31.175627684705823	122.86185784403752	8.367032967032968	180.5076923076923	170.6703296703297
413904000	1441068590	31.175590291870808	122.86185720817667	8.365934065934066	180.48461538461538	170.65934065934067
413904000	1441068591	31.17555288879115	122.86185657971886	8.364835164835165	180.46153846153845	170.64835164835165
413904000	1441068592	31.17551547238339	122.86185595934192	8.363736263736264	180.43846153846155	170.63736263736266
413904000	1441068593	31.175478039564027	122.86185534772378	8.362637362637363	180.41538461538462	170.62637362637363
413904000	1441068594	31.175440587249636	122.86185474554226	8.361538461538462	180.3923076923077	170.6153846153846
413904000	1441068595	31.17540311235673	122.86185415347525	8.360439560439561	180.36923076923077	170.60439560439562
413904000	1441068596	31.17536561180183	122.86185357220059	8.35934065934066	180.34615384615387	170.5934065934066
413904000	1441068597	31.175328082501483	122.86185300239617	8.358241758241759	180.3230769230769	170.58241758241758
413904000	1441068598	31.175290521372204	122.86185244473982	8.357142857142858	180.3	170.57142857142858
413904000	1441068599	31.17525292533054	122.86185189990942	8.356043956043957	180.27692307692305	170.56043956043956
413904000	1441068600	31.17521529129302	122.86185136858286	8.354945054945055	180.25384615384615	170.54945054945057
413904000	1441068601	31.17517761617616	122.86185085143795	8.353846153846154	180.23076923076923	170.53846153846155
413904000	1441068602	31.175139896896514	122.86185034915259	8.352747252747253	180.2076923076923	170.52747252747253
413904000	1441068603	31.175102130370572	122.86184986240463	8.351648351648352	180.1846153846154	170.51648351648353
413904000	1441068604	31.17506431351491	122.8618493918719	8.350549450549451	180.16153846153847	170.5054945054945
413904000	1441068605	31.175026443246026	122.86184893823226	8.34945054945055	180.13846153846154	170.4945054945055
413904000	1441068606	31.174988516480475	122.86184850216358	8.348351648351649	180.1153846153846	170.4835164835165
413904000	1441068607	31.174950530134772	122.86184808434372	8.347252747252748	180.0923076923077	170.47252747252747
413904000	1441068608	31.17491248112545	122.86184768545051	8.346153846153847	180.06923076923076	170.46153846153845
413904000	1441068609	31.174874366369036	122.86184730616182	8.345054945054946	180.04615384615386	170.45054945054946
413904000	1441068610	31.17483618278207	122.86184694715548	8.343956043956045	180.0230769230769	170.43956043956044
413904000	1441068611	31.17479792728108	122.86184660910936	8.342857142857143	180.0	170.42857142857144
413904000	1441068612	31.17475959678259	122.86184629270132	8.341758241758242	179.97692307692307	170.41758241758242
413904000	1441068613	31.174721188203133	122.86184599860914	8.340659340659341	179.95384615384614	170.4065934065934
413904000	1441068614	31.174682698459225	122.86184572751075	8.33956043956044	179.93076923076924	170.3956043956044
413904000	1441068615	31.174644124467438	122.86184548008393	8.338461538461539	179.90769230769232	170.3846153846154
413904000	1441068616	31.174605463144246	122.86184525700656	8.337362637362638	179.8846153846154	170.37362637362637
413904000	1441068617	31.174566711406225	122.86184505895645	8.336263736263737	179.86153846153846	170.36263736263737
413904000	1441068618	31.174527866169864	122.86184488661148	8.335164835164836	179.83846153846156	170.35164835164835
413904000	1441068619	31.174488924351724	122.86184474064946	8.334065934065935	179.8153846153846	170.34065934065933
413904000	1441068620	31.17444988286831	122.86184462174822	8.332967032967034	179.7923076923077	170.32967032967034
413904000	1441068621	31.174410738636183	122.86184453058563	8.331868131868132	179.76923076923077	170.3186813186813
413904000	1441068622	31.174371488571836	122.8618444678395	8.330769230769231	179.74615384615385	170.3076923076923
413904000	1441068623	31.17433212959183	122.86184443418767	8.32967032967033	179.72307692307695	170.2967032967033
413904000	1441068624	31.174292658612668	122.86184443030798	8.32857142857143	179.7	170.28571428571428
413904000	1441068625	31.174253072550894	122.86184445687826	8.327472527472528	179.6769230769231	170.27472527472528
413904000	1441068626	31.174213368323027	122.86184451457632	8.326373626373627	179.65384615384616	170.26373626373626
413904000	1441068627	31.174173542845597	122.86184460408003	8.325274725274726	179.63076923076923	170.25274725274724
413904000	1441068628	31.17413359303514	122.86184472606716	8.324175824175825	179.6076923076923	170.24175824175825
413904000	1441068629	31.174093515808188	122.86184488121557	8.323076923076924	179.5846153846154	170.23076923076925
413904000	1441068630	31.174053308081238	122.86184507020309	8.321978021978023	179.56153846153845	170.21978021978023
413904000	1441068631	31.174012966770867	122.86184529370755	8.320879120879122	179.53846153846155	170.20879120879124
413904000	1441068632	31.173972488793567	122.86184555240673	8.31978021978022	179.51538461538462	170.19780219780222
413904000	1441068633	31.173931871065875	122.86184584697847	8.31868131868132	179.4923076923077	170.1868131868132
413904000	1441068634	31.173891110504325	122.86184617810062	8.317582417582418	179.4692307692308	170.1758241758242
413904000	1441068635	31.173850204025435	122.86184654645093	8.316483516483517	179.44615384615383	170.16483516483518
413904000	1441068636	31.173809148545725	122.86184695270728	8.315384615384616	179.42307692307693	170.15384615384616
413904000	1441068637	31.173767940981744	122.86184739754745	8.314285714285715	179.4	170.14285714285717
413904000	1441068638	31.173726578250015	122.86184788164927	8.313186813186814	179.37692307692308	170.13186813186815
413904000	1441068639	31.17368505726705	122.86184840569051	8.312087912087913	179.35384615384615	170.12087912087912
413904000	1441068640	31.173643374949386	122.86184897034904	8.310989010989012	179.33076923076925	170.10989010989013
413904000	1441068641	31.17360152821355	122.86184957630262	8.30989010989011	179.3076923076923	170.0989010989011
413904000	1441068642	31.173559513976056	122.86185022422906	8.30879120879121	179.2846153846154	170.08791208791212
413904000	1441068643	31.173517329153448	122.86185091480618	8.307692307692308	179.26153846153846	170.0769230769231
413904000	1441068644	31.173474970662255	122.86185164871179	8.306593406593407	179.23846153846154	170.06593406593407
413904000	1441068645	31.17343243541898	122.86185242662366	8.305494505494506	179.21538461538464	170.05494505494508
413904000	1441068646	31.17338972034017	122.8618532492196	8.304395604395605	179.19230769230768	170.04395604395606
413904000	1441068647	31.17334682234235	122.86185411717743	8.303296703296704	179.16923076923078	170.03296703296704
413904000	1441068648	31.173303738342018	122.8618550311749	8.302197802197803	179.14615384615385	170.02197802197804
413904000	1441068649	31.17326046525573	122.86185599188981	8.301098901098902	179.12307692307692	170.01098901098902
413904000	1441068650	31.173217000000005	122.861857	8.3	179.1	170.0
413904000	1441068651	31.173173353680248	122.86185805574752	8.3	179.07777777777778	170.0
413904000	1441068652	31.173129594157423	122.86185915763177	8.3	179.05555555555557	170.0
413904000	1441068653	31.173085803481403	122.8618603037164	8.3	179.03333333333333	170.0
413904000	1441068654	31.173042063702013	122.86186149206513	8.3	179.01111111111112	170.0
413904000	1441068655	31.17299845686914	122.86186272074166	8.3	178.9888888888889	170.0
413904000	1441068656	31.172955065032635	122.86186398780968	8.3	178.9666666666667	170.0
413904000	1441068657	31.172911970242374	122.86186529133292	8.3	178.94444444444446	170.0
413904000	1441068658	31.172869254548203	122.86186662937513	8.3	178.92222222222225	170.0
413904000	1441068659	31.172827	122.861868	8.3	178.9	170.0
413904000	1441068660	31.172785269634335	122.86186940098719	8.295	178.89000000000001	170.0
413904000	1441068661	31.172744050434492	122.86187082897975	8.290000000000001	178.88000000000002	170.0
413904000	1441068662	31.17270331037052	122.86187228033667	8.285	178.87	170.0
413904000	1441068663	31.17266301741239	122.8618737514169	8.280000000000001	178.86	170.0
413904000	1441068664	31.172623139530124	122.86187523857939	8.275	178.85000000000002	170.0
413904000	1441068665	31.172583644693724	122.86187673818313	8.27	178.84000000000003	170.0
413904000	1441068666	31.172544500873183	122.86187824658712	8.265	178.83	170.0
413904000	1441068667	31.172505676038522	122.8618797601503	8.26	178.82000000000002	170.0
413904000	1441068668	31.172467138159718	122.86188127523167	8.255	178.81000000000003	170.0
413904000	1441068669	31.172428855206775	122.8618827881902	8.25	178.8	170.0
413904000	1441068670	31.172390795149713	122.8618842953849	8.245	178.79	170.0
413904000	1441068671	31.17235292595851	122.86188579317478	8.24	178.78	170.0
413904000	1441068672	31.172315215603188	122.8618872779188	8.235	178.77	170.0
413904000	1441068673	31.172277632053724	122.861888745976	8.23	178.76	170.0
413904000	1441068674	31.17224014328013	122.86189019370534	8.225	178.75	170.0
413904000	1441068675	31.172202717252393	122.86189161746587	8.219999999999999	178.74	170.0
413904000	1441068676	31.172165321940515	122.86189301361658	8.215	178.73	170.0
413904000	1441068677	31.172127925314495	122.8618943785165	8.209999999999999	178.72	170.0
413904000	1441068678	31.172090495344314	122.86189570852464	8.205	178.71	170.0
413904000	1441068679	31.17205299999999	122.86189700000001	8.2	178.70000000000002	170.0
413904000	1441068680	31.172015413051174	122.86189825002263	8.203333333333333	178.7266666666667	170.03333333333333
413904000	1441068681	31.171977731466267	122.86189945855634	8.206666666666665	178.75333333333333	170.0666666666667
413904000	1441068682	31.171939958013283	122.86190062628592	8.209999999999999	178.78	170.1
413904000	1441068683	31.171902095460307	122.86190175389626	8.213333333333333	178.80666666666667	170.13333333333335
413904000	1441068684	31.1718641465754	122.86190284207211	8.216666666666667	178.83333333333334	170.16666666666669
413904000	1441068685	31.1718261141266	122.86190389149834	8.219999999999999	178.85999999999999	170.2
413904000	1441068686	31.17178800088197	122.86190490285972	8.223333333333333	178.88666666666666	170.23333333333335
413904000	1441068687	31.171749809609548	122.86190587684108	8.226666666666667	178.91333333333333	170.26666666666668
413904000	1441068688	31.171711543077414	122.86190681412721	8.229999999999999	178.94000000000003	170.3
413904000	1441068689	31.1716732040536	122.86190771540298	8.233333333333333	178.96666666666667	170.33333333333334
413904000	1441068690	31.171634795306183	122.86190858135313	8.236666666666666	178.99333333333334	170.36666666666667
413904000	1441068691	31.171596319603196	122.86190941266253	8.24	179.02	170.4
413904000	1441068692	31.1715577797127	122.86191021001594	8.243333333333332	179.04666666666668	170.43333333333334
413904000	1441068693	31.17151917840276	122.86191097409821	8.246666666666666	179.07333333333332	170.46666666666667
413904000	1441068694	31.171480518441438	122.86191170559411	8.25	179.1	170.5
413904000	1441068695	31.171441802596753	122.86191240518849	8.253333333333332	179.12666666666667	170.53333333333336
413904000	1441068696	31.17140303363678	122.8619130735661	8.256666666666666	179.15333333333334	170.56666666666666
413904000	1441068697	31.17136421432958	122.86191371141182	8.26	179.18	170.60000000000002
413904000	1441068698	31.171325347443215	122.86191431941036	8.263333333333334	179.20666666666668	170.63333333333335
413904000	1441068699	31.17128643574571	122.86191489824661	8.266666666666666	179.23333333333335	170.66666666666666
413904000	1441068700	31.171247482005146	122.86191544860533	8.27	179.26	170.70000000000002
413904000	1441068701	31.171208488989564	122.86191597117131	8.273333333333333	179.28666666666666	170.73333333333335
413904000	1441068702	31.171169459467023	122.86191646662937	8.276666666666666	179.31333333333333	170.76666666666668
413904000	1441068703	31.171130396205587	122.86191693566431	8.28	179.34	170.8
413904000	1441068704	31.17109130197331	122.86191737896094	8.283333333333333	179.36666666666667	170.83333333333334
413904000	1441068705	31.171052179538215	122.86191779720401	8.286666666666667	179.39333333333335	170.86666666666667
413904000	1441068706	31.17101303166841	122.86191819107836	8.29	179.42000000000002	170.9
413904000	1441068707	31.170973861131905	122.86191856126877	8.293333333333333	179.4466666666667	170.93333333333337
413904000	1441068708	31.170934670696777	122.86191890846004	8.296666666666667	179.47333333333333	170.96666666666667
413904000	1441068709	31.170895463131068	122.86191923333696	8.3	179.5	171.0
413904000	1441068710	31.170856241202863	122.86191953658431	8.303333333333333	179.52666666666667	171.03333333333336
413904000	1441068711	31.17081700768018	122.8619198188869	8.306666666666667	179.5533333333333	171.06666666666666
413904000	1441068712	31.170777765331092	122.86192008092952	8.31	179.58	171.10000000000002
413904000	1441068713	31.170738516923663	122.86192032339692	8.313333333333333	179.60666666666668	171.13333333333335
413904000	1441068714	31.170699265225938	122.86192054697393	8.316666666666666	179.63333333333335	171.16666666666669
413904000	1441068715	31.170660013005964	122.86192075234536	8.32	179.66	171.20000000000002
413904000	1441068716	31.170620763031806	122.8619209401959	8.323333333333334	179.68666666666667	171.23333333333335
413904000	1441068717	31.170581518071515	122.86192111121044	8.326666666666666	179.71333333333334	171.26666666666668
413904000	1441068718	31.170542280893162	122.86192126607371	8.33	179.74	171.3
413904000	1441068719	31.1705030542648	122.86192140547047	8.333333333333334	179.76666666666665	171.33333333333334
413904000	1441068720	31.170463840954458	122.86192153008557	8.336666666666666	179.79333333333335	171.36666666666667
413904000	1441068721	31.170424643730215	122.86192164060371	8.34	179.82000000000002	171.40000000000003
413904000	1441068722	31.170385465360127	122.86192173770974	8.343333333333334	179.8466666666667	171.43333333333334
413904000	1441068723	31.17034630861225	122.8619218220884	8.346666666666668	179.87333333333333	171.46666666666667
413904000	1441068724	31.170307176254617	122.86192189442447	8.35	179.9	171.50000000000003
413904000	1441068725	31.170268071055315	122.86192195540275	8.353333333333333	179.92666666666668	171.53333333333333
413904000	1441068726	31.170228995782377	122.86192200570798	8.356666666666667	179.95333333333332	171.5666666666667
413904000	1441068727	31.17018995320389	122.86192204602493	8.36	179.98	171.60000000000002
413904000	1441068728	31.17015094608788	122.86192207703841	8.363333333333333	180.00666666666666	171.63333333333333
413904000	1441068729	31.1701119772024	122.86192209943319	8.366666666666667	180.03333333333336	171.66666666666669
413904000	1441068730	31.17007304931553	122.86192211389397	8.370000000000001	180.06	171.70000000000002
413904000	1441068731	31.170034165195307	122.86192212110561	8.373333333333333	180.08666666666667	171.73333333333335
413904000	1441068732	31.16999532760981	122.86192212175281	8.376666666666667	180.11333333333334	171.76666666666668
413904000	1441068733	31.169956539327075	122.86192211652039	8.38	180.14000000000001	171.8
413904000	1441068734	31.16991780311518	122.86192210609306	8.383333333333333	180.16666666666666	171.83333333333334
413904000	1441068735	31.16987912174215	122.86192209115565	8.386666666666667	180.19333333333333	171.86666666666667
413904000	1441068736	31.169840497976047	122.86192207239287	8.39	180.22	171.9
413904000	1441068737	31.16980193458496	122.86192205048948	8.393333333333334	180.2466666666667	171.93333333333334
413904000	1441068738	31.169763434336936	122.86192202613027	8.396666666666667	180.27333333333334	171.9666666666667
413904000	1441068739	31.169725000000003	122.861922	8.4	180.3	172.0
413904000	1441068740	31.16968663334187	122.86192197261933	8.398360655737704	180.3065573770492	172.0
413904000	1441068741	31.169648332128705	122.86192194385241	8.39672131147541	180.31311475409836	172.0
413904000	1441068742	31.16961009312636	122.86192191339941	8.395081967213114	180.31967213114757	172.0
413904000	1441068743	31.169571913100658	122.8619218809604	8.39344262295082	180.32622950819672	172.0
413904000	1441068744	31.169533788817382	122.8619218462355	8.391803278688524	180.3327868852459	172.0
413904000	1441068745	31.169495717042384	122.86192180892483	8.39016393442623	180.33934426229507	172.0
413904000	1441068746	31.169457694541464	122.86192176872844	8.388524590163934	180.34590163934428	172.0
413904000	1441068747	31.16941971808046	122.86192172534649	8.38688524590164	180.35245901639345	172.0
413904000	1441068748	31.169381784425166	122.86192167847908	8.385245901639344	180.35901639344263	172.0
413904000	1441068749	31.169343890341423	122.8619216278263	8.38360655737705	180.3655737704918	172.0
413904000	1441068750	31.169306032595042	122.86192157308825	8.381967213114754	180.37213114754098	172.0
413904000	1441068751	31.169268207951834	122.86192151396507	8.38032786885246	180.37868852459016	172.0
413904000	1441068752	31.169230413177637	122.86192145015683	8.378688524590164	180.38524590163934	172.0
413904000	1441068753	31.16919264503826	122.86192138136367	8.37704918032787	180.3918032786885	172.0
413904000	1441068754	31.169154900299528	122.86192130728571	8.375409836065574	180.39836065573772	172.0
413904000	1441068755	31.16911717572725	122.86192122762301	8.37377049180328	180.4049180327869	172.0
413904000	1441068756	31.169079468087254	122.86192114207572	8.372131147540983	180.41147540983604	172.0
413904000	1441068757	31.16904177414535	122.86192105034394	8.37049180327869	180.41803278688525	172.0
413904000	1441068758	31.16900409066738	122.86192095212778	8.368852459016393	180.42459016393443	172.0
413904000	1441068759	31.16896641441912	122.86192084712735	8.3672131147541	180.4311475409836	172.0
413904000	1441068760	31.16892874216642	122.86192073504277	8.365573770491803	180.43770491803278	172.0
413904000	1441068761	31.168891070675105	122.86192061557415	8.363934426229509	180.44426229508198	172.0
413904000	1441068762	31.16885339671097	122.86192048842157	8.362295081967213	180.45081967213116	172.0
413904000	1441068763	31.168815717039838	122.8619203532852	8.360655737704919	180.4573770491803	172.0
413904000	1441068764	31.168778028427546	122.86192020986513	8.359016393442623	180.46393442622949	172.0
413904000	1441068765	31.168740327639878	122.86192005786147	8.357377049180329	180.4704918032787	172.0
413904000	1441068766	31.16870261144269	122.86191989697433	8.355737704918033	180.47704918032787	172.0
413904000	1441068767	31.168664876601788	122.86191972690384	8.354098360655739	180.48360655737704	172.0
413904000	1441068768	31.168627119882967	122.86191954735007	8.352459016393443	180.49016393442622	172.0
413904000	1441068769	31.16858933805207	122.86191935801322	8.350819672131149	180.49672131147543	172.0
413904000	1441068770	31.16855152787492	122.86191915859334	8.349180327868853	180.50327868852457	172.0
413904000	1441068771	31.1685136861173	122.8619189487906	8.347540983606558	180.50983606557375	172.0
413904000	1441068772	31.16847580954508	122.86191872830506	8.345901639344262	180.51639344262293	172.0
413904000	1441068773	31.168437894924022	122.86191849683685	8.344262295081968	180.52295081967213	172.0
413904000	1441068774	31.16839993901999	122.86191825408613	8.342622950819672	180.5295081967213	172.0
413904000	1441068775	31.168361938598764	122.861917999753	8.340983606557378	180.5360655737705	172.0
413904000	1441068776	31.16832389042618	122.86191773353755	8.339344262295082	180.54262295081966	172.0
413904000	1441068777	31.168285791268058	122.86191745513993	8.337704918032788	180.54918032786884	172.0
413904000	1441068778	31.168247637890207	122.86191716426028	8.336065573770492	180.55573770491802	172.0
413904000	1441068779	31.168209427058464	122.86191686059867	8.334426229508198	180.5622950819672	172.0
413904000	1441068780	31.168171155538605	122.86191654385527	8.332786885245902	180.5688524590164	172.0
413904000	1441068781	31.16813282009649	122.86191621373015	8.331147540983608	180.57540983606557	172.0
413904000	1441068782	31.168094417497905	122.8619158699235	8.329508196721312	180.58196721311475	172.0
413904000	1441068783	31.1680559445087	122.86191551213538	8.327868852459018	180.58852459016393	172.0
413904000	1441068784	31.168017397894648	122.86191514006596	8.326229508196722	180.5950819672131	172.0
413904000	1441068785	31.167978774421602	122.86191475341536	8.324590163934428	180.60163934426228	172.0
413904000	1441068786	31.16794007085535	122.86191435188367	8.322950819672132	180.60819672131146	172.0
413904000	1441068787	31.16790128396175	122.86191393517106	8.321311475409837	180.61475409836063	172.0
413904000	1441068788	31.16786241050656	122.86191350297763	8.319672131147541	180.62131147540984	172.0
413904000	1441068789	31.167823447255657	122.8619130550035	8.318032786885247	180.62786885245902	172.0
413904000	1441068790	31.167784390974816	122.86191259094883	8.316393442622951	180.63442622950816	172.0
413904000	1441068791	31.167745238429873	122.86191211051371	8.314754098360657	180.64098360655734	172.0
413904000	1441068792	31.167705986386622	122.8619116133983	8.313114754098361	180.64754098360655	172.0
413904000	1441068793	31.167666631610906	122.86191109930273	8.311475409836067	180.65409836065572	172.0
413904000	1441068794	31.167627170868514	122.86191056792714	8.309836065573771	180.6606557377049	172.0
413904000	1441068795	31.167587600925295	122.86191001897161	8.308196721311477	180.66721311475408	172.0
413904000	1441068796	31.167547918547026	122.86190945213632	8.306557377049181	180.67377049180328	172.0
413904000	1441068797	31.16750812049956	122.86190886712137	8.304918032786887	180.68032786885243	172.0
413904000	1441068798	31.167468203548683	122.8619082636269	8.30327868852459	180.6868852459016	172.0
413904000	1441068799	31.167428164460233	122.86190764135307	8.301639344262297	180.69344262295078	172.0
413904000	1441068800	31.167387999999992	122.861907	8.3	180.7	172.0
413904000	1441068801	31.167347710323053	122.86190633958995	8.3	180.7157894736842	171.94736842105263
413904000	1441068802	31.167307309141464	122.86190566143384	8.3	180.7315789473684	171.8947368421053
413904000	1441068803	31.167266813556516	122.8619049671646	8.3	180.7473684210526	171.8421052631579
413904000	1441068804	31.167226240669493	122.86190425841532	8.3	180.76315789473685	171.78947368421055
413904000	1441068805	31.167185607581708	122.86190353681894	8.3	180.77894736842103	171.73684210526318
413904000	1441068806	31.167144931394454	122.86190280400848	8.3	180.79473684210527	171.6842105263158
413904000	1441068807	31.167104229209034	122.86190206161695	8.3	180.81052631578945	171.63157894736844
413904000	1441068808	31.167063518126742	122.86190131127731	8.3	180.82631578947368	171.57894736842104
413904000	1441068809	31.167022815248867	122.86190055462258	8.3	180.8421052631579	171.5263157894737
413904000	1441068810	31.166982137676737	122.86189979328573	8.3	180.8578947368421	171.47368421052633
413904000	1441068811	31.166941502511634	122.86189902889973	8.3	180.8736842105263	171.42105263157896
413904000	1441068812	31.16690092685485	122.86189826309759	8.3	180.88947368421054	171.3684210526316
413904000	1441068813	31.166860427807705	122.86189749751227	8.3	180.90526315789472	171.3157894736842
413904000	1441068814	31.166820022471487	122.86189673377677	8.3	180.92105263157896	171.26315789473685
413904000	1441068815	31.166779727947514	122.86189597352403	8.3	180.93684210526314	171.21052631578948
413904000	1441068816	31.16673956133707	122.86189521838702	8.3	180.95263157894738	171.1578947368421
413904000	1441068817	31.166699539741472	122.86189446999869	8.3	180.96842105263158	171.10526315789474
413904000	1441068818	31.166659680262008	122.86189372999202	8.3	180.9842105263158	171.05263157894737
413904000	1441068819	31.166619999999995	122.861893	8.3	181.0	171.0
413904000	1441068820	31.166580512016427	122.86189228170132	8.3	180.93414634146345	170.9512195121951
413904000	1441068821	31.16654121321101	122.86189157695782	8.3	180.86829268292686	170.90243902439025
413904000	1441068822	31.16650209644315	122.86189088767715	8.3	180.80243902439025	170.85365853658536
413904000	1441068823	31.16646315457227	122.86189021576693	8.3	180.73658536585367	170.8048780487805
413904000	1441068824	31.166424380457762	122.86188956313474	8.3	180.6707317073171	170.7560975609756
413904000	1441068825	31.166385766959007	122.86188893168826	8.3	180.6048780487805	170.70731707317074
413904000	1441068826	31.16634730693545	122.86188832333507	8.3	180.5390243902439	170.65853658536585
413904000	1441068827	31.166308993246474	122.86188773998273	8.3	180.4731707317073	170.60975609756096
413904000	1441068828	31.16627081875149	122.86188718353894	8.3	180.40731707317076	170.5609756097561
413904000	1441068829	31.16623277630989	122.86188665591123	8.3	180.34146341463418	170.51219512195124
413904000	1441068830	31.166194858781076	122.86188615900721	8.3	180.27560975609757	170.46341463414635
413904000	1441068831	31.166157059024474	122.86188569473453	8.3	180.20975609756098	170.41463414634146
413904000	1441068832	31.16611936989947	122.86188526500075	8.3	180.1439024390244	170.36585365853657
413904000	1441068833	31.16608178426548	122.86188487171346	8.3	180.07804878048782	170.3170731707317
413904000	1441068834	31.166044294981894	122.86188451678025	8.3	180.0121951219512	170.26829268292684
413904000	1441068835	31.166006894908115	122.86188420210871	8.3	179.94634146341465	170.21951219512195
413904000	1441068836	31.165969576903553	122.86188392960642	8.3	179.88048780487807	170.1707317073171
413904000	1441068837	31.165932333827595	122.861883701181	8.3	179.8146341463415	170.1219512195122
413904000	1441068838	31.165895158539655	122.86188351873997	8.3	179.74878048780488	170.0731707317073
413904000	1441068839	31.165858043899146	122.86188338419093	8.3	179.6829268292683	170.02439024390242
413904000	1441068840	31.16582098276545	122.8618832994415	8.3	179.61707317073171	169.97560975609755
413904000	1441068841	31.165783967997974	122.86188326639919	8.3	179.55121951219513	169.9268292682927
413904000	1441068842	31.16574699245613	122.86188328697159	8.3	179.48536585365852	169.8780487804878
413904000	1441068843	31.165710048999305	122.86188336306626	8.3	179.41951219512197	169.8292682926829
413904000	1441068844	31.165673130486898	122.86188349659078	8.3	179.35365853658539	169.78048780487805
413904000	1441068845	31.16563622977832	122.86188368945268	8.3	179.2878048780488	169.73170731707316
413904000	1441068846	31.165599339732964	122.86188394355955	8.3	179.2219512195122	169.6829268292683
413904000	1441068847	31.165562453210235	122.86188426081893	8.3	179.1560975609756	169.63414634146343
413904000	1441068848	31.16552556306954	122.86188464313834	8.3	179.09024390243903	169.58536585365854
413904000	1441068849	31.165488662170254	122.86188509242538	8.3	179.02439024390245	169.53658536585365
413904000	1441068850	31.165451743371793	122.86188561058756	8.3	178.95853658536583	169.48780487804876
413904000	1441068851	31.165414799533565	122.86188619953245	8.3	178.89268292682928	169.4390243902439
413904000	1441068852	31.16537782351494	122.86188686116753	8.3	178.8268292682927	169.39024390243904
413904000	1441068853	31.16534080817534	122.86188759740043	8.3	178.76097560975612	169.34146341463415
413904000	1441068854	31.165303746374168	122.86188841013859	8.3	178.6951219512195	169.29268292682926
413904000	1441068855	31.165266630970795	122.86188930128958	8.3	178.62926829268292	169.2439024390244
413904000	1441068856	31.165229454824622	122.86189027276089	8.3	178.56341463414634	169.1951219512195
413904000	1441068857	31.16519221079507	122.86189132646008	8.3	178.49756097560976	169.14634146341461
413904000	1441068858	31.165154891741512	122.86189246429467	8.3	178.43170731707318	169.09756097560975
413904000	1441068859	31.165117490523368	122.86189368817213	8.3	178.3658536585366	169.0487804878049
413904000	1441068860	31.165079999999993	122.861895	8.3	178.3	169.0
413904000	1441068861	31.165042414624406	122.86189640106271	8.298	178.24599999999998	168.98
413904000	1441068862	31.16500473522388	122.86189789015236	8.296000000000001	178.192	168.96
413904000	1441068863	31.164966964219317	122.86189946543801	8.294	178.138	168.94
413904000	1441068864	31.164929104031582	122.86190112508868	8.292	178.084	168.92
413904000	1441068865	31.164891157081563	122.86190286727343	8.290000000000001	178.03	168.9
413904000	1441068866	31.164853125790167	122.8619046901613	8.288	177.976	168.88
413904000	1441068867	31.164815012578238	122.86190659192135	8.286000000000001	177.922	168.86
413904000	1441068868	31.164776819866674	122.86190857072263	8.284	177.86800000000002	168.84
413904000	1441068869	31.164738550076354	122.86191062473421	8.282	177.814	168.82000000000002
413904000	1441068870	31.164700205628183	122.86191275212512	8.280000000000001	177.76000000000002	168.8
413904000	1441068871	31.16466178894302	122.86191495106445	8.278	177.706	168.78
413904000	1441068872	31.164623302441754	122.86191721972124	8.276	177.65200000000002	168.76000000000002
413904000	1441068873	31.16458474854528	122.86191955626455	8.274000000000001	177.598	168.73999999999998
413904000	1441068874	31.164546129674466	122.8619219588635	8.272	177.54399999999998	168.72
413904000	1441068875	31.164507448250195	122.86192442568714	8.27	177.49	168.7
413904000	1441068876	31.16446870669336	122.86192695490455	8.268	177.43599999999998	168.67999999999998
413904000	1441068877	31.16442990742483	122.86192954468476	8.266	177.382	168.66
413904000	1441068878	31.164391052865504	122.8619321931969	8.264	177.328	168.64
413904000	1441068879	31.164352145436247	122.86193489861009	8.262	177.274	168.62
413904000	1441068880	31.164313187557973	122.86193765909336	8.26	177.22	168.6
413904000	1441068881	31.164274181651546	122.86194047281582	8.258000000000001	177.166	168.57999999999998
413904000	1441068882	31.164235130137858	122.86194333794654	8.256	177.112	168.56
413904000	1441068883	31.164196035437783	122.86194625265466	8.254	177.05800000000002	168.54
413904000	1441068884	31.164156899972205	122.86194921510929	8.252	177.004	168.52
413904000	1441068885	31.164117726162	122.86195222347949	8.25	176.95	168.5
413904000	1441068886	31.164078516428088	122.8619552759344	8.248	176.896	168.48
413904000	1441068887	31.16403927319133	122.8619583706431	8.246	176.84199999999998	168.46
413904000	1441068888	31.1639999988726	122.86196150577474	8.244	176.788	168.44
413904000	1441068889	31.16396069589282	122.8619646794984	8.241999999999999	176.73399999999998	168.42000000000002
413904000	1441068890	31.163921366672838	122.86196788998325	8.24	176.68	168.4
413904000	1441068891	31.163882013633565	122.86197113539838	8.238	176.62599999999998	168.38
413904000	1441068892	31.16384263919586	122.86197441391289	8.236	176.572	168.36
413904000	1441068893	31.16380324578064	122.86197772369599	8.234	176.518	168.34
413904000	1441068894	31.163763835808787	122.86198106291675	8.232	176.464	168.32000000000002
413904000	1441068895	31.163724411701157	122.86198442974434	8.23	176.41	168.3
413904000	1441068896	31.163684975878667	122.86198782234787	8.228	176.356	168.28000000000003
413904000	1441068897	31.163645530762192	122.86199123889651	8.225999999999999	176.302	168.26000000000002
413904000	1441068898	31.16360607877263	122.86199467755941	8.224	176.248	168.23999999999998
413904000	1441068899	31.163566622330865	122.86199813650569	8.222	176.194	168.22
413904000	1441068900	31.16352716385778	122.86200161390455	8.219999999999999	176.14	168.2
413904000	1441068901	31.163487705774262	122.8620051079251	8.218	176.08599999999998	168.18
413904000	1441068902	31.163448250501208	122.86200861673655	8.216	176.03199999999998	168.16
413904000	1441068903	31.163408800459493	122.86201213850799	8.213999999999999	175.978	168.14
413904000	1441068904	31.163369358070025	122.8620156714087	8.212	175.92399999999998	168.12
413904000	1441068905	31.163329925753672	122.86201921360777	8.209999999999999	175.87	168.1
413904000	1441068906	31.16329050593135	122.86202276327437	8.208	175.816	168.08
413904000	1441068907	31.16325110102392	122.86202631857773	8.206	175.762	168.06
413904000	1441068908	31.163211713452288	122.862029877687	8.203999999999999	175.708	168.04
413904000	1441068909	31.16317234563736	122.86203343877135	8.202	175.654	168.02
413904000	1441068910	31.163133	122.862037	8.2	175.6	168.0
413904000	1441068911	31.163093679146225	122.8620405596429	8.2	175.625	168.07500000000002
413904000	1441068912	31.163054386422562	122.8620441163732	8.2	175.64999999999998	168.15
413904000	1441068913	31.163015125360655	122.86204766896469	8.2	175.67499999999998	168.22500000000002
413904000	1441068914	31.162975899492164	122.86205121619132	8.2	175.7	168.3
413904000	1441068915	31.162936712348706	122.86205475682692	8.2	175.725	168.375
413904000	1441068916	31.162897567461954	122.86205828964545	8.2	175.74999999999997	168.45000000000002
413904000	1441068917	31.1628584683635	122.8620618134207	8.2	175.775	168.525
413904000	1441068918	31.162819418585062	122.86206532692665	8.2	175.8	168.6
413904000	1441068919	31.162780421658233	122.86206882893715	8.2	175.82500000000002	168.675
413904000	1441068920	31.162741481114676	122.86207231822611	8.2	175.85	168.75
413904000	1441068921	31.16270260048604	122.86207579356743	8.2	175.875	168.82500000000002
413904000	1441068922	31.16266378330397	122.86207925373498	8.2	175.9	168.9
413904000	1441068923	31.162625033100095	122.8620826975027	8.2	175.925	168.975
413904000	1441068924	31.162586353406084	122.86208612364449	8.2	175.95	169.04999999999998
413904000	1441068925	31.162547747753575	122.86208953093426	8.2	175.975	169.125
413904000	1441068926	31.16250921967423	122.8620929181459	8.2	176.0	169.20000000000002
413904000	1441068927	31.162470772699656	122.86209628405334	8.2	176.025	169.275
413904000	1441068928	31.162432410361557	122.86209962743048	8.2	176.04999999999998	169.35
413904000	1441068929	31.162394136191526	122.86210294705128	8.2	176.075	169.42499999999998
413904000	1441068930	31.162355953721228	122.86210624168963	8.2	176.1	169.5
413904000	1441068931	31.16231786648234	122.86210951011945	8.2	176.125	169.57500000000002
413904000	1441068932	31.16227987800647	122.86211275111465	8.2	176.15	169.65
413904000	1441068933	31.1622419918253	122.8621159634492	8.2	176.175	169.725
413904000	1441068934	31.162204211470446	122.862119145897	8.2	176.20000000000002	169.8
413904000	1441068935	31.162166540473574	122.862122297232	8.2	176.225	169.875
413904000	1441068936	31.162128982366347	122.86212541622812	8.2	176.25	169.95000000000002
413904000	1441068937	31.16209154068039	122.8621285016593	8.2	176.275	170.025
413904000	1441068938	31.16205421894736	122.86213155229947	8.2	176.3	170.1
413904000	1441068939	31.162017020698904	122.86213456692258	8.2	176.325	170.175
413904000	1441068940	31.16197994946669	122.86213754430258	8.2	176.35	170.25
413904000	1441068941	31.161943008782337	122.86214048321341	8.2	176.375	170.325
413904000	1441068942	31.16190620217753	122.86214338242902	8.2	176.4	170.4
413904000	1441068943	31.161869533183886	122.86214624072333	8.2	176.42499999999998	170.475
413904000	1441068944	31.16183300533307	122.86214905687034	8.2	176.45000000000002	170.55
413904000	1441068945	31.161796622156746	122.86215182964398	8.2	176.47500000000002	170.625
413904000	1441068946	31.16176038718653	122.86215455781819	8.2	176.5	170.7
413904000	1441068947	31.16172430395411	122.86215724016694	8.2	176.525	170.77499999999998
413904000	1441068948	31.16168837599111	122.86215987546417	8.2	176.55	170.85000000000002
413904000	1441068949	31.161652606829193	122.86216246248388	8.2	176.57500000000002	170.925
413904000	1441068950	31.161617000000003	122.862165	8.2	176.6	171.0
413904000	1441068951	31.161581553398232	122.86216748640376	8.2	176.66	171.0
413904000	1441068952	31.161546242370665	122.86216991855548	8.2	176.72	171.0
413904000	1441068953	31.161511036627125	122.86217229293263	8.2	176.78	171.0
413904000	1441068954	31.161475905877424	122.86217460601283	8.2	176.84	171.0
413904000	1441068955	31.161440819831405	122.86217685427357	8.2	176.89999999999998	171.0
413904000	1441068956	31.16140574819886	122.86217903419242	8.2	176.96	171.0
413904000	1441068957	31.161370660689638	122.86218114224694	8.2	177.02	171.0
413904000	1441068958	31.16133552701354	122.86218317491468	8.2	177.08	171.0
413904000	1441068959	31.161300316880382	122.86218512867319	8.2	177.14	171.0
413904000	1441068960	31.161265000000004	122.86218700000002	8.2	177.2	171.0
413904000	1441068961	31.161229551465578	122.86218878617909	8.2	177.22545454545454	171.0
413904000	1441068962	31.16119396790388	122.86219048771966	8.2	177.2509090909091	171.0
413904000	1441068963	31.161158251325045	122.86219210593738	8.2	177.27636363636364	171.0
413904000	1441068964	31.161122403739185	122.86219364214787	8.2	177.30181818181816	171.0
413904000	1441068965	31.161086427156466	122.86219509766674	8.2	177.3272727272727	171.0
413904000	1441068966	31.161050323587006	122.86219647380959	8.2	177.35272727272726	171.0
413904000	1441068967	31.16101409504095	122.86219777189207	8.2	177.37818181818182	171.0
413904000	1441068968	31.160977743528424	122.86219899322981	8.2	177.40363636363637	171.0
413904000	1441068969	31.16094127105958	122.86220013913837	8.2	177.4290909090909	171.0
413904000	1441068970	31.16090467964454	122.86220121093339	8.2	177.45454545454544	171.0
413904000	1441068971	31.16086797129343	122.86220220993047	8.2	177.48	171.0
413904000	1441068972	31.160831148016417	122.86220313744528	8.2	177.50545454545454	171.0
413904000	1441068973	31.16079421182361	122.86220399479336	8.2	177.5309090909091	171.0
413904000	1441068974	31.160757164725144	122.86220478329034	8.2	177.55636363636364	171.0
413904000	1441068975	31.160720008731182	122.86220550425183	8.2	177.58181818181816	171.0
413904000	1441068976	31.160682745851815	122.86220615899344	8.2	177.60727272727274	171.0
413904000	1441068977	31.16064537809721	122.8622067488308	8.2	177.63272727272727	171.0
413904000	1441068978	31.160607907477495	122.86220727507944	8.2	177.65818181818182	171.0
413904000	1441068979	31.160570336002802	122.86220773905502	8.2	177.68363636363637	171.0
413904000	1441068980	31.160532665683245	122.86220814207313	8.2	177.7090909090909	171.0
413904000	1441068981	31.160494898529002	122.86220848544936	8.2	177.73454545454547	171.0
413904000	1441068982	31.160457036550167	122.86220877049931	8.2	177.76	171.0
413904000	1441068983	31.160419081756906	122.86220899853855	8.2	177.78545454545454	171.0
413904000	1441068984	31.160381036159333	122.8622091708827	8.2	177.8109090909091	171.0
413904000	1441068985	31.160342901767585	122.86220928884737	8.2	177.83636363636361	171.0
413904000	1441068986	31.160304680591796	122.86220935374809	8.2	177.8618181818182	171.0
413904000	1441068987	31.160266374642102	122.86220936690049	8.2	177.88727272727272	171.0
413904000	1441068988	31.160227985928646	122.86220932962014	8.2	177.91272727272727	171.0
413904000	1441068989	31.160189516461546	122.86220924322261	8.2	177.93818181818182	171.0
413904000	1441068990	31.160150968250942	122.86220910902351	8.2	177.96363636363634	171.0
413904000	1441068991	31.160112343306967	122.86220892833842	8.2	177.98909090909092	171.0
413904000	1441068992	31.160073643639766	122.8622087024829	8.2	178.01454545454544	171.0
413904000	1441068993	31.160034871259462	122.86220843277252	8.2	178.04	171.0
413904000	1441068994	31.159996028176185	122.86220812052287	8.2	178.06545454545454	171.0
413904000	1441068995	31.159957116400093	122.86220776704953	8.2	178.0909090909091	171.0
413904000	1441068996	31.159918137941293	122.86220737366804	8.2	178.11636363636364	171.0
413904000	1441068997	31.15987909480992	122.86220694169398	8.2	178.1418181818182	171.0
413904000	1441068998	31.159839989016124	122.86220647244294	8.2	178.16727272727272	171.0
413904000	1441068999	31.159800822570027	122.86220596723045	8.2	178.19272727272727	171.0
413904000	1441069000	31.159761597481776	122.86220542737207	8.2	178.21818181818182	171.0
413904000	1441069001	31.159722315761496	122.8622048541834	8.2	178.24363636363637	171.0
413904000	1441069002	31.15968297941932	122.86220424897995	8.2	178.26909090909092	171.0
413904000	1441069003	31.159643590465386	122.86220361307733	8.2	178.29454545454544	171.0
413904000	1441069004	31.15960415090982	122.86220294779105	8.2	178.32	171.0
413904000	1441069005	31.15956466276278	122.86220225443664	8.2	178.34545454545454	171.0
413904000	1441069006	31.159525128034367	122.86220153432971	8.2	178.3709090909091	171.0
413904000	1441069007	31.159485548734732	122.86220078878577	8.2	178.39636363636365	171.0
413904000	1441069008	31.15944592687402	122.8622000191204	8.2	178.42181818181817	171.0
413904000	1441069009	31.15940626446235	122.86219922664905	8.2	178.44727272727272	171.0
413904000	1441069010	31.159366563509867	122.86219841268738	8.2	178.47272727272727	171.0
413904000	1441069011	31.159326826026692	122.86219757855086	8.2	178.49818181818182	171.0
413904000	1441069012	31.159287054022982	122.86219672555502	8.2	178.52363636363637	171.0
413904000	1441069013	31.15924724950884	122.86219585501546	8.2	178.5490909090909	171.0
413904000	1441069014	31.159207414494425	122.86219496824762	8.2	178.57454545454544	171.0
413904000	1441069015	31.15916755098987	122.86219406656708	8.2	178.6	171.0
413904000	1441069016	31.1591276610053	122.86219315128938	8.2	178.62545454545455	171.0
413904000	1441069017	31.159087746550874	122.86219222373002	8.2	178.6509090909091	171.0
413904000	1441069018	31.15904780963669	122.86219128520455	8.2	178.67636363636362	171.0
413904000	1441069019	31.159007852272907	122.86219033702842	8.2	178.70181818181817	171.0
413904000	1441069020	31.158967876469667	122.86218938051724	8.2	178.72727272727275	171.0
413904000	1441069021	31.158927884237084	122.86218841698646	8.2	178.75272727272727	171.0
413904000	1441069022	31.158887877585318	122.86218744775161	8.2	178.77818181818182	171.0
413904000	1441069023	31.158847858524464	122.86218647412822	8.2	178.80363636363634	171.0
413904000	1441069024	31.1588078290647	122.86218549743178	8.2	178.8290909090909	171.0
413904000	1441069025	31.15876779121615	122.86218451897783	8.2	178.85454545454547	171.0
413904000	1441069026	31.158727746988948	122.86218354008182	8.2	178.88	171.0
413904000	1441069027	31.15868769839321	122.86218256205927	8.2	178.90545454545455	171.0
413904000	1441069028	31.158647647439107	122.8621815862257	8.2	178.93090909090907	171.0
413904000	1441069029	31.158607596136754	122.8621806138966	8.2	178.95636363636365	171.0
413904000	1441069030	31.15856754649628	122.86217964638747	8.2	178.9818181818182	171.0
413904000	1441069031	31.158527500527857	122.8621786850138	8.2	179.00727272727272	171.0
413904000	1441069032	31.158487460241574	122.86217773109105	8.2	179.03272727272727	171.0
413904000	1441069033	31.15844742764759	122.86217678593475	8.2	179.0581818181818	171.0
413904000	1441069034	31.158407404756066	122.86217585086038	8.2	179.08363636363637	171.0
413904000	1441069035	31.158367393577098	122.8621749271834	8.2	179.10909090909092	171.0
413904000	1441069036	31.15832739612085	122.86217401621931	8.2	179.13454545454545	171.0
413904000	1441069037	31.158287414397424	122.86217311928358	8.2	179.16	171.0
413904000	1441069038	31.15824745041701	122.86217223769171	8.2	179.18545454545455	171.0
413904000	1441069039	31.158207506189697	122.86217137275915	8.2	179.2109090909091	171.0
413904000	1441069040	31.158167583725643	122.86217052580136	8.2	179.23636363636365	171.0
413904000	1441069041	31.15812768503498	122.86216969813385	8.2	179.26181818181817	171.0
413904000	1441069042	31.158087812127846	122.86216889107205	8.2	179.28727272727272	171.0
413904000	1441069043	31.158047967014383	122.86216810593146	8.2	179.31272727272727	171.0
413904000	1441069044	31.15800815170473	122.86216734402753	8.2	179.33818181818182	171.0
413904000	1441069045	31.157968368209033	122.86216660667573	8.2	179.36363636363637	171.0
413904000	1441069046	31.157928618537387	122.86216589519147	8.2	179.3890909090909	171.0
413904000	1441069047	31.157888904699977	122.86216521089027	8.2	179.41454545454545	171.0
413904000	1441069048	31.157849228706908	122.86216455508757	8.2	179.44	171.0
413904000	1441069049	31.157809592568338	122.8621639290988	8.2	179.46545454545455	171.0
413904000	1441069050	31.15776999829441	122.86216333423943	8.2	179.4909090909091	171.0
413904000	1441069051	31.15773044789524	122.86216277182488	8.2	179.51636363636362	171.0
413904000	1441069052	31.157690943380963	122.86216224317064	8.2	179.54181818181817	171.0
413904000	1441069053	31.15765148676174	122.86216174959215	8.2	179.56727272727272	171.0
413904000	1441069054	31.157612080047702	122.86216129240482	8.2	179.59272727272727	171.0
413904000	1441069055	31.15757272524898	122.86216087292408	8.2	179.61818181818182	171.0
413904000	1441069056	31.15753342437571	122.86216049246542	8.2	179.64363636363635	171.0
413904000	1441069057	31.157494179438032	122.86216015234423	8.2	179.6690909090909	171.0
413904000	1441069058	31.157454992446084	122.862159853876	8.2	179.69454545454545	171.0
413904000	1441069059	31.15741586541001	122.86215959837608	8.2	179.72	171.0
413904000	1441069060	31.157376800339943	122.86215938715995	8.2	179.74545454545455	171.0
413904000	1441069061	31.15733779924602	122.86215922154304	8.2	179.7709090909091	171.0
413904000	1441069062	31.157298864138372	122.86215910284078	8.2	179.79636363636362	171.0
413904000	1441069063	31.157259997027154	122.86215903236857	8.2	179.82181818181817	171.0
413904000	1441069064	31.157221199922496	122.86215901144183	8.2	179.84727272727272	171.0
413904000	1441069065	31.15718247483455	122.86215904137602	8.2	179.87272727272727	171.0
413904000	1441069066	31.15714382377341	122.86215912348652	8.2	179.89818181818183	171.0
413904000	1441069067	31.157105248749247	122.86215925908876	8.2	179.92363636363635	171.0
413904000	1441069068	31.157066751772216	122.86215944949812	8.2	179.94909090909093	171.0
413904000	1441069069	31.157028334852402	122.86215969603008	8.2	179.97454545454545	171.0
413904000	1441069070	31.15699	122.86216	8.2	180.0	171.0
413904000	1441069071	31.156951748218535	122.86216036222206	8.194736842105263	179.93157894736842	170.94736842105263
413904000	1441069072	31.156913576485284	122.86216078150532	8.189473684210526	179.86315789473684	170.89473684210526
413904000	1441069073	31.156875480770946	122.86216125615766	8.18421052631579	179.79473684210527	170.8421052631579
413904000	1441069074	31.156837457046226	122.86216178448693	8.178947368421053	179.7263157894737	170.78947368421052
413904000	1441069075	31.1567995012818	122.86216236480097	8.173684210526314	179.65789473684208	170.73684210526315
413904000	1441069076	31.15676160944837	122.8621629954076	8.168421052631578	179.58947368421053	170.6842105263158
413904000	1441069077	31.156723777516618	122.8621636746147	8.163157894736841	179.52105263157895	170.6315789473684
413904000	1441069078	31.156686001457263	122.86216440073014	8.157894736842104	179.45263157894738	170.57894736842107
413904000	1441069079	31.15664827724098	122.86216517206181	8.152631578947368	179.3842105263158	170.52631578947367
413904000	1441069080	31.15661060083847	122.86216598691749	8.147368421052631	179.31578947368422	170.47368421052633
413904000	1441069081	31.156572968220413	122.86216684360511	8.142105263157895	179.24736842105264	170.42105263157896
413904000	1441069082	31.156535375357546	122.8621677404325	8.136842105263158	179.17894736842106	170.3684210526316
413904000	1441069083	31.156497818220494	122.86216867570758	8.131578947368421	179.11052631578949	170.31578947368422
413904000	1441069084	31.156460292780014	122.86216964773817	8.126315789473685	179.0421052631579	170.26315789473685
413904000	1441069085	31.156422795006755	122.86217065483218	8.121052631578946	178.9736842105263	170.21052631578948
413904000	1441069086	31.156385320871436	122.86217169529749	8.11578947368421	178.90526315789472	170.15789473684214
413904000	1441069087	31.156347866344742	122.86217276744198	8.110526315789473	178.83684210526314	170.10526315789474
413904000	1441069088	31.156310427397358	122.86217386957351	8.105263157894736	178.76842105263157	170.0526315789474
413904000	1441069089	31.156273	122.862175	8.1	178.70000000000002	170.0
413904000	1441069090	31.156235580738485	122.86217615721392	8.101086956521739	178.6967391304348	170.02173913043478
413904000	1441069091	31.15619816865932	122.86217734044637	8.102173913043478	178.69347826086957	170.04347826086956
413904000	1441069092	31.156160763424076	122.862178549113	8.103260869565217	178.69021739130434	170.06521739130434
413904000	1441069093	31.156123364694444	122.86217978262945	8.104347826086956	178.68695652173915	170.08695652173913
413904000	1441069094	31.156085972132	122.86218104041149	8.105434782608695	178.68369565217392	170.1086956521739
413904000	1441069095	31.156048585398377	122.86218232187467	8.106521739130434	178.6804347826087	170.1304347826087
413904000	1441069096	31.15601120415521	122.86218362643477	8.107608695652173	178.67717391304348	170.15217391304347
413904000	1441069097	31.155973828064123	122.86218495350742	8.108695652173912	178.67391304347828	170.17391304347825
413904000	1441069098	31.15593645678673	122.86218630250832	8.109782608695651	178.67065217391306	170.19565217391303
413904000	1441069099	31.155899089984675	122.86218767285315	8.11086956521739	178.66739130434783	170.21739130434784
413904000	1441069100	31.155861727319536	122.86218906395757	8.11195652173913	178.6641304347826	170.23913043478262
413904000	1441069101	31.155824368453	122.86219047523728	8.113043478260868	178.6608695652174	170.2608695652174
413904000	1441069102	31.155787013046652	122.86219190610797	8.114130434782608	178.6576086956522	170.2826086956522
413904000	1441069103	31.15574966076213	122.8621933559853	8.115217391304347	178.65434782608696	170.30434782608697
413904000	1441069104	31.15571231126104	122.86219482428496	8.116304347826086	178.65108695652174	170.32608695652175
413904000	1441069105	31.155674964205033	122.86219631042268	8.117391304347827	178.64782608695654	170.34782608695653
413904000	1441069106	31.15563761925572	122.86219781381405	8.118478260869566	178.64456521739132	170.3695652173913
413904000	1441069107	31.15560027607471	122.86219933387487	8.119565217391305	178.6413043478261	170.3913043478261
413904000	1441069108	31.155562934323665	122.86220087002074	8.120652173913044	178.63804347826087	170.41304347826087
413904000	1441069109	31.15552559366418	122.86220242166743	8.121739130434783	178.63478260869567	170.43478260869566
413904000	1441069110	31.155488253757905	122.86220398823055	8.122826086956522	178.63152173913045	170.45652173913044
413904000	1441069111	31.155450914266428	122.86220556912585	8.123913043478261	178.62826086956522	170.47826086956522
413904000	1441069112	31.155413574851394	122.86220716376899	8.125	178.625	170.5
413904000	1441069113	31.15537623517443	122.86220877157567	8.126086956521739	178.6217391304348	170.52173913043478
413904000	1441069114	31.15533889489716	122.86221039196158	8.127173913043478	178.61847826086958	170.54347826086956
413904000	1441069115	31.15530155368121	122.86221202434243	8.128260869565217	178.61521739130436	170.56521739130434
413904000	1441069116	31.155264211188193	122.86221366813389	8.129347826086956	178.61195652173913	170.58695652173913
413904000	1441069117	31.155226867079744	122.8622153227517	8.130434782608695	178.60869565217394	170.60869565217394
413904000	1441069118	31.1551895210175	122.86221698761152	8.131521739130434	178.6054347826087	170.63043478260872
413904000	1441069119	31.15515217266305	122.86221866212905	8.132608695652173	178.6021739130435	170.6521739130435
413904000	1441069120	31.155114821678048	122.86222034572002	8.133695652173913	178.59891304347826	170.67391304347828
413904000	1441069121	31.155077467724116	122.86222203780011	8.134782608695652	178.59565217391307	170.69565217391306
413904000	1441069122	31.155040110462867	122.862223737785	8.13586956521739	178.59239130434784	170.71739130434784
413904000	1441069123	31.15500274955593	122.86222544509042	8.13695652173913	178.58913043478262	170.73913043478262
413904000	1441069124	31.154965384664937	122.86222715913205	8.138043478260869	178.5858695652174	170.7608695652174
413904000	1441069125	31.1549280154515	122.86222887932561	8.139130434782608	178.5826086956522	170.7826086956522
413904000	1441069126	31.154890641577246	122.86223060508682	8.140217391304347	178.57934782608697	170.80434782608697
413904000	1441069127	31.154853262703824	122.86223233583135	8.141304347826086	178.57608695652175	170.82608695652175
413904000	1441069128	31.15481587849283	122.86223407097494	8.142391304347825	178.57282608695652	170.84782608695653
413904000	1441069129	31.15477848860592	122.86223580993327	8.143478260869564	178.56956521739133	170.8695652173913
413904000	1441069130	31.15474109270468	122.86223755212207	8.144565217391303	178.5663043478261	170.8913043478261
413904000	1441069131	31.15470369045075	122.862239296957	8.145652173913042	178.56304347826088	170.91304347826087
413904000	1441069132	31.154666281505754	122.86224104385387	8.146739130434781	178.55978260869566	170.93478260869566
413904000	1441069133	31.154628865531343	122.86224279222829	8.14782608695652	178.55652173913046	170.95652173913044
413904000	1441069134	31.154591442189115	122.86224454149601	8.14891304347826	178.55326086956524	170.97826086956522
413904000	1441069135	31.154554011140696	122.86224629107275	8.149999999999999	178.54999999999998	171.0
413904000	1441069136	31.15451657204771	122.86224804037421	8.15108695652174	178.54673913043476	171.0217391304348
413904000	1441069137	31.154479124571804	122.86224978881611	8.152173913043478	178.54347826086956	171.0434782608696
413904000	1441069138	31.154441668374584	122.8622515358142	8.153260869565218	178.54021739130434	171.06521739130437
413904000	1441069139	31.15440420311767	122.86225328078412	8.154347826086957	178.5369565217391	171.08695652173915
413904000	1441069140	31.154366728462687	122.86225502314164	8.155434782608696	178.5336956521739	171.10869565217394
413904000	1441069141	31.15432924407129	122.86225676230248	8.156521739130435	178.5304347826087	171.13043478260872
413904000	1441069142	31.154291749605072	122.86225849768232	8.157608695652174	178.52717391304347	171.1521739130435
413904000	1441069143	31.154254244725678	122.86226022869691	8.158695652173913	178.52391304347825	171.17391304347828
413904000	1441069144	31.15421672909472	122.86226195476198	8.159782608695652	178.52065217391302	171.19565217391306
413904000	1441069145	31.154179202373836	122.86226367529324	8.160869565217391	178.51739130434783	171.21739130434784
413904000	1441069146	31.15414166422465	122.86226538970641	8.16195652173913	178.5141304347826	171.23913043478262
413904000	1441069147	31.154104114308755	122.8622670974172	8.16304347826087	178.51086956521738	171.2608695652174
413904000	1441069148	31.154066552287823	122.86226879784135	8.164130434782608	178.50760869565215	171.2826086956522
413904000	1441069149	31.154028977823454	122.8622704903946	8.165217391304347	178.50434782608696	171.30434782608697
413904000	1441069150	31.153991390577275	122.86227217449266	8.166304347826086	178.50108695652173	171.32608695652175
413904000	1441069151	31.15395379021093	122.86227384955122	8.167391304347825	178.4978260869565	171.34782608695653
413904000	1441069152	31.15391617638601	122.86227551498605	8.168478260869565	178.49456521739128	171.3695652173913
413904000	1441069153	31.153878548764183	122.86227717021289	8.169565217391304	178.4913043478261	171.3913043478261
413904000	1441069154	31.153840907007037	122.86227881464744	8.170652173913043	178.48804347826086	171.4130434782609
413904000	1441069155	31.153803250776225	122.86228044770546	8.171739130434782	178.48478260869564	171.43478260869568
413904000	1441069156	31.153765579733356	122.86228206880266	8.17282608695652	178.48152173913041	171.45652173913047
413904000	1441069157	31.15372789354004	122.86228367735475	8.17391304347826	178.47826086956522	171.47826086956525
413904000	1441069158	31.153690191857947	122.86228527277751	8.174999999999999	178.475	171.50000000000003
413904000	1441069159	31.15365247434868	122.86228685448664	8.176086956521738	178.47173913043477	171.5217391304348
413904000	1441069160	31.15361474067386	122.86228842189792	8.177173913043477	178.46847826086955	171.5434782608696
413904000	1441069161	31.153576990495097	122.862289974427	8.178260869565216	178.46521739130435	171.56521739130437
413904000	1441069162	31.153539223474073	122.8622915114897	8.179347826086955	178.46195652173913	171.58695652173915
413904000	1441069163	31.153501439272347	122.86229303250173	8.180434782608694	178.4586956521739	171.60869565217394
413904000	1441069164	31.15346363755159	122.86229453687884	8.181521739130433	178.45543478260868	171.63043478260872
413904000	1441069165	31.1534258179734	122.86229602403674	8.182608695652172	178.45217391304348	171.6521739130435
413904000	1441069166	31.153387980199422	122.86229749339117	8.183695652173913	178.44891304347826	171.67391304347828
413904000	1441069167	31.15335012389128	122.86229894435792	8.184782608695652	178.44565217391303	171.69565217391306
413904000	1441069168	31.153312248710584	122.86230037635266	8.185869565217391	178.4423913043478	171.71739130434784
413904000	1441069169	31.153274354318974	122.86230178879123	8.18695652173913	178.4391304347826	171.73913043478262
413904000	1441069170	31.153236440378073	122.8623031810893	8.18804347826087	178.4358695652174	171.7608695652174
413904000	1441069171	31.153198506549515	122.86230455266261	8.189130434782609	178.43260869565216	171.7826086956522
413904000	1441069172	31.153160552494914	122.86230590292695	8.190217391304348	178.42934782608694	171.804347826087
413904000	1441069173	31.15312257787591	122.86230723129803	8.191304347826087	178.42608695652174	171.82608695652178
413904000	1441069174	31.1530845823541	122.86230853719165	8.192391304347826	178.42282608695652	171.84782608695656
413904000	1441069175	31.153046565591136	122.8623098200235	8.193478260869565	178.4195652173913	171.8695652173913
413904000	1441069176	31.15300852724863	122.86231107920935	8.194565217391304	178.41630434782607	171.8913043478261
413904000	1441069177	31.152970466988222	122.86231231416497	8.195652173913043	178.41304347826087	171.91304347826087
413904000	1441069178	31.15293238447153	122.86231352430609	8.196739130434782	178.40978260869565	171.93478260869566
413904000	1441069179	31.152894279360172	122.86231470904846	8.197826086956521	178.40652173913043	171.95652173913044
413904000	1441069180	31.152856151315792	122.86231586780787	8.19891304347826	178.4032608695652	171.97826086956522
413904000	1441069181	31.152818000000007	122.86231700000002	8.2	178.4	172.0
413904000	1441069182	31.15277982532814	122.8623181050901	8.2	178.45	172.02
413904000	1441069183	31.15274162823045	122.86231918274088	8.2	178.5	172.04000000000002
413904000	1441069184	31.152703409890872	122.86232023266453	8.2	178.54999999999998	172.06
413904000	1441069185	31.152665171493318	122.8623212545732	8.2	178.60000000000002	172.08
413904000	1441069186	31.15262691422176	122.86232224817907	8.2	178.65	172.1
413904000	1441069187	31.15258863926012	122.86232321319433	8.2	178.70000000000002	172.12
413904000	1441069188	31.152550347792353	122.86232414933113	8.2	178.75	172.14000000000001
413904000	1441069189	31.152512041002392	122.86232505630164	8.2	178.8	172.16
413904000	1441069190	31.152473720074166	122.86232593381806	8.2	178.85	172.18
413904000	1441069191	31.152435386191637	122.86232678159254	8.2	178.89999999999998	172.2
413904000	1441069192	31.152397040538734	122.86232759933725	8.2	178.95000000000002	172.22
413904000	1441069193	31.152358684299408	122.86232838676436	8.2	179.0	172.24
413904000	1441069194	31.152320318657594	122.86232914358611	8.2	179.05	172.26000000000002
413904000	1441069195	31.15228194479723	122.86232986951458	8.2	179.1	172.28000000000003
413904000	1441069196	31.152243563902253	122.862330564262	8.2	179.15	172.3
413904000	1441069197	31.152205177156624	122.86233122754054	8.2	179.2	172.32000000000002
413904000	1441069198	31.152166785744278	122.86233185906237	8.2	179.25	172.34000000000003
413904000	1441069199	31.152128390849136	122.86233245853968	8.2	179.3	172.36
413904000	1441069200	31.15208999365516	122.86233302568463	8.2	179.35000000000002	172.38000000000002
413904000	1441069201	31.15205159534628	122.86233356020945	8.2	179.4	172.4
413904000	1441069202	31.152013197106434	122.86233406182625	8.2	179.45000000000002	172.42000000000002
413904000	1441069203	31.151974800119582	122.86233453024722	8.2	179.5	172.44
413904000	1441069204	31.151936405569643	122.86233496518459	8.2	179.55	172.46
413904000	1441069205	31.15189801464058	122.8623353663505	8.2	179.6	172.48000000000002
413904000	1441069206	31.151859628516323	122.86233573345714	8.2	179.65000000000003	172.5
413904000	1441069207	31.15182124838081	122.86233606621667	8.2	179.70000000000002	172.52
413904000	1441069208	31.151782875417982	122.86233636434133	8.2	179.75000000000003	172.54
413904000	1441069209	31.151744510811785	122.86233662754326	8.2	179.8	172.56
413904000	1441069210	31.151706155746165	122.86233685553462	8.2	179.85000000000002	172.58
413904000	1441069211	31.151667811405055	122.86233704802767	8.2	179.9	172.6
413904000	1441069212	31.1516294789724	122.86233720473452	8.2	179.95	172.62
413904000	1441069213	31.151591159632137	122.86233732536738	8.2	180.0	172.64
413904000	1441069214	31.151552854568205	122.86233740963844	8.2	180.05	172.66
413904000	1441069215	31.151514564964565	122.8623374572599	8.2	180.10000000000002	172.68
413904000	1441069216	31.15147629200513	122.86233746794392	8.2	180.15	172.7
413904000	1441069217	31.151438036873863	122.86233744140269	8.2	180.20000000000002	172.72
413904000	1441069218	31.15139980075469	122.86233737734838	8.2	180.25	172.73999999999998
413904000	1441069219	31.15136158483157	122.86233727549323	8.2	180.3	172.76000000000002
413904000	1441069220	31.15132339028844	122.86233713554938	8.2	180.35	172.78000000000003
413904000	1441069221	31.151285218309216	122.86233695722905	8.2	180.40000000000003	172.8
413904000	1441069222	31.151247070077858	122.8623367402444	8.2	180.45000000000002	172.82000000000002
413904000	1441069223	31.151208946778315	122.86233648430763	8.2	180.50000000000003	172.84
413904000	1441069224	31.15117084959453	122.86233618913094	8.2	180.55	172.86
413904000	1441069225	31.15113277971043	122.86233585442652	8.2	180.60000000000002	172.88
413904000	1441069226	31.151094738309947	122.86233547990653	8.2	180.65	172.9
413904000	1441069227	31.151056726577043	122.86233506528316	8.2	180.70000000000002	172.92000000000002
413904000	1441069228	31.151018745695666	122.86233461026866	8.2	180.75000000000003	172.94
413904000	1441069229	31.150980796849744	122.86233411457516	8.2	180.80000000000004	172.96
413904000	1441069230	31.150942881223195	122.86233357791488	8.2	180.85000000000002	172.98
413904000	1441069231	31.150904999999998	122.862333	8.2	180.9	173.0
413904000	1441069232	31.15086715358145	122.86233238028053	8.194736842105263	180.91578947368424	173.0
413904000	1441069233	31.15082933923836	122.86233171715757	8.189473684210526	180.93157894736845	173.0
413904000	1441069234	31.15079155345892	122.86233100877016	8.18421052631579	180.94736842105266	173.0
413904000	1441069235	31.150753792731305	122.86233025325718	8.178947368421053	180.96315789473687	173.0
413904000	1441069236	31.150716053543707	122.86232944875765	8.173684210526314	180.97894736842107	173.0
413904000	1441069237	31.15067833238428	122.8623285934105	8.168421052631578	180.99473684210528	173.0
413904000	1441069238	31.150640625741236	122.86232768535471	8.163157894736841	181.0105263157895	173.0
413904000	1441069239	31.150602930102757	122.86232672272928	8.157894736842104	181.0263157894737	173.0
413904000	1441069240	31.15056524195701	122.86232570367312	8.152631578947368	181.0421052631579	173.0
413904000	1441069241	31.150527557792174	122.86232462632526	8.147368421052631	181.05789473684212	173.0
413904000	1441069242	31.150489874096458	122.86232348882466	8.142105263157895	181.07368421052632	173.0
413904000	1441069243	31.150452187358017	122.86232228931031	8.136842105263158	181.08947368421053	173.0
413904000	1441069244	31.15041449406504	122.86232102592118	8.131578947368421	181.10526315789474	173.0
413904000	1441069245	31.150376790705703	122.86231969679628	8.126315789473685	181.12105263157895	173.0
413904000	1441069246	31.150339073768194	122.86231830007459	8.121052631578946	181.13684210526316	173.0
413904000	1441069247	31.150301339740682	122.86231683389514	8.11578947368421	181.15263157894736	173.0
413904000	1441069248	31.150263585111365	122.86231529639687	8.110526315789473	181.16842105263157	173.0
413904000	1441069249	31.150225806368415	122.86231368571885	8.105263157894736	181.18421052631578	173.0
413904000	1441069250	31.150188	122.862312	8.1	181.2	173.0
413904000	1441069251	31.150150163549945	122.86231023938576	8.105263157894736	181.2	172.94736842105263
413904000	1441069252	31.150112298784556	122.8623084120469	8.110526315789473	181.2	172.89473684210526
413904000	1441069253	31.1500744085258	122.86230652816054	8.11578947368421	181.2	172.8421052631579
413904000	1441069254	31.150036495595618	122.86230459790382	8.121052631578946	181.2	172.78947368421052
413904000	1441069255	31.149998562815952	122.86230263145383	8.126315789473685	181.2	172.73684210526315
413904000	1441069256	31.14996061300876	122.86230063898766	8.131578947368421	181.2	172.6842105263158
413904000	1441069257	31.149922648996	122.8622986306824	8.136842105263158	181.2	172.6315789473684
413904000	1441069258	31.149884673599626	122.86229661671508	8.142105263157895	181.2	172.57894736842107
413904000	1441069259	31.149846689641596	122.86229460726275	8.147368421052631	181.2	172.5263157894737
413904000	1441069260	31.149808699943847	122.86229261250242	8.152631578947368	181.2	172.47368421052633
413904000	1441069261	31.149770707328344	122.86229064261109	8.157894736842104	181.2	172.42105263157896
413904000	1441069262	31.149732714617056	122.86228870776579	8.163157894736841	181.2	172.3684210526316
413904000	1441069263	31.1496947246319	122.86228681814342	8.168421052631578	181.2	172.31578947368422
413904000	1441069264	31.149656740194892	122.86228498392099	8.173684210526314	181.2	172.26315789473685
413904000	1441069265	31.149618764127943	122.86228321527543	8.178947368421053	181.2	172.21052631578948
413904000	1441069266	31.149580799252995	122.86228152238364	8.18421052631579	181.2	172.15789473684214
413904000	1441069267	31.149542848392084	122.86227991542256	8.189473684210526	181.2	172.10526315789474
413904000	1441069268	31.14950491436709	122.86227840456907	8.194736842105263	181.2	172.0526315789474
413904000	1441069269	31.149467	122.862277	8.2	181.2	172.0
413904000	1441069270	31.149429107120206	122.86227570948924	8.195454545454545	181.16818181818184	171.95454545454547
413904000	1441069271	31.149391233586748	122.86227453119848	8.19090909090909	181.13636363636363	171.90909090909093
413904000	1441069272	31.149353376266063	122.86227346088637	8.186363636363636	181.10454545454544	171.86363636363637
413904000	1441069273	31.149315532024655	122.86227249431163	8.181818181818182	181.07272727272726	171.8181818181818
413904000	1441069274	31.149277697728966	122.86227162723293	8.177272727272726	181.0409090909091	171.77272727272728
413904000	1441069275	31.149239870245474	122.862270855409	8.172727272727272	181.0090909090909	171.72727272727275
413904000	1441069276	31.149202046440628	122.86227017459852	8.168181818181818	180.97727272727272	171.6818181818182
413904000	1441069277	31.149164223180893	122.86226958056021	8.163636363636362	180.94545454545454	171.63636363636365
413904000	1441069278	31.149126397332733	122.86226906905283	8.159090909090908	180.91363636363639	171.5909090909091
413904000	1441069279	31.149088565762597	122.86226863583506	8.154545454545454	180.88181818181818	171.54545454545456
413904000	1441069280	31.149050725336988	122.86226827666569	8.149999999999999	180.85	171.50000000000003
413904000	1441069281	31.149012872922317	122.86226798730341	8.145454545454545	180.8181818181818	171.45454545454547
413904000	1441069282	31.14897500538506	122.86226776350698	8.14090909090909	180.78636363636363	171.4090909090909
413904000	1441069283	31.14893711959172	122.8622676010352	8.136363636363637	180.75454545454545	171.36363636363635
413904000	1441069284	31.148899212408708	122.86226749564678	8.131818181818181	180.72272727272727	171.31818181818184
413904000	1441069285	31.1488612807025	122.8622674431005	8.127272727272727	180.6909090909091	171.27272727272728
413904000	1441069286	31.148823321339567	122.86226743915516	8.122727272727273	180.6590909090909	171.22727272727272
413904000	1441069287	31.148785331186357	122.86226747956952	8.118181818181817	180.62727272727273	171.1818181818182
413904000	1441069288	31.14874730710934	122.8622675601024	8.113636363636363	180.59545454545454	171.13636363636363
413904000	1441069289	31.148709245974956	122.86226767651257	8.10909090909091	180.56363636363636	171.0909090909091
413904000	1441069290	31.148671144649693	122.86226782455883	8.104545454545454	180.53181818181818	171.04545454545456
413904000	1441069291	31.148633000000004	122.862268	8.1	180.5	171.0
413904000	1441069292	31.148594809901077	122.86226819933667	8.1	180.46153846153845	170.97435897435898
413904000	1441069293	31.148556576263136	122.86226842203645	8.1	180.4230769230769	170.94871794871796
413904000	1441069294	31.148518302005126	122.86226866830881	8.1	180.3846153846154	170.9230769230769
413904000	1441069295	31.148479990045974	122.8622689383631	8.1	180.34615384615384	170.8974358974359
413904000	1441069296	31.14844164330466	122.86226923240879	8.1	180.3076923076923	170.87179487179486
413904000	1441069297	31.148403264700114	122.86226955065521	8.1	180.26923076923075	170.84615384615384
413904000	1441069298	31.148364857151282	122.86226989331186	8.1	180.23076923076923	170.82051282051282
413904000	1441069299	31.148326423577124	122.86227026058809	8.1	180.1923076923077	170.7948717948718
413904000	1441069300	31.148287966896593	122.86227065269334	8.1	180.15384615384616	170.76923076923075
413904000	1441069301	31.14824949002862	122.862271069837	8.1	180.1153846153846	170.74358974358975
413904000	1441069302	31.14821099589217	122.8622715122285	8.1	180.07692307692307	170.7179487179487
413904000	1441069303	31.14817248740618	122.86227198007722	8.1	180.03846153846155	170.6923076923077
413904000	1441069304	31.14813396748959	122.8622724735926	8.1	180.0	170.66666666666666
413904000	1441069305	31.14809543906138	122.86227299298402	8.1	179.96153846153845	170.64102564102564
413904000	1441069306	31.14805690504046	122.86227353846091	8.1	179.9230769230769	170.6153846153846
413904000	1441069307	31.148018368345824	122.86227411023266	8.1	179.8846153846154	170.5897435897436
413904000	1441069308	31.147979831896375	122.86227470850868	8.1	179.84615384615384	170.56410256410257
413904000	1441069309	31.147941298611087	122.86227533349839	8.1	179.8076923076923	170.53846153846155
413904000	1441069310	31.147902771408916	122.86227598541119	8.1	179.76923076923075	170.5128205128205
413904000	1441069311	31.147864253208798	122.86227666445646	8.1	179.73076923076925	170.4871794871795
413904000	1441069312	31.147825746929684	122.86227737084366	8.1	179.6923076923077	170.46153846153845
413904000	1441069313	31.14778725549052	122.86227810478215	8.1	179.65384615384616	170.43589743589743
413904000	1441069314	31.147748781810268	122.86227886648135	8.1	179.6153846153846	170.4102564102564
413904000	1441069315	31.14771032880786	122.86227965615066	8.1	179.5769230769231	170.3846153846154
413904000	1441069316	31.147671899402262	122.86228047399952	8.1	179.53846153846155	170.35897435897436
413904000	1441069317	31.14763349651241	122.8622813202373	8.1	179.5	170.33333333333334
413904000	1441069318	31.147595123057272	122.8622821950734	8.1	179.46153846153845	170.3076923076923
413904000	1441069319	31.14755678195578	122.86228309871726	8.1	179.42307692307693	170.2820512820513
413904000	1441069320	31.147518476126898	122.86228403137825	8.1	179.3846153846154	170.25641025641025
413904000	1441069321	31.147480208489544	122.86228499326576	8.1	179.34615384615384	170.23076923076925
413904000	1441069322	31.1474419819627	122.86228598458926	8.1	179.3076923076923	170.2051282051282
413904000	1441069323	31.147403799465327	122.86228700555812	8.1	179.26923076923077	170.17948717948718
413904000	1441069324	31.147365663916336	122.86228805638173	8.1	179.23076923076925	170.15384615384616
413904000	1441069325	31.147327578234687	122.86228913726951	8.1	179.1923076923077	170.12820512820514
413904000	1441069326	31.14728954533936	122.86229024843085	8.1	179.15384615384616	170.1025641025641
413904000	1441069327	31.14725156814927	122.86229139007517	8.1	179.11538461538464	170.0769230769231
413904000	1441069328	31.147213649583378	122.86229256241185	8.1	179.0769230769231	170.05128205128204
413904000	1441069329	31.147175792560642	122.86229376565035	8.1	179.03846153846155	170.02564102564105
413904000	1441069330	31.147137999999995	122.862295	8.1	179.0	170.0
413904000	1441069331	31.147100273479687	122.8622962652946	8.095238095238095	178.9714285714286	170.0
413904000	1441069332	31.147062609215048	122.8622975598653	8.09047619047619	178.94285714285715	170.0
413904000	1441069333	31.147025002080696	122.86229888166758	8.085714285714285	178.91428571428574	170.0
413904000	1441069334	31.146987446951208	122.86230022865695	8.08095238095238	178.88571428571427	170.0
413904000	1441069335	31.14694993870123	122.86230159878892	8.076190476190476	178.85714285714286	170.0
413904000	1441069336	31.146912472205393	122.86230299001903	8.071428571428571	178.82857142857145	170.0
413904000	1441069337	31.146875042338284	122.86230440030272	8.066666666666666	178.8	170.0
413904000	1441069338	31.14683764397453	122.86230582759559	8.061904761904762	178.77142857142857	170.0
[truncated: 6,781 more rows]
