# Supplementary material for: Maritime traffic congestion identification and ship trajectory prediction using temporal graph convolutional networks
Source: PLoS One. 2026 Mar 9;21(3):e0342781. doi: 10.1371/journal.pone.0342781 (PMC12970927; doi:10.1371/journal.pone.0342781)
Supplement: S1 File — (ZIP) [file pone.0342781.s001.zip › data/interpolation/shipid_414021000_processed.csv]

shipid	lasttime	lat	lon	sog	cog	hdg
414021000	1441065642	31.296459999999996	122.60735800000002	0.2	258.5	1.0
414021000	1441065643	31.2964598586208	122.6073576293953	0.2	258.5002739726027	1.0136986301369864
414021000	1441065644	31.296459718472867	122.60735725756301	0.2	258.5005479452055	1.0273972602739725
414021000	1441065645	31.296459579553453	122.60735688450715	0.2	258.5008219178082	1.041095890410959
414021000	1441065646	31.296459441859785	122.60735651023167	0.2	258.50109589041097	1.0547945205479452
414021000	1441065647	31.296459305389114	122.60735613474051	0.2	258.5013698630137	1.0684931506849316
414021000	1441065648	31.296459170138657	122.60735575803763	0.2	258.50164383561645	1.082191780821918
414021000	1441065649	31.29645903610568	122.607355380127	0.2	258.50191780821916	1.095890410958904
414021000	1441065650	31.296458903287416	122.60735500101256	0.2	258.50219178082193	1.1095890410958904
414021000	1441065651	31.29645877168109	122.6073546206983	0.2	258.50246575342464	1.1232876712328768
414021000	1441065652	31.29645864128396	122.60735423918814	0.2	258.5027397260274	1.1369863013698631
414021000	1441065653	31.296458512093242	122.6073538564861	0.2	258.5030136986301	1.1506849315068495
414021000	1441065654	31.296458384106202	122.60735347259605	0.2	258.50328767123284	1.1643835616438356
414021000	1441065655	31.296458257320054	122.60735308752201	0.2	258.5035616438356	1.178082191780822
414021000	1441065656	31.296458131732063	122.60735270126793	0.2	258.5038356164383	1.191780821917808
414021000	1441065657	31.296458007339456	122.60735231383774	0.2	258.5041095890411	1.2054794520547947
414021000	1441065658	31.29645788413946	122.60735192523543	0.2	258.5043835616438	1.2191780821917808
414021000	1441065659	31.29645776212934	122.60735153546497	0.2	258.5046575342466	1.2328767123287672
414021000	1441065660	31.296457641306308	122.60735114453027	0.2	258.5049315068493	1.2465753424657535
414021000	1441065661	31.296457521667623	122.60735075243534	0.2	258.50520547945206	1.2602739726027397
414021000	1441065662	31.296457403210532	122.60735035918407	0.2	258.5054794520548	1.273972602739726
414021000	1441065663	31.296457285932245	122.60734996478048	0.2	258.50575342465754	1.2876712328767124
414021000	1441065664	31.296457169830028	122.6073495692285	0.2	258.50602739726025	1.3013698630136987
414021000	1441065665	31.296457054901097	122.60734917253212	0.2	258.50630136986297	1.315068493150685
414021000	1441065666	31.29645694114272	122.60734877469527	0.2	258.50657534246574	1.3287671232876712
414021000	1441065667	31.29645682855211	122.60734837572191	0.2	258.5068493150685	1.3424657534246576
414021000	1441065668	31.296456717126514	122.607347975616	0.2	258.5071232876712	1.3561643835616437
414021000	1441065669	31.296456606863167	122.60734757438148	0.2	258.507397260274	1.3698630136986303
414021000	1441065670	31.296456497759348	122.60734717202236	0.2	258.5076712328767	1.3835616438356166
414021000	1441065671	31.296456389812235	122.60734676854257	0.2	258.5079452054795	1.3972602739726028
414021000	1441065672	31.29645628301909	122.60734636394604	0.2	258.50821917808224	1.4109589041095891
414021000	1441065673	31.29645617737718	122.60734595823675	0.2	258.50849315068496	1.4246575342465755
414021000	1441065674	31.296456072883714	122.60734555141869	0.2	258.5087671232877	1.4383561643835616
414021000	1441065675	31.29645596953595	122.60734514349575	0.2	258.50904109589044	1.452054794520548
414021000	1441065676	31.29645586733111	122.60734473447197	0.2	258.50931506849315	1.4657534246575343
414021000	1441065677	31.296455766266444	122.60734432435125	0.2	258.5095890410959	1.4794520547945207
414021000	1441065678	31.296455666339174	122.60734391313754	0.2	258.50986301369863	1.4931506849315068
414021000	1441065679	31.29645556754657	122.60734350083486	0.2	258.5101369863014	1.5068493150684932
414021000	1441065680	31.296455469885856	122.60734308744709	0.2	258.5104109589041	1.5205479452054795
414021000	1441065681	31.29645537335426	122.60734267297828	0.2	258.5106849315069	1.534246575342466
414021000	1441065682	31.29645527794905	122.6073422574323	0.2	258.5109589041096	1.5479452054794522
414021000	1441065683	31.29645518366743	122.60734184081316	0.2	258.51123287671237	1.5616438356164386
414021000	1441065684	31.29645509050667	122.6073414231248	0.2	258.5115068493151	1.5753424657534247
414021000	1441065685	31.296454998463986	122.60734100437118	0.2	258.51178082191785	1.5890410958904109
414021000	1441065686	31.296454907536628	122.60734058455625	0.2	258.51205479452057	1.6027397260273972
414021000	1441065687	31.296454817721834	122.60734016368401	0.2	258.5123287671233	1.6164383561643836
414021000	1441065688	31.296454729016844	122.60733974175837	0.2	258.51260273972605	1.63013698630137
414021000	1441065689	31.296454641418904	122.6073393187833	0.2	258.51287671232876	1.6438356164383563
414021000	1441065690	31.296454554925255	122.60733889476276	0.2	258.51315068493153	1.6575342465753427
414021000	1441065691	31.29645446953311	122.60733846970075	0.2	258.51342465753424	1.6712328767123288
414021000	1441065692	31.29645438523973	122.60733804360115	0.2	258.513698630137	1.684931506849315
414021000	1441065693	31.29645430204236	122.60733761646797	0.2	258.5139726027397	1.6986301369863015
414021000	1441065694	31.296454219938223	122.60733718830514	0.2	258.5142465753425	1.7123287671232879
414021000	1441065695	31.296454138924567	122.60733675911666	0.2	258.5145205479452	1.726027397260274
414021000	1441065696	31.296454058998645	122.60733632890646	0.2	258.514794520548	1.7397260273972603
414021000	1441065697	31.29645398015766	122.60733589767848	0.2	258.5150684931507	1.7534246575342467
414021000	1441065698	31.29645390239889	122.60733546543673	0.2	258.5153424657534	1.7671232876712328
414021000	1441065699	31.296453825719553	122.6073350321851	0.2	258.5156164383562	1.7808219178082192
414021000	1441065700	31.296453750116882	122.60733459792762	0.2	258.5158904109589	1.7945205479452058
414021000	1441065701	31.296453675588122	122.6073341626682	0.2	258.51616438356166	1.808219178082192
414021000	1441065702	31.29645360213054	122.60733372641083	0.2	258.5164383561644	1.821917808219178
414021000	1441065703	31.29645352974134	122.60733328915941	0.2	258.51671232876714	1.8356164383561646
414021000	1441065704	31.296453458417776	122.60733285091798	0.2	258.51698630136985	1.8493150684931507
414021000	1441065705	31.296453388157094	122.60733241169044	0.2	258.5172602739726	1.863013698630137
414021000	1441065706	31.296453318956512	122.60733197148078	0.2	258.51753424657534	1.8767123287671237
414021000	1441065707	31.29645325081329	122.60733153029292	0.2	258.5178082191781	1.8904109589041098
414021000	1441065708	31.296453183724655	122.60733108813086	0.2	258.5180821917808	1.904109589041096
414021000	1441065709	31.296453117687854	122.60733064499854	0.2	258.51835616438353	1.9178082191780825
414021000	1441065710	31.296453052700127	122.60733020089992	0.2	258.5186301369863	1.9315068493150682
414021000	1441065711	31.296452988758706	122.60732975583895	0.2	258.518904109589	1.9452054794520548
414021000	1441065712	31.296452925860834	122.60732930981959	0.2	258.5191780821918	1.9589041095890414
414021000	1441065713	31.296452864003744	122.6073288628458	0.2	258.5194520547945	1.9726027397260273
414021000	1441065714	31.29645280318469	122.60732841492158	0.2	258.51972602739727	1.9863013698630139
414021000	1441065715	31.296452743400902	122.60732796605082	0.2	258.52	2.0
414021000	1441065716	31.296452684649626	122.6073275162375	0.2	258.52027397260275	2.0136986301369864
414021000	1441065717	31.296452626928094	122.6073270654856	0.2	258.52054794520546	2.0273972602739727
414021000	1441065718	31.296452570233537	122.60732661379906	0.2	258.52082191780823	2.041095890410959
414021000	1441065719	31.296452514563224	122.60732616118186	0.2	258.52109589041095	2.054794520547945
414021000	1441065720	31.296452459914367	122.60732570763791	0.2	258.52136986301366	2.068493150684932
414021000	1441065721	31.29645240628421	122.60732525317123	0.2	258.52164383561643	2.082191780821918
414021000	1441065722	31.296452353669988	122.60732479778572	0.2	258.52191780821914	2.095890410958904
414021000	1441065723	31.296452302068968	122.60732434148541	0.2	258.5221917808219	2.109589041095891
414021000	1441065724	31.296452251478346	122.60732388427418	0.2	258.5224657534246	2.1232876712328768
414021000	1441065725	31.296452201895413	122.60732342615601	0.2	258.5227397260274	2.136986301369863
414021000	1441065726	31.29645215331735	122.6073229671349	0.2	258.52301369863017	2.1506849315068495
414021000	1441065727	31.296452105741448	122.60732250721476	0.2	258.5232876712329	2.1643835616438354
414021000	1441065728	31.296452059164924	122.60732204639959	0.2	258.52356164383565	2.178082191780822
414021000	1441065729	31.296452013585004	122.6073215846933	0.2	258.5238356164384	2.1917808219178085
414021000	1441065730	31.29645196899896	122.60732112209989	0.2	258.52410958904113	2.2054794520547945
414021000	1441065731	31.29645192540401	122.60732065862331	0.2	258.52438356164384	2.219178082191781
414021000	1441065732	31.296451882797378	122.60732019426749	0.2	258.5246575342466	2.232876712328767
414021000	1441065733	31.29645184117634	122.60731972903643	0.2	258.5249315068493	2.2465753424657535
414021000	1441065734	31.29645180053811	122.60731926293406	0.2	258.5252054794521	2.26027397260274
414021000	1441065735	31.296451760879954	122.60731879596433	0.2	258.5254794520548	2.2739726027397262
414021000	1441065736	31.296451722199066	122.60731832813123	0.2	258.5257534246576	2.287671232876712
414021000	1441065737	31.29645168449272	122.60731785943868	0.2	258.5260273972603	2.301369863013699
414021000	1441065738	31.296451647758158	122.6073173898907	0.2	258.52630136986306	2.315068493150685
414021000	1441065739	31.296451611992605	122.60731691949117	0.2	258.5265753424658	2.328767123287671
414021000	1441065740	31.296451577193302	122.6073164482441	0.2	258.52684931506855	2.342465753424658
414021000	1441065741	31.296451543357474	122.60731597615346	0.2	258.52712328767126	2.356164383561644
414021000	1441065742	31.2964515104824	122.60731550322313	0.2	258.527397260274	2.3698630136986303
414021000	1441065743	31.296451478565285	122.60731502945718	0.2	258.52767123287674	2.3835616438356166
414021000	1441065744	31.29645144760337	122.60731455485947	0.2	258.52794520547945	2.397260273972603
414021000	1441065745	31.29645141759392	122.60731407943402	0.2	258.5282191780822	2.4109589041095894
414021000	1441065746	31.296451388534155	122.60731360318474	0.2	258.52849315068494	2.4246575342465757
414021000	1441065747	31.296451360421308	122.60731312611563	0.2	258.5287671232877	2.4383561643835616
414021000	1441065748	31.29645133325264	122.60731264823065	0.2	258.5290410958904	2.452054794520548
414021000	1441065749	31.29645130702536	122.6073121695337	0.2	258.5293150684932	2.4657534246575348
414021000	1441065750	31.29645128173674	122.60731169002882	0.2	258.5295890410959	2.4794520547945207
414021000	1441065751	31.296451257384007	122.60731120971991	0.2	258.5298630136987	2.493150684931507
414021000	1441065752	31.2964512339644	122.60731072861094	0.2	258.5301369863014	2.5068493150684934
414021000	1441065753	31.296451211475144	122.6073102467059	0.2	258.5304109589041	2.5205479452054793
414021000	1441065754	31.296451189913494	122.6073097640087	0.2	258.53068493150687	2.534246575342466
414021000	1441065755	31.296451169276683	122.60730928052332	0.2	258.5309589041096	2.547945205479452
414021000	1441065756	31.29645114956197	122.60730879625372	0.2	258.53123287671235	2.5616438356164384
414021000	1441065757	31.29645113076656	122.60730831120387	0.2	258.53150684931506	2.5753424657534247
414021000	1441065758	31.296451112887727	122.6073078253777	0.2	258.53178082191783	2.589041095890411
414021000	1441065759	31.296451095922684	122.6073073387792	0.2	258.53205479452055	2.6027397260273974
414021000	1441065760	31.296451079868678	122.60730685141229	0.2	258.5323287671233	2.616438356164384
414021000	1441065761	31.296451064722962	122.60730636328095	0.2	258.53260273972603	2.63013698630137
414021000	1441065762	31.296451050482744	122.60730587438917	0.2	258.5328767123288	2.643835616438356
414021000	1441065763	31.296451037145296	122.60730538474084	0.2	258.5331506849315	2.657534246575343
414021000	1441065764	31.296451024707853	122.60730489433998	0.2	258.5334246575342	2.671232876712329
414021000	1441065765	31.29645101316763	122.60730440319053	0.2	258.533698630137	2.684931506849315
414021000	1441065766	31.296451002521888	122.60730391129643	0.2	258.5339726027397	2.698630136986302
414021000	1441065767	31.29645099276787	122.60730341866163	0.2	258.5342465753425	2.7123287671232874
414021000	1441065768	31.296450983902798	122.60730292529013	0.2	258.5345205479452	2.726027397260274
414021000	1441065769	31.296450975923925	122.60730243118586	0.2	258.53479452054796	2.7397260273972606
414021000	1441065770	31.29645096882849	122.60730193635277	0.2	258.5350684931507	2.7534246575342465
414021000	1441065771	31.296450962613704	122.60730144079487	0.2	258.53534246575344	2.7671232876712333
414021000	1441065772	31.29645095727685	122.60730094451606	0.2	258.53561643835616	2.780821917808219
414021000	1441065773	31.296450952815135	122.60730044752032	0.2	258.5358904109589	2.7945205479452055
414021000	1441065774	31.29645094922582	122.6072999498116	0.2	258.53616438356164	2.808219178082192
414021000	1441065775	31.296450946506123	122.60729945139387	0.2	258.53643835616435	2.821917808219178
414021000	1441065776	31.29645094465331	122.60729895227108	0.2	258.5367123287671	2.8356164383561646
414021000	1441065777	31.296450943664603	122.60729845244722	0.2	258.53698630136984	2.849315068493151
414021000	1441065778	31.29645094353724	122.60729795192618	0.2	258.5372602739726	2.863013698630137
414021000	1441065779	31.296450944268464	122.60729745071198	0.2	258.5375342465753	2.8767123287671232
414021000	1441065780	31.296450945855522	122.60729694880857	0.2	258.5378082191781	2.89041095890411
414021000	1441065781	31.29645094829563	122.60729644621989	0.2	258.5380821917808	2.904109589041096
414021000	1441065782	31.29645095158605	122.60729594294989	0.2	258.5383561643836	2.9178082191780823
414021000	1441065783	31.296450955724026	122.60729543900254	0.2	258.53863013698634	2.931506849315069
414021000	1441065784	31.29645096070678	122.60729493438183	0.2	258.53890410958905	2.9452054794520546
414021000	1441065785	31.296450966531555	122.60729442909165	0.2	258.5391780821918	2.9589041095890414
414021000	1441065786	31.29645097319559	122.60729392313601	0.2	258.53945205479454	2.9726027397260277
414021000	1441065787	31.296450980696125	122.60729341651887	0.2	258.5397260273973	2.9863013698630136
414021000	1441065788	31.29645098903042	122.60729290924417	0.2	258.54	3.0000000000000004
414021000	1441065789	31.296450998195677	122.60729240131583	0.2	258.5402739726028	3.013698630136987
414021000	1441065790	31.29645100818917	122.60729189273789	0.2	258.5405479452055	3.0273972602739727
414021000	1441065791	31.296451019008114	122.60729138351427	0.2	258.5408219178083	3.041095890410959
414021000	1441065792	31.29645103064976	122.6072908736489	0.2	258.541095890411	3.054794520547946
414021000	1441065793	31.29645104311135	122.6072903631458	0.2	258.54136986301376	3.068493150684932
414021000	1441065794	31.296451056390108	122.60728985200888	0.2	258.54164383561647	3.082191780821918
414021000	1441065795	31.296451070483286	122.6072893402421	0.2	258.54191780821924	3.095890410958904
414021000	1441065796	31.296451085388117	122.60728882784944	0.2	258.54219178082195	3.1095890410958904
414021000	1441065797	31.296451101101844	122.60728831483483	0.2	258.54246575342466	3.123287671232877
414021000	1441065798	31.296451117621714	122.60728780120228	0.2	258.54273972602743	3.1369863013698627
414021000	1441065799	31.296451134944967	122.6072872869557	0.2	258.54301369863015	3.1506849315068495
414021000	1441065800	31.296451153068812	122.60728677209904	0.2	258.5432876712329	3.1643835616438363
414021000	1441065801	31.29645117199053	122.6072862566363	0.2	258.54356164383563	3.1780821917808217
414021000	1441065802	31.296451191707323	122.6072857405714	0.2	258.5438356164384	3.1917808219178085
414021000	1441065803	31.29645121221646	122.60728522390836	0.2	258.5441095890411	3.205479452054795
414021000	1441065804	31.296451233515175	122.60728470665106	0.2	258.5443835616439	3.219178082191781
414021000	1441065805	31.29645125560069	122.6072841888035	0.2	258.5446575342466	3.232876712328767
414021000	1441065806	31.296451278470258	122.60728367036964	0.2	258.54493150684937	3.246575342465754
414021000	1441065807	31.296451302121117	122.60728315135341	0.2	258.5452054794521	3.26027397260274
414021000	1441065808	31.296451326550507	122.60728263175882	0.2	258.5454794520548	3.2739726027397262
414021000	1441065809	31.296451351755664	122.60728211158978	0.2	258.54575342465756	3.287671232876713
414021000	1441065810	31.29645137773384	122.60728159085026	0.2	258.5460273972603	3.3013698630136985
414021000	1441065811	31.296451404482244	122.60728106954421	0.2	258.54630136986304	3.3150684931506853
414021000	1441065812	31.29645143199814	122.60728054767566	0.2	258.54657534246576	3.328767123287671
414021000	1441065813	31.296451460278774	122.60728002524846	0.2	258.5468493150685	3.3424657534246576
414021000	1441065814	31.296451489321353	122.60727950226662	0.2	258.54712328767124	3.3561643835616444
414021000	1441065815	31.296451519123163	122.60727897873412	0.2	258.547397260274	3.36986301369863
414021000	1441065816	31.296451549681397	122.60727845465487	0.2	258.5476712328767	3.3835616438356166
414021000	1441065817	31.296451580993335	122.60727793003286	0.2	258.5479452054795	3.397260273972603
414021000	1441065818	31.296451613056178	122.60727740487205	0.2	258.5482191780822	3.410958904109589
414021000	1441065819	31.29645164586719	122.60727687917638	0.2	258.5484931506849	3.4246575342465757
414021000	1441065820	31.296451679423594	122.60727635294981	0.2	258.5487671232877	3.438356164383562
414021000	1441065821	31.29645171372266	122.60727582619633	0.2	258.5490410958904	3.452054794520548
414021000	1441065822	31.296451748761584	122.60727529891987	0.2	258.5493150684932	3.4657534246575343
414021000	1441065823	31.296451784537645	122.60727477112438	0.2	258.5495890410959	3.479452054794521
414021000	1441065824	31.296451821048052	122.60727424281384	0.2	258.54986301369865	3.493150684931507
414021000	1441065825	31.29645185829006	122.60727371399217	0.2	258.55013698630137	3.5068493150684934
414021000	1441065826	31.29645189626092	122.6072731846634	0.2	258.55041095890414	3.52054794520548
414021000	1441065827	31.29645193495785	122.60727265483143	0.2	258.55068493150685	3.5342465753424657
414021000	1441065828	31.29645197437809	122.60727212450023	0.2	258.5509589041096	3.5479452054794525
414021000	1441065829	31.296452014518884	122.60727159367377	0.2	258.55123287671233	3.561643835616439
414021000	1441065830	31.296452055377486	122.60727106235598	0.2	258.5515068493151	3.5753424657534247
414021000	1441065831	31.296452096951114	122.60727053055085	0.2	258.5517808219178	3.5890410958904115
414021000	1441065832	31.296452139237022	122.60726999826232	0.2	258.55205479452053	3.602739726027397
414021000	1441065833	31.296452182232454	122.60726946549438	0.2	258.5523287671233	3.616438356164384
414021000	1441065834	31.29645222593463	122.60726893225095	0.2	258.552602739726	3.63013698630137
414021000	1441065835	31.296452270340783	122.607268398536	0.2	258.5528767123288	3.643835616438356
414021000	1441065836	31.296452315448192	122.60726786435349	0.2	258.5531506849315	3.657534246575343
414021000	1441065837	31.29645236125405	122.60726732970738	0.2	258.55342465753426	3.6712328767123292
414021000	1441065838	31.296452407755623	122.60726679460163	0.2	258.553698630137	3.684931506849315
414021000	1441065839	31.29645245495017	122.60726625904019	0.2	258.55397260273975	3.6986301369863015
414021000	1441065840	31.296452502834885	122.607265723027	0.2	258.55424657534246	3.7123287671232883
414021000	1441065841	31.296452551407032	122.60726518656608	0.2	258.55452054794523	3.726027397260274
414021000	1441065842	31.296452600663848	122.60726464966132	0.2	258.554794520548	3.7397260273972606
414021000	1441065843	31.29645265060258	122.60726411231674	0.2	258.5550684931507	3.7534246575342474
414021000	1441065844	31.296452701220456	122.60726357453623	0.2	258.5553424657535	3.767123287671233
414021000	1441065845	31.29645275251471	122.60726303632381	0.2	258.5556164383562	3.7808219178082196
414021000	1441065846	31.29645280448259	122.60726249768342	0.2	258.55589041095897	3.794520547945206
414021000	1441065847	31.29645285712134	122.60726195861899	0.2	258.5561643835617	3.808219178082192
414021000	1441065848	31.29645291042819	122.6072614191345	0.2	258.55643835616445	3.8219178082191783
414021000	1441065849	31.29645296440039	122.60726087923392	0.2	258.55671232876716	3.835616438356164
414021000	1441065850	31.29645301903517	122.6072603389212	0.2	258.55698630136993	3.849315068493151
414021000	1441065851	31.296453074329772	122.60725979820026	0.2	258.55726027397264	3.8630136986301373
414021000	1441065852	31.296453130281442	122.60725925707511	0.2	258.5575342465754	3.8767123287671232
414021000	1441065853	31.29645318688741	122.60725871554969	0.2	258.5578082191781	3.8904109589041096
414021000	1441065854	31.296453244144907	122.60725817362798	0.2	258.55808219178084	3.9041095890410964
414021000	1441065855	31.29645330205119	122.6072576313139	0.2	258.5583561643836	3.9178082191780823
414021000	1441065856	31.29645336060351	122.60725708861142	0.2	258.5586301369863	3.9315068493150687
414021000	1441065857	31.29645341979907	122.6072565455245	0.2	258.5589041095891	3.9452054794520555
414021000	1441065858	31.29645347963514	122.60725600205713	0.2	258.5591780821918	3.958904109589041
414021000	1441065859	31.296453540108935	122.60725545821322	0.2	258.5594520547946	3.9726027397260277
414021000	1441065860	31.29645360121772	122.60725491399675	0.2	258.5597260273973	3.986301369863014
414021000	1441065861	31.296453662958704	122.60725436941166	0.2	258.56000000000006	4.0
414021000	1441065862	31.296453725329172	122.60725382446195	0.2	258.5602739726028	4.013698630136987
414021000	1441065863	31.29645378832631	122.60725327915155	0.2	258.56054794520554	4.027397260273974
414021000	1441065864	31.296453851947398	122.60725273348442	0.2	258.56082191780825	4.041095890410959
414021000	1441065865	31.296453916189655	122.6072521874645	0.2	258.56109589041097	4.054794520547945
414021000	1441065866	31.296453981050313	122.60725164109579	0.2	258.56136986301374	4.068493150684931
414021000	1441065867	31.29645404652664	122.60725109438222	0.2	258.56164383561645	4.082191780821918
414021000	1441065868	31.29645411261585	122.60725054732777	0.2	258.5619178082192	4.095890410958905
414021000	1441065869	31.296454179315198	122.60724999993636	0.2	258.56219178082193	4.10958904109589
414021000	1441065870	31.29645424662192	122.60724945221197	0.2	258.5624657534247	4.123287671232877
414021000	1441065871	31.296454314533243	122.60724890415855	0.2	258.5627397260274	4.136986301369864
414021000	1441065872	31.29645438304642	122.6072483557801	0.2	258.5630136986302	4.1506849315068495
414021000	1441065873	31.296454452158695	122.60724780708054	0.2	258.5632876712329	4.164383561643836
414021000	1441065874	31.296454521867286	122.60724725806384	0.2	258.56356164383567	4.178082191780822
414021000	1441065875	31.296454592169436	122.60724670873392	0.2	258.5638356164384	4.191780821917808
414021000	1441065876	31.29645466306241	122.60724615909479	0.2	258.5641095890411	4.205479452054795
414021000	1441065877	31.296454734543417	122.60724560915037	0.2	258.56438356164387	4.219178082191782
414021000	1441065878	31.296454806609734	122.60724505890467	0.2	258.5646575342466	4.232876712328768
414021000	1441065879	31.296454879258558	122.60724450836159	0.2	258.56493150684935	4.2465753424657535
414021000	1441065880	31.29645495248714	122.60724395752511	0.2	258.56520547945206	4.26027397260274
414021000	1441065881	31.29645502629275	122.60724340639923	0.2	258.56547945205483	4.273972602739726
414021000	1441065882	31.29645510067258	122.60724285498785	0.2	258.56575342465754	4.287671232876713
414021000	1441065883	31.296455175623898	122.60724230329494	0.2	258.5660273972603	4.301369863013699
414021000	1441065884	31.29645525114394	122.60724175132445	0.2	258.566301369863	4.315068493150685
414021000	1441065885	31.29645532722996	122.60724119908039	0.2	258.5665753424658	4.328767123287672
414021000	1441065886	31.296455403879165	122.60724064656668	0.2	258.5668493150685	4.342465753424658
414021000	1441065887	31.29645548108881	122.60724009378727	0.2	258.5671232876712	4.356164383561644
414021000	1441065888	31.296455558856124	122.60723954074614	0.2	258.567397260274	4.36986301369863
414021000	1441065889	31.296455637178376	122.60723898744722	0.2	258.5676712328767	4.383561643835616
414021000	1441065890	31.296455716052776	122.60723843389448	0.2	258.5679452054795	4.397260273972603
414021000	1441065891	31.296455795476593	122.60723788009192	0.2	258.5682191780822	4.41095890410959
414021000	1441065892	31.296455875447037	122.60723732604345	0.2	258.56849315068496	4.424657534246576
414021000	1441065893	31.296455955961353	122.60723677175301	0.2	258.56876712328767	4.438356164383562
414021000	1441065894	31.296456037016778	122.60723621722462	0.2	258.56904109589044	4.452054794520548
414021000	1441065895	31.29645611861056	122.6072356624622	0.2	258.56931506849315	4.465753424657534
414021000	1441065896	31.296456200739946	122.6072351074697	0.2	258.5695890410959	4.479452054794521
414021000	1441065897	31.29645628340217	122.60723455225111	0.2	258.56986301369864	4.493150684931507
414021000	1441065898	31.29645636659446	122.6072339968104	0.2	258.5701369863014	4.506849315068493
414021000	1441065899	31.296456450314064	122.60723344115146	0.2	258.5704109589042	4.52054794520548
414021000	1441065900	31.296456534558217	122.60723288527832	0.2	258.5706849315069	4.534246575342467
414021000	1441065901	31.29645661932416	122.6072323291949	0.2	258.57095890410966	4.5479452054794525
414021000	1441065902	31.29645670460915	122.60723177290514	0.2	258.5712328767124	4.561643835616438
414021000	1441065903	31.296456790410407	122.60723121641303	0.2	258.57150684931514	4.575342465753424
414021000	1441065904	31.296456876725166	122.60723065972256	0.2	258.57178082191786	4.589041095890411
414021000	1441065905	31.296456963550664	122.6072301028376	0.2	258.5720547945206	4.602739726027398
414021000	1441065906	31.29645705088417	122.60722954576218	0.2	258.57232876712334	4.616438356164384
414021000	1441065907	31.296457138722886	122.60722898850025	0.2	258.5726027397261	4.63013698630137
414021000	1441065908	31.296457227064085	122.60722843105576	0.2	258.5728767123288	4.643835616438356
414021000	1441065909	31.296457315904984	122.60722787343263	0.2	258.57315068493153	4.657534246575342
414021000	1441065910	31.29645740524283	122.60722731563487	0.2	258.5734246575343	4.671232876712329
414021000	1441065911	31.29645749507488	122.60722675766642	0.2	258.573698630137	4.684931506849315
414021000	1441065912	31.296457585398326	122.60722619953124	0.2	258.5739726027398	4.698630136986301
414021000	1441065913	31.296457676210444	122.60722564123328	0.2	258.5742465753425	4.712328767123288
414021000	1441065914	31.29645776750847	122.60722508277651	0.2	258.57452054794527	4.726027397260274
414021000	1441065915	31.296457859289628	122.60722452416488	0.2	258.574794520548	4.739726027397261
414021000	1441065916	31.29645795155119	122.60722396540235	0.2	258.57506849315075	4.753424657534247
414021000	1441065917	31.29645804429035	122.60722340649289	0.2	258.57534246575347	4.767123287671232
414021000	1441065918	31.296458137504395	122.60722284744044	0.2	258.57561643835623	4.780821917808219
414021000	1441065919	31.296458231190535	122.60722228824898	0.2	258.57589041095895	4.794520547945206
414021000	1441065920	31.296458325346006	122.60722172892244	0.2	258.57616438356166	4.808219178082192
414021000	1441065921	31.29645841996806	122.6072211694648	0.2	258.57643835616443	4.821917808219179
414021000	1441065922	31.29645851505394	122.60722060987999	0.2	258.57671232876714	4.835616438356165
414021000	1441065923	31.296458610600865	122.607220050172	0.2	258.5769863013699	4.8493150684931505
414021000	1441065924	31.296458706606096	122.60721949034479	0.2	258.5772602739726	4.863013698630137
414021000	1441065925	31.296458803066873	122.6072189304023	0.2	258.5775342465754	4.876712328767124
414021000	1441065926	31.296458899980415	122.60721837034849	0.2	258.5778082191781	4.89041095890411
414021000	1441065927	31.29645899734397	122.60721781018732	0.2	258.5780821917809	4.904109589041096
414021000	1441065928	31.296459095154784	122.60721724992277	0.2	258.5783561643836	4.917808219178082
414021000	1441065929	31.29645919341009	122.60721668955875	0.2	258.57863013698636	4.931506849315069
414021000	1441065930	31.296459292107134	122.60721612909927	0.2	258.5789041095891	4.9452054794520555
414021000	1441065931	31.296459391243147	122.60721556854826	0.2	258.5791780821918	4.958904109589041
414021000	1441065932	31.296459490815387	122.60721500790967	0.2	258.57945205479456	4.972602739726027
414021000	1441065933	31.296459590821073	122.6072144471875	0.2	258.57972602739727	4.986301369863014
414021000	1441065934	31.296459691257436	122.60721388638567	0.2	258.58000000000004	5.0
414021000	1441065935	31.29645979212174	122.60721332550813	0.2	258.58027397260275	5.013698630136987
414021000	1441065936	31.296459893411207	122.60721276455885	0.2	258.5805479452055	5.027397260273973
414021000	1441065937	31.296459995123087	122.60721220354183	0.2	258.58082191780824	5.041095890410959
414021000	1441065938	31.296460097254634	122.60721164246097	0.2	258.581095890411	5.054794520547945
414021000	1441065939	31.296460199803047	122.60721108132027	0.2	258.5813698630137	5.068493150684932
414021000	1441065940	31.296460302765595	122.60721052012366	0.2	258.5816438356165	5.082191780821918
414021000	1441065941	31.296460406139516	122.60720995887509	0.2	258.5819178082192	5.095890410958904
414021000	1441065942	31.296460509922024	122.60720939757856	0.2	258.5821917808219	5.109589041095891
414021000	1441065943	31.296460614110394	122.60720883623802	0.2	258.5824657534247	5.123287671232877
414021000	1441065944	31.296460718701848	122.60720827485736	0.2	258.5827397260274	5.136986301369864
414021000	1441065945	31.29646082369363	122.60720771344063	0.2	258.58301369863017	5.1506849315068495
414021000	1441065946	31.29646092908297	122.60720715199174	0.2	258.5832876712329	5.164383561643835
414021000	1441065947	31.296461034867118	122.60720659051466	0.2	258.58356164383565	5.178082191780822
414021000	1441065948	31.296461141043306	122.60720602901335	0.2	258.58383561643836	5.191780821917808
414021000	1441065949	31.29646124760877	122.60720546749177	0.2	258.58410958904113	5.205479452054795
414021000	1441065950	31.296461354560776	122.60720490595385	0.2	258.58438356164385	5.219178082191781
414021000	1441065951	31.296461461896524	122.60720434440358	0.2	258.5846575342466	5.232876712328767
414021000	1441065952	31.29646156961328	122.60720378284492	0.2	258.58493150684933	5.2465753424657535
414021000	1441065953	31.296461677708272	122.60720322128182	0.2	258.5852054794521	5.26027397260274
414021000	1441065954	31.29646178617875	122.60720265971823	0.2	258.5854794520548	5.273972602739726
414021000	1441065955	31.29646189502195	122.60720209815808	0.2	258.5857534246576	5.287671232876712
414021000	1441065956	31.296462004235078	122.6072015366054	0.2	258.58602739726035	5.301369863013699
414021000	1441065957	31.29646211381544	122.6072009750641	0.2	258.58630136986307	5.315068493150685
414021000	1441065958	31.29646222376022	122.60720041353817	0.2	258.58657534246584	5.328767123287672
414021000	1441065959	31.29646233406669	122.60719985203151	0.2	258.58684931506855	5.3424657534246585
414021000	1441065960	31.296462444732054	122.60719929054815	0.2	258.5871232876713	5.3561643835616435
414021000	1441065961	31.296462555753592	122.60719872909198	0.2	258.58739726027403	5.36986301369863
414021000	1441065962	31.296462667128512	122.60719816766701	0.2	258.5876712328768	5.383561643835617
414021000	1441065963	31.29646277885407	122.60719760627717	0.2	258.5879452054795	5.397260273972603
414021000	1441065964	31.296462890927504	122.60719704492645	0.2	258.5882191780822	5.41095890410959
414021000	1441065965	31.296463003346048	122.60719648361878	0.2	258.588493150685	5.424657534246575
414021000	1441065966	31.29646311610696	122.60719592235812	0.2	258.5887671232877	5.438356164383562
414021000	1441065967	31.296463229207433	122.60719536114843	0.2	258.5890410958905	5.452054794520548
414021000	1441065968	31.29646334264476	122.60719479999368	0.2	258.5893150684932	5.465753424657534
414021000	1441065969	31.296463456416145	122.6071942388978	0.2	258.58958904109596	5.479452054794521
414021000	1441065970	31.29646357051885	122.60719367786477	0.2	258.5898630136987	5.493150684931507
414021000	1441065971	31.296463684950087	122.60719311689857	0.2	258.59013698630145	5.506849315068493
414021000	1441065972	31.29646379970712	122.60719255600311	0.2	258.59041095890416	5.52054794520548
414021000	1441065973	31.296463914787196	122.6071919951824	0.2	258.5906849315069	5.534246575342467
414021000	1441065974	31.296464030187522	122.60719143444035	0.2	258.59095890410964	5.5479452054794525
414021000	1441065975	31.29646414590535	122.60719087378095	0.2	258.59123287671235	5.561643835616438
414021000	1441065976	31.296464261937935	122.60719031320814	0.2	258.5915068493151	5.575342465753425
414021000	1441065977	31.2964643782825	122.60718975272592	0.2	258.59178082191784	5.589041095890411
414021000	1441065978	31.29646449493629	122.60718919233815	0.2	258.5920547945206	5.602739726027398
414021000	1441065979	31.296464611896553	122.60718863204889	0.2	258.5923287671233	5.616438356164384
414021000	1441065980	31.296464729160505	122.60718807186207	0.2	258.5926027397261	5.63013698630137
414021000	1441065981	31.296464846725403	122.60718751178163	0.2	258.5928767123288	5.6438356164383565
414021000	1441065982	31.2964649645885	122.60718695181153	0.2	258.5931506849316	5.657534246575342
414021000	1441065983	31.296465082747005	122.60718639195574	0.2	258.5934246575343	5.671232876712329
414021000	1441065984	31.29646520119816	122.6071858322182	0.2	258.59369863013706	5.684931506849315
414021000	1441065985	31.296465319939237	122.60718527260292	0.2	258.59397260273977	5.698630136986301
414021000	1441065986	31.296465438967438	122.60718471311378	0.2	258.5942465753425	5.712328767123288
414021000	1441065987	31.296465558280033	122.6071841537548	0.2	258.59452054794525	5.726027397260275
414021000	1441065988	31.296465677874224	122.60718359452993	0.2	258.59479452054796	5.739726027397261
414021000	1441065989	31.296465797747288	122.6071830354431	0.2	258.59506849315073	5.7534246575342465
414021000	1441065990	31.29646591789645	122.60718247649827	0.2	258.59534246575345	5.767123287671233
414021000	1441065991	31.29646603831895	122.60718191769942	0.2	258.5956164383562	5.780821917808219
414021000	1441065992	31.296466159012024	122.60718135905051	0.2	258.59589041095893	5.794520547945206
414021000	1441065993	31.296466279972908	122.60718080055548	0.2	258.5961643835617	5.808219178082192
414021000	1441065994	31.296466401198845	122.60718024221829	0.2	258.5964383561644	5.821917808219178
414021000	1441065995	31.296466522687084	122.6071796840429	0.2	258.5967123287672	5.835616438356165
414021000	1441065996	31.29646664443485	122.60717912603329	0.2	258.5969863013699	5.849315068493151
414021000	1441065997	31.2964667664394	122.60717856819342	0.2	258.5972602739726	5.863013698630137
414021000	1441065998	31.296466888697964	122.60717801052719	0.2	258.5975342465754	5.876712328767123
414021000	1441065999	31.296467011207763	122.60717745303863	0.2	258.5978082191781	5.890410958904109
414021000	1441066000	31.29646713396605	122.60717689573164	0.2	258.59808219178086	5.904109589041096
414021000	1441066001	31.29646725697008	122.60717633861023	0.2	258.5983561643836	5.917808219178083
414021000	1441066002	31.296467380217088	122.60717578167832	0.2	258.59863013698634	5.931506849315069
414021000	1441066003	31.296467503704285	122.60717522493988	0.2	258.59890410958906	5.945205479452055
414021000	1441066004	31.29646762742895	122.60717466839886	0.2	258.5991780821918	5.958904109589041
414021000	1441066005	31.29646775138828	122.60717411205924	0.2	258.59945205479454	5.972602739726027
414021000	1441066006	31.296467875579566	122.60717355592497	0.2	258.5997260273973	5.986301369863014
414021000	1441066007	31.296468000000004	122.607173	0.2	258.6	6.000000000000001
414021000	1441066008	31.29646812464685	122.6071724442883	0.2	258.57621621621627	6.010810810810812
414021000	1441066009	31.296468249517343	122.60717188879381	0.2	258.5524324324325	6.021621621621622
414021000	1441066010	31.296468374608718	122.60717133352048	0.2	258.5286486486487	6.032432432432433
414021000	1441066011	31.29646849991822	122.60717077847232	0.2	258.50486486486494	6.043243243243244
414021000	1441066012	31.29646862544308	122.60717022365326	0.2	258.48108108108113	6.054054054054055
414021000	1441066013	31.296468751180544	122.60716966906722	0.2	258.4572972972974	6.064864864864866
414021000	1441066014	31.296468877127865	122.60716911471822	0.2	258.43351351351356	6.075675675675677
414021000	1441066015	31.296469003282244	122.60716856061018	0.2	258.40972972972975	6.086486486486487
414021000	1441066016	31.29646912964096	122.60716800674706	0.2	258.385945945946	6.097297297297298
414021000	1441066017	31.29646925620123	122.60716745313283	0.2	258.3621621621622	6.108108108108109
414021000	1441066018	31.296469382960318	122.60716689977146	0.2	258.3383783783784	6.1189189189189195
414021000	1441066019	31.296469509915426	122.6071663466669	0.2	258.3145945945946	6.12972972972973
414021000	1441066020	31.296469637063826	122.60716579382309	0.2	258.29081081081085	6.140540540540541
414021000	1441066021	31.296469764402737	122.60716524124399	0.2	258.2670270270271	6.1513513513513525
414021000	1441066022	31.296469891929405	122.60716468893358	0.2	258.2432432432433	6.162162162162163
414021000	1441066023	31.296470019641067	122.60716413689579	0.2	258.21945945945953	6.172972972972974
414021000	1441066024	31.296470147534976	122.60716358513461	0.2	258.1956756756757	6.183783783783785
414021000	1441066025	31.296470275608343	122.60716303365399	0.2	258.17189189189196	6.194594594594595
414021000	1441066026	31.296470403858436	122.60716248245787	0.2	258.14810810810815	6.205405405405406
414021000	1441066027	31.2964705322825	122.60716193155022	0.2	258.1243243243244	6.216216216216217
414021000	1441066028	31.29647066087774	122.60716138093501	0.2	258.1005405405406	6.227027027027027
414021000	1441066029	31.29647078964142	122.60716083061618	0.2	258.07675675675677	6.237837837837838
414021000	1441066030	31.296470918570762	122.6071602805977	0.2	258.052972972973	6.24864864864865
414021000	1441066031	31.296471047663033	122.6071597308835	0.2	258.0291891891892	6.25945945945946
414021000	1441066032	31.296471176915443	122.60715918147758	0.2	258.00540540540544	6.270270270270271
414021000	1441066033	31.29647130632524	122.60715863238387	0.2	257.9816216216217	6.281081081081082
414021000	1441066034	31.29647143588968	122.60715808360634	0.2	257.9578378378379	6.2918918918918925
414021000	1441066035	31.296471565605987	122.60715753514894	0.2	257.9340540540541	6.302702702702703
414021000	1441066036	31.296471695471404	122.60715698701567	0.2	257.9102702702703	6.313513513513514
414021000	1441066037	31.296471825483163	122.60715643921041	0.2	257.88648648648655	6.324324324324325
414021000	1441066038	31.296471955638513	122.60715589173718	0.2	257.86270270270273	6.335135135135135
414021000	1441066039	31.29647208593469	122.60715534459992	0.2	257.838918918919	6.345945945945947
414021000	1441066040	31.296472216368944	122.60715479780258	0.2	257.81513513513517	6.3567567567567576
414021000	1441066041	31.296472346938486	122.60715425134913	0.2	257.7913513513514	6.367567567567568
414021000	1441066042	31.296472477640588	122.60715370524355	0.2	257.7675675675676	6.378378378378379
414021000	1441066043	31.29647260847247	122.60715315948973	0.2	257.7437837837838	6.38918918918919
414021000	1441066044	31.296472739431376	122.60715261409169	0.2	257.72	6.4
414021000	1441066045	31.29647287051456	122.60715206905337	0.2	257.69621621621627	6.410810810810811
414021000	1441066046	31.29647300171922	122.60715152437872	0.2	257.6724324324325	6.421621621621622
414021000	1441066047	31.296473133042642	122.60715098007171	0.2	257.6486486486487	6.4324324324324325
414021000	1441066048	31.29647326448204	122.6071504361363	0.2	257.62486486486495	6.443243243243244
414021000	1441066049	31.296473396034663	122.60714989257642	0.2	257.60108108108113	6.454054054054055
414021000	1441066050	31.296473527697746	122.60714934939608	0.2	257.5772972972973	6.4648648648648654
414021000	1441066051	31.29647365946852	122.60714880659918	0.2	257.55351351351356	6.475675675675676
414021000	1441066052	31.29647379134424	122.60714826418972	0.2	257.52972972972975	6.486486486486487
414021000	1441066053	31.296473923322132	122.60714772217166	0.2	257.505945945946	6.4972972972972975
414021000	1441066054	31.296474055399457	122.60714718054892	0.2	257.4821621621622	6.508108108108108
414021000	1441066055	31.29647418757343	122.60714663932548	0.2	257.45837837837837	6.51891891891892
414021000	1441066056	31.296474319841302	122.60714609850531	0.2	257.4345945945946	6.52972972972973
414021000	1441066057	31.29647445220031	122.60714555809238	0.2	257.41081081081086	6.540540540540541
414021000	1441066058	31.296474584647704	122.6071450180906	0.2	257.3870270270271	6.551351351351352
414021000	1441066059	31.2964747171807	122.60714447850395	0.2	257.3632432432433	6.562162162162163
414021000	1441066060	31.296474849796553	122.6071439393364	0.2	257.33945945945953	6.572972972972973
414021000	1441066061	31.2964749824925	122.60714340059191	0.2	257.3156756756757	6.583783783783784
414021000	1441066062	31.296475115265782	122.60714286227443	0.2	257.2918918918919	6.594594594594595
414021000	1441066063	31.296475248113637	122.60714232438791	0.2	257.26810810810815	6.605405405405405
414021000	1441066064	31.29647538103331	122.60714178693632	0.2	257.24432432432434	6.616216216216217
414021000	1441066065	31.29647551402203	122.60714124992361	0.2	257.2205405405406	6.627027027027028
414021000	1441066066	31.296475647077035	122.60714071335376	0.2	257.19675675675677	6.637837837837838
414021000	1441066067	31.296475780195582	122.60714017723068	0.2	257.172972972973	6.648648648648649
414021000	1441066068	31.296475913374888	122.60713964155838	0.2	257.1491891891892	6.65945945945946
414021000	1441066069	31.296476046612216	122.6071391063408	0.2	257.12540540540544	6.6702702702702705
414021000	1441066070	31.29647617990479	122.6071385715819	0.2	257.1016216216217	6.681081081081081
414021000	1441066071	31.296476313249844	122.60713803728561	0.2	257.0778378378379	6.691891891891892
414021000	1441066072	31.296476446644636	122.60713750345595	0.2	257.0540540540541	6.702702702702703
414021000	1441066073	31.296476580086367	122.60713697009679	0.2	257.0302702702703	6.713513513513514
414021000	1441066074	31.296476713572332	122.60713643721218	0.2	257.00648648648655	6.724324324324325
414021000	1441066075	31.296476847099743	122.60713590480603	0.2	256.98270270270274	6.735135135135136
414021000	1441066076	31.296476980665833	122.6071353728823	0.2	256.9589189189189	6.745945945945946
414021000	1441066077	31.29647711426784	122.60713484144495	0.2	256.93513513513517	6.756756756756757
414021000	1441066078	31.296477247903006	122.60713431049793	0.2	256.91135135135136	6.767567567567568
414021000	1441066079	31.296477381568593	122.60713378004525	0.2	256.8875675675676	6.778378378378378
414021000	1441066080	31.296477515261824	122.6071332500908	0.2	256.8637837837838	6.789189189189189
414021000	1441066081	31.29647764897992	122.60713272063857	0.2	256.84000000000003	6.8
414021000	1441066082	31.29647778272015	122.60713219169253	0.2	256.8162162162163	6.810810810810811
414021000	1441066083	31.296477916479752	122.6071316632566	0.2	256.79243243243246	6.821621621621622
414021000	1441066084	31.29647805025593	122.60713113533478	0.2	256.7686486486487	6.832432432432433
414021000	1441066085	31.296478184045956	122.607130607931	0.2	256.7448648648649	6.8432432432432435
414021000	1441066086	31.296478317847058	122.60713008104925	0.2	256.72108108108114	6.854054054054054
414021000	1441066087	31.296478451656466	122.60712955469342	0.2	256.6972972972973	6.864864864864865
414021000	1441066088	31.296478585471473	122.60712902886756	0.2	256.67351351351357	6.875675675675676
414021000	1441066089	31.296478719289247	122.60712850357557	0.2	256.64972972972976	6.886486486486486
414021000	1441066090	31.296478853107065	122.60712797882142	0.2	256.62594594594594	6.897297297297297
414021000	1441066091	31.296478986922153	122.60712745460907	0.2	256.6021621621622	6.908108108108109
414021000	1441066092	31.296479120731764	122.60712693094247	0.2	256.5783783783784	6.918918918918919
414021000	1441066093	31.296479254533125	122.6071264078256	0.2	256.5545945945946	6.92972972972973
414021000	1441066094	31.296479388323476	122.60712588526239	0.2	256.53081081081086	6.940540540540541
414021000	1441066095	31.296479522100075	122.60712536325681	0.2	256.5070270270271	6.951351351351351
414021000	1441066096	31.29647965586013	122.60712484181283	0.2	256.4832432432433	6.962162162162162
414021000	1441066097	31.296479789600912	122.60712432093442	0.2	256.4594594594595	6.972972972972973
414021000	1441066098	31.296479923319644	122.60712380062549	0.2	256.4356756756757	6.9837837837837835
414021000	1441066099	31.29648005701356	122.60712328089005	0.2	256.4118918918919	6.994594594594594
414021000	1441066100	31.2964801906799	122.60712276173201	0.2	256.38810810810816	7.005405405405406
414021000	1441066101	31.296480324315926	122.60712224315536	0.2	256.36432432432434	7.0162162162162165
414021000	1441066102	31.296480457918847	122.60712172516408	0.2	256.3405405405406	7.027027027027027
414021000	1441066103	31.296480591485935	122.60712120776208	0.2	256.3167567567568	7.037837837837838
414021000	1441066104	31.296480725014387	122.60712069095331	0.2	256.29297297297296	7.048648648648649
414021000	1441066105	31.29648085850149	122.60712017474178	0.2	256.2691891891892	7.059459459459459
414021000	1441066106	31.296480991944442	122.60711965913143	0.2	256.2454054054054	7.07027027027027
414021000	1441066107	31.296481125340517	122.60711914412619	0.2	256.2216216216217	7.081081081081081
414021000	1441066108	31.296481258686928	122.60711862973007	0.2	256.1978378378379	7.091891891891891
414021000	1441066109	31.296481391980926	122.60711811594697	0.2	256.1740540540541	7.102702702702703
414021000	1441066110	31.29648152521975	122.60711760278089	0.2	256.1502702702703	7.113513513513514
414021000	1441066111	31.29648165840063	122.60711709023577	0.2	256.1264864864865	7.124324324324324
414021000	1441066112	31.29648179152082	122.6071165783156	0.2	256.10270270270274	7.135135135135135
414021000	1441066113	31.29648192457754	122.6071160670243	0.2	256.07891891891893	7.145945945945946
414021000	1441066114	31.296482057568074	122.60711555636583	0.2	256.0551351351352	7.156756756756757
414021000	1441066115	31.2964821904896	122.60711504634416	0.2	256.03135135135136	7.167567567567568
414021000	1441066116	31.29648232333939	122.60711453696325	0.2	256.0075675675676	7.178378378378379
414021000	1441066117	31.296482456114692	122.60711402822706	0.2	255.98378378378382	7.1891891891891895
414021000	1441066118	31.296482588812736	122.60711352013954	0.2	255.96	7.2
414021000	1441066119	31.296482721430742	122.60711301270466	0.2	255.93621621621625	7.210810810810811
414021000	1441066120	31.296482853965983	122.60711250592634	0.2	255.91243243243244	7.2216216216216225
414021000	1441066121	31.29648298641568	122.6071119998086	0.2	255.88864864864868	7.232432432432432
414021000	1441066122	31.296483118777058	122.60711149435535	0.2	255.8648648648649	7.243243243243244
414021000	1441066123	31.296483251047402	122.60711098957056	0.2	255.84108108108114	7.254054054054055
414021000	1441066124	31.296483383223887	122.60711048545822	0.2	255.81729729729733	7.264864864864865
414021000	1441066125	31.296483515303805	122.60710998202224	0.2	255.79351351351352	7.275675675675677
414021000	1441066126	31.296483647284383	122.60710947926661	0.2	255.76972972972976	7.286486486486487
414021000	1441066127	31.296483779162845	122.60710897719527	0.2	255.74594594594595	7.297297297297298
414021000	1441066128	31.296483910936455	122.6071084758122	0.2	255.7221621621622	7.308108108108108
414021000	1441066129	31.29648404260242	122.60710797512134	0.2	255.6983783783784	7.31891891891892
414021000	1441066130	31.296484174158003	122.60710747512664	0.2	255.67459459459465	7.3297297297297295
414021000	1441066131	31.29648430560045	122.60710697583208	0.2	255.65081081081084	7.340540540540541
414021000	1441066132	31.296484436926985	122.6071064772416	0.2	255.62702702702703	7.351351351351353
414021000	1441066133	31.29648456813484	122.60710597935918	0.2	255.60324324324327	7.3621621621621625
414021000	1441066134	31.296484699221267	122.60710548218877	0.2	255.57945945945949	7.372972972972974
414021000	1441066135	31.296484830183505	122.60710498573434	0.2	255.55567567567573	7.383783783783784
414021000	1441066136	31.296484961018805	122.6071044899998	0.2	255.53189189189192	7.3945945945945954
414021000	1441066137	31.296485091724378	122.60710399498916	0.2	255.50810810810816	7.405405405405405
414021000	1441066138	31.296485222297473	122.60710350070633	0.2	255.48432432432435	7.416216216216217
414021000	1441066139	31.296485352735353	122.60710300715533	0.2	255.46054054054053	7.427027027027027
414021000	1441066140	31.29648548303523	122.60710251434007	0.2	255.43675675675678	7.437837837837838
414021000	1441066141	31.29648561319436	122.60710202226454	0.2	255.412972972973	7.44864864864865
414021000	1441066142	31.29648574320997	122.60710153093265	0.2	255.38918918918924	7.45945945945946
414021000	1441066143	31.296485873079302	122.60710104034844	0.2	255.36540540540543	7.470270270270271
414021000	1441066144	31.296486002799593	122.60710055051578	0.2	255.3416216216216	7.481081081081081
414021000	1441066145	31.2964861323681	122.60710006143869	0.2	255.31783783783786	7.491891891891893
414021000	1441066146	31.296486261782054	122.60709957312108	0.2	255.29405405405407	7.5027027027027025
414021000	1441066147	31.29648639103868	122.60709908556696	0.2	255.27027027027032	7.513513513513514
414021000	1441066148	31.296486520135225	122.60709859878027	0.2	255.2464864864865	7.524324324324324
414021000	1441066149	31.296486649068935	122.60709811276492	0.2	255.22270270270275	7.535135135135135
414021000	1441066150	31.29648677783705	122.60709762752495	0.2	255.19891891891893	7.545945945945947
414021000	1441066151	31.29648690643679	122.60709714306425	0.2	255.17513513513512	7.556756756756757
414021000	1441066152	31.296487034865425	122.60709665938683	0.2	255.15135135135137	7.567567567567568
414021000	1441066153	31.29648716312018	122.60709617649658	0.2	255.12756756756758	7.578378378378378
414021000	1441066154	31.296487291198286	122.60709569439754	0.2	255.10378378378383	7.58918918918919
414021000	1441066155	31.296487419096984	122.60709521309363	0.2	255.08	7.6
414021000	1441066156	31.296487546813534	122.60709473258878	0.2	255.05621621621626	7.610810810810811
414021000	1441066157	31.296487674345144	122.607094252887	0.2	255.03243243243244	7.621621621621621
414021000	1441066158	31.296487801689075	122.60709377399222	0.2	255.00864864864863	7.632432432432433
414021000	1441066159	31.296487928842577	122.60709329590841	0.2	254.9848648648649	7.643243243243244
414021000	1441066160	31.29648805580285	122.60709281863952	0.2	254.9610810810811	7.654054054054054
414021000	1441066161	31.296488182567163	122.6070923421895	0.2	254.93729729729733	7.664864864864866
414021000	1441066162	31.29648830913276	122.60709186656233	0.2	254.91351351351352	7.675675675675675
414021000	1441066163	31.296488435496858	122.60709139176195	0.2	254.88972972972977	7.686486486486487
414021000	1441066164	31.296488561656716	122.6070909177923	0.2	254.86594594594595	7.697297297297297
414021000	1441066165	31.296488687609568	122.6070904446574	0.2	254.84216216216217	7.708108108108108
414021000	1441066166	31.296488813352646	122.60708997236117	0.2	254.8183783783784	7.718918918918918
414021000	1441066167	31.296488938883197	122.60708950090756	0.2	254.7945945945946	7.72972972972973
414021000	1441066168	31.29648906419845	122.60708903030053	0.2	254.77081081081084	7.740540540540541
414021000	1441066169	31.296489189295645	122.60708856054406	0.2	254.74702702702703	7.751351351351351
414021000	1441066170	31.296489314172046	122.6070880916421	0.2	254.72324324324327	7.762162162162163
414021000	1441066171	31.296489438824867	122.60708762359857	0.2	254.6994594594595	7.772972972972973
414021000	1441066172	31.296489563251367	122.6070871564175	0.2	254.67567567567568	7.783783783783784
414021000	1441066173	31.296489687448755	122.60708669010279	0.2	254.65189189189192	7.794594594594596
414021000	1441066174	31.296489811414304	122.60708622465842	0.2	254.6281081081081	7.805405405405406
414021000	1441066175	31.296489935145228	122.60708576008835	0.2	254.60432432432435	7.816216216216215
414021000	1441066176	31.29649005863879	122.60708529639653	0.2	254.58054054054054	7.827027027027027
414021000	1441066177	31.296490181892196	122.60708483358692	0.2	254.55675675675678	7.837837837837839
414021000	1441066178	31.29649030490273	122.60708437166349	0.2	254.532972972973	7.848648648648648
414021000	1441066179	31.296490427667585	122.60708391063018	0.2	254.5091891891892	7.85945945945946
414021000	1441066180	31.296490550184046	122.60708345049096	0.2	254.48540540540543	7.87027027027027
414021000	1441066181	31.296490672449316	122.60708299124978	0.2	254.46162162162162	7.881081081081081
414021000	1441066182	31.29649079446065	122.60708253291064	0.2	254.43783783783786	7.891891891891893
414021000	1441066183	31.296490916215262	122.60708207547744	0.2	254.41405405405405	7.902702702702703
414021000	1441066184	31.296491037710442	122.60708161895415	0.2	254.39027027027032	7.913513513513513
414021000	1441066185	31.296491158943404	122.60708116334473	0.2	254.3664864864865	7.924324324324324
414021000	1441066186	31.29649127991136	122.60708070865317	0.2	254.3427027027027	7.935135135135136
414021000	1441066187	31.296491400611593	122.60708025488339	0.2	254.31891891891894	7.945945945945946
414021000	1441066188	31.29649152104132	122.60707980203937	0.2	254.29513513513513	7.956756756756757
414021000	1441066189	31.29649164119778	122.60707935012506	0.2	254.27135135135137	7.967567567567567
414021000	1441066190	31.296491761078222	122.60707889914444	0.2	254.2475675675676	7.978378378378379
414021000	1441066191	31.296491880679884	122.60707844910142	0.2	254.22378378378383	7.98918918918919
414021000	1441066192	31.296491999999997	122.607078	0.2	254.20000000000002	8.0
414021000	1441066193	31.29649211903665	122.60707755184262	0.19972222222222225	254.22472222222225	8.011111111111111
414021000	1441066194	31.2964922377914	122.60707710462567	0.19944444444444445	254.24944444444446	8.022222222222222
414021000	1441066195	31.296492356266583	122.60707665834403	0.1991666666666667	254.2741666666667	8.033333333333333
414021000	1441066196	31.29649247446463	122.60707621299258	0.1988888888888889	254.29888888888888	8.044444444444446
414021000	1441066197	31.29649259238787	122.60707576856625	0.19861111111111113	254.32361111111115	8.055555555555555
414021000	1441066198	31.29649271003876	122.60707532505988	0.19833333333333333	254.34833333333333	8.066666666666666
414021000	1441066199	31.296492827419584	122.60707488246837	0.19805555555555557	254.37305555555557	8.077777777777778
414021000	1441066200	31.296492944532787	122.60707444078662	0.1977777777777778	254.39777777777778	8.088888888888889
414021000	1441066201	31.296493061380755	122.6070740000095	0.1975	254.4225	8.1
414021000	1441066202	31.29649317796584	122.6070735601319	0.19722222222222224	254.44722222222225	8.11111111111111
414021000	1441066203	31.29649329429043	122.60707312114872	0.19694444444444445	254.47194444444446	8.122222222222224
414021000	1441066204	31.29649341035692	122.60707268305481	0.19666666666666668	254.4966666666667	8.133333333333335
414021000	1441066205	31.296493526167673	122.6070722458451	0.1963888888888889	254.52138888888888	8.144444444444444
414021000	1441066206	31.2964936417251	122.60707180951445	0.19611111111111112	254.54611111111114	8.155555555555555
414021000	1441066207	31.29649375703154	122.60707137405777	0.19583333333333333	254.57083333333333	8.166666666666666
414021000	1441066208	31.29649387208941	122.6070709394699	0.19555555555555557	254.59555555555556	8.177777777777777
414021000	1441066209	31.296493986901087	122.60707050574575	0.1952777777777778	254.62027777777777	8.18888888888889
414021000	1441066210	31.296494101468934	122.60707007288022	0.195	254.645	8.200000000000001
414021000	1441066211	31.296494215795345	122.6070696408682	0.19472222222222224	254.66972222222225	8.211111111111112
414021000	1441066212	31.2964943298827	122.60706920970458	0.19444444444444445	254.69444444444446	8.222222222222223
414021000	1441066213	31.296494443733366	122.6070687793842	0.19416666666666668	254.7191666666667	8.233333333333334
414021000	1441066214	31.296494557349764	122.60706834990197	0.1938888888888889	254.74388888888888	8.244444444444444
414021000	1441066215	31.29649467073424	122.60706792125279	0.19361111111111112	254.76861111111114	8.255555555555555
414021000	1441066216	31.296494783889187	122.60706749343154	0.19333333333333336	254.79333333333332	8.266666666666667
414021000	1441066217	31.296494896816988	122.60706706643312	0.19305555555555556	254.81805555555556	8.277777777777779
414021000	1441066218	31.29649500952002	122.60706664025238	0.1927777777777778	254.84277777777783	8.28888888888889
414021000	1441066219	31.29649512200066	122.60706621488424	0.1925	254.8675	8.3
414021000	1441066220	31.296495234261293	122.60706579032357	0.19222222222222224	254.89222222222224	8.311111111111112
414021000	1441066221	31.296495346304322	122.60706536656527	0.19194444444444445	254.91694444444445	8.322222222222223
414021000	1441066222	31.2964954581321	122.60706494360419	0.19166666666666668	254.9416666666667	8.333333333333332
414021000	1441066223	31.296495569747016	122.60706452143528	0.1913888888888889	254.9663888888889	8.344444444444445
414021000	1441066224	31.296495681151452	122.60706410005335	0.19111111111111112	254.99111111111114	8.355555555555556
414021000	1441066225	31.296495792347798	122.60706367945335	0.19083333333333335	255.01583333333332	8.366666666666667
414021000	1441066226	31.296495903338432	122.60706325963012	0.19055555555555556	255.04055555555558	8.377777777777778
414021000	1441066227	31.29649601412572	122.60706284057859	0.1902777777777778	255.06527777777782	8.38888888888889
414021000	1441066228	31.29649612471206	122.60706242229361	0.19	255.09	8.4
414021000	1441066229	31.296496235099834	122.60706200477006	0.18972222222222224	255.11472222222224	8.411111111111111
414021000	1441066230	31.296496345291427	122.60706158800288	0.18944444444444444	255.13944444444445	8.422222222222222
414021000	1441066231	31.296496455289216	122.6070611719869	0.18916666666666668	255.1641666666667	8.433333333333334
414021000	1441066232	31.296496565095563	122.60706075671705	0.1888888888888889	255.1888888888889	8.444444444444445
414021000	1441066233	31.29649667471287	122.60706034218815	0.18861111111111112	255.21361111111113	8.455555555555556
414021000	1441066234	31.296496784143518	122.60705992839516	0.18833333333333335	255.23833333333332	8.466666666666667
414021000	1441066235	31.296496893389897	122.60705951533294	0.18805555555555556	255.26305555555558	8.477777777777778
414021000	1441066236	31.296497002454355	122.60705910299636	0.1877777777777778	255.28777777777782	8.488888888888889
414021000	1441066237	31.296497111339303	122.60705869138036	0.1875	255.3125	8.5
414021000	1441066238	31.29649722004712	122.60705828047973	0.18722222222222223	255.33722222222227	8.511111111111113
414021000	1441066239	31.296497328580173	122.60705787028945	0.18694444444444447	255.36194444444445	8.522222222222222
414021000	1441066240	31.296497436940854	122.60705746080433	0.18666666666666668	255.38666666666668	8.533333333333333
414021000	1441066241	31.296497545131555	122.60705705201931	0.1863888888888889	255.4113888888889	8.544444444444444
414021000	1441066242	31.296497653154635	122.6070566439293	0.18611111111111112	255.43611111111113	8.555555555555555
414021000	1441066243	31.296497761012485	122.60705623652909	0.18583333333333335	255.4608333333333	8.566666666666666
414021000	1441066244	31.296497868707494	122.60705582981365	0.18555555555555556	255.48555555555558	8.577777777777778
414021000	1441066245	31.29649797624204	122.60705542377784	0.1852777777777778	255.51027777777782	8.58888888888889
414021000	1441066246	31.296498083618488	122.60705501841655	0.185	255.535	8.600000000000001
414021000	1441066247	31.296498190839248	122.60705461372463	0.18472222222222223	255.55972222222226	8.61111111111111
414021000	1441066248	31.296498297906687	122.60705420969704	0.18444444444444447	255.58444444444444	8.622222222222222
414021000	1441066249	31.29649840482317	122.60705380632858	0.18416666666666667	255.60916666666668	8.633333333333333
414021000	1441066250	31.296498511591107	122.6070534036142	0.1838888888888889	255.6338888888889	8.644444444444444
414021000	1441066251	31.29649861821287	122.60705300154879	0.1836111111111111	255.65861111111113	8.655555555555557
414021000	1441066252	31.296498724690828	122.60705260012716	0.18333333333333335	255.68333333333334	8.666666666666668
414021000	1441066253	31.29649883102738	122.6070521993443	0.18305555555555555	255.70805555555557	8.677777777777779
414021000	1441066254	31.2964989372249	122.60705179919502	0.1827777777777778	255.7327777777778	8.68888888888889
414021000	1441066255	31.296499043285763	122.60705139967422	0.1825	255.7575	8.7
414021000	1441066256	31.296499149212377	122.60705100077682	0.18222222222222223	255.78222222222226	8.71111111111111
414021000	1441066257	31.296499255007085	122.60705060249768	0.18194444444444446	255.80694444444444	8.722222222222221
414021000	1441066258	31.296499360672293	122.6070502048317	0.18166666666666667	255.83166666666668	8.733333333333334
414021000	1441066259	31.296499466210378	122.6070498077737	0.1813888888888889	255.8563888888889	8.744444444444445
414021000	1441066260	31.296499571623713	122.60704941131868	0.1811111111111111	255.88111111111112	8.755555555555556
414021000	1441066261	31.296499676914696	122.60704901546146	0.18083333333333335	255.90583333333336	8.766666666666667
414021000	1441066262	31.296499782085693	122.6070486201969	0.18055555555555558	255.93055555555557	8.777777777777779
414021000	1441066263	31.29649988713909	122.60704822551996	0.1802777777777778	255.9552777777778	8.78888888888889
414021000	1441066264	31.29649999207728	122.60704783142548	0.18000000000000002	255.98000000000002	8.799999999999999
414021000	1441066265	31.296500096902623	122.60704743790835	0.17972222222222223	256.00472222222226	8.811111111111112
414021000	1441066266	31.29650020161752	122.60704704496344	0.17944444444444446	256.02944444444444	8.822222222222223
414021000	1441066267	31.29650030622435	122.60704665258568	0.17916666666666667	256.0541666666667	8.833333333333334
414021000	1441066268	31.29650041072548	122.60704626076992	0.1788888888888889	256.07888888888886	8.844444444444445
414021000	1441066269	31.2965005151233	122.60704586951105	0.1786111111111111	256.10361111111115	8.855555555555556
414021000	1441066270	31.296500619420197	122.60704547880398	0.17833333333333334	256.1283333333334	8.866666666666667
414021000	1441066271	31.29650072361855	122.60704508864356	0.17805555555555558	256.15305555555557	8.877777777777778
414021000	1441066272	31.296500827720735	122.60704469902473	0.17777777777777778	256.1777777777778	8.88888888888889
414021000	1441066273	31.296500931729128	122.60704430994231	0.17750000000000002	256.2025	8.9
414021000	1441066274	31.296501035646138	122.60704392139124	0.17722222222222223	256.2272222222222	8.911111111111111
414021000	1441066275	31.296501139474117	122.60704353336637	0.17694444444444446	256.25194444444446	8.922222222222222
414021000	1441066276	31.29650124321547	122.60704314586262	0.17666666666666667	256.2766666666667	8.933333333333334
414021000	1441066277	31.29650134687256	122.60704275887484	0.1763888888888889	256.3013888888889	8.944444444444445
414021000	1441066278	31.296501450447767	122.60704237239796	0.1761111111111111	256.3261111111111	8.955555555555556
414021000	1441066279	31.296501553943482	122.60704198642681	0.17583333333333334	256.35083333333336	8.966666666666667
414021000	1441066280	31.296501657362093	122.60704160095632	0.17555555555555558	256.3755555555556	8.977777777777778
414021000	1441066281	31.29650176070596	122.60704121598135	0.17527777777777778	256.40027777777783	8.988888888888889
414021000	1441066282	31.29650186397749	122.60704083149682	0.17500000000000002	256.425	9.0
414021000	1441066283	31.296501967179047	122.60704044749758	0.17472222222222222	256.44972222222225	9.011111111111111
414021000	1441066284	31.29650207031303	122.60704006397854	0.17444444444444446	256.47444444444443	9.022222222222222
414021000	1441066285	31.296502173381793	122.60703968093458	0.1741666666666667	256.49916666666667	9.033333333333333
414021000	1441066286	31.296502276387738	122.60703929836056	0.1738888888888889	256.5238888888889	9.044444444444446
414021000	1441066287	31.29650237933324	122.60703891625141	0.17361111111111113	256.54861111111114	9.055555555555557
414021000	1441066288	31.2965024822207	122.60703853460201	0.17333333333333334	256.5733333333334	9.066666666666668
414021000	1441066289	31.296502585052448	122.60703815340722	0.17305555555555557	256.59805555555556	9.077777777777778
414021000	1441066290	31.29650268783092	122.60703777266191	0.17277777777777778	256.6227777777778	9.088888888888889
414021000	1441066291	31.29650279055847	122.60703739236104	0.17250000000000001	256.6475	9.1
414021000	1441066292	31.296502893237484	122.6070370124994	0.17222222222222222	256.6722222222223	9.11111111111111
414021000	1441066293	31.296502995870362	122.60703663307197	0.17194444444444446	256.69694444444445	9.122222222222224
414021000	1441066294	31.296503098459453	122.60703625407356	0.1716666666666667	256.7216666666667	9.133333333333335
414021000	1441066295	31.29650320100717	122.60703587549911	0.1713888888888889	256.74638888888893	9.144444444444446
414021000	1441066296	31.296503303515856	122.6070354973435	0.17111111111111113	256.7711111111111	9.155555555555557
414021000	1441066297	31.296503405987927	122.60703511960159	0.17083333333333334	256.79583333333335	9.166666666666668
414021000	1441066298	31.29650350842575	122.60703474226827	0.17055555555555557	256.8205555555556	9.177777777777777
414021000	1441066299	31.29650361083173	122.60703436533845	0.17027777777777778	256.8452777777778	9.188888888888888
414021000	1441066300	31.296503713208207	122.60703398880698	0.17	256.87	9.200000000000001
414021000	1441066301	31.296503815557585	122.60703361266877	0.16972222222222222	256.89472222222224	9.211111111111112
414021000	1441066302	31.29650391788225	122.60703323691871	0.16944444444444445	256.9194444444444	9.222222222222223
414021000	1441066303	31.296504020184575	122.60703286155169	0.1691666666666667	256.94416666666666	9.233333333333334
414021000	1441066304	31.296504122466953	122.60703248656257	0.1688888888888889	256.96888888888896	9.244444444444445
414021000	1441066305	31.296504224731752	122.60703211194627	0.16861111111111113	256.99361111111114	9.255555555555555
414021000	1441066306	31.296504326981356	122.60703173769765	0.16833333333333333	257.0183333333334	9.266666666666666
414021000	1441066307	31.29650442921815	122.60703136381159	0.16805555555555557	257.04305555555555	9.277777777777779
414021000	1441066308	31.296504531444505	122.607030990283	0.1677777777777778	257.0677777777778	9.28888888888889
414021000	1441066309	31.29650463366283	122.60703061710676	0.1675	257.0925	9.3
414021000	1441066310	31.296504735875477	122.60703024427774	0.16722222222222222	257.11722222222227	9.311111111111112
414021000	1441066311	31.296504838084847	122.60702987179084	0.16694444444444445	257.14194444444445	9.322222222222223
414021000	1441066312	31.296504940293307	122.60702949964096	0.16666666666666669	257.1666666666667	9.333333333333334
414021000	1441066313	31.29650504250325	122.60702912782297	0.1663888888888889	257.1913888888889	9.344444444444445
414021000	1441066314	31.29650514471705	122.60702875633174	0.16611111111111113	257.2161111111111	9.355555555555556
414021000	1441066315	31.29650524693709	122.60702838516218	0.16583333333333333	257.24083333333334	9.366666666666667
414021000	1441066316	31.29650534916575	122.6070280143092	0.16555555555555557	257.2655555555556	9.377777777777778
414021000	1441066317	31.296505451405416	122.60702764376761	0.1652777777777778	257.2902777777778	9.38888888888889
414021000	1441066318	31.296505553658474	122.60702727353237	0.165	257.315	9.4
414021000	1441066319	31.296505655927294	122.60702690359834	0.16472222222222224	257.33972222222224	9.411111111111111
414021000	1441066320	31.296505758214266	122.60702653396041	0.16444444444444445	257.3644444444444	9.422222222222222
414021000	1441066321	31.296505860521762	122.60702616461343	0.16416666666666668	257.3891666666667	9.433333333333334
414021000	1441066322	31.296505962852173	122.60702579555235	0.16388888888888892	257.41388888888895	9.444444444444446
414021000	1441066323	31.29650606520788	122.607025426772	0.16361111111111112	257.43861111111113	9.455555555555556
414021000	1441066324	31.29650616759125	122.6070250582673	0.16333333333333333	257.46333333333337	9.466666666666667
414021000	1441066325	31.2965062700047	122.60702469003314	0.16305555555555556	257.48805555555555	9.477777777777778
414021000	1441066326	31.296506372450562	122.60702432206436	0.1627777777777778	257.5127777777778	9.488888888888889
414021000	1441066327	31.296506474931267	122.60702395435591	0.1625	257.5375	9.5
414021000	1441066328	31.29650657744917	122.60702358690263	0.16222222222222224	257.56222222222226	9.511111111111113
414021000	1441066329	31.29650668000663	122.60702321969943	0.16194444444444445	257.58694444444444	9.522222222222224
414021000	1441066330	31.296506782606084	122.60702285274118	0.16166666666666668	257.6116666666667	9.533333333333333
414021000	1441066331	31.29650688524986	122.60702248602276	0.16138888888888892	257.6363888888889	9.544444444444446
414021000	1441066332	31.29650698794038	122.60702211953907	0.16111111111111112	257.6611111111111	9.555555555555555
414021000	1441066333	31.296507090680002	122.60702175328503	0.16083333333333333	257.6858333333334	9.566666666666666
414021000	1441066334	31.296507193471122	122.60702138725547	0.16055555555555556	257.7105555555556	9.577777777777778
414021000	1441066335	31.296507296316108	122.60702102144529	0.1602777777777778	257.7352777777778	9.58888888888889
414021000	1441066336	31.296507399217344	122.60702065584938	0.16	257.76	9.600000000000001
414021000	1441066337	31.296507502177203	122.60702029046266	0.15972222222222224	257.78472222222223	9.611111111111112
414021000	1441066338	31.296507605198105	122.60701992527997	0.15944444444444444	257.80944444444447	9.622222222222224
414021000	1441066339	31.29650770828239	122.60701956029621	0.15916666666666668	257.8341666666667	9.633333333333333
414021000	1441066340	31.296507811432452	122.60701919550625	0.1588888888888889	257.85888888888894	9.644444444444444
414021000	1441066341	31.296507914650682	122.60701883090502	0.15861111111111112	257.8836111111111	9.655555555555555
414021000	1441066342	31.296508017939445	122.6070184664874	0.15833333333333335	257.90833333333336	9.666666666666668
414021000	1441066343	31.29650812130114	122.60701810224822	0.15805555555555556	257.93305555555554	9.677777777777779
414021000	1441066344	31.296508224738144	122.60701773818244	0.1577777777777778	257.9577777777778	9.68888888888889
414021000	1441066345	31.296508328252823	122.60701737428487	0.1575	257.9825	9.700000000000001
414021000	1441066346	31.296508431847574	122.60701701055045	0.15722222222222224	258.00722222222225	9.711111111111112
414021000	1441066347	31.296508535524783	122.60701664697407	0.15694444444444444	258.0319444444445	9.722222222222223
414021000	1441066348	31.296508639286813	122.60701628355059	0.15666666666666668	258.0566666666667	9.733333333333333
414021000	1441066349	31.296508743136062	122.6070159202749	0.1563888888888889	258.0813888888889	9.744444444444445
414021000	1441066350	31.296508847074904	122.60701555714189	0.15611111111111112	258.1061111111111	9.755555555555556
414021000	1441066351	31.29650895110572	122.60701519414646	0.15583333333333335	258.1308333333334	9.766666666666667
414021000	1441066352	31.296509055230903	122.60701483128346	0.15555555555555556	258.15555555555557	9.777777777777779
414021000	1441066353	31.296509159452807	122.60701446854782	0.1552777777777778	258.1802777777778	9.78888888888889
414021000	1441066354	31.29650926377385	122.60701410593441	0.15500000000000003	258.205	9.8
414021000	1441066355	31.29650936819639	122.60701374343812	0.15472222222222223	258.2297222222222	9.81111111111111
414021000	1441066356	31.296509472722807	122.60701338105382	0.15444444444444444	258.25444444444446	9.822222222222223
414021000	1441066357	31.2965095773555	122.60701301877637	0.15416666666666667	258.2791666666667	9.833333333333334
414021000	1441066358	31.296509682096826	122.60701265660073	0.1538888888888889	258.30388888888893	9.844444444444445
414021000	1441066359	31.296509786949194	122.60701229452172	0.15361111111111111	258.3286111111111	9.855555555555556
414021000	1441066360	31.296509891914955	122.60701193253428	0.15333333333333335	258.35333333333335	9.866666666666667
414021000	1441066361	31.296509996996523	122.60701157063326	0.15305555555555556	258.37805555555553	9.877777777777778
414021000	1441066362	31.29651010219625	122.60701120881356	0.1527777777777778	258.40277777777777	9.88888888888889
414021000	1441066363	31.296510207516555	122.60701084707004	0.15250000000000002	258.4275	9.9
414021000	1441066364	31.29651031295977	122.60701048539765	0.15222222222222223	258.45222222222225	9.911111111111111
414021000	1441066365	31.296510418528317	122.6070101237912	0.15194444444444447	258.4769444444445	9.922222222222224
414021000	1441066366	31.296510524224555	122.60700976224561	0.15166666666666667	258.50166666666667	9.933333333333334
414021000	1441066367	31.29651063005087	122.60700940075579	0.1513888888888889	258.5263888888889	9.944444444444445
414021000	1441066368	31.29651073600967	122.60700903931658	0.1511111111111111	258.55111111111114	9.955555555555556
414021000	1441066369	31.296510842103284	122.60700867792289	0.15083333333333335	258.5758333333334	9.966666666666667
414021000	1441066370	31.296510948334134	122.60700831656962	0.15055555555555555	258.60055555555556	9.97777777777778
414021000	1441066371	31.2965110547046	122.60700795525165	0.1502777777777778	258.6252777777778	9.98888888888889
414021000	1441066372	31.296511161217044	122.60700759396383	0.15000000000000002	258.65000000000003	10.000000000000002
414021000	1441066373	31.29651126787386	122.6070072327011	0.14972222222222223	258.6747222222222	10.011111111111111
414021000	1441066374	31.296511374677422	122.60700687145832	0.14944444444444446	258.6994444444445	10.022222222222222
414021000	1441066375	31.296511481630123	122.60700651023036	0.14916666666666667	258.7241666666667	10.033333333333333
414021000	1441066376	31.29651158873433	122.60700614901212	0.1488888888888889	258.7488888888889	10.044444444444444
414021000	1441066377	31.29651169599245	122.6070057877985	0.14861111111111114	258.7736111111111	10.055555555555557
414021000	1441066378	31.29651180340683	122.60700542658437	0.14833333333333334	258.79833333333335	10.066666666666668
414021000	1441066379	31.29651191097988	122.60700506536462	0.14805555555555555	258.8230555555555	10.07777777777778
414021000	1441066380	31.296512018713962	122.60700470413414	0.14777777777777779	258.8477777777778	10.088888888888889
414021000	1441066381	31.29651212661146	122.60700434288783	0.14750000000000002	258.87250000000006	10.100000000000001
414021000	1441066382	31.296512234674783	122.60700398162054	0.14722222222222223	258.89722222222224	10.11111111111111
414021000	1441066383	31.296512342906265	122.60700362032718	0.14694444444444446	258.9219444444445	10.122222222222222
414021000	1441066384	31.29651245130833	122.60700325900264	0.14666666666666667	258.94666666666666	10.133333333333335
414021000	1441066385	31.29651255988334	122.60700289764178	0.1463888888888889	258.9713888888889	10.144444444444446
414021000	1441066386	31.296512668633678	122.60700253623952	0.14611111111111114	258.99611111111113	10.155555555555557
414021000	1441066387	31.296512777561716	122.60700217479072	0.14583333333333334	259.02083333333337	10.166666666666668
414021000	1441066388	31.296512886669866	122.60700181329031	0.14555555555555558	259.04555555555555	10.177777777777779
414021000	1441066389	31.296512995960477	122.6070014517331	0.14527777777777778	259.0702777777778	10.188888888888888
414021000	1441066390	31.296513105435945	122.60700109011405	0.14500000000000002	259.095	10.200000000000001
414021000	1441066391	31.296513215098653	122.60700072842799	0.14472222222222222	259.1197222222222	10.211111111111112
414021000	1441066392	31.296513324950975	122.60700036666984	0.14444444444444446	259.1444444444445	10.222222222222223
414021000	1441066393	31.296513434995294	122.60700000483449	0.14416666666666667	259.1691666666667	10.233333333333334
414021000	1441066394	31.296513545234014	122.60699964291682	0.1438888888888889	259.1938888888889	10.244444444444445
414021000	1441066395	31.29651365566948	122.60699928091171	0.14361111111111113	259.2186111111111	10.255555555555556
414021000	1441066396	31.296513766304095	122.60699891881403	0.14333333333333334	259.24333333333334	10.266666666666667
414021000	1441066397	31.296513877140224	122.60699855661869	0.14305555555555557	259.2680555555556	10.277777777777779
414021000	1441066398	31.296513988180276	122.60699819432057	0.14277777777777778	259.2927777777778	10.28888888888889
414021000	1441066399	31.29651409942661	122.60699783191455	0.14250000000000002	259.31750000000005	10.3
414021000	1441066400	31.296514210881615	122.60699746939554	0.14222222222222225	259.34222222222223	10.311111111111112
414021000	1441066401	31.296514322547672	122.60699710675839	0.14194444444444446	259.36694444444447	10.322222222222223
414021000	1441066402	31.296514434427166	122.60699674399801	0.14166666666666666	259.39166666666665	10.333333333333334
414021000	1441066403	31.296514546522477	122.60699638110927	0.1413888888888889	259.4163888888889	10.344444444444445
414021000	1441066404	31.296514658835967	122.60699601808709	0.14111111111111113	259.4411111111111	10.355555555555556
414021000	1441066405	31.296514771370056	122.60699565492632	0.14083333333333334	259.46583333333336	10.366666666666667
414021000	1441066406	31.2965148841271	122.60699529162183	0.14055555555555557	259.49055555555555	10.37777777777778
414021000	1441066407	31.296514997109483	122.60699492816858	0.14027777777777778	259.5152777777778	10.38888888888889
414021000	1441066408	31.296515110319586	122.60699456456139	0.14	259.54	10.4
414021000	1441066409	31.296515223759794	122.60699420079516	0.13972222222222225	259.56472222222226	10.411111111111111
414021000	1441066410	31.296515337432485	122.6069938368648	0.13944444444444445	259.5894444444445	10.422222222222222
414021000	1441066411	31.296515451340053	122.60699347276518	0.13916666666666666	259.6141666666667	10.433333333333334
414021000	1441066412	31.296515565484867	122.60699310849118	0.1388888888888889	259.6388888888889	10.444444444444446
414021000	1441066413	31.296515679869305	122.60699274403771	0.13861111111111113	259.6636111111111	10.455555555555557
414021000	1441066414	31.29651579449574	122.60699237939961	0.13833333333333334	259.68833333333333	10.466666666666667
414021000	1441066415	31.296515909366605	122.60699201457182	0.13805555555555557	259.7130555555556	10.47777777777778
414021000	1441066416	31.29651602448423	122.60699164954917	0.13777777777777778	259.7377777777778	10.488888888888889
414021000	1441066417	31.296516139851	122.60699128432663	0.1375	259.76250000000005	10.5
414021000	1441066418	31.296516255469317	122.60699091889897	0.13722222222222225	259.7872222222222	10.511111111111111
414021000	1441066419	31.29651637134155	122.60699055326118	0.13694444444444445	259.81194444444446	10.522222222222224
414021000	1441066420	31.29651648747009	122.60699018740809	0.13666666666666666	259.83666666666664	10.533333333333335
414021000	1441066421	31.296516603857295	122.60698982133462	0.1363888888888889	259.86138888888894	10.544444444444446
414021000	1441066422	31.296516720505576	122.60698945503563	0.13611111111111113	259.8861111111111	10.555555555555557
414021000	1441066423	31.296516837417304	122.60698908850601	0.13583333333333336	259.91083333333336	10.566666666666666
414021000	1441066424	31.296516954594864	122.60698872174063	0.13555555555555557	259.9355555555556	10.577777777777778
414021000	1441066425	31.296517072040633	122.60698835473444	0.13527777777777777	259.9602777777778	10.588888888888889
414021000	1441066426	31.296517189756976	122.60698798748226	0.135	259.985	10.600000000000001
414021000	1441066427	31.296517307746303	122.60698761997898	0.13472222222222224	260.00972222222225	10.611111111111112
414021000	1441066428	31.29651742601098	122.60698725221954	0.13444444444444445	260.0344444444445	10.622222222222224
414021000	1441066429	31.296517544553396	122.60698688419878	0.13416666666666668	260.05916666666667	10.633333333333335
414021000	1441066430	31.296517663375916	122.60698651591159	0.1338888888888889	260.0838888888889	10.644444444444446
414021000	1441066431	31.29651778248094	122.60698614735288	0.13361111111111112	260.1086111111111	10.655555555555557
414021000	1441066432	31.296517901870853	122.60698577851751	0.13333333333333336	260.1333333333333	10.666666666666666
414021000	1441066433	31.29651802154802	122.60698540940038	0.13305555555555557	260.1580555555556	10.677777777777779
414021000	1441066434	31.29651814151481	122.60698503999636	0.13277777777777777	260.1827777777778	10.68888888888889
414021000	1441066435	31.29651826177364	122.60698467030036	0.1325	260.20750000000004	10.700000000000001
414021000	1441066436	31.296518382326887	122.60698430030727	0.13222222222222224	260.2322222222222	10.711111111111112
414021000	1441066437	31.29651850317691	122.60698393001194	0.13194444444444448	260.25694444444446	10.722222222222223
414021000	1441066438	31.2965186243261	122.60698355940927	0.13166666666666668	260.2816666666667	10.733333333333334
414021000	1441066439	31.29651874577684	122.60698318849418	0.1313888888888889	260.30638888888893	10.744444444444444
414021000	1441066440	31.296518867531514	122.60698281726152	0.13111111111111112	260.3311111111111	10.755555555555556
414021000	1441066441	31.296518989592496	122.6069824457062	0.13083333333333336	260.35583333333335	10.766666666666667
414021000	1441066442	31.296519111962166	122.60698207382308	0.13055555555555556	260.3805555555556	10.777777777777779
414021000	1441066443	31.296519234642936	122.60698170160704	0.13027777777777777	260.40527777777777	10.78888888888889
414021000	1441066444	31.29651935763714	122.60698132905299	0.13	260.43	10.8
414021000	1441066445	31.296519480947183	122.60698095615582	0.12972222222222224	260.45472222222224	10.811111111111112
414021000	1441066446	31.296519604575458	122.60698058291041	0.12944444444444447	260.4794444444445	10.822222222222223
414021000	1441066447	31.296519728524334	122.60698020931164	0.12916666666666668	260.50416666666666	10.833333333333336
414021000	1441066448	31.296519852796187	122.60697983535441	0.1288888888888889	260.5288888888889	10.844444444444445
414021000	1441066449	31.296519977393405	122.60697946103359	0.12861111111111112	260.55361111111114	10.855555555555558
414021000	1441066450	31.29652010231837	122.60697908634407	0.12833333333333335	260.5783333333334	10.866666666666667
414021000	1441066451	31.29652022757347	122.60697871128075	0.12805555555555556	260.6030555555556	10.877777777777778
414021000	1441066452	31.296520353161075	122.60697833583848	0.1277777777777778	260.6277777777778	10.88888888888889
414021000	1441066453	31.29652047908358	122.60697796001217	0.1275	260.65250000000003	10.9
414021000	1441066454	31.296520605343336	122.60697758379673	0.12722222222222224	260.6772222222222	10.911111111111113
414021000	1441066455	31.29652073194276	122.60697720718701	0.12694444444444447	260.70194444444445	10.922222222222224
414021000	1441066456	31.296520858884225	122.60697683017791	0.12666666666666668	260.7266666666667	10.933333333333335
414021000	1441066457	31.29652098617008	122.60697645276433	0.12638888888888888	260.7513888888889	10.944444444444445
414021000	1441066458	31.296521113802775	122.60697607494113	0.12611111111111112	260.77611111111116	10.955555555555556
414021000	1441066459	31.29652124178461	122.6069756967032	0.12583333333333335	260.80083333333334	10.966666666666667
414021000	1441066460	31.296521370118032	122.60697531804544	0.1255555555555556	260.8255555555556	10.977777777777778
414021000	1441066461	31.296521498805383	122.60697493896274	0.1252777777777778	260.85027777777776	10.98888888888889
414021000	1441066462	31.296521627849067	122.60697455944998	0.125	260.87500000000006	11.000000000000002
414021000	1441066463	31.296521757251448	122.606974179502	0.12472222222222223	260.89972222222224	11.011111111111113
414021000	1441066464	31.29652188701493	122.60697379911377	0.12444444444444445	260.9244444444445	11.022222222222222
414021000	1441066465	31.29652201714188	122.60697341828013	0.12416666666666668	260.94916666666666	11.033333333333335
414021000	1441066466	31.296522147634683	122.60697303699598	0.1238888888888889	260.9738888888889	11.044444444444444
414021000	1441066467	31.296522278495704	122.60697265525616	0.12361111111111112	260.99861111111113	11.055555555555555
414021000	1441066468	31.29652240972734	122.60697227305562	0.12333333333333335	261.02333333333337	11.066666666666668
414021000	1441066469	31.296522541331978	122.60697189038922	0.12305555555555557	261.0480555555556	11.07777777777778
414021000	1441066470	31.29652267331199	122.60697150725184	0.12277777777777779	261.0727777777778	11.08888888888889
414021000	1441066471	31.296522805669753	122.6069711236384	0.12250000000000001	261.0975	11.100000000000001
414021000	1441066472	31.29652293840768	122.60697073954373	0.12222222222222223	261.1222222222222	11.111111111111112
414021000	1441066473	31.29652307152809	122.60697035496277	0.12194444444444445	261.14694444444444	11.122222222222222
414021000	1441066474	31.296523205033445	122.60696996989033	0.12166666666666667	261.1716666666667	11.133333333333335
414021000	1441066475	31.29652333892606	122.60696958432139	0.1213888888888889	261.1963888888889	11.144444444444446
414021000	1441066476	31.29652347320835	122.60696919825078	0.12111111111111113	261.22111111111116	11.155555555555557
414021000	1441066477	31.296523607882673	122.60696881167341	0.12083333333333335	261.24583333333334	11.166666666666668
414021000	1441066478	31.296523742951432	122.60696842458412	0.12055555555555557	261.2705555555556	11.177777777777779
414021000	1441066479	31.296523878417016	122.60696803697788	0.12027777777777779	261.2952777777778	11.18888888888889
414021000	1441066480	31.29652401428177	122.60696764884952	0.12000000000000001	261.32000000000005	11.200000000000001
414021000	1441066481	31.296524150548116	122.6069672601939	0.11972222222222223	261.34472222222223	11.211111111111112
414021000	1441066482	31.296524287218404	122.60696687100597	0.11944444444444445	261.36944444444447	11.222222222222223
414021000	1441066483	31.296524424295022	122.6069664812806	0.11916666666666668	261.39416666666665	11.233333333333334
414021000	1441066484	31.29652456178037	122.60696609101264	0.1188888888888889	261.4188888888889	11.244444444444445
414021000	1441066485	31.296524699676805	122.606965700197	0.11861111111111113	261.4436111111111	11.255555555555556
414021000	1441066486	31.29652483798674	122.60696530882855	0.11833333333333335	261.46833333333336	11.266666666666667
414021000	1441066487	31.296524976712533	122.60696491690223	0.11805555555555557	261.4930555555556	11.277777777777779
414021000	1441066488	31.296525115856564	122.60696452441285	0.11777777777777779	261.5177777777778	11.28888888888889
414021000	1441066489	31.296525255421223	122.60696413135534	0.11750000000000001	261.5425	11.3
414021000	1441066490	31.296525395408892	122.6069637377246	0.11722222222222223	261.5672222222222	11.311111111111114
414021000	1441066491	31.29652553582194	122.60696334351549	0.11694444444444446	261.5919444444445	11.322222222222223
414021000	1441066492	31.29652567666276	122.6069629487229	0.11666666666666668	261.6166666666667	11.333333333333334
414021000	1441066493	31.29652581793373	122.60696255334172	0.1163888888888889	261.6413888888889	11.344444444444445
414021000	1441066494	31.296525959637233	122.60696215736682	0.11611111111111112	261.66611111111115	11.355555555555556
414021000	1441066495	31.29652610177566	122.60696176079313	0.11583333333333334	261.69083333333333	11.366666666666667
414021000	1441066496	31.296526244351377	122.60696136361548	0.11555555555555556	261.71555555555557	11.37777777777778
414021000	1441066497	31.296526387366782	122.6069609658288	0.11527777777777778	261.7402777777778	11.388888888888891
414021000	1441066498	31.29652653082423	122.60696056742795	0.115	261.76500000000004	11.4
414021000	1441066499	31.296526674726124	122.60696016840785	0.11472222222222224	261.7897222222222	11.411111111111113
414021000	1441066500	31.296526819074852	122.60695976876335	0.11444444444444446	261.81444444444446	11.422222222222222
414021000	1441066501	31.29652696387277	122.60695936848934	0.11416666666666668	261.8391666666667	11.433333333333334
414021000	1441066502	31.296527109122273	122.6069589675807	0.1138888888888889	261.8638888888889	11.444444444444445
414021000	1441066503	31.296527254825744	122.60695856603236	0.11361111111111112	261.8886111111112	11.455555555555557
414021000	1441066504	31.29652740098557	122.60695816383917	0.11333333333333334	261.91333333333336	11.466666666666669
414021000	1441066505	31.29652754760412	122.60695776099601	0.11305555555555556	261.9380555555556	11.47777777777778
414021000	1441066506	31.29652769468377	122.60695735749779	0.11277777777777778	261.9627777777778	11.48888888888889
414021000	1441066507	31.296527842226922	122.60695695333939	0.11250000000000002	261.9875	11.5
414021000	1441066508	31.29652799023595	122.60695654851567	0.11222222222222224	262.0122222222222	11.511111111111111
414021000	1441066509	31.29652813871324	122.60695614302156	0.11194444444444446	262.0369444444445	11.522222222222222
414021000	1441066510	31.296528287661157	122.6069557368519	0.11166666666666668	262.0616666666667	11.533333333333335
414021000	1441066511	31.29652843708211	122.60695533000164	0.1113888888888889	262.0863888888889	11.544444444444446
414021000	1441066512	31.29652858697844	122.60695492246559	0.11111111111111112	262.11111111111114	11.555555555555557
414021000	1441066513	31.296528737352578	122.6069545142387	0.11083333333333334	262.1358333333333	11.566666666666668
414021000	1441066514	31.296528888206858	122.60695410531582	0.11055555555555557	262.16055555555556	11.57777777777778
414021000	1441066515	31.296529039543678	122.60695369569183	0.1102777777777778	262.1852777777778	11.58888888888889
414021000	1441066516	31.29652919136544	122.60695328536166	0.11000000000000001	262.21000000000004	11.6
414021000	1441066517	31.2965293436745	122.60695287432014	0.10972222222222223	262.2347222222222	11.611111111111112
414021000	1441066518	31.29652949647326	122.6069524625622	0.10944444444444446	262.25944444444445	11.622222222222224
414021000	1441066519	31.296529649764082	122.60695205008271	0.10916666666666668	262.2841666666667	11.633333333333335
414021000	1441066520	31.296529803549358	122.60695163687654	0.1088888888888889	262.30888888888893	11.644444444444446
414021000	1441066521	31.296529957831474	122.6069512229386	0.10861111111111112	262.33361111111117	11.655555555555557
414021000	1441066522	31.296530112612793	122.60695080826379	0.10833333333333335	262.35833333333335	11.666666666666668
414021000	1441066523	31.296530267895715	122.60695039284693	0.10805555555555557	262.3830555555556	11.677777777777777
414021000	1441066524	31.29653042368262	122.60694997668298	0.10777777777777779	262.40777777777777	11.68888888888889
414021000	1441066525	31.296530579975876	122.60694955976682	0.10750000000000001	262.4325	11.700000000000001
414021000	1441066526	31.296530736777886	122.60694914209327	0.10722222222222223	262.45722222222224	11.711111111111112
414021000	1441066527	31.296530894091013	122.60694872365728	0.10694444444444445	262.4819444444445	11.722222222222223
414021000	1441066528	31.296531051917636	122.60694830445371	0.10666666666666667	262.5066666666667	11.733333333333334
414021000	1441066529	31.296531210260152	122.60694788447746	0.1063888888888889	262.5313888888889	11.744444444444445
414021000	1441066530	31.296531369120938	122.60694746372342	0.10611111111111113	262.55611111111114	11.755555555555555
414021000	1441066531	31.296531528502364	122.60694704218643	0.10583333333333335	262.5808333333333	11.76666666666667
414021000	1441066532	31.296531688406823	122.60694661986145	0.10555555555555557	262.6055555555556	11.777777777777779
414021000	1441066533	31.296531848836697	122.60694619674331	0.10527777777777779	262.6302777777778	11.788888888888891
414021000	1441066534	31.29653200979437	122.60694577282689	0.10500000000000001	262.65500000000003	11.8
414021000	1441066535	31.296532171282223	122.60694534810712	0.10472222222222223	262.67972222222227	11.811111111111112
414021000	1441066536	31.296532333302615	122.60694492257888	0.10444444444444445	262.70444444444445	11.822222222222223
414021000	1441066537	31.29653249585795	122.60694449623702	0.10416666666666667	262.7291666666667	11.833333333333334
414021000	1441066538	31.29653265895062	122.60694406907645	0.1038888888888889	262.7538888888889	11.844444444444447
414021000	1441066539	31.29653282258296	122.60694364109204	0.10361111111111113	262.77861111111116	11.855555555555556
414021000	1441066540	31.296532986757402	122.60694321227872	0.10333333333333335	262.80333333333334	11.866666666666669
414021000	1441066541	31.296533151476314	122.60694278263134	0.10305555555555557	262.8280555555556	11.877777777777778
414021000	1441066542	31.296533316742064	122.60694235214478	0.10277777777777779	262.85277777777776	11.888888888888891
414021000	1441066543	31.296533482557045	122.60694192081397	0.10250000000000001	262.8775	11.9
414021000	1441066544	31.296533648923628	122.60694148863372	0.10222222222222223	262.9022222222223	11.911111111111111
414021000	1441066545	31.296533815844203	122.606941055599	0.10194444444444446	262.9269444444445	11.922222222222224
414021000	1441066546	31.296533983321147	122.60694062170462	0.10166666666666668	262.9516666666667	11.933333333333335
414021000	1441066547	31.296534151356852	122.60694018694552	0.1013888888888889	262.9763888888889	11.944444444444446
414021000	1441066548	31.296534319953683	122.60693975131657	0.10111111111111112	263.00111111111113	11.955555555555556
414021000	1441066549	31.29653448911403	122.60693931481266	0.10083333333333334	263.0258333333333	11.966666666666669
414021000	1441066550	31.296534658840276	122.60693887742869	0.10055555555555556	263.0505555555556	11.977777777777778
414021000	1441066551	31.29653482913481	122.6069384391595	0.10027777777777779	263.0752777777778	11.988888888888889
414021000	1441066552	31.296535000000006	122.60693800000001	0.1	263.1	12.000000000000002
414021000	1441066553	31.296535171434705	122.60693755994612	0.1	263.1162790697675	12.017441860465118
414021000	1441066554	31.296535343423674	122.60693711899783	0.1	263.1325581395349	12.034883720930234
414021000	1441066555	31.296535515948182	122.60693667715616	0.1	263.14883720930237	12.05232558139535
414021000	1441066556	31.296535688989415	122.60693623442208	0.1	263.1651162790698	12.069767441860467
414021000	1441066557	31.296535862528646	122.6069357907966	0.1	263.18139534883727	12.087209302325583
414021000	1441066558	31.296536036547085	122.6069353462808	0.1	263.19767441860466	12.104651162790699
414021000	1441066559	31.296536211025966	122.60693490087561	0.1	263.2139534883721	12.122093023255815
414021000	1441066560	31.29653638594653	122.60693445458212	0.1	263.23023255813956	12.13953488372093
414021000	1441066561	31.296536561290022	122.60693400740128	0.1	263.246511627907	12.156976744186046
414021000	1441066562	31.296536737037652	122.6069335593341	0.1	263.2627906976744	12.174418604651162
414021000	1441066563	31.29653691317068	122.60693311038162	0.1	263.27906976744185	12.19186046511628
414021000	1441066564	31.296537089670355	122.60693266054484	0.1	263.2953488372093	12.209302325581397
414021000	1441066565	31.296537266517845	122.60693220982476	0.1	263.31162790697675	12.226744186046513
414021000	1441066566	31.29653744369446	122.60693175822244	0.1	263.3279069767442	12.24418604651163
414021000	1441066567	31.29653762118139	122.60693130573881	0.1	263.34418604651165	12.261627906976745
414021000	1441066568	31.29653779895988	122.60693085237497	0.1	263.3604651162791	12.279069767441861
414021000	1441066569	31.29653797701116	122.60693039813184	0.1	263.37674418604655	12.296511627906977
414021000	1441066570	31.29653815531648	122.6069299430105	0.1	263.39302325581394	12.313953488372093
414021000	1441066571	31.296538333857054	122.60692948701193	0.1	263.4093023255814	12.33139534883721
414021000	1441066572	31.296538512614134	122.60692903013715	0.1	263.42558139534884	12.348837209302326
414021000	1441066573	31.296538691568944	122.60692857238718	0.1	263.4418604651163	12.366279069767442
414021000	1441066574	31.296538870702733	122.60692811376302	0.1	263.45813953488374	12.383720930232558
414021000	1441066575	31.29653904999672	122.60692765426566	0.1	263.4744186046512	12.401162790697676
414021000	1441066576	31.296539229432135	122.60692719389615	0.1	263.49069767441864	12.418604651162791
414021000	1441066577	31.296539408990242	122.60692673265547	0.1	263.5069767441861	12.436046511627907
414021000	1441066578	31.296539588652237	122.60692627054463	0.1	263.52325581395354	12.453488372093025
414021000	1441066579	31.296539768399388	122.60692580756468	0.1	263.539534883721	12.47093023255814
414021000	1441066580	31.296539948212907	122.6069253437166	0.1	263.55581395348844	12.488372093023257
414021000	1441066581	31.29654012807403	122.60692487900141	0.1	263.57209302325583	12.505813953488373
414021000	1441066582	31.296540307964015	122.6069244134201	0.1	263.5883720930232	12.523255813953488
414021000	1441066583	31.296540487864075	122.60692394697372	0.1	263.6046511627907	12.540697674418604
414021000	1441066584	31.296540667755448	122.60692347966325	0.1	263.6209302325581	12.55813953488372
414021000	1441066585	31.29654084761935	122.6069230114897	0.1	263.6372093023256	12.575581395348838
414021000	1441066586	31.296541027437065	122.60692254245411	0.1	263.653488372093	12.593023255813954
414021000	1441066587	31.29654120718979	122.60692207255745	0.1	263.6697674418605	12.610465116279071
414021000	1441066588	31.29654138685876	122.60692160180076	0.1	263.6860465116279	12.627906976744187
414021000	1441066589	31.296541566425223	122.60692113018503	0.1	263.70232558139537	12.645348837209303
414021000	1441066590	31.296541745870414	122.60692065771133	0.1	263.7186046511628	12.662790697674419
414021000	1441066591	31.296541925175553	122.60692018438058	0.1	263.73488372093027	12.680232558139535
414021000	1441066592	31.296542104321883	122.60691971019385	0.1	263.7511627906977	12.697674418604652
414021000	1441066593	31.29654228329064	122.60691923515213	0.1	263.7674418604651	12.715116279069768
414021000	1441066594	31.29654246206307	122.60691875925644	0.1	263.78372093023256	12.732558139534884
414021000	1441066595	31.296542640620373	122.60691828250782	0.1	263.8	12.75
414021000	1441066596	31.29654281894382	122.6069178049072	0.1	263.81627906976746	12.767441860465116
414021000	1441066597	31.29654299701462	122.60691732645567	0.1	263.8325581395349	12.784883720930232
414021000	1441066598	31.296543174814037	122.6069168471542	0.1	263.84883720930236	12.80232558139535
414021000	1441066599	31.29654335232327	122.60691636700382	0.1	263.8651162790698	12.819767441860467
414021000	1441066600	31.296543529523596	122.60691588600554	0.1	263.8813953488372	12.837209302325583
414021000	1441066601	31.296543706396204	122.60691540416036	0.1	263.89767441860465	12.854651162790699
414021000	1441066602	31.29654388292235	122.60691492146928	0.1	263.9139534883721	12.872093023255815
414021000	1441066603	31.296544059083274	122.60691443793334	0.1	263.93023255813955	12.88953488372093
414021000	1441066604	31.296544234860203	122.60691395355354	0.1	263.946511627907	12.906976744186046
414021000	1441066605	31.29654441023436	122.60691346833089	0.1	263.9627906976744	12.924418604651162
414021000	1441066606	31.29654458518701	122.60691298226638	0.1	263.97906976744184	12.94186046511628
414021000	1441066607	31.296544759699362	122.60691249536107	0.1	263.9953488372093	12.959302325581396
414021000	1441066608	31.296544933752656	122.60691200761592	0.1	264.01162790697674	12.976744186046512
414021000	1441066609	31.296545107328132	122.60691151903195	0.1	264.0279069767442	12.994186046511627
414021000	1441066610	31.29654528040702	122.6069110296102	0.1	264.04418604651164	13.011627906976745
414021000	1441066611	31.296545452970573	122.60691053935167	0.1	264.0604651162791	13.029069767441861
414021000	1441066612	31.296545624999997	122.60691004825733	0.1	264.07674418604654	13.046511627906977
414021000	1441066613	31.29654579647654	122.60690955632828	0.1	264.093023255814	13.063953488372094
414021000	1441066614	31.296545967381434	122.60690906356544	0.1	264.10930232558144	13.08139534883721
414021000	1441066615	31.296546137695913	122.60690856996987	0.1	264.1255813953489	13.098837209302326
414021000	1441066616	31.296546307401215	122.60690807554255	0.1	264.14186046511634	13.116279069767442
414021000	1441066617	31.296546476478586	122.60690758028453	0.1	264.15813953488373	13.133720930232558
414021000	1441066618	31.296546644909235	122.60690708419678	0.1	264.1744186046512	13.151162790697674
414021000	1441066619	31.296546812674404	122.60690658728035	0.1	264.1906976744186	13.16860465116279
414021000	1441066620	31.296546979755334	122.60690608953621	0.1	264.206976744186	13.186046511627906
414021000	1441066621	31.29654714613326	122.60690559096541	0.1	264.2232558139535	13.203488372093023
414021000	1441066622	31.296547311789418	122.60690509156895	0.1	264.2395348837209	13.22093023255814
414021000	1441066623	31.296547476705058	122.60690459134781	0.1	264.25581395348837	13.238372093023257
414021000	1441066624	31.29654764086136	122.60690409030305	0.1	264.2720930232558	13.255813953488373
414021000	1441066625	31.296547804239626	122.60690358843564	0.1	264.28837209302327	13.273255813953488
414021000	1441066626	31.29654796682104	122.60690308574664	0.1	264.3046511627907	13.290697674418604
414021000	1441066627	31.29654812858687	122.606902582237	0.1	264.32093023255817	13.30813953488372
414021000	1441066628	31.29654828951833	122.60690207790776	0.1	264.3372093023256	13.325581395348836
414021000	1441066629	31.296548449596653	122.60690157275992	0.1	264.353488372093	13.343023255813954
414021000	1441066630	31.296548608803104	122.60690106679452	0.1	264.36976744186046	13.36046511627907
414021000	1441066631	31.296548767118882	122.60690056001253	0.1	264.3860465116279	13.377906976744185
414021000	1441066632	31.296548924525233	122.60690005241501	0.1	264.40232558139536	13.395348837209301
414021000	1441066633	31.296549081003395	122.60689954400294	0.1	264.4186046511628	13.412790697674419
414021000	1441066634	31.2965492365346	122.60689903477731	0.1	264.43488372093026	13.430232558139535
414021000	1441066635	31.29654939110008	122.6068985247392	0.1	264.4511627906977	13.44767441860465
414021000	1441066636	31.29654954468108	122.60689801388953	0.1	264.46744186046516	13.465116279069768
414021000	1441066637	31.296549697258843	122.60689750222939	0.1	264.4837209302326	13.482558139534884
414021000	1441066638	31.296549848814557	122.60689698975973	0.1	264.50000000000006	13.5
414021000	1441066639	31.296549999329503	122.60689647648162	0.1	264.51627906976745	13.517441860465116
414021000	1441066640	31.296550148784906	122.60689596239602	0.1	264.5325581395349	13.534883720930232
414021000	1441066641	31.296550297161993	122.60689544750396	0.1	264.5488372093023	13.552325581395348
414021000	1441066642	31.296550444441994	122.60689493180648	0.1	264.56511627906974	13.569767441860463
414021000	1441066643	31.29655059060616	122.60689441530452	0.1	264.5813953488372	13.587209302325581
414021000	1441066644	31.29655073563572	122.60689389799917	0.1	264.59767441860464	13.604651162790697
414021000	1441066645	31.2965508795119	122.60689337989139	0.1	264.6139534883721	13.622093023255815
414021000	1441066646	31.296551022215926	122.60689286098221	0.1	264.63023255813954	13.63953488372093
414021000	1441066647	31.29655116372906	122.60689234127264	0.1	264.646511627907	13.656976744186046
414021000	1441066648	31.29655130403253	122.60689182076369	0.1	264.66279069767444	13.674418604651162
414021000	1441066649	31.29655144310754	122.60689129945635	0.1	264.6790697674419	13.691860465116278
414021000	1441066650	31.29655158093536	122.60689077735167	0.1	264.69534883720934	13.709302325581396
414021000	1441066651	31.296551717497216	122.60689025445063	0.1	264.7116279069768	13.726744186046512
414021000	1441066652	31.296551852774336	122.60688973075426	0.1	264.7279069767442	13.744186046511627
414021000	1441066653	31.296551986747964	122.60688920626355	0.1	264.74418604651163	13.761627906976743
414021000	1441066654	31.29655211939932	122.60688868097955	0.1	264.7604651162791	13.77906976744186
414021000	1441066655	31.296552250709645	122.6068881549032	0.1	264.7767441860465	13.796511627906975
414021000	1441066656	31.296552380660174	122.6068876280356	0.1	264.793023255814	13.813953488372093
414021000	1441066657	31.296552509232157	122.60688710037768	0.1	264.8093023255814	13.83139534883721
414021000	1441066658	31.296552636406798	122.6068865719305	0.1	264.8255813953488	13.848837209302326
414021000	1441066659	31.296552762165355	122.6068860426951	0.1	264.84186046511627	13.866279069767442
414021000	1441066660	31.29655288648906	122.60688551267239	0.1	264.8581395348837	13.883720930232558
414021000	1441066661	31.296553009359133	122.60688498186346	0.1	264.87441860465117	13.901162790697674
414021000	1441066662	31.296553130756834	122.60688445026929	0.1	264.8906976744186	13.91860465116279
414021000	1441066663	31.29655325066338	122.60688391789093	0.1	264.90697674418607	13.936046511627906
414021000	1441066664	31.29655336905999	122.60688338472936	0.1	264.92325581395346	13.953488372093023
414021000	1441066665	31.296553485927937	122.60688285078557	0.1	264.9395348837209	13.970930232558139
414021000	1441066666	31.296553601248434	122.60688231606062	0.1	264.95581395348836	13.988372093023255
414021000	1441066667	31.296553715002695	122.60688178055548	0.1	264.9720930232558	14.00581395348837
414021000	1441066668	31.296553827172005	122.60688124427116	0.1	264.98837209302326	14.023255813953488
414021000	1441066669	31.296553937737563	122.60688070720873	0.1	265.0046511627907	14.040697674418604
414021000	1441066670	31.296554046680594	122.60688016936913	0.1	265.02093023255816	14.05813953488372
414021000	1441066671	31.296554153982356	122.60687963075341	0.1	265.0372093023256	14.075581395348838
414021000	1441066672	31.296554259624074	122.60687909136256	0.1	265.05348837209306	14.093023255813954
414021000	1441066673	31.296554363586992	122.60687855119761	0.1	265.0697674418605	14.11046511627907
414021000	1441066674	31.296554465852346	122.60687801025955	0.1	265.08604651162796	14.127906976744185
414021000	1441066675	31.29655456640135	122.60687746854944	0.1	265.10232558139535	14.145348837209301
414021000	1441066676	31.296554665215265	122.60687692606821	0.1	265.1186046511628	14.162790697674417
414021000	1441066677	31.296554762275296	122.60687638281695	0.1	265.1348837209302	14.180232558139533
414021000	1441066678	31.29655485756271	122.60687583879661	0.1	265.15116279069764	14.19767441860465
414021000	1441066679	31.296554951058717	122.60687529400825	0.1	265.1674418604651	14.215116279069766
414021000	1441066680	31.296555042744554	122.60687474845285	0.1	265.18372093023254	14.232558139534884
414021000	1441066681	31.296555132601462	122.60687420213141	0.1	265.2	14.25
414021000	1441066682	31.296555220610674	122.60687365504499	0.1	265.21627906976744	14.267441860465116
414021000	1441066683	31.296555306753433	122.60687310719455	0.1	265.2325581395349	14.284883720930232
414021000	1441066684	31.296555391010973	122.60687255858113	0.1	265.24883720930234	14.302325581395348
414021000	1441066685	31.296555473364503	122.60687200920573	0.1	265.2651162790698	14.319767441860465
414021000	1441066686	31.29655555379529	122.60687145906935	0.1	265.28139534883724	14.33720930232558
414021000	1441066687	31.296555632284534	122.60687090817304	0.1	265.2976744186047	14.354651162790697
414021000	1441066688	31.29655570881351	122.60687035651779	0.1	265.3139534883721	14.372093023255811
414021000	1441066689	31.296555783363434	122.60686980410458	0.1	265.3302325581395	14.389534883720929
414021000	1441066690	31.296555855915535	122.60686925093447	0.1	265.346511627907	14.406976744186046
414021000	1441066691	31.29655592645105	122.60686869700845	0.1	265.3627906976744	14.424418604651162
414021000	1441066692	31.296555994951213	122.6068681423275	0.1	265.3790697674419	14.44186046511628
414021000	1441066693	31.29655606139727	122.60686758689268	0.1	265.3953488372093	14.459302325581394
414021000	1441066694	31.29655612577043	122.60686703070499	0.1	265.4116279069768	14.476744186046512
414021000	1441066695	31.296556188051962	122.60686647376544	0.1	265.4279069767442	14.494186046511626
414021000	1441066696	31.29655624822309	122.606865916075	0.1	265.4441860465116	14.511627906976743
414021000	1441066697	31.296556306265025	122.60686535763473	0.1	265.46046511627907	14.529069767441861
414021000	1441066698	31.296556362159023	122.60686479844563	0.1	265.4767441860465	14.546511627906975
414021000	1441066699	31.296556415886315	122.6068642385087	0.1	265.49302325581397	14.563953488372093
414021000	1441066700	31.296556467428132	122.60686367782498	0.1	265.50930232558136	14.581395348837207
414021000	1441066701	31.296556516765726	122.60686311639542	0.1	265.5255813953488	14.598837209302324
414021000	1441066702	31.296556563880298	122.60686255422108	0.1	265.54186046511626	14.61627906976744
414021000	1441066703	31.296556608753104	122.60686199130298	0.1	265.5581395348837	14.633720930232558
414021000	1441066704	31.296556651365382	122.6068614276421	0.1	265.57441860465116	14.651162790697676
414021000	1441066705	31.29655669169835	122.60686086323946	0.1	265.5906976744186	14.66860465116279
414021000	1441066706	31.29655672973326	122.6068602980961	0.1	265.60697674418606	14.686046511627907
414021000	1441066707	31.29655676545135	122.60685973221298	0.1	265.6232558139535	14.703488372093021
414021000	1441066708	31.296556798833834	122.60685916559113	0.1	265.63953488372096	14.720930232558139
414021000	1441066709	31.296556829861952	122.60685859823157	0.1	265.6558139534884	14.738372093023253
414021000	1441066710	31.296556858516947	122.6068580301353	0.1	265.67209302325585	14.75581395348837
414021000	1441066711	31.29655688478006	122.60685746130335	0.1	265.68837209302325	14.773255813953488
414021000	1441066712	31.296556908632503	122.60685689173671	0.1	265.7046511627907	14.790697674418603
414021000	1441066713	31.29655693005553	122.60685632143641	0.1	265.72093023255815	14.80813953488372
414021000	1441066714	31.296556949030375	122.60685575040344	0.1	265.7372093023256	14.825581395348836
414021000	1441066715	31.296556965538255	122.60685517863884	0.1	265.753488372093	14.843023255813954
414021000	1441066716	31.296556979560407	122.60685460614359	0.1	265.76976744186044	14.860465116279068
414021000	1441066717	31.29655699107809	122.60685403291872	0.1	265.7860465116279	14.877906976744185
414021000	1441066718	31.29655700007253	122.60685345896525	0.1	265.80232558139534	14.895348837209303
414021000	1441066719	31.29655700652494	122.60685288428415	0.1	265.8186046511628	14.912790697674417
414021000	1441066720	31.296557010416578	122.60685230887644	0.1	265.83488372093024	14.930232558139535
414021000	1441066721	31.296557011728662	122.60685173274318	0.1	265.8511627906977	14.947674418604649
414021000	1441066722	31.29655701044244	122.60685115588534	0.1	265.86744186046514	14.965116279069766
414021000	1441066723	31.296557006539135	122.60685057830395	0.1	265.8837209302325	14.98255813953488
414021000	1441066724	31.296557	122.60685	0.1	265.9	14.999999999999998
414021000	1441066725	31.296556990814867	122.60684942097483	0.1010752688172043	265.9155913978495	15.01075268817204
414021000	1441066726	31.296556979008134	122.60684884123103	0.10215053763440861	265.93118279569893	15.021505376344086
414021000	1441066727	31.29655696461278	122.60684826077147	0.1032258064516129	265.9467741935484	15.032258064516128
414021000	1441066728	31.29655694766177	122.6068476795991	0.10430107526881721	265.9623655913978	15.043010752688172
414021000	1441066729	31.296556928188124	122.6068470977168	0.1053763440860215	265.97795698924733	15.053763440860214
414021000	1441066730	31.29655690622483	122.60684651512747	0.10645161290322581	265.9935483870968	15.064516129032256
414021000	1441066731	31.296556881804882	122.60684593183403	0.10752688172043011	266.0091397849462	15.0752688172043
414021000	1441066732	31.296556854961235	122.60684534783935	0.10860215053763442	266.0247311827957	15.086021505376342
414021000	1441066733	31.296556825726924	122.60684476314636	0.10967741935483871	266.0403225806452	15.096774193548388
414021000	1441066734	31.296556794134933	122.60684417775796	0.11075268817204302	266.05591397849463	15.10752688172043
414021000	1441066735	31.296556760218234	122.60684359167705	0.11182795698924732	266.0715053763441	15.11827956989247
414021000	1441066736	31.29655672400983	122.60684300490652	0.11290322580645162	266.0870967741935	15.129032258064516
414021000	1441066737	31.296556685542697	122.60684241744929	0.11397849462365592	266.102688172043	15.139784946236558
414021000	1441066738	31.29655664484986	122.60684182930824	0.11505376344086021	266.1182795698925	15.150537634408602
414021000	1441066739	31.29655660196428	122.6068412404863	0.11612903225806452	266.1338709677419	15.161290322580644
414021000	1441066740	31.296556556918954	122.60684065098634	0.11720430107526883	266.14946236559143	15.172043010752686
414021000	1441066741	31.29655650974687	122.60684006081132	0.11827956989247312	266.1650537634408	15.182795698924732
414021000	1441066742	31.296556460481032	122.60683946996407	0.11935483870967742	266.18064516129033	15.193548387096772
414021000	1441066743	31.296556409154423	122.60683887844755	0.12043010752688173	266.1962365591398	15.204301075268818
414021000	1441066744	31.29655635580003	122.60683828626462	0.12150537634408604	266.2118279569893	15.21505376344086
414021000	1441066745	31.296556300450852	122.60683769341821	0.12258064516129033	266.2274193548387	15.225806451612902
414021000	1441066746	31.29655624313987	122.60683709991122	0.12365591397849462	266.2430107526882	15.236559139784946
414021000	1441066747	31.296556183900087	122.60683650574653	0.12473118279569893	266.2586021505376	15.247311827956988
414021000	1441066748	31.29655612276449	122.60683591092707	0.12580645161290324	266.27419354838713	15.258064516129034
414021000	1441066749	31.296556059766058	122.60683531545573	0.12688172043010754	266.2897849462366	15.268817204301074
414021000	1441066750	31.296555994937805	122.60683471933542	0.12795698924731183	266.305376344086	15.279569892473116
414021000	1441066751	31.29655592831269	122.60683412256904	0.12903225806451613	266.3209677419355	15.290322580645162
414021000	1441066752	31.296555859923735	122.60683352515947	0.13010752688172045	266.3365591397849	15.301075268817204
414021000	1441066753	31.296555789803918	122.60683292710965	0.13118279569892474	266.35215053763443	15.311827956989248
414021000	1441066754	31.29655571798623	122.60683232842244	0.13225806451612904	266.3677419354839	15.32258064516129
414021000	1441066755	31.296555644503655	122.6068317291008	0.13333333333333333	266.3833333333333	15.333333333333332
414021000	1441066756	31.2965555693892	122.6068311291476	0.13440860215053763	266.3989247311828	15.344086021505376
414021000	1441066757	31.296555492675843	122.60683052856571	0.13548387096774195	266.4145161290323	15.354838709677418
414021000	1441066758	31.29655541439659	122.60682992735808	0.13655913978494624	266.4301075268817	15.365591397849464
414021000	1441066759	31.2965553345844	122.6068293255276	0.13763440860215054	266.4456989247312	15.376344086021504
414021000	1441066760	31.29655525327229	122.60682872307716	0.13870967741935486	266.4612903225806	15.387096774193546
414021000	1441066761	31.296555170493257	122.6068281200097	0.13978494623655915	266.47688172043013	15.397849462365592
414021000	1441066762	31.296555086280286	122.60682751632807	0.14086021505376345	266.4924731182796	15.408602150537634
414021000	1441066763	31.296555000666338	122.6068269120352	0.14193548387096774	266.5080645161291	15.419354838709678
414021000	1441066764	31.29655491368444	122.60682630713399	0.14301075268817204	266.5236559139785	15.43010752688172
414021000	1441066765	31.29655482536758	122.60682570162733	0.14408602150537636	266.539247311828	15.440860215053762
414021000	1441066766	31.296554735748725	122.60682509551813	0.14516129032258066	266.5548387096774	15.451612903225806
414021000	1441066767	31.2965546448609	122.60682448880931	0.14623655913978495	266.5704301075269	15.462365591397848
414021000	1441066768	31.29655455273707	122.60682388150377	0.14731182795698924	266.5860215053764	15.47311827956989
414021000	1441066769	31.296554459410235	122.6068232736044	0.14838709677419354	266.60161290322577	15.483870967741936
414021000	1441066770	31.296554364913383	122.6068226651141	0.14946236559139786	266.6172043010753	15.494623655913976
414021000	1441066771	31.2965542692795	122.60682205603577	0.15053763440860216	266.6327956989247	15.505376344086022
414021000	1441066772	31.296554172541587	122.60682144637234	0.15161290322580645	266.64838709677423	15.516129032258064
414021000	1441066773	31.296554074732622	122.60682083612666	0.15268817204301077	266.6639784946236	15.526881720430108
414021000	1441066774	31.296553975885626	122.60682022530166	0.15376344086021507	266.6795698924731	15.53763440860215
414021000	1441066775	31.29655387603355	122.60681961390029	0.15483870967741936	266.6951612903226	15.548387096774192
414021000	1441066776	31.296553775209418	122.60681900192537	0.15591397849462366	266.7107526881721	15.559139784946238
414021000	1441066777	31.29655367344619	122.60681838937985	0.15698924731182795	266.7263440860215	15.569892473118278
414021000	1441066778	31.29655357077688	122.60681777626662	0.15806451612903227	266.741935483871	15.58064516129032
414021000	1441066779	31.29655346723448	122.6068171625886	0.15913978494623657	266.7575268817204	15.591397849462366
414021000	1441066780	31.296553362851967	122.60681654834868	0.16021505376344086	266.7731182795699	15.602150537634408
414021000	1441066781	31.296553257662342	122.60681593354975	0.16129032258064516	266.7887096774194	15.612903225806452
414021000	1441066782	31.296553151698582	122.60681531819473	0.16236559139784945	266.8043010752688	15.623655913978494
414021000	1441066783	31.2965530449937	122.60681470228653	0.16344086021505377	266.8198924731183	15.634408602150536
414021000	1441066784	31.296552937580667	122.606814085828	0.16451612903225807	266.8354838709677	15.64516129032258
414021000	1441066785	31.296552829492484	122.60681346882212	0.16559139784946236	266.8510752688172	15.655913978494622
414021000	1441066786	31.296552720762154	122.60681285127174	0.16666666666666669	266.8666666666667	15.666666666666668
414021000	1441066787	31.29655261142264	122.60681223317977	0.16774193548387098	266.8822580645161	15.67741935483871
414021000	1441066788	31.296552501506948	122.60681161454913	0.16881720430107527	266.89784946236557	15.68817204301075
414021000	1441066789	31.296552391048063	122.60681099538272	0.16989247311827957	266.9134408602151	15.698924731182796
414021000	1441066790	31.296552280078995	122.60681037568342	0.17096774193548386	266.9290322580645	15.709677419354838
414021000	1441066791	31.2965521686327	122.60680975545414	0.17204301075268819	266.94462365591403	15.720430107526882
414021000	1441066792	31.296552056742215	122.6068091346978	0.17311827956989248	266.9602150537634	15.731182795698924
414021000	1441066793	31.296551944440484	122.60680851341728	0.17419354838709677	266.9758064516129	15.741935483870966
414021000	1441066794	31.296551831760524	122.60680789161547	0.1752688172043011	266.9913978494624	15.752688172043012
414021000	1441066795	31.29655171873533	122.60680726929536	0.17634408602150536	267.0069892473118	15.763440860215052
414021000	1441066796	31.296551605397884	122.60680664645975	0.1774193548387097	267.0225806451613	15.774193548387098
414021000	1441066797	31.29655149178117	122.60680602311156	0.17849462365591398	267.0381720430107	15.78494623655914
414021000	1441066798	31.29655137791819	122.60680539925374	0.17956989247311828	267.0537634408602	15.795698924731182
414021000	1441066799	31.296551263841927	122.60680477488917	0.1806451612903226	267.06935483870967	15.806451612903226
414021000	1441066800	31.296551149585387	122.60680415002075	0.1817204301075269	267.0849462365592	15.817204301075268
414021000	1441066801	31.296551035181533	122.60680352465135	0.1827956989247312	267.10053763440857	15.827956989247314
414021000	1441066802	31.29655092066338	122.60680289878393	0.1838709677419355	267.1161290322581	15.838709677419354
414021000	1441066803	31.29655080606391	122.60680227242136	0.18494623655913978	267.1317204301075	15.849462365591396
414021000	1441066804	31.296550691416137	122.60680164556655	0.1860215053763441	267.147311827957	15.860215053763442
414021000	1441066805	31.29655057675301	122.6068010182224	0.1870967741935484	267.1629032258065	15.870967741935484
414021000	1441066806	31.296550462107525	122.60680039039181	0.1881720430107527	267.1784946236559	15.881720430107528
414021000	1441066807	31.296550347512717	122.60679976207769	0.189247311827957	267.19408602150537	15.89247311827957
414021000	1441066808	31.296550233001547	122.60679913328292	0.19032258064516128	267.2096774193549	15.903225806451612
414021000	1441066809	31.29655011860699	122.60679850401046	0.1913978494623656	267.2252688172043	15.913978494623656
414021000	1441066810	31.296550004362064	122.60679787426312	0.1924731182795699	267.2408602150538	15.924731182795698
414021000	1441066811	31.296549890299758	122.6067972440439	0.1935483870967742	267.2564516129032	15.935483870967744
414021000	1441066812	31.296549776453038	122.60679661335563	0.1946236559139785	267.27204301075267	15.946236559139786
414021000	1441066813	31.296549662854922	122.60679598220125	0.1956989247311828	267.2876344086022	15.956989247311826
414021000	1441066814	31.296549549538394	122.60679535058367	0.1967741935483871	267.3032258064516	15.967741935483872
414021000	1441066815	31.29654943653644	122.60679471850575	0.19784946236559142	267.31881720430107	15.978494623655914
414021000	1441066816	31.296549323882047	122.60679408597042	0.1989247311827957	267.3344086021505	15.989247311827958
414021000	1441066817	31.296549211608216	122.60679345298057	0.2	267.35	16.0
414021000	1441066818	31.29654909974793	122.60679281953914	0.2010752688172043	267.36559139784947	16.01075268817204
414021000	1441066819	31.296548988334187	122.606792185649	0.2021505376344086	267.381182795699	16.021505376344088
414021000	1441066820	31.29654887739997	122.60679155131304	0.20322580645161292	267.39677419354837	16.032258064516128
414021000	1441066821	31.29654876697829	122.6067909165342	0.2043010752688172	267.4123655913979	16.043010752688172
414021000	1441066822	31.296548657102115	122.60679028131534	0.2053763440860215	267.4279569892473	16.053763440860216
414021000	1441066823	31.29654854780444	122.6067896456594	0.2064516129032258	267.4435483870968	16.064516129032256
414021000	1441066824	31.296548439118265	122.60678900956925	0.2075268817204301	267.4591397849462	16.075268817204304
414021000	1441066825	31.29654833107655	122.60678837304782	0.20860215053763442	267.4747311827957	16.086021505376344
414021000	1441066826	31.296548223712342	122.60678773609801	0.20967741935483872	267.49032258064517	16.096774193548388
414021000	1441066827	31.29654811705859	122.6067870987227	0.210752688172043	267.5059139784946	16.107526881720432
414021000	1441066828	31.296548011148296	122.60678646092481	0.21182795698924733	267.5215053763441	16.118279569892472
414021000	1441066829	31.296547906014453	122.60678582270725	0.2129032258064516	267.5370967741935	16.129032258064516
414021000	1441066830	31.296547801690043	122.60678518407289	0.21397849462365592	267.552688172043	16.13978494623656
414021000	1441066831	31.296547698208084	122.60678454502467	0.21505376344086022	267.56827956989247	16.150537634408604
414021000	1441066832	31.296547595601506	122.60678390556548	0.2161290322580645	267.583870967742	16.161290322580644
414021000	1441066833	31.29654749390338	122.6067832656982	0.21720430107526884	267.5994623655914	16.172043010752688
414021000	1441066834	31.296547393146643	122.60678262542578	0.21827956989247313	267.61505376344087	16.182795698924732
414021000	1441066835	31.296547293364306	122.60678198475108	0.21935483870967742	267.6306451612903	16.193548387096776
414021000	1441066836	31.296547194589333	122.606781343677	0.22043010752688172	267.6462365591398	16.20430107526882
414021000	1441066837	31.296547096854763	122.60678070220648	0.221505376344086	267.66182795698927	16.21505376344086
414021000	1441066838	31.296547000193552	122.6067800603424	0.22258064516129034	267.6774193548387	16.225806451612904
414021000	1441066839	31.296546904638706	122.60677941808764	0.22365591397849463	267.69301075268817	16.236559139784948
414021000	1441066840	31.2965468102232	122.60677877544515	0.22473118279569892	267.7086021505377	16.247311827956988
414021000	1441066841	31.296546716980032	122.6067781324178	0.22580645161290322	267.7241935483871	16.258064516129036
414021000	1441066842	31.296546624942195	122.6067774890085	0.22688172043010754	267.73978494623657	16.268817204301076
414021000	1441066843	31.296546534142696	122.60677684522015	0.22795698924731184	267.755376344086	16.279569892473116
414021000	1441066844	31.296546444614503	122.60677620105567	0.22903225806451613	267.77096774193546	16.290322580645164
414021000	1441066845	31.296546356390596	122.60677555651792	0.23010752688172043	267.78655913978497	16.301075268817204
414021000	1441066846	31.296546269504002	122.60677491160985	0.23118279569892475	267.8021505376344	16.311827956989248
414021000	1441066847	31.29654618398769	122.60677426633433	0.23225806451612904	267.8177419354839	16.322580645161292
414021000	1441066848	31.296546099874654	122.6067736206943	0.23333333333333334	267.8333333333333	16.333333333333332
414021000	1441066849	31.29654601719789	122.6067729746926	0.23440860215053763	267.8489247311828	16.34408602150538
414021000	1441066850	31.296545935990377	122.60677232833221	0.23548387096774195	267.86451612903227	16.35483870967742
414021000	1441066851	31.296545856285118	122.60677168161595	0.23655913978494625	267.8801075268818	16.365591397849464
414021000	1441066852	31.296545778115078	122.60677103454681	0.23763440860215054	267.89569892473116	16.376344086021508
414021000	1441066853	31.296545701513296	122.60677038712761	0.23870967741935484	267.91129032258067	16.387096774193548
414021000	1441066854	31.29654562651274	122.60676973936131	0.23978494623655913	267.9268817204301	16.397849462365592
414021000	1441066855	31.296545553146373	122.60676909125078	0.24086021505376345	267.9424731182796	16.408602150537636
414021000	1441066856	31.296545481447243	122.60676844279897	0.24193548387096775	267.95806451612907	16.41935483870968
414021000	1441066857	31.296545411448278	122.6067677940087	0.24301075268817204	267.9736559139785	16.43010752688172
414021000	1441066858	31.29654534318251	122.60676714488294	0.24408602150537634	267.98924731182797	16.440860215053764
414021000	1441066859	31.29654527668291	122.60676649542457	0.24516129032258066	268.0048387096774	16.451612903225808
414021000	1441066860	31.296545211982497	122.60676584563647	0.24623655913978496	268.0204301075269	16.46236559139785
414021000	1441066861	31.296545149114227	122.60676519552162	0.24731182795698925	268.03602150537637	16.473118279569892
414021000	1441066862	31.296545088111117	122.60676454508281	0.24838709677419354	268.0516129032258	16.483870967741936
414021000	1441066863	31.296545029006126	122.60676389432302	0.24946236559139787	268.06720430107526	16.49462365591398
414021000	1441066864	31.29654497183229	122.60676324324517	0.25053763440860216	268.08279569892477	16.505376344086024
414021000	1441066865	31.296544916622583	122.60676259185207	0.25161290322580643	268.0983870967742	16.516129032258064
414021000	1441066866	31.296544863409967	122.60676194014673	0.25268817204301075	268.11397849462367	16.52688172043011
414021000	1441066867	31.29654481222747	122.60676128813196	0.2537634408602151	268.1295698924731	16.537634408602152
414021000	1441066868	31.29654476310806	122.60676063581072	0.2548387096774194	268.1451612903226	16.548387096774192
414021000	1441066869	31.29654471608475	122.60675998318591	0.25591397849462366	268.16075268817207	16.55913978494624
414021000	1441066870	31.2965446711905	122.60675933026039	0.25698924731182793	268.1763440860215	16.56989247311828
414021000	1441066871	31.296544628458328	122.6067586770371	0.25806451612903225	268.19193548387096	16.580645161290324
414021000	1441066872	31.296544587921204	122.60675802351894	0.2591397849462366	268.2075268817204	16.591397849462368
414021000	1441066873	31.296544549612136	122.6067573697088	0.2602150537634409	268.2231182795699	16.602150537634408
414021000	1441066874	31.29654451356412	122.60675671560959	0.26129032258064516	268.23870967741937	16.612903225806456
414021000	1441066875	31.29654447981012	122.6067560612242	0.26236559139784943	268.25430107526887	16.623655913978496
414021000	1441066876	31.296544448383152	122.60675540655555	0.26344086021505375	268.26989247311826	16.63440860215054
414021000	1441066877	31.2965444193162	122.60675475160654	0.2645161290322581	268.28548387096777	16.645161290322584
414021000	1441066878	31.29654439264224	122.60675409638004	0.2655913978494624	268.3010752688172	16.655913978494624
414021000	1441066879	31.296544368394283	122.60675344087902	0.26666666666666666	268.3166666666667	16.666666666666668
414021000	1441066880	31.29654434660531	122.60675278510632	0.267741935483871	268.3322580645161	16.67741935483871
414021000	1441066881	31.29654432730832	122.60675212906486	0.26881720430107525	268.3478494623656	16.688172043010752
414021000	1441066882	31.29654431053629	122.60675147275755	0.2698924731182796	268.36344086021506	16.698924731182796
414021000	1441066883	31.296544296322235	122.60675081618729	0.2709677419354839	268.37903225806457	16.70967741935484
414021000	1441066884	31.29654428469912	122.60675015935699	0.2720430107526882	268.394623655914	16.720430107526884
414021000	1441066885	31.29654427569995	122.60674950226954	0.2731182795698925	268.41021505376347	16.731182795698928
414021000	1441066886	31.2965442693577	122.60674884492784	0.27419354838709675	268.4258064516129	16.741935483870968
414021000	1441066887	31.296544265705386	122.6067481873348	0.2752688172043011	268.44139784946236	16.752688172043012
414021000	1441066888	31.296544264775978	122.60674752949332	0.2763440860215054	268.45698924731187	16.763440860215056
414021000	1441066889	31.29654426660249	122.6067468714063	0.2774193548387097	268.4725806451613	16.7741935483871
414021000	1441066890	31.29654427121788	122.60674621307665	0.278494623655914	268.48817204301076	16.78494623655914
414021000	1441066891	31.29654427865517	122.60674555450726	0.27956989247311825	268.5037634408602	16.795698924731184
414021000	1441066892	31.296544288947327	122.60674489570106	0.2806451612903226	268.5193548387097	16.806451612903228
414021000	1441066893	31.296544302127355	122.6067442366609	0.2817204301075269	268.53494623655916	16.817204301075268
414021000	1441066894	31.296544318228246	122.60674357738974	0.2827956989247312	268.5505376344086	16.827956989247316
414021000	1441066895	31.29654433728298	122.60674291789044	0.2838709677419355	268.56612903225806	16.838709677419356
414021000	1441066896	31.296544359324564	122.60674225816595	0.28494623655913975	268.58172043010757	16.8494623655914
414021000	1441066897	31.296544384385978	122.60674159821913	0.2860215053763441	268.597311827957	16.860215053763444
414021000	1441066898	31.296544412500218	122.60674093805287	0.2870967741935484	268.6129032258065	16.870967741935484
414021000	1441066899	31.296544443700277	122.60674027767013	0.2881720430107527	268.6284946236559	16.881720430107528
414021000	1441066900	31.296544478019136	122.60673961707376	0.289247311827957	268.6440860215054	16.89247311827957
414021000	1441066901	31.296544515489785	122.60673895626667	0.29032258064516125	268.65967741935486	16.903225806451612
414021000	1441066902	31.29654455614521	122.60673829525179	0.2913978494623656	268.6752688172043	16.91397849462366
414021000	1441066903	31.296544600018446	122.606737634032	0.2924731182795699	268.6908602150538	16.9247311827957
414021000	1441066904	31.296544647142422	122.60673697261024	0.2935483870967742	268.7064516129032	16.935483870967744
414021000	1441066905	31.296544697550175	122.60673631098935	0.2946236559139785	268.7220430107527	16.946236559139788
414021000	1441066906	31.296544751274666	122.60673564917225	0.2956989247311828	268.73763440860216	16.956989247311828
414021000	1441066907	31.296544808348912	122.60673498716189	0.2967741935483871	268.75322580645167	16.967741935483872
414021000	1441066908	31.29654486880588	122.60673432496111	0.2978494623655914	268.76881720430106	16.978494623655916
414021000	1441066909	31.296544932678582	122.60673366257286	0.2989247311827957	268.78440860215056	16.98924731182796
414021000	1441066910	31.29654499999999	122.60673300000002	0.30000000000000004	268.8	17.0
414021000	1441066911	31.29654507079329	122.60673233724634	0.29885057471264365	268.86609195402303	17.011494252873565
414021000	1441066912	31.29654514504243	122.60673167431902	0.29770114942528736	268.932183908046	17.022988505747126
414021000	1441066913	31.296545222721498	122.60673101122607	0.296551724137931	268.99827586206897	17.034482758620694
414021000	1441066914	31.296545303804656	122.60673034797553	0.2954022988505747	269.06436781609193	17.045977011494255
414021000	1441066915	31.29654538826598	122.60672968457547	0.2942528735632184	269.13045977011495	17.057471264367816
414021000	1441066916	31.296545476079626	122.60672902103387	0.29310344827586204	269.196551724138	17.06896551724138
414021000	1441066917	31.2965455672197	122.6067283573588	0.29195402298850576	269.26264367816094	17.080459770114942
414021000	1441066918	31.29654566166034	122.60672769355828	0.2908045977011494	269.32873563218396	17.09195402298851
414021000	1441066919	31.296545759375643	122.60672702964037	0.28965517241379307	269.39482758620693	17.10344827586207
414021000	1441066920	31.296545860339737	122.60672636561304	0.2885057471264368	269.4609195402299	17.114942528735632
414021000	1441066921	31.296545964526747	122.6067257014844	0.28735632183908044	269.5270114942529	17.126436781609197
414021000	1441066922	31.29654607191079	122.60672503726242	0.28620689655172415	269.5931034482759	17.13793103448276
414021000	1441066923	31.296546182465992	122.60672437295518	0.2850574712643678	269.65919540229885	17.149425287356323
414021000	1441066924	31.296546296166472	122.60672370857071	0.28390804597701147	269.72528735632187	17.160919540229887
414021000	1441066925	31.296546412986356	122.60672304411702	0.2827586206896552	269.79137931034484	17.17241379310345
414021000	1441066926	31.296546532899743	122.60672237960215	0.28160919540229884	269.8574712643678	17.183908045977013
414021000	1441066927	31.296546655880785	122.60672171503413	0.2804597701149425	269.9235632183908	17.195402298850578
414021000	1441066928	31.29654678190358	122.60672105042102	0.2793103448275862	269.98965517241385	17.20689655172414
414021000	1441066929	31.296546910942258	122.60672038577081	0.27816091954022987	270.0557471264368	17.218390804597703
414021000	1441066930	31.296547042970946	122.60671972109161	0.2770114942528735	270.1218390804598	17.229885057471265
414021000	1441066931	31.296547177963756	122.60671905639137	0.27586206896551724	270.1879310344828	17.24137931034483
414021000	1441066932	31.296547315894795	122.60671839167817	0.2747126436781609	270.25402298850577	17.252873563218394
414021000	1441066933	31.29654745673821	122.60671772696003	0.2735632183908046	270.32011494252873	17.264367816091955
414021000	1441066934	31.296547600468116	122.60671706224495	0.27241379310344827	270.38620689655176	17.27586206896552
414021000	1441066935	31.296547747058643	122.60671639754106	0.2712643678160919	270.4522988505747	17.28735632183908
414021000	1441066936	31.296547896483876	122.6067157328563	0.27011494252873564	270.5183908045977	17.298850574712645
414021000	1441066937	31.296548048717963	122.60671506819877	0.2689655172413793	270.5844827586207	17.31034482758621
414021000	1441066938	31.296548203735004	122.60671440357645	0.267816091954023	270.65057471264373	17.32183908045977
414021000	1441066939	31.296548361509167	122.60671373899739	0.26666666666666666	270.7166666666667	17.333333333333336
414021000	1441066940	31.296548522014536	122.60671307446965	0.2655172413793103	270.78275862068966	17.344827586206897
414021000	1441066941	31.296548685225222	122.60671241000124	0.26436781609195403	270.8488505747127	17.35632183908046
414021000	1441066942	31.29654885111538	122.6067117456002	0.2632183908045977	270.91494252873565	17.367816091954026
414021000	1441066943	31.296549019659096	122.60671108127455	0.26206896551724135	270.9810344827586	17.379310344827587
414021000	1441066944	31.29654919083052	122.60671041703237	0.26091954022988506	271.04712643678164	17.390804597701152
414021000	1441066945	31.296549364603756	122.60670975288164	0.2597701149425287	271.1132183908046	17.402298850574713
414021000	1441066946	31.296549540952924	122.6067090888304	0.2586206896551724	271.17931034482757	17.413793103448278
414021000	1441066947	31.29654971985216	122.60670842488673	0.2574712643678161	271.2454022988506	17.425287356321842
414021000	1441066948	31.296549901275572	122.6067077610586	0.25632183908045975	271.31149425287356	17.436781609195403
414021000	1441066949	31.296550085197286	122.60670709735409	0.25517241379310346	271.3775862068966	17.448275862068968
414021000	1441066950	31.29655027159142	122.60670643378123	0.2540229885057471	271.4436781609196	17.459770114942533
414021000	1441066951	31.29655046043209	122.60670577034806	0.2528735632183908	271.50977011494257	17.471264367816094
414021000	1441066952	31.29655065169343	122.6067051070626	0.2517241379310345	271.57586206896553	17.48275862068966
414021000	1441066953	31.29655084534955	122.60670444393284	0.25057471264367814	271.64195402298856	17.49425287356322
414021000	1441066954	31.296551041374585	122.60670378096688	0.24942528735632183	271.7080459770115	17.50574712643678
414021000	1441066955	31.29655123974263	122.60670311817275	0.2482758620689655	271.7741379310345	17.51724137931035
414021000	1441066956	31.296551440427837	122.60670245555845	0.24712643678160917	271.84022988505745	17.52873563218391
414021000	1441066957	31.296551643404303	122.60670179313203	0.24597701149425286	271.9063218390805	17.540229885057474
414021000	1441066958	31.29655184864616	122.60670113090151	0.24482758620689654	271.97241379310344	17.551724137931036
414021000	1441066959	31.29655205612752	122.60670046887496	0.24367816091954023	272.03850574712646	17.563218390804597
414021000	1441066960	31.296552265822527	122.6066998070604	0.2425287356321839	272.1045977011495	17.574712643678165
414021000	1441066961	31.296552477705273	122.60669914546583	0.24137931034482757	272.17068965517245	17.586206896551726
414021000	1441066962	31.29655269174989	122.60669848409933	0.24022988505747125	272.2367816091954	17.597701149425287
414021000	1441066963	31.296552907930508	122.60669782296891	0.23908045977011494	272.30287356321844	17.60919540229885
414021000	1441066964	31.29655312622123	122.6066971620826	0.2379310344827586	272.3689655172414	17.620689655172413
414021000	1441066965	31.2965533465962	122.60669650144844	0.23678160919540228	272.4350574712644	17.63218390804598
414021000	1441066966	31.296553569029516	122.60669584107447	0.23563218390804597	272.5011494252874	17.643678160919542
414021000	1441066967	31.296553793495317	122.60669518096871	0.23448275862068965	272.56724137931036	17.655172413793103
414021000	1441066968	31.296554019967694	122.60669452113922	0.23333333333333334	272.6333333333333	17.666666666666668
414021000	1441066969	31.29655424842082	122.60669386159402	0.232183908045977	272.69942528735635	17.678160919540232
414021000	1441066970	31.29655447882876	122.60669320234112	0.23103448275862068	272.76551724137937	17.689655172413797
414021000	1441066971	31.296554711165683	122.60669254338862	0.22988505747126436	272.83160919540234	17.70114942528736
414021000	1441066972	31.296554945405674	122.60669188474446	0.22873563218390802	272.8977011494253	17.71264367816092
414021000	1441066973	31.296555181522873	122.60669122641677	0.2275862068965517	272.9637931034483	17.724137931034484
414021000	1441066974	31.296555419491387	122.60669056841351	0.2264367816091954	273.0298850574713	17.73563218390805
414021000	1441066975	31.296555659285353	122.60668991074274	0.22528735632183908	273.09597701149426	17.74712643678161
414021000	1441066976	31.296555900878893	122.6066892534125	0.22413793103448276	273.1620689655173	17.758620689655174
414021000	1441066977	31.2965561442461	122.60668859643083	0.22298850574712642	273.22816091954024	17.770114942528735
414021000	1441066978	31.29655638936112	122.60668793980575	0.2218390804597701	273.2942528735632	17.7816091954023
414021000	1441066979	31.296556636198073	122.60668728354528	0.2206896551724138	273.36034482758623	17.793103448275865
414021000	1441066980	31.296556884731075	122.60668662765751	0.21954022988505745	273.4264367816092	17.804597701149426
414021000	1441066981	31.296557134934243	122.6066859721504	0.21839080459770113	273.4925287356322	17.81609195402299
414021000	1441066982	31.296557386781707	122.60668531703205	0.21724137931034482	273.5586206896552	17.82758620689655
414021000	1441066983	31.296557640247578	122.60668466231046	0.2160919540229885	273.6247126436782	17.839080459770116
414021000	1441066984	31.296557895305984	122.60668400799368	0.2149425287356322	273.6908045977012	17.85057471264368
414021000	1441066985	31.29655815193105	122.6066833540897	0.21379310344827585	273.75689655172414	17.862068965517242
414021000	1441066986	31.296558410096868	122.6066827006066	0.21264367816091953	273.82298850574716	17.873563218390807
414021000	1441066987	31.296558669777593	122.60668204755241	0.21149425287356322	273.8890804597701	17.885057471264368
414021000	1441066988	31.29655893094734	122.60668139493514	0.21034482758620687	273.9551724137931	17.896551724137932
414021000	1441066989	31.29655919358023	122.60668074276286	0.20919540229885056	274.0212643678161	17.908045977011497
414021000	1441066990	31.29655945765037	122.60668009104357	0.20804597701149424	274.0873563218391	17.919540229885058
414021000	1441066991	31.2965597231319	122.60667943978532	0.20689655172413793	274.15344827586205	17.931034482758623
414021000	1441066992	31.296559989998904	122.60667878899613	0.2057471264367816	274.2195402298851	17.942528735632184
414021000	1441066993	31.296560258225544	122.60667813868407	0.20459770114942527	274.2856321839081	17.95402298850575
414021000	1441066994	31.296560527785925	122.60667748885713	0.20344827586206896	274.35172413793106	17.965517241379313
414021000	1441066995	31.296560798654166	122.60667683952337	0.20229885057471264	274.4178160919541	17.977011494252874
414021000	1441066996	31.296561070804398	122.6066761906908	0.2011494252873563	274.48390804597705	17.98850574712644
414021000	1441066997	31.29656134421073	122.60667554236751	0.19999999999999998	274.55	18.0
414021000	1441066998	31.29656161884729	122.60667489456146	0.19885057471264367	274.616091954023	18.011494252873565
414021000	1441066999	31.296561894688196	122.60667424728076	0.19770114942528735	274.682183908046	18.02298850574713
414021000	1441067000	31.296562171707567	122.60667360053336	0.19655172413793104	274.74827586206897	18.03448275862069
414021000	1441067001	31.29656244987953	122.60667295432737	0.1954022988505747	274.81436781609193	18.045977011494255
414021000	1441067002	31.296562729178195	122.60667230867077	0.19425287356321838	274.88045977011495	18.05747126436782
414021000	1441067003	31.296563009577717	122.60667166357165	0.19310344827586207	274.946551724138	18.06896551724138
414021000	1441067004	31.296563291052166	122.60667101903796	0.19195402298850572	275.01264367816094	18.080459770114945
414021000	1441067005	31.296563573575675	122.60667037507783	0.1908045977011494	275.07873563218396	18.091954022988507
414021000	1441067006	31.296563857122397	122.60666973169921	0.1896551724137931	275.14482758620693	18.103448275862068
414021000	1441067007	31.29656414166643	122.60666908891021	0.18850574712643678	275.2109195402299	18.114942528735636
414021000	1441067008	31.296564427181902	122.60666844671879	0.18735632183908046	275.2770114942529	18.126436781609197
414021000	1441067009	31.29656471364292	122.60666780513306	0.18620689655172412	275.3431034482759	18.13793103448276
414021000	1441067010	31.296565001023623	122.60666716416098	0.1850574712643678	275.40919540229885	18.149425287356323
414021000	1441067011	31.296565289298112	122.60666652381062	0.1839080459770115	275.47528735632187	18.160919540229884
414021000	1441067012	31.296565578440532	122.60666588409003	0.18275862068965515	275.54137931034484	18.172413793103452
414021000	1441067013	31.296565868424977	122.60666524500724	0.18160919540229883	275.6074712643678	18.183908045977013
414021000	1441067014	31.2965661592256	122.60666460657025	0.18045977011494252	275.6735632183908	18.195402298850574
414021000	1441067015	31.296566450816492	122.6066639687871	0.1793103448275862	275.73965517241385	18.20689655172414
414021000	1441067016	31.296566743171795	122.60666333166587	0.1781609195402299	275.8057471264368	18.218390804597703
414021000	1441067017	31.29656703626562	122.60666269521454	0.17701149425287355	275.8718390804598	18.229885057471268
414021000	1441067018	31.296567330072094	122.60666205944118	0.17586206896551723	275.9379310344828	18.24137931034483
414021000	1441067019	31.296567624565327	122.60666142435382	0.17471264367816092	276.00402298850577	18.25287356321839
414021000	1441067020	31.29656791971944	122.60666078996047	0.17356321839080457	276.07011494252873	18.264367816091955
414021000	1441067021	31.29656821550856	122.60666015626919	0.17241379310344826	276.13620689655176	18.27586206896552
414021000	1441067022	31.29656851190682	122.60665952328799	0.17126436781609194	276.2022988505747	18.287356321839084
414021000	1441067023	31.29656880888832	122.60665889102494	0.17011494252873563	276.2683908045977	18.298850574712645
414021000	1441067024	31.29656910642719	122.60665825948801	0.16896551724137931	276.3344827586207	18.310344827586206
414021000	1441067025	31.296569404497546	122.60665762868533	0.16781609195402297	276.40057471264373	18.32183908045977
414021000	1441067026	31.29656970307353	122.60665699862486	0.16666666666666666	276.4666666666667	18.333333333333336
414021000	1441067027	31.29657000212923	122.60665636931462	0.16551724137931034	276.53275862068966	18.344827586206897
414021000	1441067028	31.296570301638788	122.60665574076272	0.164367816091954	276.5988505747127	18.35632183908046
414021000	1441067029	31.296570601576327	122.60665511297714	0.16321839080459769	276.66494252873565	18.367816091954023
414021000	1441067030	31.29657090191596	122.60665448596593	0.16206896551724137	276.7310344827586	18.379310344827587
414021000	1441067031	31.2965712026318	122.60665385973711	0.16091954022988506	276.79712643678164	18.390804597701152
414021000	1441067032	31.296571503697987	122.60665323429875	0.15977011494252874	276.8632183908046	18.402298850574713
414021000	1441067033	31.296571805088618	122.60665260965882	0.1586206896551724	276.92931034482757	18.413793103448278
414021000	1441067034	31.296572106777845	122.60665198582541	0.15747126436781608	276.9954022988506	18.42528735632184
414021000	1441067035	31.296572408739763	122.60665136280656	0.15632183908045977	277.06149425287356	18.436781609195403
414021000	1441067036	31.296572710948517	122.60665074061023	0.15517241379310343	277.1275862068966	18.448275862068968
414021000	1441067037	31.296573013378193	122.60665011924456	0.1540229885057471	277.1936781609196	18.45977011494253
414021000	1441067038	31.296573316002945	122.6066494987175	0.1528735632183908	277.25977011494257	18.471264367816094
414021000	1441067039	31.296573618796874	122.60664887903711	0.15172413793103448	277.32586206896553	18.482758620689655
414021000	1441067040	31.296573921734108	122.60664826021144	0.15057471264367817	277.3919540229885	18.49425287356322
414021000	1441067041	31.29657422478877	122.60664764224852	0.14942528735632182	277.4580459770115	18.505747126436784
414021000	1441067042	31.296574527934975	122.60664702515636	0.1482758620689655	277.5241379310345	18.517241379310345
414021000	1441067043	31.296574831146845	122.606646408943	0.1471264367816092	277.59022988505745	18.52873563218391
414021000	1441067044	31.296575134398516	122.60664579361651	0.14597701149425285	277.6563218390805	18.54022988505747
414021000	1441067045	31.296575437664096	122.6066451791849	0.14482758620689654	277.72241379310344	18.551724137931036
414021000	1441067046	31.296575740917692	122.60664456565617	0.14367816091954022	277.78850574712646	18.5632183908046
414021000	1441067047	31.29657604413345	122.60664395303839	0.1425287356321839	277.8545977011495	18.57471264367816
414021000	1441067048	31.296576347285477	122.6066433413396	0.1413793103448276	277.92068965517245	18.586206896551726
414021000	1441067049	31.29657665034789	122.60664273056786	0.14022988505747125	277.9867816091954	18.59770114942529
414021000	1441067050	31.296576953294828	122.60664212073112	0.13908045977011493	278.05287356321844	18.60919540229885
414021000	1441067051	31.296577256100402	122.60664151183748	0.13793103448275862	278.1189655172414	18.620689655172416
414021000	1441067052	31.29657755873873	122.60664090389497	0.13678160919540228	278.1850574712644	18.632183908045977
414021000	1441067053	31.296577861183927	122.60664029691158	0.13563218390804596	278.2511494252874	18.64367816091954
414021000	1441067054	31.296578163410118	122.6066396908954	0.13448275862068965	278.31724137931036	18.655172413793107
414021000	1441067055	31.296578465391455	122.60663908585441	0.13333333333333333	278.3833333333333	18.666666666666668
414021000	1441067056	31.296578767101998	122.60663848179671	0.13218390804597702	278.44942528735635	18.678160919540232
414021000	1441067057	31.296579068515918	122.60663787873028	0.13103448275862067	278.51551724137937	18.689655172413794
414021000	1441067058	31.29657936960732	122.60663727666319	0.12988505747126436	278.58160919540234	18.701149425287355
414021000	1441067059	31.296579670350336	122.60663667560341	0.12873563218390804	278.6477011494253	18.712643678160923
414021000	1441067060	31.29657997071906	122.60663607555905	0.1275862068965517	278.7137931034483	18.724137931034484
414021000	1441067061	31.29658027068762	122.60663547653812	0.1264367816091954	278.7798850574713	18.73563218390805
414021000	1441067062	31.29658057023017	122.60663487854865	0.12528735632183907	278.84597701149426	18.74712643678161
414021000	1441067063	31.296580869320795	122.60663428159866	0.12413793103448276	278.9120689655173	18.75862068965517
414021000	1441067064	31.296581167933624	122.6066336856962	0.12298850574712644	278.97816091954024	18.77011494252874
414021000	1441067065	31.296581466042788	122.60663309084929	0.1218390804597701	279.0442528735632	18.7816091954023
414021000	1441067066	31.296581763622388	122.60663249706599	0.12068965517241378	279.11034482758623	18.79310344827586
414021000	1441067067	31.296582060646557	122.6066319043543	0.11954022988505747	279.1764367816092	18.804597701149426
414021000	1441067068	31.296582357089427	122.60663131272229	0.11839080459770113	279.2425287356322	18.816091954022987
414021000	1441067069	31.296582652925117	122.60663072217798	0.11724137931034481	279.3086206896552	18.827586206896555
414021000	1441067070	31.296582948127718	122.60663013272939	0.1160919540229885	279.3747126436782	18.839080459770116
414021000	1441067071	31.296583242671392	122.60662954438456	0.11494252873563218	279.4408045977012	18.850574712643677
414021000	1441067072	31.296583536530235	122.60662895715153	0.11379310344827587	279.50689655172414	18.862068965517242
414021000	1441067073	31.296583829678376	122.60662837103835	0.11264367816091952	279.57298850574716	18.873563218390807
414021000	1441067074	31.29658412208992	122.60662778605302	0.11149425287356321	279.6390804597701	18.88505747126437
414021000	1441067075	31.29658441373902	122.60662720220361	0.1103448275862069	279.7051724137931	18.896551724137932
414021000	1441067076	31.296584704599777	122.60662661949812	0.10919540229885055	279.7712643678161	18.908045977011493
414021000	1441067077	31.296584994646302	122.60662603794461	0.10804597701149424	279.8373563218391	18.91954022988506
414021000	1441067078	31.296585283852732	122.60662545755108	0.10689655172413792	279.90344827586205	18.931034482758623
414021000	1441067079	31.29658557219318	122.6066248783256	0.10574712643678161	279.9695402298851	18.942528735632184
414021000	1441067080	31.296585859641784	122.60662430027621	0.10459770114942529	280.0356321839081	18.95402298850575
414021000	1441067081	31.296586146172636	122.60662372341092	0.10344827586206895	280.10172413793106	18.96551724137931
414021000	1441067082	31.296586431759877	122.60662314773776	0.10229885057471264	280.1678160919541	18.977011494252878
414021000	1441067083	31.29658671637762	122.60662257326479	0.10114942528735632	280.23390804597705	18.98850574712644
414021000	1441067084	31.29658699999999	122.606622	0.09999999999999998	280.3	19.0
414021000	1441067085	31.296587282606364	122.60662142794895	0.10027624309392266	280.33370165745856	19.013812154696133
414021000	1441067086	31.296587564197097	122.60662085710699	0.1005524861878453	280.36740331491717	19.027624309392266
414021000	1441067087	31.296587844777815	122.60662028746704	0.10082872928176796	280.4011049723757	19.0414364640884
414021000	1441067088	31.296588124354148	122.60661971902191	0.10110497237569062	280.43480662983427	19.055248618784532
414021000	1441067089	31.296588402931693	122.60661915176452	0.10138121546961326	280.4685082872929	19.069060773480665
414021000	1441067090	31.296588680516074	122.60661858568768	0.10165745856353592	280.5022099447514	19.082872928176798
414021000	1441067091	31.296588957112935	122.60661802078431	0.10193370165745858	280.53591160221	19.096685082872927
414021000	1441067092	31.296589232727868	122.60661745704728	0.10220994475138122	280.56961325966853	19.11049723756906
414021000	1441067093	31.296589507366495	122.60661689446938	0.10248618784530387	280.60331491712714	19.124309392265193
414021000	1441067094	31.29658978103445	122.60661633304358	0.10276243093922653	280.63701657458563	19.138121546961326
414021000	1441067095	31.29659005373735	122.60661577276268	0.10303867403314917	280.6707182320442	19.15193370165746
414021000	1441067096	31.296590325480793	122.60661521361959	0.10331491712707183	280.7044198895028	19.165745856353592
414021000	1441067097	31.296590596270427	122.60661465560716	0.10359116022099447	280.73812154696134	19.179558011049725
414021000	1441067098	31.296590866111842	122.60661409871824	0.10386740331491713	280.7718232044199	19.193370165745858
414021000	1441067099	31.296591135010672	122.60661354294572	0.10414364640883979	280.80552486187844	19.20718232044199
414021000	1441067100	31.296591402972545	122.60661298828245	0.10441988950276243	280.83922651933705	19.220994475138124
414021000	1441067101	31.296591670003068	122.60661243472131	0.10469613259668509	280.8729281767956	19.234806629834257
414021000	1441067102	31.296591936107863	122.6066118822552	0.10497237569060774	280.90662983425415	19.248618784530386
414021000	1441067103	31.296592201292537	122.60661133087692	0.10524861878453039	280.94033149171275	19.26243093922652
414021000	1441067104	31.296592465562735	122.60661078057937	0.10552486187845304	280.9740331491713	19.276243093922652
414021000	1441067105	31.296592728924068	122.60661023135546	0.1058011049723757	281.00773480662986	19.290055248618785
414021000	1441067106	31.29659299138214	122.60660968319799	0.10607734806629834	281.0414364640884	19.303867403314918
414021000	1441067107	31.296593252942582	122.60660913609986	0.106353591160221	281.075138121547	19.31767955801105
414021000	1441067108	31.296593513611008	122.60660859005397	0.10662983425414366	281.10883977900556	19.331491712707184
414021000	1441067109	31.29659377339304	122.6066080450531	0.1069060773480663	281.1425414364641	19.345303867403317
414021000	1441067110	31.2965940322943	122.60660750109021	0.10718232044198896	281.17624309392266	19.35911602209945
414021000	1441067111	31.296594290320407	122.6066069581581	0.10745856353591161	281.2099447513813	19.372928176795583
414021000	1441067112	31.29659454747698	122.60660641624969	0.10773480662983426	281.2436464088398	19.386740331491715
414021000	1441067113	31.29659480376962	122.60660587535783	0.10801104972375691	281.2773480662983	19.40055248618785
414021000	1441067114	31.29659505920398	122.60660533547536	0.10828729281767957	281.3110497237569	19.41436464088398
414021000	1441067115	31.296595313785645	122.60660479659518	0.10856353591160221	281.3447513812155	19.42817679558011
414021000	1441067116	31.296595567520253	122.60660425871015	0.10883977900552487	281.378453038674	19.441988950276244
414021000	1441067117	31.29659582041343	122.60660372181316	0.10911602209944751	281.4121546961326	19.455801104972377
414021000	1441067118	31.29659607247076	122.60660318589701	0.10939226519337017	281.4458563535912	19.46961325966851
414021000	1441067119	31.29659632369792	122.60660265095464	0.10966850828729283	281.47955801104973	19.483425414364643
414021000	1441067120	31.296596574100477	122.6066021169789	0.10994475138121548	281.5132596685083	19.497237569060776
414021000	1441067121	31.296596823684066	122.60660158396264	0.11022099447513813	281.5469613259669	19.51104972375691
414021000	1441067122	31.296597072454325	122.60660105189872	0.11049723756906078	281.58066298342544	19.52486187845304
414021000	1441067123	31.29659732041685	122.60660052078005	0.11077348066298343	281.614364640884	19.538674033149174
414021000	1441067124	31.29659756757727	122.60659999059945	0.11104972375690608	281.64806629834254	19.552486187845307
414021000	1441067125	31.296597813941197	122.60659946134983	0.11132596685082874	281.68176795580115	19.56629834254144
414021000	1441067126	31.29659805951426	122.60659893302403	0.11160220994475138	281.7154696132597	19.58011049723757
414021000	1441067127	31.29659830430207	122.6065984056149	0.11187845303867404	281.74917127071825	19.593922651933703
414021000	1441067128	31.296598548310257	122.60659787911537	0.1121546961325967	281.78287292817686	19.607734806629836
414021000	1441067129	31.296598791544422	122.60659735351825	0.11243093922651934	281.8165745856354	19.62154696132597
414021000	1441067130	31.2965990340102	122.60659682881645	0.112707182320442	281.85027624309396	19.6353591160221
414021000	1441067131	31.29659927571321	122.60659630500281	0.11298342541436465	281.8839779005525	19.649171270718234
414021000	1441067132	31.296599516659054	122.6065957820702	0.1132596685082873	281.91767955801106	19.662983425414367
414021000	1441067133	31.29659975685336	122.60659526001152	0.11353591160220995	281.9513812154696	19.6767955801105
414021000	1441067134	31.29659999630177	122.6065947388196	0.11381215469613261	281.98508287292816	19.690607734806633
414021000	1441067135	31.296600235009873	122.60659421848732	0.11408839779005525	282.01878453038677	19.704419889502766
414021000	1441067136	31.296600472983293	122.60659369900752	0.11436464088397791	282.0524861878453	19.7182320441989
414021000	1441067137	31.29660071022766	122.60659318037312	0.11464088397790057	282.08618784530387	19.73204419889503
414021000	1441067138	31.29660094674858	122.60659266257696	0.11491712707182321	282.1198895027624	19.74585635359116
414021000	1441067139	31.296601182551676	122.60659214561191	0.11519337016574586	282.153591160221	19.759668508287294
414021000	1441067140	31.296601417642588	122.60659162947084	0.11546961325966851	282.1872928176796	19.773480662983427
414021000	1441067141	31.29660165202691	122.60659111414661	0.11574585635359116	282.2209944751381	19.787292817679557
414021000	1441067142	31.296601885710277	122.60659059963213	0.11602209944751382	282.25469613259673	19.80110497237569
414021000	1441067143	31.296602118698285	122.60659008592017	0.11629834254143648	282.2883977900553	19.814917127071823
414021000	1441067144	31.296602350996565	122.6065895730037	0.11657458563535912	282.32209944751384	19.828729281767956
414021000	1441067145	31.296602582610756	122.60658906087556	0.11685082872928178	282.3558011049724	19.84254143646409
414021000	1441067146	31.296602813546446	122.60658854952858	0.11712707182320442	282.389502762431	19.85635359116022
414021000	1441067147	31.296603043809274	122.60658803895569	0.11740331491712708	282.42320441988954	19.870165745856355
414021000	1441067148	31.296603273404852	122.60658752914969	0.11767955801104973	282.4569060773481	19.883977900552487
414021000	1441067149	31.29660350233881	122.60658702010349	0.11795580110497239	282.49060773480664	19.89779005524862
414021000	1441067150	31.296603730616752	122.60658651180997	0.11823204419889503	282.52430939226525	19.91160220994475
414021000	1441067151	31.29660395824431	122.60658600426194	0.11850828729281769	282.55801104972375	19.925414364640883
414021000	1441067152	31.296604185227082	122.60658549745233	0.11878453038674033	282.5917127071823	19.939226519337016
414021000	1441067153	31.29660441157071	122.60658499137396	0.11906077348066299	282.6254143646409	19.95303867403315
414021000	1441067154	31.296604637280808	122.60658448601976	0.11933701657458565	282.65911602209945	19.96685082872928
414021000	1441067155	31.29660486236299	122.60658398138251	0.11961325966850829	282.692817679558	19.980662983425415
414021000	1441067156	31.29660508682287	122.60658347745516	0.11988950276243095	282.7265193370166	19.994475138121548
414021000	1441067157	31.29660531066607	122.60658297423055	0.12016574585635359	282.76022099447516	20.00828729281768
414021000	1441067158	31.296605533898223	122.6065824717015	0.12044198895027625	282.7939226519337	20.022099447513813
414021000	1441067159	31.29660575652494	122.60658196986097	0.1207182320441989	282.82762430939226	20.035911602209946
414021000	1441067160	31.296605978551824	122.60658146870175	0.12099447513812156	282.86132596685087	20.04972375690608
414021000	1441067161	31.296606199984513	122.60658096821675	0.1212707182320442	282.8950276243094	20.063535911602212
414021000	1441067162	31.29660642082863	122.6065804683988	0.12154696132596686	282.92872928176797	20.077348066298345
414021000	1441067163	31.296606641089777	122.6065799692408	0.1218232044198895	282.9624309392265	20.091160220994475
414021000	1441067164	31.29660686077359	122.60657947073562	0.12209944751381216	282.99613259668513	20.104972375690608
414021000	1441067165	31.296607079885675	122.60657897287612	0.12237569060773482	283.0298342541437	20.11878453038674
414021000	1441067166	31.296607298431656	122.60657847565517	0.12265193370165747	283.06353591160223	20.132596685082873
414021000	1441067167	31.296607516417154	122.6065779790656	0.12292817679558012	283.09723756906084	20.146408839779006
414021000	1441067168	31.29660773384778	122.60657748310034	0.12320441988950277	283.1309392265194	20.16022099447514
414021000	1441067169	31.296607950729165	122.60657698775222	0.12348066298342542	283.16464088397794	20.174033149171272
414021000	1441067170	31.296608167066925	122.60657649301415	0.12375690607734807	283.19834254143643	20.187845303867405
414021000	1441067171	31.29660838286666	122.60657599887892	0.12403314917127073	283.23204419889504	20.20165745856354
414021000	1441067172	31.296608598134018	122.60657550533945	0.12430939226519339	283.2657458563536	20.21546961325967
414021000	1441067173	31.2966088128746	122.60657501238862	0.12458563535911603	283.29944751381214	20.229281767955804
414021000	1441067174	31.296609027094046	122.6065745200193	0.12486187845303869	283.33314917127075	20.243093922651934
414021000	1441067175	31.296609240797938	122.60657402822429	0.12513812154696133	283.3668508287293	20.256906077348066
414021000	1441067176	31.29660945399193	122.60657353699652	0.12541436464088399	283.40055248618785	20.2707182320442
414021000	1441067177	31.296609666681626	122.60657304632885	0.12569060773480664	283.4342541436464	20.284530386740332
414021000	1441067178	31.296609878872644	122.60657255621412	0.1259668508287293	283.467955801105	20.298342541436465
414021000	1441067179	31.296610090570617	122.60657206664523	0.12624309392265193	283.50165745856356	20.3121546961326
414021000	1441067180	31.29661030178114	122.60657157761506	0.12651933701657458	283.5353591160221	20.32596685082873
414021000	1441067181	31.296610512509854	122.60657108911643	0.12679558011049724	283.5690607734807	20.339779005524864
414021000	1441067182	31.296610722762367	122.60657060114225	0.1270718232044199	283.60276243093926	20.353591160220997
414021000	1441067183	31.296610932544297	122.60657011368535	0.12734806629834255	283.6364640883978	20.36740331491713
414021000	1441067184	31.296611141861266	122.60656962673863	0.1276243093922652	283.67016574585637	20.381215469613263
414021000	1441067185	31.296611350718894	122.60656914029494	0.12790055248618787	283.703867403315	20.395027624309396
414021000	1441067186	31.296611559122802	122.60656865434714	0.1281767955801105	283.7375690607735	20.40883977900553
414021000	1441067187	31.296611767078616	122.60656816888815	0.12845303867403315	283.7712707182321	20.42265193370166
414021000	1441067188	31.29661197459193	122.60656768391077	0.1287292817679558	283.8049723756906	20.43646408839779
414021000	1441067189	31.296612181668404	122.60656719940789	0.12900552486187847	283.8386740331492	20.450276243093924
414021000	1441067190	31.296612388313616	122.60656671537241	0.12928176795580112	283.8723756906077	20.464088397790057
414021000	1441067191	31.296612594533205	122.60656623179719	0.12955801104972375	283.9060773480663	20.47790055248619
414021000	1441067192	31.296612800332777	122.60656574867505	0.1298342541436464	283.9397790055249	20.491712707182323
414021000	1441067193	31.296613005717973	122.60656526599888	0.13011049723756907	283.97348066298343	20.505524861878456
414021000	1441067194	31.296613210694392	122.60656478376158	0.13038674033149172	284.007182320442	20.51933701657459
414021000	1441067195	31.296613415267668	122.606564301956	0.13066298342541438	284.0408839779006	20.533149171270722
414021000	1441067196	31.296613619443402	122.60656382057499	0.13093922651933704	284.07458563535914	20.546961325966855
414021000	1441067197	31.296613823227222	122.60656333961144	0.13121546961325967	284.1082872928177	20.560773480662988
414021000	1441067198	31.296614026624756	122.6065628590582	0.13149171270718232	284.14198895027624	20.574585635359117
414021000	1441067199	31.296614229641627	122.60656237890815	0.13176795580110498	284.17569060773485	20.58839779005525
414021000	1441067200	31.296614432283437	122.60656189915416	0.13204419889502764	284.2093922651934	20.602209944751383
414021000	1441067201	31.29661463455582	122.60656141978909	0.1323204419889503	284.24309392265195	20.616022099447516
414021000	1441067202	31.296614836464375	122.6065609408058	0.13259668508287292	284.2767955801105	20.62983425414365
414021000	1441067203	31.29661503801474	122.60656046219718	0.13287292817679558	284.3104972375691	20.64364640883978
414021000	1441067204	31.296615239212514	122.6065599839561	0.13314917127071824	284.34419889502766	20.65745856353591
414021000	1441067205	31.296615440063338	122.6065595060754	0.1334254143646409	284.3779005524862	20.671270718232044
414021000	1441067206	31.296615640572828	122.60655902854796	0.13370165745856355	284.4116022099448	20.685082872928177
414021000	1441067207	31.296615840746583	122.60655855136665	0.1339779005524862	284.44530386740337	20.69889502762431
414021000	1441067208	31.296616040590248	122.60655807452434	0.13425414364640886	284.47900552486186	20.712707182320443
414021000	1441067209	31.296616240109433	122.60655759801391	0.1345303867403315	284.51270718232047	20.726519337016576
414021000	1441067210	31.296616439309748	122.6065571218282	0.13480662983425415	284.546408839779	20.74033149171271
414021000	1441067211	31.296616638196816	122.6065566459601	0.1350828729281768	284.58011049723757	20.75414364640884
414021000	1441067212	31.29661683677625	122.60655617040244	0.13535911602209946	284.6138121546961	20.76795580110497
414021000	1441067213	31.2966170350537	122.60655569514816	0.1356353591160221	284.6475138121547	20.781767955801104
414021000	1441067214	31.29661723303476	122.60655522019006	0.13591160220994475	284.6812154696133	20.795580110497237
414021000	1441067215	31.29661743072504	122.60655474552104	0.1361878453038674	284.7149171270718	20.80939226519337
414021000	1441067216	31.296617628130175	122.60655427113396	0.13646408839779006	284.7486187845304	20.823204419889503
414021000	1441067217	31.2966178252558	122.6065537970217	0.13674033149171272	284.782320441989	20.837016574585636
414021000	1441067218	31.296618022107488	122.60655332317712	0.13701657458563538	284.81602209944754	20.85082872928177
414021000	1441067219	31.29661821869089	122.60655284959306	0.13729281767955803	284.8497237569061	20.864640883977902
414021000	1441067220	31.296618415011636	122.60655237626243	0.13756906077348066	284.8834254143647	20.878453038674035
414021000	1441067221	31.296618611075306	122.60655190317807	0.13784530386740332	284.91712707182324	20.892265193370168
414021000	1441067222	31.296618806887555	122.6065514303329	0.13812154696132597	284.9508287292818	20.906077348066297
414021000	1441067223	31.29661900245399	122.6065509577197	0.13839779005524863	284.98453038674035	20.91988950276243
414021000	1441067224	31.29661919778023	122.6065504853314	0.1386740331491713	285.01823204419895	20.933701657458563
414021000	1441067225	31.296619392871886	122.60655001316086	0.13895027624309392	285.0519337016575	20.947513812154696
414021000	1441067226	31.296619587734586	122.60654954120095	0.13922651933701657	285.08563535911605	20.96132596685083
414021000	1441067227	31.296619782373963	122.60654906944451	0.13950276243093923	285.1193370165746	20.975138121546962
414021000	1441067228	31.2966199767956	122.60654859788443	0.1397790055248619	285.15303867403316	20.988950276243095
414021000	1441067229	31.29662017100514	122.60654812651359	0.14005524861878454	285.1867403314917	21.002762430939228
414021000	1441067230	31.296620365008216	122.60654765532482	0.1403314917127072	285.22044198895026	21.01657458563536
414021000	1441067231	31.296620558810417	122.606547184311	0.14060773480662986	285.25414364640886	21.030386740331494
414021000	1441067232	31.296620752417375	122.60654671346504	0.1408839779005525	285.2878453038674	21.044198895027627
414021000	1441067233	31.2966209458347	122.60654624277977	0.14116022099447514	285.32154696132596	21.05801104972376
414021000	1441067234	31.296621139068048	122.60654577224805	0.1414364640883978	285.3552486187846	21.071823204419893
414021000	1441067235	31.29662133212299	122.60654530186277	0.14171270718232046	285.3889502762431	21.085635359116026
414021000	1441067236	31.296621525005165	122.60654483161679	0.1419889502762431	285.4226519337017	21.099447513812155
414021000	1441067237	31.296621717720196	122.60654436150297	0.14226519337016574	285.4563535911602	21.113259668508288
414021000	1441067238	31.296621910273696	122.60654389151419	0.1425414364640884	285.49005524861883	21.12707182320442
414021000	1441067239	31.29662210267129	122.60654342164331	0.14281767955801106	285.5237569060774	21.140883977900554
414021000	1441067240	31.296622294918595	122.60654295188323	0.1430939226519337	285.55745856353593	21.154696132596687
414021000	1441067241	31.29662248702122	122.60654248222677	0.14337016574585637	285.5911602209945	21.16850828729282
414021000	1441067242	31.296622678984804	122.6065420126668	0.14364640883977903	285.6248618784531	21.182320441988953
414021000	1441067243	31.296622870814947	122.60654154319622	0.14392265193370166	285.65856353591164	21.196132596685086
414021000	1441067244	31.296623062517288	122.60654107380789	0.1441988950276243	285.6922651933702	21.20994475138122
414021000	1441067245	31.296623254097426	122.60654060449465	0.14447513812154697	285.7259668508288	21.22375690607735
414021000	1441067246	31.29662344556099	122.60654013524942	0.14475138121546963	285.7596685082873	21.23756906077348
414021000	1441067247	31.296623636913605	122.60653966606503	0.14502762430939228	285.79337016574584	21.251381215469614
414021000	1441067248	31.29662382816088	122.60653919693434	0.1453038674033149	285.82707182320445	21.265193370165747
414021000	1441067249	31.29662401930843	122.60653872785025	0.14558011049723757	285.860773480663	21.27900552486188
414021000	1441067250	31.296624210361877	122.60653825880559	0.14585635359116023	285.89447513812155	21.292817679558013
414021000	1441067251	31.296624401326852	122.60653778979325	0.14613259668508288	285.9281767955801	21.306629834254146
414021000	1441067252	31.296624592208975	122.60653732080611	0.14640883977900554	285.9618784530387	21.32044198895028
414021000	1441067253	31.296624783013847	122.60653685183702	0.1466850828729282	285.99558011049726	21.33425414364641
414021000	1441067254	31.296624973747093	122.60653638287886	0.14696132596685085	286.0292817679558	21.348066298342545
414021000	1441067255	31.29662516441434	122.60653591392447	0.14723756906077348	286.06298342541436	21.361878453038678
414021000	1441067256	31.2966253550212	122.60653544496677	0.14751381215469614	286.09668508287297	21.37569060773481
414021000	1441067257	31.296625545573292	122.60653497599856	0.1477900552486188	286.1303867403315	21.389502762430944
414021000	1441067258	31.29662573607624	122.60653450701277	0.14806629834254145	286.16408839779007	21.403314917127076
414021000	1441067259	31.296625926535672	122.60653403800222	0.14834254143646408	286.1977900552487	21.41712707182321
414021000	1441067260	31.296626116957185	122.60653356895982	0.14861878453038674	286.2314917127072	21.43093922651934
414021000	1441067261	31.29662630734641	122.6065330998784	0.1488950276243094	286.2651933701658	21.44475138121547
414021000	1441067262	31.296626497708978	122.60653263075088	0.14917127071823205	286.2988950276243	21.458563535911605
414021000	1441067263	31.296626688050466	122.60653216157007	0.1494475138121547	286.33259668508293	21.472375690607738
414021000	1441067264	31.296626878376546	122.60653169232884	0.14972375690607737	286.3662983425415	21.486187845303867
414021000	1441067265	31.29662706869282	122.60653122302011	0.15000000000000002	286.4	21.5
414021000	1441067266	31.296627259004886	122.6065307536367	0.15027624309392265	286.4337016574586	21.513812154696133
414021000	1441067267	31.29662744931838	122.60653028417151	0.1505524861878453	286.46740331491714	21.527624309392266
414021000	1441067268	31.296627639638924	122.6065298146174	0.15082872928176796	286.5011049723757	21.5414364640884
414021000	1441067269	31.29662782997212	122.60652934496721	0.15110497237569062	286.53480662983424	21.555248618784532
414021000	1441067270	31.29662802032361	122.60652887521384	0.15138121546961328	286.56850828729284	21.56906077348066
414021000	1441067271	31.296628210698998	122.60652840535013	0.1516574585635359	286.6022099447514	21.582872928176794
414021000	1441067272	31.29662840110391	122.60652793536899	0.15193370165745856	286.63591160220994	21.596685082872927
414021000	1441067273	31.296628591543968	122.60652746526326	0.15220994475138122	286.66961325966855	21.61049723756906
414021000	1441067274	31.296628782024786	122.6065269950258	0.15248618784530388	286.7033149171271	21.624309392265193
414021000	1441067275	31.296628972551968	122.60652652464948	0.15276243093922653	286.73701657458565	21.638121546961326
414021000	1441067276	31.296629163131154	122.6065260541272	0.1530386740331492	286.7707182320442	21.65193370165746
414021000	1441067277	31.296629353767955	122.60652558345177	0.15331491712707185	286.8044198895028	21.665745856353592
414021000	1441067278	31.296629544467997	122.60652511261613	0.15359116022099448	286.83812154696136	21.679558011049725
414021000	1441067279	31.296629735236895	122.60652464161309	0.15386740331491713	286.8718232044199	21.693370165745858
414021000	1441067280	31.29662992608026	122.60652417043555	0.1541436464088398	286.90552486187846	21.70718232044199
414021000	1441067281	31.296630117003733	122.60652369907635	0.15441988950276245	286.93922651933707	21.720994475138124
414021000	1441067282	31.296630308012894	122.60652322752838	0.15469613259668508	286.9729281767956	21.734806629834257
414021000	1441067283	31.296630499113398	122.6065227557845	0.15497237569060773	287.00662983425417	21.74861878453039
414021000	1441067284	31.296630690310867	122.60652228383758	0.1552486187845304	287.0403314917127	21.76243093922652
414021000	1441067285	31.2966308816109	122.6065218116805	0.15552486187845305	287.07403314917127	21.776243093922652
414021000	1441067286	31.29663107301911	122.6065213393061	0.1558011049723757	287.1077348066298	21.790055248618785
414021000	1441067287	31.296631264541134	122.60652086670727	0.15607734806629836	287.14143646408843	21.803867403314918
414021000	1441067288	31.29663145618258	122.60652039387685	0.15635359116022102	287.175138121547	21.81767955801105
414021000	1441067289	31.29663164794908	122.60651992080776	0.15662983425414365	287.20883977900553	21.831491712707184
414021000	1441067290	31.29663183984624	122.60651944749283	0.1569060773480663	287.2425414364641	21.845303867403317
414021000	1441067291	31.29663203187969	122.60651897392493	0.15718232044198896	287.2762430939227	21.85911602209945
414021000	1441067292	31.29663222405503	122.60651850009694	0.15745856353591162	287.30994475138124	21.872928176795583
414021000	1441067293	31.29663241637791	122.6065180260017	0.15773480662983427	287.3436464088398	21.886740331491715
414021000	1441067294	31.29663260885393	122.60651755163212	0.1580110497237569	287.37734806629834	21.90055248618785
414021000	1441067295	31.296632801488688	122.60651707698102	0.15828729281767956	287.41104972375695	21.914364640883978
414021000	1441067296	31.296632994287844	122.60651660204134	0.15856353591160222	287.4447513812155	21.92817679558011
414021000	1441067297	31.296633187257	122.60651612680586	0.15883977900552487	287.47845303867405	21.941988950276244
414021000	1441067298	31.296633380401776	122.60651565126751	0.15911602209944753	287.51215469613265	21.955801104972377
414021000	1441067299	31.296633573727785	122.60651517541913	0.1593922651933702	287.5458563535912	21.96961325966851
414021000	1441067300	31.296633767240653	122.60651469925361	0.15966850828729284	287.57955801104976	21.983425414364643
414021000	1441067301	31.29663396094598	122.6065142227638	0.15994475138121547	287.6132596685083	21.997237569060776
414021000	1441067302	31.296634154849432	122.60651374594258	0.16022099447513813	287.6469613259669	22.01104972375691
414021000	1441067303	31.29663434895657	122.60651326878278	0.16049723756906079	287.6806629834254	22.02486187845304
414021000	1441067304	31.29663454327305	122.60651279127731	0.16077348066298344	287.71436464088396	22.038674033149174
414021000	1441067305	31.296634737804496	122.60651231341905	0.16104972375690607	287.74806629834256	22.052486187845307
414021000	1441067306	31.296634932556486	122.6065118352008	0.16132596685082873	287.7817679558011	22.06629834254144
414021000	1441067307	31.296635127534685	122.6065113566155	0.16160220994475138	287.81546961325967	22.080110497237573
414021000	1441067308	31.29663532274467	122.60651087765599	0.16187845303867404	287.8491712707182	22.093922651933703
414021000	1441067309	31.296635518192108	122.60651039831514	0.1621546961325967	287.8828729281768	22.107734806629836
414021000	1441067310	31.296635713882594	122.60650991858579	0.16243093922651936	287.9165745856354	22.12154696132597
414021000	1441067311	31.29663590982173	122.60650943846086	0.162707182320442	287.9502762430939	22.1353591160221
414021000	1441067312	31.296636106015164	122.60650895793316	0.16298342541436467	287.98397790055253	22.149171270718234
414021000	1441067313	31.296636302468492	122.60650847699561	0.1632596685082873	288.0176795580111	22.162983425414367
414021000	1441067314	31.296636499187358	122.60650799564108	0.16353591160220995	288.05138121546963	22.1767955801105
414021000	1441067315	31.29663669617735	122.60650751386238	0.1638121546961326	288.0850828729282	22.190607734806633
414021000	1441067316	31.29663689344412	122.60650703165243	0.16408839779005524	288.1187845303868	22.204419889502766
414021000	1441067317	31.296637090993254	122.60650654900408	0.1643646408839779	288.15248618784534	22.2182320441989
414021000	1441067318	31.296637288830397	122.60650606591018	0.16464088397790055	288.1861878453039	22.232044198895032
414021000	1441067319	31.296637486961156	122.60650558236364	0.1649171270718232	288.2198895027625	22.24585635359116
414021000	1441067320	31.296637685391154	122.60650509835729	0.16519337016574587	288.25359116022105	22.259668508287294
414021000	1441067321	31.29663788412602	122.606504613884	0.16546961325966852	288.2872928176796	22.273480662983427
414021000	1441067322	31.29663808317136	122.60650412893666	0.16574585635359118	288.3209944751381	22.28729281767956
414021000	1441067323	31.29663828253279	122.60650364350813	0.16602209944751384	288.3546961325967	22.301104972375693
414021000	1441067324	31.296638482215926	122.60650315759129	0.1662983425414365	288.38839779005525	22.314917127071826
414021000	1441067325	31.296638682226405	122.60650267117899	0.16657458563535912	288.4220994475138	22.32872928176796
414021000	1441067326	31.296638882569823	122.60650218426407	0.16685082872928178	288.4558011049724	22.34254143646409
414021000	1441067327	31.296639083251836	122.60650169683947	0.16712707182320444	288.48950276243096	22.35635359116022
414021000	1441067328	31.296639284278026	122.60650120889798	0.16740331491712707	288.5232044198895	22.370165745856355
414021000	1441067329	31.296639485654033	122.60650072043254	0.16767955801104972	288.55690607734806	22.383977900552487
414021000	1441067330	31.296639687385458	122.60650023143597	0.16795580110497238	288.59060773480667	22.39779005524862
414021000	1441067331	31.296639889477948	122.60649974190113	0.16823204419889504	288.6243093922652	22.411602209944753
414021000	1441067332	31.296640091937086	122.60649925182094	0.1685082872928177	288.65801104972377	22.425414364640883
414021000	1441067333	31.296640294768512	122.6064987611882	0.16878453038674035	288.6917127071823	22.439226519337016
414021000	1441067334	31.296640497977865	122.60649826999587	0.169060773480663	288.7254143646409	22.45303867403315
414021000	1441067335	31.29664070157073	122.60649777823672	0.16933701657458566	288.7591160220995	22.46685082872928
414021000	1441067336	31.296640905552742	122.60649728590367	0.1696132596685083	288.792817679558	22.480662983425415
414021000	1441067337	31.296641109929517	122.60649679298957	0.16988950276243095	288.82651933701663	22.494475138121548
414021000	1441067338	31.29664131470666	122.6064962994873	0.1701657458563536	288.8602209944752	22.50828729281768
414021000	1441067339	31.296641519889818	122.60649580538974	0.17044198895027624	288.89392265193374	22.522099447513813
414021000	1441067340	31.296641725484594	122.60649531068975	0.1707182320441989	288.9276243093923	22.535911602209946
414021000	1441067341	31.296641931496605	122.60649481538016	0.17099447513812155	288.96132596685084	22.54972375690608
414021000	1441067342	31.29664213793148	122.60649431945389	0.1712707182320442	288.9950276243094	22.563535911602212
414021000	1441067343	31.296642344794815	122.60649382290377	0.17154696132596686	289.02872928176794	22.57734806629834
414021000	1441067344	31.29664255209227	122.6064933257227	0.17182320441988952	289.06243093922654	22.591160220994475
414021000	1441067345	31.296642759829442	122.6064928279035	0.17209944751381218	289.0961325966851	22.604972375690608
414021000	1441067346	31.296642968011923	122.6064923294391	0.17237569060773483	289.12983425414365	22.61878453038674
414021000	1441067347	31.296643176645375	122.60649183032233	0.1726519337016575	289.1635359116022	22.632596685082873
414021000	1441067348	31.296643385735404	122.60649133054606	0.17292817679558012	289.1972375690608	22.646408839779006
414021000	1441067349	31.296643595287616	122.60649083010317	0.17320441988950278	289.23093922651935	22.66022099447514
414021000	1441067350	31.296643805307642	122.60649032898652	0.17348066298342543	289.2646408839779	22.674033149171272
414021000	1441067351	31.296644015801103	122.60648982718895	0.17375690607734806	289.2983425414365	22.687845303867405
414021000	1441067352	31.296644226773612	122.6064893247034	0.17403314917127072	289.33204419889506	22.70165745856354
414021000	1441067353	31.296644438230786	122.60648882152269	0.17430939226519337	289.3657458563536	22.71546961325967
414021000	1441067354	31.296644650178248	122.60648831763967	0.17458563535911603	289.39944751381216	22.729281767955804
414021000	1441067355	31.296644862621605	122.60648781304724	0.1748618784530387	289.43314917127077	22.743093922651937
414021000	1441067356	31.296645075566502	122.60648730773823	0.17513812154696135	289.4668508287293	22.75690607734807
414021000	1441067357	31.296645289018535	122.60648680170559	0.175414364640884	289.50055248618787	22.7707182320442
414021000	1441067358	31.296645502983345	122.6064862949421	0.17569060773480666	289.5342541436465	22.784530386740332
414021000	1441067359	31.296645717466518	122.60648578744069	0.1759668508287293	289.56795580110503	22.798342541436465
414021000	1441067360	31.29664593247372	122.60648527919416	0.17624309392265194	289.6016574585635	22.8121546961326
414021000	1441067361	31.296646148010527	122.60648477019544	0.1765193370165746	289.6353591160221	22.82596685082873
414021000	1441067362	31.296646364082573	122.60648426043737	0.17679558011049723	289.6690607734807	22.839779005524864
414021000	1441067363	31.296646580695484	122.60648374991283	0.1770718232044199	289.70276243093923	22.853591160220997
414021000	1441067364	31.296646797854873	122.6064832386147	0.17734806629834254	289.7364640883978	22.86740331491713
414021000	1441067365	31.29664701556635	122.6064827265358	0.1776243093922652	289.7701657458564	22.881215469613263
414021000	1441067366	31.29664723383555	122.60648221366904	0.17790055248618786	289.80386740331494	22.895027624309392
414021000	1441067367	31.296647452668093	122.60648170000728	0.17817679558011051	289.8375690607735	22.908839779005525
414021000	1441067368	31.296647672069586	122.60648118554334	0.17845303867403317	289.87127071823204	22.92265193370166
414021000	1441067369	31.29664789204564	122.60648067027017	0.17872928176795583	289.90497237569065	22.93646408839779
414021000	1441067370	31.296648112601897	122.6064801541806	0.17900552486187848	289.9386740331492	22.950276243093924
414021000	1441067371	31.296648333743963	122.6064796372675	0.1792817679558011	289.97237569060775	22.964088397790057
414021000	1441067372	31.296648555477464	122.60647911952373	0.17955801104972377	290.00607734806636	22.97790055248619
414021000	1441067373	31.296648777808016	122.60647860094214	0.17983425414364643	290.0397790055249	22.991712707182323
414021000	1441067374	31.296649000741247	122.60647808151563	0.18011049723756906	290.07348066298346	23.005524861878456
414021000	1441067375	31.296649224282756	122.60647756123709	0.1803867403314917	290.107182320442	23.01933701657459
414021000	1441067376	31.296649448438178	122.6064770400993	0.18066298342541437	290.1408839779006	23.033149171270722
414021000	1441067377	31.296649673213118	122.60647651809522	0.18093922651933703	290.17458563535916	23.046961325966855
414021000	1441067378	31.296649898613214	122.60647599521768	0.18121546961325968	290.2082872928177	23.060773480662988
414021000	1441067379	31.296650124644064	122.60647547145956	0.18149171270718234	290.24198895027627	23.07458563535912
414021000	1441067380	31.296650351311296	122.6064749468137	0.181767955801105	290.2756906077348	23.088397790055254
414021000	1441067381	31.296650578620536	122.606474421273	0.18204419889502765	290.30939226519337	23.102209944751383
414021000	1441067382	31.296650806577407	122.60647389483032	0.18232044198895028	290.3430939226519	23.116022099447516
414021000	1441067383	31.2966510351875	122.6064733674785	0.18259668508287294	290.3767955801105	23.12983425414365
414021000	1441067384	31.296651264456468	122.60647283921043	0.1828729281767956	290.4104972375691	23.143646408839782
414021000	1441067385	31.296651494389906	122.60647231001897	0.18314917127071823	290.4441988950276	23.157458563535915
414021000	1441067386	31.296651724993453	122.60647177989702	0.18342541436464088	290.4779005524862	23.171270718232048
414021000	1441067387	31.296651956272715	122.60647124883741	0.18370165745856354	290.5116022099448	23.18508287292818
414021000	1441067388	31.296652188233303	122.606470716833	0.1839779005524862	290.54530386740333	23.19889502762431
414021000	1441067389	31.296652420880868	122.60647018387671	0.18425414364640885	290.5790055248619	23.212707182320443
414021000	1441067390	31.29665265422098	122.60646964996135	0.1845303867403315	290.6127071823205	23.226519337016576
414021000	1441067391	31.296652888259313	122.60646911507983	0.18480662983425417	290.64640883977904	23.24033149171271
414021000	1441067392	31.29665312300144	122.60646857922502	0.18508287292817682	290.6801104972376	23.25414364640884
414021000	1441067393	31.296653358453007	122.60646804238975	0.18535911602209948	290.71381215469614	23.26795580110497
414021000	1441067394	31.296653594619624	122.60646750456692	0.1856353591160221	290.74751381215475	23.281767955801104
414021000	1441067395	31.296653831506905	122.60646696574935	0.18591160220994477	290.7812154696133	23.295580110497237
414021000	1441067396	31.29665406912047	122.60646642592998	0.18618784530386742	290.81491712707185	23.30939226519337
414021000	1441067397	31.296654307465964	122.60646588510163	0.18646408839779005	290.84861878453046	23.323204419889503
414021000	1441067398	31.29665454654898	122.60646534325718	0.1867403314917127	290.882320441989	23.337016574585636
414021000	1441067399	31.296654786375136	122.6064648003895	0.18701657458563536	290.9160220994475	23.35082872928177
414021000	1441067400	31.296655026950067	122.60646425649145	0.18729281767955802	290.94972375690605	23.364640883977902
414021000	1441067401	31.296655268279366	122.60646371155592	0.18756906077348068	290.98342541436466	23.378453038674035
414021000	1441067402	31.29665551036868	122.60646316557575	0.18784530386740333	291.0171270718232	23.392265193370168
414021000	1441067403	31.29665575322362	122.6064626185438	0.188121546961326	291.05082872928176	23.4060773480663
414021000	1441067404	31.296655996849797	122.60646207045299	0.18839779005524865	291.08453038674037	23.419889502762434
414021000	1441067405	31.296656241252837	122.60646152129613	0.18867403314917128	291.1182320441989	23.433701657458563
414021000	1441067406	31.296656486438355	122.60646097106613	0.18895027624309393	291.15193370165747	23.447513812154696
414021000	1441067407	31.296656732411982	122.60646041975582	0.1892265193370166	291.185635359116	23.46132596685083
414021000	1441067408	31.296656979179318	122.6064598673581	0.18950276243093922	291.2193370165746	23.475138121546962
414021000	1441067409	31.296657226745992	122.60645931386584	0.18977900552486188	291.2530386740332	23.488950276243095
414021000	1441067410	31.296657475117613	122.60645875927189	0.19005524861878453	291.2867403314917	23.502762430939228
414021000	1441067411	31.296657724299823	122.6064582035691	0.1903314917127072	291.32044198895034	23.51657458563536
414021000	1441067412	31.296657974298228	122.60645764675037	0.19060773480662985	291.3541436464089	23.530386740331494
414021000	1441067413	31.296658225118442	122.60645708880855	0.1908839779005525	291.38784530386744	23.544198895027627
414021000	1441067414	31.296658476766087	122.60645652973653	0.19116022099447516	291.421546961326	23.558011049723756
414021000	1441067415	31.296658729246793	122.60645596952718	0.19143646408839782	291.4552486187846	23.57182320441989
414021000	1441067416	31.296658982566168	122.60645540817332	0.19171270718232047	291.48895027624314	23.585635359116022
414021000	1441067417	31.29665923672982	122.60645484566787	0.1919889502762431	291.5226519337017	23.599447513812155
414021000	1441067418	31.29665949174339	122.60645428200365	0.19226519337016576	291.55635359116025	23.613259668508288
414021000	1441067419	31.296659747612484	122.60645371717358	0.19254143646408842	291.5900552486188	23.62707182320442
414021000	1441067420	31.29666000434274	122.6064531511705	0.19281767955801105	291.62375690607735	23.640883977900554
414021000	1441067421	31.296660261939746	122.60645258398729	0.1930939226519337	291.6574585635359	23.654696132596687
414021000	1441067422	31.296660520409144	122.60645201561678	0.19337016574585636	291.6911602209945	23.66850828729282
414021000	1441067423	31.296660779756554	122.60645144605189	0.19364640883977902	291.72486187845305	23.682320441988953
414021000	1441067424	31.296661039987576	122.60645087528546	0.19392265193370167	291.7585635359116	23.696132596685086
414021000	1441067425	31.296661301107846	122.60645030331035	0.19419889502762433	291.7922651933702	23.70994475138122
414021000	1441067426	31.296661563122985	122.60644973011944	0.194475138121547	291.82596685082876	23.72375690607735
414021000	1441067427	31.296661826038594	122.60644915570562	0.19475138121546964	291.8596685082873	23.737569060773485
414021000	1441067428	31.296662089860302	122.60644858006174	0.19502762430939227	291.89337016574586	23.751381215469618
414021000	1441067429	31.29666235459373	122.60644800318065	0.19530386740331493	291.92707182320447	23.765193370165747
414021000	1441067430	31.296662620244504	122.60644742505521	0.19558011049723759	291.960773480663	23.77900552486188
414021000	1441067431	31.296662886818236	122.60644684567832	0.19585635359116021	291.9944751381216	23.792817679558013
414021000	1441067432	31.296663154320537	122.60644626504285	0.19613259668508287	292.0281767955801	23.806629834254146
414021000	1441067433	31.296663422757035	122.60644568314164	0.19640883977900553	292.06187845303873	23.82044198895028
414021000	1441067434	31.296663692133347	122.6064450999676	0.19668508287292819	292.0955801104973	23.83425414364641
414021000	1441067435	31.296663962455092	122.60644451551356	0.19696132596685084	292.12928176795583	23.848066298342545
414021000	1441067436	31.296664233727885	122.60644392977238	0.1972375690607735	292.16298342541444	23.861878453038678
414021000	1441067437	31.29666450595736	122.60644334273697	0.19751381215469616	292.19668508287293	23.87569060773481
414021000	1441067438	31.296664779149125	122.60644275440015	0.1977900552486188	292.2303867403315	23.88950276243094
414021000	1441067439	31.2966650533088	122.60644216475482	0.19806629834254147	292.26408839779003	23.903314917127073
414021000	1441067440	31.296665328442007	122.60644157379387	0.1983425414364641	292.29779005524864	23.917127071823206
414021000	1441067441	31.296665604554356	122.60644098151012	0.19861878453038675	292.3314917127072	23.93093922651934
414021000	1441067442	31.296665881651467	122.60644038789646	0.1988950276243094	292.36519337016574	23.94475138121547
414021000	1441067443	31.29666615973898	122.60643979294574	0.19917127071823204	292.39889502762435	23.958563535911605
414021000	1441067444	31.296666438822495	122.60643919665084	0.1994475138121547	292.4325966850829	23.972375690607738
414021000	1441067445	31.29666671890761	122.60643859900465	0.19972375690607735	292.46629834254145	23.98618784530387
414021000	1441067446	31.296666999999996	122.606438	0.2	292.5	24.000000000000004
414021000	1441067447	31.296667282103712	122.60643739963187	0.1998165137614679	292.5222018348624	24.014678899082572
414021000	1441067448	31.296667565216868	122.60643679790375	0.1996330275229358	292.5444036697248	24.02935779816514
414021000	1441067449	31.296667849335996	122.60643619482114	0.19944954128440368	292.5666055045872	24.04403669724771
414021000	1441067450	31.296668134457647	122.60643559038958	0.19926605504587158	292.58880733944954	24.058715596330277
414021000	1441067451	31.296668420578396	122.60643498461465	0.19908256880733946	292.61100917431196	24.073394495412845
414021000	1441067452	31.296668707694796	122.60643437750184	0.19889908256880734	292.6332110091743	24.088073394495417
414021000	1441067453	31.296668995803394	122.60643376905678	0.19871559633027525	292.65541284403673	24.102752293577982
414021000	1441067454	31.29666928490076	122.60643315928495	0.19853211009174312	292.6776146788991	24.117431192660554
414021000	1441067455	31.296669574983433	122.6064325481919	0.19834862385321103	292.6998165137615	24.132110091743122
414021000	1441067456	31.296669866047996	122.60643193578319	0.1981651376146789	292.72201834862386	24.14678899082569
414021000	1441067457	31.296670158090972	122.60643132206438	0.1979816513761468	292.7442201834863	24.16146788990826
414021000	1441067458	31.29667045110894	122.60643070704101	0.1977981651376147	292.76642201834863	24.176146788990827
414021000	1441067459	31.29667074509847	122.60643009071859	0.19761467889908257	292.78862385321105	24.190825688073396
414021000	1441067460	31.296671040056086	122.60642947310274	0.19743119266055048	292.8108256880734	24.205504587155968
414021000	1441067461	31.296671335978374	122.60642885419892	0.19724770642201836	292.8330275229358	24.220183486238533
414021000	1441067462	31.29667163286187	122.60642823401272	0.19706422018348624	292.8552293577982	24.234862385321104
414021000	1441067463	31.296671930703145	122.60642761254972	0.19688073394495414	292.8774311926606	24.24954128440367
414021000	1441067464	31.29667222949874	122.6064269898154	0.19669724770642202	292.89963302752295	24.26422018348624
414021000	1441067465	31.296672529245225	122.60642636581534	0.19651376146788993	292.92183486238537	24.27889908256881
414021000	1441067466	31.296672829939155	122.60642574055508	0.1963302752293578	292.9440366972477	24.293577981651378
414021000	1441067467	31.296673131577084	122.60642511404018	0.1961467889908257	292.96623853211014	24.308256880733946
414021000	1441067468	31.29667343415558	122.60642448627617	0.1959633027522936	292.9884403669725	24.322935779816518
414021000	1441067469	31.29667373767118	122.60642385726858	0.19577981651376147	293.01064220183486	24.337614678899083
414021000	1441067470	31.296674042120458	122.60642322702299	0.19559633027522938	293.03284403669727	24.352293577981655
414021000	1441067471	31.296674347499952	122.60642259554496	0.19541284403669726	293.0550458715597	24.36697247706422
414021000	1441067472	31.29667465380625	122.60642196283999	0.19522935779816514	293.07724770642204	24.38165137614679
414021000	1441067473	31.29667496103588	122.60642132891363	0.19504587155963304	293.0994495412844	24.39633027522936
414021000	1441067474	31.296675269185414	122.60642069377144	0.19486238532110092	293.1216513761468	24.41100917431193
414021000	1441067475	31.296675578251392	122.60642005741899	0.19467889908256883	293.14385321100923	24.425688073394497
414021000	1441067476	31.29667588823039	122.60641941986178	0.1944954128440367	293.1660550458716	24.440366972477065
414021000	1441067477	31.296676199118963	122.60641878110539	0.1943119266055046	293.18825688073395	24.455045871559633
414021000	1441067478	31.296676510913652	122.60641814115534	0.1941284403669725	293.21045871559636	24.469724770642205
414021000	1441067479	31.296676823611033	122.60641750001723	0.19394495412844037	293.2326605504588	24.48440366972477
414021000	1441067480	31.296677137207656	122.60641685769654	0.19376146788990828	293.25486238532113	24.499082568807342
414021000	1441067481	31.29667745170007	122.60641621419884	0.19357798165137616	293.2770642201835	24.51376146788991
414021000	1441067482	31.29667776708485	122.60641556952969	0.19339449541284404	293.2992660550459	24.52844036697248
414021000	1441067483	31.29667808335853	122.60641492369463	0.19321100917431194	293.32146788990826	24.543119266055047
414021000	1441067484	31.296678400517685	122.6064142766992	0.19302752293577982	293.3436697247707	24.557798165137616
414021000	1441067485	31.296678718558844	122.60641362854895	0.19284403669724773	293.36587155963304	24.572477064220184
414021000	1441067486	31.296679037478597	122.60641297924943	0.1926605504587156	293.38807339449545	24.587155963302756
414021000	1441067487	31.296679357273497	122.60641232880617	0.19247706422018349	293.4102752293578	24.60183486238532
414021000	1441067488	31.296679677940087	122.60641167722473	0.1922935779816514	293.4324770642202	24.616513761467893
414021000	1441067489	31.29667999947493	122.60641102451063	0.19211009174311927	293.4546788990826	24.631192660550457
414021000	1441067490	31.296680321874597	122.60641037066948	0.19192660550458718	293.476880733945	24.64587155963303
414021000	1441067491	31.296680645135602	122.60640971570676	0.19174311926605506	293.49908256880735	24.660550458715598
414021000	1441067492	31.29668096925455	122.60640905962805	0.19155963302752294	293.52128440366977	24.675229357798166
414021000	1441067493	31.296681294227973	122.60640840243889	0.19137614678899084	293.5434862385321	24.689908256880734
414021000	1441067494	31.296681620052436	122.60640774414483	0.19119266055045872	293.56568807339454	24.704587155963306
414021000	1441067495	31.296681946724483	122.6064070847514	0.19100917431192663	293.5878899082569	24.71926605504587
414021000	1441067496	31.2966822742407	122.60640642426415	0.1908256880733945	293.61009174311926	24.733944954128443
414021000	1441067497	31.296682602597606	122.60640576268864	0.19064220183486238	293.63229357798167	24.748623853211008
414021000	1441067498	31.29668293179178	122.60640510003041	0.1904587155963303	293.6544954128441	24.76330275229358
414021000	1441067499	31.29668326181979	122.606404436295	0.19027522935779817	293.67669724770644	24.777981651376148
414021000	1441067500	31.296683592678153	122.60640377148798	0.19009174311926608	293.6988990825688	24.792660550458717
414021000	1441067501	31.296683924363474	122.60640310561483	0.18990825688073396	293.7211009174312	24.807339449541285
414021000	1441067502	31.296684256872286	122.60640243868119	0.18972477064220183	293.74330275229363	24.822018348623853
414021000	1441067503	31.296684590201135	122.60640177069254	0.18954128440366974	293.765504587156	24.836697247706425
414021000	1441067504	31.29668492434661	122.60640110165444	0.18935779816513762	293.78770642201835	24.851376146788994
414021000	1441067505	31.296685259305224	122.60640043157244	0.18917431192660553	293.80990825688076	24.866055045871562
414021000	1441067506	31.296685595073566	122.60639976045209	0.1889908256880734	293.8321100917432	24.88073394495413
414021000	1441067507	31.296685931648195	122.60639908829896	0.18880733944954128	293.85431192660553	24.8954128440367
414021000	1441067508	31.296686269025646	122.60639841511853	0.1886238532110092	293.8765137614679	24.910091743119267
414021000	1441067509	31.2966866072025	122.6063977409164	0.18844036697247707	293.8987155963303	24.92477064220184
414021000	1441067510	31.296686946175292	122.6063970656981	0.18825688073394498	293.9209174311927	24.939449541284404
414021000	1441067511	31.296687285940592	122.60639638946921	0.18807339449541285	293.9431192660551	24.954128440366976
414021000	1441067512	31.296687626494958	122.6063957122352	0.18788990825688073	293.96532110091744	24.968807339449544
414021000	1441067513	31.29668796783492	122.60639503400168	0.18770642201834864	293.98752293577985	24.983486238532112
414021000	1441067514	31.296688309957084	122.60639435477418	0.18752293577981652	294.00972477064226	24.99816513761468
414021000	1441067515	31.296688652857963	122.60639367455823	0.18733944954128443	294.0319266055046	25.01284403669725
414021000	1441067516	31.296688996534144	122.6063929933594	0.1871559633027523	294.054128440367	25.027522935779817
414021000	1441067517	31.29668934098215	122.60639231118321	0.18697247706422018	294.0763302752294	25.04220183486239
414021000	1441067518	31.296689686198576	122.60639162803524	0.1867889908256881	294.0985321100918	25.056880733944954
414021000	1441067519	31.29669003217997	122.606390943921	0.18660550458715597	294.12073394495417	25.071559633027526
414021000	1441067520	31.29669037892288	122.60639025884606	0.18642201834862387	294.1429357798165	25.086238532110094
414021000	1441067521	31.29669072642385	122.60638957281597	0.18623853211009175	294.16513761467894	25.100917431192663
414021000	1441067522	31.296691074679455	122.60638888583625	0.18605504587155963	294.1873394495413	25.11559633027523
414021000	1441067523	31.296691423686244	122.60638819791248	0.18587155963302754	294.20954128440366	25.1302752293578
414021000	1441067524	31.296691773440788	122.6063875090502	0.18568807339449542	294.23174311926607	25.144954128440368
414021000	1441067525	31.29669212393961	122.6063868192549	0.18550458715596332	294.2539449541285	25.15963302752294
414021000	1441067526	31.296692475179313	122.60638612853218	0.1853211009174312	294.27614678899084	25.174311926605505
414021000	1441067527	31.296692827156416	122.60638543688759	0.18513761467889908	294.2983486238532	25.188990825688077
414021000	1441067528	31.2966931798675	122.60638474432668	0.184954128440367	294.3205504587156	25.20366972477064
414021000	1441067529	31.296693533309114	122.60638405085494	0.18477064220183487	294.34275229357803	25.218348623853213
414021000	1441067530	31.296693887477822	122.60638335647798	0.18458715596330277	294.3649541284404	25.23302752293578
414021000	1441067531	31.296694242370155	122.60638266120131	0.18440366972477065	294.38715596330275	25.24770642201835
414021000	1441067532	31.29669459798269	122.6063819650305	0.18422018348623853	294.40935779816516	25.26238532110092
414021000	1441067533	31.296694954311985	122.60638126797107	0.18403669724770644	294.4315596330276	25.27706422018349
414021000	1441067534	31.296695311354597	122.60638057002859	0.18385321100917432	294.45376146788993	25.291743119266055
414021000	1441067535	31.29669566910707	122.60637987120857	0.18366972477064222	294.4759633027523	25.306422018348627
414021000	1441067536	31.29669602756599	122.60637917151662	0.1834862385321101	294.4981651376147	25.321100917431192
414021000	1441067537	31.296696386727874	122.60637847095823	0.18330275229357798	294.5203669724771	25.335779816513764
414021000	1441067538	31.296696746589305	122.60637776953895	0.1831192660550459	294.5425688073395	25.350458715596332
414021000	1441067539	31.296697107146848	122.60637706726436	0.18293577981651377	294.56477064220184	25.3651376146789
414021000	1441067540	31.29669746839703	122.60637636413998	0.18275229357798167	294.58697247706425	25.37981651376147
414021000	1441067541	31.296697830336424	122.60637566017135	0.18256880733944955	294.60917431192667	25.39449541284404
414021000	1441067542	31.296698192961596	122.60637495536405	0.18238532110091743	294.631376146789	25.409174311926606
414021000	1441067543	31.29669855626908	122.60637424972359	0.18220183486238534	294.6535779816514	25.423853211009177
414021000	1441067544	31.296698920255473	122.60637354325553	0.18201834862385322	294.6757798165138	25.438532110091742
414021000	1441067545	31.296699284917274	122.60637283596543	0.18183486238532112	294.6979816513762	25.453211009174314
414021000	1441067546	31.296699650251078	122.60637212785882	0.181651376146789	294.72018348623857	25.467889908256883
414021000	1441067547	31.29670001625344	122.60637141894122	0.1814678899082569	294.7423853211009	25.48256880733945
414021000	1441067548	31.29670038292092	122.60637070921823	0.1812844036697248	294.76458715596334	25.49724770642202
414021000	1441067549	31.296700750250068	122.60636999869537	0.18110091743119267	294.78678899082576	25.51192660550459
414021000	1441067550	31.29670111823743	122.6063692873782	0.18091743119266057	294.8089908256881	25.526605504587156
414021000	1441067551	31.296701486879574	122.60636857527224	0.18073394495412845	294.83119266055047	25.541284403669728
414021000	1441067552	31.29670185617306	122.60636786238304	0.18055045871559633	294.8533944954129	25.555963302752293
414021000	1441067553	31.296702226114437	122.60636714871616	0.18036697247706424	294.8755963302753	25.570642201834865
414021000	1441067554	31.296702596700268	122.60636643427718	0.18018348623853211	294.8977981651376	25.585321100917433
414021000	1441067555	31.296702967927093	122.60636571907156	0.18000000000000002	294.92	25.6
414021000	1441067556	31.29670333979151	122.60636500310491	0.1798165137614679	294.94220183486243	25.61467889908257
414021000	1441067557	31.296703712290032	122.60636428638277	0.1796330275229358	294.9644036697248	25.629357798165138
414021000	1441067558	31.296704085419247	122.60636356891068	0.17944954128440369	294.98660550458715	25.644036697247707
414021000	1441067559	31.29670445917569	122.60636285069415	0.17926605504587156	295.00880733944956	25.65871559633028
414021000	1441067560	31.29670483355593	122.6063621317388	0.17908256880733947	295.031009174312	25.673394495412843
414021000	1441067561	31.296705208556507	122.60636141205012	0.17889908256880735	295.05321100917433	25.688073394495415
414021000	1441067562	31.296705584173996	122.60636069163367	0.17871559633027523	295.0754128440367	25.702752293577984
414021000	1441067563	31.29670596040496	122.60635997049498	0.17853211009174313	295.0976146788991	25.717431192660552
414021000	1441067564	31.29670633724594	122.60635924863962	0.178348623853211	295.1198165137615	25.73211009174312
414021000	1441067565	31.29670671469348	122.60635852607314	0.17816513761467892	295.1420183486239	25.74678899082569
414021000	1441067566	31.296707092744178	122.60635780280109	0.1779816513761468	295.16422018348624	25.761467889908257
414021000	1441067567	31.29670747139455	122.60635707882898	0.1777981651376147	295.18642201834865	25.77614678899083
414021000	1441067568	31.296707850641194	122.60635635416237	0.17761467889908258	295.20862385321107	25.790825688073397
414021000	1441067569	31.29670823048063	122.60635562880685	0.17743119266055046	295.2308256880734	25.805504587155966
414021000	1441067570	31.296708610909416	122.60635490276789	0.17724770642201837	295.2530275229358	25.820183486238534
414021000	1441067571	31.296708991924135	122.6063541760511	0.17706422018348625	295.2752293577982	25.834862385321102
414021000	1441067572	31.29670937352132	122.606353448662	0.17688073394495413	295.2974311926606	25.84954128440367
414021000	1441067573	31.29670975569755	122.60635272060615	0.17669724770642203	295.31963302752297	25.86422018348624
414021000	1441067574	31.296710138449374	122.60635199188906	0.1765137614678899	295.3418348623853	25.87889908256881
414021000	1441067575	31.296710521773328	122.60635126251633	0.17633027522935782	295.36403669724774	25.89357798165138
414021000	1441067576	31.296710905666004	122.60635053249345	0.1761467889908257	295.38623853211016	25.908256880733948
414021000	1441067577	31.29671129012393	122.606349801826	0.1759633027522936	295.4084403669725	25.922935779816516
414021000	1441067578	31.296711675143662	122.60634907051954	0.17577981651376148	295.43064220183487	25.937614678899084
414021000	1441067579	31.296712060721788	122.60634833857955	0.17559633027522936	295.4528440366973	25.952293577981653
414021000	1441067580	31.296712446854844	122.60634760601165	0.17541284403669727	295.4750458715597	25.966972477064225
414021000	1441067581	31.296712833539377	122.60634687282139	0.17522935779816515	295.497247706422	25.98165137614679
414021000	1441067582	31.29671322077195	122.60634613901425	0.17504587155963303	295.5194495412844	25.99633027522936
414021000	1441067583	31.296713608549144	122.6063454045958	0.17486238532110093	295.54165137614683	26.011009174311926
414021000	1441067584	31.2967139968675	122.60634466957163	0.1746788990825688	295.56385321100925	26.025688073394498
414021000	1441067585	31.296714385723558	122.60634393394722	0.17449541284403672	295.58605504587155	26.040366972477067
414021000	1441067586	31.296714775113887	122.60634319772817	0.1743119266055046	295.60825688073396	26.055045871559635
414021000	1441067587	31.296715165035046	122.60634246092	0.1741284403669725	295.6304587155964	26.069724770642203
414021000	1441067588	31.2967155554836	122.60634172352825	0.17394495412844038	295.6526605504588	26.084403669724775
414021000	1441067589	31.296715946456093	122.60634098555849	0.17376146788990826	295.6748623853211	26.09908256880734
414021000	1441067590	31.296716337949093	122.60634024701623	0.17357798165137617	295.6970642201835	26.113761467889912
414021000	1441067591	31.296716729959147	122.60633950790708	0.17339449541284405	295.7192660550459	26.128440366972477
414021000	1441067592	31.2967171224828	122.60633876823653	0.17321100917431193	295.7414678899083	26.14311926605505
414021000	1441067593	31.29671751551665	122.60633802801013	0.17302752293577983	295.76366972477064	26.157798165137617
414021000	1441067594	31.296717909057215	122.60633728723346	0.1728440366972477	295.78587155963305	26.172477064220185
414021000	1441067595	31.296718303101073	122.606336545912	0.17266055045871562	295.80807339449547	26.187155963302754
414021000	1441067596	31.296718697644753	122.6063358040514	0.1724770642201835	295.8302752293578	26.201834862385322
414021000	1441067597	31.296719092684853	122.6063350616571	0.1722935779816514	295.8524770642202	26.21651376146789
414021000	1441067598	31.296719488217896	122.6063343187347	0.17211009174311928	295.8746788990826	26.231192660550462
414021000	1441067599	31.296719884240463	122.60633357528975	0.17192660550458716	295.896880733945	26.245871559633027
414021000	1441067600	31.29672028074909	122.60633283132779	0.17174311926605507	295.91908256880737	26.2605504587156
414021000	1441067601	31.296720677740346	122.60633208685434	0.17155963302752295	295.9412844036697	26.275229357798167
414021000	1441067602	31.29672107521079	122.60633134187498	0.17137614678899082	295.96348623853214	26.289908256880736
414021000	1441067603	31.29672147315698	122.60633059639525	0.17119266055045873	295.98568807339456	26.304587155963304
414021000	1441067604	31.296721871575446	122.60632985042068	0.1710091743119266	296.0078899082569	26.319266055045873
414021000	1441067605	31.296722270462784	122.60632910395684	0.17082568807339452	296.03009174311927	26.33394495412844
414021000	1441067606	31.29672266981553	122.60632835700923	0.1706422018348624	296.0522935779817	26.348623853211013
414021000	1441067607	31.29672306963025	122.60632760958347	0.1704587155963303	296.0744954128441	26.363302752293578
414021000	1441067608	31.296723469903476	122.60632686168505	0.17027522935779818	296.0966972477064	26.37798165137615
414021000	1441067609	31.296723870631794	122.60632611331951	0.17009174311926606	296.1188990825688	26.392660550458714
414021000	1441067610	31.296724271811758	122.60632536449243	0.16990825688073397	296.14110091743123	26.407339449541286
414021000	1441067611	31.296724673439908	122.60632461520935	0.16972477064220184	296.16330275229365	26.422018348623855
414021000	1441067612	31.296725075512825	122.6063238654758	0.16954128440366972	296.18550458715595	26.436697247706423
414021000	1441067613	31.29672547802703	122.60632311529731	0.16935779816513763	296.20770642201836	26.45137614678899
414021000	1441067614	31.29672588097912	122.60632236467949	0.1691743119266055	296.2299082568808	26.466055045871563
414021000	1441067615	31.296726284365633	122.60632161362784	0.16899082568807341	296.2521100917432	26.480733944954128
414021000	1441067616	31.296726688183117	122.60632086214791	0.1688073394495413	296.2743119266055	26.4954128440367
414021000	1441067617	31.296727092428142	122.60632011024524	0.1686238532110092	296.2965137614679	26.510091743119265
414021000	1441067618	31.296727497097265	122.6063193579254	0.16844036697247708	296.3187155963303	26.524770642201837
414021000	1441067619	31.296727902187033	122.6063186051939	0.16825688073394496	296.34091743119274	26.539449541284405
414021000	1441067620	31.29672830769401	122.60631785205635	0.16807339449541286	296.36311926605504	26.554128440366974
414021000	1441067621	31.29672871361475	122.60631709851822	0.16788990825688074	296.38532110091745	26.568807339449542
414021000	1441067622	31.296729119945827	122.60631634458508	0.16770642201834862	296.40752293577987	26.58348623853211
414021000	1441067623	31.296729526683773	122.60631559026253	0.16752293577981653	296.4297247706423	26.59816513761468
414021000	1441067624	31.296729933825144	122.60631483555602	0.1673394495412844	296.4519266055046	26.61284403669725
414021000	1441067625	31.296730341366526	122.60631408047118	0.16715596330275231	296.474128440367	26.627522935779815
414021000	1441067626	31.296730749304455	122.60631332501353	0.1669724770642202	296.4963302752294	26.642201834862387
414021000	1441067627	31.296731157635477	122.6063125691886	0.1667889908256881	296.51853211009177	26.656880733944956
414021000	1441067628	31.296731566356176	122.60631181300194	0.16660550458715598	296.5407339449541	26.671559633027524
414021000	1441067629	31.296731975463086	122.60631105645912	0.16642201834862386	296.56293577981654	26.686238532110092
414021000	1441067630	31.296732384952772	122.60631029956565	0.16623853211009176	296.58513761467896	26.70091743119266
414021000	1441067631	31.296732794821807	122.60630954232711	0.16605504587155964	296.6073394495413	26.71559633027523
414021000	1441067632	31.296733205066715	122.60630878474903	0.16587155963302752	296.6295412844037	26.7302752293578
414021000	1441067633	31.29673361568408	122.60630802683697	0.16568807339449543	296.6517431192661	26.74495412844037
414021000	1441067634	31.29673402667045	122.60630726859645	0.1655045871559633	296.6739449541285	26.759633027522938
414021000	1441067635	31.296734438022384	122.60630651003302	0.1653211009174312	296.69614678899086	26.774311926605506
414021000	1441067636	31.296734849736435	122.60630575115226	0.1651376146788991	296.7183486238532	26.788990825688074
414021000	1441067637	31.296735261809154	122.60630499195969	0.164954128440367	296.74055045871563	26.803669724770643
414021000	1441067638	31.296735674237112	122.60630423246084	0.16477064220183488	296.76275229357805	26.81834862385321
414021000	1441067639	31.29673608701686	122.60630347266128	0.16458715596330276	296.78495412844035	26.833027522935783
414021000	1441067640	31.29673650014496	122.60630271256655	0.16440366972477066	296.80715596330276	26.84770642201835
[truncated: 8,843 more rows]
