# Supplementary material for: Maritime traffic congestion identification and ship trajectory prediction using temporal graph convolutional networks
Source: PLoS One. 2026 Mar 9;21(3):e0342781. doi: 10.1371/journal.pone.0342781 (PMC12970927; doi:10.1371/journal.pone.0342781)
Supplement: S1 File — (ZIP) [file pone.0342781.s001.zip › data/interpolation/shipid_414126000_processed.csv]

shipid	lasttime	lat	lon	sog	cog	hdg
414126000	1441065603	31.284539999999996	122.58725300000002	0.1	260.50000000000006	357.0
414126000	1441065604	31.28454008075144	122.58725411622237	0.1	260.50000000000006	357.05263157894734
414126000	1441065605	31.28454010163313	122.58725505274596	0.1	260.50000000000006	357.10526315789474
414126000	1441065606	31.284540066467024	122.58725581629966	0.1	260.50000000000006	357.1578947368421
414126000	1441065607	31.28453997907503	122.58725641361228	0.1	260.50000000000006	357.2105263157894
414126000	1441065608	31.284539843279074	122.58725685141273	0.1	260.50000000000006	357.2631578947369
414126000	1441065609	31.284539662901096	122.58725713642984	0.1	260.50000000000006	357.3157894736842
414126000	1441065610	31.28453944176302	122.58725727539247	0.1	260.50000000000006	357.36842105263156
414126000	1441065611	31.2845391836868	122.58725727502949	0.1	260.50000000000006	357.42105263157896
414126000	1441065612	31.28453889249432	122.58725714206976	0.1	260.50000000000006	357.4736842105263
414126000	1441065613	31.28453857200753	122.58725688324212	0.1	260.50000000000006	357.5263157894737
414126000	1441065614	31.28453822604835	122.58725650527546	0.1	260.50000000000006	357.57894736842104
414126000	1441065615	31.284537858438707	122.5872560148986	0.1	260.50000000000006	357.63157894736844
414126000	1441065616	31.284537473000523	122.58725541884044	0.1	260.50000000000006	357.6842105263158
414126000	1441065617	31.28453707355573	122.58725472382983	0.1	260.50000000000006	357.7368421052631
414126000	1441065618	31.284536663926257	122.5872539365956	0.1	260.50000000000006	357.7894736842106
414126000	1441065619	31.284536247934025	122.58725306386667	0.1	260.50000000000006	357.8421052631579
414126000	1441065620	31.284535829400948	122.58725211237186	0.1	260.50000000000006	357.89473684210526
414126000	1441065621	31.28453541214896	122.58725108883999	0.1	260.50000000000006	357.94736842105266
414126000	1441065622	31.284535	122.58725	0.1	260.50000000000006	358.0
414126000	1441065623	31.284534596775977	122.5872488525807	0.1	260.50000000000006	358.0
414126000	1441065624	31.28453420629882	122.58724765331095	0.1	260.50000000000006	358.0
414126000	1441065625	31.28453383239046	122.58724640891963	0.1	260.50000000000006	358.0
414126000	1441065626	31.284533478872827	122.58724512613558	0.1	260.50000000000006	358.0
414126000	1441065627	31.284533149567835	122.58724381168766	0.1	260.50000000000006	358.0
414126000	1441065628	31.284532848297413	122.58724247230472	0.1	260.50000000000006	358.0
414126000	1441065629	31.284532578883486	122.58724111471562	0.1	260.50000000000006	358.0
414126000	1441065630	31.284532345147994	122.58723974564924	0.1	260.50000000000006	358.0
414126000	1441065631	31.284532150912856	122.58723837183443	0.1	260.50000000000006	358.0
414126000	1441065632	31.284531999999995	122.587237	0.1	260.50000000000006	358.0
414126000	1441065633	31.284531895086023	122.58723563627385	0.1	260.50000000000006	358.0
414126000	1441065634	31.2845318342662	122.58723428437992	0.1	260.50000000000006	358.0
414126000	1441065635	31.28453181449047	122.58723294744107	0.1	260.50000000000006	358.0
414126000	1441065636	31.284531832708765	122.58723162858027	0.1	260.50000000000006	358.0
414126000	1441065637	31.284531885871043	122.58723033092042	0.1	260.50000000000006	358.0
414126000	1441065638	31.284531970927226	122.58722905758447	0.1	260.50000000000006	358.0
414126000	1441065639	31.284532084827276	122.58722781169533	0.1	260.50000000000006	358.0
414126000	1441065640	31.28453222452111	122.58722659637591	0.1	260.50000000000006	358.0
414126000	1441065641	31.284532386958695	122.58722541474917	0.1	260.50000000000006	358.0
414126000	1441065642	31.284532569089958	122.58722426993798	0.1	260.50000000000006	358.0
414126000	1441065643	31.284532767864835	122.58722316506531	0.1	260.50000000000006	358.0
414126000	1441065644	31.284532980233298	122.58722210325408	0.1	260.50000000000006	358.0
414126000	1441065645	31.284533203145237	122.5872210876272	0.1	260.50000000000006	358.0
414126000	1441065646	31.284533433550624	122.58722012130758	0.1	260.50000000000006	358.0
414126000	1441065647	31.284533668399405	122.58721920741817	0.1	260.50000000000006	358.0
414126000	1441065648	31.284533904641528	122.58721834908194	0.1	260.50000000000006	358.0
414126000	1441065649	31.284534139226906	122.58721754942171	0.1	260.50000000000006	358.0
414126000	1441065650	31.28453436910551	122.58721681156051	0.1	260.50000000000006	358.0
414126000	1441065651	31.284534591227256	122.58721613862119	0.1	260.50000000000006	358.0
414126000	1441065652	31.284534802542108	122.58721553372673	0.1	260.50000000000006	358.0
414126000	1441065653	31.284534999999995	122.58721500000001	0.1	260.50000000000006	358.0
414126000	1441065654	31.284535180009435	122.58721453829999	0.1	260.50000000000006	358.0
414126000	1441065655	31.28453533681319	122.58721414042957	0.1	260.50000000000006	358.0
414126000	1441065656	31.284535464112608	122.58721379592764	0.1	260.50000000000006	358.0
414126000	1441065657	31.284535555609057	122.58721349433311	0.1	260.50000000000006	358.0
414126000	1441065658	31.284535605003832	122.58721322518488	0.1	260.50000000000006	358.0
414126000	1441065659	31.284535605998315	122.5872129780219	0.1	260.50000000000006	358.0
414126000	1441065660	31.28453555229383	122.58721274238299	0.1	260.50000000000006	358.0
414126000	1441065661	31.284535437591725	122.58721250780711	0.1	260.50000000000006	358.0
414126000	1441065662	31.28453525559333	122.58721226383314	0.1	260.50000000000006	358.0
414126000	1441065663	31.284535	122.58721200000001	0.1	260.50000000000006	358.0
414126000	1441065664	31.284534667460516	122.58721170784386	0.1	260.50000000000006	358.0
414126000	1441065665	31.284534266413466	122.58721138689005	0.1	260.50000000000006	358.0
414126000	1441065666	31.28453380824483	122.5872110386611	0.1	260.50000000000006	358.0
414126000	1441065667	31.28453330434065	122.58721066467959	0.1	260.50000000000006	358.0
414126000	1441065668	31.28453276608691	122.5872102664681	0.1	260.50000000000006	358.0
414126000	1441065669	31.284532204869656	122.58720984554922	0.1	260.50000000000006	358.0
414126000	1441065670	31.28453163207486	122.58720940344551	0.1	260.50000000000006	358.0
414126000	1441065671	31.28453105908859	122.58720894167953	0.1	260.50000000000006	358.0
414126000	1441065672	31.284530497296803	122.58720846177386	0.1	260.50000000000006	358.0
414126000	1441065673	31.284529958085557	122.58720796525108	0.1	260.50000000000006	358.0
414126000	1441065674	31.28452945284085	122.58720745363374	0.1	260.50000000000006	358.0
414126000	1441065675	31.28452899294868	122.58720692844444	0.1	260.50000000000006	358.0
414126000	1441065676	31.284528589795073	122.58720639120574	0.1	260.50000000000006	358.0
414126000	1441065677	31.28452825476604	122.5872058434402	0.1	260.50000000000006	358.0
414126000	1441065678	31.284527999247604	122.58720528667041	0.1	260.50000000000006	358.0
414126000	1441065679	31.28452783462576	122.58720472241892	0.1	260.50000000000006	358.0
414126000	1441065680	31.284527772286545	122.58720415220832	0.1	260.50000000000006	358.0
414126000	1441065681	31.284527823615953	122.58720357756117	0.1	260.50000000000006	358.0
414126000	1441065682	31.284528000000005	122.58720300000002	0.1	260.50000000000006	358.0
414126000	1441065683	31.28452830867793	122.58720242364836	0.1	260.50000000000006	358.1
414126000	1441065684	31.284528740301916	122.58720186303337	0.1	260.50000000000006	358.2
414126000	1441065685	31.28452928137737	122.5872013352831	0.1	260.50000000000006	358.3
414126000	1441065686	31.284529918409675	122.58720085752556	0.1	260.50000000000006	358.4
414126000	1441065687	31.284530637904247	122.58720044688886	0.1	260.50000000000006	358.5
414126000	1441065688	31.28453142636647	122.58720012050104	0.1	260.50000000000006	358.6
414126000	1441065689	31.28453227030175	122.58719989549019	0.1	260.50000000000006	358.70000000000005
414126000	1441065690	31.284533156215513	122.58719978898435	0.1	260.50000000000006	358.8
414126000	1441065691	31.28453407061313	122.58719981811161	0.1	260.50000000000006	358.90000000000003
414126000	1441065692	31.284535	122.58720000000001	0.1	260.50000000000006	359.0
414126000	1441065693	31.284535930732076	122.58720034278872	0.1	259.94	359.0
414126000	1441065694	31.28453684856742	122.58720081866117	0.1	259.38000000000005	359.0
414126000	1441065695	31.284537739114626	122.58720139081191	0.1	258.82000000000005	359.0
414126000	1441065696	31.28453858798232	122.58720202243549	0.1	258.26	359.0
414126000	1441065697	31.284539380779055	122.58720267672643	0.1	257.70000000000005	359.0
414126000	1441065698	31.284540103113482	122.58720331687927	0.1	257.14000000000004	359.0
414126000	1441065699	31.28454074059418	122.58720390608849	0.1	256.58000000000004	359.0
414126000	1441065700	31.284541278829767	122.5872044075487	0.1	256.02	359.0
414126000	1441065701	31.284541703428836	122.58720478445434	0.1	255.46000000000004	359.0
414126000	1441065702	31.28454199999999	122.587205	0.1	254.90000000000003	359.0
414126000	1441065703	31.28454215963907	122.58720502775218	0.1	254.90000000000003	359.0
414126000	1441065704	31.284542195390795	122.58720488276536	0.1	254.90000000000003	359.0
414126000	1441065705	31.284542125787162	122.58720459046606	0.1	254.90000000000003	359.0
414126000	1441065706	31.28454196936011	122.58720417628071	0.1	254.90000000000003	359.0
414126000	1441065707	31.284541744641587	122.58720366563587	0.1	254.90000000000003	359.0
414126000	1441065708	31.2845414701636	122.58720308395799	0.1	254.90000000000003	359.0
414126000	1441065709	31.284541164458066	122.58720245667355	0.1	254.90000000000003	359.0
414126000	1441065710	31.28454084605699	122.58720180920905	0.1	254.90000000000003	359.0
414126000	1441065711	31.284540533492304	122.58720116699097	0.1	254.90000000000003	359.0
414126000	1441065712	31.28454024529598	122.58720055544579	0.1	254.90000000000003	359.0
414126000	1441065713	31.284540000000007	122.58720000000001	0.1	254.90000000000003	359.0
414126000	1441065714	31.28453981215272	122.58719951995528	0.1	254.90000000000003	359.0
414126000	1441065715	31.284539680368155	122.58719911011389	0.1	254.90000000000003	359.0
414126000	1441065716	31.284539599276727	122.58719875915331	0.1	254.90000000000003	359.0
414126000	1441065717	31.284539563508876	122.58719845575104	0.1	254.90000000000003	359.0
414126000	1441065718	31.284539567694996	122.58719818858452	0.1	254.90000000000003	359.0
414126000	1441065719	31.284539606465504	122.58719794633124	0.1	254.90000000000003	359.0
414126000	1441065720	31.284539674450848	122.5871977176687	0.1	254.90000000000003	359.0
414126000	1441065721	31.284539766281437	122.58719749127432	0.1	254.90000000000003	359.0
414126000	1441065722	31.284539876587672	122.5871972558256	0.1	254.90000000000003	359.0
414126000	1441065723	31.284539999999996	122.58719699999999	0.1	254.90000000000003	359.0
414126000	1441065724	31.284540131485098	122.5871967141941	0.1	254.90000000000003	359.0
414126000	1441065725	31.284540267354807	122.5871963956808	0.1	254.90000000000003	359.0
414126000	1441065726	31.284540404257243	122.5871960434522	0.1	254.90000000000003	359.0
414126000	1441065727	31.284540538840492	122.58719565650026	0.1	254.90000000000003	359.0
414126000	1441065728	31.284540667752655	122.58719523381701	0.1	254.90000000000003	359.0
414126000	1441065729	31.284540787641863	122.58719477439452	0.1	254.90000000000003	359.0
414126000	1441065730	31.28454089515621	122.58719427722474	0.1	254.90000000000003	359.0
414126000	1441065731	31.284540986943803	122.58719374129977	0.1	254.90000000000003	359.0
414126000	1441065732	31.284541059652746	122.58719316561158	0.1	254.90000000000003	359.0
414126000	1441065733	31.28454110993116	122.58719254915225	0.1	254.90000000000003	359.0
414126000	1441065734	31.28454113442714	122.58719189091377	0.1	254.90000000000003	359.0
414126000	1441065735	31.284541129788774	122.58719118988817	0.1	254.90000000000003	359.0
414126000	1441065736	31.2845410926642	122.5871904450675	0.1	254.90000000000003	359.0
414126000	1441065737	31.284541019701507	122.58718965544374	0.1	254.90000000000003	359.0
414126000	1441065738	31.28454090754879	122.58718882000896	0.1	254.90000000000003	359.0
414126000	1441065739	31.284540752854177	122.58718793775516	0.1	254.90000000000003	359.0
414126000	1441065740	31.284540552265778	122.58718700767437	0.1	254.90000000000003	359.0
414126000	1441065741	31.28454030243168	122.58718602875865	0.1	254.90000000000003	359.0
414126000	1441065742	31.28454	122.58718499999999	0.1	254.90000000000003	359.0
414126000	1441065743	31.28453964249926	122.58718392267862	0.1	254.90000000000003	359.0
414126000	1441065744	31.284539230979785	122.58718280722736	0.1	254.90000000000003	359.0
414126000	1441065745	31.284538767372283	122.5871816663673	0.1	254.90000000000003	359.0
414126000	1441065746	31.28453825360751	122.58718051281946	0.1	254.90000000000003	359.0
414126000	1441065747	31.284537691616173	122.5871793593049	0.1	254.90000000000003	359.0
414126000	1441065748	31.28453708332902	122.58717821854461	0.1	254.90000000000003	359.0
414126000	1441065749	31.284536430676784	122.5871771032597	0.1	254.90000000000003	359.0
414126000	1441065750	31.284535735590207	122.58717602617114	0.1	254.90000000000003	359.0
414126000	1441065751	31.284534999999995	122.587175	0.1	254.90000000000003	359.0
414126000	1441065752	31.28453422825055	122.5871740346793	0.1	254.90000000000003	359.0909090909091
414126000	1441065753	31.284533434340727	122.58717312898982	0.1	254.90000000000003	359.1818181818182
414126000	1441065754	31.284532634683053	122.58717227892436	0.1	254.90000000000003	359.2727272727273
414126000	1441065755	31.284531845690022	122.58717148047573	0.1	254.90000000000003	359.3636363636364
414126000	1441065756	31.284531083774155	122.58717072963671	0.1	254.90000000000003	359.45454545454544
414126000	1441065757	31.284530365347976	122.58717002240004	0.1	254.90000000000003	359.54545454545456
414126000	1441065758	31.284529706823964	122.58716935475857	0.1	254.90000000000003	359.6363636363636
414126000	1441065759	31.28452912461465	122.58716872270503	0.1	254.90000000000003	359.72727272727275
414126000	1441065760	31.284528635132553	122.58716812223223	0.1	254.90000000000003	359.8181818181818
414126000	1441065761	31.284528254790164	122.58716754933296	0.1	254.90000000000003	359.9090909090909
414126000	1441065762	31.284527999999998	122.58716700000001	0.1	254.90000000000003	0.0
414126000	1441065763	31.28452788253315	122.58716647070196	0.1	254.90000000000003	0.0
414126000	1441065764	31.284527895595026	122.58716595981086	0.1	254.90000000000003	0.0
414126000	1441065765	31.284528027749563	122.58716546617458	0.1	254.90000000000003	0.0
414126000	1441065766	31.284528267560784	122.58716498864094	0.1	254.90000000000003	0.0
414126000	1441065767	31.28452860359265	122.58716452605783	0.1	254.90000000000003	0.0
414126000	1441065768	31.284529024409125	122.58716407727309	0.1	254.90000000000003	0.0
414126000	1441065769	31.284529518574203	122.58716364113457	0.1	254.90000000000003	0.0
414126000	1441065770	31.28453007465186	122.58716321649014	0.1	254.90000000000003	0.0
414126000	1441065771	31.284530681206054	122.58716280218768	0.1	254.90000000000003	0.0
414126000	1441065772	31.28453132680078	122.587162397075	0.1	254.90000000000003	0.0
414126000	1441065773	31.284531999999995	122.587162	0.1	254.90000000000003	0.0
414126000	1441065774	31.2845326896334	122.58716160859268	0.1	254.90000000000003	0.0
414126000	1441065775	31.284533385593356	122.58716121561164	0.1	254.90000000000003	0.0
414126000	1441065776	31.28453407803797	122.58716081259763	0.1	254.90000000000003	0.0
414126000	1441065777	31.284534757125314	122.58716039109142	0.1	254.90000000000003	0.0
414126000	1441065778	31.28453541301352	122.58715994263373	0.1	254.90000000000003	0.0
414126000	1441065779	31.28453603586061	122.58715945876537	0.1	254.90000000000003	0.0
414126000	1441065780	31.284536615824734	122.58715893102705	0.1	254.90000000000003	0.0
414126000	1441065781	31.284537143063954	122.58715835095954	0.1	254.90000000000003	0.0
414126000	1441065782	31.28453760773634	122.58715771010363	0.1	254.90000000000003	0.0
414126000	1441065783	31.284537999999998	122.58715700000002	0.1	254.90000000000003	0.0
414126000	1441065784	31.28453831518809	122.58715621646459	0.1125	255.50000000000003	0.0
414126000	1441065785	31.284538569334025	122.58715537241365	0.125	256.1	0.0
414126000	1441065786	31.2845387836463	122.58715448503855	0.1375	256.7	0.0
414126000	1441065787	31.284538979333394	122.58715357153073	0.15000000000000002	257.29999999999995	0.0
414126000	1441065788	31.284539177603836	122.58715264908159	0.1625	257.9	0.0
414126000	1441065789	31.284539399666087	122.58715173488247	0.17500000000000002	258.5	0.0
414126000	1441065790	31.284539666728634	122.5871508461248	0.1875	259.09999999999997	0.0
414126000	1441065791	31.28454	122.58714999999998	0.2	259.7	0.0
414126000	1441065792	31.28454041619455	122.58714921045303	0.1967741935483871	259.39677419354837	0.0
414126000	1441065793	31.28454091405012	122.58714847844354	0.19354838709677422	259.09354838709675	0.0
414126000	1441065794	31.284541487810476	122.58714780168476	0.1903225806451613	258.7903225806451	0.0
414126000	1441065795	31.284542131719324	122.58714717788992	0.1870967741935484	258.48709677419356	0.0
414126000	1441065796	31.284542840020404	122.58714660477231	0.1838709677419355	258.18387096774194	0.0
414126000	1441065797	31.284543606957477	122.58714608004514	0.1806451612903226	257.8806451612903	0.0
414126000	1441065798	31.284544426774254	122.58714560142164	0.1774193548387097	257.5774193548387	0.0
414126000	1441065799	31.284545293714487	122.58714516661507	0.17419354838709677	257.2741935483871	0.0
414126000	1441065800	31.2845462020219	122.58714477333868	0.1709677419354839	256.97096774193545	0.0
414126000	1441065801	31.284547145940206	122.58714441930572	0.16774193548387098	256.66774193548383	0.0
414126000	1441065802	31.28454811971318	122.58714410222943	0.16451612903225807	256.3645161290322	0.0
414126000	1441065803	31.284549117584532	122.58714381982304	0.16129032258064518	256.06129032258065	0.0
414126000	1441065804	31.28455013379801	122.58714356979982	0.15806451612903227	255.75806451612902	0.0
414126000	1441065805	31.284551162597342	122.58714334987299	0.15483870967741936	255.4548387096774	0.0
414126000	1441065806	31.284552198226248	122.58714315775578	0.15161290322580645	255.15161290322578	0.0
414126000	1441065807	31.284553234928484	122.58714299116147	0.14838709677419357	254.8483870967742	0.0
414126000	1441065808	31.284554266947776	122.58714284780332	0.14516129032258066	254.54516129032257	0.0
414126000	1441065809	31.28455528852785	122.58714272539453	0.14193548387096774	254.24193548387098	0.0
414126000	1441065810	31.284556293912463	122.58714262164837	0.13870967741935486	253.93870967741935	0.0
414126000	1441065811	31.284557277345332	122.58714253427807	0.13548387096774195	253.63548387096776	0.0
414126000	1441065812	31.28455823307019	122.5871424609969	0.13225806451612904	253.33225806451614	0.0
414126000	1441065813	31.28455915533078	122.58714239951807	0.12903225806451613	253.02903225806455	0.0
414126000	1441065814	31.284560038370838	122.58714234755486	0.12580645161290324	252.72580645161293	0.0
414126000	1441065815	31.284560876434078	122.5871423028205	0.12258064516129033	252.42258064516128	0.0
414126000	1441065816	31.28456166376425	122.58714226302818	0.11935483870967743	252.11935483870965	0.0
414126000	1441065817	31.2845623946051	122.58714222589124	0.11612903225806452	251.81612903225803	0.0
414126000	1441065818	31.28456306320035	122.58714218912286	0.11290322580645162	251.51290322580644	0.0
414126000	1441065819	31.284563663793723	122.58714215043629	0.10967741935483873	251.20967741935482	0.0
414126000	1441065820	31.284564190628963	122.5871421075448	0.10645161290322581	250.90645161290323	0.0
414126000	1441065821	31.28456463794982	122.58714205816163	0.10322580645161292	250.6032258064516	0.0
414126000	1441065822	31.284564999999997	122.587142	0.1	250.3	0.0
414126000	1441065823	31.28456527335901	122.58714193034069	0.1	250.23000000000002	0.0999999999999659
414126000	1441065824	31.284565463949416	122.5871418447345	0.1	250.16000000000003	0.19999999999998863
414126000	1441065825	31.28456558002952	122.58714173829985	0.1	250.09	0.2999999999999545
414126000	1441065826	31.284565629857628	122.587141606155	0.1	250.02	0.39999999999997726
414126000	1441065827	31.284565621692042	122.58714144341833	0.1	249.94999999999996	0.49999999999994316
414126000	1441065828	31.28456556379112	122.58714124520823	0.1	249.87999999999997	0.6000000000000227
414126000	1441065829	31.284565464413138	122.58714100664298	0.1	249.80999999999997	0.6999999999999886
414126000	1441065830	31.28456533181641	122.58714072284094	0.1	249.73999999999998	0.8000000000000114
414126000	1441065831	31.284565174259257	122.58714038892052	0.1	249.67	0.8999999999999773
414126000	1441065832	31.284564999999997	122.58713999999999	0.1	249.6	1.0
414126000	1441065833	31.28456481553683	122.58713955292899	0.1	249.8909090909091	1.0
414126000	1441065834	31.28456462032761	122.58713905148205	0.1	250.1818181818182	1.0
414126000	1441065835	31.284564412070075	122.587138501165	0.1	250.4727272727273	1.0
414126000	1441065836	31.284564188461975	122.58713790748361	0.1	250.76363636363638	1.0
414126000	1441065837	31.284563947201057	122.58713727594369	0.1	251.05454545454546	1.0
414126000	1441065838	31.284563685985077	122.58713661205104	0.1	251.34545454545452	1.0
414126000	1441065839	31.284563402511743	122.58713592131149	0.1	251.63636363636363	1.0
414126000	1441065840	31.284563094478823	122.58713520923078	0.1	251.9272727272727	1.0
414126000	1441065841	31.284562759584063	122.58713448131479	0.1	252.21818181818182	1.0
414126000	1441065842	31.28456239552521	122.58713374306924	0.1	252.5090909090909	1.0
414126000	1441065843	31.284561999999998	122.587133	0.1	252.8	1.0
414126000	1441065844	31.284561571825847	122.58713225655328	0.1	252.8	1.0
414126000	1441065845	31.28456111429872	122.58713151293715	0.1	252.8	1.0
414126000	1441065846	31.28456063183428	122.58713076830014	0.1	252.8	1.0
414126000	1441065847	31.28456012884818	122.58713002179077	0.1	252.8	1.0
414126000	1441065848	31.28455960975606	122.58712927255756	0.1	252.8	1.0
414126000	1441065849	31.28455907897356	122.58712851974902	0.1	252.8	1.0
414126000	1441065850	31.284558540916326	122.58712776251366	0.1	252.8	1.0
414126000	1441065851	31.284558	122.587127	0.1	252.8	1.0
414126000	1441065852	31.284557460547013	122.5871262313412	0.1	252.8	1.0
414126000	1441065853	31.284556926506813	122.5871254556089	0.1	252.8	1.0
414126000	1441065854	31.284556401735646	122.58712467185941	0.1	252.8	1.0
414126000	1441065855	31.284555890089752	122.58712387914903	0.1	252.8	1.0
414126000	1441065856	31.284555395425365	122.58712307653406	0.1	252.8	1.0
414126000	1441065857	31.284554921598733	122.58712226307075	0.1	252.8	1.0
414126000	1441065858	31.284554472466084	122.58712143781545	0.1	252.8	1.0
414126000	1441065859	31.28455405188363	122.58712059982444	0.1	252.8	1.0
414126000	1441065860	31.28455366370765	122.58711974815401	0.1	252.8	1.0
414126000	1441065861	31.28455331179435	122.58711888186042	0.1	252.8	1.0
414126000	1441065862	31.284553000000002	122.58711800000002	0.1	252.8	1.0
414126000	1441065863	31.284552732243828	122.58711710151145	0.1	252.8	1.0
414126000	1441065864	31.28455251269724	122.58711618486302	0.1	252.8	1.0
414126000	1441065865	31.28455234559467	122.58711524840537	0.1	252.8	1.0
414126000	1441065866	31.28455223517051	122.58711429048918	0.1	252.8	1.0
414126000	1441065867	31.28455218565921	122.58711330946511	0.1	252.8	1.0
414126000	1441065868	31.284552201295167	122.58711230368385	0.1	252.8	1.0
414126000	1441065869	31.284552286312792	122.58711127149606	0.1	252.8	1.0
414126000	1441065870	31.284552444946538	122.58711021125235	0.1	252.8	1.0
414126000	1441065871	31.284552681430803	122.58710912130346	0.1	252.8	1.0
414126000	1441065872	31.284553000000002	122.587108	0.1	252.8	1.0
414126000	1441065873	31.284553401256638	122.58710684799307	0.11	253.65	1.099999999999966
414126000	1441065874	31.284553871275428	122.58710567513523	0.12000000000000001	254.5	1.1999999999999886
414126000	1441065875	31.28455439249918	122.5871044935795	0.13	255.35	1.2999999999999545
414126000	1441065876	31.284554947370705	122.58710331547887	0.14	256.2	1.3999999999999773
414126000	1441065877	31.28455551833279	122.58710215298633	0.15000000000000002	257.05000000000007	1.5
414126000	1441065878	31.28455608782827	122.5871010182549	0.16	257.90000000000003	1.6000000000000227
414126000	1441065879	31.28455663829993	122.58709992343755	0.17	258.75000000000006	1.6999999999999886
414126000	1441065880	31.28455715219055	122.58709888068728	0.18	259.6	1.8000000000000114
414126000	1441065881	31.28455761194298	122.58709790215708	0.19	260.45000000000005	1.8999999999999773
414126000	1441065882	31.284558	122.587097	0.2	261.3	2.0
414126000	1441065883	31.28455830272966	122.58709618351641	0.19	261.31	2.0
414126000	1441065884	31.28455852220111	122.5870954505962	0.18000000000000002	261.32000000000005	2.0
414126000	1441065885	31.284558664408685	122.58709479627682	0.17	261.33000000000004	2.0
414126000	1441065886	31.284558735346746	122.58709421559554	0.16	261.34000000000003	2.0
414126000	1441065887	31.28455874100968	122.58709370358976	0.15000000000000002	261.34999999999997	2.0
414126000	1441065888	31.28455868739183	122.58709325529678	0.14	261.35999999999996	2.0
414126000	1441065889	31.284558580487573	122.58709286575399	0.13	261.36999999999995	2.0
414126000	1441065890	31.284558426291266	122.58709252999869	0.12000000000000001	261.38	2.0
414126000	1441065891	31.284558230797295	122.58709224306826	0.11000000000000001	261.39	2.0
414126000	1441065892	31.284558	122.58709200000001	0.1	261.4	2.0
414126000	1441065893	31.284557738507125	122.58709179522887	0.1	261.59090909090907	2.0
414126000	1441065894	31.284557445379907	122.58709162078006	0.1	261.78181818181815	2.0
414126000	1441065895	31.284557118292955	122.58709146807631	0.1	261.97272727272724	2.0
414126000	1441065896	31.284556754920875	122.5870913285404	0.1	262.16363636363633	2.0
414126000	1441065897	31.2845563529383	122.58709119359503	0.1	262.3545454545454	2.0
414126000	1441065898	31.284555910019794	122.58709105466305	0.1	262.54545454545456	2.0
414126000	1441065899	31.28455542384	122.58709090316718	0.1	262.73636363636365	2.0
414126000	1441065900	31.284554892073515	122.58709073053016	0.1	262.92727272727274	2.0
414126000	1441065901	31.28455431239494	122.5870905281748	0.1	263.11818181818177	2.0
414126000	1441065902	31.2845536824789	122.58709028752382	0.1	263.3090909090909	2.0
414126000	1441065903	31.284552999999995	122.58709	0.1	263.5	2.0
414126000	1441065904	31.28455227167803	122.58708966096535	0.1	263.3375	2.0
414126000	1441065905	31.284551540413617	122.58708928153868	0.1	263.175	2.0
414126000	1441065906	31.28455085815252	122.58708887677814	0.1	263.0125	2.0
414126000	1441065907	31.28455027684056	122.58708846174179	0.1	262.84999999999997	2.0
414126000	1441065908	31.284549848423545	122.58708805148771	0.1	262.6875	2.0
414126000	1441065909	31.284549624847237	122.58708766107398	0.1	262.525	2.0
414126000	1441065910	31.28454965805746	122.58708730555873	0.1	262.36249999999995	2.0
414126000	1441065911	31.284549999999996	122.587087	0.1	262.2	2.0
414126000	1441065912	31.284550684593462	122.58708675476574	0.1	262.3909090909091	2.0
414126000	1441065913	31.284551673647645	122.58708656146322	0.1	262.58181818181816	2.0
414126000	1441065914	31.2845529109452	122.58708640700966	0.1	262.77272727272725	2.0
414126000	1441065915	31.284554340268702	122.58708627832216	0.1	262.96363636363634	2.0
414126000	1441065916	31.284555905400786	122.58708616231786	0.1	263.1545454545454	2.0
414126000	1441065917	31.284557550124074	122.58708604591394	0.1	263.3454545454545	2.0
414126000	1441065918	31.284559218221183	122.58708591602752	0.1	263.53636363636366	2.0
414126000	1441065919	31.284560853474698	122.58708575957577	0.1	263.72727272727275	2.0
414126000	1441065920	31.284562399667255	122.58708556347585	0.1	263.9181818181818	2.0
414126000	1441065921	31.284563800581488	122.58708531464488	0.1	264.10909090909087	2.0
414126000	1441065922	31.28456499999999	122.587085	0.1	264.3	2.0
414126000	1441065923	31.284565954136397	122.5870846097946	0.1	264.33684210526314	2.0526315789473415
414126000	1441065924	31.28456666892843	122.5870841476269	0.1	264.37368421052633	2.10526315789474
414126000	1441065925	31.284567162744803	122.58708362043129	0.1	264.41052631578947	2.1578947368420813
414126000	1441065926	31.284567453954267	122.5870830351422	0.1	264.44736842105266	2.210526315789423
414126000	1441065927	31.284567560925506	122.58708239869408	0.1	264.4842105263158	2.263157894736878
414126000	1441065928	31.284567502027286	122.58708171802135	0.1	264.5210526315789	2.3157894736842195
414126000	1441065929	31.284567295628328	122.58708100005843	0.1	264.5578947368421	2.368421052631561
414126000	1441065930	31.28456696009735	122.58708025173978	0.1	264.59473684210525	2.4210526315789593
414126000	1441065931	31.28456651380309	122.58707947999979	0.1	264.63157894736844	2.473684210526301
414126000	1441065932	31.284565975114262	122.58707869177286	0.1	264.6684210526316	2.526315789473699
414126000	1441065933	31.28456536239961	122.5870778939935	0.1	264.70526315789476	2.5789473684210407
414126000	1441065934	31.28456469402785	122.58707709359604	0.1	264.7421052631579	2.631578947368439
414126000	1441065935	31.28456398836774	122.58707629751498	0.1	264.77894736842103	2.6842105263157805
414126000	1441065936	31.284563263787962	122.58707551268469	0.1	264.8157894736842	2.736842105263122
414126000	1441065937	31.284562538657283	122.58707474603965	0.1	264.85263157894735	2.7894736842105203
414126000	1441065938	31.284561831344416	122.58707400451424	0.1	264.88947368421054	2.8421052631579187
414126000	1441065939	31.284561160218082	122.58707329504287	0.1	264.9263157894737	2.89473684210526
414126000	1441065940	31.284560543647036	122.58707262455998	0.1	264.96315789473687	2.9473684210526585
414126000	1441065941	31.28456	122.587072	0.1	265.0	3.0
414126000	1441065942	31.2845595430302	122.5870714254916	0.1	265.08	3.0
414126000	1441065943	31.28455916802905	122.58707089394056	0.1	265.15999999999997	3.0
414126000	1441065944	31.28455886567245	122.58707039544689	0.1	265.24	3.0
414126000	1441065945	31.284558626636322	122.5870699201106	0.1	265.32	3.0
414126000	1441065946	31.284558441596552	122.58706945803175	0.1	265.4	3.0
414126000	1441065947	31.28455830122905	122.58706899931035	0.1	265.48	3.0
414126000	1441065948	31.284558196209744	122.58706853404647	0.1	265.56	3.0
414126000	1441065949	31.28455811721453	122.58706805234009	0.1	265.64000000000004	3.0
414126000	1441065950	31.28455805491931	122.58706754429126	0.1	265.72	3.0
414126000	1441065951	31.284558	122.58706700000002	0.1	265.8	3.0
414126000	1441065952	31.284557944673775	122.58706641164297	0.1	265.89032258064515	3.0
414126000	1441065953	31.28455788732296	122.58706577970307	0.1	265.98064516129034	3.0
414126000	1441065954	31.284557827871158	122.58706510673983	0.1	266.0709677419355	3.0
414126000	1441065955	31.284557766241942	122.5870643953128	0.1	266.16129032258067	3.0
414126000	1441065956	31.284557702358885	122.58706364798151	0.1	266.2516129032258	3.0
414126000	1441065957	31.284557636145642	122.5870628673055	0.1	266.341935483871	3.0
414126000	1441065958	31.284557567525727	122.58706205584427	0.1	266.43225806451613	3.0
414126000	1441065959	31.2845574964228	122.58706121615741	0.1	266.5225806451613	3.0
414126000	1441065960	31.284557422760415	122.5870603508044	0.1	266.61290322580646	3.0
414126000	1441065961	31.284557346462183	122.5870594623448	0.1	266.70322580645166	3.0
414126000	1441065962	31.284557267451685	122.58705855333812	0.1	266.7935483870968	3.0
414126000	1441065963	31.284557185652517	122.5870576263439	0.1	266.8838709677419	3.0
414126000	1441065964	31.284557100988277	122.58705668392169	0.1	266.9741935483871	3.0
414126000	1441065965	31.284557013382546	122.58705572863103	0.1	267.06451612903226	3.0
414126000	1441065966	31.284556922758924	122.58705476303139	0.1	267.15483870967745	3.0
414126000	1441065967	31.28455682904102	122.58705378968237	0.1	267.2451612903226	3.0
414126000	1441065968	31.284556732152396	122.58705281114345	0.1	267.3354838709678	3.0
414126000	1441065969	31.28455663201666	122.58705182997421	0.1	267.4258064516129	3.0
414126000	1441065970	31.284556528557403	122.58705084873417	0.1	267.5161290322581	3.0
414126000	1441065971	31.284556421698245	122.58704986998283	0.1	267.60645161290324	3.0
414126000	1441065972	31.284556311362728	122.58704889627977	0.1	267.69677419354844	3.0
414126000	1441065973	31.284556197474483	122.58704793018447	0.1	267.78709677419357	3.0
414126000	1441065974	31.284556079957095	122.5870469742565	0.1	267.87741935483876	3.0
414126000	1441065975	31.284555958734156	122.58704603105538	0.1	267.9677419354839	3.0
414126000	1441065976	31.28455583372926	122.58704510314064	0.1	268.05806451612904	3.0
414126000	1441065977	31.284555704865994	122.5870441930718	0.1	268.14838709677423	3.0
414126000	1441065978	31.28455557206796	122.58704330340842	0.1	268.23870967741937	3.0
414126000	1441065979	31.284555435258746	122.58704243671002	0.1	268.32903225806456	3.0
414126000	1441065980	31.28455529436194	122.58704159553614	0.1	268.4193548387097	3.0
414126000	1441065981	31.28455514930118	122.58704078244628	0.1	268.5096774193549	3.0
414126000	1441065982	31.284554999999997	122.58704	0.1	268.6	3.0
414126000	1441065983	31.28455484643576	122.58703925014142	0.1	268.425	3.0166666666666515
414126000	1441065984	31.284554688800775	122.58703853235289	0.1	268.25000000000006	3.03333333333336
414126000	1441065985	31.284554527341008	122.5870378455014	0.1	268.07500000000005	3.0500000000000114
414126000	1441065986	31.284554362302547	122.58703718845392	0.1	267.90000000000003	3.066666666666663
414126000	1441065987	31.284554193931413	122.58703656007738	0.1	267.725	3.0833333333333712
414126000	1441065988	31.28455402247362	122.58703595923876	0.1	267.55000000000007	3.1000000000000227
414126000	1441065989	31.284553848175204	122.58703538480505	0.1	267.37500000000006	3.1166666666666742
414126000	1441065990	31.284553671282193	122.58703483564317	0.1	267.20000000000005	3.1333333333333826
414126000	1441065991	31.284553492040608	122.58703431062011	0.1	267.02500000000003	3.150000000000034
414126000	1441065992	31.2845533106965	122.58703380860283	0.1	266.85	3.1666666666666856
414126000	1441065993	31.284553127495887	122.5870333284583	0.1	266.675	3.183333333333337
414126000	1441065994	31.28455294268479	122.58703286905346	0.1	266.5	3.1999999999999886
414126000	1441065995	31.284552756509253	122.5870324292553	0.1	266.32500000000005	3.216666666666697
414126000	1441065996	31.284552569215283	122.58703200793077	0.1	266.15000000000003	3.2333333333333485
414126000	1441065997	31.28455238104894	122.58703160394685	0.1	265.975	3.25
414126000	1441065998	31.284552192256232	122.58703121617047	0.1	265.80000000000007	3.2666666666667084
414126000	1441065999	31.284552003083178	122.58703084346863	0.1	265.62500000000006	3.28333333333336
414126000	1441066000	31.284551813775842	122.58703048470824	0.1	265.45000000000005	3.3000000000000114
414126000	1441066001	31.284551624580217	122.58703013875632	0.1	265.27500000000003	3.3166666666667197
414126000	1441066002	31.284551435742358	122.58702980447983	0.1	265.1	3.3333333333333712
414126000	1441066003	31.284551247508283	122.58702948074568	0.1	264.925	3.349999999999966
414126000	1441066004	31.284551060124016	122.58702916642089	0.1	264.75	3.3666666666666742
414126000	1441066005	31.28455087383561	122.58702886037241	0.1	264.57500000000005	3.3833333333333258
414126000	1441066006	31.284550688889055	122.58702856146719	0.1	264.40000000000003	3.3999999999999773
414126000	1441066007	31.284550505530415	122.58702826857221	0.1	264.225	3.4166666666666856
414126000	1441066008	31.284550324005696	122.58702798055441	0.1	264.05	3.433333333333337
414126000	1441066009	31.28455014456094	122.58702769628078	0.1	263.87500000000006	3.4499999999999886
414126000	1441066010	31.28454996744217	122.58702741461826	0.1	263.70000000000005	3.466666666666697
414126000	1441066011	31.28454979289542	122.58702713443384	0.1	263.52500000000003	3.4833333333333485
414126000	1441066012	31.284549621166722	122.58702685459444	0.1	263.3500000000001	3.5
414126000	1441066013	31.284549452502088	122.58702657396708	0.1	263.17500000000007	3.5166666666667084
414126000	1441066014	31.284549287147563	122.58702629141868	0.1	263.0	3.53333333333336
414126000	1441066015	31.28454912534917	122.58702600581623	0.1	262.825	3.5500000000000114
414126000	1441066016	31.28454896735293	122.58702571602667	0.1	262.65000000000003	3.566666666666663
414126000	1441066017	31.28454881340489	122.587025420917	0.1	262.475	3.5833333333333144
414126000	1441066018	31.284548663751078	122.58702511935414	0.1	262.3	3.6000000000000227
414126000	1441066019	31.2845485186375	122.58702481020508	0.1	262.125	3.6166666666666742
414126000	1441066020	31.284548378310205	122.58702449233675	0.1	261.95000000000005	3.6333333333333258
414126000	1441066021	31.284548243015212	122.5870241646162	0.1	261.77500000000003	3.650000000000034
414126000	1441066022	31.284548112998564	122.58702382591028	0.1	261.6	3.6666666666666856
414126000	1441066023	31.284547988506265	122.58702347508604	0.1	261.42500000000007	3.683333333333337
414126000	1441066024	31.284547869784365	122.58702311101041	0.1	261.25000000000006	3.7000000000000455
414126000	1441066025	31.28454775707889	122.58702273255032	0.1	261.07500000000005	3.716666666666697
414126000	1441066026	31.284547650635858	122.58702233857281	0.1	260.9	3.7333333333333485
414126000	1441066027	31.284547550701305	122.5870219279448	0.1	260.725	3.75
414126000	1441066028	31.284547457521267	122.58702149953325	0.1	260.55	3.7666666666666515
414126000	1441066029	31.284547371341773	122.5870210522051	0.1	260.375	3.783333333333303
414126000	1441066030	31.284547292408835	122.58702058482737	0.1	260.20000000000005	3.8000000000000114
414126000	1441066031	31.284547220968474	122.587020096267	0.1	260.02500000000003	3.816666666666663
414126000	1441066032	31.284547157266754	122.58701958539093	0.1	259.85	3.8333333333333144
414126000	1441066033	31.28454710154968	122.58701905106618	0.1	259.675	3.8500000000000227
414126000	1441066034	31.28454705406328	122.58701849215967	0.1	259.50000000000006	3.8666666666666742
414126000	1441066035	31.284547015053594	122.58701790753835	0.1	259.32500000000005	3.8833333333333826
414126000	1441066036	31.284546984766635	122.5870172960692	0.1	259.15000000000003	3.900000000000034
414126000	1441066037	31.284546963448452	122.58701665661921	0.1	258.975	3.9166666666666856
414126000	1441066038	31.28454695134506	122.5870159880553	0.1	258.8	3.933333333333337
414126000	1441066039	31.284546948702484	122.58701528924449	0.1	258.625	3.9499999999999886
414126000	1441066040	31.284546955766764	122.58701455905366	0.1	258.45	3.96666666666664
414126000	1441066041	31.284546972783925	122.58701379634985	0.1	258.27500000000003	3.9833333333333485
414126000	1441066042	31.28454699999999	122.587013	0.1	258.1	4.0
414126000	1441066043	31.284547037652867	122.58701216971325	0.10500000000000001	258.13000000000005	4.050000000000011
414126000	1441066044	31.284547085947974	122.58701130856754	0.11	258.16	4.100000000000023
414126000	1441066045	31.284547145082602	122.58701042048301	0.115	258.19	4.149999999999977
414126000	1441066046	31.284547215254065	122.58700950937974	0.12000000000000001	258.22	4.199999999999989
414126000	1441066047	31.284547296659646	122.58700857917788	0.125	258.25	4.25
414126000	1441066048	31.284547389496637	122.58700763379753	0.13	258.28000000000003	4.300000000000011
414126000	1441066049	31.28454749396234	122.58700667715883	0.135	258.31	4.349999999999966
414126000	1441066050	31.284547610254073	122.58700571318188	0.14	258.34000000000003	4.399999999999977
414126000	1441066051	31.284547738569113	122.58700474578684	0.14500000000000002	258.37	4.449999999999989
414126000	1441066052	31.284547879104757	122.58700377889379	0.15000000000000002	258.40000000000003	4.5
414126000	1441066053	31.284548032058293	122.58700281642285	0.155	258.43	4.550000000000011
414126000	1441066054	31.28454819762705	122.58700186229416	0.16	258.46	4.600000000000023
414126000	1441066055	31.284548376008292	122.58700092042784	0.165	258.49	4.650000000000034
414126000	1441066056	31.284548567399334	122.58699999474402	0.17	258.52	4.699999999999989
414126000	1441066057	31.28454877199747	122.5869990891628	0.175	258.55	4.75
414126000	1441066058	31.28454898999999	122.5869982076043	0.18	258.58	4.800000000000011
414126000	1441066059	31.284549221604212	122.58699735398865	0.185	258.61	4.850000000000023
414126000	1441066060	31.284549467007427	122.58699653223597	0.19	258.64	4.899999999999977
414126000	1441066061	31.284549726406915	122.58699574626638	0.195	258.67	4.949999999999989
414126000	1441066062	31.28455000000001	122.586995	0.2	258.7	5.0
414126000	1441066063	31.284550287695364	122.58699429635175	0.1967741935483871	258.7	5.0
414126000	1441066064	31.284550588247274	122.58699363421556	0.19354838709677422	258.7	5.0
414126000	1441066065	31.284550900121392	122.58699301148023	0.1903225806451613	258.7	5.0
414126000	1441066066	31.28455122178336	122.58699242603451	0.1870967741935484	258.7	5.0
414126000	1441066067	31.284551551698886	122.58699187576715	0.1838709677419355	258.7	5.0
414126000	1441066068	31.2845518883336	122.58699135856695	0.1806451612903226	258.7	5.0
414126000	1441066069	31.284552230153164	122.5869908723226	0.1774193548387097	258.7	5.0
414126000	1441066070	31.284552575623252	122.58699041492294	0.17419354838709677	258.7	5.0
414126000	1441066071	31.284552923209517	122.58698998425665	0.1709677419354839	258.7	5.0
414126000	1441066072	31.28455327137763	122.58698957821257	0.16774193548387098	258.7	5.0
414126000	1441066073	31.284553618593243	122.58698919467938	0.16451612903225807	258.7	5.0
414126000	1441066074	31.284553963322015	122.58698883154588	0.16129032258064518	258.7	5.0
414126000	1441066075	31.284554304029623	122.58698848670082	0.15806451612903227	258.7	5.0
414126000	1441066076	31.28455463918171	122.586988158033	0.15483870967741936	258.7	5.0
414126000	1441066077	31.284554967243952	122.58698784343112	0.15161290322580645	258.7	5.0
414126000	1441066078	31.28455528668201	122.58698754078397	0.14838709677419357	258.7	5.0
414126000	1441066079	31.284555595961532	122.58698724798029	0.14516129032258066	258.7	5.0
414126000	1441066080	31.284555893548198	122.58698696290885	0.14193548387096774	258.7	5.0
414126000	1441066081	31.284556177907653	122.58698668345845	0.13870967741935486	258.7	5.0
414126000	1441066082	31.284556447505572	122.58698640751778	0.13548387096774195	258.7	5.0
414126000	1441066083	31.2845567008076	122.58698613297562	0.13225806451612904	258.7	5.0
414126000	1441066084	31.28455693627942	122.58698585772079	0.12903225806451613	258.7	5.0
414126000	1441066085	31.28455715238667	122.58698557964196	0.12580645161290324	258.7	5.0
414126000	1441066086	31.28455734759504	122.58698529662794	0.12258064516129033	258.7	5.0
414126000	1441066087	31.284557520370154	122.58698500656749	0.11935483870967743	258.7	5.0
414126000	1441066088	31.284557669177712	122.58698470734934	0.11612903225806452	258.7	5.0
414126000	1441066089	31.28455779248335	122.5869843968623	0.11290322580645162	258.7	5.0
414126000	1441066090	31.284557888752737	122.58698407299507	0.10967741935483873	258.7	5.0
414126000	1441066091	31.284557956451522	122.58698373363644	0.10645161290322581	258.7	5.0
414126000	1441066092	31.284557994045393	122.58698337667516	0.10322580645161292	258.7	5.0
414126000	1441066093	31.284558	122.58698300000002	0.1	258.7	5.0
414126000	1441066094	31.28455797500779	122.58698260647306	0.1	258.7	5.0
414126000	1441066095	31.284557928668487	122.5869822188497	0.1	258.7	5.0
414126000	1441066096	31.28455787280856	122.5869818648587	0.1	258.7	5.0
414126000	1441066097	31.284557819254523	122.58698157222871	0.1	258.7	5.0
414126000	1441066098	31.284557779832866	122.58698136868853	0.1	258.7	5.0
414126000	1441066099	31.28455776637009	122.58698128196684	0.1	258.7	5.0
414126000	1441066100	31.284557790692684	122.58698133979235	0.1	258.7	5.0
414126000	1441066101	31.284557864627153	122.58698156989385	0.1	258.7	5.0
414126000	1441066102	31.284558	122.586982	0.1	258.7	5.0
414126000	1441066103	31.284558203303042	122.58698264243793	0.1	258.7	5.0
414126000	1441066104	31.284558459689425	122.58698344792816	0.1	258.7	5.0
414126000	1441066105	31.284558748977666	122.5869843517896	0.1	258.7	5.0
414126000	1441066106	31.28455905098621	122.58698528934111	0.1	258.7	5.0
414126000	1441066107	31.284559345533598	122.5869861959016	0.1	258.7	5.0
414126000	1441066108	31.284559612438276	122.58698700678998	0.1	258.7	5.0
414126000	1441066109	31.28455983151876	122.58698765732511	0.1	258.7	5.0
414126000	1441066110	31.284559982593546	122.5869880828259	0.1	258.7	5.0
414126000	1441066111	31.28456004548113	122.58698821861124	0.1	258.7	5.0
414126000	1441066112	31.284560000000003	122.586988	0.1	258.7	5.0
414126000	1441066113	31.28455983482366	122.58698738721887	0.1	258.21	5.0
414126000	1441066114	31.284559574045737	122.58698644012556	0.1	257.72	5.0
414126000	1441066115	31.284559250614826	122.58698524348556	0.1	257.23	5.0
414126000	1441066116	31.284558897479563	122.58698388206439	0.1	256.74	5.0
414126000	1441066117	31.28455854758859	122.58698244062751	0.1	256.25	5.0
414126000	1441066118	31.284558233890507	122.58698100394045	0.1	255.76000000000002	5.0
414126000	1441066119	31.284557989333972	122.5869796567687	0.1	255.27000000000004	5.0
414126000	1441066120	31.284557846867624	122.58697848387773	0.1	254.78000000000003	5.0
414126000	1441066121	31.284557839440073	122.586977570033	0.1	254.29000000000002	5.0
414126000	1441066122	31.284557999999997	122.58697700000002	0.1	253.80000000000004	5.0
414126000	1441066123	31.2845583512889	122.58697683203187	0.1	253.80000000000004	5.111111111111086
414126000	1441066124	31.284558875219727	122.58697701833206	0.1	253.80000000000004	5.2222222222222285
414126000	1441066125	31.284559543498336	122.58697748459171	0.1	253.80000000000004	5.333333333333314
414126000	1441066126	31.284560327830558	122.58697815650193	0.1	253.80000000000004	5.444444444444457
414126000	1441066127	31.28456119992221	122.5869789597538	0.1	253.80000000000004	5.555555555555543
414126000	1441066128	31.284562131479134	122.58697982003844	0.1	253.80000000000004	5.666666666666629
414126000	1441066129	31.284563094207186	122.58698066304697	0.1	253.80000000000004	5.7777777777777715
414126000	1441066130	31.28456405981219	122.58698141447046	0.1	253.80000000000004	5.888888888888857
414126000	1441066131	31.284564999999986	122.586982	0.1	253.80000000000004	6.0
414126000	1441066132	31.284565889802934	122.5869823609244	0.1	253.80000000000004	6.0
414126000	1441066133	31.284566717559493	122.58698250092317	0.1	253.80000000000004	6.0
414126000	1441066134	31.284567474934622	122.58698243927351	0.1	253.80000000000004	6.0
414126000	1441066135	31.284568153593295	122.58698219525269	0.1	253.80000000000004	6.0
414126000	1441066136	31.284568745200453	122.58698178813786	0.1	253.80000000000004	6.0
414126000	1441066137	31.284569241421078	122.58698123720629	0.1	253.80000000000004	6.0
414126000	1441066138	31.284569633920146	122.58698056173519	0.1	253.80000000000004	6.0
414126000	1441066139	31.284569914362592	122.58697978100179	0.1	253.80000000000004	6.0
414126000	1441066140	31.284570074413427	122.5869789142833	0.1	253.80000000000004	6.0
414126000	1441066141	31.284570105737565	122.58697798085697	0.1	253.80000000000004	6.0
414126000	1441066142	31.28456999999999	122.58697700000002	0.1	253.80000000000004	6.0
414126000	1441066143	31.28456975457043	122.58697598828985	0.1	253.80000000000004	6.0
414126000	1441066144	31.284569389637504	122.58697495150471	0.1	253.80000000000004	6.0
414126000	1441066145	31.28456893109462	122.58697389272297	0.1	253.80000000000004	6.0
414126000	1441066146	31.284568404835163	122.58697281502303	0.1	253.80000000000004	6.0
414126000	1441066147	31.28456783675254	122.58697172148335	0.1	253.80000000000004	6.0
414126000	1441066148	31.284567252740125	122.58697061518227	0.1	253.80000000000004	6.0
414126000	1441066149	31.284566678691306	122.58696949919819	0.1	253.80000000000004	6.0
414126000	1441066150	31.28456614049951	122.58696837660953	0.1	253.80000000000004	6.0
414126000	1441066151	31.284565664058086	122.58696725049468	0.1	253.80000000000004	6.0
414126000	1441066152	31.284565275260466	122.58696612393204	0.1	253.80000000000004	6.0
414126000	1441066153	31.284564999999986	122.58696500000002	0.1	253.80000000000004	6.0
414126000	1441066154	31.284564854419198	122.58696388476007	0.1	253.80000000000004	6.0
414126000	1441066155	31.284564815656957	122.58696279620612	0.1	253.80000000000004	6.0
414126000	1441066156	31.284564851101244	122.58696175531514	0.1	253.80000000000004	6.0
414126000	1441066157	31.284564928140036	122.58696078306416	0.1	253.80000000000004	6.0
414126000	1441066158	31.28456501416131	122.58695990043016	0.1	253.80000000000004	6.0
414126000	1441066159	31.28456507655308	122.58695912839013	0.1	253.80000000000004	6.0
414126000	1441066160	31.284565082703324	122.58695848792107	0.1	253.80000000000004	6.0
414126000	1441066161	31.284564999999997	122.586958	0.1	253.80000000000004	6.0
414126000	1441066162	31.284564804171517	122.58695767756448	0.1	253.73636363636368	6.0
414126000	1441066163	31.28456450430802	122.58695750139448	0.1	253.6727272727273	6.0
414126000	1441066164	31.284564117840034	122.58695744423052	0.1	253.60909090909092	6.0
414126000	1441066165	31.28456366219811	122.58695747881313	0.1	253.5454545454546	6.0
414126000	1441066166	31.28456315481279	122.58695757788286	0.1	253.4818181818182	6.0
414126000	1441066167	31.284562613114616	122.58695771418019	0.1	253.41818181818184	6.0
414126000	1441066168	31.28456205453413	122.5869578604457	0.1	253.35454545454544	6.0
414126000	1441066169	31.28456149650189	122.58695798941989	0.1	253.29090909090908	6.0
414126000	1441066170	31.284560956448416	122.58695807384333	0.1	253.22727272727272	6.0
414126000	1441066171	31.284560451804264	122.5869580864565	0.1	253.16363636363633	6.0
414126000	1441066172	31.28456	122.586958	0.1	253.1	6.0
414126000	1441066173	31.284559614930128	122.58695779346866	0.10333333333333333	252.5933333333333	6.0
414126000	1441066174	31.284559296345225	122.58695747087495	0.10666666666666667	252.08666666666664	6.0
414126000	1441066175	31.28455904045986	122.58695704248558	0.11	251.57999999999998	6.0
414126000	1441066176	31.284558843488607	122.58695651856739	0.11333333333333334	251.0733333333333	6.0
414126000	1441066177	31.284558701646027	122.58695590938707	0.11666666666666667	250.56666666666663	6.0
414126000	1441066178	31.284558611146664	122.58695522521144	0.12000000000000001	250.05999999999997	6.0
414126000	1441066179	31.284558568205092	122.58695447630724	0.12333333333333334	249.55333333333328	6.0
414126000	1441066180	31.284558569035877	122.58695367294128	0.12666666666666668	249.04666666666668	6.0
414126000	1441066181	31.28455860985359	122.5869528253803	0.13	248.54000000000002	6.0
414126000	1441066182	31.28455868687278	122.58695194389107	0.13333333333333333	248.03333333333333	6.0
414126000	1441066183	31.284558796308037	122.58695103874034	0.13666666666666666	247.52666666666667	6.0
414126000	1441066184	31.28455893437389	122.58695012019493	0.14	247.02	6.0
414126000	1441066185	31.284559097284937	122.58694919852155	0.14333333333333334	246.51333333333332	6.0
414126000	1441066186	31.284559281255714	122.58694828398703	0.14666666666666667	246.00666666666666	6.0
414126000	1441066187	31.284559482500807	122.58694738685809	0.15000000000000002	245.5	6.0
414126000	1441066188	31.284559697234783	122.58694651740153	0.15333333333333335	244.99333333333334	6.0
414126000	1441066189	31.28455992167221	122.58694568588412	0.15666666666666668	244.48666666666665	6.0
414126000	1441066190	31.284560152027623	122.58694490257258	0.16	243.98	6.0
414126000	1441066191	31.284560384515636	122.58694417773376	0.16333333333333333	243.47333333333333	6.0
414126000	1441066192	31.28456061535079	122.58694352163435	0.16666666666666669	242.96666666666664	6.0
414126000	1441066193	31.284560840747663	122.5869429445412	0.17	242.45999999999998	6.0
414126000	1441066194	31.284561056920804	122.58694245672103	0.17333333333333334	241.95333333333332	6.0
414126000	1441066195	31.28456126008479	122.58694206844064	0.1766666666666667	241.4466666666667	6.0
414126000	1441066196	31.2845614464542	122.58694178996676	0.18	240.94000000000003	6.0
414126000	1441066197	31.28456161224358	122.5869416315662	0.18333333333333335	240.43333333333337	6.0
414126000	1441066198	31.284561753667504	122.58694160350572	0.18666666666666668	239.92666666666668	6.0
414126000	1441066199	31.284561866940553	122.5869417160521	0.19	239.42000000000002	6.0
414126000	1441066200	31.284561948277272	122.58694197947207	0.19333333333333336	238.91333333333336	6.0
414126000	1441066201	31.28456199389224	122.58694240403246	0.19666666666666668	238.40666666666667	6.0
414126000	1441066202	31.284562000000005	122.586943	0.2	237.9	6.0
414126000	1441066203	31.284561964034477	122.58694376877236	0.19090909090909092	238.09090909090912	6.0
414126000	1441066204	31.28456188830684	122.58694467627065	0.18181818181818182	238.28181818181815	6.0
414126000	1441066205	31.284561776347623	122.58694567954682	0.17272727272727273	238.47272727272727	6.0
414126000	1441066206	31.284561631687346	122.5869467356529	0.16363636363636364	238.66363636363636	6.0
414126000	1441066207	31.284561457856523	122.58694780164089	0.15454545454545454	238.85454545454547	6.0
414126000	1441066208	31.284561258385708	122.58694883456275	0.14545454545454545	239.04545454545453	6.0
414126000	1441066209	31.28456103680541	122.58694979147047	0.13636363636363635	239.23636363636362	6.0
414126000	1441066210	31.28456079664616	122.58695062941608	0.12727272727272726	239.42727272727274	6.0
414126000	1441066211	31.284560541438484	122.58695130545154	0.11818181818181818	239.61818181818182	6.0
414126000	1441066212	31.28456027471292	122.58695177662885	0.10909090909090909	239.80909090909088	6.0
414126000	1441066213	31.28456	122.586952	0.09999999999999999	239.99999999999997	6.0
414126000	1441066214	31.284559720950515	122.58695194685099	0.1	239.93749999999997	6.0
414126000	1441066215	31.28455944169644	122.58695164540387	0.1	239.87500000000003	6.0
414126000	1441066216	31.284559166489988	122.58695113811471	0.1	239.8125	6.0
414126000	1441066217	31.2845588995834	122.58695046743956	0.1	239.75	6.0
414126000	1441066218	31.284558645228856	122.58694967583445	0.1	239.6875	6.0
414126000	1441066219	31.284558407678634	122.58694880575547	0.1	239.62499999999997	6.0
414126000	1441066220	31.284558191184924	122.58694789965861	0.1	239.56250000000003	6.0
414126000	1441066221	31.284557999999997	122.586947	0.1	239.5	6.0
414126000	1441066222	31.2845578377874	122.58694613971565	0.1090909090909091	239.4545454545455	6.090909090909065
414126000	1441066223	31.28455770585618	122.58694531366166	0.1181818181818182	239.4090909090909	6.18181818181813
414126000	1441066224	31.284557604926704	122.58694450717417	0.1272727272727273	239.36363636363637	6.272727272727252
414126000	1441066225	31.284557535719365	122.58694370558925	0.13636363636363638	239.31818181818184	6.363636363636374
414126000	1441066226	31.284557498954566	122.58694289424302	0.14545454545454548	239.27272727272728	6.454545454545496
414126000	1441066227	31.28455749535267	122.58694205847158	0.15454545454545454	239.22727272727275	6.545454545454504
414126000	1441066228	31.284557525634042	122.58694118361106	0.16363636363636364	239.18181818181816	6.636363636363626
414126000	1441066229	31.284557590519082	122.5869402549975	0.17272727272727273	239.13636363636363	6.727272727272748
414126000	1441066230	31.284557690728164	122.5869392579671	0.18181818181818182	239.0909090909091	6.81818181818187
414126000	1441066231	31.284557826981683	122.5869381778559	0.19090909090909092	239.04545454545453	6.909090909090935
414126000	1441066232	31.284557999999997	122.586937	0.2	239.0	7.0
414126000	1441066233	31.28455820915772	122.58693571388392	0.2	239.16315789473683	7.0
414126000	1441066234	31.28455844844626	122.58693432558567	0.2	239.3263157894737	7.0
414126000	1441066235	31.284558710511288	122.58693284533157	0.2	239.48947368421054	7.0
414126000	1441066236	31.284558987998423	122.58693128334805	0.2	239.65263157894736	7.0
414126000	1441066237	31.28455927355333	122.58692964986142	0.2	239.8157894736842	7.0
414126000	1441066238	31.28455955982165	122.58692795509815	0.2	239.97894736842107	7.0
414126000	1441066239	31.28455983944902	122.58692620928453	0.2	240.1421052631579	7.0
414126000	1441066240	31.2845601050811	122.58692442264703	0.2	240.30526315789473	7.0
414126000	1441066241	31.284560349363517	122.58692260541194	0.2	240.46842105263156	7.0
414126000	1441066242	31.284560564941938	122.5869207678057	0.2	240.63157894736844	7.0
414126000	1441066243	31.284560744462024	122.58691892005466	0.2	240.79473684210527	7.0
414126000	1441066244	31.284560880569398	122.5869170723852	0.2	240.9578947368421	7.0
414126000	1441066245	31.284560965909716	122.58691523502375	0.2	241.12105263157892	7.0
414126000	1441066246	31.284560993128636	122.58691341819664	0.2	241.2842105263158	7.0
414126000	1441066247	31.284560954871797	122.5869116321303	0.2	241.44736842105263	7.0
414126000	1441066248	31.284560843784863	122.58690988705108	0.2	241.61052631578946	7.0
414126000	1441066249	31.284560652513488	122.58690819318537	0.2	241.77368421052628	7.0
414126000	1441066250	31.284560373703304	122.58690656075954	0.2	241.93684210526317	7.0
414126000	1441066251	31.28456	122.58690500000002	0.2	242.1	7.0
414126000	1441066252	31.284559528164145	122.58690352302169	0.19090909090909092	242.1	7.0
414126000	1441066253	31.284558971416292	122.58690214949357	0.18181818181818182	242.1	7.0
414126000	1441066254	31.284558347091917	122.58690090097329	0.17272727272727273	242.1	7.0
414126000	1441066255	31.284557672526503	122.5868997990184	0.16363636363636364	242.1	7.0
414126000	1441066256	31.284556965055526	122.58689886518643	0.15454545454545454	242.1	7.0
414126000	1441066257	31.28455624201448	122.58689812103498	0.14545454545454545	242.1	7.0
414126000	1441066258	31.28455552073885	122.58689758812159	0.13636363636363635	242.1	7.0
414126000	1441066259	31.284554818564104	122.58689728800384	0.12727272727272726	242.1	7.0
414126000	1441066260	31.284554152825716	122.58689724223929	0.11818181818181818	242.1	7.0
414126000	1441066261	31.284553540859196	122.5868974723855	0.10909090909090909	242.1	7.0
414126000	1441066262	31.28455299999999	122.586898	0.09999999999999999	242.1	7.0
414126000	1441066263	31.284552542548614	122.58689883191303	0.1	242.2909090909091	7.0
414126000	1441066264	31.284552160665537	122.58689991604525	0.1	242.48181818181817	7.0
414126000	1441066265	31.284551841476286	122.58690118559004	0.1	242.67272727272726	7.0
414126000	1441066266	31.284551572106313	122.58690257374069	0.1	242.86363636363637	7.0
414126000	1441066267	31.284551339681173	122.58690401369056	0.1	243.05454545454546	7.0
414126000	1441066268	31.28455113132635	122.58690543863298	0.1	243.24545454545452	7.0
414126000	1441066269	31.284550934167367	122.5869067817613	0.1	243.4363636363636	7.0
414126000	1441066270	31.284550735329724	122.5869079762688	0.1	243.62727272727273	7.0
414126000	1441066271	31.28455052193892	122.58690895534887	0.1	243.8181818181818	7.0
414126000	1441066272	31.284550281120517	122.58690965219482	0.1	244.00909090909087	7.0
414126000	1441066273	31.284549999999996	122.58691	0.1	244.2	7.0
414126000	1441066274	31.284549670087223	122.58690995305115	0.1	244.5375	7.0
414126000	1441066275	31.284549300429347	122.58690955000864	0.1	244.875	7.0
414126000	1441066276	31.284548904457935	122.58690885062632	0.1	245.21249999999998	7.0
414126000	1441066277	31.284548495604426	122.58690791465793	0.1	245.54999999999998	7.0
414126000	1441066278	31.284548087300376	122.58690680185731	0.1	245.88750000000002	7.0
414126000	1441066279	31.28454769297729	122.58690557197826	0.1	246.22499999999997	7.0
414126000	1441066280	31.28454732606665	122.58690428477456	0.1	246.5625	7.0
414126000	1441066281	31.284547000000003	122.586903	0.1	246.9	7.0
414126000	1441066282	31.284546725511404	122.58690176707636	0.1	246.87333333333336	7.03333333333336
414126000	1441066283	31.2845465025452	122.58690059409717	0.1	246.84666666666666	7.066666666666663
414126000	1441066284	31.28454632834831	122.58689947882402	0.1	246.82000000000002	7.100000000000023
414126000	1441066285	31.28454620016761	122.58689841901844	0.1	246.79333333333338	7.133333333333383
414126000	1441066286	31.284546115250006	122.58689741244194	0.1	246.76666666666668	7.166666666666686
414126000	1441066287	31.284546070842403	122.5868964568561	0.1	246.74	7.199999999999989
414126000	1441066288	31.2845460641917	122.58689555002245	0.1	246.7133333333333	7.2333333333333485
414126000	1441066289	31.2845460925448	122.58689468970253	0.1	246.68666666666667	7.266666666666708
414126000	1441066290	31.284546153148604	122.58689387365787	0.1	246.66000000000003	7.300000000000011
414126000	1441066291	31.284546243250006	122.58689309965004	0.1	246.63333333333333	7.333333333333371
414126000	1441066292	31.284546360095913	122.58689236544055	0.1	246.60666666666668	7.366666666666674
414126000	1441066293	31.284546500933207	122.58689166879097	0.1	246.58000000000004	7.399999999999977
414126000	1441066294	31.284546663008822	122.58689100746284	0.1	246.55333333333334	7.433333333333337
414126000	1441066295	31.284546843569633	122.58689037921766	0.1	246.52666666666667	7.466666666666697
414126000	1441066296	31.284547039862545	122.58688978181704	0.1	246.50000000000003	7.500000000000057
414126000	1441066297	31.284547249134448	122.58688921302246	0.1	246.47333333333333	7.53333333333336
414126000	1441066298	31.28454746863227	122.5868886705955	0.1	246.4466666666667	7.566666666666663
414126000	1441066299	31.28454769560288	122.5868881522977	0.1	246.42	7.600000000000023
414126000	1441066300	31.28454792729319	122.58688765589059	0.1	246.39333333333335	7.633333333333326
414126000	1441066301	31.284548160950095	122.58688717913574	0.1	246.3666666666667	7.666666666666686
414126000	1441066302	31.284548393820497	122.58688671979468	0.1	246.34	7.7000000000000455
414126000	1441066303	31.284548623151302	122.58688627562894	0.1	246.31333333333333	7.7333333333333485
414126000	1441066304	31.284548846189406	122.58688584440004	0.1	246.2866666666667	7.7666666666666515
414126000	1441066305	31.28454906018171	122.5868854238696	0.1	246.26	7.800000000000011
414126000	1441066306	31.284549262375105	122.5868850117991	0.1	246.23333333333335	7.833333333333314
414126000	1441066307	31.28454945001649	122.58688460595009	0.1	246.20666666666665	7.866666666666674
414126000	1441066308	31.28454962035278	122.58688420408416	0.1	246.18	7.900000000000034
414126000	1441066309	31.28454977063087	122.58688380396278	0.1	246.15333333333336	7.933333333333337
414126000	1441066310	31.284549898097637	122.58688340334756	0.1	246.12666666666667	7.96666666666664
414126000	1441066311	31.284549999999996	122.586883	0.1	246.10000000000002	8.0
414126000	1441066312	31.284550074786797	122.58688259225414	0.1	246.22727272727275	8.0
414126000	1441066313	31.2845501257146	122.58688218073377	0.1	246.35454545454547	8.0
414126000	1441066314	31.28455015724192	122.58688176663527	0.1	246.48181818181817	8.0
414126000	1441066315	31.284550173827295	122.58688135115489	0.1	246.60909090909092	8.0
414126000	1441066316	31.284550179929234	122.58688093548895	0.1	246.73636363636368	8.0
414126000	1441066317	31.284550180006242	122.58688052083377	0.1	246.86363636363637	8.0
414126000	1441066318	31.28455017851686	122.58688010838569	0.1	246.99090909090907	8.0
414126000	1441066319	31.28455017991959	122.58687969934093	0.1	247.11818181818182	8.0
414126000	1441066320	31.284550188672956	122.58687929489588	0.1	247.24545454545458	8.0
414126000	1441066321	31.28455020923547	122.58687889624677	0.1	247.37272727272727	8.0
414126000	1441066322	31.28455024606565	122.58687850458999	0.1	247.49999999999997	8.0
414126000	1441066323	31.284550303622023	122.58687812112181	0.1	247.62727272727273	8.0
414126000	1441066324	31.284550386363097	122.5868777470385	0.1	247.75454545454548	8.0
414126000	1441066325	31.2845504987474	122.58687738353642	0.1	247.88181818181818	8.0
414126000	1441066326	31.284550645233445	122.58687703181185	0.1	248.00909090909087	8.0
414126000	1441066327	31.284550830279755	122.5868766930611	0.1	248.13636363636363	8.0
414126000	1441066328	31.284551058344828	122.58687636848049	0.1	248.26363636363638	8.0
414126000	1441066329	31.284551333887208	122.5868760592663	0.1	248.39090909090908	8.0
414126000	1441066330	31.284551661365388	122.58687576661484	0.1	248.51818181818177	8.0
414126000	1441066331	31.2845520452379	122.58687549172245	0.1	248.64545454545453	8.0
414126000	1441066332	31.284552489963264	122.5868752357854	0.1	248.77272727272728	8.0
414126000	1441066333	31.284553000000002	122.58687500000002	0.1	248.89999999999998	8.0
414126000	1441066334	31.284553574012616	122.58687478169007	0.1	248.89999999999998	8.0
414126000	1441066335	31.28455418748968	122.58687456268925	0.1	248.89999999999998	8.0
414126000	1441066336	31.28455481012573	122.58687432095867	0.1	248.89999999999998	8.0
414126000	1441066337	31.28455541161531	122.58687403445951	0.1	248.89999999999998	8.0
414126000	1441066338	31.284555961652977	122.58687368115294	0.1	248.89999999999998	8.0
414126000	1441066339	31.28455642993328	122.58687323900004	0.1	248.89999999999998	8.0
414126000	1441066340	31.28455678615078	122.58687268596202	0.1	248.89999999999998	8.0
414126000	1441066341	31.284556999999992	122.586872	0.1	248.89999999999998	8.0
414126000	1441066342	31.28455704997439	122.58687116555274	0.1090909090909091	249.8090909090909	8.0
414126000	1441066343	31.284556949762973	122.58687019296934	0.1181818181818182	250.7181818181818	8.0
414126000	1441066344	31.28455672185361	122.58686909907654	0.1272727272727273	251.62727272727273	8.0
414126000	1441066345	31.2845563887342	122.58686790070101	0.13636363636363638	252.5363636363636	8.0
414126000	1441066346	31.284555972892637	122.58686661466947	0.14545454545454548	253.44545454545454	8.0
414126000	1441066347	31.28455549681681	122.58686525780867	0.15454545454545454	254.35454545454542	8.0
414126000	1441066348	31.284554982994614	122.58686384694528	0.16363636363636364	255.26363636363635	8.0
414126000	1441066349	31.284554453913948	122.58686239890599	0.17272727272727273	256.17272727272723	8.0
414126000	1441066350	31.28455393206268	122.58686093051756	0.18181818181818182	257.08181818181816	8.0
414126000	1441066351	31.28455343992874	122.58685945860668	0.19090909090909092	257.99090909090904	8.0
414126000	1441066352	31.284553000000002	122.586858	0.2	258.9	8.0
414126000	1441066353	31.284552630176325	122.58685656901751	0.19473684210526318	259.01052631578943	8.052631578947341
414126000	1441066354	31.28455233000552	122.58685516995216	0.18947368421052632	259.12105263157895	8.105263157894797
414126000	1441066355	31.284552094447356	122.58685380459016	0.1842105263157895	259.2315789473684	8.157894736842138
414126000	1441066356	31.284551918461574	122.58685247471774	0.17894736842105263	259.34210526315786	8.21052631578948
414126000	1441066357	31.284551797007932	122.58685118212105	0.1736842105263158	259.4526315789474	8.263157894736821
414126000	1441066358	31.28455172504621	122.58684992858635	0.16842105263157897	259.56315789473683	8.31578947368422
414126000	1441066359	31.28455169753617	122.58684871589982	0.1631578947368421	259.6736842105263	8.368421052631618
414126000	1441066360	31.28455170943755	122.58684754584769	0.15789473684210528	259.7842105263158	8.42105263157896
414126000	1441066361	31.284551755710147	122.58684642021616	0.15263157894736842	259.89473684210526	8.4736842105263
414126000	1441066362	31.284551831313713	122.58684534079143	0.1473684210526316	260.0052631578947	8.5263157894737
414126000	1441066363	31.284551931208004	122.5868443093597	0.14210526315789473	260.1157894736842	8.57894736842104
414126000	1441066364	31.284552050352765	122.58684332770723	0.1368421052631579	260.2263157894737	8.631578947368439
414126000	1441066365	31.2845521837078	122.58684239762019	0.13157894736842107	260.33684210526314	8.68421052631578
414126000	1441066366	31.28455232623285	122.58684152088479	0.12631578947368421	260.4473684210526	8.736842105263179
414126000	1441066367	31.284552472887665	122.58684069928727	0.12105263157894738	260.5578947368421	8.78947368421052
414126000	1441066368	31.28455261863203	122.5868399346138	0.11578947368421054	260.6684210526316	8.842105263157862
414126000	1441066369	31.284552758425697	122.58683922865063	0.1105263157894737	260.77894736842103	8.89473684210526
414126000	1441066370	31.28455288722843	122.58683858318396	0.10526315789473685	260.88947368421054	8.947368421052659
414126000	1441066371	31.284552999999995	122.586838	0.10000000000000002	261.0	9.0
414126000	1441066372	31.284553092646124	122.58683747772454	0.1	260.9090909090909	9.0
414126000	1441066373	31.284553164856387	122.58683700234185	0.1	260.8181818181818	9.0
414126000	1441066374	31.284553217266318	122.58683655667568	0.1	260.72727272727275	9.0
414126000	1441066375	31.284553250511486	122.58683612354989	0.1	260.6363636363636	9.0
414126000	1441066376	31.284553265227448	122.58683568578829	0.1	260.54545454545456	9.0
414126000	1441066377	31.284553262049723	122.58683522621465	0.1	260.45454545454544	9.0
414126000	1441066378	31.28455324161387	122.58683472765286	0.1	260.3636363636364	9.0
414126000	1441066379	31.284553204555415	122.58683417292666	0.1	260.2727272727273	9.0
414126000	1441066380	31.28455315150993	122.58683354485991	0.1	260.1818181818182	9.0
414126000	1441066381	31.284553083112932	122.58683282627644	0.1	260.0909090909091	9.0
414126000	1441066382	31.284553000000002	122.586832	0.1	260.0	9.0
414126000	1441066383	31.28455290459728	122.5868310558733	0.1	260.1666666666667	9.0
414126000	1441066384	31.28455280649347	122.5868300118144	0.1	260.3333333333333	9.0
414126000	1441066385	31.284552717067914	122.58682889276021	0.1	260.50000000000006	9.0
414126000	1441066386	31.284552647699915	122.58682772364759	0.1	260.6666666666667	9.0
414126000	1441066387	31.28455260976881	122.58682652941349	0.1	260.83333333333337	9.0
414126000	1441066388	31.284552614653943	122.58682533499477	0.1	261.0	9.0
414126000	1441066389	31.284552673734623	122.58682416532835	0.1	261.1666666666667	9.0
414126000	1441066390	31.284552798390205	122.58682304535114	0.1	261.3333333333333	9.0
414126000	1441066391	31.284553000000002	122.58682200000001	0.1	261.5	9.0
414126000	1441066392	31.284553286191326	122.58682104807485	0.1	261.67	9.0
414126000	1441066393	31.28455364958333	122.58682018382734	0.1	261.84	9.0
414126000	1441066394	31.284554079043144	122.5868193953721	0.1	262.01000000000005	9.0
414126000	1441066395	31.284554563437933	122.58681867082383	0.1	262.18	9.0
414126000	1441066396	31.2845550916348	122.58681799829712	0.1	262.35	9.0
414126000	1441066397	31.284555652500867	122.58681736590665	0.1	262.52	9.0
414126000	1441066398	31.28455623490331	122.58681676176705	0.1	262.69	9.0
414126000	1441066399	31.28455682770921	122.586816173993	0.1	262.86	9.0
414126000	1441066400	31.284557419785738	122.58681559069909	0.1	263.03000000000003	9.0
414126000	1441066401	31.284557999999997	122.58681500000002	0.1	263.2	9.0
414126000	1441066402	31.284558558409632	122.58681439180276	0.1	263.42727272727274	9.0
414126000	1441066403	31.28455908983428	122.58681376318384	0.1	263.6545454545454	9.0
414126000	1441066404	31.284559590284008	122.58681311301211	0.1	263.8818181818182	9.0
414126000	1441066405	31.28456005576898	122.58681244015642	0.1	264.1090909090909	9.0
414126000	1441066406	31.28456048229929	122.58681174348561	0.1	264.3363636363636	9.0
414126000	1441066407	31.284560865885062	122.5868110218686	0.1	264.56363636363636	9.0
414126000	1441066408	31.28456120253642	122.58681027417418	0.1	264.79090909090905	9.0
414126000	1441066409	31.284561488263478	122.58680949927127	0.1	265.0181818181818	9.0
414126000	1441066410	31.28456171907635	122.5868086960287	0.1	265.24545454545455	9.0
414126000	1441066411	31.284561890985145	122.58680786331531	0.1	265.47272727272724	9.0
414126000	1441066412	31.284561999999994	122.58680700000001	0.1	265.7	9.0
414126000	1441066413	31.284562044053335	122.58680610666059	0.10526315789473685	265.74736842105267	9.052631578947341
414126000	1441066414	31.28456202876681	122.5868051907107	0.1105263157894737	265.7947368421053	9.10526315789474
414126000	1441066415	31.284561961684364	122.58680426127304	0.11578947368421053	265.8421052631579	9.157894736842138
414126000	1441066416	31.28456185035	122.58680332747022	0.12105263157894737	265.88947368421054	9.21052631578948
414126000	1441066417	31.284561702307652	122.58680239842487	0.12631578947368421	265.93684210526317	9.263157894736821
414126000	1441066418	31.284561525101317	122.58680148325962	0.13157894736842107	265.9842105263158	9.31578947368422
414126000	1441066419	31.284561326274947	122.5868005910971	0.1368421052631579	266.0315789473684	9.368421052631561
414126000	1441066420	31.2845611133725	122.58679973105998	0.14210526315789473	266.0789473684211	9.42105263157896
414126000	1441066421	31.284560893937968	122.58679891227088	0.1473684210526316	266.1263157894737	9.4736842105263
414126000	1441066422	31.284560675515298	122.5867981438524	0.15263157894736842	266.1736842105263	9.5263157894737
414126000	1441066423	31.284560465648465	122.58679743492723	0.15789473684210525	266.22105263157897	9.57894736842104
414126000	1441066424	31.284560271881418	122.58679679461797	0.1631578947368421	266.2684210526316	9.631578947368382
414126000	1441066425	31.284560101758167	122.58679623204725	0.16842105263157897	266.3157894736842	9.68421052631578
414126000	1441066426	31.284559962822648	122.58679575633772	0.17368421052631577	266.36315789473684	9.736842105263179
414126000	1441066427	31.28455986261883	122.586795376612	0.17894736842105263	266.4105263157895	9.78947368421052
414126000	1441066428	31.284559808690684	122.58679510199276	0.1842105263157895	266.4578947368421	9.842105263157862
414126000	1441066429	31.284559808582188	122.58679494160258	0.18947368421052632	266.5052631578947	9.894736842105203
414126000	1441066430	31.284559869837306	122.5867949045641	0.19473684210526315	266.55263157894734	9.947368421052659
414126000	1441066431	31.284559999999992	122.58679500000001	0.2	266.6	10.0
414126000	1441066432	31.284560202003213	122.58679523147151	0.19090909090909092	267.0	10.0
414126000	1441066433	31.284560460335836	122.58679558029448	0.18181818181818182	267.40000000000003	10.0
414126000	1441066434	31.284560754875727	122.58679602222334	0.17272727272727273	267.8	10.0
414126000	1441066435	31.28456106550075	122.5867965330125	0.16363636363636364	268.2	10.0
414126000	1441066436	31.284561372088774	122.58679708841649	0.15454545454545454	268.59999999999997	10.0
414126000	1441066437	31.284561654517635	122.5867976641897	0.14545454545454545	269.0	10.0
414126000	1441066438	31.284561892665216	122.5867982360866	0.13636363636363635	269.4	10.0
414126000	1441066439	31.284562066409382	122.58679877986162	0.12727272727272726	269.8	10.0
414126000	1441066440	31.284562155627988	122.58679927126926	0.11818181818181818	270.2	10.0
414126000	1441066441	31.284562140198908	122.58679968606388	0.10909090909090909	270.6	10.0
414126000	1441066442	31.284562000000005	122.5868	0.09999999999999999	271.0	10.0
414126000	1441066443	31.284561722037516	122.58680019392631	0.1	271.0	10.0
414126000	1441066444	31.284561321831156	122.58680026906862	0.1	271.0	10.0
414126000	1441066445	31.284560822029054	122.58680023174702	0.1	271.0	10.0
414126000	1441066446	31.28456024527933	122.58680008828159	0.1	271.0	10.0
414126000	1441066447	31.28455961423008	122.58679984499244	0.1	271.0	10.0
414126000	1441066448	31.28455895152941	122.5867995081996	0.1	271.0	10.0
414126000	1441066449	31.284558279825433	122.5867990842232	0.1	271.0	10.0
414126000	1441066450	31.284557621766265	122.5867985793833	0.1	271.0	10.0
414126000	1441066451	31.284557000000003	122.58679799999999	0.1	271.0	10.0
414126000	1441066452	31.284556432916435	122.58679735219833	0.1	271.2761904761905	10.0
414126000	1441066453	31.284555921872023	122.58679664132313	0.1	271.552380952381	10.0
414126000	1441066454	31.284555463964917	122.58679587252429	0.1	271.8285714285714	10.0
414126000	1441066455	31.28455505629327	122.58679505095162	0.1	272.1047619047619	10.0
414126000	1441066456	31.284554695955215	122.58679418175491	0.1	272.3809523809524	10.0
414126000	1441066457	31.284554380048874	122.58679327008403	0.1	272.6571428571429	10.0
414126000	1441066458	31.284554105672427	122.58679232108877	0.1	272.93333333333334	10.0
414126000	1441066459	31.284553869924	122.58679133991897	0.1	273.20952380952383	10.0
414126000	1441066460	31.284553669901744	122.58679033172446	0.1	273.4857142857143	10.0
414126000	1441066461	31.284553502703787	122.58678930165509	0.1	273.7619047619048	10.0
414126000	1441066462	31.284553365428287	122.58678825486062	0.1	274.03809523809525	10.0
414126000	1441066463	31.284553255173385	122.58678719649096	0.1	274.31428571428575	10.0
414126000	1441066464	31.284553169037228	122.58678613169587	0.1	274.59047619047624	10.0
414126000	1441066465	31.284553104117954	122.58678506562522	0.1	274.8666666666667	10.0
414126000	1441066466	31.284553057513712	122.58678400342883	0.1	275.14285714285717	10.0
414126000	1441066467	31.284553026322634	122.58678295025649	0.1	275.41904761904766	10.0
414126000	1441066468	31.28455300764288	122.58678191125807	0.1	275.6952380952381	10.0
414126000	1441066469	31.284552998572607	122.58678089158339	0.1	275.9714285714286	10.0
414126000	1441066470	31.28455299620994	122.58677989638225	0.1	276.247619047619	10.0
414126000	1441066471	31.284552997653005	122.58677893080451	0.1	276.5238095238095	10.0
414126000	1441066472	31.284553000000002	122.586778	0.1	276.8	10.0
414126000	1441066473	31.28455300088018	122.58677710754817	0.1	276.721052631579	10.0
414126000	1441066474	31.28455300004743	122.58677625074725	0.1	276.64210526315793	10.0
414126000	1441066475	31.28455299778677	122.58677542532507	0.1	276.5631578947369	10.0
414126000	1441066476	31.284552994383226	122.58677462700946	0.1	276.4842105263158	10.0
414126000	1441066477	31.284552990121835	122.58677385152828	0.1	276.40526315789475	10.0
414126000	1441066478	31.2845529852876	122.58677309460936	0.1	276.3263157894737	10.0
414126000	1441066479	31.284552980165554	122.58677235198058	0.1	276.24736842105267	10.0
414126000	1441066480	31.284552975040715	122.58677161936973	0.1	276.16842105263163	10.0
414126000	1441066481	31.284552970198114	122.58677089250472	0.1	276.08947368421053	10.0
414126000	1441066482	31.28455296592278	122.58677016711334	0.1	276.0105263157895	10.0
414126000	1441066483	31.28455296249971	122.5867694389235	0.1	275.93157894736845	10.0
414126000	1441066484	31.284552960213954	122.58676870366297	0.1	275.8526315789474	10.0
414126000	1441066485	31.284552959350517	122.58676795705964	0.1	275.77368421052637	10.0
414126000	1441066486	31.284552960194436	122.58676719484134	0.1	275.69473684210527	10.0
414126000	1441066487	31.28455296303071	122.58676641273591	0.1	275.61578947368423	10.0
414126000	1441066488	31.28455296814438	122.58676560647123	0.1	275.5368421052632	10.0
414126000	1441066489	31.28455297582048	122.58676477177514	0.1	275.45789473684215	10.0
414126000	1441066490	31.28455298634401	122.58676390437545	0.1	275.37894736842105	10.0
414126000	1441066491	31.28455299999999	122.586763	0.1	275.3	10.0
414126000	1441066492	31.284553016744038	122.5867620570892	0.1	274.92727272727274	10.0
414126000	1441066493	31.28455303521398	122.58676108493349	0.1	274.55454545454546	10.0
414126000	1441066494	31.28455305371826	122.58676009553582	0.1	274.1818181818182	10.0
414126000	1441066495	31.28455307056531	122.58675910089914	0.1	273.8090909090909	10.0
414126000	1441066496	31.284553084063532	122.58675811302645	0.1	273.43636363636364	10.0
414126000	1441066497	31.28455309252138	122.58675714392069	0.1	273.06363636363636	10.0
414126000	1441066498	31.284553094247286	122.58675620558488	0.1	272.6909090909091	10.0
414126000	1441066499	31.28455308754968	122.58675531002193	0.1	272.3181818181818	10.0
414126000	1441066500	31.284553070736962	122.58675446923482	0.1	271.94545454545454	10.0
414126000	1441066501	31.2845530421176	122.5867536952265	0.1	271.57272727272726	10.0
414126000	1441066502	31.284552999999995	122.58675299999999	0.1	271.2	10.0
414126000	1441066503	31.28455294424014	122.58675239282849	0.1	271.19473684210527	10.052631578947341
414126000	1441066504	31.28455288088426	122.58675187206637	0.1	271.1894736842105	10.10526315789474
414126000	1441066505	31.284552817526116	122.58675143333825	0.1	271.1842105263158	10.157894736842081
414126000	1441066506	31.28455276175948	122.58675107226873	0.1	271.17894736842106	10.21052631578948
414126000	1441066507	31.284552721178095	122.58675078448242	0.1	271.1736842105263	10.263157894736821
414126000	1441066508	31.284552703375734	122.58675056560398	0.1	271.1684210526316	10.31578947368422
414126000	1441066509	31.28455271594617	122.58675041125797	0.1	271.1631578947368	10.368421052631561
414126000	1441066510	31.284552766483166	122.58675031706908	0.1	271.1578947368421	10.421052631578902
414126000	1441066511	31.284552862580487	122.58675027866187	0.1	271.15263157894736	10.4736842105263
414126000	1441066512	31.284553011831914	122.58675029166099	0.1	271.14736842105265	10.5263157894737
414126000	1441066513	31.284553221831185	122.58675035169107	0.1	271.14210526315793	10.57894736842104
414126000	1441066514	31.284553500172077	122.5867504543767	0.1	271.1368421052632	10.631578947368382
414126000	1441066515	31.284553854448358	122.58675059534252	0.1	271.13157894736844	10.684210526315724
414126000	1441066516	31.28455429225379	122.58675077021313	0.1	271.1263157894737	10.736842105263179
414126000	1441066517	31.284554821182127	122.58675097461318	0.1	271.12105263157895	10.78947368421052
414126000	1441066518	31.284555448827163	122.58675120416727	0.1	271.11578947368423	10.842105263157862
414126000	1441066519	31.284556182782637	122.58675145450003	0.1	271.1105263157895	10.894736842105203
414126000	1441066520	31.284557030642322	122.58675172123607	0.1	271.10526315789474	10.947368421052602
414126000	1441066521	31.284557999999997	122.58675200000002	0.1	271.1	11.0
414126000	1441066522	31.28455909330017	122.58675228520771	0.1090909090909091	271.0909090909091	11.0
414126000	1441066523	31.284560292390513	122.58675256643988	0.1181818181818182	271.0818181818182	11.0
414126000	1441066524	31.284561573969437	122.58675283206846	0.1272727272727273	271.07272727272726	11.0
414126000	1441066525	31.284562914735357	122.58675307046536	0.13636363636363638	271.06363636363636	11.0
414126000	1441066526	31.28456429138669	122.58675327000257	0.14545454545454548	271.05454545454546	11.0
414126000	1441066527	31.284565680621867	122.58675341905199	0.15454545454545454	271.04545454545456	11.0
414126000	1441066528	31.28456705913931	122.58675350598556	0.16363636363636364	271.0363636363636	11.0
414126000	1441066529	31.284568403637422	122.58675351917519	0.17272727272727273	271.02727272727276	11.0
414126000	1441066530	31.28456969081463	122.58675344699286	0.18181818181818182	271.0181818181818	11.0
414126000	1441066531	31.284570897369342	122.58675327781047	0.19090909090909092	271.0090909090909	11.0
414126000	1441066532	31.284572	122.58675299999999	0.2	271.0	11.0
414126000	1441066533	31.284572980914074	122.586752605634	0.2	270.9578947368421	11.0
414126000	1441066534	31.28457384435532	122.58675210158795	0.2	270.9157894736842	11.0
414126000	1441066535	31.284574600076564	122.58675149843792	0.2	270.87368421052633	11.0
414126000	1441066536	31.284575257830635	122.58675080676002	0.2	270.83157894736837	11.0
414126000	1441066537	31.28457582737034	122.58675003713036	0.2	270.7894736842105	11.0
414126000	1441066538	31.28457631844852	122.58674920012506	0.2	270.7473684210526	11.0
414126000	1441066539	31.284576740817986	122.58674830632019	0.2	270.7052631578947	11.0
414126000	1441066540	31.284577104231566	122.5867473662919	0.2	270.66315789473686	11.0
414126000	1441066541	31.284577418442076	122.58674639061628	0.2	270.62105263157895	11.0
414126000	1441066542	31.28457769320235	122.5867453898694	0.2	270.57894736842104	11.0
414126000	1441066543	31.284577938265198	122.58674437462744	0.2	270.53684210526313	11.0
414126000	1441066544	31.284578163383465	122.58674335546642	0.2	270.4947368421052	11.0
414126000	1441066545	31.28457837830995	122.58674234296255	0.2	270.4526315789474	11.0
414126000	1441066546	31.284578592797505	122.58674134769184	0.2	270.41052631578947	11.0
414126000	1441066547	31.284578816598934	122.58674038023044	0.2	270.36842105263156	11.0
414126000	1441066548	31.28457905946708	122.58673945115447	0.2	270.32631578947365	11.0
414126000	1441066549	31.284579331154745	122.58673857103997	0.2	270.2842105263158	11.0
414126000	1441066550	31.28457964141478	122.58673775046313	0.2	270.24210526315784	11.0
414126000	1441066551	31.284579999999988	122.586737	0.2	270.2	11.0
414126000	1441066552	31.28458041521829	122.58673632692303	0.2	270.1818181818182	11.0
414126000	1441066553	31.284580889597812	122.58673572529003	0.2	270.16363636363633	11.0
414126000	1441066554	31.284581424221777	122.58673518585508	0.2	270.1454545454545	11.0
414126000	1441066555	31.28458202017344	122.58673469937229	0.2	270.1272727272727	11.0
414126000	1441066556	31.284582678535962	122.58673425659582	0.2	270.10909090909087	11.0
414126000	1441066557	31.28458340039259	122.58673384827978	0.2	270.0909090909091	11.0
414126000	1441066558	31.28458418682656	122.58673346517827	0.2	270.07272727272726	11.0
414126000	1441066559	31.28458503892106	122.58673309804543	0.2	270.05454545454546	11.0
414126000	1441066560	31.28458595775932	122.58673273763534	0.2	270.03636363636366	11.0
414126000	1441066561	31.284586944424554	122.58673237470218	0.2	270.0181818181818	11.0
414126000	1441066562	31.284588	122.58673200000001	0.2	270.0	11.0
414126000	1441066563	31.28458912038384	122.5867316048694	0.2	270.2555555555556	11.0
414126000	1441066564	31.284590280734275	122.58673118299647	0.2	270.5111111111111	11.0
414126000	1441066565	31.28459145102451	122.58673072865389	0.2	270.76666666666665	11.0
414126000	1441066566	31.284592601227722	122.5867302361142	0.2	271.02222222222224	11.0
414126000	1441066567	31.284593701317092	122.58672969965	0.2	271.27777777777777	11.0
414126000	1441066568	31.28459472126582	122.58672911353389	0.2	271.53333333333336	11.0
414126000	1441066569	31.28459563104709	122.58672847203846	0.2	271.7888888888889	11.0
414126000	1441066570	31.28459640063408	122.5867277694363	0.2	272.0444444444444	11.0
414126000	1441066571	31.284597000000005	122.586727	0.2	272.3	11.0
414126000	1441066572	31.28459741009243	122.58672616163244	0.19	271.93	11.0
414126000	1441066573	31.284597655756528	122.58672526675755	0.18000000000000002	271.56	11.0
414126000	1441066574	31.284597772811892	122.58672433142955	0.17	271.19000000000005	11.0
414126000	1441066575	31.284597797078124	122.58672337170265	0.16	270.82	11.0
414126000	1441066576	31.284597764374773	122.58672240363106	0.15000000000000002	270.45000000000005	11.0
414126000	1441066577	31.28459771052145	122.58672144326901	0.14	270.08000000000004	11.0
414126000	1441066578	31.28459767133773	122.58672050667064	0.13	269.71000000000004	11.0
414126000	1441066579	31.28459768264318	122.58671960989025	0.12000000000000001	269.34000000000003	11.0
414126000	1441066580	31.28459778025741	122.58671876898195	0.11000000000000001	268.97	11.0
414126000	1441066581	31.284597999999995	122.586718	0.1	268.6	11.0
414126000	1441066582	31.28459836789573	122.58671731420054	0.11	268.51000000000005	11.0
414126000	1441066583	31.284598870790234	122.5867167036475	0.12000000000000001	268.4200000000001	11.0
414126000	1441066584	31.28459948573431	122.58671615560675	0.13	268.33	11.0
414126000	1441066585	31.284600189778782	122.58671565734419	0.14	268.24	11.0
414126000	1441066586	31.284600959974483	122.5867151961257	0.15000000000000002	268.15000000000003	11.0
414126000	1441066587	31.284601773372227	122.58671475921712	0.16	268.06	11.0
414126000	1441066588	31.284602607022826	122.58671433388439	0.17	267.97	11.0
414126000	1441066589	31.284603437977108	122.58671390739339	0.18	267.88	11.0
414126000	1441066590	31.28460424328591	122.58671346700997	0.19	267.78999999999996	11.0
414126000	1441066591	31.284604999999996	122.58671300000002	0.2	267.7	11.0
414126000	1441066592	31.28460568922178	122.58671249594721	0.2	267.21	11.049999999999955
414126000	1441066593	31.28460630825976	122.58671195370637	0.2	266.72	11.099999999999966
414126000	1441066594	31.28460685847405	122.58671137445015	0.2	266.22999999999996	11.149999999999977
414126000	1441066595	31.284607341224675	122.58671075935109	0.2	265.74	11.199999999999989
414126000	1441066596	31.284607757871747	122.58671010958189	0.2	265.25	11.249999999999943
414126000	1441066597	31.284608109775313	122.58670942631511	0.2	264.76	11.300000000000011
414126000	1441066598	31.28460839829548	122.58670871072336	0.2	264.27	11.350000000000023
414126000	1441066599	31.284608624792288	122.58670796397926	0.2	263.78	11.399999999999977
414126000	1441066600	31.284608790625814	122.58670718725547	0.2	263.29	11.449999999999989
414126000	1441066601	31.28460889715616	122.58670638172455	0.2	262.8	11.5
414126000	1441066602	31.284608945743383	122.58670554855918	0.2	262.30999999999995	11.550000000000011
414126000	1441066603	31.284608937747546	122.58670468893189	0.2	261.82	11.599999999999966
414126000	1441066604	31.284608874528733	122.58670380401534	0.2	261.33	11.649999999999977
414126000	1441066605	31.28460875744703	122.58670289498218	0.2	260.84000000000003	11.699999999999989
414126000	1441066606	31.28460858786249	122.58670196300496	0.2	260.34999999999997	11.750000000000057
414126000	1441066607	31.28460836713521	122.58670100925632	0.2	259.85999999999996	11.800000000000011
414126000	1441066608	31.284608096625227	122.58670003490892	0.2	259.37	11.850000000000023
414126000	1441066609	31.284607777692663	122.58669904113529	0.2	258.88	11.900000000000034
414126000	1441066610	31.28460741169756	122.58669802910813	0.2	258.39	11.950000000000045
414126000	1441066611	31.284606999999994	122.586697	0.2	257.9	12.0
414126000	1441066612	31.284606546331243	122.58669595506782	0.2	258.2090909090909	12.0
414126000	1441066613	31.284606063907336	122.58669489590552	0.2	258.5181818181818	12.0
414126000	1441066614	31.284605568315452	122.5866938241914	0.2	258.8272727272727	12.0
414126000	1441066615	31.284605075142853	122.58669274160363	0.2	259.1363636363637	12.0
414126000	1441066616	31.284604599976717	122.58669164982048	0.2	259.4454545454546	12.0
414126000	1441066617	31.28460415840428	122.58669055052022	0.2	259.75454545454545	12.0
414126000	1441066618	31.28460376601275	122.58668944538103	0.2	260.06363636363636	12.0
414126000	1441066619	31.28460343838934	122.5866883360812	0.2	260.3727272727273	12.0
414126000	1441066620	31.284603191121263	122.58668722429891	0.2	260.6818181818182	12.0
414126000	1441066621	31.28460303979576	122.58668611171244	0.2	260.9909090909091	12.0
414126000	1441066622	31.284603	122.586685	0.2	261.3	12.0
414126000	1441066623	31.28460308215587	122.58668389153968	0.2	261.25000000000006	12.0
414126000	1441066624	31.28460327602372	122.5866827915089	0.2	261.20000000000005	12.0
414126000	1441066625	31.284603566198598	122.58668170578494	0.2	261.15000000000003	12.0
414126000	1441066626	31.284603937275474	122.5866806402451	0.2	261.1	12.0
414126000	1441066627	31.28460437384941	122.58667960076666	0.2	261.05	12.0
414126000	1441066628	31.28460486051538	122.58667859322686	0.2	261.0	12.0
414126000	1441066629	31.284605381868403	122.58667762350301	0.2	260.95	12.0
414126000	1441066630	31.28460592250351	122.5866766974724	0.2	260.9	12.0
414126000	1441066631	31.284606467015706	122.58667582101229	0.2	260.85	12.0
414126000	1441066632	31.284606999999998	122.58667499999999	0.2	260.8	12.0
414126000	1441066633	31.284607508832377	122.58667423878	0.1975	261.06	12.025000000000034
414126000	1441066634	31.284607992012784	122.58667353556567	0.195	261.32000000000005	12.050000000000011
414126000	1441066635	31.28460845082209	122.58667288703765	0.1925	261.58000000000004	12.075000000000045
414126000	1441066636	31.2846088865412	122.58667228987652	0.19	261.84	12.100000000000023
414126000	1441066637	31.28460930045101	122.58667174076291	0.1875	262.09999999999997	12.125000000000057
414126000	1441066638	31.28460969383242	122.5866712363774	0.185	262.36	12.150000000000034
414126000	1441066639	31.284610067966327	122.5866707734006	0.1825	262.62	12.175000000000011
414126000	1441066640	31.284610424133625	122.5866703485131	0.18000000000000002	262.88	12.199999999999989
414126000	1441066641	31.284610763615213	122.58666995839552	0.17750000000000002	263.14000000000004	12.225000000000023
414126000	1441066642	31.284611087691992	122.58666959972847	0.17500000000000002	263.4	12.25
414126000	1441066643	31.284611397644838	122.58666926919253	0.17250000000000001	263.65999999999997	12.275000000000034
414126000	1441066644	31.284611694754666	122.58666896346831	0.17	263.92	12.300000000000011
414126000	1441066645	31.284611980302365	122.58666867923645	0.1675	264.18	12.325000000000045
414126000	1441066646	31.284612255568835	122.5866684131775	0.165	264.44	12.349999999999966
414126000	1441066647	31.28461252183498	122.5866681619721	0.1625	264.70000000000005	12.375
414126000	1441066648	31.284612780381664	122.58666792230082	0.16	264.96	12.399999999999977
414126000	1441066649	31.284613032489833	122.5866676908443	0.1575	265.21999999999997	12.425000000000011
414126000	1441066650	31.284613279440343	122.58666746428314	0.15500000000000003	265.47999999999996	12.449999999999989
414126000	1441066651	31.284613522514096	122.58666723929792	0.15250000000000002	265.74	12.475000000000023
414126000	1441066652	31.284613762992	122.58666701256924	0.15000000000000002	266.0	12.500000000000057
414126000	1441066653	31.284614002154942	122.58666678077773	0.14750000000000002	266.26	12.525000000000034
414126000	1441066654	31.284614241283826	122.58666654060397	0.14500000000000002	266.52000000000004	12.550000000000011
414126000	1441066655	31.284614481659546	122.58666628872857	0.14250000000000002	266.78	12.574999999999989
414126000	1441066656	31.284614724562985	122.58666602183214	0.14	267.03999999999996	12.600000000000023
414126000	1441066657	31.284614971275055	122.58666573659526	0.1375	267.29999999999995	12.625
414126000	1441066658	31.28461522307665	122.58666542969858	0.135	267.56	12.650000000000034
414126000	1441066659	31.284615481248647	122.58666509782267	0.1325	267.82	12.675000000000011
414126000	1441066660	31.284615747071964	122.5866647376481	0.13	268.08	12.700000000000045
414126000	1441066661	31.284616021827482	122.58666434585555	0.1275	268.34	12.725000000000023
414126000	1441066662	31.284616306796124	122.58666391912554	0.125	268.59999999999997	12.75
414126000	1441066663	31.28461660325874	122.58666345413874	0.12250000000000001	268.85999999999996	12.774999999999977
414126000	1441066664	31.28461691249626	122.58666294757573	0.12000000000000001	269.12	12.800000000000011
414126000	1441066665	31.284617235789568	122.58666239611708	0.11750000000000001	269.38	12.824999999999989
414126000	1441066666	31.284617574419556	122.58666179644342	0.115	269.64	12.850000000000023
414126000	1441066667	31.284617929667125	122.58666114523538	0.1125	269.9	12.875
414126000	1441066668	31.284618302813172	122.58666043917351	0.11000000000000001	270.15999999999997	12.900000000000034
414126000	1441066669	31.284618695138594	122.58665967493845	0.10750000000000001	270.41999999999996	12.925000000000011
414126000	1441066670	31.28461910792426	122.58665884921078	0.10500000000000001	270.67999999999995	12.949999999999989
414126000	1441066671	31.284619542451107	122.58665795867108	0.10250000000000001	270.94	12.974999999999966
414126000	1441066672	31.28462	122.586657	0.1	271.2	13.0
414126000	1441066673	31.284620478728343	122.5866559719423	0.1	271.42999999999995	13.0
414126000	1441066674	31.28462096429953	122.58665488149967	0.1	271.66	13.0
414126000	1441066675	31.284621439253467	122.58665373773788	0.1	271.89	13.0
414126000	1441066676	31.28462188613007	122.58665254972283	0.1	272.11999999999995	13.0
414126000	1441066677	31.28462228746921	122.58665132652027	0.1	272.35	13.0
414126000	1441066678	31.284622625810826	122.5866500771961	0.1	272.58	13.0
414126000	1441066679	31.284622883694798	122.58664881081614	0.1	272.81	13.0
414126000	1441066680	31.28462304366105	122.58664753644625	0.1	273.03999999999996	13.0
414126000	1441066681	31.28462308824949	122.58664626315225	0.1	273.27	13.0
414126000	1441066682	31.284623	122.586645	0.1	273.5	13.0
414126000	1441066683	31.284622768482283	122.58664375413457	0.11	273.65999999999997	13.0
414126000	1441066684	31.284622411385257	122.586642525018	0.12000000000000001	273.82	13.0
414126000	1441066685	31.284621953427685	122.5866413101916	0.13	273.98	13.0
414126000	1441066686	31.2846214193282	122.58664010719666	0.14	274.14	13.0
414126000	1441066687	31.28462083380557	122.58663891357449	0.15000000000000002	274.3	13.0
414126000	1441066688	31.2846202215785	122.58663772686636	0.16	274.46000000000004	13.0
414126000	1441066689	31.284619607365695	122.58663654461354	0.17	274.62	13.0
414126000	1441066690	31.284619015885863	122.58663536435736	0.18	274.78000000000003	13.0
414126000	1441066691	31.284618471857726	122.58663418363908	0.19	274.94000000000005	13.0
414126000	1441066692	31.284618	122.586633	0.2	275.1	13.0
414126000	1441066693	31.28461762007706	122.58663181168401	0.2	275.24500000000006	13.025000000000034
414126000	1441066694	31.284617332036074	122.58663061974539	0.2	275.39000000000004	13.050000000000011
414126000	1441066695	31.284617130869826	122.58662942594107	0.2	275.535	13.075000000000045
414126000	1441066696	31.284617011571125	122.58662823202793	0.2	275.68000000000006	13.100000000000023
414126000	1441066697	31.284616969132824	122.58662703976294	0.2	275.82500000000005	13.125
414126000	1441066698	31.2846169985477	122.58662585090295	0.2	275.97	13.149999999999977
414126000	1441066699	31.28461709480859	122.5866246672049	0.2	276.11500000000007	13.175000000000011
414126000	1441066700	31.284617252908287	122.58662349042567	0.2	276.26	13.199999999999989
414126000	1441066701	31.284617467839627	122.5866223223222	0.2	276.40500000000003	13.225000000000023
414126000	1441066702	31.284617734595408	122.58662116465139	0.2	276.55000000000007	13.25
414126000	1441066703	31.28461804816846	122.58662001917017	0.2	276.695	13.275000000000034
414126000	1441066704	31.28461840355158	122.5866188876354	0.2	276.84000000000003	13.300000000000011
414126000	1441066705	31.28461879573761	122.58661777180404	0.2	276.985	13.324999999999989
414126000	1441066706	31.28461921971933	122.586616673433	0.2	277.13	13.349999999999966
414126000	1441066707	31.28461967048958	122.58661559427914	0.2	277.27500000000003	13.375
414126000	1441066708	31.28462014304116	122.58661453609945	0.2	277.42	13.399999999999977
414126000	1441066709	31.284620632366902	122.58661350065078	0.2	277.565	13.425000000000011
414126000	1441066710	31.28462113345961	122.58661248969005	0.2	277.71000000000004	13.449999999999989
414126000	1441066711	31.284621641312093	122.58661150497419	0.2	277.855	13.475000000000023
414126000	1441066712	31.28462215091718	122.58661054826011	0.2	278.0	13.5
414126000	1441066713	31.284622657267676	122.58660962130475	0.2	278.14500000000004	13.524999999999977
414126000	1441066714	31.28462315535641	122.58660872586498	0.2	278.29	13.550000000000011
414126000	1441066715	31.284623640176175	122.58660786369772	0.2	278.435	13.574999999999989
414126000	1441066716	31.284624106719807	122.5866070365599	0.2	278.58000000000004	13.600000000000023
414126000	1441066717	31.284624549980112	122.58660624620842	0.2	278.72499999999997	13.625
414126000	1441066718	31.284624964949913	122.5866054944002	0.2	278.87	13.650000000000034
414126000	1441066719	31.284625346622	122.58660478289218	0.2	279.01500000000004	13.675000000000011
414126000	1441066720	31.28462568998922	122.58660411344121	0.2	279.15999999999997	13.699999999999989
414126000	1441066721	31.28462599004438	122.5866034878043	0.2	279.305	13.724999999999966
414126000	1441066722	31.284626241780288	122.58660290773828	0.2	279.45	13.75
414126000	1441066723	31.284626440189758	122.5866023750001	0.2	279.59499999999997	13.774999999999977
414126000	1441066724	31.284626580265616	122.58660189134666	0.2	279.74	13.800000000000011
414126000	1441066725	31.284626657000665	122.58660145853493	0.2	279.885	13.824999999999989
414126000	1441066726	31.284626665387723	122.58660107832172	0.2	280.03	13.850000000000023
414126000	1441066727	31.284626600419614	122.58660075246405	0.2	280.175	13.875
414126000	1441066728	31.28462645708914	122.58660048271877	0.2	280.32	13.899999999999977
414126000	1441066729	31.28462623038913	122.58660027084281	0.2	280.465	13.924999999999955
414126000	1441066730	31.2846259153124	122.58660011859308	0.2	280.61	13.949999999999989
414126000	1441066731	31.284625506851764	122.58660002772649	0.2	280.75499999999994	13.974999999999966
414126000	1441066732	31.284625000000005	122.5866	0.2	280.9	14.0
414126000	1441066733	31.284624394331573	122.5866000355885	0.2	281.02	14.0
414126000	1441066734	31.284623707747343	122.58660012833914	0.2	281.14	14.0
414126000	1441066735	31.28462296272975	122.58660027051707	0.2	281.26	14.0
414126000	1441066736	31.28462218176128	122.58660045438745	0.2	281.38	14.0
414126000	1441066737	31.28462138732438	122.58660067221545	0.2	281.5	14.0
414126000	1441066738	31.284620601901533	122.58660091626618	0.2	281.62	14.0
414126000	1441066739	31.284619847975204	122.58660117880486	0.2	281.74	14.0
414126000	1441066740	31.28461914802787	122.58660145209662	0.2	281.86	14.0
414126000	1441066741	31.28461852454197	122.58660172840662	0.2	281.98	14.0
414126000	1441066742	31.284618	122.58660200000001	0.2	282.1	14.0
414126000	1441066743	31.284617591741767	122.58660225938712	0.19	282.47999999999996	14.0
414126000	1441066744	31.28461729653655	122.5866025000588	0.18000000000000002	282.86	14.0
414126000	1441066745	31.284617106010998	122.58660271575111	0.17	283.24	14.0
414126000	1441066746	31.284617011791727	122.58660290020003	0.16	283.62	14.0
414126000	1441066747	31.284617005505407	122.58660304714164	0.15000000000000002	284.0	14.0
414126000	1441066748	31.28461707877863	122.58660315031187	0.14	284.38	14.0
414126000	1441066749	31.284617223238083	122.58660320344681	0.13	284.76	14.0
414126000	1441066750	31.284617430510366	122.58660320028247	0.12000000000000001	285.14	14.0
414126000	1441066751	31.28461769222213	122.58660313455488	0.11000000000000001	285.52	14.0
414126000	1441066752	31.284618000000005	122.58660300000001	0.1	285.9	14.0
414126000	1441066753	31.284618346243896	122.58660279169136	0.1	285.88	14.03333333333336
414126000	1441066754	31.284618726446684	122.58660251005207	0.1	285.85999999999996	14.066666666666663
414126000	1441066755	31.284619136874525	122.5866021568428	0.1	285.84	14.099999999999966
414126000	1441066756	31.28461957379356	122.58660173382414	0.1	285.82	14.133333333333326
414126000	1441066757	31.284620033469956	122.58660124275669	0.1	285.79999999999995	14.166666666666629
414126000	1441066758	31.28462051216982	122.58660068540104	0.1	285.78	14.199999999999989
414126000	1441066759	31.28462100615935	122.5866000635178	0.1	285.76	14.233333333333348
414126000	1441066760	31.284621511704668	122.58659937886765	0.1	285.74	14.266666666666652
414126000	1441066761	31.28462202507191	122.58659863321112	0.1	285.71999999999997	14.299999999999955
414126000	1441066762	31.284622542527256	122.58659782830887	0.1	285.7	14.333333333333314
414126000	1441066763	31.284623060336845	122.58659696592149	0.1	285.68	14.366666666666674
414126000	1441066764	31.284623574766794	122.58659604780958	0.1	285.65999999999997	14.399999999999977
414126000	1441066765	31.284624082083294	122.58659507573377	0.1	285.64	14.433333333333337
414126000	1441066766	31.284624578552453	122.58659405145465	0.1	285.62	14.46666666666664
414126000	1441066767	31.284625060440444	122.58659297673286	0.1	285.6	14.5
414126000	1441066768	31.284625524013407	122.586591853329	0.1	285.58	14.533333333333303
414126000	1441066769	31.28462596553749	122.58659068300368	0.1	285.56	14.566666666666663
414126000	1441066770	31.28462638127885	122.58658946751747	0.1	285.54	14.600000000000023
414126000	1441066771	31.284626767503628	122.58658820863106	0.1	285.52	14.633333333333326
414126000	1441066772	31.284627120477968	122.58658690810499	0.1	285.5	14.666666666666629
414126000	1441066773	31.28462743646802	122.58658556769994	0.1	285.48	14.699999999999989
414126000	1441066774	31.28462771173994	122.58658418917648	0.1	285.46	14.733333333333292
414126000	1441066775	31.284627942559855	122.58658277429522	0.1	285.44	14.766666666666652
414126000	1441066776	31.28462812519394	122.58658132481679	0.1	285.42	14.800000000000011
414126000	1441066777	31.28462825590832	122.5865798425018	0.1	285.40000000000003	14.833333333333314
414126000	1441066778	31.284628330969156	122.58657832911089	0.1	285.38	14.866666666666617
414126000	1441066779	31.2846283466426	122.58657678640462	0.1	285.36	14.899999999999977
414126000	1441066780	31.284628299194786	122.58657521614366	0.1	285.34000000000003	14.933333333333337
414126000	1441066781	31.284628184891858	122.58657362008857	0.1	285.32	14.96666666666664
414126000	1441066782	31.284627999999998	122.58657200000002	0.1	285.3	15.0
414126000	1441066783	31.284627744338078	122.586570357774	0.1	285.28000000000003	15.0
414126000	1441066784	31.284627431936055	122.58656869584804	0.1	285.26	15.0
414126000	1441066785	31.28462708037662	122.58656701679519	0.1	285.24	15.0
414126000	1441066786	31.284626707242495	122.58656532318834	0.1	285.22	15.0
414126000	1441066787	31.284626330116346	122.58656361760052	0.1	285.20000000000005	15.0
414126000	1441066788	31.28462596658089	122.58656190260464	0.1	285.18	15.0
414126000	1441066789	31.28462563421883	122.58656018077369	0.1	285.16	15.0
414126000	1441066790	31.28462535061286	122.58655845468063	0.1	285.14000000000004	15.0
414126000	1441066791	31.284625133345685	122.58655672689842	0.1	285.12	15.0
414126000	1441066792	31.284625	122.586555	0.1	285.1	15.0
414126000	1441066793	31.284624963904253	122.5865532766071	0.10500000000000001	285.12	15.049999999999955
414126000	1441066794	31.284625021369937	122.58655155953642	0.11	285.14000000000004	15.099999999999966
414126000	1441066795	31.284625164454276	122.58654985165344	0.115	285.16	15.149999999999977
414126000	1441066796	31.284625385214504	122.58654815582362	0.12000000000000001	285.18	15.199999999999989
414126000	1441066797	31.284625675707844	122.5865464749124	0.125	285.20000000000005	15.25
414126000	1441066798	31.284626027991532	122.58654481178532	0.13	285.22	15.300000000000011
414126000	1441066799	31.2846264341228	122.58654316930777	0.135	285.24	15.350000000000023
414126000	1441066800	31.284626886158886	122.58654155034526	0.14	285.26	15.400000000000034
414126000	1441066801	31.284627376157015	122.58653995776326	0.14500000000000002	285.28000000000003	15.449999999999989
414126000	1441066802	31.284627896174424	122.58653839442727	0.15000000000000002	285.3	15.5
414126000	1441066803	31.284628438268342	122.5865368632027	0.155	285.32	15.550000000000011
414126000	1441066804	31.284628994496003	122.58653536695506	0.16	285.34000000000003	15.600000000000023
414126000	1441066805	31.284629556914645	122.58653390854981	0.165	285.36	15.649999999999977
414126000	1441066806	31.28463011758149	122.58653249085245	0.17	285.38	15.699999999999989
414126000	1441066807	31.28463066855377	122.5865311167284	0.175	285.40000000000003	15.75
414126000	1441066808	31.284631201888736	122.58652978904317	0.18	285.42	15.800000000000011
414126000	1441066809	31.284631709643616	122.58652851066225	0.185	285.44	15.850000000000023
414126000	1441066810	31.28463218387563	122.5865272844511	0.19	285.46	15.900000000000034
414126000	1441066811	31.284632616642014	122.58652611327518	0.195	285.48	15.950000000000045
414126000	1441066812	31.284633	122.58652500000001	0.2	285.5	16.0
414126000	1441066813	31.284633327749386	122.5865239459527	0.2	285.545	16.0
414126000	1441066814	31.284633600660207	122.58652294630723	0.2	285.59	16.0
414126000	1441066815	31.284633821245027	122.58652199469918	0.2	285.635	16.0
414126000	1441066816	31.284633992016417	122.58652108476417	0.2	285.68	16.0
414126000	1441066817	31.284634115486988	122.5865202101378	0.2	285.725	16.0
414126000	1441066818	31.284634194169303	122.58651936445575	0.2	285.77	16.0
414126000	1441066819	31.28463423057595	122.58651854135357	0.2	285.815	16.0
414126000	1441066820	31.2846342272195	122.5865177344669	0.2	285.85999999999996	16.0
414126000	1441066821	31.284634186612536	122.58651693743137	0.2	285.90500000000003	16.0
414126000	1441066822	31.28463411126764	122.58651614388255	0.2	285.95	16.0
414126000	1441066823	31.284634003697413	122.58651534745607	0.2	285.995	16.0
414126000	1441066824	31.284633866414378	122.58651454178758	0.2	286.04	16.0
414126000	1441066825	31.28463370193118	122.58651372051264	0.2	286.085	16.0
414126000	1441066826	31.28463351276036	122.58651287726691	0.2	286.13	16.0
414126000	1441066827	31.284633301414505	122.586512005686	0.2	286.175	16.0
414126000	1441066828	31.2846330704062	122.5865110994055	0.2	286.22	16.0
414126000	1441066829	31.28463282224802	122.58651015206102	0.2	286.265	16.0
414126000	1441066830	31.284632559452543	122.58650915728822	0.2	286.31	16.0
414126000	1441066831	31.284632284532343	122.58650810872267	0.2	286.35499999999996	16.0
414126000	1441066832	31.28463200000001	122.58650699999998	0.2	286.4	16.0
414126000	1441066833	31.284631711189327	122.58650582855185	0.2	286.34	16.0
414126000	1441066834	31.28463143471902	122.586504606994	0.2	286.28000000000003	16.0
414126000	1441066835	31.284631190028975	122.58650335173827	0.2	286.22	16.0
414126000	1441066836	31.28463099655915	122.58650207919652	0.2	286.16	16.0
414126000	1441066837	31.284630873749425	122.58650080578049	0.2	286.1	16.0
414126000	1441066838	31.28463084103976	122.58649954790202	0.2	286.04	16.0
414126000	1441066839	31.28463091787006	122.58649832197293	0.2	285.98	16.0
414126000	1441066840	31.284631123680256	122.58649714440502	0.2	285.92	16.0
414126000	1441066841	31.28463147791026	122.5864960316101	0.2	285.86	16.0
414126000	1441066842	31.284632000000002	122.58649499999999	0.2	285.8	16.0
414126000	1441066843	31.284632703271342	122.58649406039419	0.2	285.7555555555556	16.0
414126000	1441066844	31.28463357657374	122.58649320124314	0.2	285.7111111111111	16.0
414126000	1441066845	31.284634602638654	122.58649240540493	0.2	285.6666666666667	16.0
414126000	1441066846	31.28463576419748	122.58649165573766	0.2	285.6222222222222	16.0
414126000	1441066847	31.284637043981654	122.58649093509949	0.2	285.5777777777778	16.0
414126000	1441066848	31.284638424722576	122.58649022634852	0.2	285.5333333333333	16.0
414126000	1441066849	31.28463988915166	122.58648951234288	0.2	285.4888888888889	16.0
414126000	1441066850	31.28464142000033	122.58648877594068	0.2	285.4444444444444	16.0
414126000	1441066851	31.284643000000003	122.58648800000002	0.2	285.4	16.0
414126000	1441066852	31.284644609177853	122.58648717508427	0.2	285.53999999999996	16.100000000000023
414126000	1441066853	31.284646216744274	122.58648632257771	0.2	285.68	16.19999999999999
414126000	1441066854	31.284647789205376	122.58648547156987	0.2	285.82	16.30000000000001
414126000	1441066855	31.2846492930673	122.5864846511503	0.2	285.96	16.399999999999977
414126000	1441066856	31.284650694836188	122.58648389040852	0.2	286.1	16.5
414126000	1441066857	31.28465196101819	122.58648321843403	0.2	286.24	16.600000000000023
414126000	1441066858	31.284653058119424	122.58648266431642	0.2	286.38	16.700000000000045
414126000	1441066859	31.28465395264605	122.58648225714516	0.2	286.52	16.80000000000001
414126000	1441066860	31.284654611104187	122.58648202600986	0.2	286.66	16.900000000000034
414126000	1441066861	31.284654999999997	122.58648200000002	0.2	286.8	17.0
414126000	1441066862	31.284655096145247	122.58648219678368	0.2	286.86	17.0
414126000	1441066863	31.28465491757413	122.58648258834286	0.2	286.92	17.0
414126000	1441066864	31.284654492626554	122.58648313523813	0.2	286.98	17.0
414126000	1441066865	31.284653849642336	122.58648379802999	0.2	287.04	17.0
414126000	1441066866	31.28465301696136	122.58648453727902	0.2	287.1	17.0
414126000	1441066867	31.28465202292347	122.5864853135457	0.2	287.16	17.0
414126000	1441066868	31.284650895868534	122.58648608739058	0.2	287.21999999999997	17.0
414126000	1441066869	31.284649664136392	122.58648681937424	0.2	287.28	17.0
414126000	1441066870	31.284648356066928	122.58648747005722	0.2	287.34	17.0
414126000	1441066871	31.284646999999996	122.58648800000002	0.2	287.4	17.0
414126000	1441066872	31.284645624241197	122.58648837878118	0.2	287.40999999999997	17.0
414126000	1441066873	31.284644256959226	122.58648861205104	0.2	287.41999999999996	17.0
414126000	1441066874	31.2846429262885	122.58648871447791	0.2	287.43	17.0
414126000	1441066875	31.284641660363448	122.5864887007301	0.2	287.44	17.0
414126000	1441066876	31.284640487318477	122.58648858547593	0.2	287.45	17.0
414126000	1441066877	31.284639435288035	122.58648838338367	0.2	287.46000000000004	17.0
414126000	1441066878	31.28463853240654	122.58648810912166	0.2	287.47	17.0
414126000	1441066879	31.28463780680842	122.58648777735819	0.2	287.48	17.0
414126000	1441066880	31.284637286628097	122.58648740276153	0.2	287.49	17.0
414126000	1441066881	31.284636999999996	122.586487	0.2	287.50000000000006	17.0
414126000	1441066882	31.284636964889884	122.58648658109158	0.2	287.55	17.0
414126000	1441066883	31.284637158588858	122.58648614745282	0.2	287.6	17.0
414126000	1441066884	31.284637548219358	122.58648569784995	0.2	287.65000000000003	17.0
414126000	1441066885	31.2846381009038	122.58648523104928	0.2	287.70000000000005	17.0
414126000	1441066886	31.28463878376464	122.58648474581699	0.2	287.75	17.0
414126000	1441066887	31.284639563924323	122.58648424091933	0.2	287.8	17.0
414126000	1441066888	31.284640408505254	122.58648371512255	0.2	287.85	17.0
414126000	1441066889	31.28464128462988	122.58648316719292	0.2	287.9	17.0
414126000	1441066890	31.284642159420645	122.58648259589665	0.2	287.95	17.0
414126000	1441066891	31.284643000000003	122.58648200000002	0.2	288.0	17.0
414126000	1441066892	31.284643780563645	122.58648137791714	0.19090909090909092	287.9909090909091	17.0
414126000	1441066893	31.284644503600553	122.5864807266537	0.18181818181818182	287.9818181818182	17.0
414126000	1441066894	31.284645178672953	122.5864800428633	0.17272727272727273	287.9727272727273	17.0
414126000	1441066895	31.2846458153431	122.58647932319955	0.16363636363636364	287.96363636363634	17.0
414126000	1441066896	31.28464642317326	122.586478564316	0.15454545454545454	287.9545454545455	17.0
414126000	1441066897	31.28464701172566	122.58647776286627	0.14545454545454545	287.94545454545454	17.0
414126000	1441066898	31.284647590562546	122.58647691550391	0.13636363636363635	287.93636363636364	17.0
414126000	1441066899	31.28464816924618	122.58647601888251	0.12727272727272726	287.92727272727274	17.0
414126000	1441066900	31.284648757338797	122.58647506965566	0.11818181818181818	287.91818181818184	17.0
414126000	1441066901	31.284649364402657	122.58647406447697	0.10909090909090909	287.9090909090909	17.0
414126000	1441066902	31.284649999999992	122.58647300000001	0.09999999999999999	287.9	17.0
414126000	1441066903	31.284650668664042	122.58647187652072	0.11	287.95	17.100000000000023
414126000	1441066904	31.28465135481202	122.58647070890467	0.12000000000000001	288.0	17.19999999999999
414126000	1441066905	31.284652037832117	122.58646951565969	0.13	288.05	17.30000000000001
414126000	1441066906	31.2846526971125	122.58646831529374	0.14	288.09999999999997	17.399999999999977
414126000	1441066907	31.284653312041378	122.58646712631469	0.15000000000000002	288.15	17.500000000000057
414126000	1441066908	31.28465386200696	122.5864659672305	0.16	288.2	17.600000000000023
414126000	1441066909	31.284654326397416	122.586464856549	0.17	288.25	17.69999999999999
414126000	1441066910	31.284654684600934	122.58646381277815	0.18	288.29999999999995	17.80000000000001
414126000	1441066911	31.284654916005728	122.58646285442585	0.19	288.34999999999997	17.899999999999977
414126000	1441066912	31.284654999999997	122.58646199999998	0.2	288.4	18.0
414126000	1441066913	31.28465492399584	122.58646125994817	0.2	288.4875	18.0
414126000	1441066914	31.28465470750099	122.58646061247657	0.2	288.575	18.0
414126000	1441066915	31.28465437804713	122.58646002773106	0.2	288.66249999999997	18.0
414126000	1441066916	31.284653963165855	122.5864594758575	0.2	288.75	18.0
414126000	1441066917	31.284653490388866	122.58645892700174	0.2	288.83750000000003	18.0
414126000	1441066918	31.284652987247796	122.58645835130966	0.2	288.925	18.0
414126000	1441066919	31.28465248127429	122.58645771892712	0.2	289.0125	18.0
414126000	1441066920	31.284652000000005	122.586457	0.2	289.1	18.0
414126000	1441066921	31.284651566226977	122.58645617407488	0.2	289.05833333333334	18.0
414126000	1441066922	31.284651183838783	122.5864552583014	0.2	289.0166666666667	18.0
414126000	1441066923	31.284650851989436	122.58645427923004	0.2	288.975	18.0
414126000	1441066924	31.284650569832888	122.58645326341117	0.2	288.93333333333334	18.0
414126000	1441066925	31.284650336523153	122.58645223739522	0.2	288.89166666666665	18.0
414126000	1441066926	31.284650151214176	122.58645122773262	0.2	288.85	18.0
414126000	1441066927	31.284650013059984	122.58645026097373	0.2	288.8083333333334	18.0
414126000	1441066928	31.284649921214534	122.58644936366903	0.2	288.7666666666667	18.0
414126000	1441066929	31.284649874831825	122.58644856236887	0.2	288.725	18.0
414126000	1441066930	31.284649873065828	122.58644788362372	0.2	288.68333333333334	18.0
414126000	1441066931	31.284649915070556	122.58644735398396	0.2	288.6416666666667	18.0
414126000	1441066932	31.284649999999992	122.586447	0.2	288.6	18.0
414126000	1441066933	31.284650127616636	122.58644683299666	0.2	288.62222222222226	18.0
414126000	1441066934	31.2846503001171	122.58644680339629	0.2	288.6444444444445	18.0
414126000	1441066935	31.284650520306567	122.58644684639555	0.2	288.6666666666667	18.0
414126000	1441066936	31.28465079099013	122.5864468971912	0.2	288.68888888888887	18.0
414126000	1441066937	31.28465111497298	122.5864468909799	0.2	288.7111111111111	18.0
414126000	1441066938	31.284651495060245	122.58644676295846	0.2	288.73333333333335	18.0
414126000	1441066939	31.28465193405707	122.58644644832351	0.2	288.75555555555553	18.0
414126000	1441066940	31.284652434768606	122.58644588227179	0.2	288.77777777777777	18.0
414126000	1441066941	31.284652999999985	122.586445	0.2	288.8	18.0
414126000	1441066942	31.28465363084477	122.58644375707243	0.2	288.7	18.090909090909122
414126000	1441066943	31.28465432155014	122.58644219052374	0.2	288.6	18.181818181818187
414126000	1441066944	31.284655064651705	122.58644035775609	0.2	288.5	18.272727272727252
414126000	1441066945	31.284655852685056	122.58643831617174	0.2	288.40000000000003	18.363636363636374
414126000	1441066946	31.284656678185822	122.5864361231729	0.2	288.3	18.45454545454544
414126000	1441066947	31.28465753368957	122.58643383616177	0.2	288.2	18.54545454545456
414126000	1441066948	31.28465841173194	122.5864315125406	0.2	288.09999999999997	18.636363636363626
414126000	1441066949	31.284659304848546	122.58642920971161	0.2	288.0	18.72727272727269
414126000	1441066950	31.284660205575015	122.58642698507701	0.2	287.9	18.818181818181813
414126000	1441066951	31.284661106446954	122.58642489603906	0.2	287.8	18.909090909090878
414126000	1441066952	31.284662000000008	122.58642299999998	0.2	287.70000000000005	19.0
414126000	1441066953	31.284662879878958	122.58642133907897	0.2	287.71000000000004	19.0
414126000	1441066954	31.284663744165304	122.58641989426307	0.2	287.72	19.0
414126000	1441066955	31.284664592049698	122.58641863125628	0.2	287.73	19.0
414126000	1441066956	31.28466542272277	122.5864175157626	0.2	287.74	19.0
414126000	1441066957	31.284666235375198	122.58641651348606	0.2	287.75	19.0
414126000	1441066958	31.2846670291976	122.5864155901306	0.2	287.76	19.0
414126000	1441066959	31.28466780338064	122.5864147114003	0.2	287.77000000000004	19.0
414126000	1441066960	31.284668557114962	122.5864138429991	0.2	287.78000000000003	19.0
414126000	1441066961	31.284669289591193	122.586412950631	0.2	287.79	19.0
414126000	1441066962	31.284669999999995	122.586412	0.2	287.8	19.0
414126000	1441066963	31.284670688939524	122.58641096440661	0.2	287.9545454545455	19.0
414126000	1441066964	31.28467136263813	122.58640984753735	0.2	288.1090909090909	19.0
414126000	1441066965	31.284672028731645	122.58640866067526	0.2	288.2636363636364	19.0
414126000	1441066966	31.284672694855942	122.58640741510335	0.2	288.41818181818184	19.0
414126000	1441066967	31.284673368646885	122.58640612210468	0.2	288.5727272727273	19.0
414126000	1441066968	31.284674057740293	122.58640479296224	0.2	288.7272727272727	19.0
414126000	1441066969	31.28467476977209	122.5864034389591	0.2	288.8818181818182	19.0
414126000	1441066970	31.284675512378087	122.58640207137827	0.2	289.0363636363636	19.0
414126000	1441066971	31.284676293194163	122.58640070150281	0.2	289.1909090909091	19.0
414126000	1441066972	31.284677119856184	122.5863993406157	0.2	289.3454545454546	19.0
414126000	1441066973	31.284677999999992	122.58639800000002	0.2	289.5	19.0
414126000	1441066974	31.28467893563101	122.58639668828484	0.2	289.51250000000005	19.0
414126000	1441066975	31.284679906232732	122.58639540348359	0.2	289.52500000000003	19.0
414126000	1441066976	31.28468088565826	122.58639414095578	0.2	289.5375	19.0
414126000	1441066977	31.284681847760634	122.58639289606084	0.2	289.55000000000007	19.0
414126000	1441066978	31.28468276639294	122.5863916641583	0.2	289.5625	19.0
414126000	1441066979	31.284683615408216	122.58639044060767	0.2	289.57500000000005	19.0
414126000	1441066980	31.284684368659548	122.58638922076838	0.2	289.58750000000003	19.0
414126000	1441066981	31.284685000000003	122.586388	0.2	289.6000000000001	19.0
414126000	1441066982	31.28468549198238	122.58638677352445	0.2	289.5636363636364	19.090909090909122
414126000	1441066983	31.28468586195866	122.58638553601362	0.2	289.52727272727276	19.18181818181813
414126000	1441066984	31.284686135980504	122.58638428200193	0.2	289.4909090909091	19.272727272727252
414126000	1441066985	31.284686340099633	122.5863830060237	0.2	289.4545454545455	19.363636363636374
414126000	1441066986	31.284686500367723	122.58638170261331	0.2	289.41818181818184	19.45454545454544
414126000	1441066987	31.284686642836505	122.58638036630514	0.2	289.3818181818182	19.54545454545456
414126000	1441066988	31.284686793557647	122.58637899163352	0.2	289.3454545454546	19.63636363636357
414126000	1441066989	31.284686978582872	122.58637757313284	0.2	289.3090909090909	19.72727272727269
414126000	1441066990	31.284687223963868	122.58637610533745	0.2	289.27272727272725	19.818181818181813
414126000	1441066991	31.284687555752342	122.5863745827817	0.2	289.2363636363636	19.909090909090878
414126000	1441066992	31.284688	122.586373	0.2	289.2	20.0
414126000	1441066993	31.284688574037755	122.58637135544575	0.2	289.14444444444445	20.0
414126000	1441066994	31.284689260313634	122.5863696632489	0.2	289.08888888888885	20.0
414126000	1441066995	31.28469003255485	122.58636794145856	0.2	289.03333333333336	20.0
414126000	1441066996	31.284690864488653	122.58636620812376	0.2	288.97777777777776	20.0
414126000	1441066997	31.284691729842297	122.58636448129353	0.2	288.9222222222222	20.0
414126000	1441066998	31.284692602343004	122.586362779017	0.2	288.8666666666666	20.0
414126000	1441066999	31.284693455718017	122.58636111934317	0.2	288.81111111111113	20.0
414126000	1441067000	31.28469426369461	122.58635952032115	0.2	288.75555555555553	20.0
414126000	1441067001	31.284694999999996	122.586358	0.2	288.7	20.0
414126000	1441067002	31.28469564371968	122.58635657230204	0.2	288.73809523809524	20.0
414126000	1441067003	31.28469619537211	122.58635523464244	0.2	288.77619047619044	20.0
414126000	1441067004	31.284696660833998	122.58635398030964	0.2	288.81428571428575	20.0
414126000	1441067005	31.284697045982035	122.58635280259207	0.2	288.85238095238094	20.0
414126000	1441067006	31.28469735669291	122.58635169477813	0.2	288.8904761904762	20.0
414126000	1441067007	31.28469759884335	122.58635065015625	0.2	288.9285714285714	20.0
414126000	1441067008	31.28469777831003	122.58634966201483	0.2	288.9666666666667	20.0
414126000	1441067009	31.28469790096966	122.58634872364235	0.2	289.0047619047619	20.0
414126000	1441067010	31.284697972698936	122.58634782832713	0.2	289.04285714285714	20.0
414126000	1441067011	31.28469799937454	122.5863469693577	0.2	289.08095238095234	20.0
414126000	1441067012	31.284697986873198	122.5863461400224	0.2	289.11904761904765	20.0
414126000	1441067013	31.284697941071563	122.58634533360971	0.2	289.15714285714284	20.0
414126000	1441067014	31.28469786784638	122.58634454340798	0.2	289.1952380952381	20.0
414126000	1441067015	31.284697773074328	122.58634376270567	0.2	289.23333333333335	20.0
414126000	1441067016	31.284697662632084	122.58634298479117	0.2	289.2714285714286	20.0
414126000	1441067017	31.284697542396373	122.58634220295295	0.2	289.30952380952385	20.0
414126000	1441067018	31.284697418243887	122.58634141047938	0.2	289.34761904761905	20.0
414126000	1441067019	31.28469729605131	122.58634060065886	0.2	289.3857142857143	20.0
414126000	1441067020	31.28469718169532	122.58633976677986	0.2	289.42380952380955	20.0
414126000	1441067021	31.284697081052663	122.58633890213078	0.2	289.4619047619048	20.0
414126000	1441067022	31.284697000000005	122.58633800000001	0.2	289.5	20.0
414126000	1441067023	31.284696942849717	122.5863370561679	0.2	289.5181818181818	20.090909090909065
414126000	1441067024	31.284696907656976	122.58633607638247	0.2	289.53636363636366	20.18181818181813
414126000	1441067025	31.284696890912603	122.58633506888361	0.2	289.55454545454546	20.272727272727252
414126000	1441067026	31.284696889107455	122.58633404191126	0.2	289.5727272727273	20.363636363636374
414126000	1441067027	31.28469689873236	122.5863330037053	0.2	289.5909090909091	20.45454545454544
414126000	1441067028	31.28469691627815	122.58633196250572	0.2	289.60909090909087	20.545454545454504
414126000	1441067029	31.28469693823568	122.58633092655236	0.2	289.6272727272727	20.636363636363626
414126000	1441067030	31.284696961095783	122.5863299040852	0.2	289.6454545454545	20.727272727272748
414126000	1441067031	31.284696981349313	122.58632890334417	0.2	289.66363636363633	20.81818181818187
414126000	1441067032	31.28469699548711	122.5863279325691	0.2	289.6818181818182	20.909090909090935
414126000	1441067033	31.284696999999998	122.58632699999998	0.2	289.7	21.0
414126000	1441067034	31.28469699408325	122.58632611156435	0.2	289.7111111111111	21.0
414126000	1441067035	31.284696987749744	122.58632526394014	0.2	289.72222222222223	21.0
414126000	1441067036	31.2846969937168	122.58632445149294	0.2	289.73333333333335	21.0
414126000	1441067037	31.284697024701725	122.58632366858836	0.2	289.74444444444447	21.0
414126000	1441067038	31.28469709342181	122.586322909592	0.2	289.7555555555556	21.0
414126000	1441067039	31.28469721259438	122.58632216886939	0.2	289.7666666666667	21.0
414126000	1441067040	31.284697394936725	122.58632144078612	0.2	289.7777777777778	21.0
414126000	1441067041	31.284697653166162	122.58632071970781	0.2	289.78888888888895	21.0
414126000	1441067042	31.284698000000002	122.58632000000001	0.2	289.8	21.0
414126000	1441067043	31.28469844201614	122.5863192763896	0.2	289.8	21.0
414126000	1441067044	31.28469896123498	122.58631854504848	0.2	289.8	21.0
414126000	1441067045	31.28469953353747	122.5863178025099	0.2	289.8	21.0
414126000	1441067046	31.28470013480462	122.58631704530703	0.2	289.8	21.0
414126000	1441067047	31.284700740917387	122.58631626997311	0.2	289.8	21.0
414126000	1441067048	31.284701327756764	122.58631547304134	0.2	289.8	21.0
414126000	1441067049	31.28470187120373	122.58631465104493	0.2	289.8	21.0
414126000	1441067050	31.284702347139273	122.5863138005171	0.2	289.8	21.0
414126000	1441067051	31.284702731444373	122.58631291799107	0.2	289.8	21.0
414126000	1441067052	31.284703000000004	122.586312	0.2	289.8	21.0
414126000	1441067053	31.284703137674	122.58631104597036	0.2	289.79	21.0
414126000	1441067054	31.28470316528158	122.5863100669012	0.2	289.78000000000003	21.0
414126000	1441067055	31.28470311262482	122.58630907668484	0.2	289.77000000000004	21.0
414126000	1441067056	31.284703009505783	122.58630808921356	0.2	289.76000000000005	21.0
414126000	1441067057	31.284702885726546	122.58630711837962	0.2	289.75000000000006	21.0
414126000	1441067058	31.284702771089197	122.58630617807532	0.2	289.74	21.0
414126000	1441067059	31.284702695395787	122.58630528219294	0.2	289.73	21.0
414126000	1441067060	31.2847026884484	122.58630444462473	0.2	289.71999999999997	21.0
414126000	1441067061	31.28470278004912	122.586303679263	0.2	289.71	21.0
414126000	1441067062	31.284703000000004	122.586303	0.2	289.7	21.0
414126000	1441067063	31.284703369287882	122.58630241372892	0.2	289.75	21.100000000000023
414126000	1441067064	31.28470387363877	122.58630189934652	0.2	289.8	21.19999999999999
414126000	1441067065	31.284704489963328	122.58630142875049	0.2	289.84999999999997	21.30000000000001
414126000	1441067066	31.284705195172332	122.58630097383848	0.2	289.9	21.399999999999977
414126000	1441067067	31.28470596617648	122.58630050650812	0.2	289.95000000000005	21.5
414126000	1441067068	31.284706779886506	122.58629999865715	0.2	290.0	21.600000000000023
414126000	1441067069	31.28470761321315	122.58629942218317	0.2	290.05	21.700000000000045
414126000	1441067070	31.284708443067128	122.58629874898389	0.2	290.1	21.80000000000001
414126000	1441067071	31.284709246359178	122.58629795095695	0.2	290.15000000000003	21.900000000000034
414126000	1441067072	31.284709999999986	122.586297	0.2	290.2	22.0
414126000	1441067073	31.284710686174368	122.58629587811396	0.2	290.3	22.0
414126000	1441067074	31.28471130816327	122.58629460771266	0.2	290.4	22.0
414126000	1441067075	31.28471187452171	122.58629322131316	0.2	290.5	22.0
414126000	1441067076	31.28471239380473	122.5862917514325	0.2	290.59999999999997	22.0
414126000	1441067077	31.28471287456733	122.58629023058776	0.2	290.70000000000005	22.0
414126000	1441067078	31.28471332536453	122.58628869129602	0.2	290.8	22.0
414126000	1441067079	31.28471375475138	122.58628716607427	0.2	290.90000000000003	22.0
414126000	1441067080	31.28471417128289	122.58628568743967	0.2	291.0	22.0
414126000	1441067081	31.284714583514088	122.58628428790922	0.2	291.1	22.0
414126000	1441067082	31.284715000000006	122.586283	0.2	291.2	22.0
414126000	1441067083	31.284715427370923	122.58628184888423	0.2	291.21	22.0
414126000	1441067084	31.284715864558155	122.58628083035492	0.2	291.22	22.0
414126000	1441067085	31.28471630856827	122.58627993286021	0.2	291.23	22.0
414126000	1441067086	31.284716756407832	122.5862791448482	0.2	291.24	22.0
414126000	1441067087	31.2847172050834	122.58627845476713	0.2	291.25	22.0
414126000	1441067088	31.28471765160153	122.58627785106508	0.2	291.26	22.0
414126000	1441067089	31.284718092968802	122.58627732219023	0.2	291.27	22.0
414126000	1441067090	31.28471852619176	122.58627685659071	0.2	291.28	22.0
414126000	1441067091	31.28471894827699	122.5862764427147	0.2	291.29	22.0
414126000	1441067092	31.28471935623102	122.58627606901034	0.2	291.3	22.0
414126000	1441067093	31.284719747060436	122.58627572392575	0.2	291.31	22.0
414126000	1441067094	31.28472011777182	122.58627539590913	0.2	291.32	22.0
414126000	1441067095	31.28472046537168	122.58627507340859	0.2	291.33	22.0
414126000	1441067096	31.284720786866608	122.5862747448723	0.2	291.34	22.0
414126000	1441067097	31.284721079263168	122.58627439874842	0.2	291.34999999999997	22.0
414126000	1441067098	31.284721339567923	122.58627402348505	0.2	291.36	22.0
414126000	1441067099	31.284721564787407	122.58627360753037	0.2	291.37	22.0
414126000	1441067100	31.284721751928224	122.58627313933255	0.2	291.38	22.0
414126000	1441067101	31.284721897996903	122.5862726073397	0.2	291.39	22.0
414126000	1441067102	31.284722000000002	122.586272	0.2	291.4	22.0
414126000	1441067103	31.284722057006228	122.58627130952046	0.19	291.38	22.100000000000023
414126000	1441067104	31.28472207633279	122.58627054314367	0.18000000000000002	291.36	22.19999999999999
414126000	1441067105	31.284722067359066	122.58626971187103	0.17	291.34	22.30000000000001
414126000	1441067106	31.284722039464373	122.58626882670399	0.16	291.32	22.399999999999977
414126000	1441067107	31.284722002028083	122.586267898644	0.15000000000000002	291.3	22.5
414126000	1441067108	31.284721964429544	122.5862669386925	0.14	291.28	22.600000000000023
414126000	1441067109	31.28472193604812	122.58626595785091	0.13	291.26	22.69999999999999
414126000	1441067110	31.284721926263142	122.58626496712067	0.12000000000000001	291.24	22.80000000000001
414126000	1441067111	31.28472194445398	122.58626397750322	0.11000000000000001	291.22	22.899999999999977
414126000	1441067112	31.284721999999988	122.58626300000002	0.1	291.2	23.0
414126000	1441067113	31.284722100607073	122.5862620423009	0.1	291.17	23.0
414126000	1441067114	31.28472224728731	122.58626109884949	0.1	291.14	23.0
414126000	1441067115	31.28472243937936	122.58626016077783	0.1	291.11	23.0
414126000	1441067116	31.284722676221847	122.58625921921795	0.1	291.08	23.0
414126000	1441067117	31.28472295715343	122.58625826530186	0.1	291.04999999999995	23.0
414126000	1441067118	31.284723281512733	122.58625729016164	0.1	291.02	23.0
414126000	1441067119	31.28472364863841	122.58625628492932	0.1	290.98999999999995	23.0
414126000	1441067120	31.284724057869088	122.5862552407369	0.1	290.96	23.0
414126000	1441067121	31.284724508543402	122.58625414871646	0.1	290.92999999999995	23.0
414126000	1441067122	31.28472500000001	122.586253	0.1	290.9	23.0
414126000	1441067123	31.28472553103067	122.58625178803673	0.10500000000000001	290.81499999999994	23.0
414126000	1441067124	31.284726098239705	122.58625051554439	0.11	290.72999999999996	23.0
414126000	1441067125	31.284726697684572	122.58624918755788	0.115	290.645	23.0
414126000	1441067126	31.28472732542271	122.58624780911212	0.12000000000000001	290.56	23.0
414126000	1441067127	31.284727977511583	122.58624638524199	0.125	290.47499999999997	23.0
414126000	1441067128	31.284728650008624	122.5862449209824	0.13	290.38999999999993	23.0
414126000	1441067129	31.28472933897131	122.58624342136824	0.135	290.305	23.0
414126000	1441067130	31.284730040457077	122.58624189143443	0.14	290.21999999999997	23.0
414126000	1441067131	31.28473075052339	122.58624033621585	0.14500000000000002	290.135	23.0
414126000	1441067132	31.28473146522769	122.58623876074742	0.15000000000000002	290.04999999999995	23.0
414126000	1441067133	31.284732180627426	122.58623717006404	0.155	289.965	23.0
414126000	1441067134	31.284732892780067	122.58623556920062	0.16	289.88	23.0
414126000	1441067135	31.28473359774306	122.58623396319206	0.165	289.79499999999996	23.0
414126000	1441067136	31.28473429157385	122.58623235707323	0.17	289.71	23.0
414126000	1441067137	31.284734970329904	122.58623075587909	0.175	289.625	23.0
414126000	1441067138	31.284735630068667	122.5862291646445	0.18	289.53999999999996	23.0
414126000	1441067139	31.28473626684761	122.5862275884044	0.185	289.455	23.0
414126000	1441067140	31.284736876724185	122.5862260321937	0.19	289.36999999999995	23.0
414126000	1441067141	31.284737455755817	122.58622450104724	0.195	289.28499999999997	23.0
414126000	1441067142	31.284737999999994	122.586223	0.2	289.2	23.0
414126000	1441067143	31.28473850643628	122.5862215332675	0.1975	289.2025	23.025000000000034
414126000	1441067144	31.284738975732807	122.58622010178772	0.195	289.205	23.05000000000001
414126000	1441067145	31.284739409479794	122.58621870567933	0.1925	289.2075	23.07499999999999
414126000	1441067146	31.28473980926749	122.58621734506096	0.19	289.21	23.099999999999966
414126000	1441067147	31.28474017668614	122.58621602005124	0.1875	289.2125	23.125
414126000	1441067148	31.284740513325975	122.58621473076884	0.185	289.215	23.149999999999977
414126000	1441067149	31.284740820777238	122.58621347733241	0.1825	289.2175	23.17500000000001
414126000	1441067150	31.284741100630168	122.58621225986052	0.18000000000000002	289.21999999999997	23.19999999999999
414126000	1441067151	31.284741354475027	122.58621107847188	0.17750000000000002	289.22249999999997	23.225000000000023
414126000	1441067152	31.28474158390202	122.5862099332851	0.17500000000000002	289.225	23.25
414126000	1441067153	31.284741790501396	122.58620882441883	0.17250000000000001	289.2275	23.274999999999977
414126000	1441067154	31.28474197586341	122.5862077519917	0.17	289.22999999999996	23.299999999999955
414126000	1441067155	31.28474214157829	122.58620671612236	0.1675	289.23249999999996	23.32499999999999
414126000	1441067156	31.28474228923628	122.58620571692946	0.165	289.235	23.349999999999966
414126000	1441067157	31.284742420427616	122.5862047545316	0.1625	289.2375	23.375
414126000	1441067158	31.284742536742545	122.58620382904746	0.16	289.23999999999995	23.399999999999977
414126000	1441067159	31.284742639771302	122.58620294059564	0.1575	289.2425	23.42500000000001
414126000	1441067160	31.28474273110412	122.58620208929482	0.15500000000000003	289.245	23.44999999999999
414126000	1441067161	31.284742812331245	122.58620127526362	0.15250000000000002	289.2475	23.474999999999966
414126000	1441067162	31.28474288504293	122.5862004986207	0.15000000000000002	289.25	23.499999999999943
414126000	1441067163	31.284742950829383	122.58619975948464	0.14750000000000002	289.2525	23.524999999999977
414126000	1441067164	31.28474301128088	122.58619905797413	0.14500000000000002	289.255	23.55000000000001
414126000	1441067165	31.284743067987627	122.58619839420781	0.14250000000000002	289.2575	23.57499999999999
414126000	1441067166	31.28474312253988	122.58619776830429	0.14	289.26000000000005	23.600000000000023
414126000	1441067167	31.284743176527886	122.58619718038224	0.1375	289.2625	23.625
414126000	1441067168	31.284743231541864	122.58619663056027	0.135	289.265	23.649999999999977
414126000	1441067169	31.284743289172084	122.58619611895702	0.1325	289.2675	23.674999999999955
414126000	1441067170	31.284743351008753	122.58619564569115	0.13	289.27000000000004	23.69999999999999
414126000	1441067171	31.284743418642126	122.58619521088131	0.1275	289.2725	23.724999999999966
414126000	1441067172	31.284743493662443	122.58619481464608	0.125	289.275	23.75
414126000	1441067173	31.28474357765994	122.58619445710416	0.12250000000000001	289.27750000000003	23.774999999999977
414126000	1441067174	31.28474367222486	122.58619413837415	0.12000000000000001	289.28000000000003	23.80000000000001
414126000	1441067175	31.284743778947437	122.58619385857473	0.11750000000000001	289.2825	23.82499999999999
414126000	1441067176	31.284743899417908	122.58619361782446	0.115	289.28499999999997	23.849999999999966
414126000	1441067177	31.28474403522652	122.58619341624205	0.1125	289.2875	23.874999999999943
414126000	1441067178	31.28474418796351	122.58619325394613	0.11000000000000001	289.29	23.899999999999977
414126000	1441067179	31.284744359219104	122.58619313105534	0.10750000000000001	289.2925	23.924999999999955
414126000	1441067180	31.28474455058356	122.58619304768828	0.10500000000000001	289.295	23.94999999999999
414126000	1441067181	31.284744763647115	122.58619300396363	0.10250000000000001	289.2975	23.974999999999966
414126000	1441067182	31.284745000000004	122.586193	0.1	289.3	24.0
414126000	1441067183	31.28474526023817	122.58619303374273	0.1	289.3	24.0
414126000	1441067184	31.28474554098037	122.58619309444381	0.1	289.3	24.0
414126000	1441067185	31.284745837851073	122.58619316918201	0.1	289.3	24.0
414126000	1441067186	31.284746146474774	122.58619324503603	0.1	289.3	24.0
414126000	1441067187	31.284746462475926	122.58619330908456	0.1	289.3	24.0
414126000	1441067188	31.284746781479004	122.58619334840633	0.1	289.3	24.0
414126000	1441067189	31.284747099108483	122.58619335008007	0.1	289.3	24.0
414126000	1441067190	31.28474741098883	122.58619330118442	0.1	289.3	24.0
414126000	1441067191	31.284747712744505	122.58619318879818	0.1	289.3	24.0
414126000	1441067192	31.284747999999997	122.586193	0.1	289.3	24.0
414126000	1441067193	31.28474826935873	122.58619272526991	0.1	289.3	24.0
414126000	1441067194	31.28474852134003	122.58619236869319	0.1	289.3	24.0
414126000	1441067195	31.28474875744219	122.58619193775641	0.1	289.3	24.0
414126000	1441067196	31.284748979163524	122.58619143994609	0.1	289.3	24.0
414126000	1441067197	31.284749188002284	122.58619088274878	0.1	289.3	24.0
414126000	1441067198	31.284749385456767	122.58619027365111	0.1	289.3	24.0
414126000	1441067199	31.284749573025266	122.58618962013959	0.1	289.3	24.0
414126000	1441067200	31.2847497522061	122.58618892970078	0.1	289.3	24.0
414126000	1441067201	31.28474992449752	122.58618820982129	0.1	289.3	24.0
414126000	1441067202	31.28475009139785	122.58618746798763	0.1	289.3	24.0
414126000	1441067203	31.284750254405367	122.58618671168638	0.1	289.3	24.0
414126000	1441067204	31.284750415018365	122.5861859484041	0.1	289.3	24.0
414126000	1441067205	31.28475057473511	122.58618518562733	0.1	289.3	24.0
414126000	1441067206	31.284750735053944	122.58618443084268	0.1	289.3	24.0
414126000	1441067207	31.284750897473117	122.58618369153669	0.1	289.3	24.0
414126000	1441067208	31.284751063490948	122.58618297519592	0.1	289.3	24.0
414126000	1441067209	31.28475123460571	122.58618228930692	0.1	289.3	24.0
414126000	1441067210	31.284751412315693	122.58618164135628	0.1	289.3	24.0
414126000	1441067211	31.284751598119218	122.58618103883052	0.1	289.3	24.0
414126000	1441067212	31.28475179351455	122.58618048921625	0.1	289.3	24.0
414126000	1441067213	31.284751999999987	122.58618	0.1	289.3	24.0
414126000	1441067214	31.28475221863309	122.58617957660715	0.1	289.3	24.05263157894734
414126000	1441067215	31.284752448708407	122.58617921621837	0.1	289.3	24.10526315789474
414126000	1441067216	31.284752689079774	122.58617891395313	0.1	289.3	24.15789473684208
414126000	1441067217	31.284752938600985	122.5861786649309	0.1	289.3	24.210526315789423
414126000	1441067218	31.284753196125894	122.58617846427114	0.1	289.3	24.263157894736878
414126000	1441067219	31.28475346050829	122.58617830709335	0.1	289.3	24.31578947368422
414126000	1441067220	31.28475373060202	122.58617818851698	0.1	289.3	24.36842105263156
414126000	1441067221	31.284754005260872	122.58617810366151	0.1	289.3	24.42105263157896
414126000	1441067222	31.284754283338696	122.58617804764643	0.1	289.3	24.4736842105263
414126000	1441067223	31.28475456368932	122.58617801559116	0.1	289.3	24.5263157894737
414126000	1441067224	31.284754845166514	122.58617800261524	0.1	289.3	24.57894736842104
414126000	1441067225	31.284755126624134	122.5861780038381	0.1	289.3	24.63157894736844
414126000	1441067226	31.28475540691599	122.58617801437924	0.1	289.3	24.68421052631578
414126000	1441067227	31.2847556848959	122.58617802935811	0.1	289.3	24.736842105263122
414126000	1441067228	31.28475595941769	122.58617804389418	0.1	289.3	24.789473684210577
414126000	1441067229	31.28475622933519	122.58617805310693	0.1	289.3	24.84210526315792
414126000	1441067230	31.284756493502183	122.58617805211584	0.1	289.3	24.89473684210526
414126000	1441067231	31.28475675077252	122.58617803604038	0.1	289.3	24.94736842105266
414126000	1441067232	31.284757000000006	122.586178	0.1	289.3	25.0
414126000	1441067233	31.28475724033285	122.58617793998727	0.1	289.3	25.0
414126000	1441067234	31.28475747209673	122.58617785548685	0.1	289.3	25.0
414126000	1441067235	31.28475769591174	122.58617774685654	0.1	289.3	25.0
414126000	1441067236	31.284757912397954	122.58617761445406	0.1	289.3	25.0
414126000	1441067237	31.284758122175454	122.58617745863724	0.1	289.3	25.0
414126000	1441067238	31.28475832586429	122.58617727976379	0.1	289.3	25.0
414126000	1441067239	31.284758524084573	122.58617707819147	0.1	289.3	25.0
414126000	1441067240	31.28475871745635	122.58617685427808	0.1	289.3	25.0
414126000	1441067241	31.284758906599713	122.5861766083814	0.1	289.3	25.0
414126000	1441067242	31.284759092134735	122.58617634085911	0.1	289.3	25.0
414126000	1441067243	31.284759274681484	122.58617605206902	0.1	289.3	25.0
414126000	1441067244	31.284759454860037	122.5861757423689	0.1	289.3	25.0
414126000	1441067245	31.284759633290484	122.5861754121165	0.1	289.3	25.0
414126000	1441067246	31.284759810592885	122.58617506166958	0.1	289.3	25.0
414126000	1441067247	31.284759987387332	122.58617469138595	0.1	289.3	25.0
414126000	1441067248	31.284760164293886	122.58617430162329	0.1	289.3	25.0
414126000	1441067249	31.284760341932625	122.58617389273942	0.1	289.3	25.0
414126000	1441067250	31.284760520923637	122.58617346509212	0.1	289.3	25.0
414126000	1441067251	31.28476070188698	122.5861730190391	0.1	289.3	25.0
414126000	1441067252	31.284760885442747	122.58617255493813	0.1	289.3	25.0
414126000	1441067253	31.284761072211005	122.58617207314703	0.1	289.3	25.0
414126000	1441067254	31.284761262811838	122.58617157402347	0.1	289.3	25.0
414126000	1441067255	31.2847614578653	122.58617105792528	0.1	289.3	25.0
414126000	1441067256	31.284761657991496	122.58617052521024	0.1	289.3	25.0
414126000	1441067257	31.284761863810473	122.58616997623605	0.1	289.3	25.0
414126000	1441067258	31.28476207594234	122.5861694113605	0.1	289.3	25.0
414126000	1441067259	31.28476229500714	122.58616883094136	0.1	289.3	25.0
414126000	1441067260	31.28476252162497	122.58616823533639	0.1	289.3	25.0
414126000	1441067261	31.284762756415894	122.58616762490337	0.1	289.3	25.0
414126000	1441067262	31.284763000000005	122.58616700000002	0.1	289.3	25.0
414126000	1441067263	31.28476325417157	122.58616636754059	0.1	289.3	25.0
414126000	1441067264	31.284763525421774	122.58616576066518	0.1	289.3	25.0
414126000	1441067265	31.284763821415996	122.58616521907035	0.1	289.3	25.0
414126000	1441067266	31.284764149819598	122.58616478245267	0.1	289.3	25.0
414126000	1441067267	31.284764518297997	122.58616449050868	0.1	289.3	25.0
414126000	1441067268	31.284764934516538	122.58616438293495	0.1	289.3	25.0
414126000	1441067269	31.284765406140632	122.58616449942805	0.1	289.3	25.0
414126000	1441067270	31.28476594083565	122.58616487968453	0.1	289.3	25.0
414126000	1441067271	31.28476654626697	122.58616556340097	0.1	289.3	25.0
414126000	1441067272	31.284767230099952	122.58616659027395	0.1	289.3	25.0
414126000	1441067273	31.284768	122.586168	0.1	289.3	25.0
414126000	1441067274	31.28476885942545	122.58616980831708	0.1	289.3	25.0
414126000	1441067275	31.28476979500668	122.5861719351285	0.1	289.3	25.0
414126000	1441067276	31.284770789167045	122.5861742763789	0.1	289.3	25.0
414126000	1441067277	31.2847718243299	122.58617672801294	0.1	289.3	25.0
414126000	1441067278	31.284772882918634	122.58617918597527	0.1	289.3	25.0
414126000	1441067279	31.28477394735662	122.5861815462105	0.1	289.3	25.0
414126000	1441067280	31.284775000067246	122.5861837046633	0.1	289.3	25.0
414126000	1441067281	31.2847760234739	122.58618555727826	0.1	289.3	25.0
414126000	1441067282	31.284777	122.586187	0.1	289.3	25.0
414126000	1441067283	31.284777913748936	122.58618795778223	0.1	289.3	25.0
414126000	1441067284	31.284778755544263	122.58618847161506	0.1	289.3	25.0
414126000	1441067285	31.2847795178895	122.58618861149762	0.1	289.3	25.0
414126000	1441067286	31.284780193288174	122.58618844742914	0.1	289.3	25.0
414126000	1441067287	31.284780774243814	122.58618804940872	0.1	289.3	25.0
414126000	1441067288	31.284781253259954	122.58618748743565	0.1	289.3	25.0
414126000	1441067289	31.28478162284011	122.58618683150901	0.1	289.3	25.0
414126000	1441067290	31.284781875487813	122.5861861516281	0.1	289.3	25.0
414126000	1441067291	31.28478200370659	122.58618551779202	0.1	289.3	25.0
414126000	1441067292	31.284781999999996	122.58618500000001	0.1	289.3	25.0
414126000	1441067293	31.28478186181372	122.58618465164693	0.11	291.32	25.0
414126000	1441067294	31.28478160636224	122.58618445971034	0.12000000000000001	293.34000000000003	25.0
414126000	1441067295	31.28478125580219	122.58618439456349	0.13	295.36	25.0
414126000	1441067296	31.284780832290227	122.58618442657959	0.14	297.38000000000005	25.0
414126000	1441067297	31.284780357982978	122.58618452613192	0.15000000000000002	299.4	25.0
414126000	1441067298	31.284779855037083	122.58618466359368	0.16	301.41999999999996	25.0
414126000	1441067299	31.2847793456092	122.58618480933812	0.17	303.44	25.0
414126000	1441067300	31.28477885185595	122.5861849337385	0.18	305.46	25.0
414126000	1441067301	31.284778395934016	122.58618500716807	0.19	307.48	25.0
414126000	1441067302	31.284777999999996	122.58618500000001	0.2	309.5	25.0
414126000	1441067303	31.28477768129745	122.5861848888794	0.1967741935483871	309.51935483870966	25.032258064516157
414126000	1441067304	31.284777437417414	122.58618467553828	0.19354838709677422	309.5387096774194	25.064516129032256
414126000	1441067305	31.284777261037807	122.58618436798047	0.1903225806451613	309.55806451612904	25.096774193548413
414126000	1441067306	31.28477714483661	122.58618397420986	0.1870967741935484	309.5774193548387	25.12903225806457
414126000	1441067307	31.28477708149169	122.58618350223027	0.1838709677419355	309.5967741935484	25.16129032258067
414126000	1441067308	31.284777063681044	122.58618296004558	0.1806451612903226	309.6161290322581	25.193548387096826
414126000	1441067309	31.284777084082545	122.58618235565955	0.1774193548387097	309.63548387096773	25.225806451612925
414126000	1441067310	31.284777135374174	122.58618169707609	0.17419354838709677	309.65483870967745	25.258064516129025
414126000	1441067311	31.28477721023384	122.58618099229903	0.1709677419354839	309.6741935483871	25.29032258064518
414126000	1441067312	31.28477730133948	122.5861802493322	0.16774193548387098	309.69354838709677	25.32258064516128
414126000	1441067313	31.284777401369034	122.58617947617942	0.16451612903225807	309.7129032258065	25.354838709677438
414126000	1441067314	31.28477750300043	122.58617868084461	0.16129032258064518	309.73225806451615	25.387096774193594
414126000	1441067315	31.284777598911617	122.58617787133153	0.15806451612903227	309.7516129032258	25.419354838709694
414126000	1441067316	31.284777681780493	122.58617705564406	0.15483870967741936	309.7709677419355	25.45161290322585
414126000	1441067317	31.28477774428502	122.58617624178605	0.15161290322580645	309.7903225806452	25.48387096774195
414126000	1441067318	31.28477777910313	122.58617543776131	0.14838709677419357	309.80967741935484	25.51612903225805
414126000	1441067319	31.284777778912737	122.58617465157374	0.14516129032258066	309.8290322580645	25.548387096774206
414126000	1441067320	31.284777736391806	122.58617389122713	0.14193548387096774	309.8483870967742	25.580645161290306
414126000	1441067321	31.28477764421827	122.58617316472537	0.13870967741935486	309.8677419354839	25.612903225806463
414126000	1441067322	31.28477749507003	122.58617248007228	0.13548387096774195	309.88709677419354	25.64516129032262
414126000	1441067323	31.28477728162506	122.5861718452717	0.13225806451612904	309.90645161290325	25.67741935483872
414126000	1441067324	31.284776996561277	122.58617126832748	0.12903225806451613	309.9258064516129	25.709677419354875
414126000	1441067325	31.284776632556614	122.58617075724347	0.12580645161290324	309.9451612903226	25.741935483870975
414126000	1441067326	31.284776182289004	122.5861703200235	0.12258064516129033	309.9645161290323	25.77419354838713
414126000	1441067327	31.284775638436393	122.58616996467144	0.11935483870967743	309.98387096774195	25.80645161290323
414126000	1441067328	31.284774993676717	122.5861696991911	0.11612903225806452	310.0032258064516	25.83870967741933
414126000	1441067329	31.284774240687906	122.58616953158636	0.11290322580645162	310.0225806451613	25.870967741935488
414126000	1441067330	31.2847733721479	122.58616946986105	0.10967741935483873	310.041935483871	25.903225806451644
414126000	1441067331	31.284772380734612	122.58616952201899	0.10645161290322581	310.06129032258065	25.935483870967744
414126000	1441067332	31.28477125912601	122.586169696064	0.10322580645161292	310.08064516129036	25.9677419354839
414126000	1441067333	31.28477000000001	122.58617000000001	0.1	310.1	26.0
414126000	1441067334	31.284768603892637	122.58617043510765	0.1	312.03333333333336	26.0
414126000	1441067335	31.284767102772374	122.58617097577522	0.1	313.9666666666667	26.0
414126000	1441067336	31.28476553646575	122.5861715896679	0.1	315.90000000000003	26.0
414126000	1441067337	31.284763944799344	122.58617224445081	0.1	317.83333333333337	26.0
414126000	1441067338	31.2847623675997	122.58617290778915	0.1	319.76666666666665	26.0
414126000	1441067339	31.284760844693384	122.58617354734805	0.1	321.7	26.0
414126000	1441067340	31.284759415906965	122.58617413079273	0.1	323.6333333333333	26.0
414126000	1441067341	31.284758121066986	122.5861746257883	0.1	325.56666666666666	26.0
414126000	1441067342	31.284757	122.586175	0.1	327.5	26.0
414126000	1441067343	31.28475608042393	122.58617523110763	0.1	327.9	26.0
414126000	1441067344	31.284755341621825	122.58617533684965	0.1	328.3	26.0
414126000	1441067345	31.28475475076815	122.58617534497922	0.1	328.7	26.0
414126000	1441067346	31.284754275037322	122.58617528324943	0.1	329.09999999999997	26.0
414126000	1441067347	31.28475388160377	122.58617517941346	0.1	329.49999999999994	26.0
414126000	1441067348	31.284753537641922	122.58617506122442	0.1	329.9	26.0
414126000	1441067349	31.284753210326187	122.58617495643543	0.1	330.3	26.0
414126000	1441067350	31.284752866831006	122.5861748927996	0.1	330.7	26.0
414126000	1441067351	31.284752474330794	122.58617489807008	0.1	331.09999999999997	26.0
414126000	1441067352	31.284751999999994	122.586175	0.1	331.5	26.0
414126000	1441067353	31.28475142047864	122.58617521890122	0.1	331.5	26.0
414126000	1441067354	31.28475075026923	122.58617554532057	0.1	331.5	26.0
414126000	1441067355	31.284750013339913	122.58617596236368	0.1	331.5	26.0
414126000	1441067356	31.284749233658815	122.58617645313612	0.1	331.5	26.0
414126000	1441067357	31.28474843519406	122.58617700074346	0.1	331.5	26.0
414126000	1441067358	31.284747641913768	122.58617758829135	0.1	331.5	26.0
414126000	1441067359	31.284746877786084	122.58617819888534	0.1	331.5	26.0
414126000	1441067360	31.28474616677916	122.58617881563104	0.1	331.5	26.0
414126000	1441067361	31.28474553286107	122.58617942163406	0.1	331.5	26.0
414126000	1441067362	31.284745000000004	122.58618	0.1	331.5	26.0
414126000	1441067363	31.284744586484145	122.58618053719891	0.10476190476190476	332.2	26.0
414126000	1441067364	31.28474428788209	122.58618103315884	0.10952380952380952	332.9	26.0
414126000	1441067365	31.28474409408252	122.58618149117221	0.1142857142857143	333.6	26.0
414126000	1441067366	31.284743994974093	122.58618191453162	0.11904761904761905	334.29999999999995	26.0
414126000	1441067367	31.284743980445466	122.5861823065295	0.12380952380952381	335.0	26.0
414126000	1441067368	31.28474404038535	122.5861826704583	0.1285714285714286	335.7	26.0
414126000	1441067369	31.28474416468239	122.5861830096106	0.13333333333333336	336.4	26.0
414126000	1441067370	31.284744343225295	122.58618332727885	0.1380952380952381	337.1	26.0
414126000	1441067371	31.284744565902685	122.58618362675553	0.14285714285714285	337.8	26.0
414126000	1441067372	31.284744822603276	122.58618391133311	0.14761904761904762	338.5	26.0
414126000	1441067373	31.28474510321571	122.58618418430414	0.1523809523809524	339.2	26.0
414126000	1441067374	31.284745397628676	122.58618444896108	0.15714285714285714	339.9	26.0
414126000	1441067375	31.28474569573083	122.58618470859639	0.1619047619047619	340.59999999999997	26.0
414126000	1441067376	31.28474598741087	122.58618496650261	0.16666666666666669	341.3	26.0
414126000	1441067377	31.284746262557455	122.58618522597219	0.17142857142857143	342.0	26.0
414126000	1441067378	31.284746511059243	122.58618549029762	0.1761904761904762	342.7	26.0
414126000	1441067379	31.284746722804933	122.58618576277145	0.18095238095238098	343.40000000000003	26.0
414126000	1441067380	31.28474688768317	122.58618604668608	0.18571428571428572	344.09999999999997	26.0
414126000	1441067381	31.284746995582648	122.58618634533408	0.1904761904761905	344.79999999999995	26.0
414126000	1441067382	31.28474703639204	122.58618666200786	0.19523809523809527	345.5	26.0
414126000	1441067383	31.284747000000007	122.586187	0.2	346.2	26.0
414126000	1441067384	31.284746884129707	122.58618735832614	0.19	346.33	26.0
414126000	1441067385	31.284746717842275	122.58618771889492	0.18000000000000002	346.46	26.0
414126000	1441067386	31.284746538033325	122.58618805933813	0.17	346.59000000000003	26.0
414126000	1441067387	31.284746381598474	122.58618835728768	0.16	346.72	26.0
414126000	1441067388	31.28474628543334	122.58618859037534	0.15000000000000002	346.85	26.0
414126000	1441067389	31.284746286433542	122.58618873623301	0.14	346.98	26.0
414126000	1441067390	31.284746421494685	122.58618877249246	0.13	347.11	26.0
414126000	1441067391	31.284746727512406	122.58618867678555	0.12000000000000001	347.24	26.0
414126000	1441067392	31.284747241382306	122.58618842674413	0.11000000000000001	347.37	26.0
414126000	1441067393	31.284748000000004	122.58618799999999	0.1	347.5	26.0
414126000	1441067394	31.284749028453714	122.58618738095439	0.1	347.5	26.0
414126000	1441067395	31.284750304602014	122.58618658108617	0.1	347.5	26.0
414126000	1441067396	31.284751794496124	122.5861856186435	0.1	347.5	26.0
414126000	1441067397	31.2847534641872	122.58618451187466	0.1	347.5	26.0
414126000	1441067398	31.284755279726443	122.58618327902782	0.1	347.5	26.0
414126000	1441067399	31.28475720716504	122.58618193835129	0.1	347.5	26.0
414126000	1441067400	31.28475921255419	122.58618050809322	0.1	347.5	26.0
414126000	1441067401	31.284761261945054	122.58617900650191	0.1	347.5	26.0
414126000	1441067402	31.28476332138884	122.58617745182553	0.1	347.5	26.0
414126000	1441067403	31.284765356936745	122.58617586231239	0.1	347.5	26.0
414126000	1441067404	31.284767334639962	122.58617425621067	0.1	347.5	26.0
414126000	1441067405	31.284769220549677	122.58617265176866	0.1	347.5	26.0
414126000	1441067406	31.284770980717067	122.58617106723464	0.1	347.5	26.0
414126000	1441067407	31.284772581193362	122.5861695208568	0.1	347.5	26.0
414126000	1441067408	31.28477398802973	122.58616803088344	0.1	347.5	26.0
414126000	1441067409	31.284775167277374	122.58616661556282	0.1	347.5	26.0
414126000	1441067410	31.284776084987513	122.58616529314318	0.1	347.5	26.0
414126000	1441067411	31.284776707211314	122.58616408187282	0.1	347.5	26.0
414126000	1441067412	31.28477699999999	122.586163	0.1	347.5	26.0
414126000	1441067413	31.28477694306451	122.58616205946021	0.1	347.5	26.0
414126000	1441067414	31.284776570755003	122.58616124693795	0.1	347.5	26.0
414126000	1441067415	31.28477593108134	122.586160542805	0.1	347.5	26.0
414126000	1441067416	31.284775072053414	122.58615992743304	0.1	347.5	26.0
414126000	1441067417	31.28477404168112	122.58615938119387	0.1	347.5	26.0
414126000	1441067418	31.284772887974324	122.58615888445917	0.1	347.5	26.0
414126000	1441067419	31.284771658942923	122.5861584176007	0.1	347.5	26.0
414126000	1441067420	31.284770402596834	122.58615796099019	0.1	347.5	26.0
414126000	1441067421	31.284769166945882	122.58615749499937	0.1	347.5	26.0
414126000	1441067422	31.284767999999993	122.586157	0.1	347.5	26.0
414126000	1441067423	31.284766939900724	122.58615646088357	0.1	347.5	26.047619047619037
414126000	1441067424	31.284765985316362	122.58615588062068	0.1	347.5	26.09523809523813
414126000	1441067425	31.284765125046867	122.5861552667017	0.1	347.5	26.142857142857167
414126000	1441067426	31.28476434789221	122.58615462661702	0.1	347.5	26.190476190476204
414126000	1441067427	31.28476364265235	122.58615396785703	0.1	347.5	26.23809523809524
414126000	1441067428	31.28476299812725	122.58615329791206	0.1	347.5	26.285714285714334
414126000	1441067429	31.284762403116904	122.58615262427254	0.1	347.5	26.333333333333314
414126000	1441067430	31.284761846421237	122.58615195442881	0.1	347.5	26.38095238095235
414126000	1441067431	31.284761316840246	122.58615129587126	0.1	347.5	26.428571428571445
414126000	1441067432	31.28476080317388	122.5861506560903	0.1	347.5	26.47619047619048
414126000	1441067433	31.284760294222107	122.58615004257624	0.1	347.5	26.52380952380952
414126000	1441067434	31.28475977878491	122.58614946281948	0.1	347.5	26.571428571428555
414126000	1441067435	31.28475924566224	122.58614892431044	0.1	347.5	26.61904761904765
414126000	1441067436	31.28475868365407	122.58614843453944	0.1	347.5	26.666666666666686
414126000	1441067437	31.284758081560355	122.58614800099689	0.1	347.5	26.714285714285722
414126000	1441067438	31.284757428181074	122.58614763117315	0.1	347.5	26.76190476190476
414126000	1441067439	31.284756712316202	122.58614733255864	0.1	347.5	26.809523809523796
414126000	1441067440	31.284755922765683	122.58614711264366	0.1	347.5	26.857142857142833
414126000	1441067441	31.2847550483295	122.58614697891866	0.1	347.5	26.90476190476187
414126000	1441067442	31.28475407780761	122.58614693887398	0.1	347.5	26.952380952380963
414126000	1441067443	31.284753	122.58614699999998	0.1	347.5	27.0
414126000	1441067444	31.284751811849407	122.58614716496355	0.1	347.5	27.0
414126000	1441067445	31.28475054286982	122.58614741713737	0.1	347.5	27.0
414126000	1441067446	31.28474923071797	122.58614773507063	0.1	347.5	27.0
414126000	1441067447	31.284747913050634	122.58614809731252	0.1	347.5	27.0
414126000	1441067448	31.284746627524566	122.58614848241226	0.1	347.5	27.0
414126000	1441067449	31.284745411796546	122.58614886891898	0.1	347.5	27.0
414126000	1441067450	31.284744303523315	122.58614923538194	0.1	347.5	27.0
414126000	1441067451	31.28474334036164	122.58614956035028	0.1	347.5	27.0
414126000	1441067452	31.284742559968272	122.58614982237324	0.1	347.5	27.0
414126000	1441067453	31.284742000000005	122.58615	0.1	347.5	27.0
414126000	1441067454	31.284741688589605	122.58615007661865	0.1	347.5	27.0
414126000	1441067455	31.284741615774024	122.5861500549728	0.1	347.5	27.0
414126000	1441067456	31.284741762066258	122.58614994264506	0.1	347.5	27.0
414126000	1441067457	31.284742107979316	122.58614974721786	0.1	347.5	27.0
414126000	1441067458	31.284742634026124	122.58614947627379	0.1	347.5	27.0
414126000	1441067459	31.284743320719706	122.58614913739538	0.1	347.5	27.0
414126000	1441067460	31.284744148573054	122.58614873816514	0.1	347.5	27.0
414126000	1441067461	31.284745098099112	122.58614828616557	0.1	347.5	27.0
414126000	1441067462	31.284746149810907	122.58614778897925	0.1	347.5	27.0
414126000	1441067463	31.284747284221393	122.58614725418867	0.1	347.5	27.0
414126000	1441067464	31.28474848184357	122.58614668937638	0.1	347.5	27.0
414126000	1441067465	31.284749723190426	122.5861461021249	0.1	347.5	27.0
414126000	1441067466	31.284750988774935	122.58614550001677	0.1	347.5	27.0
414126000	1441067467	31.28475225911009	122.58614489063453	0.1	347.5	27.0
414126000	1441067468	31.284753514708875	122.58614428156066	0.1	347.5	27.0
414126000	1441067469	31.28475473608427	122.58614368037775	0.1	347.5	27.0
414126000	1441067470	31.284755903749275	122.58614309466832	0.1	347.5	27.0
414126000	1441067471	31.284756998216853	122.58614253201489	0.1	347.5	27.0
414126000	1441067472	31.284757999999997	122.586142	0.1	347.5	27.0
414126000	1441067473	31.284758893978665	122.58614150417304	0.1	347.5	27.0
414126000	1441067474	31.284759682500592	122.58614104195097	0.1	347.5	27.0
414126000	1441067475	31.284760372280523	122.58614060871747	0.1	347.5	27.0
414126000	1441067476	31.28476097003316	122.58614019985635	0.1	347.5	27.0
414126000	1441067477	31.284761482473236	122.58613981075136	0.1	347.5	27.0
414126000	1441067478	31.28476191631543	122.58613943678627	0.1	347.5	27.0
414126000	1441067479	31.284762278274485	122.58613907334482	0.1	347.5	27.0
414126000	1441067480	31.284762575065134	122.58613871581078	0.1	347.5	27.0
414126000	1441067481	31.284762813402057	122.58613835956793	0.1	347.5	27.0
414126000	1441067482	31.284763000000005	122.586138	0.1	347.5	27.0
414126000	1441067483	31.28476314074263	122.5861376333965	0.1	347.5	27.0
414126000	1441067484	31.284763238189456	122.5861372596697	0.1	347.5	27.0
414126000	1441067485	31.284763294068977	122.58613687963768	0.1	347.5	27.0
414126000	1441067486	31.28476331010967	122.58613649411842	0.1	347.5	27.0
414126000	1441067487	31.28476328804	122.58613610392996	0.1	347.5	27.0
414126000	1441067488	31.28476322958847	122.58613570989036	0.1	347.5	27.0
414126000	1441067489	31.284763136483555	122.58613531281759	0.1	347.5	27.0
414126000	1441067490	31.284763010453723	122.58613491352975	0.1	347.5	27.0
414126000	1441067491	31.284762853227477	122.5861345128448	0.1	347.5	27.0
414126000	1441067492	31.284762666533272	122.58613411158076	0.1	347.5	27.0
414126000	1441067493	31.28476245209961	122.58613371055574	0.1	347.5	27.0
414126000	1441067494	31.284762211654975	122.58613331058768	0.1	347.5	27.0
414126000	1441067495	31.284761946927826	122.58613291249468	0.1	347.5	27.0
414126000	1441067496	31.284761659646662	122.58613251709471	0.1	347.5	27.0
414126000	1441067497	31.28476135153995	122.58613212520582	0.1	347.5	27.0
414126000	1441067498	31.284761024336188	122.58613173764606	0.1	347.5	27.0
414126000	1441067499	31.284760679763853	122.58613135523338	0.1	347.5	27.0
414126000	1441067500	31.284760319551424	122.58613097878587	0.1	347.5	27.0
414126000	1441067501	31.284759945427368	122.58613060912158	0.1	347.5	27.0
414126000	1441067502	31.284759559120186	122.58613024705849	0.1	347.5	27.0
414126000	1441067503	31.28475916235835	122.58612989341462	0.1	347.5	27.0
414126000	1441067504	31.284758756870342	122.58612954900804	0.1	347.5	27.0
414126000	1441067505	31.284758344384645	122.58612921465672	0.1	347.5	27.0
414126000	1441067506	31.28475792662974	122.58612889117875	0.1	347.5	27.0
414126000	1441067507	31.284757505334102	122.58612857939212	0.1	347.5	27.0
414126000	1441067508	31.284757082226232	122.58612828011485	0.1	347.5	27.0
414126000	1441067509	31.28475665903459	122.58612799416497	0.1	347.5	27.0
414126000	1441067510	31.284756237487656	122.58612772236054	0.1	347.5	27.0
414126000	1441067511	31.284755819313926	122.58612746551952	0.1	347.5	27.0
414126000	1441067512	31.284755406241878	122.58612722446003	0.1	347.5	27.0
414126000	1441067513	31.284754999999986	122.586127	0.1	347.5	27.0
414126000	1441067514	31.284754602480323	122.58612679223188	0.1	347.5	27.0
414126000	1441067515	31.284754216229235	122.58612659834552	0.1	347.5	27.0
414126000	1441067516	31.284753843956715	122.58612641480508	0.1	347.5	27.0
414126000	1441067517	31.284753488372694	122.58612623807478	0.1	347.5	27.0
414126000	1441067518	31.284753152187108	122.58612606461885	0.1	347.5	27.0
414126000	1441067519	31.28475283810994	122.58612589090151	0.1	347.5	27.0
414126000	1441067520	31.284752548851134	122.58612571338692	0.1	347.5	27.0
414126000	1441067521	31.28475228712063	122.58612552853931	0.1	347.5	27.0
414126000	1441067522	31.284752055628392	122.58612533282292	0.1	347.5	27.0
414126000	1441067523	31.284751857084352	122.58612512270192	0.1	347.5	27.0
414126000	1441067524	31.284751694198498	122.58612489464049	0.1	347.5	27.0
414126000	1441067525	31.284751569680772	122.5861246451029	0.1	347.5	27.0
414126000	1441067526	31.284751486241095	122.58612437055335	0.1	347.5	27.0
414126000	1441067527	31.28475144658947	122.586124067456	0.1	347.5	27.0
414126000	1441067528	31.2847514534358	122.5861237322751	0.1	347.5	27.0
414126000	1441067529	31.284751509490068	122.58612336147485	0.1	347.5	27.0
414126000	1441067530	31.28475161746222	122.58612295151944	0.1	347.5	27.0
414126000	1441067531	31.28475178006222	122.5861224988731	0.1	347.5	27.0
414126000	1441067532	31.284751999999994	122.58612200000002	0.1	347.5	27.0
414126000	1441067533	31.284752277232705	122.58612145569015	0.1	347.5	27.0
414126000	1441067534	31.2847526007064	122.58612088403643	0.1	347.5	27.0
414126000	1441067535	31.284752956614266	122.58612030745749	0.1	347.5	27.0
414126000	1441067536	31.284753331149556	122.58611974837203	0.1	347.5	27.0
414126000	1441067537	31.28475371050547	122.58611922919869	0.1	347.5	27.0
414126000	1441067538	31.284754080875242	122.58611877235616	0.1	347.5	27.0
414126000	1441067539	31.284754428452104	122.58611840026309	0.1	347.5	27.0
414126000	1441067540	31.284754739429285	122.58611813533815	0.1	347.5	27.0
414126000	1441067541	31.284754999999997	122.586118	0.1	347.5	27.0
414126000	1441067542	31.28475520088901	122.58611800935014	0.1	347.5	27.0
414126000	1441067543	31.284755350947346	122.58611814922128	0.1	347.5	27.0
414126000	1441067544	31.28475546355749	122.58611839812889	0.1	347.5	27.0
414126000	1441067545	31.284755552102016	122.58611873458852	0.1	347.5	27.0
414126000	1441067546	31.28475562996345	122.58611913711567	0.1	347.5	27.0
414126000	1441067547	31.284755710524326	122.5861195842259	0.1	347.5	27.0
414126000	1441067548	31.28475580716719	122.58612005443467	0.1	347.5	27.0
414126000	1441067549	31.28475593327456	122.58612052625752	0.1	347.5	27.0
414126000	1441067550	31.28475610222899	122.58612097820996	0.1	347.5	27.0
414126000	1441067551	31.284756327413014	122.58612138880753	0.1	347.5	27.0
414126000	1441067552	31.28475662220918	122.58612173656569	0.1	347.5	27.0
414126000	1441067553	31.284756999999995	122.58612200000002	0.1	347.5	27.0
414126000	1441067554	31.284757470718805	122.58612216219167	0.1	347.5	27.05000000000001
414126000	1441067555	31.284758030501994	122.58612222448455	0.1	347.5	27.099999999999966
414126000	1441067556	31.284758672036777	122.5861221927883	0.1	347.5	27.149999999999977
414126000	1441067557	31.284759388010308	122.58612207301245	0.1	347.5	27.19999999999999
414126000	1441067558	31.284760171109795	122.5861218710666	0.1	347.5	27.25
414126000	1441067559	31.284761014022383	122.58612159286034	0.1	347.5	27.299999999999955
414126000	1441067560	31.284761909435304	122.58612124430329	0.1	347.5	27.349999999999966
414126000	1441067561	31.28476285003571	122.586120831305	0.1	347.5	27.399999999999977
414126000	1441067562	31.284763828510805	122.58612035977507	0.1	347.5	27.44999999999999
414126000	1441067563	31.284764837547755	122.5861198356231	0.1	347.5	27.5
414126000	1441067564	31.28476586983374	122.58611926475864	0.1	347.5	27.55000000000001
414126000	1441067565	31.28476691805597	122.5861186530913	0.1	347.5	27.600000000000023
414126000	1441067566	31.284767974901595	122.5861180065307	0.1	347.5	27.650000000000034
414126000	1441067567	31.28476903305783	122.58611733098638	0.1	347.5	27.69999999999999
414126000	1441067568	31.28477008521184	122.58611663236798	0.1	347.5	27.75
414126000	1441067569	31.284771124050803	122.58611591658503	0.1	347.5	27.80000000000001
414126000	1441067570	31.284772142261918	122.58611518954719	0.1	347.5	27.850000000000023
414126000	1441067571	31.284773132532372	122.58611445716402	0.1	347.5	27.899999999999977
414126000	1441067572	31.284774087549327	122.58611372534507	0.1	347.5	27.94999999999999
414126000	1441067573	31.284774999999996	122.58611300000001	0.1	347.5	28.0
414126000	1441067574	31.284775862448146	122.58611228739737	0.1	347.5	28.0
414126000	1441067575	31.284776666963964	122.58611159524165	0.1	347.5	28.0
414126000	1441067576	31.284777405494257	122.5861109315964	0.1	347.5	28.0
414126000	1441067577	31.284778069985798	122.58611030452508	0.1	347.5	28.0
414126000	1441067578	31.28477865238539	122.5861097220912	0.1	347.5	28.0
414126000	1441067579	31.284779144639813	122.58610919235824	0.1	347.5	28.0
414126000	1441067580	31.28477953869586	122.58610872338971	0.1	347.5	28.0
414126000	1441067581	31.284779826500323	122.58610832324915	0.1	347.5	28.0
414126000	1441067582	31.28478	122.58610799999998	0.1	347.5	28.0
414126000	1441067583	31.284780055134803	122.58610775912506	0.1	347.5	28.0
414126000	1441067584	31.28478000381724	122.58610759578418	0.1	347.5	28.0
414126000	1441067585	31.284779861952913	122.5861075025565	0.1	347.5	28.0
414126000	1441067586	31.284779645447454	122.58610747202121	0.1	347.5	28.0
414126000	1441067587	31.28477937020648	122.5861074967574	0.1	347.5	28.0
414126000	1441067588	31.284779052135633	122.58610756934424	0.1	347.5	28.0
414126000	1441067589	31.284778707140514	122.58610768236086	0.1	347.5	28.0
414126000	1441067590	31.28477835112676	122.58610782838639	0.1	347.5	28.0
414126000	1441067591	31.284777999999996	122.58610799999998	0.1	347.5	28.0
414126000	1441067592	31.28477766668965	122.58610819022036	0.1	347.5	28.0
414126000	1441067593	31.284777352220463	122.58610839382459	0.1	347.5	28.0
414126000	1441067594	31.28477705464094	122.58610860602931	0.1	347.5	28.0
414126000	1441067595	31.284776771999613	122.58610882205119	0.1	347.5	28.0
414126000	1441067596	31.28477650234503	122.58610903710681	0.1	347.5	28.0
414126000	1441067597	31.284776243725737	122.58610924641287	0.1	347.5	28.0
414126000	1441067598	31.284775994190245	122.58610944518603	0.1	347.5	28.0
414126000	1441067599	31.284775751787087	122.58610962864289	0.1	347.5	28.0
414126000	1441067600	31.284775514564807	122.58610979200009	0.1	347.5	28.0
414126000	1441067601	31.28477528057194	122.58610993047432	0.1	347.5	28.0
[truncated: 8,881 more rows]
