# Supplementary material for: Maritime traffic congestion identification and ship trajectory prediction using temporal graph convolutional networks
Source: PLoS One. 2026 Mar 9;21(3):e0342781. doi: 10.1371/journal.pone.0342781 (PMC12970927; doi:10.1371/journal.pone.0342781)
Supplement: S1 File — (ZIP) [file pone.0342781.s001.zip › data/interpolation/shipid_414709000_processed.csv]

shipid	lasttime	lat	lon	sog	cog	hdg
414709000	1441069585	31.29960700000001	122.52036000000001	9.3	176.9	171.0
414709000	1441069586	31.29957280067726	122.52036227020132	9.3	176.94	170.9
414709000	1441069587	31.29953584207289	122.52036467472463	9.3	176.98000000000002	170.8
414709000	1441069588	31.29949638386104	122.52036719901567	9.3	177.02	170.7
414709000	1441069589	31.299454685715915	122.52036982852022	9.3	177.06	170.6
414709000	1441069590	31.299411007311644	122.52037254868407	9.3	177.10000000000002	170.5
414709000	1441069591	31.29936560832244	122.52037534495308	9.3	177.14000000000001	170.4
414709000	1441069592	31.299318748422472	122.52037820277316	9.3	177.18000000000004	170.3
414709000	1441069593	31.29927068728594	122.52038110759032	9.3	177.22000000000003	170.2
414709000	1441069594	31.299221684587035	122.52038404485056	9.3	177.26000000000002	170.1
414709000	1441069595	31.299171999999995	122.52038699999999	9.3	177.3	170.0
414709000	1441069596	31.299121893199036	122.52038995848478	9.311111111111112	177.31111111111113	170.0
414709000	1441069597	31.29907162385836	122.5203929057512	9.322222222222223	177.32222222222225	170.0
414709000	1441069598	31.29902145165226	122.52039582724552	9.333333333333334	177.33333333333334	170.0
414709000	1441069599	31.298971636254954	122.52039870841413	9.344444444444445	177.34444444444446	170.0
414709000	1441069600	31.298922437340714	122.52040153470352	9.355555555555556	177.35555555555558	170.0
414709000	1441069601	31.298874114583807	122.52040429156021	9.366666666666667	177.36666666666667	170.0
414709000	1441069602	31.29882692765853	122.52040696443073	9.377777777777778	177.37777777777777	170.0
414709000	1441069603	31.298781136239164	122.52040953876177	9.38888888888889	177.38888888888889	170.0
414709000	1441069604	31.298737	122.520412	9.4	177.4	170.0
414709000	1441069605	31.298694679814492	122.52041434140162	9.4	177.4	169.9
414709000	1441069606	31.298653941352608	122.52041658746079	9.4	177.4	169.8
414709000	1441069607	31.298614451483488	122.52041877048092	9.4	177.4	169.70000000000002
414709000	1441069608	31.298575877076235	122.5204209227654	9.4	177.4	169.60000000000002
414709000	1441069609	31.298537884999927	122.52042307661746	9.4	177.4	169.5
414709000	1441069610	31.298500142123636	122.52042526434029	9.4	177.4	169.4
414709000	1441069611	31.29846231531645	122.52042751823703	9.4	177.4	169.3
414709000	1441069612	31.298424071447418	122.52042987061064	9.4	177.4	169.20000000000002
414709000	1441069613	31.298385077385586	122.52043235376404	9.4	177.4	169.1
414709000	1441069614	31.298345	122.520435	9.4	177.4	169.0
414709000	1441069615	31.29830360354964	122.52043783252236	9.4	177.33636363636364	169.0
414709000	1441069616	31.298261041853465	122.52044083813924	9.4	177.27272727272728	169.0
414709000	1441069617	31.298217566120368	122.52044399455988	9.4	177.20909090909092	169.0
414709000	1441069618	31.29817342755929	122.52044727949368	9.4	177.14545454545456	169.0
414709000	1441069619	31.298128877379167	122.52045067065004	9.4	177.0818181818182	169.0
414709000	1441069620	31.29808416678893	122.52045414573844	9.4	177.01818181818183	169.0
414709000	1441069621	31.298039546997543	122.5204576824685	9.4	176.95454545454547	169.0
414709000	1441069622	31.297995269213978	122.52046125854989	9.4	176.8909090909091	169.0
414709000	1441069623	31.297951584647205	122.52046485169235	9.4	176.8272727272727	169.0
414709000	1441069624	31.297908744506216	122.52046843960574	9.4	176.76363636363638	169.0
414709000	1441069625	31.297867000000007	122.520472	9.4	176.7	169.0
414709000	1441069626	31.297826510701114	122.52047551811847	9.4	176.62727272727275	169.0
414709000	1441069627	31.297787069636403	122.520479009338	9.4	176.55454545454546	169.0
414709000	1441069628	31.29774837819624	122.52048249656872	9.4	176.4818181818182	169.0
414709000	1441069629	31.297710137770963	122.5204860027206	9.4	176.4090909090909	169.0
414709000	1441069630	31.29767204975097	122.52048955070362	9.4	176.33636363636364	169.0
414709000	1441069631	31.297633815526577	122.52049316342759	9.4	176.26363636363635	169.0
414709000	1441069632	31.297595136488123	122.52049686380228	9.4	176.1909090909091	169.0
414709000	1441069633	31.297555714025933	122.52050067473735	9.4	176.1181818181818	169.0
414709000	1441069634	31.297515249530324	122.52050461914239	9.4	176.04545454545456	169.0
414709000	1441069635	31.297473444391578	122.52050871992681	9.4	175.97272727272727	169.0
414709000	1441069636	31.29742999999999	122.52051300000001	9.4	175.9	169.0
414709000	1441069637	31.29738472890704	122.52051747353497	9.4	175.84444444444443	169.0
414709000	1441069638	31.29733788830891	122.52052211975986	9.4	175.7888888888889	169.0
414709000	1441069639	31.297289846562972	122.5205269091667	9.4	175.73333333333335	169.0
414709000	1441069640	31.297240972026664	122.52053181224767	9.4	175.67777777777778	169.0
414709000	1441069641	31.29719163305742	122.52053679949503	9.4	175.62222222222223	169.0
414709000	1441069642	31.297142198012654	122.52054184140128	9.4	175.56666666666666	169.0
414709000	1441069643	31.29709303524984	122.520546908459	9.4	175.51111111111112	169.0
414709000	1441069644	31.297044513126455	122.52055197116096	9.4	175.45555555555555	169.0
414709000	1441069645	31.296997	122.520557	9.4	175.4	169.0
414709000	1441069646	31.296950768825763	122.52056197153485	9.4	175.35000000000002	169.1
414709000	1441069647	31.296905710950178	122.52056688658658	9.4	175.3	169.20000000000002
414709000	1441069648	31.296861622317447	122.52057175204193	9.4	175.25000000000003	169.3
414709000	1441069649	31.296818298871763	122.52057657478753	9.4	175.20000000000002	169.4
414709000	1441069650	31.296775536557337	122.52058136170994	9.4	175.15	169.5
414709000	1441069651	31.29673313131833	122.52058611969568	9.4	175.1	169.60000000000002
414709000	1441069652	31.29669087909893	122.5205908556312	9.4	175.05	169.70000000000002
414709000	1441069653	31.296648575843303	122.52059557640287	9.4	175.0	169.8
414709000	1441069654	31.2966060174956	122.52060028889706	9.4	174.95000000000002	169.9
414709000	1441069655	31.296562999999992	122.52060500000002	9.4	174.9	170.0
414709000	1441069656	31.29651938462101	122.52060971304849	9.41	174.89000000000001	170.0
414709000	1441069657	31.296475293904663	122.52061441718114	9.42	174.88000000000002	170.0
414709000	1441069658	31.296430915717366	122.52061909798728	9.43	174.87	170.0
414709000	1441069659	31.29638643792556	122.52062374105623	9.44	174.86	170.0
414709000	1441069660	31.29634204839564	122.52062833197736	9.45	174.85000000000002	170.0
414709000	1441069661	31.296297934994048	122.5206328563402	9.46	174.84	170.0
414709000	1441069662	31.296254285587235	122.52063729973423	9.47	174.83	170.0
414709000	1441069663	31.29621128804166	122.52064164774912	9.48	174.82000000000002	170.0
414709000	1441069664	31.29616913022375	122.52064588597446	9.49	174.81000000000003	170.0
414709000	1441069665	31.296128	122.52065000000002	9.5	174.8	170.0
414709000	1441069666	31.296088004757106	122.5206539792204	9.5	174.86363636363637	170.0
414709000	1441069667	31.29604892996273	122.52065782824968	9.5	174.92727272727274	170.0
414709000	1441069668	31.29601048060482	122.5206615555067	9.5	174.9909090909091	170.0
414709000	1441069669	31.295972361671243	122.52066516941021	9.5	175.05454545454546	170.0
414709000	1441069670	31.295934278149918	122.52066867837894	9.5	175.11818181818182	170.0
414709000	1441069671	31.295895935028717	122.5206720908315	9.5	175.1818181818182	170.0
414709000	1441069672	31.295857037295537	122.52067541518649	9.5	175.24545454545455	170.0
414709000	1441069673	31.2958172899382	122.5206786598624	9.5	175.3090909090909	170.0
414709000	1441069674	31.29577639794461	122.5206818332777	9.5	175.37272727272727	170.0
414709000	1441069675	31.2957340663026	122.5206849438508	9.5	175.43636363636364	170.0
414709000	1441069676	31.295689999999993	122.520688	9.5	175.5	170.0
414709000	1441069677	31.295644015593172	122.5206910081611	9.5	175.61111111111111	170.0
414709000	1441069678	31.295596375912567	122.52069396683939	9.5	175.72222222222223	170.0
414709000	1441069679	31.295547455357195	122.52069687255782	9.5	175.83333333333334	170.0
414709000	1441069680	31.295497628326064	122.5206997218393	9.5	175.94444444444443	170.0
414709000	1441069681	31.295447269218172	122.52070251120685	9.5	176.05555555555557	170.0
414709000	1441069682	31.295396752432573	122.52070523718353	9.5	176.16666666666669	170.0
414709000	1441069683	31.295346452368314	122.52070789629248	9.5	176.2777777777778	170.0
414709000	1441069684	31.295296743424423	122.52071048505687	9.5	176.3888888888889	170.0
414709000	1441069685	31.295247999999994	122.520713	9.5	176.5	170.0
414709000	1441069686	31.295200505456975	122.52071544132077	9.51	176.54000000000002	170.0
414709000	1441069687	31.295154179008843	122.52071782392065	9.52	176.58	170.0
414709000	1441069688	31.295108848831955	122.52072016637668	9.53	176.62	170.0
414709000	1441069689	31.295064343102627	122.52072248726586	9.54	176.66	170.0
414709000	1441069690	31.295020489997217	122.52072480516505	9.55	176.7	170.0
414709000	1441069691	31.294977117692053	122.52072713865115	9.56	176.74000000000004	170.0
414709000	1441069692	31.29493405436342	122.520729506301	9.57	176.78000000000003	170.0
414709000	1441069693	31.294891128187672	122.52073192669127	9.58	176.82000000000002	170.0
414709000	1441069694	31.294848167341097	122.52073441839873	9.59	176.86	170.0
414709000	1441069695	31.294804999999993	122.520737	9.6	176.9	170.0
414709000	1441069696	31.294761492172494	122.52073968622463	9.6	176.87	170.0
414709000	1441069697	31.294717661194	122.52074247641411	9.6	176.84000000000003	170.0
414709000	1441069698	31.294673562231743	122.52074536606284	9.6	176.81000000000003	170.0
414709000	1441069699	31.29462925045301	122.52074835066529	9.6	176.78000000000003	170.0
414709000	1441069700	31.294584781025012	122.52075142571596	9.6	176.75	170.0
414709000	1441069701	31.294540209115013	122.5207545867093	9.6	176.72	170.0
414709000	1441069702	31.294495589890264	122.52075782913984	9.6	176.69	170.0
414709000	1441069703	31.29445097851799	122.52076114850213	9.6	176.66	170.0
414709000	1441069704	31.294406430165495	122.52076454029066	9.6	176.63	170.0
414709000	1441069705	31.294361999999996	122.52076799999999	9.6	176.6	170.0
414709000	1441069706	31.294317725272656	122.52077152218483	9.6	176.56363636363636	170.0
414709000	1441069707	31.294273571570102	122.5207750976401	9.6	176.52727272727273	170.0
414709000	1441069708	31.294229486562887	122.52077871622093	9.6	176.4909090909091	170.0
414709000	1441069709	31.294185417921515	122.5207823677824	9.6	176.45454545454547	170.0
414709000	1441069710	31.29414131331652	122.52078604217962	9.6	176.4181818181818	170.0
414709000	1441069711	31.294097120418424	122.52078972926766	9.6	176.38181818181818	170.0
414709000	1441069712	31.29405278689777	122.52079341890166	9.6	176.34545454545452	170.0
414709000	1441069713	31.29400826042508	122.52079710093675	9.6	176.30909090909088	170.0
414709000	1441069714	31.29396348867087	122.52080076522807	9.6	176.27272727272728	170.0
414709000	1441069715	31.293918419305676	122.52080440163076	9.6	176.23636363636362	170.0
414709000	1441069716	31.293873	122.520808	9.6	176.2	170.0
414709000	1441069717	31.293827223905108	122.52081155019101	9.6	176.2	170.0
414709000	1441069718	31.29378126609502	122.52081504205948	9.6	176.2	170.0
414709000	1441069719	31.293735347124503	122.52081846546113	9.6	176.2	170.0
414709000	1441069720	31.293689687548344	122.52082181025187	9.6	176.2	170.0
414709000	1441069721	31.29364450792129	122.52082506628761	9.6	176.2	170.0
414709000	1441069722	31.293600028798135	122.52082822342425	9.6	176.2	170.0
414709000	1441069723	31.29355647073368	122.5208312715178	9.6	176.2	170.0
414709000	1441069724	31.293514054282696	122.52083420042439	9.6	176.2	170.0
414709000	1441069725	31.29347299999999	122.52083700000001	9.6	176.2	170.0
414709000	1441069726	31.293433417708112	122.52083966809614	9.6	176.2181818181818	169.90909090909093
414709000	1441069727	31.29339497430046	122.52084223454528	9.6	176.23636363636362	169.8181818181818
414709000	1441069728	31.29335722593813	122.52084473717508	9.6	176.25454545454545	169.72727272727275
414709000	1441069729	31.293319728782226	122.52084721381314	9.6	176.27272727272728	169.63636363636365
414709000	1441069730	31.293282038993855	122.5208497022869	9.6	176.29090909090908	169.54545454545453
414709000	1441069731	31.293243712734036	122.52085224042365	9.6	176.3090909090909	169.45454545454547
414709000	1441069732	31.29320430616387	122.52085486605061	9.6	176.32727272727274	169.36363636363635
414709000	1441069733	31.293163375444372	122.52085761699487	9.6	176.34545454545454	169.27272727272728
414709000	1441069734	31.293120476736558	122.52086053108337	9.6	176.36363636363637	169.1818181818182
414709000	1441069735	31.29307516620144	122.52086364614289	9.6	176.3818181818182	169.0909090909091
414709000	1441069736	31.293027	122.52086700000001	9.6	176.4	169.0
414709000	1441069737	31.2929757335171	122.52087061515606	9.6	176.36666666666667	169.0
414709000	1441069738	31.292921919033265	122.52087445281184	9.6	176.33333333333334	169.0
414709000	1441069739	31.292866308052975	122.5208784588432	9.6	176.3	169.0
414709000	1441069740	31.29280965208073	122.52088257912622	9.6	176.26666666666668	169.0
414709000	1441069741	31.292752702621073	122.52088675953733	9.6	176.23333333333332	169.0
414709000	1441069742	31.292696211178527	122.52089094595317	9.6	176.20000000000002	169.0
414709000	1441069743	31.29264092925774	122.5208950842507	9.6	176.16666666666666	169.0
414709000	1441069744	31.292587608363334	122.52089912030713	9.6	176.13333333333333	169.0
414709000	1441069745	31.292536999999992	122.52090299999999	9.6	176.1	169.0
414709000	1441069746	31.292489645235804	122.52090668491701	9.6	176.07	169.1
414709000	1441069747	31.292445243392475	122.52091019948604	9.6	176.04	169.20000000000002
414709000	1441069748	31.29240328335505	122.52091358384479	9.6	176.01	169.3
414709000	1441069749	31.29236325400859	122.52091687813076	9.6	175.98	169.4
414709000	1441069750	31.292324644238118	122.52092012248137	9.6	175.95	169.5
414709000	1441069751	31.292286942928627	122.52092335703372	9.6	175.92	169.60000000000002
414709000	1441069752	31.29224963896511	122.52092662192496	9.6	175.89	169.70000000000002
414709000	1441069753	31.29221222123254	122.52092995729191	9.6	175.86	169.8
414709000	1441069754	31.292174178615852	122.5209334032714	9.6	175.83	169.9
414709000	1441069755	31.292135000000002	122.520937	9.6	175.8	170.0
414709000	1441069756	31.292094293981314	122.52094077552566	9.6	175.76000000000002	170.0
414709000	1441069757	31.29205214800187	122.5209447095421	9.6	175.72	170.0
414709000	1441069758	31.292008769215126	122.52094876965468	9.6	175.68	170.0
414709000	1441069759	31.29196436477463	122.5209529234688	9.6	175.64000000000001	170.0
414709000	1441069760	31.29191914183387	122.5209571385899	9.6	175.60000000000002	170.0
414709000	1441069761	31.29187330754639	122.52096138262363	9.6	175.56	170.0
414709000	1441069762	31.291827069065693	122.52096562317563	9.6	175.52	170.0
414709000	1441069763	31.291780633545365	122.52096982785174	9.6	175.48	170.0
414709000	1441069764	31.291734208138944	122.52097396425786	9.6	175.44	170.0
414709000	1441069765	31.291688	122.52097800000001	9.6	175.4	170.0
414709000	1441069766	31.291642172840017	122.52098190999006	9.61	175.44	170.0
414709000	1441069767	31.291596716602005	122.52098569836288	9.62	175.48	170.0
414709000	1441069768	31.291551577786905	122.52098937655923	9.629999999999999	175.52	170.0
414709000	1441069769	31.291506702895646	122.52099295601967	9.639999999999999	175.56	170.0
414709000	1441069770	31.291462038429152	122.52099644818485	9.649999999999999	175.60000000000002	170.0
414709000	1441069771	31.29141753088833	122.52099986449527	9.66	175.64000000000001	170.0
414709000	1441069772	31.2913731267741	122.52100321639152	9.67	175.68	170.0
414709000	1441069773	31.291328772587352	122.52100651531407	9.68	175.72	170.0
414709000	1441069774	31.29128441482902	122.52100977270342	9.69	175.76000000000002	170.0
414709000	1441069775	31.291239999999988	122.521013	9.7	175.8	170.0
414709000	1441069776	31.291195485752045	122.52101620784974	9.7	175.84444444444443	170.0
414709000	1441069777	31.291150874340513	122.5210194037208	9.7	175.88888888888889	170.0
414709000	1441069778	31.29110617917159	122.52102259428683	9.7	175.9333333333333	170.0
414709000	1441069779	31.29106141365147	122.52102578622143	9.7	175.97777777777776	170.0
414709000	1441069780	31.291016591186363	122.52102898619823	9.7	176.02222222222224	170.0
414709000	1441069781	31.29097172518247	122.5210322008909	9.7	176.06666666666666	170.0
414709000	1441069782	31.29092682904597	122.52103543697304	9.7	176.11111111111111	170.0
414709000	1441069783	31.29088191618308	122.52103870111819	9.7	176.15555555555554	170.0
414709000	1441069784	31.29083699999999	122.52104199999998	9.7	176.2	170.0
414709000	1441069785	31.290792091245496	122.52104533842201	9.7	176.2	170.0
414709000	1441069786	31.290747190038665	122.52104871370783	9.7	176.2	170.0
414709000	1441069787	31.290702293841196	122.52105212131109	9.7	176.2	170.0
414709000	1441069788	31.29065740011476	122.5210555566854	9.7	176.2	170.0
414709000	1441069789	31.29061250632105	122.52105901528435	9.7	176.2	170.0
414709000	1441069790	31.290567609921737	122.5210624925616	9.7	176.2	170.0
414709000	1441069791	31.290522708378504	122.5210659839708	9.7	176.2	170.0
414709000	1441069792	31.29047779915303	122.52106948496558	9.7	176.2	170.0
414709000	1441069793	31.290432879706994	122.5210729909996	9.7	176.2	170.0
414709000	1441069794	31.290387947502097	122.52107649752651	9.7	176.2	170.0
414709000	1441069795	31.290342999999996	122.52108000000001	9.7	176.2	170.0
414709000	1441069796	31.290298035537184	122.52108349507216	9.7	176.2	170.0
414709000	1441069797	31.29025305594933	122.52108698418861	9.7	176.2	170.0
414709000	1441069798	31.290208063946885	122.52109046999344	9.7	176.2	170.0
414709000	1441069799	31.29016306224034	122.52109395513065	9.7	176.2	170.0
414709000	1441069800	31.2901180535401	122.5210974422443	9.7	176.2	170.0
414709000	1441069801	31.29007304055665	122.52110093397839	9.7	176.2	170.0
414709000	1441069802	31.29002802600046	122.521104432977	9.7	176.2	170.0
414709000	1441069803	31.289983012581985	122.52110794188414	9.7	176.2	170.0
414709000	1441069804	31.28993800301167	122.5211114633438	9.7	176.2	170.0
414709000	1441069805	31.289892999999985	122.521115	9.7	176.2	170.0
414709000	1441069806	31.289848005330487	122.52111855471271	9.7	176.17999999999998	170.0
414709000	1441069807	31.289803017079073	122.52112213120569	9.7	176.16	170.0
414709000	1441069808	31.28975803239476	122.52112573341861	9.7	176.14	170.0
414709000	1441069809	31.289713048426577	122.52112936529116	9.7	176.11999999999998	170.0
414709000	1441069810	31.289668062323482	122.52113303076302	9.7	176.1	170.0
414709000	1441069811	31.289623071234526	122.52113673377386	9.7	176.07999999999998	170.0
414709000	1441069812	31.289578072308693	122.52114047826333	9.7	176.06	170.0
414709000	1441069813	31.289533062694996	122.5211442681711	9.7	176.04	170.0
414709000	1441069814	31.28948803954243	122.52114810743677	9.7	176.01999999999998	170.0
414709000	1441069815	31.289443	122.52115200000001	9.7	176.0	170.0
414709000	1441069816	31.289397943140802	122.52115594707672	9.7	175.97	170.0
414709000	1441069817	31.289352875734252	122.52115993898789	9.7	175.94	170.0
414709000	1441069818	31.289307806473875	122.52116396333084	9.7	175.91	170.0
414709000	1441069819	31.2892627440532	122.5211680077029	9.7	175.88	170.0
414709000	1441069820	31.28921769716574	122.5211720597014	9.7	175.85	170.0
414709000	1441069821	31.289172674505004	122.52117610692375	9.7	175.82	170.0
414709000	1441069822	31.289127684764534	122.52118013696733	9.7	175.79	170.0
414709000	1441069823	31.289082736637866	122.52118413742959	9.7	175.76	170.0
414709000	1441069824	31.289037838818516	122.521188095908	9.7	175.73	170.0
414709000	1441069825	31.288992999999994	122.521192	9.7	175.7	170.0
414709000	1441069826	31.288948224106445	122.52119583898198	9.7	175.72	170.0
414709000	1441069827	31.288903495984144	122.52119960884589	9.7	175.73999999999998	170.0
414709000	1441069828	31.288858795710066	122.52120330726245	9.7	175.76	170.0
414709000	1441069829	31.288814103361034	122.52120693190253	9.7	175.77999999999997	170.0
414709000	1441069830	31.28876939901402	122.52121048043685	9.7	175.8	170.0
414709000	1441069831	31.28872466274585	122.52121395053622	9.7	175.82	170.0
414709000	1441069832	31.28867987463349	122.52121733987141	9.7	175.84	170.0
414709000	1441069833	31.288635014753783	122.52122064611325	9.7	175.86	170.0
414709000	1441069834	31.288590063183662	122.52122386693253	9.7	175.88	170.0
414709000	1441069835	31.288545	122.52122700000001	9.7	175.9	170.0
414709000	1441069836	31.288499817458817	122.52123004591593	9.7	175.95555555555555	170.0
414709000	1441069837	31.28845455653259	122.52123301699815	9.7	176.01111111111112	170.0
414709000	1441069838	31.288409270372885	122.521235928494	9.7	176.06666666666666	170.0
414709000	1441069839	31.288364012131286	122.52123879565069	9.7	176.1222222222222	170.0
414709000	1441069840	31.28831883495935	122.5212416337155	9.7	176.1777777777778	170.0
414709000	1441069841	31.288273792008685	122.52124445793567	9.7	176.23333333333335	170.0
414709000	1441069842	31.288228936430848	122.52124728355834	9.7	176.28888888888892	170.0
414709000	1441069843	31.288184321377432	122.52125012583073	9.7	176.34444444444446	170.0
414709000	1441069844	31.28814	122.521253	9.7	176.4	170.0
414709000	1441069845	31.288095995127584	122.52125591985038	9.7	176.40833333333333	170.0
414709000	1441069846	31.288052208299007	122.52125889331438	9.7	176.41666666666669	170.0
414709000	1441069847	31.28800851073054	122.52126192686161	9.7	176.425	170.0
414709000	1441069848	31.28796477363841	122.52126502696164	9.7	176.43333333333334	170.0
414709000	1441069849	31.287920868238906	122.52126820008402	9.7	176.4416666666667	170.0
414709000	1441069850	31.28787666574828	122.52127145269824	9.7	176.45000000000002	170.0
414709000	1441069851	31.28783203738275	122.5212747912738	9.7	176.45833333333334	170.0
414709000	1441069852	31.28778685435857	122.52127822228009	9.7	176.4666666666667	170.0
414709000	1441069853	31.287740987891976	122.52128175218651	9.7	176.47500000000002	170.0
414709000	1441069854	31.2876943091992	122.52128538746246	9.7	176.48333333333335	170.0
414709000	1441069855	31.287646689496455	122.52128913457717	9.7	176.4916666666667	170.0
414709000	1441069856	31.287597999999992	122.52129300000001	9.7	176.5	170.0
414709000	1441069857	31.28754819093219	122.52129698446609	9.7	176.4777777777778	170.0
414709000	1441069858	31.287497528540165	122.52130106577447	9.7	176.45555555555558	170.0
414709000	1441069859	31.287446358077275	122.5213052159902	9.7	176.43333333333334	170.0
414709000	1441069860	31.28739502479685	122.52130940717852	9.7	176.41111111111113	170.0
414709000	1441069861	31.287343873952263	122.52131361140474	9.7	176.3888888888889	170.0
414709000	1441069862	31.287293250796868	122.52131780073431	9.7	176.3666666666667	170.0
414709000	1441069863	31.287243500584093	122.52132194723289	9.7	176.34444444444446	170.0
414709000	1441069864	31.28719496856733	122.52132602296616	9.7	176.32222222222225	170.0
414709000	1441069865	31.28714800000001	122.52133	9.7	176.30000000000004	170.0
414709000	1441069866	31.28710284000338	122.52133385848147	9.7	176.25454545454548	170.0
414709000	1441069867	31.287059333170145	122.52133761088213	9.7	176.20909090909095	170.0
414709000	1441069868	31.287017223960774	122.52134127775456	9.7	176.16363636363639	170.0
414709000	1441069869	31.286976256835732	122.52134487965125	9.7	176.11818181818182	170.0
414709000	1441069870	31.286936176255498	122.52134843712464	9.7	176.0727272727273	170.0
414709000	1441069871	31.286896726680524	122.52135197072705	9.7	176.02727272727276	170.0
414709000	1441069872	31.28685765257127	122.52135550101069	9.7	175.9818181818182	170.0
414709000	1441069873	31.286818698388156	122.52135904852776	9.7	175.93636363636364	170.0
414709000	1441069874	31.286779608591637	122.52136263383035	9.7	175.89090909090908	170.0
414709000	1441069875	31.286740127642112	122.52136627747043	9.7	175.84545454545457	170.0
414709000	1441069876	31.2867	122.52137	9.7	175.8	170.0
414709000	1441069877	31.28665901184585	122.52137381861857	9.688888888888888	175.8	170.0
414709000	1441069878	31.28661711624073	122.52137773711631	9.677777777777777	175.8	170.0
414709000	1441069879	31.28657430796586	122.52138175593116	9.666666666666666	175.8	170.0
414709000	1441069880	31.286530581802456	122.521385875501	9.655555555555555	175.8	170.0
414709000	1441069881	31.286485932531743	122.52139009626367	9.644444444444444	175.8	170.0
414709000	1441069882	31.28644035493491	122.52139441865705	9.633333333333333	175.8	170.0
414709000	1441069883	31.286393843793213	122.52139884311902	9.622222222222222	175.8	170.0
414709000	1441069884	31.286346393887836	122.52140337008737	9.61111111111111	175.8	170.0
414709000	1441069885	31.28629799999999	122.52140800000001	9.6	175.8	170.0
414709000	1441069886	31.286248707916943	122.52141272823728	9.6	175.76000000000002	170.0
414709000	1441069887	31.28619876745011	122.52141752994994	9.6	175.72	170.0
414709000	1441069888	31.28614847941697	122.52142237523137	9.6	175.68	170.0
414709000	1441069889	31.286098144635023	122.52142723417509	9.6	175.64000000000001	170.0
414709000	1441069890	31.28604806392178	122.52143207687477	9.6	175.60000000000002	170.0
414709000	1441069891	31.285998538094763	122.5214368734242	9.6	175.56	170.0
414709000	1441069892	31.28594986797152	122.52144159391733	9.6	175.52	170.0
414709000	1441069893	31.285902354369597	122.52144620844821	9.6	175.48	170.0
414709000	1441069894	31.285856298106566	122.52145068711103	9.6	175.44	170.0
414709000	1441069895	31.285812	122.52145500000002	9.6	175.4	170.0
414709000	1441069896	31.28576964829003	122.5214591262333	9.6	175.38888888888889	170.0
414709000	1441069897	31.285728980906846	122.52146308102371	9.6	175.37777777777777	170.0
414709000	1441069898	31.285689623203147	122.52146688860765	9.6	175.36666666666667	170.0
414709000	1441069899	31.285651200531618	122.52147057322142	9.6	175.35555555555555	170.0
414709000	1441069900	31.28561333824495	122.52147415910117	9.6	175.34444444444446	170.0
414709000	1441069901	31.285575661695816	122.52147767048301	9.6	175.33333333333334	170.0
414709000	1441069902	31.285537796236852	122.52148113160287	9.6	175.32222222222225	170.0
414709000	1441069903	31.285499367220705	122.52148456669663	9.6	175.31111111111113	170.0
414709000	1441069904	31.285459999999986	122.52148800000002	9.6	175.3	170.0
414709000	1441069905	31.285419407913878	122.52149145155671	9.6	175.35454545454547	170.0909090909091
414709000	1441069906	31.28537765624764	122.5214949246422	9.6	175.4090909090909	170.18181818181822
414709000	1441069907	31.285334898273117	122.52149841834004	9.6	175.46363636363637	170.27272727272728
414709000	1441069908	31.285291287262158	122.5215019317338	9.6	175.51818181818183	170.36363636363637
414709000	1441069909	31.285246976486576	122.52150546390703	9.6	175.5727272727273	170.45454545454544
414709000	1441069910	31.285202119218244	122.5215090139434	9.6	175.62727272727273	170.54545454545456
414709000	1441069911	31.285156868728997	122.5215125809265	9.6	175.6818181818182	170.63636363636365
414709000	1441069912	31.285111378290683	122.52151616393999	9.6	175.73636363636362	170.72727272727272
414709000	1441069913	31.285065801175175	122.52151976206758	9.6	175.79090909090908	170.8181818181818
414709000	1441069914	31.285020290654327	122.52152337439301	9.6	175.84545454545454	170.9090909090909
414709000	1441069915	31.284975000000003	122.52152700000002	9.6	175.9	171.0
414709000	1441069916	31.28493004957814	122.5215306361874	9.6	175.94	171.0
414709000	1441069917	31.284885428131002	122.52153427311397	9.6	175.98	171.0
414709000	1441069918	31.284841091494858	122.52153789915356	9.6	176.02	171.0
414709000	1441069919	31.284796995506053	122.52154150268	9.6	176.06	171.0
414709000	1441069920	31.284753096000863	122.52154507206718	9.6	176.10000000000002	171.0
414709000	1441069921	31.2847093488156	122.52154859568897	9.6	176.14000000000001	171.0
414709000	1441069922	31.28466570978657	122.52155206191924	9.6	176.18	171.0
414709000	1441069923	31.2846221347501	122.52155545913187	9.6	176.22000000000003	171.0
414709000	1441069924	31.284578579542472	122.52155877570081	9.6	176.26000000000002	171.0
414709000	1441069925	31.284535	122.521562	9.6	176.30000000000004	171.0
414709000	1441069926	31.284491360683187	122.52156512412056	9.59090909090909	176.3545454545455	171.0
414709000	1441069927	31.28444766104921	122.52156815502232	9.581818181818182	176.40909090909093	171.0
414709000	1441069928	31.28440390927948	122.52157110338237	9.572727272727272	176.4636363636364	171.0
414709000	1441069929	31.28436011355536	122.5215739798777	9.563636363636363	176.51818181818183	171.0
414709000	1441069930	31.284316282058242	122.52157679518537	9.554545454545455	176.5727272727273	171.0
414709000	1441069931	31.284272422969508	122.52157955998231	9.545454545454545	176.62727272727275	171.0
414709000	1441069932	31.28422854447056	122.52158228494557	9.536363636363637	176.68181818181822	171.0
414709000	1441069933	31.28418465474276	122.52158498075201	9.527272727272727	176.73636363636365	171.0
414709000	1441069934	31.284140761967475	122.52158765807864	9.518181818181818	176.7909090909091	171.0
414709000	1441069935	31.284096874326107	122.52159032760234	9.50909090909091	176.84545454545454	171.0
414709000	1441069936	31.284053000000004	122.521593	9.5	176.9	171.0
414709000	1441069937	31.28400914538159	122.52159568371756	9.5	176.94	171.0
414709000	1441069938	31.283965309707323	122.52159837827708	9.5	176.98000000000002	171.0
414709000	1441069939	31.283921490424664	122.5216010809697	9.5	177.02	171.0
414709000	1441069940	31.283877684981114	122.52160378908654	9.5	177.06	171.0
414709000	1441069941	31.283833890824155	122.52160649991875	9.5	177.10000000000002	171.0
414709000	1441069942	31.28379010540126	122.52160921075743	9.5	177.14000000000001	171.0
414709000	1441069943	31.283746326159925	122.52161191889377	9.5	177.18000000000004	171.0
414709000	1441069944	31.283702550547606	122.52161462161887	9.5	177.22000000000003	171.0
414709000	1441069945	31.2836587760118	122.5216173162239	9.5	177.26000000000002	171.0
414709000	1441069946	31.283615	122.52162000000001	9.5	177.3	171.0
414709000	1441069947	31.283571221010867	122.5216226708611	9.5	177.3	170.94444444444446
414709000	1441069948	31.283527441747765	122.52162532921211	9.5	177.3	170.88888888888889
414709000	1441069949	31.283483665965246	122.52162797608061	9.5	177.3	170.83333333333334
414709000	1441069950	31.28343989741791	122.52163061249429	9.5	177.3	170.77777777777777
414709000	1441069951	31.283396139860276	122.52163323948076	9.5	177.3	170.72222222222223
414709000	1441069952	31.283352397046922	122.52163585806764	9.5	177.3	170.66666666666666
414709000	1441069953	31.283308672732417	122.5216384692826	9.5	177.3	170.61111111111111
414709000	1441069954	31.283264970671294	122.52164107415322	9.5	177.3	170.55555555555557
414709000	1441069955	31.283221294618127	122.52164367370717	9.5	177.3	170.5
414709000	1441069956	31.28317764832749	122.52164626897206	9.5	177.3	170.44444444444446
414709000	1441069957	31.283134035553914	122.52164886097553	9.5	177.3	170.38888888888889
414709000	1441069958	31.283090460051962	122.52165145074518	9.5	177.3	170.33333333333334
414709000	1441069959	31.283046925576222	122.52165403930864	9.5	177.3	170.27777777777777
414709000	1441069960	31.283003435881245	122.52165662769356	9.5	177.3	170.22222222222223
414709000	1441069961	31.282959994721566	122.52165921692753	9.5	177.3	170.16666666666669
414709000	1441069962	31.282916605851753	122.52166180803817	9.5	177.3	170.11111111111111
414709000	1441069963	31.282873273026382	122.52166440205313	9.5	177.3	170.05555555555557
414709000	1441069964	31.28283	122.521667	9.5	177.3	170.0
414709000	1441069965	31.282786786006323	122.52166960431073	9.49090909090909	177.28181818181818	170.0
414709000	1441069966	31.282743612195677	122.5216722230347	9.481818181818182	177.26363636363638	170.0
414709000	1441069967	31.282700455197553	122.52167486562563	9.472727272727273	177.24545454545455	170.0
414709000	1441069968	31.28265729164141	122.5216775415372	9.463636363636363	177.22727272727272	170.0
414709000	1441069969	31.282614098156728	122.52168026022302	9.454545454545455	177.20909090909092	170.0
414709000	1441069970	31.282570851373006	122.52168303113675	9.445454545454545	177.19090909090912	170.0
414709000	1441069971	31.282527527919694	122.52168586373202	9.436363636363637	177.1727272727273	170.0
414709000	1441069972	31.282484104426263	122.52168876746242	9.427272727272728	177.15454545454546	170.0
414709000	1441069973	31.28244055752219	122.52169175178153	9.418181818181818	177.13636363636365	170.0
414709000	1441069974	31.28239686383695	122.52169482614286	9.40909090909091	177.11818181818182	170.0
414709000	1441069975	31.282352999999997	122.52169800000001	9.4	177.1	170.0
414709000	1441069976	31.282308962779034	122.5217012775158	9.4	177.07	170.0
414709000	1441069977	31.28226482949465	122.52170464169063	9.4	177.04	170.0
414709000	1441069978	31.282220697605734	122.52170807023425	9.4	177.01000000000002	170.0
414709000	1441069979	31.28217666457111	122.52171154085651	9.4	176.98000000000002	170.0
414709000	1441069980	31.282132827849633	122.52171503126732	9.4	176.95000000000002	170.0
414709000	1441069981	31.282089284900174	122.52171851917663	9.4	176.92000000000002	170.0
414709000	1441069982	31.282046133181616	122.52172198229447	9.4	176.89000000000001	170.0
414709000	1441069983	31.282003470152805	122.52172539833087	9.4	176.86	170.0
414709000	1441069984	31.281961393272642	122.52172874499598	9.4	176.83	170.0
414709000	1441069985	31.281920000000003	122.52173199999999	9.4	176.8	170.0
414709000	1441069986	31.281879350479482	122.52173514677774	9.4	176.7909090909091	170.0
414709000	1441069987	31.281839355598457	122.52173819166264	9.4	176.7818181818182	170.0
414709000	1441069988	31.281799888929953	122.5217411467126	9.4	176.77272727272728	170.0
414709000	1441069989	31.281760824047083	122.52174402398565	9.4	176.76363636363638	170.0
414709000	1441069990	31.28172203452287	122.5217468355396	9.4	176.75454545454548	170.0
414709000	1441069991	31.28168339393037	122.52174959343233	9.4	176.74545454545455	170.0
414709000	1441069992	31.281644775842626	122.52175230972168	9.4	176.73636363636365	170.0
414709000	1441069993	31.281606053832686	122.52175499646539	9.4	176.72727272727272	170.0
414709000	1441069994	31.28156710147358	122.52175766572122	9.4	176.71818181818182	170.0
414709000	1441069995	31.28152779233834	122.52176032954686	9.4	176.70909090909092	170.0
414709000	1441069996	31.281487999999992	122.521763	9.4	176.7	170.0
414709000	1441069997	31.28144761934506	122.52176568641654	9.4	176.74	170.0
414709000	1441069998	31.281406630513995	122.52176838724549	9.4	176.78	170.0
414709000	1441069999	31.281365034960775	122.52177109821415	9.4	176.82	170.0
414709000	1441070000	31.281322834139324	122.52177381504978	9.4	176.85999999999999	170.0
414709000	1441070001	31.28128002950363	122.52177653347971	9.4	176.89999999999998	170.0
414709000	1441070002	31.281236622507663	122.52177924923124	9.4	176.94	170.0
414709000	1441070003	31.281192614605338	122.52178195803172	9.4	176.98000000000002	170.0
414709000	1441070004	31.28114800725065	122.52178465560844	9.4	177.02	170.0
414709000	1441070005	31.281102801897553	122.52178733768874	9.4	177.06	170.0
414709000	1441070006	31.281056999999993	122.52179	9.4	177.1	170.0
414709000	1441070007	31.281010613777678	122.5217926391834	9.394444444444446	177.12222222222223	170.0
414709000	1441070008	31.2809636985132	122.52179525553568	9.38888888888889	177.14444444444445	170.0
414709000	1441070009	31.280916320254928	122.52179785026742	9.383333333333333	177.16666666666669	170.0
414709000	1441070010	31.280868545051156	122.5218004245892	9.377777777777778	177.18888888888887	170.0
414709000	1441070011	31.28082043895028	122.52180297971167	9.372222222222224	177.2111111111111	170.0
414709000	1441070012	31.280772068000598	122.52180551684538	9.366666666666667	177.23333333333335	170.0
414709000	1441070013	31.280723498250495	122.52180803720097	9.36111111111111	177.25555555555556	170.0
414709000	1441070014	31.280674795748315	122.52181054198911	9.355555555555556	177.27777777777777	170.0
414709000	1441070015	31.280626026542393	122.52181303242037	9.350000000000001	177.3	170.0
414709000	1441070016	31.28057725668108	122.52181550970538	9.344444444444445	177.32222222222222	170.0
414709000	1441070017	31.280528552212747	122.52181797505483	9.338888888888889	177.34444444444446	170.0
414709000	1441070018	31.280479979185746	122.52182042967935	9.333333333333334	177.36666666666667	170.0
414709000	1441070019	31.280431603648438	122.52182287478959	9.32777777777778	177.38888888888889	170.0
414709000	1441070020	31.28038349164919	122.52182531159622	9.322222222222223	177.41111111111113	170.0
414709000	1441070021	31.280335709236358	122.5218277413099	9.316666666666666	177.43333333333334	170.0
414709000	1441070022	31.280288322458297	122.5218301651413	9.311111111111112	177.45555555555558	170.0
414709000	1441070023	31.280241397363387	122.52183258430111	9.305555555555557	177.47777777777776	170.0
414709000	1441070024	31.28019500000001	122.521835	9.3	177.5	170.0
414709000	1441070025	31.280149186387114	122.52183741217854	9.3	177.47272727272727	170.0
414709000	1441070026	31.28010397242614	122.52183981569684	9.3	177.44545454545454	170.0
414709000	1441070027	31.28005936398913	122.52184220414483	9.3	177.41818181818184	170.0
414709000	1441070028	31.28001536694811	122.52184457111257	9.3	177.3909090909091	170.0
414709000	1441070029	31.279971987175113	122.52184691019	9.3	177.36363636363637	170.0
414709000	1441070030	31.279929230542194	122.52184921496718	9.3	177.33636363636364	170.0
414709000	1441070031	31.279887102921393	122.52185147903408	9.3	177.3090909090909	170.0
414709000	1441070032	31.27984561018472	122.52185369598077	9.3	177.28181818181818	170.0
414709000	1441070033	31.27980475820424	122.52185585939729	9.3	177.25454545454545	170.0
414709000	1441070034	31.279764552851987	122.52185796287367	9.3	177.22727272727272	170.0
414709000	1441070035	31.279725000000003	122.52186000000002	9.3	177.2	170.0
414709000	1441070036	31.279686078869474	122.52186196905454	9.3	177.2	170.0
414709000	1441070037	31.279647662078247	122.52186388706833	9.3	177.2	170.0
414709000	1441070038	31.279609595593286	122.52186577576047	9.3	177.2	170.0
414709000	1441070039	31.279571725381597	122.52186765685015	9.3	177.2	170.0
414709000	1441070040	31.279533897410143	122.5218695520564	9.3	177.2	170.0
414709000	1441070041	31.279495957645874	122.52187148309825	9.3	177.2	170.0
414709000	1441070042	31.279457752055777	122.52187347169465	9.3	177.2	170.0
414709000	1441070043	31.2794191266068	122.5218755395645	9.3	177.2	170.0
414709000	1441070044	31.27937992726589	122.52187770842667	9.3	177.2	170.0
414709000	1441070045	31.279339999999994	122.52188	9.3	177.2	170.0
414709000	1441070046	31.279299236828976	122.52188243035492	9.3	177.17272727272726	170.0
414709000	1441070047	31.279257713984315	122.52188499296898	9.3	177.14545454545456	170.0
414709000	1441070048	31.27921555375046	122.52188767567145	9.3	177.11818181818182	170.0
414709000	1441070049	31.27917287841182	122.52189046629167	9.3	177.0909090909091	170.0
414709000	1441070050	31.27912981025283	122.52189335265895	9.3	177.06363636363636	170.0
414709000	1441070051	31.279086471557925	122.5218963226027	9.3	177.03636363636366	170.0
414709000	1441070052	31.279042984611525	122.52189936395236	9.3	177.00909090909093	170.0
414709000	1441070053	31.278999471698064	122.52190246453739	9.3	176.9818181818182	170.0
414709000	1441070054	31.27895605510205	122.5219056121873	9.3	176.95454545454547	170.0
414709000	1441070055	31.278912857107873	122.52190879473163	9.3	176.92727272727274	170.0
414709000	1441070056	31.278870000000005	122.52191199999999	9.3	176.9	170.0
414709000	1441070057	31.278827565982663	122.521915218197	9.290000000000001	176.86	170.0
414709000	1441070058	31.27878547693907	122.52191844902718	9.280000000000001	176.82000000000002	170.0
414709000	1441070059	31.27874361467217	122.52192169457007	9.27	176.78000000000003	170.0
414709000	1441070060	31.27870186098495	122.52192495690515	9.26	176.74000000000004	170.0
414709000	1441070061	31.27866009768036	122.52192823811187	9.25	176.7	170.0
414709000	1441070062	31.27861820656133	122.52193154026969	9.24	176.66	170.0
414709000	1441070063	31.278576069430827	122.52193486545804	9.23	176.62	170.0
414709000	1441070064	31.278533568091817	122.52193821575628	9.219999999999999	176.58	170.0
414709000	1441070065	31.27849058434722	122.52194159324382	9.209999999999999	176.54000000000002	170.0
414709000	1441070066	31.278446999999993	122.52194499999999	9.2	176.5	170.0
414709000	1441070067	31.27840273336984	122.52194843695578	9.2	176.50555555555556	170.0
414709000	1441070068	31.27835784884369	122.52195190044887	9.2	176.51111111111112	170.0
414709000	1441070069	31.27831244732523	122.52195538566858	9.2	176.51666666666668	170.0
414709000	1441070070	31.278266629718182	122.5219588878043	9.2	176.52222222222224	170.0
414709000	1441070071	31.27822049692623	122.52196240204546	9.2	176.52777777777777	170.0
414709000	1441070072	31.278174149853093	122.52196592358142	9.2	176.53333333333333	170.0
414709000	1441070073	31.27812768940251	122.5219694476017	9.2	176.5388888888889	170.0
414709000	1441070074	31.278081216478178	122.52197296929576	9.2	176.54444444444445	170.0
414709000	1441070075	31.278034831983845	122.52197648385314	9.2	176.55	170.0
414709000	1441070076	31.277988636823192	122.52197998646334	9.2	176.55555555555557	170.0
414709000	1441070077	31.277942731900005	122.52198347231592	9.2	176.56111111111113	170.0
414709000	1441070078	31.277897218117975	122.52198693660051	9.2	176.5666666666667	170.0
414709000	1441070079	31.27785219638085	122.5219903745067	9.2	176.57222222222225	170.0
414709000	1441070080	31.27780776759239	122.52199378122411	9.2	176.57777777777778	170.0
414709000	1441070081	31.27776403265632	122.52199715194244	9.2	176.58333333333334	170.0
414709000	1441070082	31.277721092476394	122.52200048185139	9.2	176.5888888888889	170.0
414709000	1441070083	31.277679047956376	122.52200376614068	9.2	176.59444444444446	170.0
414709000	1441070084	31.277637999999993	122.52200700000002	9.2	176.6	170.0
414709000	1441070085	31.27759799984599	122.52201018172336	9.2	176.5818181818182	170.0
414709000	1441070086	31.277558900072997	122.52201332202142	9.2	176.56363636363636	170.0
414709000	1441070087	31.277520503594573	122.52201643470904	9.2	176.54545454545456	170.0
414709000	1441070088	31.277482613324317	122.52201953360108	9.2	176.52727272727276	170.0
414709000	1441070089	31.277445032175777	122.52202263251222	9.2	176.50909090909093	170.0
414709000	1441070090	31.277407563062546	122.5220257452572	9.2	176.4909090909091	170.0
414709000	1441070091	31.277370008898146	122.52202888565063	9.2	176.47272727272727	170.0
414709000	1441070092	31.277332172596164	122.5220320675071	9.2	176.45454545454547	170.0
414709000	1441070093	31.277293857070124	122.52203530464118	9.2	176.43636363636367	170.0
414709000	1441070094	31.277254865233548	122.52203861086734	9.2	176.41818181818184	170.0
414709000	1441070095	31.277215	122.522042	9.2	176.4	170.0
414709000	1441070096	31.27717413133117	122.52204547936316	9.2	176.4	170.0
414709000	1441070097	31.27713239738157	122.52204903031934	9.2	176.4	170.0
414709000	1441070098	31.277090003353873	122.52205262774072	9.2	176.4	170.0
414709000	1441070099	31.27704715445074	122.52205624649966	9.2	176.4	170.0
414709000	1441070100	31.277004055874897	122.52205986146849	9.2	176.4	170.0
414709000	1441070101	31.276960912829043	122.5220634475197	9.2	176.4	170.0
414709000	1441070102	31.276917930515882	122.52206697952577	9.2	176.4	170.0
414709000	1441070103	31.276875314138163	122.52207043235938	9.2	176.4	170.0
414709000	1441070104	31.276833268898624	122.52207378089321	9.2	176.4	170.0
414709000	1441070105	31.276792	122.52207700000001	9.2	176.4	170.0
414709000	1441070106	31.276751652563426	122.52208007230502	9.2	176.41818181818184	170.0
414709000	1441070107	31.276712131383736	122.5220830114429	9.2	176.43636363636367	170.0
414709000	1441070108	31.276673281174094	122.5220858388007	9.2	176.45454545454547	170.0
414709000	1441070109	31.27663494664768	122.52208857576531	9.2	176.47272727272727	170.0
414709000	1441070110	31.276596972517723	122.52209124372365	9.2	176.4909090909091	170.0
414709000	1441070111	31.276559203497317	122.52209386406253	9.2	176.50909090909093	170.0
414709000	1441070112	31.2765214842997	122.52209645816873	9.2	176.52727272727276	170.0
414709000	1441070113	31.276483659638	122.52209904742894	9.2	176.54545454545456	170.0
414709000	1441070114	31.2764455742254	122.52210165322983	9.2	176.56363636363636	170.0
414709000	1441070115	31.276407072775015	122.52210429695799	9.2	176.5818181818182	170.0
414709000	1441070116	31.276368	122.52210699999999	9.2	176.6	170.0
414709000	1441070117	31.276328235927227	122.52210977974461	9.2	176.6	170.0
414709000	1441070118	31.276287801838382	122.52211263758979	9.2	176.6	170.0
414709000	1441070119	31.27624675432888	122.52211557093572	9.2	176.6	170.0
414709000	1441070120	31.27620514999416	122.52211857718268	9.2	176.6	170.0
414709000	1441070121	31.276163045429644	122.52212165373088	9.2	176.6	170.0
414709000	1441070122	31.27612049723074	122.52212479798057	9.2	176.6	170.0
414709000	1441070123	31.276077561992903	122.52212800733204	9.2	176.6	170.0
414709000	1441070124	31.276034296311543	122.5221312791856	9.2	176.6	170.0
414709000	1441070125	31.275990756782086	122.52213461094145	9.2	176.6	170.0
414709000	1441070126	31.275947	122.522138	9.2	176.6	170.0
414709000	1441070127	31.275903077460104	122.52214144361777	9.194444444444443	176.59444444444446	170.0
414709000	1441070128	31.275859020255005	122.52214493847646	9.188888888888888	176.5888888888889	170.0
414709000	1441070129	31.275814854376726	122.52214848111409	9.183333333333334	176.58333333333334	170.0
414709000	1441070130	31.275770605817304	122.52215206806858	9.177777777777777	176.57777777777778	170.0
414709000	1441070131	31.275726300568756	122.52215569587794	9.17222222222222	176.57222222222225	170.0
414709000	1441070132	31.275681964623086	122.52215936108018	9.166666666666666	176.5666666666667	170.0
414709000	1441070133	31.275637623972337	122.52216306021332	9.161111111111111	176.56111111111113	170.0
414709000	1441070134	31.27559330460856	122.52216678981536	9.155555555555555	176.55555555555557	170.0
414709000	1441070135	31.27554903252375	122.52217054642438	9.149999999999999	176.55	170.0
414709000	1441070136	31.275504833709945	122.5221743265784	9.144444444444444	176.54444444444445	170.0
414709000	1441070137	31.275460734159193	122.52217812681546	9.13888888888889	176.5388888888889	170.0
414709000	1441070138	31.27541675986351	122.52218194367366	9.133333333333333	176.53333333333333	170.0
414709000	1441070139	31.27537293681495	122.52218577369108	9.127777777777776	176.52777777777777	170.0
414709000	1441070140	31.275329291005516	122.52218961340579	9.122222222222222	176.52222222222224	170.0
414709000	1441070141	31.27528584842727	122.52219345935592	9.116666666666667	176.51666666666668	170.0
414709000	1441070142	31.275242635072235	122.5221973080796	9.11111111111111	176.51111111111112	170.0
414709000	1441070143	31.27519967693246	122.52220115611489	9.105555555555554	176.50555555555556	170.0
414709000	1441070144	31.27515699999998	122.522205	9.1	176.5	170.0
414709000	1441070145	31.275114620088683	122.52220883550766	9.1	176.5	170.0
414709000	1441070146	31.275072512299715	122.52221265534905	9.1	176.5	170.0
414709000	1441070147	31.275030641556103	122.52221645146999	9.1	176.5	170.0
414709000	1441070148	31.274988972780815	122.52222021581628	9.1	176.5	170.0
414709000	1441070149	31.274947470896898	122.52222394033373	9.1	176.5	170.0
414709000	1441070150	31.27490610082734	122.52222761696821	9.1	176.5	170.0
414709000	1441070151	31.274864827495126	122.52223123766551	9.1	176.5	170.0
414709000	1441070152	31.274823615823305	122.52223479437149	9.1	176.5	170.0
414709000	1441070153	31.274782430734827	122.52223827903201	9.1	176.5	170.0
414709000	1441070154	31.274741237152725	122.52224168359287	9.1	176.5	170.0
414709000	1441070155	31.2747	122.52224500000001	9.1	176.5	170.0
414709000	1441070156	31.274658689684497	122.52224822365555	9.1	176.51000000000002	170.0
414709000	1441070157	31.274617298553476	122.52225136378692	9.1	176.52	170.0
414709000	1441070158	31.27457582443908	122.5222544330777	9.1	176.53	170.0
414709000	1441070159	31.27453426517337	122.52225744421159	9.1	176.54000000000002	170.0
414709000	1441070160	31.274492618588493	122.52226040987215	9.1	176.55	170.0
414709000	1441070161	31.27445088251653	122.52226334274296	9.1	176.56	170.0
414709000	1441070162	31.274409054789608	122.52226625550763	9.1	176.57000000000002	170.0
414709000	1441070163	31.274367133239807	122.52226916084972	9.1	176.58	170.0
414709000	1441070164	31.274325115699238	122.52227207145265	9.1	176.59	170.0
414709000	1441070165	31.27428300000001	122.522275	9.1	176.6	170.0
414709000	1441070166	31.274240791766232	122.52227795539922	9.1	176.60909090909092	170.0
414709000	1441070167	31.274198527790116	122.5222809314539	9.1	176.61818181818182	170.0
414709000	1441070168	31.274156252655906	122.52228391819159	9.1	176.62727272727275	170.0
414709000	1441070169	31.274114010947848	122.52228690563989	9.1	176.63636363636365	170.0
414709000	1441070170	31.274071847250166	122.52228988382649	9.1	176.64545454545456	170.0
414709000	1441070171	31.27402980614712	122.52229284277897	9.1	176.65454545454546	170.0
414709000	1441070172	31.27398793222294	122.52229577252508	9.1	176.66363636363636	170.0
414709000	1441070173	31.273946270061884	122.52229866309249	9.1	176.67272727272726	170.0
414709000	1441070174	31.273904864248212	122.52230150450895	9.1	176.6818181818182	170.0
414709000	1441070175	31.273863759366165	122.52230428680218	9.1	176.6909090909091	170.0
414709000	1441070176	31.273822999999997	122.522307	9.1	176.7	170.0
414709000	1441070177	31.273782593515723	122.52230963799235	9.09	176.72	170.0
414709000	1441070178	31.27374239840637	122.52231221011789	9.08	176.74	170.0
414709000	1441070179	31.273702235946697	122.52231472957739	9.07	176.76	170.0
414709000	1441070180	31.27366192741149	122.52231720957157	9.06	176.78	170.0
414709000	1441070181	31.273621294075497	122.52231966330112	9.05	176.79999999999998	170.0
414709000	1441070182	31.273580157213484	122.52232210396664	9.04	176.82000000000002	170.0
414709000	1441070183	31.27353833810019	122.52232454476878	9.03	176.84000000000003	170.0
414709000	1441070184	31.273495658010344	122.52232699890808	9.02	176.86	170.0
414709000	1441070185	31.273451938218706	122.52232947958498	9.01	176.88000000000002	170.0
414709000	1441070186	31.273406999999995	122.52233199999999	9.0	176.9	170.0
414709000	1441070187	31.273360758019873	122.52233456909968	9.0	176.9125	170.0
414709000	1441070188	31.273313500507697	122.52233717881543	9.0	176.925	170.0
414709000	1441070189	31.273265609083783	122.52233981682488	9.0	176.93750000000003	170.0
414709000	1441070190	31.27321746536845	122.52234247080571	9.0	176.95000000000002	170.0
414709000	1441070191	31.273169450982056	122.52234512843576	9.0	176.9625	170.0
414709000	1441070192	31.273121947544936	122.52234777739284	9.0	176.97500000000002	170.0
414709000	1441070193	31.27307533667746	122.52235040535491	9.0	176.9875	170.0
414709000	1441070194	31.27302999999999	122.52235300000001	9.0	177.0	170.0
414709000	1441070195	31.272986200462782	122.52235555260302	9.0	177.02	170.0
414709000	1441070196	31.272943726335402	122.52235806882618	9.0	177.04	170.0
414709000	1441070197	31.27290224721729	122.52236055792844	9.0	177.06	170.0
414709000	1441070198	31.272861432707877	122.5223630291687	9.0	177.08	170.0
414709000	1441070199	31.27282095240656	122.52236549180581	9.0	177.1	170.0
414709000	1441070200	31.27278047591273	122.52236795509859	9.0	177.12	170.0
414709000	1441070201	31.272739672825775	122.52237042830575	9.0	177.14	170.0
414709000	1441070202	31.272698212745116	122.52237292068598	9.0	177.16	170.0
414709000	1441070203	31.27265576527006	122.52237544149787	9.0	177.18	170.0
414709000	1441070204	31.27261199999999	122.522378	9.0	177.2	170.0
414709000	1441070205	31.272566710353836	122.52238060075595	9.0	177.2	170.0
414709000	1441070206	31.272520185028768	122.52238322954983	9.0	177.2	170.0
414709000	1441070207	31.27247283654152	122.52238586747094	9.0	177.2	170.0
414709000	1441070208	31.272425077408858	122.52238849560862	9.0	177.2	170.0
414709000	1441070209	31.272377320147577	122.52239109505238	9.0	177.2	170.0
414709000	1441070210	31.272329977274463	122.52239364689173	9.0	177.2	170.0
414709000	1441070211	31.272283461306305	122.52239613221639	9.0	177.2	170.0
414709000	1441070212	31.27223818475995	122.52239853211609	9.0	177.2	170.0
414709000	1441070213	31.272194560152244	122.52240082768067	9.0	177.2	170.0
414709000	1441070214	31.272152999999996	122.522403	9.0	177.2	170.0
414709000	1441070215	31.27211378753968	122.522405037412	9.0	177.20909090909092	170.0
414709000	1441070216	31.272076688886223	122.52240695724623	9.0	177.21818181818182	170.0
414709000	1441070217	31.272041340874075	122.5224087840801	9.0	177.22727272727272	170.0
414709000	1441070218	31.272007380337744	122.5224105424909	9.0	177.23636363636365	170.0
414709000	1441070219	31.271974444111684	122.52241225705588	9.0	177.24545454545455	170.0
414709000	1441070220	31.271942169030353	122.5224139523522	9.0	177.25454545454545	170.0
414709000	1441070221	31.27191019192819	122.52241565295695	9.0	177.26363636363638	170.0
414709000	1441070222	31.27187814963965	122.52241738344719	9.0	177.27272727272728	170.0
414709000	1441070223	31.27184567899917	122.52241916839988	9.0	177.28181818181818	170.0
414709000	1441070224	31.27181241684114	122.52242103239186	9.0	177.2909090909091	170.0
414709000	1441070225	31.271778	122.522423	9.0	177.3	170.0
414709000	1441070226	31.27174214093725	122.52242508940637	9.0	177.3	170.0
414709000	1441070227	31.27170485462292	122.5224272932143	9.0	177.3	170.0
414709000	1441070228	31.27166623165412	122.52242959763251	9.0	177.3	170.0
414709000	1441070229	31.27162636262801	122.5224319888697	9.0	177.3	170.0
414709000	1441070230	31.271585338141698	122.52243445313461	9.0	177.3	170.0
414709000	1441070231	31.27154324879234	122.52243697663603	9.0	177.3	170.0
414709000	1441070232	31.27150018517709	122.52243954558277	9.0	177.3	170.0
414709000	1441070233	31.271456237893076	122.52244214618364	9.0	177.3	170.0
414709000	1441070234	31.271411497537446	122.52244476464752	9.0	177.3	170.0
414709000	1441070235	31.271366054707375	122.52244738718332	9.0	177.3	170.0
414709000	1441070236	31.27132	122.52245	9.0	177.3	170.0
414709000	1441070237	31.271273437837337	122.52245259094924	9.0	177.31111111111113	170.0
414709000	1441070238	31.271226527940776	122.52245515445344	9.0	177.32222222222225	170.0
414709000	1441070239	31.271179443856546	122.5224576865778	9.0	177.33333333333334	170.0
414709000	1441070240	31.271132359130874	122.52246018338752	9.0	177.34444444444446	170.0
414709000	1441070241	31.27108544731003	122.52246264094778	9.0	177.35555555555558	170.0
414709000	1441070242	31.27103888194026	122.52246505532385	9.0	177.36666666666667	170.0
414709000	1441070243	31.270992836567824	122.52246742258106	9.0	177.37777777777777	170.0
414709000	1441070244	31.270947484738993	122.52246973878464	9.0	177.38888888888889	170.0
414709000	1441070245	31.270903000000004	122.522472	9.0	177.4	170.0
414709000	1441070246	31.27085951239903	122.52247420385503	9.0	177.40526315789475	170.0
414709000	1441070247	31.270816977991803	122.52247635422813	9.0	177.4105263157895	170.0
414709000	1441070248	31.270775309335875	122.5224784565602	9.0	177.41578947368424	170.0
414709000	1441070249	31.27073441898886	122.5224805162921	9.0	177.42105263157893	170.0
414709000	1441070250	31.270694219508314	122.52248253886475	9.0	177.42631578947368	170.0
414709000	1441070251	31.270654623451826	122.52248452971895	9.0	177.43157894736842	170.0
414709000	1441070252	31.270615543376977	122.52248649429556	9.0	177.43684210526317	170.0
414709000	1441070253	31.270576891841326	122.52248843803541	9.0	177.4421052631579	170.0
414709000	1441070254	31.270538581402448	122.52249036637927	9.0	177.44736842105266	170.0
414709000	1441070255	31.270500524617933	122.5224922847679	9.0	177.45263157894738	170.0
414709000	1441070256	31.270462634045302	122.52249419864208	9.0	177.4578947368421	170.0
414709000	1441070257	31.270424822242155	122.52249611344256	9.0	177.46315789473684	170.0
414709000	1441070258	31.27038700176604	122.52249803461002	9.0	177.46842105263158	170.0
414709000	1441070259	31.270349085174512	122.52249996758519	9.0	177.47368421052633	170.0
414709000	1441070260	31.27031098502512	122.52250191780875	9.0	177.47894736842107	170.0
414709000	1441070261	31.270272613875427	122.52250389072137	9.0	177.4842105263158	170.0
414709000	1441070262	31.270233884282966	122.52250589176371	9.0	177.4894736842105	170.0
414709000	1441070263	31.27019470880531	122.52250792637638	9.0	177.49473684210525	170.0
414709000	1441070264	31.270155	122.52250999999998	9.0	177.5	170.0
414709000	1441070265	31.27011470048091	122.52251211661715	9.0	177.4909090909091	170.0
414709000	1441070266	31.270073873087448	122.52251427437841	9.0	177.48181818181817	170.0
414709000	1441070267	31.27003261071538	122.52251646997642	9.0	177.47272727272727	170.0
414709000	1441070268	31.269991006260444	122.52251870010379	9.0	177.46363636363637	170.0
414709000	1441070269	31.269949152618413	122.52252096145314	9.0	177.45454545454544	170.0
414709000	1441070270	31.269907142685042	122.52252325071709	9.0	177.44545454545457	170.0
414709000	1441070271	31.269865069356094	122.52252556458829	9.0	177.43636363636367	170.0
414709000	1441070272	31.269823025527348	122.52252789975951	9.0	177.42727272727274	170.0
414709000	1441070273	31.26978110409457	122.5225302529234	9.0	177.41818181818184	170.0
414709000	1441070274	31.269739397953522	122.52253262077265	9.0	177.4090909090909	170.0
414709000	1441070275	31.269698	122.522535	9.0	177.4	170.0
414709000	1441070276	31.26965698214361	122.52253738786675	8.995238095238095	177.3809523809524	170.0
414709000	1441070277	31.26961633234942	122.52253978390823	8.99047619047619	177.36190476190478	170.0
414709000	1441070278	31.26957601759632	122.52254218822831	8.985714285714286	177.34285714285716	170.0
414709000	1441070279	31.269536004863195	122.52254460093081	8.980952380952381	177.32380952380953	170.0
414709000	1441070280	31.26949626112894	122.5225470221196	8.976190476190476	177.3047619047619	170.0
414709000	1441070281	31.269456753372435	122.52254945189851	8.971428571428572	177.2857142857143	170.0
414709000	1441070282	31.269417448572593	122.52255189037142	8.966666666666667	177.26666666666668	170.0
414709000	1441070283	31.269378313708295	122.52255433764212	8.961904761904762	177.24761904761905	170.0
414709000	1441070284	31.26933931575843	122.52255679381449	8.957142857142857	177.22857142857143	170.0
414709000	1441070285	31.269300421701864	122.52255925899232	8.952380952380953	177.20952380952383	170.0
414709000	1441070286	31.26926159851753	122.52256173327943	8.947619047619048	177.19047619047618	170.0
414709000	1441070287	31.26922281318428	122.52256421677966	8.942857142857143	177.17142857142858	170.0
414709000	1441070288	31.269184032681014	122.52256670959682	8.938095238095238	177.15238095238095	170.0
414709000	1441070289	31.269145223986598	122.52256921183474	8.933333333333334	177.13333333333335	170.0
414709000	1441070290	31.269106354079934	122.52257172359718	8.928571428571429	177.1142857142857	170.0
414709000	1441070291	31.26906738993989	122.522574244988	8.923809523809524	177.0952380952381	170.0
414709000	1441070292	31.26902829854537	122.52257677611094	8.91904761904762	177.07619047619048	170.0
414709000	1441070293	31.26898904687523	122.52257931706983	8.914285714285715	177.05714285714288	170.0
414709000	1441070294	31.26894960190837	122.52258186796846	8.90952380952381	177.03809523809522	170.0
414709000	1441070295	31.268909930623664	122.5225844289106	8.904761904761905	177.01904761904763	170.0
414709000	1441070296	31.268869999999993	122.52258700000002	8.9	177.0	170.0
414709000	1441070297	31.26882978585075	122.52258958104869	8.9	176.99	170.0
414709000	1441070298	31.268789299327455	122.52259217070122	8.9	176.98000000000002	170.0
414709000	1441070299	31.268748560416146	122.52259476731047	8.9	176.97	170.0
414709000	1441070300	31.26870758910287	122.52259736922919	8.9	176.96	170.0
414709000	1441070301	31.268666405373647	122.52259997481028	8.9	176.95000000000002	170.0
414709000	1441070302	31.268625029214537	122.52260258240653	8.9	176.94	170.0
414709000	1441070303	31.26858348061157	122.52260519037078	8.9	176.93	170.0
414709000	1441070304	31.268541779550798	122.52260779705587	8.9	176.92000000000002	170.0
414709000	1441070305	31.268499946018252	122.52261040081467	8.9	176.91000000000003	170.0
414709000	1441070306	31.268458	122.522613	8.9	176.9	170.0
414709000	1441070307	31.268415955761846	122.5226155923342	8.9	176.93157894736842	170.0
414709000	1441070308	31.26837380468892	122.5226181730174	8.9	176.96315789473684	170.0
414709000	1441070309	31.26833153244606	122.52262073661917	8.9	176.99473684210525	170.0
414709000	1441070310	31.268289124698207	122.52262327770917	8.9	177.02631578947367	170.0
414709000	1441070311	31.268246567110197	122.52262579085696	8.9	177.05789473684212	170.0
414709000	1441070312	31.268203845346946	122.5226282706322	8.9	177.08947368421053	170.0
414709000	1441070313	31.268160945073316	122.52263071160449	8.9	177.12105263157898	170.0
414709000	1441070314	31.268117851954223	122.52263310834346	8.9	177.1526315789474	170.0
414709000	1441070315	31.268074551654525	122.5226354554188	8.9	177.1842105263158	170.0
414709000	1441070316	31.268031029839133	122.52263774740013	8.9	177.21578947368423	170.0
414709000	1441070317	31.26798727217292	122.52263997885714	8.9	177.24736842105264	170.0
414709000	1441070318	31.267943264320756	122.52264214435948	8.9	177.27894736842106	170.0
414709000	1441070319	31.26789899194756	122.52264423847686	8.9	177.31052631578947	170.0
414709000	1441070320	31.2678544407182	122.52264625577892	8.9	177.3421052631579	170.0
414709000	1441070321	31.267809596297568	122.52264819083541	8.9	177.37368421052633	170.0
414709000	1441070322	31.267764444350544	122.52265003821606	8.9	177.40526315789475	170.0
414709000	1441070323	31.267718970542024	122.52265179249052	8.9	177.43684210526317	170.0
414709000	1441070324	31.267673160536873	122.5226534482286	8.9	177.46842105263158	170.0
414709000	1441070325	31.26762699999999	122.522655	8.9	177.5	170.0
414709000	1441070326	31.267580496634608	122.5226564457696	8.91	177.54	170.0
414709000	1441070327	31.267533746297282	122.52265779708272	8.92	177.57999999999998	170.0
414709000	1441070328	31.26748686688296	122.52265906887976	8.93	177.62	170.0
414709000	1441070329	31.26743997628653	122.52266027610115	8.94	177.66	170.0
414709000	1441070330	31.26739319240296	122.52266143368726	8.95	177.7	170.0
414709000	1441070331	31.267346633127115	122.5226625565784	8.96	177.74	170.0
414709000	1441070332	31.267300416353976	122.52266365971494	8.97	177.78	170.0
414709000	1441070333	31.267254659978455	122.52266475803721	8.98	177.82000000000002	170.0
414709000	1441070334	31.267209481895478	122.52266586648547	8.99	177.86	170.0
414709000	1441070335	31.267165	122.522667	9.0	177.9	170.0
414709000	1441070336	31.267121303843215	122.52266817124773	9.0	177.9047619047619	170.0
414709000	1441070337	31.267078369601304	122.52266938380232	9.0	177.90952380952382	170.0
414709000	1441070338	31.267036145106758	122.522670638964	9.0	177.9142857142857	170.0
414709000	1441070339	31.266994578192023	122.52267193803314	9.0	177.9190476190476	170.0
414709000	1441070340	31.26695361668955	122.52267328230995	9.0	177.92380952380952	170.0
414709000	1441070341	31.266913208431834	122.52267467309478	9.0	177.92857142857142	170.0
414709000	1441070342	31.26687330125129	122.52267611168786	9.0	177.93333333333334	170.0
414709000	1441070343	31.266833842980393	122.52267759938945	9.0	177.93809523809523	170.0
414709000	1441070344	31.266794781451587	122.52267913749985	9.0	177.94285714285712	170.0
414709000	1441070345	31.266756064497336	122.52268072731934	9.0	177.94761904761904	170.0
414709000	1441070346	31.26671763995006	122.52268237014813	9.0	177.95238095238096	170.0
414709000	1441070347	31.266679455642237	122.52268406728648	9.0	177.95714285714286	170.0
414709000	1441070348	31.266641459406298	122.52268582003465	9.0	177.96190476190478	170.0
414709000	1441070349	31.266603599074706	122.52268762969285	9.0	177.96666666666667	170.0
414709000	1441070350	31.266565822479883	122.52268949756136	9.0	177.9714285714286	170.0
414709000	1441070351	31.266528077454286	122.52269142494032	9.0	177.97619047619048	170.0
414709000	1441070352	31.26649031183035	122.52269341313003	9.0	177.98095238095237	170.0
414709000	1441070353	31.26645247344052	122.52269546343064	9.0	177.9857142857143	170.0
414709000	1441070354	31.26641451011722	122.5226975771424	9.0	177.9904761904762	170.0
414709000	1441070355	31.266376369692903	122.52269975556544	9.0	177.99523809523808	170.0
414709000	1441070356	31.266338	122.52270200000001	9.0	178.0	170.0
414709000	1441070357	31.2662993456545	122.52270431038524	9.0	177.96	170.0
414709000	1441070358	31.26626033840668	122.52270668121619	9.0	177.92	170.0
414709000	1441070359	31.26622090679036	122.52270910562697	9.0	177.88	170.0
414709000	1441070360	31.266180979339385	122.52271157675165	9.0	177.84	170.0
414709000	1441070361	31.266140484587588	122.52271408772431	9.0	177.79999999999998	170.0
414709000	1441070362	31.26609935106878	122.52271663167903	9.0	177.76	170.0
414709000	1441070363	31.266057507316795	122.52271920174987	9.0	177.72	170.0
414709000	1441070364	31.26601488186545	122.52272179107092	9.0	177.67999999999998	170.0
414709000	1441070365	31.265971403248585	122.52272439277628	9.0	177.64	170.0
414709000	1441070366	31.265926999999998	122.522727	9.0	177.6	170.0
414709000	1441070367	31.26588165356108	122.52272960737513	8.9875	177.575	170.0
414709000	1441070368	31.265835557003456	122.52273221553041	8.975	177.55	170.0
414709000	1441070369	31.26578895630632	122.52273482659358	8.9625	177.525	170.0
414709000	1441070370	31.26574209744887	122.52273744269237	8.95	177.5	170.0
414709000	1441070371	31.265695226410287	122.52274006595461	8.9375	177.475	170.0
414709000	1441070372	31.265648589169803	122.52274269850804	8.925	177.45000000000002	170.0
414709000	1441070373	31.265602431706633	122.52274534248055	8.9125	177.425	170.0
414709000	1441070374	31.265556999999998	122.522748	8.9	177.4	170.0
414709000	1441070375	31.265512490314155	122.52275067040588	8.9	177.39000000000001	170.0
414709000	1441070376	31.265468900053474	122.52275334188398	8.9	177.38	170.0
414709000	1441070377	31.265426176907326	122.52275599983167	8.9	177.37	170.0
414709000	1441070378	31.26538426856512	122.52275862964642	8.9	177.36	170.0
414709000	1441070379	31.265343122716228	122.52276121672566	8.9	177.35000000000002	170.0
414709000	1441070380	31.26530268705003	122.5227637464668	8.9	177.34	170.0
414709000	1441070381	31.265262909255924	122.52276620426728	8.9	177.33	170.0
414709000	1441070382	31.2652237370233	122.52276857552467	8.9	177.32000000000002	170.0
414709000	1441070383	31.265185118041526	122.52277084563642	8.9	177.31	170.0
414709000	1441070384	31.265147	122.52277300000002	8.9	177.3	170.0
414709000	1441070385	31.265109324725767	122.52277502936063	8.9	177.34545454545457	170.0
414709000	1441070386	31.265072010596572	122.52277694585398	8.9	177.3909090909091	170.0
414709000	1441070387	31.265034970127793	122.52277876696338	8.9	177.43636363636367	170.0
414709000	1441070388	31.264998115834846	122.52278051017205	8.9	177.4818181818182	170.0
414709000	1441070389	31.26496136023313	122.52278219296328	8.9	177.52727272727273	170.0
414709000	1441070390	31.264924615838005	122.5227838328202	8.9	177.5727272727273	170.0
414709000	1441070391	31.2648877951649	122.52278544722601	8.9	177.61818181818182	170.0
414709000	1441070392	31.264850810729158	122.52278705366383	8.9	177.66363636363639	170.0
414709000	1441070393	31.264813575046176	122.52278866961674	8.9	177.70909090909092	170.0
414709000	1441070394	31.26477600063134	122.52279031256779	8.9	177.75454545454545	170.0
414709000	1441070395	31.264738	122.52279200000001	8.9	177.8	170.0
414709000	1441070396	31.26469950532032	122.52279374451459	8.89090909090909	177.81818181818184	170.0
414709000	1441070397	31.2646605273715	122.5227955391856	8.881818181818183	177.83636363636364	170.0
414709000	1441070398	31.26462109658553	122.5227973722053	8.872727272727273	177.85454545454544	170.0
414709000	1441070399	31.264581243394428	122.52279923176606	8.863636363636363	177.87272727272727	170.0
414709000	1441070400	31.26454099823015	122.52280110606021	8.854545454545455	177.8909090909091	170.0
414709000	1441070401	31.264500391524713	122.5228029832801	8.845454545454546	177.9090909090909	170.0
414709000	1441070402	31.2644594537101	122.52280485161813	8.836363636363638	177.92727272727274	170.0
414709000	1441070403	31.264418215218335	122.52280669926667	8.827272727272728	177.94545454545457	170.0
414709000	1441070404	31.264376706481396	122.5228085144182	8.818181818181818	177.96363636363634	170.0
414709000	1441070405	31.264334957931286	122.52281028526515	8.80909090909091	177.98181818181817	170.0
414709000	1441070406	31.264293000000006	122.52281200000002	8.8	178.0	170.0
414709000	1441070407	31.2642508825198	122.52281365135177	8.8	178.01	170.0
414709000	1441070408	31.26420873292384	122.52281525019525	8.8	178.01999999999998	170.0
414709000	1441070409	31.264166698045553	122.5228168119418	8.8	178.03	170.0
414709000	1441070410	31.26412492471836	122.52281835200269	8.8	178.04	170.0
414709000	1441070411	31.264083559775685	122.52281988578918	8.8	178.04999999999998	170.0
414709000	1441070412	31.264042750050937	122.52282142871259	8.8	178.06	170.0
414709000	1441070413	31.264002642377562	122.52282299618413	8.8	178.07	170.0
414709000	1441070414	31.263963383588994	122.52282460361506	8.8	178.07999999999998	170.0
414709000	1441070415	31.26392512051866	122.52282626641662	8.8	178.09	170.0
414709000	1441070416	31.263888	122.522828	8.8	178.1	170.0
414709000	1441070417	31.263852086927923	122.52282981715715	8.790000000000001	178.07	169.9
414709000	1441070418	31.263817118443352	122.52283172020283	8.780000000000001	178.04	169.8
414709000	1441070419	31.26378274974864	122.52283370883245	8.77	178.01	169.70000000000002
414709000	1441070420	31.263748636046163	122.52283578274145	8.76	177.98	169.60000000000002
414709000	1441070421	31.263714432538304	122.52283794162518	8.75	177.95	169.5
414709000	1441070422	31.26367979442737	122.52284018517896	8.74	177.92	169.4
414709000	1441070423	31.26364437691575	122.52284251309813	8.73	177.89000000000001	169.3
414709000	1441070424	31.263607835205768	122.5228449250779	8.719999999999999	177.86	169.20000000000002
414709000	1441070425	31.263569824499744	122.52284742081346	8.709999999999999	177.83	169.1
414709000	1441070426	31.263530000000003	122.52285	8.7	177.8	169.0
414709000	1441070427	31.263488148292225	122.52285265920537	8.7	177.7625	169.125
414709000	1441070428	31.263444581495673	122.5228553824884	8.7	177.72500000000002	169.25
414709000	1441070429	31.26339974311296	122.5228581507808	8.7	177.6875	169.375
414709000	1441070430	31.263354076646717	122.5228609450144	8.7	177.65	169.5
414709000	1441070431	31.26330802559963	122.52286374612106	8.7	177.6125	169.625
414709000	1441070432	31.26326203347434	122.52286653503283	8.7	177.575	169.75
414709000	1441070433	31.26321654377356	122.52286929268172	8.7	177.53750000000002	169.87500000000003
414709000	1441070434	31.263172	122.52287200000002	8.7	177.5	170.0
414709000	1441070435	31.26312874749749	122.52287464280987	8.69	177.46	170.0
414709000	1441070436	31.263086738974472	122.52287722649311	8.68	177.42000000000002	170.0
414709000	1441070437	31.26304582898054	122.5228797613215	8.67	177.38	170.0
414709000	1441070438	31.263005872065232	122.52288225756669	8.66	177.34	170.0
414709000	1441070439	31.262966722778156	122.52288472550032	8.649999999999999	177.3	170.0
414709000	1441070440	31.262928235668806	122.522887175394	8.639999999999999	177.26	170.0
414709000	1441070441	31.26289026528678	122.52288961751931	8.629999999999999	177.22	170.0
414709000	1441070442	31.26285266618161	122.52289206214773	8.62	177.18	170.0
414709000	1441070443	31.26281529290283	122.52289451955082	8.61	177.14	170.0
414709000	1441070444	31.262778000000008	122.52289699999999	8.6	177.1	170.0
414709000	1441070445	31.262740653680012	122.52289951095408	8.59090909090909	177.10909090909092	170.0
414709000	1441070446	31.262703166779207	122.52290204862133	8.581818181818182	177.11818181818182	170.0
414709000	1441070447	31.26266546379132	122.52290460639738	8.572727272727272	177.12727272727273	170.0
414709000	1441070448	31.2626274692101	122.52290717767788	8.563636363636363	177.13636363636365	170.0
414709000	1441070449	31.26258910752922	122.52290975585848	8.554545454545455	177.14545454545456	170.0
414709000	1441070450	31.262550303242445	122.52291233433482	8.545454545454545	177.15454545454543	170.0
414709000	1441070451	31.262510980843476	122.52291490650255	8.536363636363637	177.16363636363636	170.0
414709000	1441070452	31.26247106482603	122.52291746575726	8.527272727272727	177.17272727272726	170.0
414709000	1441070453	31.262430479683832	122.52292000549465	8.518181818181818	177.1818181818182	170.0
414709000	1441070454	31.262389149910582	122.52292251911035	8.50909090909091	177.1909090909091	170.0
414709000	1441070455	31.26234700000001	122.522925	8.5	177.2	170.0
414709000	1441070456	31.262304008663854	122.52292744300324	8.5	177.23	170.0
414709000	1441070457	31.262260371486025	122.52292984873566	8.5	177.26	170.0
414709000	1441070458	31.262216338268516	122.5229322192568	8.5	177.29	170.0
414709000	1441070459	31.26217215881324	122.52293455662631	8.5	177.32	170.0
414709000	1441070460	31.2621280829222	122.52293686290379	8.5	177.35000000000002	170.0
414709000	1441070461	31.262084360397377	122.5229391401489	8.5	177.38	170.0
414709000	1441070462	31.262041241040748	122.52294139042137	8.5	177.41	170.0
414709000	1441070463	31.26199897465431	122.52294361578087	8.5	177.44	170.0
414709000	1441070464	31.261957811040055	122.52294581828716	8.5	177.47	170.0
414709000	1441070465	31.261918000000005	122.52294799999999	8.5	177.5	170.0
414709000	1441070466	31.26187970959924	122.52295016356852	8.49090909090909	177.48181818181817	170.0
414709000	1441070467	31.26184278095521	122.52295231399933	8.481818181818182	177.46363636363637	170.0
414709000	1441070468	31.261806973448472	122.5229544568884	8.472727272727273	177.44545454545457	170.0
414709000	1441070469	31.261772046459587	122.52295659783167	8.463636363636363	177.42727272727274	170.0
414709000	1441070470	31.26173775936904	122.52295874242492	8.454545454545455	177.4090909090909	170.0
414709000	1441070471	31.261703871557373	122.52296089626408	8.445454545454545	177.3909090909091	170.0
414709000	1441070472	31.261670142405087	122.52296306494492	8.436363636363637	177.37272727272727	170.0
414709000	1441070473	31.26163633129271	122.52296525406322	8.427272727272728	177.35454545454544	170.0
414709000	1441070474	31.261602197600745	122.5229674692147	8.418181818181818	177.33636363636367	170.0
414709000	1441070475	31.261567500709663	122.52296971599506	8.40909090909091	177.31818181818184	170.0
414709000	1441070476	31.261532000000003	122.52297200000001	8.4	177.3	170.0
414709000	1441070477	31.261495522005635	122.52297432370666	8.4	177.3	170.0
414709000	1441070478	31.2614581618741	122.52297667711844	8.4	177.3	170.0
414709000	1441070479	31.26142008190635	122.52297904712029	8.4	177.3	170.0
414709000	1441070480	31.261381444403384	122.52298142059718	8.4	177.3	170.0
414709000	1441070481	31.261342411666135	122.52298378443417	8.4	177.3	170.0
414709000	1441070482	31.261303145995573	122.52298612551635	8.4	177.3	170.0
414709000	1441070483	31.2612638096927	122.52298843072886	8.4	177.3	170.0
414709000	1441070484	31.26122456505849	122.52299068695682	8.4	177.3	170.0
414709000	1441070485	31.26118557439392	122.52299288108544	8.4	177.3	170.0
414709000	1441070486	31.261146999999994	122.522995	8.4	177.3	170.0
414709000	1441070487	31.26110894389119	122.52299703513684	8.387500000000001	177.3375	170.125
414709000	1441070488	31.261071266935723	122.52299899613676	8.375	177.375	170.25
414709000	1441070489	31.26103376971538	122.52300089719157	8.3625	177.41250000000002	170.375
414709000	1441070490	31.26099625281185	122.52300275249306	8.350000000000001	177.45000000000002	170.5
414709000	1441070491	31.260958516806834	122.52300457623295	8.3375	177.48749999999998	170.625
414709000	1441070492	31.26092036228205	122.52300638260299	8.325000000000001	177.525	170.75000000000003
414709000	1441070493	31.26088158981921	122.5230081857948	8.3125	177.5625	170.875
414709000	1441070494	31.260841999999993	122.52301	8.3	177.6	171.0
414709000	1441070495	31.26080145813092	122.52301183554025	8.3	177.64	171.0
414709000	1441070496	31.260760088417765	122.52301368725735	8.3	177.67999999999998	171.0
414709000	1441070497	31.260718079791147	122.52301554612325	8.3	177.72	171.0
414709000	1441070498	31.260675621181665	122.52301740310989	8.3	177.76	171.0
414709000	1441070499	31.260632901519955	122.5230192491893	8.3	177.79999999999998	171.0
414709000	1441070500	31.26059010973663	122.5230210753335	8.3	177.84	171.0
414709000	1441070501	31.26054743476233	122.52302287251455	8.3	177.88	171.0
414709000	1441070502	31.2605050655277	122.52302463170456	8.3	177.92	171.0
414709000	1441070503	31.26046319096337	122.52302634387564	8.3	177.96	171.0
414709000	1441070504	31.260422	122.523028	8.3	178.0	171.0
414709000	1441070505	31.260381634196918	122.52302959335161	8.290909090909091	178.02727272727273	170.9090909090909
414709000	1441070506	31.260342045628143	122.5230311264116	8.281818181818183	178.05454545454546	170.8181818181818
414709000	1441070507	31.260303138996413	122.52303260396285	8.272727272727273	178.08181818181816	170.72727272727272
414709000	1441070508	31.260264819004416	122.52303403078822	8.263636363636364	178.1090909090909	170.63636363636365
414709000	1441070509	31.260226990354862	122.52303541167062	8.254545454545454	178.13636363636363	170.54545454545456
414709000	1441070510	31.26018955775045	122.52303675139287	8.245454545454546	178.16363636363636	170.45454545454544
414709000	1441070511	31.26015242589391	122.52303805473777	8.236363636363636	178.1909090909091	170.36363636363637
414709000	1441070512	31.26011549948788	122.52303932648816	8.227272727272727	178.21818181818182	170.27272727272728
414709000	1441070513	31.260078683235097	122.52304057142679	8.218181818181817	178.24545454545455	170.18181818181822
414709000	1441070514	31.260041881838237	122.5230417943365	8.209090909090909	178.27272727272728	170.0909090909091
414709000	1441070515	31.260005000000003	122.52304300000002	8.2	178.3	170.0
414709000	1441070516	31.25996795963113	122.52304419303978	8.2	178.32	170.0
414709000	1441070517	31.25993075147465	122.52304537743707	8.2	178.34	170.0
414709000	1441070518	31.259893383481653	122.52304655701288	8.2	178.36	170.0
414709000	1441070519	31.259855863603242	122.52304773558808	8.2	178.38	170.0
414709000	1441070520	31.259818199790505	122.52304891698368	8.2	178.4	170.0
414709000	1441070521	31.25978039999452	122.52305010502057	8.2	178.42	170.0
414709000	1441070522	31.259742472166383	122.52305130351974	8.2	178.44	170.0
414709000	1441070523	31.259704424257194	122.52305251630209	8.2	178.45999999999998	170.0
414709000	1441070524	31.259666264218026	122.52305374718856	8.2	178.48	170.0
414709000	1441070525	31.259628000000006	122.523055	8.2	178.5	170.0
414709000	1441070526	31.25958965117697	122.52305627698281	8.2	178.51	170.0
414709000	1441070527	31.2595512838139	122.52305757408489	8.2	178.51999999999998	170.0
414709000	1441070528	31.25951297559857	122.52305888567956	8.2	178.53	170.0
414709000	1441070529	31.25947480421873	122.52306020614022	8.2	178.54	170.0
414709000	1441070530	31.259436847362156	122.52306152984026	8.2	178.54999999999998	170.0
414709000	1441070531	31.2593991827166	122.52306285115303	8.2	178.56	170.0
414709000	1441070532	31.25936188796983	122.52306416445197	8.2	178.57000000000002	170.0
414709000	1441070533	31.259325040809625	122.52306546411047	8.2	178.58	170.0
414709000	1441070534	31.259288718923756	122.523066744502	8.2	178.59	170.0
414709000	1441070535	31.259252999999987	122.52306800000001	8.2	178.60000000000002	170.0
414709000	1441070536	31.259217930091207	122.52306922756374	8.19090909090909	178.5818181818182	170.0
414709000	1441070537	31.25918342871075	122.52307043449564	8.181818181818182	178.56363636363636	170.0
414709000	1441070538	31.25914938373702	122.52307163068396	8.172727272727272	178.54545454545453	170.0
414709000	1441070539	31.259115683048474	122.52307282601687	8.163636363636362	178.52727272727273	170.0
414709000	1441070540	31.259082214523488	122.52307403038255	8.154545454545454	178.5090909090909	170.0
414709000	1441070541	31.25904886604051	122.52307525366915	8.145454545454545	178.4909090909091	170.0
414709000	1441070542	31.25901552547794	122.52307650576482	8.136363636363637	178.4727272727273	170.0
414709000	1441070543	31.258982080714198	122.52307779655764	8.127272727272727	178.45454545454547	170.0
414709000	1441070544	31.258948419627693	122.52307913593576	8.118181818181817	178.43636363636364	170.0
414709000	1441070545	31.25891443009682	122.52308053378721	8.10909090909091	178.4181818181818	170.0
414709000	1441070546	31.25888	122.52308200000002	8.1	178.4	170.0
414709000	1441070547	31.258845030410438	122.52308354372535	8.1	178.36249999999998	170.0
414709000	1441070548	31.258809475180545	122.52308517116694	8.1	178.325	170.0
414709000	1441070549	31.258773301357586	122.52308688779164	8.1	178.2875	170.0
414709000	1441070550	31.258736475988798	122.52308869906624	8.1	178.25	170.0
414709000	1441070551	31.258698966121404	122.52309061045759	8.1	178.2125	170.0
414709000	1441070552	31.25866073880264	122.5230926274325	8.1	178.17499999999998	170.0
414709000	1441070553	31.258621761079777	122.52309475545772	8.1	178.1375	170.0
414709000	1441070554	31.258582000000004	122.52309700000002	8.1	178.1	170.0
414709000	1441070555	31.258541466555606	122.52309936146958	8.09	178.04999999999998	170.0
414709000	1441070556	31.258500347518968	122.52310182005031	8.08	178.0	170.0
414709000	1441070557	31.25845887360755	122.5231043508696	8.07	177.95	170.0
414709000	1441070558	31.258417275538775	122.52310692905489	8.06	177.9	170.0
414709000	1441070559	31.258375784030115	122.52310952973374	8.05	177.85	170.0
414709000	1441070560	31.258334629799034	122.52311212803374	8.04	177.79999999999998	170.0
414709000	1441070561	31.258294043562987	122.52311469908257	8.03	177.75	170.0
414709000	1441070562	31.25825425603948	122.52311721800798	8.02	177.7	170.0
414709000	1441070563	31.258215497945972	122.52311965993785	8.01	177.65	170.0
414709000	1441070564	31.258177999999994	122.52312199999999	8.0	177.6	170.0
414709000	1441070565	31.258141916527183	122.52312422015636	8.0	177.5909090909091	170.0909090909091
414709000	1441070566	31.258107096285883	122.52312632970478	8.0	177.58181818181816	170.18181818181822
414709000	1441070567	31.258073311642583	122.52312834477692	8.0	177.57272727272726	170.27272727272728
414709000	1441070568	31.258040334963756	122.52313028150454	8.0	177.56363636363636	170.36363636363637
414709000	1441070569	31.25800793861587	122.52313215601916	8.0	177.55454545454543	170.45454545454544
414709000	1441070570	31.25797589496539	122.52313398445241	8.0	177.54545454545456	170.54545454545456
414709000	1441070571	31.25794397637878	122.52313578293581	8.0	177.53636363636363	170.63636363636365
414709000	1441070572	31.257911955222486	122.52313756760087	8.0	177.52727272727273	170.72727272727272
414709000	1441070573	31.25787960386296	122.52313935457899	8.0	177.51818181818183	170.8181818181818
414709000	1441070574	31.25784669466666	122.52314116000159	8.0	177.5090909090909	170.9090909090909
414709000	1441070575	31.25781299999999	122.52314299999999	8.0	177.5	171.0
414709000	1441070576	31.257778359456324	122.52314488585502	7.99	177.53	171.0
414709000	1441070577	31.257742881536682	122.52314680944512	7.98	177.56	171.0
414709000	1441070578	31.257706741969024	122.5231487577984	7.97	177.59	171.0
414709000	1441070579	31.25767011648129	122.52315071794284	7.96	177.62	171.0
414709000	1441070580	31.257633180801488	122.52315267690655	7.95	177.65	171.0
414709000	1441070581	31.257596110657534	122.52315462171767	7.94	177.68	171.0
414709000	1441070582	31.257559081777437	122.52315653940437	7.930000000000001	177.71	171.0
414709000	1441070583	31.257522269889154	122.52315841699479	7.92	177.74	171.0
414709000	1441070584	31.257485850720684	122.52316024151726	7.91	177.77	171.0
414709000	1441070585	31.25745000000001	122.523162	7.9	177.8	171.0
414709000	1441070586	31.25741485106756	122.52316368227015	7.9	177.83636363636364	171.0
414709000	1441070587	31.2573803677136	122.52316528935006	7.9	177.87272727272727	171.0
414709000	1441070588	31.25734647134077	122.52316682506095	7.9	177.9090909090909	171.0
414709000	1441070589	31.257313083351768	122.52316829322397	7.9	177.94545454545457	171.0
414709000	1441070590	31.257280125149272	122.5231696976603	7.9	177.98181818181817	171.0
414709000	1441070591	31.257247518135937	122.52317104219104	7.9	178.01818181818183	171.0
414709000	1441070592	31.25721518371442	122.52317233063732	7.9	178.05454545454543	171.0
414709000	1441070593	31.2571830432874	122.52317356682025	7.9	178.0909090909091	171.0
414709000	1441070594	31.25715101825757	122.52317475456097	7.9	178.12727272727273	171.0
414709000	1441070595	31.25711903002754	122.52317589768052	7.9	178.16363636363633	171.0
414709000	1441070596	31.257087	122.523177	7.9	178.2	171.0
414709000	1441070597	31.257054829468178	122.52317806572067	7.890000000000001	178.24999999999997	171.0
414709000	1441070598	31.257022339287484	122.52317910056449	7.88	178.29999999999998	171.0
414709000	1441070599	31.25698933020391	122.52318011063363	7.87	178.35	171.0
414709000	1441070600	31.25695560296344	122.52318110203012	7.86	178.4	171.0
414709000	1441070601	31.25692095831204	122.52318208085612	7.85	178.45	171.0
414709000	1441070602	31.256885196995682	122.52318305321366	7.84	178.5	171.0
414709000	1441070603	31.256848119760352	122.52318402520481	7.83	178.54999999999998	171.0
414709000	1441070604	31.25680952735199	122.52318500293157	7.82	178.60000000000002	171.0
414709000	1441070605	31.256769220516563	122.523185992496	7.81	178.65	171.0
414709000	1441070606	31.256726999999998	122.523187	7.8	178.70000000000002	171.0
414709000	1441070607	31.256682806327824	122.52318802873677	7.8	178.7375	171.0
414709000	1441070608	31.256637139143795	122.52318907076432	7.8	178.775	171.0
414709000	1441070609	31.25659063787127	122.52319011533193	7.8	178.8125	171.0
414709000	1441070610	31.256543941933625	122.52319115168893	7.8	178.85000000000002	171.0
414709000	1441070611	31.25649769075426	122.52319216908474	7.8	178.88750000000002	171.0
414709000	1441070612	31.256452523756575	122.52319315676883	7.8	178.925	171.0
414709000	1441070613	31.256409080364012	122.5231941039907	7.8	178.9625	171.0
414709000	1441070614	31.25636799999999	122.523195	7.8	179.0	171.0
414709000	1441070615	31.256329740306654	122.52319583674996	7.8	179.01818181818183	171.0
414709000	1441070616	31.25629403180064	122.52319661700851	7.8	179.03636363636366	171.0
414709000	1441070617	31.256260423217295	122.52319734624704	7.8	179.05454545454546	171.0
414709000	1441070618	31.256228463291908	122.52319802993702	7.8	179.07272727272726	171.0
414709000	1441070619	31.25619770075976	122.52319867354981	7.8	179.0909090909091	171.0
414709000	1441070620	31.256167684356132	122.5231992825568	7.8	179.10909090909092	171.0
414709000	1441070621	31.25613796281631	122.5231998624293	7.8	179.12727272727273	171.0
414709000	1441070622	31.25610808487553	122.5232004186386	7.8	179.14545454545456	171.0
414709000	1441070623	31.25607759926907	122.52320095665598	7.8	179.16363636363636	171.0
414709000	1441070624	31.256046054732135	122.52320148195271	7.8	179.1818181818182	171.0
414709000	1441070625	31.256013	122.523202	7.8	179.2	171.0
414709000	1441070626	31.255978106694183	122.52320251628365	7.79	179.22	170.9
414709000	1441070627	31.255941537981418	122.52320303634771	7.78	179.24	170.8
414709000	1441070628	31.255903579914822	122.52320356575096	7.77	179.26	170.7
414709000	1441070629	31.255864518547433	122.52320411005203	7.76	179.28	170.6
414709000	1441070630	31.255824639932356	122.52320467480962	7.75	179.29999999999998	170.5
414709000	1441070631	31.255784230122682	122.52320526558243	7.74	179.32000000000002	170.4
414709000	1441070632	31.255743575171497	122.52320588792918	7.73	179.34	170.3
414709000	1441070633	31.255702961131913	122.52320654740853	7.72	179.36	170.2
414709000	1441070634	31.255662674057053	122.52320724957924	7.71	179.38000000000002	170.1
414709000	1441070635	31.255622999999996	122.523208	7.7	179.4	170.0
414709000	1441070636	31.25558417410681	122.52320880184865	7.7	179.39000000000001	170.0
414709000	1441070637	31.255546227895113	122.52320964877947	7.7	179.38000000000002	170.0
414709000	1441070638	31.25550914197545	122.52321053206595	7.7	179.37	170.0
414709000	1441070639	31.255472896958356	122.52321144298146	7.7	179.36	170.0
414709000	1441070640	31.255437473454386	122.52321237279955	7.7	179.35000000000002	170.0
414709000	1441070641	31.255402852074056	122.52321331279363	7.7	179.34	170.0
414709000	1441070642	31.255369013427913	122.52321425423723	7.7	179.33	170.0
414709000	1441070643	31.255335938126503	122.5232151884038	7.7	179.32000000000002	170.0
414709000	1441070644	31.25530360678035	122.52321610656688	7.7	179.31000000000003	170.0
414709000	1441070645	31.255272	122.52321700000002	7.7	179.3	170.0
414709000	1441070646	31.25524106488632	122.5232178639588	7.690909090909091	179.26363636363638	170.0
414709000	1441070647	31.255210614501504	122.52321870962739	7.681818181818182	179.22727272727275	170.0
414709000	1441070648	31.25518042839806	122.52321955217197	7.672727272727273	179.19090909090912	170.0
414709000	1441070649	31.25515028612849	122.52322040675877	7.663636363636364	179.15454545454546	170.0
414709000	1441070650	31.25511996724531	122.52322128855388	7.654545454545454	179.11818181818182	170.0
414709000	1441070651	31.255089251301023	122.52322221272347	7.6454545454545455	179.08181818181822	170.0
414709000	1441070652	31.255057917848113	122.5232231944336	7.636363636363636	179.04545454545456	170.0
414709000	1441070653	31.255025746439074	122.52322424885033	7.627272727272727	179.00909090909093	170.0
414709000	1441070654	31.25499251662639	122.52322539113968	7.618181818181818	178.97272727272727	170.0
414709000	1441070655	31.254958007962546	122.52322663646758	7.6090909090909085	178.93636363636367	170.0
414709000	1441070656	31.254922	122.523228	7.6	178.9	170.0
414709000	1441070657	31.254884380540805	122.523229489916	7.6	178.85555555555558	170.0
414709000	1441070658	31.254845470385337	122.52323108644744	7.6	178.8111111111111	170.0
414709000	1441070659	31.25480569858357	122.52323276283944	7.6	178.76666666666668	170.0
414709000	1441070660	31.254765494185452	122.52323449233717	7.6	178.72222222222223	170.0
414709000	1441070661	31.254725286240994	122.52323624818594	7.6	178.67777777777778	170.0
414709000	1441070662	31.254685503800204	122.52323800363112	7.6	178.63333333333333	170.0
414709000	1441070663	31.25464657591309	122.52323973191814	7.6	178.5888888888889	170.0
414709000	1441070664	31.254608931629686	122.52324140629256	7.6	178.54444444444442	170.0
414709000	1441070665	31.254572999999993	122.52324299999998	7.6	178.5	170.0
414709000	1441070666	31.254539072244217	122.52324449410656	7.588888888888889	178.5	170.0
414709000	1441070667	31.254506888262767	122.52324590096035	7.5777777777777775	178.5	170.0
414709000	1441070668	31.25447605012624	122.52324724072975	7.566666666666666	178.5	170.0
414709000	1441070669	31.254446159905168	122.52324853358319	7.555555555555555	178.5	170.0
414709000	1441070670	31.25441681967007	122.52324979968895	7.544444444444444	178.5	170.0
414709000	1441070671	31.254387631491507	122.52325105921533	7.533333333333333	178.5	170.0
414709000	1441070672	31.25435819743997	122.52325233233053	7.522222222222222	178.5	170.0
414709000	1441070673	31.254328119585967	122.52325363920274	7.511111111111111	178.5	170.0
414709000	1441070674	31.254297000000008	122.523255	7.5	178.5	170.0
414709000	1441070675	31.25426455178818	122.52325642887959	7.5	178.5	170.1
414709000	1441070676	31.25423093219903	122.52325791595534	7.5	178.5	170.2
414709000	1441070677	31.254196409516673	122.52325944533032	7.5	178.5	170.3
414709000	1441070678	31.25416125202527	122.52326100110763	7.5	178.5	170.4
414709000	1441070679	31.254125728008983	122.5232625673904	7.5	178.5	170.5
414709000	1441070680	31.25409010575196	122.52326412828187	7.5	178.5	170.6
414709000	1441070681	31.25405465353836	122.52326566788524	7.5	178.5	170.7
414709000	1441070682	31.254019639652398	122.52326717030382	7.5	178.5	170.8
414709000	1441070683	31.253985332378196	122.52326861964096	7.5	178.5	170.9
414709000	1441070684	31.253951999999998	122.52327	7.5	178.5	171.0
414709000	1441070685	31.25391982358623	122.52327129988389	7.5	178.50833333333333	171.0
414709000	1441070686	31.253888635342406	122.5232725253936	7.5	178.51666666666665	171.0
414709000	1441070687	31.253858180258334	122.52327368702962	7.5	178.52499999999998	171.0
414709000	1441070688	31.25382820332377	122.52327479529238	7.5	178.53333333333333	171.0
414709000	1441070689	31.253798449528457	122.5232758606823	7.5	178.54166666666666	171.0
414709000	1441070690	31.253768663862182	122.52327689369974	7.5	178.54999999999998	171.0
414709000	1441070691	31.2537385913147	122.52327790484507	7.5	178.55833333333334	171.0
414709000	1441070692	31.253707976875734	122.5232789046186	7.5	178.56666666666666	171.0
414709000	1441070693	31.25367656553506	122.52327990352063	7.5	178.57500000000002	171.0
414709000	1441070694	31.25364410228238	122.52328091205136	7.5	178.58333333333334	171.0
414709000	1441070695	31.25361033210746	122.52328194071112	7.5	178.5916666666667	171.0
414709000	1441070696	31.25357500000001	122.52328300000002	7.5	178.60000000000002	171.0
414709000	1441070697	31.253537972146766	122.52328409541903	7.488888888888889	178.64444444444445	171.0
414709000	1441070698	31.253499599522524	122.52328521247202	7.477777777777778	178.6888888888889	171.0
414709000	1441070699	31.253460354299122	122.52328633166377	7.466666666666667	178.73333333333335	171.0
414709000	1441070700	31.253420708648378	122.52328743349902	7.455555555555556	178.7777777777778	171.0
414709000	1441070701	31.25338113474217	122.52328849848264	7.444444444444445	178.82222222222222	171.0
414709000	1441070702	31.253342104752342	122.52328950711954	7.433333333333334	178.86666666666667	171.0
414709000	1441070703	31.253304090850776	122.5232904399147	7.4222222222222225	178.91111111111113	171.0
414709000	1441070704	31.253267565209356	122.52329127737318	7.411111111111111	178.95555555555558	171.0
414709000	1441070705	31.253233	122.523292	7.4	179.0	171.0
414709000	1441070706	31.253200696345097	122.5232925946787	7.4	179.03	170.9
414709000	1441070707	31.253170271169168	122.52329307380617	7.4	179.06	170.8
414709000	1441070708	31.253141170347174	122.52329345615765	7.4	179.09	170.7
414709000	1441070709	31.253112839754102	122.52329376050831	7.4	179.12	170.6
414709000	1441070710	31.253084725264888	122.5232940056333	7.4	179.15	170.5
414709000	1441070711	31.253056272754517	122.5232942103077	7.4	179.18000000000004	170.4
414709000	1441070712	31.253026928097913	122.52329439330659	7.4	179.21000000000004	170.3
414709000	1441070713	31.25299613717002	122.52329457340494	7.4	179.24	170.2
414709000	1441070714	31.25296334584575	122.52329476937777	7.4	179.27	170.1
414709000	1441070715	31.25292799999999	122.52329500000002	7.4	179.3	170.0
414709000	1441070716	31.2528897533221	122.52329527892626	7.4	179.34444444444446	170.0
414709000	1441070717	31.25284909075909	122.52329559933	7.4	179.38888888888889	170.0
414709000	1441070718	31.25280670507241	122.52329594926442	7.4	179.43333333333334	170.0
414709000	1441070719	31.252763289023562	122.52329631678273	7.4	179.47777777777776	170.0
414709000	1441070720	31.252719535374037	122.52329668993828	7.4	179.52222222222224	170.0
414709000	1441070721	31.252676136885373	122.52329705678434	7.4	179.56666666666666	170.0
414709000	1441070722	31.25263378631911	122.52329740537436	7.4	179.61111111111111	170.0
414709000	1441070723	31.252593176436793	122.52329772376176	7.4	179.65555555555557	170.0
414709000	1441070724	31.252555000000005	122.523298	7.4	179.7	170.0
414709000	1441070725	31.252519743287646	122.52329822632667	7.390000000000001	179.70999999999998	170.0
414709000	1441070726	31.25248706664792	122.5232984117156	7.38	179.72	170.0
414709000	1441070727	31.25245642394628	122.52329856932458	7.37	179.73	170.0
414709000	1441070728	31.252427269048216	122.5232987123114	7.36	179.73999999999998	170.0
414709000	1441070729	31.252399055819183	122.52329885383388	7.35	179.75000000000003	170.0
414709000	1441070730	31.252371238124645	122.52329900704966	7.34	179.76000000000002	170.0
414709000	1441070731	31.25234326983004	122.52329918511653	7.33	179.77	170.0
414709000	1441070732	31.252314604800773	122.52329940119212	7.32	179.78	170.0
414709000	1441070733	31.25228469690229	122.52329966843408	7.31	179.79000000000002	170.0
414709000	1441070734	31.252252999999993	122.5233	7.3	179.8	170.0
414709000	1441070735	31.252219132416762	122.52330040486412	7.3	179.77777777777777	170.0
414709000	1441070736	31.25218337030536	122.52330087526713	7.3	179.75555555555556	170.0
414709000	1441070737	31.25214615427606	122.52330139926636	7.3	179.73333333333335	170.0
414709000	1441070738	31.25210792493911	122.52330196491926	7.3	179.7111111111111	170.0
414709000	1441070739	31.25206912290481	122.52330256028324	7.3	179.6888888888889	170.0
414709000	1441070740	31.252030188783447	122.5233031734158	7.3	179.66666666666666	170.0
414709000	1441070741	31.25199156318532	122.52330379237438	7.3	179.64444444444445	170.0
414709000	1441070742	31.25195368672072	122.52330440521658	7.3	179.62222222222223	170.0
414709000	1441070743	31.251916999999995	122.52330500000001	7.3	179.6	170.0
414709000	1441070744	31.251881839500644	122.52330556861224	7.3	179.55833333333334	170.0
414709000	1441070745	31.25184812516884	122.52330611826086	7.3	179.51666666666668	170.0
414709000	1441070746	31.251815672817926	122.52330665998348	7.3	179.475	170.0
414709000	1441070747	31.25178429826125	122.52330720481756	7.3	179.43333333333334	170.0
414709000	1441070748	31.251753817312157	122.52330776380063	7.3	179.39166666666665	170.0
414709000	1441070749	31.25172404578397	122.52330834797017	7.3	179.35	170.0
414709000	1441070750	31.25169479949002	122.52330896836368	7.3	179.30833333333334	170.0
414709000	1441070751	31.25166589424362	122.52330963601857	7.3	179.26666666666668	170.0
414709000	1441070752	31.251637145858105	122.52331036197224	7.3	179.225	170.0
414709000	1441070753	31.251608370146794	122.52331115726211	7.3	179.18333333333334	170.0
414709000	1441070754	31.251579382922984	122.52331203292559	7.3	179.14166666666668	170.0
414709000	1441070755	31.251549999999998	122.523313	7.3	179.1	170.0
414709000	1441070756	31.2515200664967	122.5233140651443	7.290909090909091	179.0818181818182	170.0909090909091
414709000	1441070757	31.251489544754154	122.52331521750392	7.281818181818181	179.06363636363636	170.18181818181822
414709000	1441070758	31.251458426419	122.5233164418459	7.2727272727272725	179.04545454545456	170.27272727272728
414709000	1441070759	31.251426703137874	122.52331772293734	7.263636363636364	179.02727272727273	170.36363636363637
414709000	1441070760	31.251394366557406	122.52331904554529	7.254545454545455	179.00909090909093	170.45454545454544
414709000	1441070761	31.251361408324225	122.52332039443691	7.245454545454545	178.9909090909091	170.54545454545456
414709000	1441070762	31.251327820084978	122.5233217543793	7.236363636363636	178.97272727272727	170.63636363636365
414709000	1441070763	31.251293593486302	122.52332311013963	7.2272727272727275	178.95454545454547	170.72727272727272
414709000	1441070764	31.25125872017481	122.52332444648505	7.218181818181819	178.93636363636367	170.8181818181818
414709000	1441070765	31.25122319179716	122.52332574818277	7.209090909090909	178.91818181818184	170.9090909090909
414709000	1441070766	31.251186999999994	122.52332699999998	7.2	178.9	171.0
414709000	1441070767	31.25115017045314	122.52332818984671	7.2	178.9	171.0
414709000	1441070768	31.2511128649193	122.52332931820396	7.2	178.9	171.0
414709000	1441070769	31.251075279184363	122.52333038869546	7.2	178.9	171.0
414709000	1441070770	31.251037609034224	122.52333140494507	7.2	178.9	171.0
414709000	1441070771	31.251000050254806	122.52333237057651	7.2	178.9	171.0
414709000	1441070772	31.250962798632024	122.5233332892136	7.2	178.9	171.0
414709000	1441070773	31.250926049951783	122.52333416448016	7.2	178.9	171.0
414709000	1441070774	31.25088999999999	122.52333499999999	7.2	178.9	171.0
414709000	1441070775	31.250854793802738	122.52333579894322	7.2	178.94545454545457	171.0
414709000	1441070776	31.250820373346606	122.52333656266528	7.2	178.9909090909091	171.0
414709000	1441070777	31.250786629858297	122.52333729206795	7.2	179.03636363636366	171.0
414709000	1441070778	31.250753454564553	122.52333798805297	7.2	179.08181818181822	171.0
414709000	1441070779	31.250720738692095	122.52333865152211	7.2	179.12727272727273	171.0
414709000	1441070780	31.250688373467614	122.52333928337707	7.2	179.1727272727273	171.0
414709000	1441070781	31.250656250117835	122.52333988451964	7.2	179.21818181818182	171.0
414709000	1441070782	31.250624259869493	122.52334045585148	7.2	179.26363636363638	171.0
414709000	1441070783	31.250592293949257	122.52334099827435	7.2	179.30909090909094	171.0
414709000	1441070784	31.25056024358386	122.52334151268997	7.2	179.35454545454544	171.0
414709000	1441070785	31.250528000000003	122.523342	7.2	179.4	171.0
414709000	1441070786	31.250495479731665	122.52334246104584	7.2	179.45000000000002	171.0
414709000	1441070787	31.250462700541995	122.52334289642762	7.2	179.5	171.0
414709000	1441070788	31.250429705501418	122.52334330668509	7.2	179.55	171.0
414709000	1441070789	31.25039653768038	122.52334369235803	7.2	179.60000000000002	171.0
414709000	1441070790	31.25036324014927	122.52334405398621	7.2	179.65000000000003	171.0
414709000	1441070791	31.250329855978553	122.5233443921094	7.2	179.70000000000002	171.0
414709000	1441070792	31.250296428238652	122.5233447072674	7.2	179.75000000000003	171.0
414709000	1441070793	31.250263	122.523345	7.2	179.8	171.0
414709000	1441070794	31.25022960616735	122.52334527103429	7.2	179.83	171.0
414709000	1441070795	31.25019624898276	122.52334552184664	7.2	179.86	171.0
414709000	1441070796	31.250162922522584	122.52334575410077	7.2	179.89000000000001	171.0
414709000	1441070797	31.250129620863202	122.52334596946041	7.2	179.92000000000002	171.0
414709000	1441070798	31.25009633808096	122.52334616958917	7.2	179.95	171.0
414709000	1441070799	31.250063068252253	122.52334635615084	7.2	179.98	171.0
414709000	1441070800	31.25002980545344	122.52334653080906	7.2	180.01	171.0
414709000	1441070801	31.24999654376088	122.52334669522753	7.2	180.04	171.0
414709000	1441070802	31.24996327725093	122.52334685106996	7.2	180.07	171.0
414709000	1441070803	31.249930000000006	122.52334700000002	7.2	180.1	171.0
414709000	1441070804	31.24989670627018	122.52334714260871	7.208333333333334	180.13333333333333	171.0
414709000	1441070805	31.249863391066732	122.52334727519636	7.216666666666667	180.16666666666666	171.0
414709000	1441070806	31.249830049580616	122.5233473929906	7.225	180.2	171.0
414709000	1441070807	31.24979667700283	122.52334749121908	7.233333333333333	180.23333333333335	171.0
414709000	1441070808	31.249763268524394	122.52334756510947	7.241666666666667	180.26666666666665	171.0
414709000	1441070809	31.249729819336274	122.52334760988941	7.25	180.29999999999998	171.0
414709000	1441070810	31.24969632462948	122.52334762078661	7.258333333333333	180.33333333333334	171.0
414709000	1441070811	31.24966277959499	122.52334759302872	7.266666666666667	180.36666666666665	171.0
414709000	1441070812	31.249629179423803	122.52334752184342	7.275	180.4	171.0
414709000	1441070813	31.249595519306915	122.5233474024584	7.283333333333333	180.4333333333333	171.0
414709000	1441070814	31.249561794435312	122.52334723010136	7.291666666666666	180.46666666666667	171.0
414709000	1441070815	31.249528	122.52334700000002	7.3	180.5	171.0
414709000	1441070816	31.2494941360203	122.52334671390895	7.3	180.51	171.0
414709000	1441070817	31.249460221828905	122.5233463996902	7.3	180.51999999999998	171.0
414709000	1441070818	31.249426281586818	122.52334609173265	7.3	180.53	171.0
414709000	1441070819	31.249392339455113	122.52334582442518	7.3	180.54	171.0
414709000	1441070820	31.24935841959479	122.52334563215655	7.3	180.54999999999998	171.0
414709000	1441070821	31.249324546166882	122.52334554931547	7.3	180.56	171.0
414709000	1441070822	31.249290743332423	122.52334561029066	7.3	180.57	171.0
414709000	1441070823	31.249257035252445	122.52334584947077	7.3	180.57999999999998	171.0
414709000	1441070824	31.24922344608795	122.52334630124436	7.3	180.58999999999997	171.0
414709000	1441070825	31.24919	122.52334700000002	7.3	180.6	171.0
414709000	1441070826	31.249156721958602	122.523347966303	7.3	180.56666666666666	171.0
414709000	1441070827	31.249123640169937	122.52334916542591	7.3	180.5333333333333	171.0
414709000	1441070828	31.249090783649155	122.52335054881804	7.3	180.5	171.0
414709000	1441070829	31.249058181411442	122.5233520679289	7.3	180.46666666666667	171.0
414709000	1441070830	31.24902586247195	122.52335367420801	7.3	180.4333333333333	171.0
414709000	1441070831	31.248993855845875	122.52335531910497	7.3	180.4	171.0
414709000	1441070832	31.24896219054841	122.52335695406946	7.3	180.36666666666667	171.0
414709000	1441070833	31.248930895594725	122.52335853055118	7.3	180.33333333333334	171.0
414709000	1441070834	31.2489	122.52336	7.3	180.3	171.0
414709000	1441070835	31.248869510386875	122.52336132497435	7.3	180.23636363636362	171.0
414709000	1441070836	31.24883934380778	122.52336251246726	7.3	180.1727272727273	171.0
414709000	1441070837	31.248809394922525	122.52336358058041	7.3	180.1090909090909	171.0
414709000	1441070838	31.248779558390982	122.52336454741537	7.3	180.04545454545456	171.0
414709000	1441070839	31.248749728872976	122.52336543107377	7.3	179.98181818181817	171.0
414709000	1441070840	31.248719801028358	122.52336624965707	7.3	179.91818181818184	171.0
414709000	1441070841	31.248689669516953	122.52336702126686	7.3	179.85454545454544	171.0
414709000	1441070842	31.248659228998587	122.52336776400459	7.3	179.7909090909091	171.0
414709000	1441070843	31.24862837413309	122.52336849597175	7.3	179.72727272727272	171.0
414709000	1441070844	31.248596999580275	122.52336923526975	7.3	179.66363636363639	171.0
414709000	1441070845	31.248565000000003	122.52337	7.3	179.6	171.0
414709000	1441070846	31.248532306408155	122.52337080275807	7.3	179.58888888888887	171.0
414709000	1441070847	31.248498995244997	122.52337163411607	7.3	179.57777777777775	171.0
414709000	1441070848	31.24846517930689	122.52337247914045	7.3	179.56666666666666	171.0
414709000	1441070849	31.248430971390153	122.52337332289756	7.3	179.55555555555557	171.0
414709000	1441070850	31.248396484291174	122.52337415045385	7.3	179.54444444444445	171.0
414709000	1441070851	31.248361830806306	122.52337494687573	7.3	179.53333333333333	171.0
414709000	1441070852	31.248327123731915	122.52337569722972	7.3	179.52222222222224	171.0
414709000	1441070853	31.24829247586435	122.5233763865823	7.3	179.51111111111112	171.0
414709000	1441070854	31.248257999999996	122.52337700000001	7.3	179.5	171.0
414709000	1441070855	31.248223779418485	122.52337752687701	7.31	179.5	171.0
414709000	1441070856	31.24818977933252	122.52337797391789	7.32	179.5	171.0
414709000	1441070857	31.248155935438074	122.52337835215482	7.33	179.5	171.0
414709000	1441070858	31.248122183431075	122.5233786726199	7.34	179.5	171.0
414709000	1441070859	31.248088459007537	122.5233789463453	7.35	179.5	171.0
414709000	1441070860	31.248054697863395	122.52337918436311	7.36	179.5	171.0
414709000	1441070861	31.24802083569463	122.52337939770543	7.37	179.5	171.0
414709000	1441070862	31.247986808197155	122.52337959740429	7.38	179.5	171.0
414709000	1441070863	31.247952551066966	122.52337979449182	7.390000000000001	179.5	171.0
414709000	1441070864	31.247917999999995	122.52337999999999	7.4	179.5	171.0
414709000	1441070865	31.247883120634004	122.523380221977	7.4	179.50909090909093	171.0
414709000	1441070866	31.24784799837387	122.52338045653556	7.4	179.51818181818183	171.0
414709000	1441070867	31.247812748566286	122.52338069680451	7.4	179.52727272727273	171.0
414709000	1441070868	31.247777486557926	122.52338093591278	7.4	179.53636363636366	171.0
414709000	1441070869	31.247742327695494	122.52338116698924	7.4	179.54545454545456	171.0
414709000	1441070870	31.24770738732566	122.52338138316281	7.4	179.55454545454543	171.0
414709000	1441070871	31.247672780795142	122.52338157756242	7.4	179.56363636363636	171.0
414709000	1441070872	31.247638623450605	122.52338174331697	7.4	179.57272727272726	171.0
414709000	1441070873	31.24760503063877	122.52338187355545	7.4	179.58181818181816	171.0
414709000	1441070874	31.247572117706344	122.5233819614068	7.4	179.5909090909091	171.0
414709000	1441070875	31.24754	122.523382	7.4	179.6	171.0
414709000	1441070876	31.247508732929834	122.52338198629893	7.4	179.62	171.0
414709000	1441070877	31.247478132159298	122.52338193260705	7.4	179.64	171.0
414709000	1441070878	31.24744795341521	122.52338185506274	7.4	179.66	171.0
414709000	1441070879	31.24741795242442	122.52338176980427	7.4	179.68	171.0
414709000	1441070880	31.24738788491372	122.52338169296999	7.4	179.70000000000002	171.0
414709000	1441070881	31.247357506609937	122.52338164069819	7.4	179.72000000000003	171.0
414709000	1441070882	31.24732657323988	122.52338162912704	7.4	179.74	171.0
414709000	1441070883	31.24729484053034	122.52338167439487	7.4	179.76000000000002	171.0
414709000	1441070884	31.24726206420812	122.5233817926398	7.4	179.78	171.0
414709000	1441070885	31.247228000000003	122.523382	7.4	179.8	171.0
414709000	1441070886	31.247192485714827	122.52338230775874	7.4	179.75555555555556	171.0
414709000	1441070887	31.247155687489673	122.52338270777958	7.4	179.71111111111114	171.0
414709000	1441070888	31.247117853543624	122.52338318707125	7.4	179.66666666666666	171.0
414709000	1441070889	31.247079232095818	122.52338373264249	7.4	179.62222222222223	171.0
414709000	1441070890	31.247040071365383	122.52338433150203	7.4	179.57777777777778	171.0
414709000	1441070891	31.247000619571438	122.52338497065871	7.4	179.53333333333336	171.0
414709000	1441070892	31.246961124933126	122.52338563712135	7.4	179.48888888888888	171.0
414709000	1441070893	31.24692183566959	122.52338631789883	7.4	179.44444444444446	171.0
414709000	1441070894	31.246883	122.523387	7.4	179.4	171.0
414709000	1441070895	31.246844825019892	122.52338767203034	7.4	179.38181818181818	171.0
414709000	1441070896	31.246807353330425	122.52338832898135	7.4	179.36363636363637	171.0
414709000	1441070897	31.246770586409156	122.52338896744112	7.4	179.34545454545454	171.0
414709000	1441070898	31.24673452573361	122.52338958399766	7.4	179.3272727272727	171.0
414709000	1441070899	31.24669917278138	122.52339017523903	7.4	179.3090909090909	171.0
414709000	1441070900	31.246664529029992	122.52339073775327	7.4	179.2909090909091	171.0
414709000	1441070901	31.246630595956997	122.52339126812845	7.4	179.27272727272728	171.0
414709000	1441070902	31.246597375039954	122.52339176295267	7.4	179.25454545454545	171.0
414709000	1441070903	31.246564867756405	122.52339221881394	7.4	179.23636363636365	171.0
414709000	1441070904	31.2465330755839	122.52339263230037	7.4	179.21818181818182	171.0
414709000	1441070905	31.246501999999996	122.523393	7.4	179.2	171.0
414709000	1441070906	31.246471601590574	122.5233933203035	7.411111111111111	179.22222222222223	171.0
414709000	1441070907	31.246441677374843	122.52339359881182	7.4222222222222225	179.24444444444444	171.0
414709000	1441070908	31.24641198348032	122.52339384292853	7.433333333333334	179.26666666666668	171.0
414709000	1441070909	31.24638227603454	122.52339406005711	7.444444444444445	179.2888888888889	171.0
414709000	1441070910	31.246352311165044	122.52339425760105	7.455555555555556	179.3111111111111	171.0
414709000	1441070911	31.246321844999333	122.52339444296386	7.466666666666667	179.33333333333334	171.0
414709000	1441070912	31.246290633664913	122.523394623549	7.477777777777778	179.35555555555558	171.0
414709000	1441070913	31.246258433289288	122.52339480675988	7.488888888888889	179.37777777777777	171.0
414709000	1441070914	31.246224999999992	122.52339500000001	7.5	179.4	171.0
414709000	1441070915	31.2461901607196	122.52339520955998	7.5	179.42000000000002	171.0
414709000	1441070916	31.246154025551093	122.52339543727943	7.5	179.44	171.0
414709000	1441070917	31.24611677539253	122.52339568388524	7.5	179.46	171.0
414709000	1441070918	31.246078591141988	122.52339595010423	7.5	179.48000000000002	171.0
414709000	1441070919	31.246039653697547	122.52339623666327	7.5	179.5	171.0
414709000	1441070920	31.2460001439573	122.52339654428927	7.5	179.52	171.0
414709000	1441070921	31.24596024281933	122.52339687370903	7.5	179.54	171.0
414709000	1441070922	31.24592013118172	122.52339722564952	7.5	179.56	171.0
414709000	1441070923	31.24587998994258	122.52339760083755	7.5	179.58	171.0
414709000	1441070924	31.245839999999998	122.52339800000001	7.5	179.6	171.0
414709000	1441070925	31.24580031232492	122.52339842222521	7.509090909090909	179.60909090909092	171.0
414709000	1441070926	31.245760958179602	122.52339886004694	7.5181818181818185	179.61818181818182	171.0
414709000	1441070927	31.245721938899102	122.5233993043604	7.527272727272727	179.62727272727273	171.0
414709000	1441070928	31.24568325581856	122.52339974606082	7.536363636363636	179.63636363636365	171.0
414709000	1441070929	31.24564491027302	122.52340017604342	7.545454545454545	179.64545454545456	171.0
414709000	1441070930	31.245606903597572	122.52340058520349	7.554545454545455	179.65454545454543	171.0
414709000	1441070931	31.24556923712733	122.52340096443623	7.5636363636363635	179.66363636363636	171.0
414709000	1441070932	31.245531912197368	122.52340130463696	7.572727272727272	179.67272727272726	171.0
414709000	1441070933	31.24549493014277	122.52340159670096	7.581818181818181	179.68181818181816	171.0
414709000	1441070934	31.24545829229861	122.52340183152353	7.590909090909091	179.6909090909091	171.0
414709000	1441070935	31.245422000000005	122.523402	7.6	179.7	171.0
414709000	1441070936	31.245386046160696	122.52340209710191	7.6	179.72222222222223	170.88888888888889
414709000	1441070937	31.245350390009104	122.52340213410568	7.6	179.74444444444444	170.77777777777777
414709000	1441070938	31.245314982352344	122.5234021263639	7.6	179.76666666666665	170.66666666666666
414709000	1441070939	31.245279773997478	122.52340208922917	7.6	179.7888888888889	170.55555555555557
414709000	1441070940	31.24524471575163	122.52340203805404	7.6	179.8111111111111	170.44444444444446
414709000	1441070941	31.245209758421872	122.52340198819107	7.6	179.83333333333334	170.33333333333334
414709000	1441070942	31.245174852815293	122.52340195499274	7.6	179.85555555555555	170.22222222222223
414709000	1441070943	31.245139949738977	122.52340195381156	7.6	179.87777777777777	170.11111111111111
414709000	1441070944	31.24510499999999	122.523402	7.6	179.9	170.0
414709000	1441070945	31.245069969291727	122.52340210546575	7.6	179.87	170.0
414709000	1441070946	31.245034882852647	122.52340226833748	7.6	179.84	170.0
414709000	1441070947	31.244999780807483	122.52340248329911	7.6	179.81	170.0
414709000	1441070948	31.244964703281003	122.52340274503459	7.6	179.78	170.0
414709000	1441070949	31.24492969039793	122.52340304822785	7.6	179.75000000000003	170.0
414709000	1441070950	31.244894782283026	122.52340338756288	7.6	179.72	170.0
414709000	1441070951	31.24486001906103	122.52340375772363	7.6	179.69	170.0
414709000	1441070952	31.244825440856694	122.52340415339407	7.6	179.66	170.0
414709000	1441070953	31.244791087794763	122.52340456925818	7.6	179.63	170.0
414709000	1441070954	31.244756999999996	122.523405	7.6	179.6	170.0
414709000	1441070955	31.244723205004366	122.52340544110942	7.6	179.595	170.0
414709000	1441070956	31.244689679968662	122.52340589130011	7.6	179.59	170.0
414709000	1441070957	31.24465638946089	122.52340635009176	7.6	179.585	170.0
414709000	1441070958	31.244623298049067	122.52340681700393	7.6	179.58	170.0
414709000	1441070959	31.24459037030118	122.52340729155628	7.6	179.575	170.0
414709000	1441070960	31.244557570785258	122.52340777326842	7.6	179.57	170.0
414709000	1441070961	31.244524864069298	122.52340826165994	7.6	179.565	170.0
414709000	1441070962	31.244492214721312	122.52340875625046	7.6	179.56	170.0
414709000	1441070963	31.244459587309294	122.52340925655966	7.6	179.555	170.0
414709000	1441070964	31.244426946401255	122.52340976210706	7.6	179.55	170.0
414709000	1441070965	31.244394256565204	122.52341027241235	7.6	179.54500000000002	170.0
414709000	1441070966	31.244361482369133	122.52341078699511	7.6	179.54	170.0
414709000	1441070967	31.244328588381038	122.52341130537499	7.6	179.535	170.0
414709000	1441070968	31.24429553916894	122.52341182707156	7.6	179.53	170.0
414709000	1441070969	31.244262299300825	122.52341235160443	7.6	179.525	170.0
414709000	1441070970	31.244228833344692	122.52341287849325	7.6	179.52	170.0
414709000	1441070971	31.24419510586855	122.5234134072576	7.6	179.51500000000001	170.0
414709000	1441070972	31.244161081440385	122.52341393741712	7.6	179.51	170.0
414709000	1441070973	31.2441267246282	122.52341446849138	7.6	179.505	170.0
414709000	1441070974	31.244092000000002	122.523415	7.6	179.5	170.0
414709000	1441070975	31.24405688291117	122.5234155312149	7.6049999999999995	179.51	170.0
414709000	1441070976	31.244021391866713	122.52341606041719	7.609999999999999	179.52	170.0
414709000	1441070977	31.24398555615904	122.52341658564025	7.614999999999999	179.53	170.0
414709000	1441070978	31.243949405080546	122.52341710491748	7.62	179.54	170.0
414709000	1441070979	31.243912967923666	122.5234176162823	7.625	179.55	170.0
414709000	1441070980	31.243876273980785	122.52341811776814	7.63	179.56	170.0
414709000	1441070981	31.243839352544295	122.52341860740843	7.635	179.57	170.0
414709000	1441070982	31.24380223290663	122.52341908323656	7.64	179.58	170.0
414709000	1441070983	31.24376494436019	122.52341954328598	7.645	179.59	170.0
414709000	1441070984	31.243727516197385	122.52341998559015	7.65	179.6	170.0
414709000	1441070985	31.243689977710623	122.52342040818246	7.655	179.60999999999999	170.0
414709000	1441070986	31.243652358192328	122.52342080909636	7.66	179.62	170.0
414709000	1441070987	31.243614686934897	122.52342118636534	7.665	179.63	170.0
414709000	1441070988	31.243576993230754	122.52342153802282	7.67	179.64	170.0
414709000	1441070989	31.243539306372295	122.52342186210223	7.675	179.65	170.0
414709000	1441070990	31.243501655651965	122.52342215663708	7.68	179.66	170.0
414709000	1441070991	31.24346407036215	122.52342241966082	7.6850000000000005	179.67	170.0
414709000	1441070992	31.243426579795273	122.52342264920689	7.69	179.68	170.0
414709000	1441070993	31.243389213243738	122.5234228433088	7.695	179.69	170.0
414709000	1441070994	31.243352	122.52342299999998	7.7	179.7	170.0
414709000	1441070995	31.243314972612627	122.52342311823729	7.7	179.72	170.0
414709000	1441070996	31.243278176654915	122.52342320067069	7.7	179.73999999999998	170.0
414709000	1441070997	31.243241660956386	122.52342325087362	7.7	179.76	170.0
414709000	1441070998	31.243205474346492	122.52342327241935	7.7	179.78	170.0
414709000	1441070999	31.243169665654722	122.52342326888126	7.7	179.8	170.0
414709000	1441071000	31.243134283710578	122.52342324383268	7.7	179.82000000000002	170.0
414709000	1441071001	31.243099377343544	122.52342320084692	7.7	179.84	170.0
414709000	1441071002	31.243064995383126	122.52342314349735	7.7	179.86	170.0
414709000	1441071003	31.24303118665877	122.52342307535727	7.7	179.88	170.0
414709000	1441071004	31.242997999999993	122.52342299999998	7.7	179.9	170.0
414709000	1441071005	31.24296545314679	122.5234229213632	7.7	179.91	170.0
414709000	1441071006	31.242933439481106	122.52342284484222	7.7	179.92000000000002	170.0
414709000	1441071007	31.242901821295412	122.52342277619667	7.7	179.93	170.0
414709000	1441071008	31.242870460882127	122.52342272118622	7.7	179.94	170.0
414709000	1441071009	31.24283922053371	122.52342268557052	7.7	179.95	170.0
414709000	1441071010	31.242807962542607	122.52342267510923	7.7	179.96	170.0
414709000	1441071011	31.24277654920125	122.52342269556189	7.7	179.97	170.0
414709000	1441071012	31.242744842802068	122.52342275268819	7.7	179.98	170.0
414709000	1441071013	31.242712705637512	122.52342285224768	7.7	179.99	170.0
414709000	1441071014	31.242679999999996	122.52342299999998	7.7	180.0	170.0
414709000	1441071015	31.242646622627166	122.5234232000865	7.7	179.99	170.0
414709000	1441071016	31.242612608037547	122.52342345017597	7.7	179.98	170.0
414709000	1441071017	31.242578025194852	122.523423746319	7.7	179.97	170.0
414709000	1441071018	31.242542943062773	122.52342408456617	7.7	179.96	170.0
414709000	1441071019	31.242507430605055	122.52342446096812	7.7	179.95	170.0
414709000	1441071020	31.242471556785443	122.52342487157537	7.7	179.94	170.0
414709000	1441071021	31.242435390567632	122.52342531243863	7.7	179.93	170.0
414709000	1441071022	31.242399000915373	122.52342577960844	7.7	179.92000000000002	170.0
414709000	1441071023	31.24236245679239	122.52342626913553	7.7	179.91	170.0
414709000	1441071024	31.242325827162396	122.52342677707044	7.7	179.9	170.0
414709000	1441071025	31.242289180989147	122.5234272994639	7.7	179.89000000000001	170.0
414709000	1441071026	31.242252587236372	122.52342783236654	7.7	179.88	170.0
414709000	1441071027	31.242216114867805	122.52342837182901	7.7	179.87	170.0
414709000	1441071028	31.2421798328472	122.52342891390201	7.7	179.86	170.0
414709000	1441071029	31.242143810138266	122.5234294546362	7.7	179.85000000000002	170.0
414709000	1441071030	31.242108115704774	122.5234299900823	7.7	179.84	170.0
414709000	1441071031	31.242072818510444	122.52343051629103	7.7	179.83	170.0
414709000	1441071032	31.242037987519055	122.52343102931307	7.7	179.82000000000002	170.0
414709000	1441071033	31.242003691694315	122.52343152519916	7.7	179.81	170.0
414709000	1441071034	31.241969999999995	122.523432	7.7	179.8	170.0
414709000	1441071035	31.241936948351295	122.52343244999047	7.709090909090909	179.82727272727274	170.0
414709000	1441071036	31.241904440469295	122.52343287234193	7.718181818181819	179.85454545454544	170.0
414709000	1441071037	31.241872347026536	122.5234332644498	7.7272727272727275	179.88181818181818	170.0
414709000	1441071038	31.241840538695534	122.5234336237096	7.736363636363636	179.9090909090909	170.0
414709000	1441071039	31.24180888614883	122.52343394751675	7.745454545454545	179.93636363636364	170.0
414709000	1441071040	31.24177726005894	122.52343423326671	7.754545454545455	179.96363636363637	170.0
414709000	1441071041	31.2417455310984	122.52343447835497	7.763636363636364	179.9909090909091	170.0
414709000	1441071042	31.24171356993971	122.52343468017696	7.7727272727272725	180.01818181818183	170.0
414709000	1441071043	31.241681247255407	122.52343483612816	7.781818181818181	180.04545454545456	170.0
414709000	1441071044	31.241648433718005	122.52343494360402	7.790909090909091	180.07272727272726	170.0
414709000	1441071045	31.24161500000001	122.523435	7.8	180.1	170.0
414709000	1441071046	31.241580856361068	122.52343500533804	7.8	180.12727272727273	170.0
414709000	1441071047	31.241546071409367	122.52343497014593	7.8	180.15454545454546	170.0
414709000	1441071048	31.24151075334024	122.52343490757782	7.8	180.18181818181816	170.0
414709000	1441071049	31.241475010349024	122.523434830788	7.8	180.2090909090909	170.0
414709000	1441071050	31.24143895063103	122.52343475293063	7.8	180.23636363636362	170.0
414709000	1441071051	31.24140268238162	122.52343468715986	7.8	180.26363636363635	170.0
414709000	1441071052	31.2413663137961	122.52343464662988	7.8	180.29090909090908	170.0
414709000	1441071053	31.24132995306986	122.52343464449478	7.8	180.31818181818184	170.0
414709000	1441071054	31.24129370839819	122.52343469390871	7.8	180.34545454545454	170.0
414709000	1441071055	31.24125768797645	122.52343480802574	7.8	180.37272727272727	170.0
414709000	1441071056	31.241221999999993	122.523435	7.8	180.4	170.0
414709000	1441071057	31.241186709289014	122.52343527969094	7.8	180.35555555555555	170.0
414709000	1441071058	31.241151707163134	122.52343564377956	7.8	180.31111111111113	170.0
414709000	1441071059	31.241116841566825	122.52343608565242	7.8	180.26666666666665	170.0
414709000	1441071060	31.24108196044456	122.52343659869592	7.8	180.22222222222223	170.0
414709000	1441071061	31.241046911740792	122.52343717629655	7.8	180.17777777777778	170.0
414709000	1441071062	31.241011543400006	122.52343781184082	7.8	180.13333333333335	170.0
414709000	1441071063	31.24097570336663	122.52343849871514	7.8	180.08888888888887	170.0
414709000	1441071064	31.240939239585135	122.52343923030605	7.8	180.04444444444445	170.0
414709000	1441071065	31.240901999999988	122.52344000000001	7.8	180.0	170.0
414709000	1441071066	31.24086388607289	122.52344080084583	7.8	179.97	170.0
414709000	1441071067	31.24082501333465	122.52344162454182	7.8	179.94	170.0
414709000	1441071068	31.240785550833387	122.52344246244864	7.8	179.91	170.0
414709000	1441071069	31.24074566761716	122.52344330592696	7.8	179.88	170.0
414709000	1441071070	31.24070553273411	122.5234441463375	7.8	179.85000000000002	170.0
414709000	1441071071	31.240665315232313	122.52344497504099	7.8	179.82	170.0
414709000	1441071072	31.240625184159885	122.5234457833982	7.8	179.79	170.0
414709000	1441071073	31.240585308564935	122.52344656276989	7.8	179.76	170.0
414709000	1441071074	31.240545857495608	122.52344730451689	7.8	179.73	170.0
414709000	1441071075	31.240506999999997	122.523448	7.8	179.7	170.0
414709000	1441071076	31.24046886486406	122.52344864307041	7.8	179.70999999999998	170.0
414709000	1441071077	31.240431419824976	122.52344923754042	7.8	179.72	170.0
414709000	1441071078	31.24039459235779	122.52344978971269	7.8	179.73	170.0
414709000	1441071079	31.240358309937466	122.52345030588984	7.8	179.73999999999998	170.0
414709000	1441071080	31.240322500039024	122.52345079237445	7.8	179.75000000000003	170.0
414709000	1441071081	31.24028709013744	122.52345125546914	7.8	179.76000000000002	170.0
414709000	1441071082	31.240252007707777	122.52345170147649	7.8	179.77	170.0
414709000	1441071083	31.24021718022498	122.52345213669905	7.8	179.78	170.0
414709000	1441071084	31.240182535164053	122.52345256743938	7.8	179.79000000000002	170.0
414709000	1441071085	31.240147999999998	122.523453	7.8	179.8	170.0
414709000	1441071086	31.240113495126526	122.52345343929132	7.8	179.81111111111113	170.0
414709000	1441071087	31.240078912612184	122.52345388465513	7.8	179.82222222222225	170.0
414709000	1441071088	31.24004413744431	122.52345433404102	7.8	179.83333333333334	170.0
414709000	1441071089	31.24000905461015	122.52345478539867	7.8	179.84444444444446	170.0
414709000	1441071090	31.239973549096987	122.52345523667768	7.8	179.85555555555555	170.0
414709000	1441071091	31.239937505892122	122.5234556858277	7.8	179.86666666666667	170.0
414709000	1441071092	31.23990080998283	122.52345613079834	7.8	179.87777777777777	170.0
414709000	1441071093	31.23986334635637	122.52345656953922	7.8	179.88888888888889	170.0
414709000	1441071094	31.239825000000003	122.523457	7.8	179.9	170.0
414709000	1441071095	31.23978571621753	122.52345741973214	7.81	179.91	170.0
414709000	1441071096	31.23974568157876	122.52345782469466	7.82	179.92000000000002	170.0
414709000	1441071097	31.23970514296996	122.52345821044847	7.83	179.93	170.0
414709000	1441071098	31.2396643472775	122.52345857255449	7.84	179.94	170.0
414709000	1441071099	31.239623541387672	122.52345890657362	7.85	179.95	170.0
414709000	1441071100	31.239582972186835	122.52345920806682	7.86	179.96	170.0
414709000	1441071101	31.23954288656129	122.52345947259508	7.87	179.97	170.0
414709000	1441071102	31.2395035313974	122.52345969571937	7.88	179.98	170.0
414709000	1441071103	31.23946515358153	122.52345987300069	7.890000000000001	179.99	170.0
414709000	1441071104	31.239428000000007	122.52346	7.9	180.0	170.0
414709000	1441071105	31.23939224036447	122.52346007467594	7.9	180.02727272727273	170.0
414709000	1441071106	31.239357735687634	122.52346010457742	7.9	180.05454545454546	170.0
414709000	1441071107	31.23932426980744	122.5234600996509	7.9	180.08181818181816	170.0
414709000	1441071108	31.23929162656188	122.5234600698428	7.9	180.1090909090909	170.0
414709000	1441071109	31.239259589788887	122.5234600250996	7.9	180.13636363636363	170.0
414709000	1441071110	31.239227943326426	122.52345997536763	7.9	180.16363636363636	170.0
414709000	1441071111	31.239196471012438	122.52345993059333	7.9	180.1909090909091	170.0
414709000	1441071112	31.239164956684867	122.52345990072308	7.9	180.21818181818185	170.0
414709000	1441071113	31.239133184181643	122.52345989570323	7.9	180.24545454545455	170.0
414709000	1441071114	31.239100937340712	122.5234599254801	7.9	180.27272727272728	170.0
414709000	1441071115	31.239067999999996	122.52346	7.9	180.3	170.0
414709000	1441071116	31.239034209903977	122.52346012681502	7.9	180.29000000000002	170.0
414709000	1441071117	31.23899962042333	122.52346030390015	7.9	180.28	170.0
414709000	1441071118	31.238964338835295	122.52346052683619	7.9	180.27	170.0
414709000	1441071119	31.238928472417083	122.52346079120387	7.9	180.26000000000002	170.0
414709000	1441071120	31.23889212844597	122.52346109258404	7.9	180.24999999999997	170.0
414709000	1441071121	31.238855414199158	122.52346142655745	7.9	180.23999999999998	170.0
414709000	1441071122	31.23881843695392	122.52346178870495	7.9	180.23	170.0
414709000	1441071123	31.238781303987473	122.52346217460732	7.9	180.22	170.0
414709000	1441071124	31.238744122577096	122.52346257984539	7.9	180.20999999999998	170.0
414709000	1441071125	31.238707000000005	122.52346300000002	7.9	180.2	170.0
414709000	1441071126	31.238670025922417	122.52346343060229	7.9	180.17999999999998	170.0
414709000	1441071127	31.23863321956629	122.52346386698434	7.9	180.16	170.0
414709000	1441071128	31.238596582542563	122.52346430442854	7.9	180.14	170.0
414709000	1441071129	31.238560116462132	122.5234647382173	7.9	180.12	170.0
414709000	1441071130	31.238523822935893	122.52346516363299	7.9	180.1	170.0
414709000	1441071131	31.238487703574794	122.52346557595804	7.9	180.07999999999998	170.0
414709000	1441071132	31.238451759989747	122.52346597047483	7.9	180.06	170.0
414709000	1441071133	31.238415993791644	122.52346634246582	7.9	180.04	170.0
414709000	1441071134	31.23838040659143	122.5234666872134	7.9	180.02	170.0
414709000	1441071135	31.238345	122.52346700000001	7.9	180.0	170.0
414709000	1441071136	31.238309767794338	122.52346727747913	7.9	180.00526315789475	170.0
414709000	1441071137	31.238274672415706	122.52346752178848	7.9	180.0105263157895	170.0
414709000	1441071138	31.238239668471408	122.52346773643673	7.9	180.0157894736842	170.0
414709000	1441071139	31.238204710568766	122.52346792493266	7.9	180.02105263157893	170.0
414709000	1441071140	31.23816975331511	122.52346809078495	7.9	180.02631578947367	170.0
414709000	1441071141	31.23813475131774	122.52346823750231	7.9	180.03157894736842	170.0
414709000	1441071142	31.238099659183963	122.52346836859343	7.9	180.03684210526316	170.0
414709000	1441071143	31.238064431521103	122.52346848756703	7.9	180.0421052631579	170.0
414709000	1441071144	31.238029022936463	122.5234685979318	7.9	180.04736842105262	170.0
414709000	1441071145	31.237993388037367	122.5234687031964	7.9	180.05263157894734	170.0
414709000	1441071146	31.2379574814311	122.5234688068695	7.9	180.0578947368421	170.0
414709000	1441071147	31.237921257724985	122.52346891245983	7.9	180.06315789473683	170.0
414709000	1441071148	31.23788467152633	122.52346902347597	7.9	180.06842105263158	170.0
414709000	1441071149	31.23784767744243	122.52346914342664	7.9	180.07368421052632	170.0
414709000	1441071150	31.23781023008061	122.52346927582043	7.9	180.07894736842107	170.0
414709000	1441071151	31.237772284048148	122.52346942416607	7.9	180.08421052631576	170.0
414709000	1441071152	31.237733793952366	122.5234695919721	7.9	180.0894736842105	170.0
414709000	1441071153	31.237694714400543	122.52346978274721	7.9	180.09473684210525	170.0
414709000	1441071154	31.237654999999993	122.52346999999999	7.9	180.1	170.0
414709000	1441071155	31.237614647405096	122.52347024583837	7.9	180.09	170.0
414709000	1441071156	31.23757382145853	122.52347051676743	7.9	180.07999999999998	170.0
414709000	1441071157	31.23753272905008	122.52347080789164	7.9	180.07	170.0
414709000	1441071158	31.237491577069505	122.52347111431541	7.9	180.06	170.0
414709000	1441071159	31.237450572406605	122.52347143114324	7.9	180.04999999999998	170.0
414709000	1441071160	31.237409921951166	122.52347175347955	7.9	180.04	170.0
414709000	1441071161	31.237369832592986	122.52347207642889	7.9	180.03	170.0
414709000	1441071162	31.237330511221863	122.52347239509571	7.9	180.02	170.0
414709000	1441071163	31.237292164727588	122.52347270458456	7.9	180.01	170.0
414709000	1441071164	31.237255	122.52347300000001	7.9	180.0	170.0
414709000	1441071165	31.23721915378983	122.52347327725751	7.909090909090909	180.0	170.0
414709000	1441071166	31.237184482291628	122.52347353551639	7.918181818181819	180.0	170.0
414709000	1441071167	31.237150771560895	122.52347377474692	7.927272727272728	180.0	170.0
414709000	1441071168	31.23711780765309	122.52347399491937	7.9363636363636365	180.0	170.0
414709000	1441071169	31.23708537662369	122.52347419600397	7.945454545454545	180.0	170.0
414709000	1441071170	31.23705326452819	122.52347437797097	7.954545454545455	180.0	170.0
414709000	1441071171	31.237021257422022	122.52347454079062	7.963636363636364	180.0	170.0
414709000	1441071172	31.236989141360667	122.52347468443311	7.972727272727273	180.0	170.0
414709000	1441071173	31.23695670239958	122.5234748088687	7.9818181818181815	180.0	170.0
414709000	1441071174	31.236923726594206	122.52347491406758	7.990909090909091	180.0	170.0
414709000	1441071175	31.236889999999995	122.52347500000002	8.0	180.0	170.0
414709000	1441071176	31.236855367143868	122.52347506677131	8.0	180.03333333333333	170.0
414709000	1441071177	31.23681990643857	122.52347511502737	8.0	180.06666666666666	170.0
414709000	1441071178	31.23678375476833	122.52347514554921	8.0	180.1	170.0
414709000	1441071179	31.23674704901737	122.5234751591179	8.0	180.13333333333335	170.0
414709000	1441071180	31.23670992606993	122.52347515651445	8.0	180.16666666666666	170.0
414709000	1441071181	31.236672522810238	122.52347513851988	8.0	180.20000000000002	170.0
414709000	1441071182	31.23663497612252	122.52347510591528	8.0	180.23333333333335	170.0
414709000	1441071183	31.23659742289103	122.52347505948163	8.0	180.26666666666668	170.0
414709000	1441071184	31.23656	122.52347500000002	8.0	180.3	170.0
414709000	1441071185	31.236522814957596	122.52347492922223	8.0	180.3090909090909	170.0
414709000	1441071186	31.236485857767683	122.52347485278315	8.0	180.31818181818184	170.0
414709000	1441071187	31.23644908905798	122.52347477728841	8.0	180.32727272727274	170.0
414709000	1441071188	31.236412469456283	122.52347470934367	8.0	180.33636363636364	170.0
414709000	1441071189	31.23637595959035	122.52347465555451	8.0	180.34545454545457	170.0
414709000	1441071190	31.236339520087927	122.52347462252654	8.0	180.35454545454544	170.0
414709000	1441071191	31.236303111576774	122.52347461686536	8.0	180.36363636363635	170.0
414709000	1441071192	31.236266694684637	122.52347464517656	8.0	180.37272727272727	170.0
414709000	1441071193	31.236230230039318	122.52347471406569	8.0	180.38181818181818	170.0
414709000	1441071194	31.236193678268513	122.52347483013831	8.0	180.39090909090908	170.0
414709000	1441071195	31.236157	122.52347500000002	8.0	180.4	170.0
414709000	1441071196	31.23612016695692	122.52347522877311	8.0	180.365	170.0
414709000	1441071197	31.236083195244014	122.5234755156472	8.0	180.33	170.0
414709000	1441071198	31.236046112061377	122.52347585832875	8.0	180.29500000000002	170.0
414709000	1441071199	31.236008944609125	122.52347625452414	8.0	180.26000000000002	170.0
414709000	1441071200	31.23597172008737	122.52347670193983	8.0	180.22500000000002	170.0
414709000	1441071201	31.235934465696225	122.52347719828227	8.0	180.19	170.0
414709000	1441071202	31.235897208635787	122.52347774125788	8.0	180.155	170.0
414709000	1441071203	31.235859976106216	122.5234783285731	8.0	180.12	170.0
414709000	1441071204	31.235822795307595	122.52347895793442	8.0	180.085	170.0
414709000	1441071205	31.235785693440068	122.52347962704825	8.0	180.04999999999998	170.0
414709000	1441071206	31.23574869770371	122.52348033362108	8.0	180.015	170.0
414709000	1441071207	31.235711835298652	122.52348107535936	8.0	179.98	170.0
414709000	1441071208	31.23567513342504	122.52348184996958	8.0	179.945	170.0
414709000	1441071209	31.23563861928299	122.52348265515822	8.0	179.91	170.0
414709000	1441071210	31.235602320072605	122.52348348863174	8.0	179.87499999999997	170.0
414709000	1441071211	31.235566262994006	122.52348434809664	8.0	179.83999999999997	170.0
414709000	1441071212	31.23553047524733	122.52348523125943	8.0	179.80499999999998	170.0
414709000	1441071213	31.235494984032687	122.52348613582656	8.0	179.76999999999998	170.0
414709000	1441071214	31.2354598165502	122.5234870595046	8.0	179.73499999999999	170.0
414709000	1441071215	31.235425	122.52348800000001	8.0	179.7	170.0
414709000	1441071216	31.2353905174624	122.52348895219399	8.0	179.69	170.0
414709000	1441071217	31.235356175538552	122.52348989966627	8.0	179.68	170.0
414709000	1441071218	31.235321736709743	122.52349082317134	8.0	179.67	170.0
414709000	1441071219	31.235286963457316	122.52349170346358	8.0	179.66	170.0
414709000	1441071220	31.23525161826259	122.52349252129753	8.0	179.65	170.0
414709000	1441071221	31.23521546360687	122.52349325742762	8.0	179.64	170.0
414709000	1441071222	31.235178261971438	122.52349389260839	8.0	179.63	170.0
414709000	1441071223	31.23513977583762	122.5234944075943	8.0	179.62	170.0
414709000	1441071224	31.23509976768672	122.52349478313998	8.0	179.60999999999999	170.0
414709000	1441071225	31.23505799999999	122.523495	8.0	179.6	170.0
414709000	1441071226	31.235014357726325	122.52349504628779	8.0	179.66666666666666	170.0
414709000	1441071227	31.234969215685005	122.52349493955235	8.0	179.73333333333335	170.0
414709000	1441071228	31.234923071162868	122.52349470470139	8.0	179.79999999999998	170.0
414709000	1441071229	31.23487642144683	122.52349436664268	8.0	179.86666666666665	170.0
414709000	1441071230	31.23482976382379	122.52349395028385	8.0	179.93333333333334	170.0
414709000	1441071231	31.234783595580648	122.52349348053258	8.0	180.0	170.0
414709000	1441071232	31.23473841400433	122.5234929822965	8.0	180.06666666666663	170.0
414709000	1441071233	31.234694716381803	122.52349248048314	8.0	180.13333333333333	170.0
414709000	1441071234	31.234652999999994	122.523492	8.0	180.2	170.0
414709000	1441071235	31.234613629938334	122.52349156190658	8.0	180.22	170.0
414709000	1441071236	31.23457644244601	122.5234911718705	8.0	180.23999999999998	170.0
414709000	1441071237	31.23454114156469	122.52349083171138	8.0	180.26	170.0
414709000	1441071238	31.234507431336	122.52349054324881	8.0	180.27999999999997	170.0
414709000	1441071239	31.234475015801557	122.52349030830243	8.0	180.29999999999998	170.0
414709000	1441071240	31.234443599003033	122.52349012869185	8.0	180.32	170.0
414709000	1441071241	31.234412884981992	122.52349000623673	8.0	180.34	170.0
414709000	1441071242	31.234382577780075	122.52348994275663	8.0	180.36	170.0
414709000	1441071243	31.234352381438885	122.5234899400712	8.0	180.38	170.0
414709000	1441071244	31.234322000000002	122.52349	8.0	180.4	170.0
414709000	1441071245	31.234291183377607	122.52349012187418	8.0	180.38181818181818	170.0
414709000	1441071246	31.23425986497609	122.52349029507091	8.0	180.36363636363635	170.0
414709000	1441071247	31.234228024072394	122.52349050647891	8.0	180.34545454545454	170.0
414709000	1441071248	31.23419563994351	122.52349074298691	8.0	180.3272727272727	170.0
414709000	1441071249	31.23416269186638	122.52349099148367	8.0	180.30909090909088	170.0
414709000	1441071250	31.23412915911795	122.52349123885793	8.0	180.29090909090908	170.0
414709000	1441071251	31.2340950209752	122.52349147199848	8.0	180.27272727272728	170.0
414709000	1441071252	31.234060256715058	122.52349167779414	8.0	180.25454545454545	170.0
414709000	1441071253	31.234024845614517	122.52349184313373	8.0	180.23636363636362	170.0
414709000	1441071254	31.23398876695051	122.52349195490605	8.0	180.21818181818182	170.0
414709000	1441071255	31.233951999999995	122.523492	8.0	180.2	170.0
414709000	1441071256	31.23391454113901	122.52349196896593	8.0	180.20499999999998	170.0
414709000	1441071257	31.23387645513994	122.52349186700008	8.0	180.20999999999998	170.0
414709000	1441071258	31.23383782387421	122.52349170296011	8.0	180.21499999999997	170.0
414709000	1441071259	31.233798729213262	122.52349148570377	8.0	180.22	170.0
414709000	1441071260	31.23375925302857	122.52349122408873	8.0	180.225	170.0
414709000	1441071261	31.23371947719157	122.52349092697263	8.0	180.23	170.0
414709000	1441071262	31.23367948357373	122.52349060321318	8.0	180.23499999999999	170.0
414709000	1441071263	31.233639354046495	122.52349026166797	8.0	180.23999999999998	170.0
414709000	1441071264	31.23359917048134	122.52348991119463	8.0	180.24499999999998	170.0
414709000	1441071265	31.233559014749694	122.52348956065082	8.0	180.24999999999997	170.0
414709000	1441071266	31.233518968723043	122.52348921889408	8.0	180.255	170.0
414709000	1441071267	31.233479114272846	122.52348889478202	8.0	180.26000000000002	170.0
414709000	1441071268	31.233439533270577	122.52348859717223	8.0	180.26500000000001	170.0
414709000	1441071269	31.233400307587704	122.52348833492225	8.0	180.27	170.0
414709000	1441071270	31.233361519095677	122.52348811688962	8.0	180.275	170.0
414709000	1441071271	31.233323249665975	122.52348795193186	8.0	180.28	170.0
414709000	1441071272	31.23328558117009	122.52348784890654	8.0	180.285	170.0
414709000	1441071273	31.233248595479463	122.5234878166711	8.0	180.29000000000002	170.0
414709000	1441071274	31.233212374465616	122.52348786408311	8.0	180.29500000000002	170.0
414709000	1441071275	31.233177	122.52348800000001	8.0	180.3	170.0
414709000	1441071276	31.233142511126854	122.52348822910372	8.0	180.27	170.0
414709000	1441071277	31.233108775581595	122.52348853937374	8.0	180.24	170.0
414709000	1441071278	31.233075618272352	122.52348891461408	8.0	180.21	170.0
414709000	1441071279	31.233042864107265	122.52348933862864	8.0	180.18	170.0
414709000	1441071280	31.23301033799449	122.52348979522147	8.0	180.14999999999998	170.0
414709000	1441071281	31.232977864842155	122.52349026819653	8.0	180.12	170.0
414709000	1441071282	31.232945269558396	122.52349074135788	8.0	180.09	170.0
414709000	1441071283	31.232912377051367	122.52349119850953	8.0	180.06	170.0
414709000	1441071284	31.23287901222919	122.52349162345553	8.0	180.03	170.0
414709000	1441071285	31.232845	122.523492	8.0	180.0	170.0
414709000	1441071286	31.232810211521773	122.52349231540673	8.0	180.0	170.0
414709000	1441071287	31.232774702952117	122.5234925707785	8.0	180.0	170.0
414709000	1441071288	31.232738576698516	122.52349277067792	8.0	180.0	170.0
414709000	1441071289	31.232701935168414	122.52349291966746	8.0	180.0	170.0
414709000	1441071290	31.232664880769295	122.52349302230972	8.0	180.0	170.0
414709000	1441071291	31.23262751590861	122.52349308316718	8.0	180.0	170.0
414709000	1441071292	31.232589942993872	122.52349310680245	8.0	180.0	170.0
414709000	1441071293	31.232552264432538	122.52349309777797	8.0	180.0	170.0
414709000	1441071294	31.232514582632067	122.52349306065632	8.0	180.0	170.0
414709000	1441071295	31.23247699999999	122.523493	8.0	180.0	170.0
414709000	1441071296	31.23243959678617	122.52349292026877	8.01	180.03	170.0
414709000	1441071297	31.23240236461019	122.52349282551118	8.02	180.06	170.0
414709000	1441071298	31.232365272933986	122.52349271967309	8.03	180.09	170.0
414709000	1441071299	31.232328291219563	122.52349260670033	8.04	180.12	170.0
414709000	1441071300	31.232291388928846	122.52349249053869	8.05	180.14999999999998	170.0
414709000	1441071301	31.232254535523833	122.52349237513396	8.06	180.18	170.0
414709000	1441071302	31.23221770046648	122.52349226443194	8.07	180.21	170.0
414709000	1441071303	31.23218085321874	122.52349216237842	8.08	180.24	170.0
414709000	1441071304	31.232143963242585	122.52349207291918	8.09	180.27	170.0
414709000	1441071305	31.23210699999999	122.523492	8.1	180.3	170.0
414709000	1441071306	31.232069943333368	122.52349194651806	8.1	180.31	170.0
414709000	1441071307	31.232032814606896	122.52349191117625	8.1	180.32	170.0
414709000	1441071308	31.23199564556524	122.52349189162878	8.1	180.33	170.0
414709000	1441071309	31.231958467953074	122.52349188553	8.1	180.34	170.0
414709000	1441071310	31.231921313515045	122.52349189053422	8.1	180.35	170.0
414709000	1441071311	31.23188421399581	122.52349190429564	8.1	180.36	170.0
414709000	1441071312	31.23184720114002	122.52349192446864	8.1	180.37	170.0
414709000	1441071313	31.231810306692363	122.5234919487075	8.1	180.38	170.0
414709000	1441071314	31.231773562397457	122.5234919746665	8.1	180.39	170.0
414709000	1441071315	31.231736999999995	122.523492	8.1	180.4	170.0
414709000	1441071316	31.23170064374784	122.523492022877	8.1	180.3904761904762	170.0
414709000	1441071317	31.231664487901725	122.52349204352537	8.1	180.38095238095238	170.0
414709000	1441071318	31.23162851922557	122.52349206268762	8.1	180.37142857142857	170.0
414709000	1441071319	31.2315927244833	122.52349208110635	8.1	180.36190476190475	170.0
414709000	1441071320	31.231557090438866	122.52349209952413	8.1	180.35238095238094	170.0
414709000	1441071321	31.231521603856194	122.52349211868352	8.1	180.34285714285713	170.0
414709000	1441071322	31.231486251499202	122.52349213932705	8.1	180.33333333333334	170.0
414709000	1441071323	31.231451020131846	122.52349216219727	8.1	180.32380952380953	170.0
414709000	1441071324	31.231415896518026	122.52349218803674	8.1	180.31428571428572	170.0
414709000	1441071325	31.231380867421702	122.52349221758803	8.1	180.3047619047619	170.0
414709000	1441071326	31.2313459196068	122.52349225159368	8.1	180.2952380952381	170.0
414709000	1441071327	31.231311039837234	122.52349229079624	8.1	180.28571428571428	170.0
414709000	1441071328	31.23127621487695	122.52349233593826	8.1	180.27619047619046	170.0
414709000	1441071329	31.231241431489863	122.52349238776226	8.1	180.26666666666665	170.0
414709000	1441071330	31.231206676439907	122.52349244701084	8.1	180.25714285714284	170.0
414709000	1441071331	31.231171936491023	122.52349251442648	8.1	180.24761904761905	170.0
414709000	1441071332	31.23113719840712	122.52349259075177	8.1	180.23809523809524	170.0
414709000	1441071333	31.231102448952143	122.52349267672922	8.1	180.2285714285714	170.0
414709000	1441071334	31.23106767489	122.5234927731014	8.1	180.2190476190476	170.0
414709000	1441071335	31.231032862984655	122.52349288061082	8.1	180.2095238095238	170.0
414709000	1441071336	31.230997999999985	122.523493	8.1	180.2	170.0
414709000	1441071337	31.23096305520942	122.52349313237971	8.1	180.18888888888887	170.0
414709000	1441071338	31.230927927924036	122.52349328033321	8.1	180.17777777777775	170.0
414709000	1441071339	31.230892499964444	122.52349344681207	8.1	180.16666666666666	170.0
414709000	1441071340	31.230856653151196	122.52349363476773	8.1	180.15555555555554	170.0
414709000	1441071341	31.230820269304857	122.52349384715168	8.1	180.14444444444445	170.0
414709000	1441071342	31.23078323024602	122.52349408691543	8.1	180.13333333333333	170.0
414709000	1441071343	31.23074541779522	122.52349435701045	8.1	180.12222222222223	170.0
414709000	1441071344	31.230706713773024	122.52349466038815	8.1	180.11111111111111	170.0
414709000	1441071345	31.230667	122.523495	8.1	180.1	170.0
414709000	1441071346	31.230626229970184	122.5234953777591	8.1	180.06	170.0
414709000	1441071347	31.23058464387165	122.5234957914253	8.1	180.02	170.0
414709000	1441071348	31.230542553565964	122.52349623772017	8.1	179.98	170.0
414709000	1441071349	31.230500270914714	122.52349671336526	8.1	179.94	170.0
414709000	1441071350	31.230458107779498	122.5234972150821	8.1	179.9	170.0
414709000	1441071351	31.2304163760219	122.52349773959237	8.1	179.85999999999999	170.0
414709000	1441071352	31.23037538750354	122.52349828361761	8.1	179.82	170.0
414709000	1441071353	31.230335454086017	122.52349884387955	8.1	179.78	170.0
414709000	1441071354	31.230296887630953	122.52349941709979	8.1	179.73999999999998	170.0
414709000	1441071355	31.23026	122.52350000000001	8.1	179.7	170.0
414709000	1441071356	31.230224975986186	122.52350058866175	8.1	179.69	170.0
414709000	1441071357	31.23019149210831	122.52350117660589	8.1	179.68	170.0
414709000	1441071358	31.230159097816564	122.523501756713	8.1	179.67	170.0
414709000	1441071359	31.230127342561126	122.52350232186377	8.1	179.66	170.0
414709000	1441071360	31.230095775792154	122.52350286493886	8.1	179.65	170.0
414709000	1441071361	31.23006394695983	122.52350337881884	8.1	179.64	170.0
414709000	1441071362	31.230031405514314	122.52350385638434	8.1	179.63	170.0
414709000	1441071363	31.229997700905734	122.52350429051596	8.1	179.62	170.0
414709000	1441071364	31.229962382584265	122.52350467409431	8.1	179.60999999999999	170.0
414709000	1441071365	31.229925000000005	122.523505	8.1	179.6	170.0
414709000	1441071366	31.229885244084322	122.52350526259283	8.1	179.67	170.0
414709000	1441071367	31.229843371693704	122.5235054621494	8.1	179.73999999999998	170.0
414709000	1441071368	31.229799781165855	122.52350560042555	8.1	179.81	170.0
414709000	1441071369	31.22975487083853	122.52350567917715	8.1	179.88	170.0
414709000	1441071370	31.22970903904946	122.52350570016006	8.1	179.95	170.0
414709000	1441071371	31.22966268413641	122.52350566513014	8.1	180.02	170.0
414709000	1441071372	31.229616204437157	122.5235055758433	8.1	180.09	170.0
414709000	1441071373	31.229569998289463	122.5235054340554	8.1	180.16000000000003	170.0
414709000	1441071374	31.229524464031147	122.52350524152232	8.1	180.23000000000002	170.0
414709000	1441071375	31.229479999999995	122.523505	8.1	180.3	170.0
414709000	1441071376	31.229436921828484	122.52350471159838	8.1	180.32380952380953	170.0
414709000	1441071377	31.22939521432778	122.5235043798436	8.1	180.34761904761908	170.0
414709000	1441071378	31.229354779603696	122.52350400861582	8.1	180.37142857142857	170.0
414709000	1441071379	31.229315519762096	122.52350360179527	8.1	180.39523809523808	170.0
414709000	1441071380	31.229277336908748	122.52350316326209	8.1	180.41904761904763	170.0
414709000	1441071381	31.22924013314951	122.52350269689641	8.1	180.44285714285715	170.0
414709000	1441071382	31.229203810590175	122.52350220657844	8.1	180.46666666666667	170.0
414709000	1441071383	31.229168271336544	122.52350169618826	8.1	180.49047619047622	170.0
414709000	1441071384	31.22913341749446	122.52350116960605	8.1	180.51428571428573	170.0
414709000	1441071385	31.229099151169695	122.5235006307119	8.1	180.53809523809525	170.0
414709000	1441071386	31.22906537446807	122.52350008338594	8.1	180.5619047619048	170.0
414709000	1441071387	31.229031989495397	122.5234995315083	8.1	180.5857142857143	170.0
414709000	1441071388	31.228998898357453	122.52349897895908	8.1	180.6095238095238	170.0
414709000	1441071389	31.228966003160064	122.52349842961839	8.1	180.63333333333335	170.0
414709000	1441071390	31.22893320600899	122.52349788736633	8.1	180.65714285714287	170.0
414709000	1441071391	31.22890040901007	122.52349735608297	8.1	180.6809523809524	170.0
414709000	1441071392	31.228867514269055	122.52349683964844	8.1	180.70476190476194	170.0
414709000	1441071393	31.22883442389175	122.5234963419428	8.1	180.72857142857146	170.0
414709000	1441071394	31.22880103998395	122.52349586684612	8.1	180.75238095238097	170.0
414709000	1441071395	31.228767264651445	122.5234954182385	8.1	180.77619047619052	170.0
414709000	1441071396	31.228733000000002	122.523495	8.1	180.80000000000004	170.0
414709000	1441071397	31.228698159868973	122.52349461567776	8.1	180.7777777777778	170.0
414709000	1441071398	31.228662705031894	122.52349426748748	8.1	180.75555555555556	170.0
414709000	1441071399	31.22862660799588	122.52349395731189	8.1	180.73333333333335	170.0
414709000	1441071400	31.22858984126804	122.5234936870337	8.1	180.7111111111111	170.0
414709000	1441071401	31.22855237735547	122.5234934585357	8.1	180.6888888888889	170.0
414709000	1441071402	31.228514188765285	122.52349327370061	8.1	180.66666666666666	170.0
414709000	1441071403	31.22847524800457	122.52349313441114	8.1	180.64444444444445	170.0
414709000	1441071404	31.22843552758044	122.52349304255003	8.1	180.6222222222222	170.0
414709000	1441071405	31.22839499999999	122.523493	8.1	180.6	170.0
414709000	1441071406	31.22835368348816	122.52349300794297	8.1	180.56	170.0
414709000	1441071407	31.228311779141222	122.52349306475757	8.1	180.51999999999998	170.0
414709000	1441071408	31.22826953377335	122.52349316812169	8.1	180.48	170.0
414709000	1441071409	31.22822719419865	122.52349331571321	8.1	180.44	170.0
414709000	1441071410	31.228185007231275	122.52349350521	8.1	180.39999999999998	170.0
414709000	1441071411	31.228143219685386	122.52349373428996	8.1	180.35999999999999	170.0
414709000	1441071412	31.22810207837515	122.523494000631	8.1	180.32	170.0
414709000	1441071413	31.22806183011472	122.52349430191106	8.1	180.27999999999997	170.0
414709000	1441071414	31.228022721718283	122.52349463580808	8.1	180.23999999999998	170.0
414709000	1441071415	31.227984999999993	122.523495	8.1	180.2	170.0
414709000	1441071416	31.227948825424836	122.5234953923675	8.1	180.17	170.0
414709000	1441071417	31.227914013060783	122.5234958116021	8.1	180.14	170.0
414709000	1441071418	31.227880291626622	122.52349625659804	8.1	180.10999999999999	170.0
414709000	1441071419	31.227847389841138	122.52349672624953	8.1	180.07999999999998	170.0
414709000	1441071420	31.227815036423046	122.52349721945076	8.1	180.04999999999998	170.0
414709000	1441071421	31.22778296009113	122.52349773509596	8.1	180.02	170.0
414709000	1441071422	31.227750889564142	122.52349827207931	8.1	179.99	170.0
414709000	1441071423	31.227718553560784	122.52349882929498	8.1	179.96	170.0
414709000	1441071424	31.227685680799834	122.52349940563717	8.1	179.93	170.0
414709000	1441071425	31.227652	122.52350000000001	8.1	179.9	170.0
414709000	1441071426	31.22761730681204	122.5235006095862	8.1	179.89000000000001	170.0
414709000	1441071427	31.22758166461473	122.5235012248324	8.1	179.88	170.0
414709000	1441071428	31.227545203718925	122.52350183448395	8.1	179.87	170.0
414709000	1441071429	31.22750805443544	122.52350242728609	8.1	179.86	170.0
414709000	1441071430	31.227470347075098	122.5235029919841	8.1	179.85000000000002	170.0
414709000	1441071431	31.227432211948752	122.52350351732335	8.1	179.84	170.0
414709000	1441071432	31.22739377936723	122.52350399204917	8.1	179.83	170.0
414709000	1441071433	31.227355179641357	122.52350440490694	8.1	179.82000000000002	170.0
414709000	1441071434	31.227316543082004	122.52350474464207	8.1	179.81	170.0
414709000	1441071435	31.227278000000005	122.523505	8.1	179.8	170.0
414709000	1441071436	31.227239656306125	122.5235051628641	8.1	179.83809523809524	170.0
414709000	1441071437	31.22720152031089	122.52350523766955	8.1	179.8761904761905	170.0
414709000	1441071438	31.227163575924695	122.52350523198949	8.1	179.9142857142857	170.0
414709000	1441071439	31.227125807057995	122.52350515339698	8.1	179.95238095238096	170.0
414709000	1441071440	31.22708819762116	122.52350500946518	8.1	179.9904761904762	170.0
414709000	1441071441	31.22705073152465	122.5235048077671	8.1	180.02857142857144	170.0
414709000	1441071442	31.227013392678888	122.52350455587585	8.1	180.06666666666666	170.0
414709000	1441071443	31.226976164994284	122.52350426136442	8.1	180.1047619047619	170.0
414709000	1441071444	31.226939032381246	122.52350393180593	8.1	180.14285714285714	170.0
414709000	1441071445	31.226901978750206	122.52350357477334	8.1	180.18095238095236	170.0
414709000	1441071446	31.22686498801159	122.52350319783973	8.1	180.21904761904761	170.0
414709000	1441071447	31.226828044075802	122.52350280857803	8.1	180.25714285714284	170.0
414709000	1441071448	31.22679113085326	122.52350241456128	8.1	180.2952380952381	170.0
414709000	1441071449	31.22675423225439	122.52350202336247	8.1	180.33333333333334	170.0
414709000	1441071450	31.226717332189605	122.52350164255449	8.1	180.37142857142857	170.0
414709000	1441071451	31.226680414569323	122.52350127971039	8.1	180.40952380952382	170.0
414709000	1441071452	31.226643463303965	122.52350094240307	8.1	180.44761904761904	170.0
414709000	1441071453	31.226606462303927	122.52350063820543	8.1	180.4857142857143	170.0
414709000	1441071454	31.226569395479647	122.52350037469047	8.1	180.52380952380952	170.0
414709000	1441071455	31.226532246741534	122.52350015943101	8.1	180.56190476190477	170.0
414709000	1441071456	31.226495	122.52350000000001	8.1	180.6	170.0
414709000	1441071457	31.22645764641595	122.52349990077838	8.1	180.6	170.0
414709000	1441071458	31.226420206152266	122.52349985337926	8.1	180.6	170.0
414709000	1441071459	31.226382706622324	122.52349984622386	8.1	180.6	170.0
414709000	1441071460	31.226345175239477	122.52349986773343	8.1	180.6	170.0
414709000	1441071461	31.22630763941711	122.52349990632919	8.1	180.6	170.0
414709000	1441071462	31.226270126568608	122.52349995043244	8.1	180.6	170.0
414709000	1441071463	31.226232664107346	122.52349998846447	8.1	180.6	170.0
414709000	1441071464	31.226195279446667	122.52350000884653	8.1	180.6	170.0
414709000	1441071465	31.226157999999998	122.52350000000001	8.1	180.6	170.0
414709000	1441071466	31.226120844157442	122.52349995258957	8.1	180.6	170.0
414709000	1441071467	31.226083794216148	122.52349986625326	8.1	180.6	170.0
414709000	1441071468	31.22604682345002	122.52349974287252	8.1	180.6	170.0
414709000	1441071469	31.226009905132976	122.52349958432872	8.1	180.6	170.0
414709000	1441071470	31.225973012538912	122.52349939250325	8.1	180.6	170.0
414709000	1441071471	31.22593611894175	122.52349916927757	8.1	180.6	170.0
414709000	1441071472	31.225899197615366	122.52349891653299	8.1	180.6	170.0
414709000	1441071473	31.225862221833687	122.52349863615096	8.1	180.6	170.0
414709000	1441071474	31.22582516487059	122.52349833001283	8.1	180.6	170.0
414709000	1441071475	31.22578800000001	122.523498	8.1	180.6	170.0
414709000	1441071476	31.225750708959186	122.52349764919319	8.1	180.60999999999999	170.0
414709000	1441071477	31.22571330733882	122.52349728547046	8.1	180.61999999999998	170.0
414709000	1441071478	31.225675819192958	122.5234969179092	8.1	180.63	170.0
414709000	1441071479	31.225638268575707	122.52349655558679	8.1	180.64	170.0
414709000	1441071480	31.225600679541103	122.52349620758062	8.1	180.64999999999998	170.0
414709000	1441071481	31.225563076143203	122.52349588296802	8.1	180.66	170.0
414709000	1441071482	31.22552548243607	122.52349559082634	8.1	180.67	170.0
414709000	1441071483	31.225487922473796	122.52349534023291	8.1	180.67999999999998	170.0
414709000	1441071484	31.225450420310413	122.52349514026503	8.1	180.68999999999997	170.0
414709000	1441071485	31.225413000000003	122.523495	8.1	180.7	170.0
414709000	1441071486	31.22537568000592	122.52349492663708	8.1	180.67	170.0
414709000	1441071487	31.22533845642873	122.52349491986352	8.1	180.64	170.0
414709000	1441071488	31.225301319778264	122.52349497748855	8.1	180.60999999999999	170.0
414709000	1441071489	31.22526426056436	122.5234950973214	8.1	180.57999999999998	170.0
414709000	1441071490	31.22522726929685	122.5234952771713	8.1	180.54999999999998	170.0
414709000	1441071491	31.225190336485618	122.5234955148475	8.1	180.51999999999998	170.0
414709000	1441071492	31.22515345264046	122.52349580815921	8.1	180.48999999999998	170.0
414709000	1441071493	31.225116608271254	122.5234961549157	8.1	180.46	170.0
414709000	1441071494	31.225079793887808	122.52349655292622	8.1	180.43	170.0
414709000	1441071495	31.225042999999996	122.52349699999999	8.1	180.4	170.0
414709000	1441071496	31.225006218017104	122.52349749325904	8.1	180.35	170.0
414709000	1441071497	31.22496944294622	122.52349802707634	8.1	180.3	170.0
414709000	1441071498	31.22493267069395	122.52349859513761	8.1	180.25	170.0
414709000	1441071499	31.22489589716682	122.52349919112856	8.1	180.20000000000002	170.0
414709000	1441071500	31.224859118271425	122.52349980873497	8.1	180.14999999999998	170.0
414709000	1441071501	31.2248223299143	122.52350044164253	8.1	180.1	170.0
414709000	1441071502	31.224785528002037	122.52350108353703	8.1	180.04999999999998	170.0
414709000	1441071503	31.224748708441183	122.52350172810426	8.1	180.0	170.0
414709000	1441071504	31.224711867138325	122.52350236902998	8.1	179.95	170.0
414709000	1441071505	31.224675000000012	122.52350299999999	8.1	179.9	170.0
414709000	1441071506	31.224638103813813	122.52350361581273	8.1	179.88888888888889	170.0
414709000	1441071507	31.22460117889135	122.52350421571722	8.1	179.87777777777777	170.0
414709000	1441071508	31.224564226425283	122.5235048000752	8.1	179.86666666666667	170.0
414709000	1441071509	31.224527247608208	122.52350536924828	8.1	179.85555555555555	170.0
414709000	1441071510	31.224490243632765	122.52350592359822	8.1	179.84444444444446	170.0
414709000	1441071511	31.224453215691604	122.52350646348667	8.1	179.83333333333334	170.0
414709000	1441071512	31.22441616497732	122.52350698927533	8.1	179.82222222222225	170.0
414709000	1441071513	31.22437909268259	122.52350750132588	8.1	179.81111111111113	170.0
414709000	1441071514	31.224341999999996	122.52350800000002	8.1	179.8	170.0
414709000	1441071515	31.224304888140246	122.52350848588027	8.1	179.7909090909091	170.0
414709000	1441071516	31.22426775838615	122.52350896043275	8.1	179.78181818181818	170.0
414709000	1441071517	31.224230612038628	122.5235094253444	8.1	179.77272727272728	170.0
414709000	1441071518	31.224193450398534	122.52350988230212	8.1	179.76363636363638	170.0
414709000	1441071519	31.224156274766752	122.5235103329929	8.1	179.75454545454545	170.0
414709000	1441071520	31.22411908644415	122.52351077910369	8.1	179.74545454545455	170.0
414709000	1441071521	31.224081886731643	122.52351122232136	8.1	179.73636363636365	170.0
414709000	1441071522	31.224044676930095	122.52351166433291	8.1	179.72727272727272	170.0
414709000	1441071523	31.224007458340388	122.52351210682525	8.1	179.71818181818182	170.0
414709000	1441071524	31.22397023226338	122.52351255148528	8.1	179.7090909090909	170.0
414709000	1441071525	31.223932999999995	122.52351299999998	8.1	179.7	170.0
414709000	1441071526	31.22389576254392	122.52351345280115	8.1	179.7090909090909	170.0
414709000	1441071527	31.223858519660133	122.52351390530022	8.1	179.71818181818182	170.0
414709000	1441071528	31.223821270806475	122.52351435165356	8.1	179.72727272727272	170.0
414709000	1441071529	31.223784015440764	122.52351478601757	8.1	179.73636363636365	170.0
414709000	1441071530	31.223746753020798	122.52351520254855	8.1	179.74545454545455	170.0
414709000	1441071531	31.223709483004434	122.52351559540296	8.1	179.75454545454545	170.0
414709000	1441071532	31.223672204849464	122.52351595873716	8.1	179.76363636363638	170.0
414709000	1441071533	31.223634918013722	122.52351628670753	8.1	179.77272727272728	170.0
414709000	1441071534	31.223597621955005	122.52351657347052	8.1	179.78181818181818	170.0
414709000	1441071535	31.22356031613116	122.52351681318254	8.1	179.7909090909091	170.0
414709000	1441071536	31.223522999999997	122.523517	8.1	179.8	170.0
414709000	1441071537	31.22348567768116	122.52351713036069	8.1	179.81111111111113	170.0
414709000	1441071538	31.223448371941583	122.52351720982769	8.1	179.82222222222225	170.0
414709000	1441071539	31.223411110210037	122.52351724624533	8.1	179.83333333333334	170.0
414709000	1441071540	31.22337391991526	122.52351724745807	8.1	179.84444444444446	170.0
414709000	1441071541	31.22333682848606	122.52351722131021	8.1	179.85555555555555	170.0
414709000	1441071542	31.223299863351176	122.52351717564616	8.1	179.86666666666667	170.0
414709000	1441071543	31.223263051939348	122.52351711831022	8.1	179.87777777777777	170.0
414709000	1441071544	31.22322642167937	122.52351705714673	8.1	179.88888888888889	170.0
414709000	1441071545	31.22319	122.523517	8.1	179.9	170.0
414709000	1441071546	31.223153788040534	122.52351695333915	8.1	179.9	170.0
414709000	1441071547	31.223117681782387	122.5235169181325	8.1	179.9	170.0
414709000	1441071548	31.223081550917545	122.52351689397308	8.1	179.9	170.0
414709000	1441071549	31.223045265137955	122.52351688045404	8.1	179.9	170.0
414709000	1441071550	31.223008694135572	122.52351687716843	8.1	179.9	170.0
414709000	1441071551	31.222971707602355	122.52351688370935	8.1	179.9	170.0
414709000	1441071552	31.22293417523024	122.52351689966991	8.1	179.9	170.0
414709000	1441071553	31.22289596671118	122.52351692464315	8.1	179.9	170.0
414709000	1441071554	31.22285695173713	122.52351695822215	8.1	179.9	170.0
414709000	1441071555	31.222817	122.523517	8.1	179.9	170.0
414709000	1441071556	31.22277605089885	122.5235170497906	8.1	179.89000000000001	170.0
414709000	1441071557	31.222734322661193	122.52351710829099	8.1	179.88	170.0
414709000	1441071558	31.222692103221615	122.52351717641916	8.1	179.87	170.0
414709000	1441071559	31.222649680514746	122.52351725509301	8.1	179.86	170.0
414709000	1441071560	31.222607342475214	122.52351734523046	8.1	179.85000000000002	170.0
414709000	1441071561	31.222565377037647	122.52351744774948	8.1	179.84	170.0
414709000	1441071562	31.222524072136675	122.52351756356798	8.1	179.83	170.0
414709000	1441071563	31.22248371570699	122.52351769360392	8.1	179.82000000000002	170.0
414709000	1441071564	31.222444595683196	122.52351783877528	8.1	179.81	170.0
414709000	1441071565	31.222407	122.52351800000001	8.1	179.8	170.0
414709000	1441071566	31.222371114063364	122.52351817775042	8.1	179.77777777777777	170.0
414709000	1441071567	31.222336713164655	122.52351837071618	8.1	179.75555555555556	170.0
414709000	1441071568	31.222303470066574	122.52351857714125	8.1	179.73333333333335	170.0
414709000	1441071569	31.222271057531763	122.52351879526961	8.1	179.7111111111111	170.0
414709000	1441071570	31.222239148322892	122.52351902334527	8.1	179.6888888888889	170.0
414709000	1441071571	31.22220741520264	122.52351925961217	8.1	179.66666666666666	170.0
414709000	1441071572	31.222175530933647	122.52351950231431	8.1	179.64444444444445	170.0
414709000	1441071573	31.22214316827856	122.5235197496956	8.1	179.62222222222223	170.0
414709000	1441071574	31.22211	122.52352000000002	8.1	179.6	170.0
414709000	1441071575	31.2220757752033	122.52352025113785	8.1	179.6	170.0
414709000	1441071576	31.22204054836445	122.52352049968498	8.1	179.6	170.0
414709000	1441071577	31.222004450302112	122.52352074188366	8.1	179.6	170.0
414709000	1441071578	31.221967611834987	122.52352097397608	8.1	179.6	170.0
414709000	1441071579	31.22193016378173	122.52352119220456	8.1	179.6	170.0
414709000	1441071580	31.22189223696103	122.52352139281132	8.1	179.6	170.0
414709000	1441071581	31.221853962191577	122.52352157203867	8.1	179.6	170.0
414709000	1441071582	31.22181547029206	122.52352172612892	8.1	179.6	170.0
414709000	1441071583	31.22177689208115	122.52352185132436	8.1	179.6	170.0
[truncated: 4,902 more rows]
