# Supplementary material for: Maritime traffic congestion identification and ship trajectory prediction using temporal graph convolutional networks
Source: PLoS One. 2026 Mar 9;21(3):e0342781. doi: 10.1371/journal.pone.0342781 (PMC12970927; doi:10.1371/journal.pone.0342781)
Supplement: S1 File — (ZIP) [file pone.0342781.s001.zip › data/interpolation/shipid_414780000_processed.csv]

shipid	lasttime	lat	lon	sog	cog	hdg
414780000	1441069109	31.299978000000007	122.52099200000002	8.9	182.5	175.0
414780000	1441069110	31.299944675513977	122.52099119737139	8.89090909090909	182.41818181818184	175.0
414780000	1441069111	31.299910419995705	122.52099036872313	8.881818181818183	182.33636363636361	175.0
414780000	1441069112	31.299875274512633	122.52098951563097	8.872727272727273	182.25454545454545	175.0
414780000	1441069113	31.299839280132087	122.52098863967059	8.863636363636363	182.1727272727273	175.0
414780000	1441069114	31.299802477921475	122.52098774241779	8.854545454545455	182.0909090909091	175.0
414780000	1441069115	31.29976490894818	122.52098682544826	8.845454545454546	182.0090909090909	175.0
414780000	1441069116	31.2997266142796	122.52098589033773	8.836363636363638	181.9272727272727	175.0
414780000	1441069117	31.299687634983094	122.52098493866193	8.827272727272728	181.84545454545454	175.0
414780000	1441069118	31.299648012126063	122.52098397199654	8.818181818181818	181.76363636363638	175.0
414780000	1441069119	31.2996077867759	122.52098299191735	8.80909090909091	181.6818181818182	175.0
414780000	1441069120	31.299567	122.520982	8.8	181.6	175.0
414780000	1441069121	31.299525692865732	122.52098099782025	8.8	181.56842105263158	175.0
414780000	1441069122	31.2994839064405	122.52097998695379	8.8	181.53684210526316	175.0
414780000	1441069123	31.299441681791688	122.5209789689763	8.8	181.50526315789475	175.0
414780000	1441069124	31.299399059986694	122.52097794546353	8.8	181.47368421052633	175.0
414780000	1441069125	31.299356082092906	122.52097691799113	8.8	181.44210526315788	175.0
414780000	1441069126	31.299312789177733	122.52097588813483	8.8	181.41052631578947	175.0
414780000	1441069127	31.299269222308563	122.52097485747029	8.8	181.37894736842105	175.0
414780000	1441069128	31.299225422552784	122.5209738275732	8.8	181.34736842105264	175.0
414780000	1441069129	31.299181430977793	122.52097280001925	8.8	181.31578947368422	175.0
414780000	1441069130	31.299137288651	122.52097177638414	8.8	181.2842105263158	175.0
414780000	1441069131	31.299093036639807	122.52097075824354	8.8	181.2526315789474	175.0
414780000	1441069132	31.29904871601159	122.52096974717305	8.8	181.22105263157897	175.0
414780000	1441069133	31.2990043678338	122.52096874474843	8.8	181.18947368421055	175.0
414780000	1441069134	31.298960033173806	122.52096775254529	8.8	181.15789473684214	175.0
414780000	1441069135	31.298915753099	122.5209667721393	8.8	181.1263157894737	175.0
414780000	1441069136	31.298871568676816	122.52096580510613	8.8	181.09473684210528	175.0
414780000	1441069137	31.298827520974644	122.52096485302141	8.8	181.06315789473686	175.0
414780000	1441069138	31.298783651059896	122.52096391746085	8.8	181.03157894736844	175.0
414780000	1441069139	31.29874	122.52096300000001	8.8	181.0	175.0
414780000	1441069140	31.298696600235292	122.52096210166984	8.8	181.01000000000002	174.96666666666667
414780000	1441069141	31.29865344969801	122.52096122132231	8.8	181.02	174.93333333333334
414780000	1441069142	31.298610537693335	122.52096035726466	8.8	181.03	174.9
414780000	1441069143	31.29856785352643	122.5209595078041	8.8	181.04000000000002	174.86666666666667
414780000	1441069144	31.29852538650248	122.52095867124788	8.8	181.05	174.83333333333334
414780000	1441069145	31.298483125926666	122.52095784590328	8.8	181.06	174.79999999999998
414780000	1441069146	31.298441061104153	122.5209570300775	8.8	181.07000000000002	174.76666666666668
414780000	1441069147	31.298399181340113	122.5209562220778	8.8	181.08	174.73333333333335
414780000	1441069148	31.298357475939753	122.52095542021148	8.8	181.09	174.7
414780000	1441069149	31.298315934208205	122.52095462278572	8.8	181.1	174.66666666666669
414780000	1441069150	31.298274545450674	122.52095382810786	8.8	181.11	174.63333333333333
414780000	1441069151	31.29823329897235	122.52095303448509	8.8	181.12	174.6
414780000	1441069152	31.298192184078356	122.52095224022473	8.8	181.13	174.56666666666666
414780000	1441069153	31.298151190073895	122.52095144363403	8.8	181.14000000000001	174.53333333333333
414780000	1441069154	31.29811030626415	122.52095064302024	8.8	181.15000000000003	174.49999999999997
414780000	1441069155	31.298069521954286	122.52094983669068	8.8	181.16000000000003	174.46666666666667
414780000	1441069156	31.29802882644947	122.5209490229526	8.8	181.17000000000002	174.43333333333334
414780000	1441069157	31.297988209054886	122.5209482001133	8.8	181.18000000000004	174.39999999999998
414780000	1441069158	31.297947659075692	122.52094736648004	8.8	181.19000000000003	174.36666666666667
414780000	1441069159	31.297907165817062	122.52094652036013	8.8	181.20000000000002	174.33333333333331
414780000	1441069160	31.297866718584192	122.52094566006085	8.8	181.21000000000004	174.3
414780000	1441069161	31.29782630668223	122.52094478388949	8.8	181.22000000000003	174.26666666666665
414780000	1441069162	31.29778591941636	122.52094389015333	8.8	181.23000000000002	174.23333333333332
414780000	1441069163	31.297745546091736	122.5209429771597	8.8	181.24000000000004	174.20000000000002
414780000	1441069164	31.29770517601355	122.5209420432159	8.8	181.25000000000003	174.16666666666666
414780000	1441069165	31.29766479848696	122.52094108662922	8.8	181.26000000000002	174.13333333333333
414780000	1441069166	31.297624402817142	122.520940105707	8.8	181.27	174.1
414780000	1441069167	31.29758397830926	122.52093909875649	8.8	181.28000000000003	174.06666666666666
414780000	1441069168	31.297543514268483	122.52093806408506	8.8	181.29000000000002	174.0333333333333
414780000	1441069169	31.297502999999992	122.520937	8.8	181.3	174.0
414780000	1441069170	31.297462425583344	122.5209359064092	8.8	181.2909090909091	173.9090909090909
414780000	1441069171	31.29742178419561	122.52093478962281	8.8	181.2818181818182	173.8181818181818
414780000	1441069172	31.297381069788266	122.52093365755148	8.8	181.27272727272728	173.72727272727272
414780000	1441069173	31.29734027631277	122.52093251810585	8.8	181.26363636363638	173.63636363636363
414780000	1441069174	31.29729939772062	122.52093137919665	8.8	181.25454545454548	173.54545454545456
414780000	1441069175	31.29725842796326	122.52093024873444	8.8	181.24545454545455	173.45454545454544
414780000	1441069176	31.297217360992185	122.52092913462987	8.8	181.23636363636365	173.36363636363635
414780000	1441069177	31.29717619075884	122.52092804479355	8.8	181.22727272727272	173.27272727272728
414780000	1441069178	31.297134911214716	122.5209269871361	8.8	181.21818181818182	173.1818181818182
414780000	1441069179	31.29709351631128	122.52092596956805	8.8	181.20909090909092	173.0909090909091
414780000	1441069180	31.297051999999997	122.520925	8.8	181.2	173.0
414780000	1441069181	31.29701036049593	122.52092408258514	8.8	181.2	173.0
414780000	1441069182	31.296968613068543	122.52092320644705	8.8	181.2	173.0
414780000	1441069183	31.29692677725089	122.52092235695201	8.8	181.2	173.0
414780000	1441069184	31.29688487257599	122.52092151946634	8.8	181.2	173.0
414780000	1441069185	31.29684291857693	122.52092067935631	8.8	181.2	173.0
414780000	1441069186	31.296800934786756	122.52091982198829	8.8	181.2	173.0
414780000	1441069187	31.296758940738503	122.52091893272863	8.8	181.2	173.0
414780000	1441069188	31.296716955965227	122.52091799694372	8.8	181.2	173.0
414780000	1441069189	31.296675	122.520917	8.8	181.2	173.0
414780000	1441069190	31.296633089053774	122.52091593381644	8.81	181.19	172.79999999999998
414780000	1441069191	31.296591226049348	122.52091481652239	8.82	181.18	172.6
414780000	1441069192	31.296549410587357	122.52091367279961	8.83	181.17000000000002	172.4
414780000	1441069193	31.29650764226852	122.52091252732988	8.84	181.16	172.2
414780000	1441069194	31.296465920693507	122.52091140479497	8.850000000000001	181.15	172.0
414780000	1441069195	31.29642424546303	122.52091032987654	8.860000000000001	181.14000000000001	171.8
414780000	1441069196	31.296382616177738	122.52090932725625	8.870000000000001	181.13	171.60000000000002
414780000	1441069197	31.29634103243834	122.52090842161569	8.88	181.12	171.4
414780000	1441069198	31.29629949384554	122.52090763763644	8.89	181.11	171.2
414780000	1441069199	31.296258000000005	122.52090699999998	8.9	181.1	171.0
414780000	1441069200	31.29621654944545	122.52090652835136	8.9	181.0	171.0
414780000	1441069201	31.29617513649778	122.52090622218971	8.9	180.9	171.0
414780000	1441069202	31.296133754415912	122.52090607597779	8.9	180.8	171.0
414780000	1441069203	31.29609239645876	122.52090608417828	8.9	180.70000000000002	171.0
414780000	1441069204	31.296051055885254	122.52090624125388	8.9	180.60000000000002	171.0
414780000	1441069205	31.2960097259543	122.52090654166743	8.9	180.5	171.0
414780000	1441069206	31.295968399924813	122.52090697988157	8.9	180.4	171.0
414780000	1441069207	31.295927071055726	122.52090755035914	8.9	180.3	171.0
414780000	1441069208	31.295885732605957	122.52090824756289	8.9	180.20000000000002	171.0
414780000	1441069209	31.295844377834392	122.52090906595559	8.9	180.1	171.0
414780000	1441069210	31.295803	122.52091	8.9	180.0	171.0
414780000	1441069211	31.295761597891495	122.52091104467586	8.89	179.86	170.9
414780000	1441069212	31.295720192417015	122.52091219703038	8.88	179.72	170.8
414780000	1441069213	31.295678810014483	122.52091345462776	8.870000000000001	179.58	170.7
414780000	1441069214	31.29563747712188	122.52091481503214	8.860000000000001	179.44	170.6
414780000	1441069215	31.295596220177146	122.52091627580772	8.850000000000001	179.29999999999998	170.5
414780000	1441069216	31.295555065618238	122.52091783451867	8.84	179.16	170.4
414780000	1441069217	31.295514039883116	122.52091948872915	8.83	179.02	170.3
414780000	1441069218	31.295473169409732	122.5209212360034	8.82	178.88000000000002	170.2
414780000	1441069219	31.295432480636038	122.52092307390564	8.81	178.74	170.1
414780000	1441069220	31.295391999999993	122.520925	8.8	178.60000000000002	170.0
414780000	1441069221	31.295351727324004	122.520927010614	8.8	178.50000000000003	170.0
414780000	1441069222	31.29531155596832	122.5209290971281	8.8	178.4	170.0
414780000	1441069223	31.29527135267761	122.52093124968596	8.8	178.3	170.0
414780000	1441069224	31.295230984196564	122.52093345843132	8.8	178.20000000000002	170.0
414780000	1441069225	31.29519031726986	122.52093571350787	8.8	178.1	170.0
414780000	1441069226	31.295149218642177	122.52093800505932	8.8	178.0	170.0
414780000	1441069227	31.29510755505819	122.52094032322935	8.8	177.9	170.0
414780000	1441069228	31.295065193262577	122.52094265816167	8.8	177.79999999999998	170.0
414780000	1441069229	31.295022	122.52094500000001	8.8	177.7	170.0
414780000	1441069230	31.294977896994602	122.5209473402582	8.8	177.69	170.1
414780000	1441069231	31.29493302588845	122.5209496759308	8.8	177.67999999999998	170.2
414780000	1441069232	31.29488758330311	122.52095200538245	8.8	177.67	170.3
414780000	1441069233	31.29484176586012	122.52095432697796	8.8	177.66	170.4
414780000	1441069234	31.29479577018108	122.52095663908206	8.8	177.65	170.5
414780000	1441069235	31.294749792887536	122.52095894005953	8.8	177.64	170.6
414780000	1441069236	31.294704030601057	122.5209612282752	8.8	177.63	170.7
414780000	1441069237	31.294658679943257	122.52096350209392	8.8	177.62	170.8
414780000	1441069238	31.2946139375357	122.52096575988055	8.8	177.60999999999999	170.9
414780000	1441069239	31.294569999999993	122.520968	8.8	177.6	171.0
414780000	1441069240	31.29452701694901	122.52097022124539	8.805000000000001	177.6	170.95
414780000	1441069241	31.29448494996088	122.52097242412283	8.81	177.6	170.9
414780000	1441069242	31.294443713604952	122.52097460956654	8.815000000000001	177.6	170.85000000000002
414780000	1441069243	31.2944032224506	122.52097677851079	8.82	177.6	170.8
414780000	1441069244	31.294363391067225	122.52097893188984	8.825000000000001	177.6	170.75000000000003
414780000	1441069245	31.294324134024176	122.52098107063787	8.83	177.6	170.7
414780000	1441069246	31.294285365890836	122.52098319568918	8.835	177.6	170.65
414780000	1441069247	31.294247001236574	122.52098530797791	8.84	177.6	170.6
414780000	1441069248	31.294208954630736	122.5209874084383	8.845	177.6	170.55
414780000	1441069249	31.29417114064272	122.52098949800451	8.850000000000001	177.6	170.5
414780000	1441069250	31.294133473841853	122.5209915776107	8.855	177.6	170.45000000000002
414780000	1441069251	31.29409586879752	122.52099364819108	8.860000000000001	177.6	170.4
414780000	1441069252	31.294058240079064	122.52099571067978	8.865	177.6	170.35000000000002
414780000	1441069253	31.294020502255833	122.52099776601094	8.870000000000001	177.6	170.3
414780000	1441069254	31.29398256989721	122.52099981511866	8.875	177.6	170.25
414780000	1441069255	31.293944357572496	122.52100185893711	8.88	177.6	170.2
414780000	1441069256	31.293905779851084	122.52100389840038	8.885	177.6	170.15
414780000	1441069257	31.293866751302293	122.52100593444256	8.89	177.6	170.1
414780000	1441069258	31.293827186495495	122.52100796799775	8.895	177.6	170.05
414780000	1441069259	31.293787	122.52101000000002	8.9	177.6	170.0
414780000	1441069260	31.293746146592582	122.52101203099524	8.89090909090909	177.6090909090909	170.0
414780000	1441069261	31.293704741879655	122.52101405997651	8.881818181818183	177.61818181818182	170.0
414780000	1441069262	31.293662941675052	122.5210160855488	8.872727272727273	177.62727272727273	170.0
414780000	1441069263	31.293620901792625	122.52101810631697	8.863636363636363	177.63636363636363	170.0
414780000	1441069264	31.29357877804621	122.52102012088606	8.854545454545455	177.64545454545456	170.0
414780000	1441069265	31.293536726249663	122.52102212786103	8.845454545454546	177.65454545454543	170.0
414780000	1441069266	31.293494902216825	122.5210241258469	8.836363636363638	177.66363636363636	170.0
414780000	1441069267	31.293453461761583	122.52102611344868	8.827272727272728	177.67272727272726	170.0
414780000	1441069268	31.29341256069779	122.52102808927141	8.818181818181818	177.68181818181816	170.0
414780000	1441069269	31.293372354839295	122.52103005192015	8.80909090909091	177.6909090909091	170.0
414780000	1441069270	31.293332999999986	122.52103199999999	8.8	177.7	170.0
414780000	1441069271	31.29329459445705	122.52103393474341	8.8	177.66	170.0
414780000	1441069272	31.29325700634073	122.52103586789244	8.8	177.62	170.0
414780000	1441069273	31.29322004624469	122.5210378138164	8.8	177.57999999999998	170.0
414780000	1441069274	31.29318352476248	122.52103978688464	8.8	177.54	170.0
414780000	1441069275	31.293147252487692	122.52104180146641	8.8	177.5	170.0
414780000	1441069276	31.29311104001389	122.52104387193097	8.8	177.46	170.0
414780000	1441069277	31.293074697934664	122.52104601264746	8.8	177.42000000000002	170.0
414780000	1441069278	31.293038036843555	122.52104823798508	8.8	177.38	170.0
414780000	1441069279	31.293000867334158	122.5210505623129	8.8	177.34	170.0
414780000	1441069280	31.292962999999993	122.52105300000001	8.8	177.3	170.0
414780000	1441069281	31.292924291333353	122.52105555936429	8.8	177.27777777777777	170.11111111111111
414780000	1441069282	31.292884781421535	122.52105822451927	8.8	177.2555555555556	170.22222222222223
414780000	1441069283	31.292844556250554	122.52106097352751	8.8	177.23333333333335	170.33333333333334
414780000	1441069284	31.292803701806427	122.52106378445148	8.8	177.2111111111111	170.44444444444446
414780000	1441069285	31.292762304075193	122.52106663535382	8.8	177.1888888888889	170.55555555555557
414780000	1441069286	31.29272044904289	122.52106950429712	8.8	177.16666666666669	170.66666666666666
414780000	1441069287	31.292678222695567	122.52107236934408	8.8	177.14444444444445	170.77777777777777
414780000	1441069288	31.292635711019244	122.52107520855746	8.8	177.12222222222223	170.88888888888889
414780000	1441069289	31.292593	122.521078	8.8	177.1	171.0
414780000	1441069290	31.292550163497566	122.52108072608243	8.8	177.11904761904762	171.0
414780000	1441069291	31.292507226866505	122.52108338660688	8.8	177.13809523809522	171.0
414780000	1441069292	31.292464203335054	122.52108598572332	8.8	177.15714285714287	171.0
414780000	1441069293	31.292421106131457	122.52108852758172	8.8	177.17619047619047	171.0
414780000	1441069294	31.292377948483967	122.5210910163321	8.8	177.1952380952381	171.0
414780000	1441069295	31.292334743620806	122.5210934561244	8.8	177.2142857142857	171.0
414780000	1441069296	31.292291504770237	122.52109585110856	8.8	177.23333333333335	171.0
414780000	1441069297	31.292248245160483	122.52109820543457	8.8	177.25238095238095	171.0
414780000	1441069298	31.29220497801982	122.5211005232524	8.8	177.27142857142857	171.0
414780000	1441069299	31.292161716576466	122.52110280871194	8.8	177.29047619047617	171.0
414780000	1441069300	31.292118474058675	122.52110506596316	8.8	177.30952380952382	171.0
414780000	1441069301	31.292075263694684	122.52110729915599	8.8	177.32857142857142	171.0
414780000	1441069302	31.29203209871273	122.52110951244036	8.8	177.34761904761905	171.0
414780000	1441069303	31.291988992341082	122.52111170996619	8.8	177.36666666666667	171.0
414780000	1441069304	31.291945957807954	122.52111389588342	8.8	177.3857142857143	171.0
414780000	1441069305	31.291903008341603	122.5211160743419	8.8	177.4047619047619	171.0
414780000	1441069306	31.291860157170273	122.52111824949156	8.8	177.42380952380952	171.0
414780000	1441069307	31.291817417522193	122.52112042548232	8.8	177.44285714285715	171.0
414780000	1441069308	31.291774802625635	122.52112260646406	8.8	177.46190476190478	171.0
414780000	1441069309	31.291732325708814	122.52112479658666	8.8	177.4809523809524	171.0
414780000	1441069310	31.291690000000003	122.52112700000002	8.8	177.5	171.0
414780000	1441069311	31.29164784139457	122.5211292193265	8.8	177.5	171.0
414780000	1441069312	31.291605876456583	122.52113145107856	8.8	177.5	171.0
414780000	1441069313	31.291564134417232	122.52113369024119	8.8	177.5	171.0
414780000	1441069314	31.291522644507715	122.52113593179942	8.8	177.5	171.0
414780000	1441069315	31.29148143595926	122.52113817073821	8.8	177.5	171.0
414780000	1441069316	31.291440538003044	122.52114040204263	8.8	177.5	171.0
414780000	1441069317	31.291399979870302	122.52114262069772	8.8	177.5	171.0
414780000	1441069318	31.29135979079221	122.52114482168847	8.8	177.5	171.0
414780000	1441069319	31.291319999999995	122.521147	8.8	177.5	171.0
414780000	1441069320	31.29128060370588	122.52114915359982	8.8	177.4909090909091	171.0
414780000	1441069321	31.291241466046113	122.52115129238547	8.8	177.48181818181817	171.0
414780000	1441069322	31.291202418137964	122.52115342923693	8.8	177.47272727272727	171.0
414780000	1441069323	31.291163291098663	122.52115557703414	8.8	177.46363636363637	171.0
414780000	1441069324	31.291123916045485	122.52115774865693	8.8	177.45454545454544	171.0
414780000	1441069325	31.29108412409567	122.5211599569852	8.8	177.44545454545457	171.0
414780000	1441069326	31.29104374636643	122.52116221489874	8.8	177.43636363636367	171.0
414780000	1441069327	31.29100261397504	122.5211645352773	8.8	177.42727272727274	171.0
414780000	1441069328	31.290960558038687	122.52116693100058	8.8	177.41818181818184	171.0
414780000	1441069329	31.29091740967461	122.52116941494828	8.8	177.4090909090909	171.0
414780000	1441069330	31.290873000000005	122.52117200000002	8.8	177.4	171.0
414780000	1441069331	31.290827262068596	122.52117468951502	8.8	177.38888888888889	171.0
414780000	1441069332	31.29078053668003	122.52117744877134	8.8	177.37777777777777	171.0
414780000	1441069333	31.290733266570466	122.5211802335268	8.8	177.36666666666667	171.0
414780000	1441069334	31.290685894476113	122.52118299953942	8.8	177.35555555555558	171.0
414780000	1441069335	31.290638863133143	122.52118570256735	8.8	177.34444444444446	171.0
414780000	1441069336	31.290592615277813	122.52118829836886	8.8	177.33333333333334	171.0
414780000	1441069337	31.29054759364634	122.5211907427024	8.8	177.32222222222225	171.0
414780000	1441069338	31.290504240974975	122.52119299132654	8.8	177.31111111111113	171.0
414780000	1441069339	31.290463000000006	122.521195	8.8	177.3	171.0
414780000	1441069340	31.290424176460085	122.52119673905283	8.8	177.33636363636367	171.0
414780000	1441069341	31.29038752810352	122.52119823710022	8.8	177.37272727272727	171.0
414780000	1441069342	31.290352675680953	122.52119953732856	8.8	177.4090909090909	171.0
414780000	1441069343	31.290319239943052	122.52120068292409	8.8	177.44545454545457	171.0
414780000	1441069344	31.290286841640427	122.521201717073	8.8	177.48181818181817	171.0
414780000	1441069345	31.290255101523698	122.5212026829613	8.8	177.51818181818183	171.0
414780000	1441069346	31.29022364034352	122.52120362377498	8.8	177.55454545454543	171.0
414780000	1441069347	31.290192078850463	122.5212045826999	8.8	177.5909090909091	171.0
414780000	1441069348	31.290160037795133	122.52120560292192	8.8	177.62727272727273	171.0
414780000	1441069349	31.290127137928113	122.52120672762673	8.8	177.66363636363636	171.0
414780000	1441069350	31.290093	122.521208	8.8	177.7	171.0
414780000	1441069351	31.290057326668833	122.52120945288095	8.81	177.7	170.9
414780000	1441069352	31.29002014822281	122.52121107772344	8.82	177.7	170.8
414780000	1441069353	31.28998157685756	122.52121285563513	8.83	177.7	170.7
414780000	1441069354	31.28994172476879	122.52121476772366	8.84	177.7	170.6
414780000	1441069355	31.28990070415216	122.52121679509668	8.850000000000001	177.7	170.5
414780000	1441069356	31.289858627203326	122.52121891886186	8.860000000000001	177.7	170.4
414780000	1441069357	31.289815606118033	122.52122112012698	8.870000000000001	177.7	170.3
414780000	1441069358	31.289771753091895	122.52122337999984	8.88	177.7	170.2
414780000	1441069359	31.28972718032066	122.52122567958823	8.89	177.7	170.1
414780000	1441069360	31.289681999999996	122.52122800000001	8.9	177.7	170.0
414780000	1441069361	31.289636329058556	122.52123032412149	8.9	177.68888888888887	170.0
414780000	1441069362	31.289590303356764	122.52123264195242	8.9	177.67777777777775	170.0
414780000	1441069363	31.289544063488034	122.52123494527088	8.9	177.66666666666666	170.0
414780000	1441069364	31.28949775004574	122.5212372258551	8.9	177.65555555555554	170.0
414780000	1441069365	31.2894515036233	122.5212394754832	8.9	177.64444444444445	170.0
414780000	1441069366	31.28940546481408	122.52124168593349	8.9	177.63333333333333	170.0
414780000	1441069367	31.289359774211523	122.52124384898418	8.9	177.62222222222223	170.0
414780000	1441069368	31.289314572409015	122.52124595641358	8.9	177.61111111111111	170.0
414780000	1441069369	31.289269999999995	122.52124800000001	8.9	177.6	170.0
414780000	1441069370	31.289226166893457	122.52124997541377	8.9	177.6	170.0
414780000	1441069371	31.289183060260754	122.52125189389301	8.9	177.6	170.0
414780000	1441069372	31.28914063658878	122.52125377056774	8.9	177.6	170.0
414780000	1441069373	31.289098852364486	122.52125562056798	8.9	177.6	170.0
414780000	1441069374	31.28905766407477	122.52125745902373	8.9	177.6	170.0
414780000	1441069375	31.289017028206544	122.5212593010649	8.9	177.6	170.0
414780000	1441069376	31.28897690124674	122.52126116182141	8.9	177.6	170.0
414780000	1441069377	31.28893723968225	122.52126305642317	8.9	177.6	170.0
414780000	1441069378	31.288898	122.521265	8.9	177.6	170.0
414780000	1441069379	31.288859137104264	122.52126700376401	8.9	177.58461538461538	170.0
414780000	1441069380	31.288820599569046	122.52126906325621	8.9	177.56923076923076	170.0
414780000	1441069381	31.288782334385644	122.52127117009991	8.9	177.55384615384614	170.0
414780000	1441069382	31.288744288545452	122.52127331591839	8.9	177.53846153846155	170.0
414780000	1441069383	31.28870640903978	122.52127549233502	8.9	177.52307692307693	170.0
414780000	1441069384	31.288668642860003	122.52127769097308	8.9	177.5076923076923	170.0
414780000	1441069385	31.288630936997485	122.5212799034559	8.9	177.4923076923077	170.0
414780000	1441069386	31.288593238443546	122.5212821214068	8.9	177.4769230769231	170.0
414780000	1441069387	31.28855549418956	122.52128433644916	8.9	177.46153846153845	170.0
414780000	1441069388	31.288517651226872	122.52128654020628	8.9	177.44615384615386	170.0
414780000	1441069389	31.28847965654682	122.52128872430157	8.9	177.43076923076924	170.0
414780000	1441069390	31.288441457140735	122.52129088035835	8.9	177.41538461538462	170.0
414780000	1441069391	31.288402999999995	122.52129300000001	8.9	177.4	170.0
414780000	1441069392	31.288364225886518	122.52129508026017	8.9	177.38888888888889	170.0
414780000	1441069393	31.28832505064458	122.52129713981334	8.9	177.37777777777777	170.0
414780000	1441069394	31.288285383889008	122.52129920274423	8.9	177.36666666666667	170.0
414780000	1441069395	31.288245135234636	122.52130129313757	8.9	177.35555555555558	170.0
414780000	1441069396	31.288204214296314	122.52130343507793	8.9	177.34444444444446	170.0
414780000	1441069397	31.288162530688872	122.52130565264986	8.9	177.33333333333334	170.0
414780000	1441069398	31.288119994027117	122.5213079699379	8.9	177.32222222222225	170.0
414780000	1441069399	31.288076513925898	122.52131041102649	8.9	177.31111111111113	170.0
414780000	1441069400	31.288032000000005	122.521313	8.9	177.3	170.0
414780000	1441069401	31.287986430535042	122.52131575143729	8.9	177.26666666666668	170.0
414780000	1441069402	31.287940058499693	122.52131864189502	8.9	177.23333333333335	170.0
414780000	1441069403	31.287893205533443	122.52132163842464	8.9	177.20000000000002	170.0
414780000	1441069404	31.2878461932758	122.52132470807753	8.9	177.16666666666669	170.0
414780000	1441069405	31.287799343366277	122.52132781790525	8.9	177.13333333333335	170.0
414780000	1441069406	31.28775297744438	122.52133093495952	8.9	177.1	170.0
414780000	1441069407	31.28770741714968	122.52133402629211	8.9	177.0666666666667	170.0
414780000	1441069408	31.2876629841217	122.52133705895493	8.9	177.03333333333333	170.0
414780000	1441069409	31.287620000000004	122.52134	8.9	177.0	170.0
414780000	1441069410	31.287578690412627	122.52134282633546	8.9	176.96363636363637	170.0
414780000	1441069411	31.287538896941314	122.52134555429375	8.9	176.92727272727274	170.0
414780000	1441069412	31.287500365156244	122.52134821006322	8.9	176.8909090909091	170.0
414780000	1441069413	31.287462840627608	122.52135081983215	8.9	176.85454545454547	170.0
414780000	1441069414	31.28742606892556	122.52135340978876	8.9	176.8181818181818	170.0
414780000	1441069415	31.287389795620278	122.5213560061212	8.9	176.7818181818182	170.0
414780000	1441069416	31.28735376628188	122.5213586350175	8.9	176.74545454545455	170.0
414780000	1441069417	31.287317726480524	122.52136132266567	8.9	176.70909090909092	170.0
414780000	1441069418	31.287281421786346	122.52136409525357	8.9	176.67272727272726	170.0
414780000	1441069419	31.28724459776947	122.52136697896913	8.9	176.63636363636365	170.0
414780000	1441069420	31.287207000000006	122.52137	8.9	176.6	170.0
414780000	1441069421	31.287168436556705	122.52137317600999	8.9	176.55	170.1
414780000	1441069422	31.287128965553006	122.52137649056691	8.9	176.5	170.2
414780000	1441069423	31.287088707610984	122.52137991871474	8.9	176.45	170.3
414780000	1441069424	31.287047783352723	122.52138343549751	8.9	176.4	170.4
414780000	1441069425	31.28700631340032	122.52138701595926	8.9	176.35	170.5
414780000	1441069426	31.286964418375888	122.52139063514413	8.9	176.3	170.6
414780000	1441069427	31.286922218901516	122.52139426809636	8.9	176.25	170.7
414780000	1441069428	31.286879835599326	122.52139788986018	8.9	176.2	170.8
414780000	1441069429	31.28683738909144	122.52140147547993	8.9	176.14999999999998	170.9
414780000	1441069430	31.286794999999994	122.521405	8.9	176.1	171.0
414780000	1441069431	31.286752771135625	122.52140844278098	8.9	176.1222222222222	171.0
414780000	1441069432	31.286710734063078	122.52141180044808	8.9	176.14444444444445	171.0
414780000	1441069433	31.286668902535606	122.52141507394262	8.9	176.16666666666666	171.0
414780000	1441069434	31.286627290306487	122.5214182642059	8.9	176.1888888888889	171.0
414780000	1441069435	31.286585911128945	122.52142137217928	8.9	176.2111111111111	171.0
414780000	1441069436	31.286544778756273	122.52142439880404	8.9	176.23333333333335	171.0
414780000	1441069437	31.286503906941736	122.52142734502154	8.9	176.25555555555556	171.0
414780000	1441069438	31.286463309438542	122.52143021177311	8.9	176.2777777777778	171.0
414780000	1441069439	31.286422999999992	122.521433	8.9	176.30000000000004	171.0
414780000	1441069440	31.286382969368933	122.52143571025215	8.9	176.3666666666667	171.0
414780000	1441069441	31.28634311624666	122.52143834151359	8.9	176.43333333333337	171.0
414780000	1441069442	31.28630331632406	122.52144089237686	8.9	176.5	171.0
414780000	1441069443	31.286263445292008	122.52144336143459	8.9	176.5666666666667	171.0
414780000	1441069444	31.28622337884136	122.52144574727929	8.9	176.63333333333335	171.0
414780000	1441069445	31.286182992663043	122.52144804850353	8.9	176.7	171.0
414780000	1441069446	31.286142162447874	122.5214502636998	8.9	176.76666666666668	171.0
414780000	1441069447	31.286100763886775	122.52145239146067	8.9	176.83333333333334	171.0
414780000	1441069448	31.286058672670563	122.52145443037863	8.9	176.9	171.0
414780000	1441069449	31.286015764490134	122.52145637904616	8.9	176.9666666666667	171.0
414780000	1441069450	31.285971915036317	122.52145823605578	8.9	177.03333333333333	171.0
414780000	1441069451	31.285927	122.52146	8.9	177.1	171.0
414780000	1441069452	31.285880974218163	122.52146167159019	8.9	177.2111111111111	171.0
414780000	1441069453	31.285834109112457	122.52146326001339	8.9	177.32222222222222	171.0
414780000	1441069454	31.28578675525065	122.5214647765755	8.9	177.43333333333334	171.0
414780000	1441069455	31.28573926320059	122.52146623258253	8.9	177.54444444444445	171.0
414780000	1441069456	31.285691983530054	122.5214676393404	8.9	177.65555555555554	171.0
414780000	1441069457	31.285645266806892	122.52146900815511	8.9	177.76666666666665	171.0
414780000	1441069458	31.28559946359894	122.52147035033262	8.9	177.87777777777777	171.0
414780000	1441069459	31.28555492447402	122.52147167717892	8.9	177.98888888888888	171.0
414780000	1441069460	31.285512	122.52147300000001	8.9	178.1	171.0
414780000	1441069461	31.28547093005876	122.52147432960774	8.9	178.1	171.0
414780000	1441069462	31.285431511788232	122.52147567483746	8.9	178.1	171.0
414780000	1441069463	31.285393431640337	122.52147704403035	8.9	178.1	171.0
414780000	1441069464	31.285356376067007	122.52147844552752	8.9	178.1	171.0
414780000	1441069465	31.285320031520175	122.52147988767013	8.9	178.1	171.0
414780000	1441069466	31.285284084451753	122.52148137879917	8.9	178.1	171.0
414780000	1441069467	31.285248221313626	122.52148292725573	8.9	178.1	171.0
414780000	1441069468	31.285212128557696	122.52148454138076	8.9	178.1	171.0
414780000	1441069469	31.285175492635858	122.52148622951522	8.9	178.1	171.0
414780000	1441069470	31.285137999999986	122.52148800000002	8.9	178.1	171.0
414780000	1441069471	31.285099405064457	122.52148985805904	8.9	178.0894736842105	171.0
414780000	1441069472	31.2850597340936	122.52149179644837	8.9	178.07894736842104	171.0
414780000	1441069473	31.28501908131425	122.52149380480708	8.9	178.06842105263158	171.0
414780000	1441069474	31.28497754095325	122.52149587277432	8.9	178.0578947368421	171.0
414780000	1441069475	31.284935207237435	122.52149798998924	8.9	178.04736842105262	171.0
414780000	1441069476	31.284892174393654	122.52150014609101	8.9	178.03684210526316	171.0
414780000	1441069477	31.284848536648763	122.52150233071886	8.9	178.02631578947367	171.0
414780000	1441069478	31.284804388229592	122.52150453351203	8.9	178.0157894736842	171.0
414780000	1441069479	31.284759823363014	122.52150674410979	8.9	178.00526315789475	171.0
414780000	1441069480	31.284714936275876	122.52150895215141	8.9	177.99473684210525	171.0
414780000	1441069481	31.284669821195063	122.52151114727623	8.9	177.98421052631576	171.0
414780000	1441069482	31.2846245723474	122.52151331912361	8.9	177.97368421052633	171.0
414780000	1441069483	31.284579283959786	122.52151545733297	8.9	177.96315789473684	171.0
414780000	1441069484	31.284534050259076	122.52151755154374	8.9	177.95263157894735	171.0
414780000	1441069485	31.28448896547216	122.5215195913953	8.9	177.9421052631579	171.0
414780000	1441069486	31.284444123825917	122.52152156652718	8.9	177.93157894736842	171.0
414780000	1441069487	31.2843996195472	122.5215234665789	8.9	177.92105263157893	171.0
414780000	1441069488	31.284355546862944	122.52152528119	8.9	177.9105263157895	171.0
414780000	1441069489	31.284312000000003	122.52152700000002	8.9	177.9	171.0
414780000	1441069490	31.284269043984143	122.52152861751996	8.9	177.93333333333334	171.0
414780000	1441069491	31.284226627036567	122.52153014774626	8.9	177.96666666666667	171.0
414780000	1441069492	31.284184668177325	122.52153160954676	8.9	178.0	171.0
414780000	1441069493	31.284143086426486	122.52153302178921	8.9	178.03333333333333	171.0
414780000	1441069494	31.284101800804088	122.52153440334135	8.9	178.06666666666666	171.0
414780000	1441069495	31.284060730330204	122.52153577307087	8.9	178.1	171.0
414780000	1441069496	31.284019794024868	122.52153714984543	8.9	178.13333333333333	171.0
414780000	1441069497	31.283978910908132	122.52153855253262	8.9	178.16666666666666	171.0
414780000	1441069498	31.283938	122.52154	8.9	178.2	171.0
414780000	1441069499	31.28389699569979	122.52154150837772	8.9	178.17499999999998	170.91666666666666
414780000	1441069500	31.283855893923743	122.52154308284625	8.9	178.14999999999998	170.83333333333334
414780000	1441069501	31.283814705967348	122.52154472584867	8.9	178.125	170.75000000000003
414780000	1441069502	31.283773443126083	122.52154643982803	8.9	178.1	170.66666666666666
414780000	1441069503	31.28373211669546	122.5215482272274	8.9	178.075	170.58333333333331
414780000	1441069504	31.28369073797096	122.52155009048987	8.9	178.04999999999998	170.5
414780000	1441069505	31.28364931824807	122.52155203205844	8.9	178.025	170.41666666666669
414780000	1441069506	31.283607868822283	122.52155405437618	8.9	178.0	170.33333333333334
414780000	1441069507	31.28356640098909	122.52155615988619	8.9	177.975	170.25
414780000	1441069508	31.283524926043988	122.52155835103147	8.9	177.95	170.16666666666669
414780000	1441069509	31.283483455282454	122.52156063025505	8.9	177.925	170.08333333333334
414780000	1441069510	31.283441999999997	122.52156300000001	8.9	177.9	170.0
414780000	1441069511	31.283400568708576	122.52156546049576	8.89	177.83	170.1
414780000	1441069512	31.28335915878598	122.52156800311738	8.88	177.76000000000002	170.2
414780000	1441069513	31.283317764826545	122.52157061702627	8.870000000000001	177.69	170.3
414780000	1441069514	31.283276381424567	122.521573291384	8.860000000000001	177.62	170.4
414780000	1441069515	31.283235003174347	122.52157601535198	8.850000000000001	177.55	170.5
414780000	1441069516	31.28319362467016	122.52157877809178	8.84	177.48	170.6
414780000	1441069517	31.283152240506332	122.52158156876492	8.83	177.41	170.7
414780000	1441069518	31.283110845277157	122.52158437653296	8.82	177.33999999999997	170.8
414780000	1441069519	31.28306943357696	122.52158719055747	8.81	177.26999999999998	170.9
414780000	1441069520	31.283028	122.52159000000002	8.8	177.2	171.0
414780000	1441069521	31.282986541580375	122.52159279636727	8.8	177.17777777777778	171.0
414780000	1441069522	31.28294506511119	122.52159558054612	8.8	177.15555555555557	171.0
414780000	1441069523	31.2829035798253	122.52159835576839	8.8	177.13333333333333	171.0
414780000	1441069524	31.28286209495559	122.52160112526603	8.8	177.11111111111111	171.0
414780000	1441069525	31.282820619734917	122.52160389227086	8.8	177.08888888888887	171.0
414780000	1441069526	31.28277916339614	122.52160666001481	8.8	177.0666666666667	171.0
414780000	1441069527	31.28273773517216	122.52160943172976	8.8	177.04444444444445	171.0
414780000	1441069528	31.282696344295825	122.52161221064753	8.8	177.02222222222224	171.0
414780000	1441069529	31.282654999999995	122.52161500000001	8.8	177.0	171.0
414780000	1441069530	31.282613703367343	122.52161780084063	8.8	177.01000000000002	171.0
414780000	1441069531	31.282572422879756	122.521620605509	8.8	177.02	171.0
414780000	1441069532	31.282531118868857	122.5216234041663	8.8	177.03	171.0
414780000	1441069533	31.28248975166633	122.52162618697375	8.8	177.04	171.0
414780000	1441069534	31.28244828160385	122.52162894409253	8.8	177.05	171.0
414780000	1441069535	31.282406669013042	122.52163166568391	8.8	177.06	171.0
414780000	1441069536	31.28236487422559	122.52163434190908	8.8	177.07	171.0
414780000	1441069537	31.282322857573153	122.5216369629293	8.8	177.08	171.0
414780000	1441069538	31.282280579387393	122.52163951890587	8.8	177.09	171.0
414780000	1441069539	31.282237999999996	122.52164199999999	8.8	177.1	171.0
414780000	1441069540	31.282195112829584	122.5216443978451	8.81	177.13	171.1
414780000	1441069541	31.282152043642824	122.52164670996297	8.82	177.16	171.20000000000002
414780000	1441069542	31.282108951293367	122.52164893534753	8.83	177.19	171.3
414780000	1441069543	31.282065994634895	122.52165107299271	8.84	177.22	171.4
414780000	1441069544	31.28202333252106	122.5216531218925	8.850000000000001	177.25000000000003	171.50000000000003
414780000	1441069545	31.28198112380553	122.52165508104086	8.860000000000001	177.28000000000003	171.60000000000002
414780000	1441069546	31.28193952734198	122.52165694943174	8.870000000000001	177.31	171.70000000000002
414780000	1441069547	31.281898701984083	122.52165872605924	8.88	177.34	171.8
414780000	1441069548	31.281858806585532	122.52166040991733	8.89	177.37	171.9
414780000	1441069549	31.28182000000001	122.52166200000002	8.9	177.4	172.0
414780000	1441069550	31.281782361314523	122.52166349777953	8.9	177.44	172.0
414780000	1441069551	31.281745650549425	122.52166491464064	8.9	177.48	172.0
414780000	1441069552	31.281709547958368	122.52166626444618	8.9	177.52	172.0
414780000	1441069553	31.281673733795	122.52166756105896	8.9	177.56	172.0
414780000	1441069554	31.281637888312986	122.5216688183418	8.9	177.6	172.0
414780000	1441069555	31.281601691765943	122.52167005015737	8.9	177.64000000000001	172.0
414780000	1441069556	31.281564824407518	122.52167127036834	8.9	177.68	172.0
414780000	1441069557	31.281526966491313	122.52167249283741	8.9	177.72000000000003	172.0
414780000	1441069558	31.28148779827094	122.52167373142711	8.9	177.76000000000002	172.0
414780000	1441069559	31.28144700000001	122.52167499999999	8.9	177.8	172.0
414780000	1441069560	31.281404363736602	122.5216763087387	8.9	177.84545454545457	172.0
414780000	1441069561	31.281360128756802	122.52167765310645	8.9	177.8909090909091	172.0
414780000	1441069562	31.28131464614119	122.52167902488668	8.9	177.93636363636364	172.0
414780000	1441069563	31.281268266970343	122.52168041586278	8.9	177.9818181818182	172.0
414780000	1441069564	31.281221342324883	122.52168181781828	8.9	178.02727272727273	172.0
414780000	1441069565	31.281174223285394	122.52168322253672	8.9	178.0727272727273	172.0
414780000	1441069566	31.281127260932525	122.52168462180168	8.9	178.11818181818182	172.0
414780000	1441069567	31.281080806346903	122.52168600739678	8.9	178.16363636363636	172.0
414780000	1441069568	31.281035210609165	122.52168737110574	8.9	178.20909090909092	172.0
414780000	1441069569	31.28099082479997	122.52168870471222	8.9	178.25454545454545	172.0
414780000	1441069570	31.28094799999999	122.52169	8.9	178.3	172.0
414780000	1441069571	31.280906979444634	122.52169125271513	8.9	178.3	172.0
414780000	1441069572	31.280867574988335	122.52169247445256	8.9	178.3	172.0
414780000	1441069573	31.280829490640205	122.5216936807694	8.9	178.3	172.0
414780000	1441069574	31.280792430409438	122.52169488722275	8.9	178.3	172.0
414780000	1441069575	31.280756098305137	122.52169610936961	8.9	178.3	172.0
414780000	1441069576	31.280720198336443	122.521697362767	8.9	178.3	172.0
414780000	1441069577	31.280684434512473	122.52169866297184	8.9	178.3	172.0
414780000	1441069578	31.280648510842333	122.5217000255411	8.9	178.3	172.0
414780000	1441069579	31.280612131335157	122.52170146603153	8.9	178.3	172.0
414780000	1441069580	31.280574999999992	122.521703	8.9	178.3	172.0
414780000	1441069581	31.280536881000664	122.52170463809365	8.9	178.27777777777777	172.0
414780000	1441069582	31.280497779119745	122.52170637132124	8.9	178.25555555555556	172.0
414780000	1441069583	31.28045775929449	122.52170818578197	8.9	178.23333333333332	172.0
414780000	1441069584	31.280416886462195	122.52171006757504	8.9	178.2111111111111	172.0
414780000	1441069585	31.280375225560157	122.52171200279969	8.9	178.1888888888889	172.0
414780000	1441069586	31.280332841525606	122.52171397755521	8.9	178.16666666666666	172.0
414780000	1441069587	31.280289799295875	122.52171597794084	8.9	178.14444444444442	172.0
414780000	1441069588	31.28024616380824	122.52171799005599	8.9	178.12222222222223	172.0
414780000	1441069589	31.280201999999992	122.52171999999999	8.9	178.1	172.0
414780000	1441069590	31.28015737513672	122.52172199688461	8.9	178.0909090909091	172.0
414780000	1441069591	31.28011236579731	122.52172398187115	8.9	178.08181818181816	172.0
414780000	1441069592	31.280067050888917	122.52172595913335	8.9	178.07272727272726	172.0
414780000	1441069593	31.280021509318722	122.52172793284493	8.9	178.06363636363633	172.0
414780000	1441069594	31.279975819993908	122.52172990717956	8.9	178.05454545454543	172.0
414780000	1441069595	31.27993006182164	122.52173188631102	8.9	178.04545454545456	172.0
414780000	1441069596	31.2798843137091	122.52173387441294	8.9	178.03636363636363	172.0
414780000	1441069597	31.279838654563488	122.52173587565909	8.9	178.02727272727273	172.0
414780000	1441069598	31.279793163291977	122.5217378942232	8.9	178.01818181818183	172.0
414780000	1441069599	31.279747918801746	122.52173993427893	8.9	178.0090909090909	172.0
414780000	1441069600	31.279703000000005	122.521742	8.9	178.0	172.0
414780000	1441069601	31.279658471743748	122.52174409414944	8.9	177.98421052631576	172.0
414780000	1441069602	31.279614342689303	122.52174621384731	8.9	177.96842105263158	172.0
414780000	1441069603	31.27957060744284	122.52174835480291	8.9	177.95263157894735	172.0
414780000	1441069604	31.27952726061048	122.52175051272566	8.9	177.93684210526317	172.0
414780000	1441069605	31.279484296798373	122.52175268332483	8.9	177.92105263157893	172.0
414780000	1441069606	31.279441710612687	122.52175486230985	8.9	177.90526315789475	172.0
414780000	1441069607	31.27939949665955	122.52175704539009	8.9	177.88947368421051	172.0
414780000	1441069608	31.27935764954513	122.52175922827492	8.9	177.8736842105263	172.0
414780000	1441069609	31.279316163875567	122.52176140667372	8.9	177.8578947368421	172.0
414780000	1441069610	31.27927503425701	122.52176357629585	8.9	177.8421052631579	172.0
414780000	1441069611	31.279234255295606	122.52176573285081	8.9	177.82631578947368	172.0
414780000	1441069612	31.279193821597516	122.52176787204789	8.9	177.81052631578947	172.0
414780000	1441069613	31.279153727768872	122.52176998959659	8.9	177.79473684210524	172.0
414780000	1441069614	31.279113968415835	122.5217720812063	8.9	177.77894736842106	172.0
414780000	1441069615	31.279074538144556	122.52177414258644	8.9	177.76315789473682	172.0
414780000	1441069616	31.279035431561176	122.52177616944643	8.9	177.74736842105264	172.0
414780000	1441069617	31.27899664327186	122.52177815749575	8.9	177.7315789473684	172.0
414780000	1441069618	31.278958167882745	122.52178010244378	8.9	177.71578947368423	172.0
414780000	1441069619	31.278919999999978	122.52178200000002	8.9	177.7	172.0
414780000	1441069620	31.27888212438742	122.5217838473135	8.9	177.71666666666667	172.08333333333334
414780000	1441069621	31.278844486439546	122.52178564729178	8.9	177.73333333333335	172.16666666666669
414780000	1441069622	31.278807021708563	122.521787404282	8.9	177.75	172.25000000000003
414780000	1441069623	31.278769665746637	122.52178912263123	8.9	177.76666666666665	172.33333333333334
414780000	1441069624	31.278732354106005	122.5217908066866	8.9	177.78333333333333	172.41666666666666
414780000	1441069625	31.2786950223388	122.5217924607952	8.9	177.79999999999998	172.5
414780000	1441069626	31.278657605997225	122.52179408930411	8.9	177.81666666666666	172.58333333333334
414780000	1441069627	31.27862004063346	122.52179569656036	8.9	177.83333333333334	172.66666666666669
414780000	1441069628	31.278582261799684	122.52179728691107	8.9	177.85	172.75
414780000	1441069629	31.278544205048046	122.5217988647032	8.9	177.86666666666667	172.83333333333334
414780000	1441069630	31.27850580593078	122.52180043428386	8.9	177.88333333333333	172.91666666666669
414780000	1441069631	31.278467000000003	122.521802	8.9	177.9	173.0
414780000	1441069632	31.278427739329697	122.52180356491624	8.9	177.93157894736842	173.0
414780000	1441069633	31.278388042080877	122.52180512696766	8.9	177.96315789473684	173.0
414780000	1441069634	31.278347942936392	122.52180668280695	8.9	177.99473684210525	173.0
414780000	1441069635	31.278307476579037	122.52180822908674	8.9	178.02631578947367	173.0
414780000	1441069636	31.27826667769168	122.52180976245978	8.9	178.05789473684212	173.0
414780000	1441069637	31.27822558095712	122.52181127957871	8.9	178.08947368421053	173.0
414780000	1441069638	31.278184221058165	122.52181277709633	8.9	178.12105263157895	173.0
414780000	1441069639	31.278142632677675	122.52181425166526	8.9	178.15263157894736	173.0
414780000	1441069640	31.278100850498465	122.52181569993827	8.9	178.18421052631578	173.0
414780000	1441069641	31.278058909203374	122.52181711856812	8.9	178.2157894736842	173.0
414780000	1441069642	31.278016843475218	122.52181850420756	8.9	178.2473684210526	173.0
414780000	1441069643	31.27797468799683	122.52181985350929	8.9	178.27894736842103	173.0
414780000	1441069644	31.277932477451063	122.52182116312613	8.9	178.31052631578945	173.0
414780000	1441069645	31.277890246520737	122.52182242971081	8.9	178.3421052631579	173.0
414780000	1441069646	31.27784802988868	122.52182364991617	8.9	178.3736842105263	173.0
414780000	1441069647	31.27780586223774	122.52182482039497	8.9	178.40526315789475	173.0
414780000	1441069648	31.277763778250755	122.52182593779999	8.9	178.43684210526317	173.0
414780000	1441069649	31.27772181261056	122.52182699878406	8.9	178.46842105263158	173.0
414780000	1441069650	31.27768	122.52182800000001	8.9	178.5	173.0
414780000	1441069651	31.277638364181158	122.52182893911211	8.9	178.54999999999998	173.0
414780000	1441069652	31.27759688523314	122.52182981783055	8.9	178.6	173.0
414780000	1441069653	31.27755553231429	122.52183063887692	8.9	178.65	173.0
414780000	1441069654	31.27751427458296	122.52183140497287	8.9	178.70000000000002	173.0
414780000	1441069655	31.27747308119747	122.52183211884005	8.9	178.75	173.0
414780000	1441069656	31.277431921316182	122.52183278320001	8.9	178.8	173.0
414780000	1441069657	31.27739076409746	122.5218334007744	8.9	178.85	173.0
414780000	1441069658	31.27734957869963	122.52183397428479	8.9	178.9	173.0
414780000	1441069659	31.277308334281035	122.52183450645282	8.9	178.95000000000002	173.0
414780000	1441069660	31.27726700000001	122.521835	8.9	179.0	173.0
414780000	1441069661	31.277225555085295	122.52183545623787	8.9	179.07	172.9
414780000	1441069662	31.277184019047304	122.52183587083762	8.9	179.14000000000001	172.8
414780000	1441069663	31.277142421466806	122.52183623806036	8.9	179.21	172.7
414780000	1441069664	31.277100791924596	122.52183655216724	8.9	179.28	172.6
414780000	1441069665	31.277059160001482	122.52183680741939	8.9	179.35	172.5
414780000	1441069666	31.277017555278245	122.52183699807797	8.9	179.42000000000002	172.4
414780000	1441069667	31.27697600733568	122.52183711840414	8.9	179.49	172.3
414780000	1441069668	31.276934545754578	122.52183716265908	8.9	179.56	172.2
414780000	1441069669	31.27689320011577	122.52183712510396	8.9	179.63	172.1
414780000	1441069670	31.276852	122.521837	8.9	179.7	172.0
414780000	1441069671	31.276810953550086	122.52183678436907	8.9	179.74444444444444	172.0
414780000	1441069672	31.27676998315663	122.52183648627582	8.9	179.78888888888886	172.0
414780000	1441069673	31.276728989772206	122.52183611654551	8.9	179.83333333333334	172.0
414780000	1441069674	31.276687874349403	122.52183568600344	8.9	179.87777777777777	172.0
414780000	1441069675	31.27664653784082	122.52183520547489	8.9	179.92222222222222	172.0
414780000	1441069676	31.27660488119901	122.52183468578505	8.9	179.96666666666664	172.0
414780000	1441069677	31.276562805376557	122.52183413775914	8.9	180.01111111111112	172.0
414780000	1441069678	31.276520211326027	122.5218335722224	8.9	180.05555555555554	172.0
414780000	1441069679	31.276477000000003	122.52183300000002	8.9	180.1	172.0
414780000	1441069680	31.27643310795761	122.52183243089509	8.89090909090909	180.12727272727273	171.8181818181818
414780000	1441069681	31.276388614184224	122.52183187062278	8.881818181818183	180.15454545454546	171.63636363636365
414780000	1441069682	31.27634363327179	122.52183132387619	8.872727272727273	180.18181818181816	171.45454545454547
414780000	1441069683	31.27629827981223	122.52183079534845	8.863636363636363	180.2090909090909	171.27272727272728
414780000	1441069684	31.276252668397508	122.5218302897326	8.854545454545455	180.23636363636362	171.0909090909091
414780000	1441069685	31.276206913619546	122.52182981172177	8.845454545454546	180.26363636363635	170.9090909090909
414780000	1441069686	31.276161130070353	122.52182936600902	8.836363636363638	180.29090909090908	170.72727272727275
414780000	1441069687	31.27611543234184	122.52182895728741	8.827272727272728	180.31818181818184	170.54545454545456
414780000	1441069688	31.27606993502596	122.52182859025	8.818181818181818	180.34545454545454	170.36363636363637
414780000	1441069689	31.276024752714708	122.52182826958986	8.80909090909091	180.37272727272727	170.18181818181822
414780000	1441069690	31.275979999999997	122.52182800000001	8.8	180.4	170.0
414780000	1441069691	31.275935775162957	122.52182778702809	8.81	180.36	170.0
414780000	1441069692	31.275892111241024	122.52182763963994	8.82	180.32	170.0
414780000	1441069693	31.27584902496082	122.52182756765599	8.83	180.28	170.0
414780000	1441069694	31.275806533048886	122.52182758089673	8.84	180.24	170.0
414780000	1441069695	31.27576465223183	122.52182768918247	8.850000000000001	180.2	170.0
414780000	1441069696	31.275723399236224	122.52182790233365	8.860000000000001	180.16	170.0
414780000	1441069697	31.275682790788665	122.52182823017063	8.870000000000001	180.12	170.0
414780000	1441069698	31.2756428436157	122.52182868251377	8.88	180.07999999999998	170.0
414780000	1441069699	31.27560357444397	122.52182926918347	8.89	180.04	170.0
414780000	1441069700	31.275564999999997	122.52183	8.9	180.0	170.0
414780000	1441069701	31.27552710886496	122.52183088238704	8.9	179.88	169.9
414780000	1441069702	31.27548977703825	122.52183191418129	8.9	179.76000000000002	169.8
414780000	1441069703	31.275452852373846	122.52183309082284	8.9	179.64	169.70000000000002
414780000	1441069704	31.275416182725703	122.52183440775168	8.9	179.52	169.60000000000002
414780000	1441069705	31.275379615947802	122.52183586040789	8.9	179.4	169.5
414780000	1441069706	31.27534299989407	122.52183744423148	8.9	179.28000000000003	169.4
414780000	1441069707	31.275306182418475	122.52183915466247	8.9	179.16000000000003	169.3
414780000	1441069708	31.275269011374963	122.52184098714088	8.9	179.04000000000002	169.20000000000002
414780000	1441069709	31.275231334617498	122.52184293710674	8.9	178.92000000000002	169.1
414780000	1441069710	31.275193	122.521845	8.9	178.8	169.0
414780000	1441069711	31.27515389737701	122.52184717042392	8.9	178.69000000000003	169.1
414780000	1441069712	31.27511408460553	122.52184943963479	8.9	178.58	169.20000000000002
414780000	1441069713	31.27507366154315	122.52185179805208	8.9	178.47000000000003	169.3
414780000	1441069714	31.275032728047478	122.52185423609541	8.9	178.36	169.4
414780000	1441069715	31.274991383976094	122.5218567441843	8.9	178.25	169.5
414780000	1441069716	31.274949729186627	122.5218593127384	8.9	178.14000000000001	169.60000000000002
414780000	1441069717	31.27490786353666	122.52186193217734	8.9	178.03	169.70000000000002
414780000	1441069718	31.274865886883827	122.52186459292079	8.9	177.92	169.8
414780000	1441069719	31.27482389908573	122.52186728538841	8.9	177.80999999999997	169.9
414780000	1441069720	31.27478199999999	122.52187	8.9	177.7	170.0
414780000	1441069721	31.27474027162725	122.52187272791888	8.9	177.65	170.0
414780000	1441069722	31.274698724540112	122.52187546328292	8.9	177.6	170.0
414780000	1441069723	31.27465735145418	122.5218782009736	8.9	177.55	170.0
414780000	1441069724	31.27461614508514	122.52188093587243	8.9	177.5	170.0
414780000	1441069725	31.274575098148578	122.52188366286086	8.9	177.45000000000002	170.0
414780000	1441069726	31.274534203360133	122.52188637682038	8.9	177.39999999999998	170.0
414780000	1441069727	31.274493453435422	122.52188907263255	8.9	177.35	170.0
414780000	1441069728	31.274452841090067	122.52189174517886	8.9	177.29999999999998	170.0
414780000	1441069729	31.27441235903971	122.52189438934083	8.9	177.25	170.0
414780000	1441069730	31.274371999999993	122.52189700000001	8.9	177.2	170.0
414780000	1441069731	31.274331738713666	122.52189957458421	8.9	177.18888888888887	170.0
414780000	1441069732	31.27429147803221	122.52190212070643	8.9	177.17777777777778	170.0
414780000	1441069733	31.274251102834214	122.52190464852595	8.9	177.16666666666669	170.0
414780000	1441069734	31.274210497998258	122.52190716820195	8.9	177.15555555555557	170.0
414780000	1441069735	31.27416954840296	122.52190968989363	8.9	177.14444444444445	170.0
414780000	1441069736	31.274128138926898	122.52191222376018	8.9	177.13333333333333	170.0
414780000	1441069737	31.27408615444867	122.52191477996071	8.9	177.12222222222223	170.0
414780000	1441069738	31.27404347984683	122.52191736865429	8.9	177.11111111111111	170.0
414780000	1441069739	31.27400000000001	122.52192	8.9	177.1	170.0
414780000	1441069740	31.273955649200374	122.52192268026253	8.9	177.11	170.0
414780000	1441069741	31.27391055939481	122.52192540012926	8.9	177.12	170.0
414780000	1441069742	31.27386491194383	122.52192814639335	8.9	177.13	170.0
414780000	1441069743	31.273818888207956	122.52193090584794	8.9	177.14	170.0
414780000	1441069744	31.273772669547725	122.52193366528627	8.9	177.15	170.0
414780000	1441069745	31.27372643732365	122.52193641150157	8.9	177.16	170.0
414780000	1441069746	31.273680372896308	122.52193913128721	8.9	177.17	170.0
414780000	1441069747	31.273634657626193	122.52194181143652	8.9	177.18	170.0
414780000	1441069748	31.273589472873905	122.52194443874298	8.9	177.19	170.0
414780000	1441069749	31.273545000000006	122.521947	8.9	177.2	170.0
414780000	1441069750	31.27350137329404	122.52194948572954	8.89090909090909	177.20909090909092	170.0
414780000	1441069751	31.273458538761698	122.5219519013671	8.881818181818183	177.21818181818182	170.0
414780000	1441069752	31.273416395337613	122.52195425607658	8.872727272727273	177.22727272727272	170.0
414780000	1441069753	31.27337484195644	122.52195655902189	8.863636363636363	177.23636363636365	170.0
414780000	1441069754	31.27333377755283	122.52195881936683	8.854545454545455	177.24545454545455	170.0
414780000	1441069755	31.273293101061437	122.5219610462752	8.845454545454546	177.25454545454545	170.0
414780000	1441069756	31.273252711416895	122.52196324891081	8.836363636363638	177.26363636363638	170.0
414780000	1441069757	31.27321250755385	122.52196543643737	8.827272727272728	177.27272727272728	170.0
414780000	1441069758	31.273172388406937	122.52196761801862	8.818181818181818	177.28181818181818	170.0
414780000	1441069759	31.27313225291077	122.52196980281829	8.80909090909091	177.2909090909091	170.0
414780000	1441069760	31.273092000000002	122.521972	8.8	177.3	170.0
414780000	1441069761	31.27305154813687	122.52197421619816	8.8	177.3	170.0
414780000	1441069762	31.273010893894146	122.52197644793007	8.8	177.3	170.0
414780000	1441069763	31.27297005337223	122.52197868918388	8.8	177.3	170.0
414780000	1441069764	31.272929042671528	122.52198093394762	8.8	177.3	170.0
414780000	1441069765	31.27288787789242	122.52198317620943	8.8	177.3	170.0
414780000	1441069766	31.272846575135304	122.52198540995744	8.8	177.3	170.0
414780000	1441069767	31.27280515050061	122.52198762917978	8.8	177.3	170.0
414780000	1441069768	31.272763620088693	122.52198982786459	8.8	177.3	170.0
414780000	1441069769	31.272722	122.521992	8.8	177.3	170.0
414780000	1441069770	31.272680310192857	122.52199414000859	8.8	177.33636363636367	170.0
414780000	1441069771	31.2726385860574	122.52199624405037	8.8	177.37272727272727	170.0
414780000	1441069772	31.27259686684174	122.52199830871974	8.8	177.4090909090909	170.0
414780000	1441069773	31.272555191793955	122.52200033061114	8.8	177.44545454545457	170.0
414780000	1441069774	31.272513600162146	122.52200230631895	8.8	177.48181818181817	170.0
414780000	1441069775	31.272472131194398	122.52200423243765	8.8	177.51818181818183	170.0
414780000	1441069776	31.27243082413881	122.52200610556164	8.8	177.55454545454543	170.0
414780000	1441069777	31.272389718243478	122.52200792228543	8.8	177.5909090909091	170.0
414780000	1441069778	31.272348852756497	122.52200967920342	8.8	177.62727272727273	170.0
414780000	1441069779	31.272308266925965	122.52201137291011	8.8	177.66363636363636	170.0
414780000	1441069780	31.272268	122.522013	8.8	177.7	170.0
414780000	1441069781	31.272228054721616	122.52201456020981	8.8	177.73999999999998	170.0
414780000	1441069782	31.272188287813552	122.52201606584529	8.8	177.77999999999997	170.0
414780000	1441069783	31.27214851949349	122.5220175323544	8.8	177.82	170.0
414780000	1441069784	31.272108569979093	122.52201897518506	8.8	177.85999999999999	170.0
414780000	1441069785	31.272068259488005	122.52202040978514	8.8	177.89999999999998	170.0
414780000	1441069786	31.272027408237896	122.52202185160253	8.8	177.94	170.0
414780000	1441069787	31.271985836446397	122.52202331608497	8.8	177.98	170.0
414780000	1441069788	31.271943364331158	122.52202481868022	8.8	178.01999999999998	170.0
414780000	1441069789	31.271899812109815	122.52202637483603	8.8	178.06	170.0
414780000	1441069790	31.271854999999995	122.52202800000002	8.8	178.1	170.0
414780000	1441069791	31.271808850615297	122.52202970309769	8.8	178.11249999999998	170.0
414780000	1441069792	31.27176169615332	122.52203146696596	8.8	178.125	170.0
414780000	1441069793	31.271713971207618	122.52203326791978	8.8	178.1375	170.0
414780000	1441069794	31.271666110371836	122.52203508227414	8.8	178.14999999999998	170.0
414780000	1441069795	31.271618548239527	122.52203688634413	8.8	178.16249999999997	170.0
414780000	1441069796	31.271571719404356	122.52203865644489	8.8	178.17499999999998	170.0
414780000	1441069797	31.271526058459962	122.52204036889174	8.8	178.1875	170.0
414780000	1441069798	31.27148199999999	122.522042	8.8	178.2	170.0
414780000	1441069799	31.271439858847494	122.52204353299717	8.8	178.2090909090909	170.0
414780000	1441069800	31.271399470743027	122.5220449787591	8.8	178.21818181818182	170.0
414780000	1441069801	31.271360551656528	122.52204635507353	8.8	178.22727272727272	170.0
414780000	1441069802	31.2713228175579	122.52204767972826	8.8	178.23636363636362	170.0
414780000	1441069803	31.271285984417073	122.52204897051101	8.8	178.24545454545455	170.0
414780000	1441069804	31.27124976820397	122.52205024520937	8.8	178.25454545454545	170.0
414780000	1441069805	31.271213884888443	122.52205152161098	8.8	178.26363636363635	170.0
414780000	1441069806	31.27117805044041	122.52205281750338	8.8	178.27272727272728	170.0
414780000	1441069807	31.27114198082973	122.52205415067404	8.8	178.28181818181818	170.0
414780000	1441069808	31.271105392026318	122.52205553891046	8.8	178.29090909090908	170.0
414780000	1441069809	31.271068	122.522057	8.8	178.3	170.0
414780000	1441069810	31.271029590260554	122.52205854724657	8.8	178.29090909090908	169.90909090909093
414780000	1441069811	31.270990226477387	122.5220601760202	8.8	178.28181818181818	169.8181818181818
414780000	1441069812	31.270950041859827	122.52206187720753	8.8	178.27272727272728	169.72727272727275
414780000	1441069813	31.270909169617184	122.52206364169518	8.8	178.26363636363635	169.63636363636365
414780000	1441069814	31.27086774295877	122.52206546036976	8.8	178.25454545454545	169.54545454545453
414780000	1441069815	31.27082589509393	122.522067324118	8.8	178.24545454545455	169.45454545454547
414780000	1441069816	31.270783759231996	122.52206922382662	8.8	178.23636363636362	169.36363636363635
414780000	1441069817	31.270741468582273	122.52207115038236	8.8	178.22727272727272	169.27272727272728
414780000	1441069818	31.270699156354137	122.52207309467195	8.8	178.21818181818182	169.1818181818182
414780000	1441069819	31.27065695575693	122.52207504758222	8.8	178.2090909090909	169.0909090909091
414780000	1441069820	31.270614999999985	122.52207700000001	8.8	178.2	169.0
414780000	1441069821	31.27057338707796	122.52207894531998	8.8	178.16	169.0
414780000	1441069822	31.270532074126695	122.522080886968	8.8	178.11999999999998	169.0
414780000	1441069823	31.270490983067326	122.52208283087778	8.8	178.07999999999998	169.0
414780000	1441069824	31.270450035820996	122.52208478298293	8.8	178.04	169.0
414780000	1441069825	31.270409154308837	122.52208674921715	8.8	178.0	169.0
414780000	1441069826	31.27036826045197	122.52208873551403	8.8	177.96	169.0
414780000	1441069827	31.27032727617153	122.52209074780718	8.8	177.92	169.0
414780000	1441069828	31.270286123388647	122.5220927920302	8.8	177.88	169.0
414780000	1441069829	31.270244724024426	122.52209487411662	8.8	177.84	169.0
414780000	1441069830	31.27020299999999	122.522097	8.8	177.8	169.0
414780000	1441069831	31.27016091714449	122.52209917275675	8.8	177.76666666666668	169.0
414780000	1441069832	31.27011861691911	122.52210138403467	8.8	177.73333333333335	169.0
414780000	1441069833	31.27007628469308	122.52210362262453	8.8	177.70000000000002	169.0
414780000	1441069834	31.270034105835606	122.52210587731707	8.8	177.66666666666666	169.0
414780000	1441069835	31.26999226571594	122.52210813690311	8.8	177.63333333333335	169.0
414780000	1441069836	31.269950949703286	122.52211039017348	8.8	177.6	169.0
414780000	1441069837	31.269910343166924	122.52211262591914	8.8	177.56666666666666	169.0
414780000	1441069838	31.26987063147608	122.52211483293098	8.8	177.53333333333333	169.0
414780000	1441069839	31.269831999999997	122.52211699999998	8.8	177.5	169.0
414780000	1441069840	31.269794550438874	122.52211912117959	8.80909090909091	177.47272727272727	169.0
414780000	1441069841	31.269758049816588	122.52212121157284	8.818181818181818	177.44545454545454	169.0
414780000	1441069842	31.269722181487904	122.5221232915452	8.827272727272728	177.41818181818184	169.0
414780000	1441069843	31.26968662880762	122.522125381462	8.836363636363638	177.3909090909091	169.0
414780000	1441069844	31.269651075130497	122.52212750168853	8.845454545454546	177.36363636363637	169.0
414780000	1441069845	31.26961520381129	122.52212967259003	8.854545454545455	177.33636363636364	169.0
414780000	1441069846	31.269578698204764	122.52213191453167	8.863636363636363	177.3090909090909	169.0
414780000	1441069847	31.269541241665635	122.5221342478785	8.872727272727273	177.28181818181818	169.0
414780000	1441069848	31.269502517548652	122.52213669299555	8.881818181818183	177.25454545454545	169.0
414780000	1441069849	31.26946220920854	122.52213927024779	8.89090909090909	177.22727272727272	169.0
414780000	1441069850	31.269419999999997	122.522142	8.9	177.2	169.0
414780000	1441069851	31.269375718008906	122.52214489329707	8.9	177.1625	169.0
414780000	1441069852	31.269329770245868	122.52214792390401	8.9	177.125	169.0
414780000	1441069853	31.269282708452728	122.52215105626617	8.9	177.0875	169.0
414780000	1441069854	31.269235084371296	122.52215425482889	8.9	177.05	169.0
414780000	1441069855	31.269187449743413	122.52215748403785	8.9	177.0125	169.0
414780000	1441069856	31.269140356310974	122.52216070833872	8.9	176.97500000000002	169.0
414780000	1441069857	31.269094355815866	122.5221638921774	8.9	176.93750000000003	169.0
414780000	1441069858	31.269050000000004	122.52216700000001	8.9	176.9	169.0
414780000	1441069859	31.26900769677886	122.52217000451671	8.89090909090909	176.87272727272727	169.0
414780000	1441069860	31.268967278761956	122.52217291149397	8.881818181818183	176.84545454545454	169.0
414780000	1441069861	31.268928434732334	122.5221757349621	8.872727272727273	176.81818181818184	169.0
414780000	1441069862	31.268890853473042	122.52217848895143	8.863636363636363	176.7909090909091	169.0
414780000	1441069863	31.26885422376709	122.52218118749215	8.854545454545455	176.76363636363638	169.0
414780000	1441069864	31.268818234397507	122.52218384461443	8.845454545454546	176.73636363636365	169.0
414780000	1441069865	31.268782574147295	122.52218647434836	8.836363636363638	176.70909090909092	169.0
414780000	1441069866	31.26874693179946	122.52218909072397	8.827272727272728	176.6818181818182	169.0
414780000	1441069867	31.268710996136974	122.52219170777117	8.818181818181818	176.65454545454548	169.0
414780000	1441069868	31.26867445594282	122.5221943395199	8.80909090909091	176.62727272727275	169.0
414780000	1441069869	31.268637	122.52219699999999	8.8	176.6	169.0
414780000	1441069870	31.26859839557593	122.52219970010518	8.8	176.5909090909091	169.0
414780000	1441069871	31.268558723876033	122.52220243818496	8.8	176.5818181818182	169.0
414780000	1441069872	31.268518144590217	122.52220520945289	8.8	176.57272727272726	169.0
414780000	1441069873	31.26847681740838	122.52220800912248	8.8	176.56363636363636	169.0
414780000	1441069874	31.268434902020427	122.52221083240731	8.8	176.55454545454546	169.0
414780000	1441069875	31.26839255811628	122.52221367452098	8.8	176.54545454545456	169.0
414780000	1441069876	31.268349945385854	122.52221653067713	8.8	176.53636363636366	169.0
414780000	1441069877	31.268307223519084	122.52221939608937	8.8	176.52727272727276	169.0
414780000	1441069878	31.268264552205903	122.52222226597144	8.8	176.51818181818183	169.0
414780000	1441069879	31.268222091136224	122.52222513553708	8.8	176.50909090909093	169.0
414780000	1441069880	31.26818	122.522228	8.8	176.5	169.0
414780000	1441069881	31.268138386920413	122.52223085626301	8.8	176.49	169.0
414780000	1441069882	31.26809715375358	122.52223370798484	8.8	176.48000000000002	169.0
414780000	1441069883	31.268056150788855	122.52223656051329	8.8	176.47000000000003	169.0
414780000	1441069884	31.268015228315612	122.52223941919603	8.8	176.46	169.0
414780000	1441069885	31.26797423662316	122.5222422893807	8.8	176.45000000000002	169.0
414780000	1441069886	31.26793302600089	122.52224517641503	8.8	176.44000000000003	169.0
414780000	1441069887	31.26789144673809	122.52224808564654	8.8	176.43	169.0
414780000	1441069888	31.267849349124134	122.52225102242284	8.8	176.42000000000002	169.0
414780000	1441069889	31.267806583448312	122.52225399209148	8.8	176.41000000000003	169.0
414780000	1441069890	31.26776299999999	122.52225700000001	8.8	176.4	169.0
414780000	1441069891	31.26771850681678	122.52226004913712	8.8	176.42000000000002	169.0
414780000	1441069892	31.2676732429296	122.52226313305663	8.8	176.44000000000003	169.0
414780000	1441069893	31.267627405117707	122.5222662429536	8.8	176.46	169.0
414780000	1441069894	31.26758119016033	122.52226937002321	8.8	176.48000000000002	169.0
414780000	1441069895	31.26753479483675	122.52227250546066	8.8	176.5	169.0
414780000	1441069896	31.26748841592621	122.52227564046115	8.8	176.52	169.0
414780000	1441069897	31.267442250207985	122.52227876621996	8.8	176.54000000000002	169.0
414780000	1441069898	31.267396494461348	122.52228187393243	8.8	176.56	169.0
414780000	1441069899	31.2673513454656	122.52228495479397	8.8	176.58	169.0
414780000	1441069900	31.26730700000001	122.522288	8.8	176.6	169.0
414780000	1441069901	31.26726360081293	122.52229100319197	8.8	176.61	169.0
414780000	1441069902	31.267221074528944	122.52229396779536	8.8	176.62	169.0
414780000	1441069903	31.267179293741627	122.5222968996816	8.8	176.63	169.0
414780000	1441069904	31.267138131044625	122.52229980472211	8.8	176.64000000000001	169.0
414780000	1441069905	31.267097459031493	122.52230268878826	8.8	176.65	169.0
414780000	1441069906	31.267057150295862	122.52230555775142	8.8	176.66	169.0
414780000	1441069907	31.26701707743131	122.52230841748289	8.8	176.67000000000002	169.0
414780000	1441069908	31.266977113031423	122.52231127385397	8.8	176.68	169.0
414780000	1441069909	31.266937129689797	122.52231413273594	8.8	176.69	169.0
414780000	1441069910	31.266896999999997	122.52231700000002	8.8	176.7	169.0
414780000	1441069911	31.26685662368173	122.52231987993808	8.8	176.7	169.0
414780000	1441069912	31.266816008959122	122.52232277052477	8.8	176.7	169.0
414780000	1441069913	31.266775191182393	122.5223256681554	8.8	176.7	169.0
414780000	1441069914	31.266734205701827	122.52232856922525	8.8	176.7	169.0
414780000	1441069915	31.26669308786766	122.52233147012969	8.8	176.7	169.0
414780000	1441069916	31.266651873030145	122.52233436726402	8.8	176.7	169.0
414780000	1441069917	31.266610596539532	122.5223372570236	8.8	176.7	169.0
414780000	1441069918	31.266569293746066	122.52234013580382	8.8	176.7	169.0
414780000	1441069919	31.266528000000008	122.52234300000002	8.8	176.7	169.0
414780000	1441069920	31.266486745314403	122.52234584796078	8.8	176.7	169.0
414780000	1441069921	31.266445538353494	122.52234868584736	8.8	176.7	169.0
414780000	1441069922	31.266404382444335	122.52235152177424	8.8	176.7	169.0
414780000	1441069923	31.266363280913957	122.5223543638558	8.8	176.7	169.0
414780000	1441069924	31.26632223708939	122.52235722020649	8.8	176.7	169.0
414780000	1441069925	31.266281254297667	122.52236009894065	8.8	176.7	169.0
414780000	1441069926	31.26624033586584	122.52236300817275	8.8	176.7	169.0
414780000	1441069927	31.266199485120925	122.52236595601708	8.8	176.7	169.0
414780000	1441069928	31.266158705389977	122.52236895058806	8.8	176.7	169.0
414780000	1441069929	31.266117999999995	122.522372	8.8	176.7	169.0
414780000	1441069930	31.266077365442015	122.52237510899856	8.8	176.7	169.0
414780000	1441069931	31.26603677086295	122.52237826885452	8.8	176.7	169.0
414780000	1441069932	31.265996178573694	122.52238146747008	8.8	176.7	169.0
414780000	1441069933	31.265955550885135	122.52238469274732	8.8	176.7	169.0
414780000	1441069934	31.265914850108167	122.52238793258849	8.8	176.7	169.0
414780000	1441069935	31.265874038553694	122.52239117489567	8.8	176.7	169.0
414780000	1441069936	31.265833078532598	122.52239440757116	8.8	176.7	169.0
414780000	1441069937	31.26579193235579	122.52239761851708	8.8	176.7	169.0
414780000	1441069938	31.26575056233415	122.52240079563572	8.8	176.7	169.0
414780000	1441069939	31.265708930778587	122.52240392682926	8.8	176.7	169.0
414780000	1441069940	31.265667	122.52240700000002	8.8	176.7	169.0
414780000	1441069941	31.265624764365906	122.52241000617127	8.8	176.7	169.0
414780000	1441069942	31.265582346470524	122.52241294885052	8.8	176.7	169.0
414780000	1441069943	31.265539900964644	122.52241583466632	8.8	176.7	169.0
414780000	1441069944	31.265497582499112	122.5224186702472	8.8	176.7	169.0
414780000	1441069945	31.26545554572476	122.52242146222176	8.8	176.7	169.0
414780000	1441069946	31.2654139452924	122.52242421721856	8.8	176.7	169.0
414780000	1441069947	31.26537293585291	122.5224269418662	8.8	176.7	169.0
414780000	1441069948	31.265332672057124	122.52242964279323	8.8	176.7	169.0
414780000	1441069949	31.265293308555854	122.52243232662829	8.8	176.7	169.0
414780000	1441069950	31.265254999999993	122.522435	8.8	176.7	169.0
414780000	1441069951	31.265217822080743	122.52243766992044	8.81	176.69	169.0
414780000	1441069952	31.26518153465084	122.5224403449357	8.82	176.68	169.0
414780000	1441069953	31.26514581860342	122.52244303397528	8.83	176.67000000000002	169.0
414780000	1441069954	31.26511035483157	122.52244574596862	8.84	176.66	169.0
414780000	1441069955	31.265074824228375	122.52244848984513	8.850000000000001	176.65	169.0
414780000	1441069956	31.265038907686936	122.52245127453416	8.860000000000001	176.64000000000001	169.0
414780000	1441069957	31.265002286100298	122.52245410896498	8.870000000000001	176.63	169.0
414780000	1441069958	31.264964640361576	122.52245700206682	8.88	176.62	169.0
414780000	1441069959	31.264925651363786	122.52245996276878	8.89	176.61	169.0
414780000	1441069960	31.264884999999992	122.522463	8.9	176.6	169.0
414780000	1441069961	31.26484247871522	122.52246611960007	8.9	176.61111111111111	169.11111111111111
414780000	1441069962	31.26479832616237	122.52246931505081	8.9	176.62222222222223	169.22222222222223
414780000	1441069963	31.264752892546365	122.52247257674465	8.9	176.63333333333333	169.33333333333331
414780000	1441069964	31.264706528072104	122.52247589507417	8.9	176.64444444444445	169.44444444444443
414780000	1441069965	31.264659582944525	122.52247926043192	8.9	176.65555555555557	169.55555555555557
414780000	1441069966	31.264612407368567	122.5224826632106	8.9	176.66666666666669	169.66666666666669
414780000	1441069967	31.264565351549194	122.52248609380293	8.9	176.67777777777778	169.7777777777778
414780000	1441069968	31.264518765691342	122.52248954260178	8.9	176.6888888888889	169.8888888888889
414780000	1441069969	31.264473000000006	122.522493	8.9	176.7	170.0
414780000	1441069970	31.26442833225205	122.52249645513079	8.9	176.7	170.0
414780000	1441069971	31.264384750511923	122.52249989208813	8.9	176.7	170.0
414780000	1441069972	31.264342170415908	122.52250329370607	8.9	176.7	170.0
414780000	1441069973	31.264300507600332	122.52250664281877	8.9	176.7	170.0
414780000	1441069974	31.264259677701514	122.52250992226044	8.9	176.7	170.0
414780000	1441069975	31.26421959635575	122.52251311486519	8.9	176.7	170.0
414780000	1441069976	31.264180179199375	122.52251620346725	8.9	176.7	170.0
414780000	1441069977	31.26414134186869	122.52251917090076	8.9	176.7	170.0
414780000	1441069978	31.26410299999999	122.52252199999998	8.9	176.7	170.0
414780000	1441069979	31.264065071624852	122.52252467954906	8.9	176.72727272727272	170.0
414780000	1441069980	31.264027484355854	122.52252722213206	8.9	176.75454545454548	170.0
414780000	1441069981	31.263990168200788	122.52252964628295	8.9	176.78181818181818	170.0
414780000	1441069982	31.263953053167505	122.52253197053567	8.9	176.8090909090909	170.0
414780000	1441069983	31.2639160692638	122.52253421342415	8.9	176.83636363636364	170.0
414780000	1441069984	31.263879146497484	122.52253639348228	8.9	176.86363636363637	170.0
414780000	1441069985	31.26384221487638	122.52253852924386	8.9	176.8909090909091	170.0
414780000	1441069986	31.26380520440828	122.52254063924266	8.9	176.91818181818184	170.0
414780000	1441069987	31.26376804510098	122.5225427420125	8.9	176.94545454545454	170.0
414780000	1441069988	31.263730666962285	122.52254485608705	8.9	176.97272727272727	170.0
414780000	1441069989	31.263693	122.522547	8.9	177.0	170.0
414780000	1441069990	31.26365497678891	122.52254918863889	8.9	177.03636363636366	170.0
414780000	1441069991	31.26361654017199	122.52255142230672	8.9	177.07272727272726	170.0
414780000	1441069992	31.26357763555919	122.52255369766033	8.9	177.10909090909092	170.0
414780000	1441069993	31.263538208360455	122.52255601135658	8.9	177.14545454545456	170.0
414780000	1441069994	31.263498203985762	122.52255836005233	8.9	177.1818181818182	170.0
414780000	1441069995	31.26345756784507	122.52256074040443	8.9	177.21818181818182	170.0
414780000	1441069996	31.26341624534833	122.52256314906974	8.9	177.25454545454545	170.0
414780000	1441069997	31.2633741819055	122.5225655827051	8.9	177.2909090909091	170.0
414780000	1441069998	31.263331322926526	122.52256803796739	8.9	177.32727272727274	170.0
414780000	1441069999	31.263287613821376	122.5225705115134	8.9	177.36363636363637	170.0
414780000	1441070000	31.263242999999996	122.52257300000001	8.9	177.4	170.0
414780000	1441070001	31.26319748377975	122.52257549911293	8.9	177.41	170.0
414780000	1441070002	31.26315129510765	122.5225780006534	8.9	177.42000000000002	170.0
414780000	1441070003	31.263104720838164	122.52258049545155	8.9	177.43	170.0
414780000	1441070004	31.263058047825727	122.52258297433765	8.9	177.44	170.0
414780000	1441070005	31.26301156292482	122.52258542814195	8.9	177.45000000000002	170.0
414780000	1441070006	31.262965552989897	122.52258784769481	8.9	177.46	170.0
414780000	1441070007	31.26292030487547	122.52259022382657	8.9	177.47	170.0
414780000	1441070008	31.262876105436003	122.5225925473677	8.9	177.48	170.0
414780000	1441070009	31.262833241526014	122.52259480914864	8.9	177.49	170.0
414780000	1441070010	31.262791999999997	122.522597	8.9	177.5	170.0
414780000	1441070011	31.26275256734959	122.5225991148499	8.9	177.51111111111112	170.0
414780000	1441070012	31.26271472861494	122.52260116501678	8.9	177.52222222222224	170.0
414780000	1441070013	31.26267816847326	122.52260316591673	8.9	177.53333333333333	170.0
414780000	1441070014	31.262642571601805	122.52260513296572	8.9	177.54444444444445	170.0
414780000	1441070015	31.262607622677773	122.52260708157957	8.9	177.55555555555554	170.0
414780000	1441070016	31.262573006378364	122.52260902717417	8.9	177.56666666666666	170.0
414780000	1441070017	31.262538407380813	122.52261098516529	8.9	177.57777777777775	170.0
414780000	1441070018	31.26250351036229	122.52261297096868	8.9	177.58888888888887	170.0
414780000	1441070019	31.262467999999995	122.522615	8.9	177.6	170.0
414780000	1441070020	31.262431613179647	122.52261708461559	8.9	177.60999999999999	170.0
414780000	1441070021	31.262394295621185	122.52261922493462	8.9	177.62	170.0
414780000	1441070022	31.262356045253096	122.52262141801701	8.9	177.63	170.0
414780000	1441070023	31.26231686000389	122.52262366092268	8.9	177.64	170.0
414780000	1441070024	31.262276737802022	122.52262595071151	8.9	177.65	170.0
414780000	1441070025	31.262235676575997	122.52262828444341	8.9	177.66	170.0
414780000	1441070026	31.262193674254295	122.5226306591783	8.9	177.67	170.0
414780000	1441070027	31.262150728765402	122.5226330719761	8.9	177.67999999999998	170.0
414780000	1441070028	31.26210683803781	122.5226355198967	8.9	177.69	170.0
414780000	1441070029	31.262062	122.52263800000001	8.9	177.7	170.0
414780000	1441070030	31.262016264038763	122.52264050758458	8.9	177.67777777777775	169.8888888888889
414780000	1441070031	31.26196988537406	122.52264303090337	8.9	177.65555555555554	169.7777777777778
414780000	1441070032	31.26192317068416	122.52264555644803	8.9	177.63333333333333	169.66666666666669
414780000	1441070033	31.26187642664733	122.52264807071029	8.9	177.61111111111111	169.55555555555557
414780000	1441070034	31.261829959941885	122.52265056018192	8.9	177.58888888888887	169.44444444444443
414780000	1441070035	31.26178407724611	122.52265301135475	8.9	177.56666666666666	169.33333333333331
414780000	1441070036	31.26173908523832	122.52265541072073	8.9	177.54444444444445	169.22222222222223
414780000	1441070037	31.261695290596837	122.52265774477179	8.9	177.52222222222224	169.11111111111111
414780000	1441070038	31.261653000000006	122.52266	8.9	177.5	169.0
414780000	1441070039	31.26161241916593	122.52266216810713	8.9	177.49166666666667	169.0
414780000	1441070040	31.261573349971986	122.52266426163379	8.9	177.48333333333332	169.0
414780000	1441070041	31.261535493335256	122.52266629833025	8.9	177.475	169.0
414780000	1441070042	31.261498550172853	122.52266829594667	8.9	177.46666666666667	169.0
414780000	1441070043	31.261462221401903	122.5226702722332	8.9	177.45833333333334	169.0
414780000	1441070044	31.26142620793946	122.52267224493993	8.9	177.45000000000002	169.0
414780000	1441070045	31.26139021070264	122.52267423181681	8.9	177.4416666666667	169.0
414780000	1441070046	31.261353930608497	122.52267625061383	8.9	177.43333333333334	169.0
414780000	1441070047	31.261317068574115	122.52267831908084	8.9	177.425	169.0
414780000	1441070048	31.261279325516544	122.52268045496774	8.9	177.41666666666669	169.0
414780000	1441070049	31.261240402352815	122.5226826760242	8.9	177.40833333333333	169.0
414780000	1441070050	31.261199999999995	122.522685	8.9	177.4	169.0
414780000	1441070051	31.26115791855228	122.52268743983944	8.89	177.37	169.0
414780000	1441070052	31.2611143548126	122.52268998926593	8.88	177.34	169.0
414780000	1441070053	31.261069604761055	122.5226926371976	8.870000000000001	177.31	169.0
414780000	1441070054	31.261023964377806	122.5226953725526	8.860000000000001	177.28000000000003	169.0
414780000	1441070055	31.26097772964293	122.52269818424922	8.850000000000001	177.25000000000003	169.0
414780000	1441070056	31.260931196536614	122.52270106120581	8.84	177.22	169.0
414780000	1441070057	31.260884661039004	122.52270399234068	8.83	177.19	169.0
414780000	1441070058	31.26083841913025	122.52270696657233	8.82	177.16	169.0
414780000	1441070059	31.260792766790512	122.52270997281924	8.81	177.13	169.0
414780000	1441070060	31.260747999999996	122.522713	8.8	177.1	169.0
414780000	1441070061	31.260704338585942	122.52271603804797	8.8	177.07	169.0
414780000	1441070062	31.260661697763833	122.5227190809555	8.8	177.04	169.0
414780000	1441070063	31.260619916596205	122.5227221237296	8.8	177.01000000000002	169.0
414780000	1441070064	31.260578834145576	122.5227251613773	8.8	176.98000000000002	169.0
414780000	1441070065	31.260538289474454	122.52272818890559	8.8	176.95000000000002	169.0
414780000	1441070066	31.26049812164541	122.52273120132148	8.8	176.92000000000002	169.0
414780000	1441070067	31.260458169720923	122.52273419363189	8.8	176.89000000000001	169.0
414780000	1441070068	31.260418272763523	122.52273716084385	8.8	176.86	169.0
414780000	1441070069	31.26037826983571	122.52274009796425	8.8	176.83	169.0
414780000	1441070070	31.260337999999997	122.52274300000002	8.8	176.8	169.0
414780000	1441070071	31.26029734483475	122.52274586371988	8.8	176.8	169.0
414780000	1441070072	31.260256355981777	122.52274869293964	8.8	176.8	169.0
414780000	1441070073	31.260215127598766	122.52275149323704	8.8	176.8	169.0
414780000	1441070074	31.260173753843386	122.52275427018968	8.8	176.8	169.0
414780000	1441070075	31.260132328873333	122.52275702937524	8.8	176.8	169.0
414780000	1441070076	31.260090946846283	122.52275977637137	8.8	176.8	169.0
414780000	1441070077	31.26004970191991	122.52276251675575	8.8	176.8	169.0
414780000	1441070078	31.260008688251922	122.52276525610608	8.8	176.8	169.0
414780000	1441070079	31.259968000000008	122.52276799999999	8.8	176.8	169.0
414780000	1441070080	31.259927703874958	122.52277075346248	8.8	176.79000000000002	169.04999999999998
414780000	1441070081	31.259887756799966	122.52277351930778	8.8	176.78000000000003	169.1
414780000	1441070082	31.25984808825137	122.52277629979733	8.8	176.77	169.14999999999998
414780000	1441070083	31.259808627705468	122.5227790971926	8.8	176.76000000000002	169.20000000000002
414780000	1441070084	31.259769304638596	122.52278191375505	8.8	176.75000000000003	169.25
414780000	1441070085	31.259730048527018	122.52278475174612	8.8	176.74000000000004	169.3
414780000	1441070086	31.25969078884706	122.52278761342725	8.8	176.73000000000002	169.35
414780000	1441070087	31.259651455075034	122.52279050105986	8.8	176.72000000000003	169.4
414780000	1441070088	31.25961197668723	122.52279341690532	8.8	176.71000000000004	169.45
414780000	1441070089	31.25957228315995	122.52279636322504	8.8	176.7	169.5
414780000	1441070090	31.259532303969486	122.52279934228036	8.8	176.69	169.55
414780000	1441070091	31.259491968592126	122.52280235633268	8.8	176.68	169.60000000000002
414780000	1441070092	31.25945120650418	122.52280540764333	8.8	176.67000000000002	169.65
414780000	1441070093	31.259409947181936	122.5228084984736	8.8	176.66	169.70000000000002
414780000	1441070094	31.259368120101666	122.52281163108485	8.8	176.65	169.75
414780000	1441070095	31.259325654739673	122.52281480773834	8.8	176.64000000000001	169.8
414780000	1441070096	31.259282480572228	122.52281803069533	8.8	176.63	169.85000000000002
414780000	1441070097	31.259238527075624	122.52282130221714	8.8	176.62	169.9
414780000	1441070098	31.259193723726113	122.52282462456495	8.8	176.61	169.95000000000002
414780000	1441070099	31.259147999999993	122.522828	8.8	176.6	170.0
414780000	1441070100	31.25910135774672	122.52283142561184	8.8	176.61	170.0
414780000	1441070101	31.259054088308535	122.52283487780342	8.8	176.62	170.0
414780000	1441070102	31.259006555400827	122.52283832780614	8.8	176.63	170.0
414780000	1441070103	31.258959122739082	122.52284174685154	8.8	176.64000000000001	170.0
414780000	1441070104	31.258912154038722	122.52284510617126	8.8	176.65	170.0
414780000	1441070105	31.258866013015254	122.52284837699705	8.8	176.66	170.0
414780000	1441070106	31.258821063384126	122.52285153056081	8.8	176.67000000000002	170.0
414780000	1441070107	31.258777668860873	122.52285453809448	8.8	176.68	170.0
414780000	1441070108	31.258736193160985	122.52285737083017	8.8	176.69	170.0
414780000	1441070109	31.25869699999999	122.52286	8.8	176.7	170.0
414780000	1441070110	31.2586603084312	122.5228624079122	8.8	176.72727272727272	170.0
414780000	1441070111	31.258625758858965	122.52286462117883	8.8	176.75454545454548	170.0
414780000	1441070112	31.258592847025408	122.52286667748784	8.8	176.78181818181818	170.0
414780000	1441070113	31.258561068672666	122.52286861452701	8.8	176.8090909090909	170.0
414780000	1441070114	31.25852991954281	122.52287046998408	8.8	176.83636363636364	170.0
414780000	1441070115	31.25849889537792	122.52287228154661	8.8	176.86363636363637	170.0
414780000	1441070116	31.258467491920072	122.52287408690209	8.8	176.8909090909091	170.0
414780000	1441070117	31.25843520491133	122.52287592373794	8.8	176.91818181818184	170.0
414780000	1441070118	31.25840153009372	122.52287782974145	8.8	176.94545454545454	170.0
414780000	1441070119	31.258365963209275	122.52287984259976	8.8	176.97272727272727	170.0
414780000	1441070120	31.258328000000006	122.52288200000001	8.8	177.0	170.0
414780000	1441070121	31.258287308574612	122.5228843268141	8.8	177.03	170.0
414780000	1441070122	31.258244246508674	122.52288679665412	8.8	177.06	170.0
414780000	1441070123	31.258199343744465	122.52288937031726	8.8	177.09	170.0
414780000	1441070124	31.258153130224308	122.52289200860085	8.8	177.12	170.0
414780000	1441070125	31.258106135890536	122.52289467230234	8.8	177.15000000000003	170.0
414780000	1441070126	31.25805889068546	122.52289732221934	8.8	177.18000000000004	170.0
414780000	1441070127	31.25801192455147	122.52289991914964	8.8	177.21	170.0
414780000	1441070128	31.257965767430964	122.52290242389111	8.8	177.24	170.0
414780000	1441070129	31.257920949266325	122.52290479724185	8.8	177.27	170.0
414780000	1441070130	31.257878	122.522907	8.8	177.3	170.0
414780000	1441070131	31.257837294570933	122.52290900574873	8.8	177.32222222222225	170.0
414780000	1441070132	31.257798587904258	122.52291083921051	8.8	177.34444444444446	170.0
414780000	1441070133	31.2577614799216	122.52291253789254	8.8	177.36666666666667	170.0
414780000	1441070134	31.25772557054459	122.52291413930189	8.8	177.38888888888889	170.0
414780000	1441070135	31.257690459694828	122.52291568094557	8.8	177.41111111111113	170.0
414780000	1441070136	31.25765574729391	122.52291720033047	8.8	177.43333333333334	170.0
414780000	1441070137	31.257621033263415	122.52291873496337	8.8	177.45555555555558	170.0
414780000	1441070138	31.25758591752492	122.522920322351	8.8	177.47777777777776	170.0
414780000	1441070139	31.257549999999995	122.522922	8.8	177.5	170.0
414780000	1441070140	31.257512961340986	122.52292379738334	8.805000000000001	177.5	169.95000000000002
414780000	1441070141	31.257474805123483	122.5229257118401	8.81	177.5	169.9
414780000	1441070142	31.25743561565385	122.52292773267568	8.815000000000001	177.5	169.85000000000002
414780000	1441070143	31.25739547723849	122.5229298491957	8.82	177.5	169.8
414780000	1441070144	31.257354474183824	122.52293205070568	8.825000000000001	177.5	169.75
414780000	1441070145	31.257312690796212	122.52293432651112	8.83	177.5	169.70000000000002
414780000	1441070146	31.257270211382053	122.52293666591771	8.835	177.5	169.65
414780000	1441070147	31.25722712024777	122.522939058231	8.84	177.5	169.60000000000002
414780000	1441070148	31.257183501699743	122.52294149275666	8.845	177.5	169.55
414780000	1441070149	31.2571394400444	122.52294395880037	8.850000000000001	177.5	169.5
414780000	1441070150	31.257095019588142	122.52294644566783	8.855	177.5	169.45
414780000	1441070151	31.257050324637387	122.52294894266474	8.860000000000001	177.5	169.4
414780000	1441070152	31.257005439498528	122.52295143909693	8.865	177.5	169.35
414780000	1441070153	31.256960448478022	122.52295392427017	8.870000000000001	177.5	169.3
414780000	1441070154	31.25691543588228	122.52295638749025	8.875	177.5	169.25
414780000	1441070155	31.25687048601771	122.52295881806309	8.88	177.5	169.20000000000002
414780000	1441070156	31.25682568319076	122.52296120529454	8.885	177.5	169.14999999999998
414780000	1441070157	31.25678111170787	122.52296353849056	8.89	177.5	169.1
414780000	1441070158	31.256736855875474	122.52296580695706	8.895	177.5	169.04999999999998
414780000	1441070159	31.256693	122.52296800000002	8.9	177.5	169.0
414780000	1441070160	31.256649616401607	122.522970110496	8.9	177.52	169.0
414780000	1441070161	31.256606729455264	122.52297214560379	8.9	177.54	169.0
414780000	1441070162	31.256564351549663	122.52297411605265	8.9	177.56	169.0
414780000	1441070163	31.25652249507348	122.5229760325718	8.9	177.57999999999998	169.0
414780000	1441070164	31.25648117241538	122.52297790589054	8.9	177.6	169.0
414780000	1441070165	31.256440395964063	122.52297974673809	8.9	177.62	169.0
414780000	1441070166	31.256400178108183	122.52298156584362	8.9	177.64	169.0
414780000	1441070167	31.256360531236425	122.52298337393634	8.9	177.66	169.0
414780000	1441070168	31.256321467737465	122.5229851817454	8.9	177.67999999999998	169.0
414780000	1441070169	31.256282999999986	122.52298699999999	8.9	177.7	169.0
414780000	1441070170	31.256245118084856	122.52298883735654	8.89090909090909	177.7	169.0
414780000	1441070171	31.25620772274174	122.52299069418082	8.881818181818183	177.7	169.0
414780000	1441070172	31.25617069239247	122.52299256876589	8.872727272727273	177.7	169.0
414780000	1441070173	31.25613390545895	122.52299445940481	8.863636363636363	177.7	169.0
414780000	1441070174	31.256097240363005	122.52299636439061	8.854545454545455	177.7	169.0
414780000	1441070175	31.256060575526504	122.52299828201639	8.845454545454546	177.7	169.0
414780000	1441070176	31.256023789371252	122.5230002105751	8.836363636363638	177.7	169.0
414780000	1441070177	31.255986760319168	122.52300214835982	8.827272727272728	177.7	169.0
414780000	1441070178	31.255949366792013	122.52300409366354	8.818181818181818	177.7	169.0
414780000	1441070179	31.255911487211694	122.52300604477928	8.80909090909091	177.7	169.0
414780000	1441070180	31.255873	122.523008	8.8	177.7	169.0
414780000	1441070181	31.255833820617827	122.52300995821625	8.81	177.70999999999998	169.0
414780000	1441070182	31.255794012682205	122.52301192070884	8.82	177.72	169.0
414780000	1441070183	31.255753676849164	122.52301388935605	8.83	177.73	169.0
414780000	1441070184	31.25571291377479	122.52301586603632	8.84	177.73999999999998	169.0
414780000	1441070185	31.255671824115115	122.52301785262794	8.850000000000001	177.75	169.0
414780000	1441070186	31.25563050852625	122.52301985100932	8.860000000000001	177.76000000000002	169.0
414780000	1441070187	31.255589067664225	122.52302186305883	8.870000000000001	177.77	169.0
414780000	1441070188	31.255547602185125	122.52302389065485	8.88	177.78	169.0
414780000	1441070189	31.255506212745033	122.52302593567576	8.89	177.79000000000002	169.0
414780000	1441070190	31.255465000000008	122.523028	8.9	177.8	169.0
414780000	1441070191	31.25542403491501	122.52303008583857	8.88888888888889	177.77777777777777	169.0
414780000	1441070192	31.255383269690533	122.52303219673315	8.877777777777778	177.75555555555556	169.0
414780000	1441070193	31.25534262683593	122.523034336558	8.866666666666667	177.73333333333335	169.0
414780000	1441070194	31.25530202886059	122.52303650918738	8.855555555555556	177.7111111111111	169.0
414780000	1441070195	31.255261398273852	122.52303871849548	8.844444444444445	177.6888888888889	169.0
414780000	1441070196	31.255220657585063	122.52304096835661	8.833333333333334	177.66666666666666	169.0
414780000	1441070197	31.255179729303578	122.52304326264495	8.822222222222223	177.64444444444445	169.0
414780000	1441070198	31.255138535938784	122.52304560523469	8.811111111111112	177.62222222222223	169.0
414780000	1441070199	31.255097000000003	122.523048	8.8	177.6	169.0
414780000	1441070200	31.255055064870934	122.52305044921275	8.805000000000001	177.57999999999998	169.0
414780000	1441070201	31.25501275743278	122.52305294873551	8.81	177.56	169.0
414780000	1441070202	31.254970125441023	122.52305549282863	8.815000000000001	177.54	169.0
414780000	1441070203	31.254927216651236	122.52305807575246	8.82	177.52	169.0
414780000	1441070204	31.254884078818925	122.52306069176728	8.825000000000001	177.5	169.0
414780000	1441070205	31.254840759699626	122.52306333513353	8.83	177.48	169.0
414780000	1441070206	31.254797307048886	122.52306600011153	8.835	177.46	169.0
414780000	1441070207	31.254753768622233	122.5230686809617	8.84	177.44	169.0
414780000	1441070208	31.254710192175203	122.52307137194444	8.845	177.42000000000002	169.0
414780000	1441070209	31.254666625463365	122.52307406732021	8.850000000000001	177.4	169.0
414780000	1441070210	31.254623116242232	122.52307676134942	8.855	177.38	169.0
414780000	1441070211	31.254579712267375	122.52307944829253	8.860000000000001	177.35999999999999	169.0
414780000	1441070212	31.25453646129431	122.52308212241007	8.865	177.33999999999997	169.0
414780000	1441070213	31.254493411078602	122.52308477796252	8.870000000000001	177.32	169.0
414780000	1441070214	31.254450609375827	122.52308740921038	8.875	177.29999999999998	169.0
414780000	1441070215	31.254408103941504	122.52309001041417	8.88	177.28	169.0
414780000	1441070216	31.25436594253121	122.52309257583447	8.885	177.26	169.0
414780000	1441070217	31.25432417290049	122.5230950997318	8.89	177.23999999999998	169.0
414780000	1441070218	31.254282842804894	122.52309757636678	8.895	177.22	169.0
414780000	1441070219	31.254241999999994	122.5231	8.9	177.2	169.0
414780000	1441070220	31.254201658020154	122.52310236750637	8.89090909090909	177.2	169.0
414780000	1441070221	31.254161693514924	122.52310468621798	8.881818181818183	177.2	169.0
414780000	1441070222	31.254121948912644	122.52310696608123	8.872727272727273	177.2	169.0
414780000	1441070223	31.25408226664163	122.52310921704245	8.863636363636363	177.2	169.0
414780000	1441070224	31.254042489130253	122.52311144904796	8.854545454545455	177.2	169.0
414780000	1441070225	31.254002458806827	122.52311367204403	8.845454545454546	177.2	169.0
414780000	1441070226	31.25396201809966	122.52311589597693	8.836363636363638	177.2	169.0
414780000	1441070227	31.25392100943708	122.52311813079281	8.827272727272728	177.2	169.0
414780000	1441070228	31.253879275247407	122.52312038643787	8.818181818181818	177.2	169.0
414780000	1441070229	31.253836657958942	122.52312267285824	8.80909090909091	177.2	169.0
414780000	1441070230	31.253792999999995	122.52312500000001	8.8	177.2	169.0
414780000	1441070231	31.253748225762	122.52312737449256	8.8	177.2111111111111	169.0
414780000	1441070232	31.253702587488966	122.52312978969861	8.8	177.22222222222223	169.0
414780000	1441070233	31.25365641938806	122.52313223566429	8.8	177.23333333333335	169.0
414780000	1441070234	31.25361005566646	122.52313470243574	8.8	177.24444444444447	169.0
414780000	1441070235	31.253563830531363	122.52313718005921	8.8	177.25555555555556	169.0
414780000	1441070236	31.253518078189945	122.52313965858097	8.8	177.26666666666668	169.0
414780000	1441070237	31.25347313284943	122.52314212804743	8.8	177.27777777777777	169.0
414780000	1441070238	31.253429328717036	122.52314457850491	8.8	177.2888888888889	169.0
414780000	1441070239	31.253387	122.523147	8.8	177.3	169.0
414780000	1441070240	31.253346379970303	122.5231493849246	8.8	177.28181818181818	169.0
414780000	1441070241	31.25330729815905	122.52315173505248	8.8	177.26363636363638	169.0
414780000	1441070242	31.25326948316209	122.52315405450284	8.8	177.24545454545455	169.0
414780000	1441070243	31.253232663575258	122.52315634739476	8.8	177.22727272727272	169.0
414780000	1441070244	31.253196567994376	122.52315861784733	8.8	177.20909090909092	169.0
414780000	1441070245	31.253160925015283	122.52316086997958	8.8	177.19090909090912	169.0
414780000	1441070246	31.2531254632338	122.52316310791055	8.8	177.1727272727273	169.0
414780000	1441070247	31.253089911245727	122.52316533575916	8.8	177.15454545454546	169.0
414780000	1441070248	31.25305399764686	122.52316755764436	8.8	177.13636363636365	169.0
414780000	1441070249	31.25301745103302	122.52316977768503	8.8	177.11818181818182	169.0
414780000	1441070250	31.252979999999994	122.52317200000002	8.8	177.1	169.0
414780000	1441070251	31.252941446846418	122.52317422801546	8.8	177.13750000000002	169.0
414780000	1441070252	31.252901888682338	122.52317646238673	8.8	177.17499999999998	169.0
414780000	1441070253	31.25286149632064	122.52317870307652	8.8	177.2125	169.0
414780000	1441070254	31.25282044057424	122.52318095004763	8.8	177.25000000000003	169.0
414780000	1441070255	31.252778892256075	122.52318320326273	8.8	177.2875	169.0
414780000	1441070256	31.252737022179016	122.52318546268464	8.8	177.32500000000002	169.0
414780000	1441070257	31.25269500115602	122.52318772827613	8.8	177.3625	169.0
414780000	1441070258	31.252652999999995	122.52319	8.8	177.4	169.0
414780000	1441070259	31.25261116086046	122.5231922775313	8.8	177.4	169.0909090909091
414780000	1441070260	31.25256951123329	122.52319455939379	8.8	177.4	169.1818181818182
414780000	1441070261	31.252528049950914	122.5231968438235	8.8	177.4	169.27272727272728
414780000	1441070262	31.252486775845824	122.5231991290564	8.8	177.4	169.36363636363635
414780000	1441070263	31.252445687750456	122.52320141332845	8.8	177.4	169.45454545454547
414780000	1441070264	31.252404784497266	122.5232036948757	8.8	177.4	169.54545454545453
414780000	1441070265	31.25236406491871	122.52320597193416	8.8	177.4	169.63636363636365
414780000	1441070266	31.25232352784725	122.52320824273981	8.8	177.4	169.72727272727275
414780000	1441070267	31.25228317211533	122.52321050552867	8.8	177.4	169.8181818181818
414780000	1441070268	31.252242996555438	122.52321275853672	8.8	177.4	169.90909090909093
414780000	1441070269	31.252203000000005	122.52321500000001	8.8	177.4	170.0
414780000	1441070270	31.252163179731472	122.52321722823228	8.8	177.40952380952382	170.0
414780000	1441070271	31.25212352683226	122.52321944185837	8.8	177.41904761904763	170.0
414780000	1441070272	31.25208403083476	122.52322163958083	8.8	177.42857142857142	170.0
414780000	1441070273	31.252044681271354	122.52322382010225	8.8	177.43809523809523	170.0
414780000	1441070274	31.252005467674444	122.52322598212517	8.8	177.44761904761904	170.0
414780000	1441070275	31.251966379576437	122.52322812435219	8.8	177.45714285714288	170.0
414780000	1441070276	31.25192740650969	122.52323024548588	8.8	177.46666666666667	170.0
414780000	1441070277	31.251888538006643	122.5232323442288	8.8	177.47619047619048	170.0
414780000	1441070278	31.251849763599658	122.52323441928354	8.8	177.4857142857143	170.0
414780000	1441070279	31.251811072821127	122.52323646935265	8.8	177.4952380952381	170.0
414780000	1441070280	31.251772455203454	122.52323849313876	8.8	177.5047619047619	170.0
414780000	1441070281	31.251733900279028	122.52324048934439	8.8	177.5142857142857	170.0
414780000	1441070282	31.251695397580246	122.52324245667214	8.8	177.52380952380952	170.0
414780000	1441070283	31.251656936639485	122.52324439382457	8.8	177.53333333333333	170.0
414780000	1441070284	31.251618506989164	122.52324629950431	8.8	177.54285714285714	170.0
414780000	1441070285	31.251580098161654	122.52324817241389	8.8	177.55238095238096	170.0
414780000	1441070286	31.25154169968934	122.5232500112559	8.8	177.56190476190477	170.0
414780000	1441070287	31.25150330110463	122.52325181473294	8.8	177.57142857142858	170.0
414780000	1441070288	31.251464891939897	122.52325358154758	8.8	177.5809523809524	170.0
414780000	1441070289	31.251426461727572	122.5232553104024	8.8	177.59047619047618	170.0
414780000	1441070290	31.251388000000002	122.52325700000002	8.8	177.6	170.0
414780000	1441070291	31.251349478943077	122.52325865059159	8.8	177.62	170.0
414780000	1441070292	31.25131080135664	122.52326026862278	8.8	177.64	170.0
414780000	1441070293	31.251271852694003	122.52326186208781	8.8	177.66	170.0
414780000	1441070294	31.25123251840849	122.52326343898086	8.8	177.67999999999998	170.0
414780000	1441070295	31.251192683953388	122.52326500729612	8.8	177.7	170.0
414780000	1441070296	31.25115223478203	122.52326657502772	8.8	177.72000000000003	170.0
414780000	1441070297	31.251111056347717	122.52326815016984	8.8	177.74	170.0
414780000	1441070298	31.25106903410374	122.52326974071654	8.8	177.76000000000002	170.0
414780000	1441070299	31.251026053503413	122.52327135466192	8.8	177.78	170.0
414780000	1441070300	31.250982	122.523273	8.8	177.8	170.0
414780000	1441070301	31.250936834791798	122.52327468178618	8.790000000000001	177.82000000000002	170.0
414780000	1441070302	31.25089082205694	122.52327639332101	8.780000000000001	177.84	170.0
414780000	1441070303	31.25084430171861	122.52327812496651	8.77	177.86	170.0
414780000	1441070304	31.25079761369995	122.52327986708468	8.76	177.88	170.0
414780000	1441070305	31.250751097924166	122.52328161003763	8.75	177.9	170.0
414780000	1441070306	31.25070509431443	122.52328334418743	8.74	177.92	170.0
414780000	1441070307	31.250659942793938	122.52328505989631	8.73	177.94	170.0
414780000	1441070308	31.25061598328587	122.52328674752651	8.719999999999999	177.96	170.0
414780000	1441070309	31.250573555713483	122.5232883974403	8.709999999999999	177.98	170.0
414780000	1441070310	31.250532999999987	122.52328999999999	8.7	178.0	170.0
414780000	1441070311	31.25049451845606	122.52329154734865	8.7	178.01111111111112	170.0
414780000	1441070312	31.25045776294209	122.52329303875203	8.7	178.02222222222224	170.0
414780000	1441070313	31.250422247705917	122.52329447525655	8.7	178.03333333333333	170.0
414780000	1441070314	31.25038748699539	122.52329585790854	8.7	178.04444444444442	170.0
414780000	1441070315	31.250352995058282	122.5232971877543	8.7	178.05555555555554	170.0
414780000	1441070316	31.250318286142406	122.52329846584011	8.7	178.06666666666666	170.0
414780000	1441070317	31.25028287449555	122.52329969321222	8.7	178.07777777777775	170.0
414780000	1441070318	31.250246274365495	122.5233008709168	8.7	178.08888888888887	170.0
414780000	1441070319	31.250207999999997	122.52330200000002	8.7	178.1	170.0
414780000	1441070320	31.250167699338895	122.5233030836612	8.7	178.13	170.0
414780000	1441070321	31.250125555090452	122.52330413371247	8.7	178.16	170.0
414780000	1441070322	31.250081883654993	122.5233051641191	8.7	178.19	170.0
414780000	1441070323	31.250037001432847	122.5233061888464	8.7	178.21999999999997	170.0
414780000	1441070324	31.249991224824377	122.52330722185965	8.7	178.25	170.0
414780000	1441070325	31.24994487022995	122.52330827712413	8.7	178.28	170.0
414780000	1441070326	31.24989825404991	122.52330936860515	8.7	178.31	170.0
414780000	1441070327	31.249851692684643	122.52331051026796	8.7	178.34	170.0
414780000	1441070328	31.249805502534542	122.52331171607781	8.7	178.37	170.0
414780000	1441070329	31.249759999999988	122.523313	8.7	178.4	170.0
414780000	1441070330	31.2497154390798	122.52331436979203	8.7	178.42	170.1
414780000	1441070331	31.24967182416637	122.5233158083803	8.7	178.44	170.2
414780000	1441070332	31.249629097250516	122.52331729248348	8.7	178.45999999999998	170.3
414780000	1441070333	31.249587200323056	122.52331879882028	8.7	178.48	170.4
414780000	1441070334	31.24954607537479	122.52332030410949	8.7	178.5	170.5
414780000	1441070335	31.249505664396544	122.52332178506984	8.7	178.52	170.6
414780000	1441070336	31.249465909379143	122.52332321842022	8.7	178.54000000000002	170.7
414780000	1441070337	31.249426752313383	122.52332458087943	8.7	178.56	170.8
414780000	1441070338	31.249388135190063	122.52332584916637	8.7	178.58	170.9
414780000	1441070339	31.249350000000003	122.52332699999998	8.7	178.60000000000002	171.0
414780000	1441070340	31.249312284429095	122.52332801742538	8.7	178.61818181818182	171.0
414780000	1441070341	31.249274908943416	122.52332891479243	8.7	178.63636363636365	171.0
414780000	1441070342	31.249237789704154	122.52332971277713	8.7	178.65454545454548	171.0
414780000	1441070343	31.24920084287247	122.52333043205547	8.7	178.6727272727273	171.0
414780000	1441070344	31.249163984609517	122.52333109330338	8.7	178.69090909090912	171.0
414780000	1441070345	31.24912713107646	122.52333171719678	8.7	178.70909090909092	171.0
414780000	1441070346	31.249090198434455	122.52333232441154	8.7	178.72727272727275	171.0
414780000	1441070347	31.249053102844673	122.52333293562344	8.7	178.74545454545455	171.0
414780000	1441070348	31.24901576046823	122.52333357150833	8.7	178.76363636363638	171.0
414780000	1441070349	31.248978087466284	122.52333425274195	8.7	178.7818181818182	171.0
414780000	1441070350	31.248939999999997	122.52333499999999	8.7	178.8	171.0
414780000	1441070351	31.248901426345242	122.52333582830559	8.7	178.82000000000002	171.0
414780000	1441070352	31.248862343236926	122.52333673007149	8.7	178.84000000000003	171.0
414780000	1441070353	31.248822739524687	122.52333769205794	8.7	178.86	171.0
414780000	1441070354	31.2487826040582	122.52333870102515	8.7	178.88000000000002	171.0
414780000	1441070355	31.24874192568709	122.52333974373336	8.7	178.9	171.0
414780000	1441070356	31.248700693261007	122.52334080694287	8.7	178.92000000000002	171.0
414780000	1441070357	31.2486588956296	122.52334187741397	8.7	178.94000000000003	171.0
414780000	1441070358	31.24861652164254	122.52334294190693	8.7	178.96	171.0
414780000	1441070359	31.24857356014946	122.52334398718219	8.7	178.98000000000002	171.0
414780000	1441070360	31.24853	122.523345	8.7	179.0	171.0
414780000	1441070361	31.248485851024494	122.52334596969052	8.7	179.01000000000002	171.0
414780000	1441070362	31.24844120697594	122.52334689586255	8.7	179.02	171.0
414780000	1441070363	31.248396182588028	122.52334778069464	8.7	179.03	171.0
414780000	1441070364	31.248350892594427	122.52334862636538	8.7	179.04000000000002	171.0
414780000	1441070365	31.248305451728832	122.52334943505326	8.7	179.05	171.0
414780000	1441070366	31.248259974724913	122.5233502089369	8.7	179.06	171.0
414780000	1441070367	31.248214576316396	122.52335095019484	8.7	179.07	171.0
414780000	1441070368	31.248169371236926	122.52335166100562	8.7	179.08	171.0
414780000	1441070369	31.248124474220226	122.52335234354783	8.7	179.09	171.0
414780000	1441070370	31.248079999999987	122.52335300000001	8.7	179.1	171.0
414780000	1441070371	31.24803605276272	122.52335363241252	8.7	179.11111111111111	171.0
414780000	1441070372	31.247992694506035	122.52335424232274	8.7	179.12222222222223	171.0
414780000	1441070373	31.247949976680314	122.52335483113984	8.7	179.13333333333333	171.0
414780000	1441070374	31.247907950736014	122.523355400273	8.7	179.14444444444445	171.0
414780000	1441070375	31.247866668123525	122.52335595113136	8.7	179.15555555555557	171.0
414780000	1441070376	31.247826180293274	122.52335648512408	8.7	179.16666666666669	171.0
414780000	1441070377	31.24778653869565	122.52335700366031	8.7	179.17777777777778	171.0
414780000	1441070378	31.247747794781088	122.52335750814923	8.7	179.18888888888887	171.0
414780000	1441070379	31.24771	122.523358	8.7	179.2	171.0
414780000	1441070380	31.24767315425131	122.52335848063737	8.7	179.20909090909092	171.0
414780000	1441070381	31.24763705122799	122.52335895154839	8.7	179.21818181818182	171.0
414780000	1441070382	31.247601433071516	122.52335941423576	8.7	179.22727272727272	171.0
414780000	1441070383	31.24756604192332	122.52335987020214	8.7	179.23636363636365	171.0
414780000	1441070384	31.247530619924902	122.52336032095019	8.7	179.24545454545455	171.0
414780000	1441070385	31.24749490921768	122.52336076798255	8.7	179.25454545454545	171.0
414780000	1441070386	31.2474586519431	122.5233612128018	8.7	179.26363636363638	171.0
414780000	1441070387	31.24742159024262	122.5233616569106	8.7	179.27272727272728	171.0
414780000	1441070388	31.247383466257656	122.52336210181149	8.7	179.2818181818182	171.0
414780000	1441070389	31.247344022129642	122.52336254900712	8.7	179.2909090909091	171.0
414780000	1441070390	31.247302999999995	122.523363	8.7	179.3	171.0
414780000	1441070391	31.247260241812473	122.52336345563738	8.71111111111111	179.31111111111113	171.0
414780000	1441070392	31.247215988720182	122.52336391414515	8.722222222222221	179.32222222222225	171.0
414780000	1441070393	31.247170581678574	122.52336437309388	8.733333333333333	179.33333333333334	171.0
414780000	1441070394	31.24712436164313	122.52336483005409	8.744444444444444	179.34444444444446	171.0
414780000	1441070395	31.247077669569276	122.52336528259647	8.755555555555556	179.35555555555558	171.0
414780000	1441070396	31.247030846412553	122.5233657282916	8.766666666666667	179.36666666666667	171.0
414780000	1441070397	31.246984233128416	122.5233661647101	8.777777777777779	179.37777777777777	171.0
414780000	1441070398	31.246938170672394	122.52336658942268	8.78888888888889	179.38888888888889	171.0
414780000	1441070399	31.246892999999993	122.523367	8.8	179.4	171.0
414780000	1441070400	31.246848981305202	122.52336739409641	8.8	179.41818181818184	171.0
414780000	1441070401	31.246806051735877	122.523367769701	8.8	179.43636363636367	171.0
414780000	1441070402	31.246764067678342	122.52336812488636	8.8	179.45454545454544	171.0
414780000	1441070403	31.246722885518903	122.52336845772525	8.8	179.47272727272727	171.0
414780000	1441070404	31.246682361643902	122.5233687662903	8.8	179.4909090909091	171.0
414780000	1441070405	31.246642352439643	122.52336904865422	8.8	179.50909090909093	171.0
414780000	1441070406	31.246602714292425	122.52336930288966	8.8	179.52727272727273	171.0
414780000	1441070407	31.246563303588548	122.52336952706928	8.8	179.54545454545456	171.0
414780000	1441070408	31.246523976714325	122.52336971926577	8.8	179.56363636363636	171.0
414780000	1441070409	31.24648459005604	122.5233698775518	8.8	179.58181818181816	171.0
414780000	1441070410	31.246445000000005	122.52337	8.8	179.6	171.0
414780000	1441070411	31.24640508921461	122.52337008581979	8.8	179.6	171.11111111111111
414780000	1441070412	31.246364845496757	122.52337013876753	8.8	179.6	171.22222222222223
414780000	1441070413	31.246324282925457	122.52337016373626	8.8	179.6	171.33333333333334
414780000	1441070414	31.246283415579715	122.52337016561901	8.8	179.6	171.44444444444443
414780000	1441070415	31.246242257538555	122.52337014930887	8.8	179.6	171.55555555555557
414780000	1441070416	31.24620082288099	122.52337011969888	8.8	179.6	171.66666666666669
414780000	1441070417	31.246159125686034	122.52337008168205	8.8	179.6	171.7777777777778
414780000	1441070418	31.246117180032694	122.52337004015143	8.8	179.6	171.8888888888889
414780000	1441070419	31.246075000000005	122.52337	8.8	179.6	172.0
414780000	1441070420	31.246032618767472	122.52336996533288	8.8	179.63636363636365	172.0
414780000	1441070421	31.245990145916757	122.52336993710324	8.8	179.67272727272726	172.0
414780000	1441070422	31.245947710130014	122.52336991547644	8.8	179.7090909090909	172.0
414780000	1441070423	31.245905440089413	122.52336990061775	8.8	179.74545454545455	172.0
414780000	1441070424	31.24586346447711	122.52336989269249	8.8	179.78181818181818	172.0
414780000	1441070425	31.245821911975334	122.52336989186595	8.8	179.8181818181818	172.0
414780000	1441070426	31.245780911266202	122.52336989830343	8.8	179.85454545454544	172.0
414780000	1441070427	31.245740591031915	122.52336991217025	8.8	179.8909090909091	172.0
414780000	1441070428	31.245701079954657	122.52336993363176	8.8	179.92727272727274	172.0
414780000	1441070429	31.245662506716627	122.52336996285324	8.8	179.96363636363637	172.0
414780000	1441070430	31.245624999999993	122.52337	8.8	180.0	172.0
414780000	1441070431	31.245588608012916	122.52337004425216	8.8	180.01111111111112	172.0
414780000	1441070432	31.245553057067422	122.52337009084883	8.8	180.02222222222224	172.0
414780000	1441070433	31.24551799300144	122.52337013404392	8.8	180.03333333333333	172.0
414780000	1441070434	31.24548306165292	122.52337016809135	8.8	180.04444444444445	172.0
414780000	1441070435	31.245447908859823	122.52337018724498	8.8	180.05555555555554	172.0
414780000	1441070436	31.24541218046004	122.52337018575878	8.8	180.06666666666666	172.0
414780000	1441070437	31.245375522291553	122.5233701578866	8.8	180.07777777777775	172.0
414780000	1441070438	31.24533758019223	122.52337009788236	8.8	180.08888888888887	172.0
414780000	1441070439	31.245298	122.52337	8.8	180.1	172.0
414780000	1441070440	31.245256540365464	122.52336985981968	8.8	180.13	172.0
414780000	1441070441	31.245213411189958	122.5233696782266	8.8	180.16	172.0
414780000	1441070442	31.24516893518755	122.52336945743224	8.8	180.19	172.0
414780000	1441070443	31.245123435072305	122.52336919964804	8.8	180.22	172.0
414780000	1441070444	31.2450772335583	122.52336890708557	8.8	180.24999999999997	172.0
414780000	1441070445	31.245030653359606	122.52336858195622	8.8	180.28	172.0
414780000	1441070446	31.244984017190337	122.52336822647152	8.8	180.31	172.0
414780000	1441070447	31.244937647764555	122.52336784284292	8.8	180.34	172.0
414780000	1441070448	31.244891867796404	122.52336743328192	8.8	180.37	172.0
414780000	1441070449	31.244847000000004	122.523367	8.8	180.4	172.0
414780000	1441070450	31.244803285600852	122.52336654635957	8.790000000000001	180.41	172.0
414780000	1441070451	31.244760639870183	122.52336608032688	8.780000000000001	180.42	172.0
414780000	1441070452	31.244718896590562	122.52336561101907	8.77	180.43	172.0
414780000	1441070453	31.244677889544597	122.52336514755332	8.76	180.44	172.0
414780000	1441070454	31.244637452514873	122.52336469904674	8.75	180.45	172.0
414780000	1441070455	31.244597419283966	122.52336427461648	8.74	180.46	172.0
414780000	1441070456	31.244557623634453	122.52336388337957	8.73	180.47	172.0
414780000	1441070457	31.24451789934891	122.52336353445315	8.719999999999999	180.48	172.0
414780000	1441070458	31.244478080209905	122.52336323695428	8.709999999999999	180.48999999999998	172.0
414780000	1441070459	31.244438000000006	122.523363	8.7	180.5	172.0
414780000	1441070460	31.244397538069883	122.5233628297044	8.7	180.47272727272727	172.0
414780000	1441070461	31.244356756042745	122.52336272016976	8.7	180.44545454545454	172.0
414780000	1441070462	31.244315761109895	122.52336266249544	8.7	180.4181818181818	172.0
414780000	1441070463	31.24427466046265	122.5233626477808	8.7	180.39090909090908	172.0
414780000	1441070464	31.24423356129233	122.52336266712521	8.7	180.36363636363635	172.0
414780000	1441070465	31.244192570790258	122.52336271162811	8.7	180.33636363636361	172.0
414780000	1441070466	31.244151796147744	122.5233627723889	8.7	180.30909090909088	172.0
414780000	1441070467	31.244111344556128	122.52336284050702	8.7	180.28181818181815	172.0
414780000	1441070468	31.24407132320675	122.5233629070819	8.7	180.25454545454545	172.0
414780000	1441070469	31.244031839290926	122.52336296321307	8.7	180.22727272727272	172.0
414780000	1441070470	31.243993000000003	122.523363	8.7	180.2	172.0
414780000	1441070471	31.24395487388176	122.52336301019638	8.7	180.2	172.0
414780000	1441070472	31.243917374909767	122.52336299317254	8.7	180.2	172.0
414780000	1441070473	31.24388037841404	122.52336294995308	8.7	180.2	172.0
414780000	1441070474	31.243843759724587	122.52336288156253	8.7	180.2	172.0
414780000	1441070475	31.24380739417142	122.52336278902541	8.7	180.2	172.0
414780000	1441070476	31.243771157084545	122.52336267336628	8.7	180.2	172.0
414780000	1441070477	31.24373492379397	122.52336253560965	8.7	180.2	172.0
414780000	1441070478	31.2436985696297	122.52336237678003	8.7	180.2	172.0
414780000	1441070479	31.24366196992172	122.523362197902	8.7	180.2	172.0
414780000	1441070480	31.243625000000005	122.52336199999999	8.7	180.2	172.0
414780000	1441070481	31.24358754468296	122.52336178489855	8.7	180.2	172.0
414780000	1441070482	31.243549526742427	122.52336155762187	8.7	180.2	172.0
414780000	1441070483	31.243510878438634	122.52336132399414	8.7	180.2	172.0
414780000	1441070484	31.243471532031794	122.52336108983954	8.7	180.2	172.0
414780000	1441070485	31.24343141978219	122.52336086098225	8.7	180.2	172.0
414780000	1441070486	31.24339047394999	122.5233606432464	8.7	180.2	172.0
414780000	1441070487	31.243348626795463	122.52336044245614	8.7	180.2	172.0
414780000	1441070488	31.243305810578807	122.52336026443555	8.7	180.2	172.0
414780000	1441070489	31.24326195756025	122.52336011500883	8.7	180.2	172.0
414780000	1441070490	31.243216999999994	122.52336	8.7	180.2	172.0
414780000	1441070491	31.243170905899714	122.5233599237606	8.7	180.2	172.0
414780000	1441070492	31.243123786226736	122.52335988475193	8.7	180.2	172.0
414780000	1441070493	31.243075787689868	122.52335987996265	8.7	180.2	172.0
414780000	1441070494	31.243027056997892	122.52335990638153	8.7	180.2	172.0
414780000	1441070495	31.24297774085963	122.52335996099725	8.7	180.2	172.0
414780000	1441070496	31.24292798598385	122.5233600407986	8.7	180.2	172.0
414780000	1441070497	31.2428779390794	122.52336014277428	8.7	180.2	172.0
414780000	1441070498	31.242827746855056	122.52336026391305	8.7	180.2	172.0
414780000	1441070499	31.242777556019643	122.52336040120367	8.7	180.2	172.0
414780000	1441070500	31.242727513281995	122.523360551635	8.7	180.2	172.0
414780000	1441070501	31.24267776535094	122.5233607121957	8.7	180.2	172.0
414780000	1441070502	31.24262845893529	122.52336087987467	8.7	180.2	172.0
414780000	1441070503	31.242579740743892	122.5233610516607	8.7	180.2	172.0
414780000	1441070504	31.242531757485576	122.5233612245426	8.7	180.2	172.0
414780000	1441070505	31.242484655869195	122.52336139550923	8.7	180.2	172.0
414780000	1441070506	31.242438582603594	122.52336156154942	8.7	180.2	172.0
414780000	1441070507	31.242393684397634	122.52336171965204	8.7	180.2	172.0
414780000	1441070508	31.242350107960146	122.52336186680593	8.7	180.2	172.0
414780000	1441070509	31.242308	122.52336199999999	8.7	180.2	172.0
414780000	1441070510	31.242267445263455	122.5233621173214	8.7	180.20999999999998	172.0
414780000	1441070511	31.24222828064638	122.52336222125055	8.7	180.22	172.0
414780000	1441070512	31.242190281082035	122.52336231536609	8.7	180.23	172.0
414780000	1441070513	31.24215322150365	122.5233624032467	8.7	180.23999999999998	172.0
414780000	1441070514	31.242116876844484	122.52336248847101	8.7	180.24999999999997	172.0
414780000	1441070515	31.24208102203777	122.52336257461768	8.7	180.26000000000002	172.0
414780000	1441070516	31.24204543201673	122.5233626652653	8.7	180.27	172.0
414780000	1441070517	31.242009881714623	122.5233627639925	8.7	180.28	172.0
414780000	1441070518	31.24197414606463	122.52336287437787	8.7	180.29000000000002	172.0
414780000	1441070519	31.241938	122.523363	8.7	180.3	172.0
414780000	1441070520	31.24190126658555	122.5233631418748	8.7	180.3	172.0
414780000	1441070521	31.24186396141256	122.5233632907673	8.7	180.3	172.0
414780000	1441070522	31.241826148203923	122.52336343487994	8.7	180.3	172.0
414780000	1441070523	31.24178789068256	122.52336356241511	8.7	180.3	172.0
414780000	1441070524	31.24174925257134	122.52336366157527	8.7	180.3	172.0
414780000	1441070525	31.241710297593183	122.52336372056286	8.7	180.3	172.0
414780000	1441070526	31.241671089470994	122.52336372758039	8.7	180.3	172.0
414780000	1441070527	31.24163169192766	122.5233636708303	8.7	180.3	172.0
414780000	1441070528	31.241592168686132	122.52336353851518	8.7	180.3	172.0
414780000	1441070529	31.24155258346926	122.52336331883758	8.7	180.3	172.0
414780000	1441070530	31.241513	122.523363	8.7	180.3	172.0
414780000	1441070531	31.241473462328127	122.52336257607382	8.71111111111111	180.32222222222225	172.0
414780000	1441070532	31.241433935811006	122.52336206460537	8.722222222222221	180.34444444444443	172.0
414780000	1441070533	31.24139436613288	122.52336148900966	8.733333333333333	180.36666666666667	172.0
414780000	1441070534	31.241354698977965	122.52336087270167	8.744444444444444	180.38888888888889	172.0
414780000	1441070535	31.241314880030515	122.5233602390964	8.755555555555556	180.41111111111113	172.0
414780000	1441070536	31.24127485497476	122.52335961160874	8.766666666666667	180.4333333333333	172.0
414780000	1441070537	31.241234569494942	122.52335901365358	8.777777777777779	180.45555555555555	172.0
414780000	1441070538	31.24119396927527	122.52335846864574	8.78888888888889	180.47777777777776	172.0
414780000	1441070539	31.241153000000008	122.523358	8.8	180.5	172.0
414780000	1441070540	31.24111164157875	122.5233576239325	8.8	180.5	172.0
414780000	1441070541	31.241070010822746	122.52335732786459	8.8	180.5	172.0
414780000	1441070542	31.241028258768623	122.523357092019	8.8	180.5	172.0
414780000	1441070543	31.240986536453004	122.52335689661852	8.8	180.5	172.0
414780000	1441070544	31.240944994912535	122.52335672188599	8.8	180.5	172.0
414780000	1441070545	31.24090378518385	122.52335654804428	8.8	180.5	172.0
414780000	1441070546	31.2408630583036	122.52335635531622	8.8	180.5	172.0
414780000	1441070547	31.24082296530844	122.52335612392478	8.8	180.5	172.0
414780000	1441070548	31.240783657235	122.52335583409295	8.8	180.5	172.0
414780000	1441070549	31.240745285119974	122.52335546604367	8.8	180.5	172.0
414780000	1441070550	31.240708000000005	122.523355	8.8	180.5	172.0
414780000	1441070551	31.240671864750222	122.52335442286171	8.8	180.52222222222224	172.0
414780000	1441070552	31.240636589599717	122.52335374823552	8.8	180.54444444444442	172.0
414780000	1441070553	31.24060179661606	122.52335299640497	8.8	180.56666666666666	172.0
414780000	1441070554	31.240567107866795	122.52335218765347	8.8	180.58888888888887	172.0
414780000	1441070555	31.24053214541945	122.5233513422644	8.8	180.61111111111111	172.0
414780000	1441070556	31.240496531341588	122.52335048052116	8.8	180.6333333333333	172.0
414780000	1441070557	31.240459887700716	122.52334962270713	8.8	180.65555555555554	172.0
414780000	1441070558	31.24042183656434	122.52334878910564	8.8	180.67777777777775	172.0
414780000	1441070559	31.240381999999993	122.523348	8.8	180.7	172.0
414780000	1441070560	31.240340130784496	122.52334727065494	8.8	180.70999999999998	172.0
414780000	1441070561	31.240296504531983	122.52334659626102	8.8	180.71999999999997	172.0
414780000	1441070562	31.240251527565942	122.5233459669903	8.8	180.73000000000002	172.0
414780000	1441070563	31.240205606209887	122.52334537301488	8.8	180.74	172.0
414780000	1441070564	31.240159146787303	122.52334480450673	8.8	180.75	172.0
414780000	1441070565	31.240112555621707	122.52334425163804	8.8	180.76	172.0
414780000	1441070566	31.240066239036643	122.52334370458087	8.8	180.77	172.0
414780000	1441070567	31.240020603355624	122.52334315350738	8.8	180.78000000000003	172.0
414780000	1441070568	31.239976054902243	122.52334258858968	8.8	180.79000000000002	172.0
414780000	1441070569	31.239933000000004	122.523342	8.8	180.80000000000004	172.0
414780000	1441070570	31.23989173898504	122.52334138026046	8.8	180.79000000000002	172.0
414780000	1441070571	31.23985214824355	122.52334073129315	8.8	180.78000000000003	172.0
414780000	1441070572	31.23981399817422	122.52334005737015	8.8	180.77	172.0
414780000	1441070573	31.239777059175772	122.52333936276347	8.8	180.76	172.0
414780000	1441070574	31.239741101646874	122.52333865174515	8.8	180.75	172.0
414780000	1441070575	31.239705895986248	122.52333792858724	8.8	180.74	172.0
414780000	1441070576	31.239671212592583	122.52333719756173	8.8	180.73000000000002	172.0
414780000	1441070577	31.239636821864522	122.52333646294069	8.8	180.71999999999997	172.0
414780000	1441070578	31.239602494200778	122.5233357289961	8.8	180.70999999999998	172.0
414780000	1441070579	31.239568	122.52333499999999	8.8	180.7	172.0
414780000	1441070580	31.239533122678907	122.52333427953396	8.8	180.70833333333334	172.0
414780000	1441070581	31.23949769772641	122.52333356841791	8.8	180.71666666666667	172.0
414780000	1441070582	31.23946157364945	122.52333286678136	8.8	180.72499999999997	172.0
414780000	1441070583	31.239424598954947	122.52333217475383	8.8	180.73333333333332	172.0
414780000	1441070584	31.239386622149883	122.52333149246485	8.8	180.74166666666667	172.0
414780000	1441070585	31.239347491741174	122.52333082004391	8.8	180.75	172.0
414780000	1441070586	31.23930705623573	122.52333015762055	8.8	180.75833333333333	172.0
414780000	1441070587	31.239265164140512	122.52332950532426	8.8	180.76666666666668	172.0
414780000	1441070588	31.239221663962407	122.52332886328453	8.8	180.77500000000003	172.0
414780000	1441070589	31.239176404208344	122.52332823163093	8.8	180.78333333333336	172.0
414780000	1441070590	31.239129233385242	122.5233276104929	8.8	180.79166666666669	172.0
414780000	1441070591	31.239080000000012	122.52332699999998	8.8	180.80000000000004	172.0
414780000	1441070592	31.23902869865531	122.5233264001782	8.8	180.77142857142857	172.0
414780000	1441070593	31.23897590833701	122.52332581063968	8.8	180.74285714285716	172.0
414780000	1441070594	31.238922354126746	122.52332523089311	8.8	180.71428571428572	172.0
414780000	1441070595	31.2388687611062	122.52332466044719	8.8	180.68571428571428	172.0
414780000	1441070596	31.23881585435708	122.52332409881055	8.8	180.65714285714284	172.0
414780000	1441070597	31.2387643589611	122.52332354549192	8.8	180.62857142857143	172.0
414780000	1441070598	31.238714999999992	122.52332299999999	8.8	180.6	172.0
414780000	1441070599	31.23866833747215	122.52332246190959	8.8	180.61666666666667	172.0
414780000	1441070600	31.238624271042195	122.52332193106	8.8	180.63333333333333	172.0
414780000	1441070601	31.23858253529144	122.52332140735663	8.8	180.65	172.0
414780000	1441070602	31.238542864801076	122.52332089070494	8.8	180.66666666666666	172.0
414780000	1441070603	31.238504994152375	122.52332038101028	8.8	180.68333333333334	172.0
414780000	1441070604	31.238468657926553	122.5233198781781	8.8	180.70000000000002	172.0
414780000	1441070605	31.23843359070482	122.52331938211381	8.8	180.71666666666667	172.0
414780000	1441070606	31.238399527068413	122.5233188927228	8.8	180.73333333333335	172.0
414780000	1441070607	31.238366201598524	122.5233184099105	8.8	180.75	172.0
414780000	1441070608	31.238333348876367	122.52331793358233	8.8	180.76666666666668	172.0
414780000	1441070609	31.23830070348313	122.52331746364368	8.8	180.78333333333336	172.0
414780000	1441070610	31.238267999999998	122.52331699999999	8.8	180.80000000000004	172.0
414780000	1441070611	31.238234994598713	122.52331654242653	8.8	180.78888888888892	172.0
414780000	1441070612	31.238201529813093	122.52331609017799	8.8	180.7777777777778	172.0
414780000	1441070613	31.238167469767532	122.52331564237893	8.8	180.76666666666668	172.0
414780000	1441070614	31.238132678586414	122.52331519815397	8.8	180.75555555555556	172.0
414780000	1441070615	31.238097020394076	122.52331475662761	8.8	180.74444444444444	172.0
414780000	1441070616	31.2380603593149	122.52331431692447	8.8	180.73333333333332	172.0
414780000	1441070617	31.238022559473265	122.52331387816912	8.8	180.7222222222222	172.0
414780000	1441070618	31.237983484993507	122.5233134394861	8.8	180.7111111111111	172.0
414780000	1441070619	31.237942999999994	122.523313	8.8	180.7	172.0
414780000	1441070620	31.237901035937906	122.52331255846704	8.8	180.68999999999997	171.9
414780000	1441070621	31.23785779353575	122.52331211216985	8.8	180.67999999999998	171.8
414780000	1441070622	31.237813540842897	122.52331165802276	8.8	180.67	171.70000000000002
414780000	1441070623	31.237768545908676	122.52331119294013	8.8	180.66	171.60000000000002
414780000	1441070624	31.237723076782473	122.52331071383624	8.8	180.64999999999998	171.50000000000003
414780000	1441070625	31.237677401513672	122.52331021762544	8.8	180.64	171.4
414780000	1441070626	31.23763178815162	122.52330970122205	8.8	180.63	171.3
414780000	1441070627	31.23758650474573	122.52330916154044	8.8	180.61999999999998	171.20000000000002
414780000	1441070628	31.237541819345388	122.52330859549498	8.8	180.60999999999999	171.1
414780000	1441070629	31.237497999999995	122.52330800000001	8.8	180.6	171.0
414780000	1441070630	31.23745524366635	122.52330737360751	8.8	180.6	171.0
414780000	1441070631	31.237413462930792	122.52330672141986	8.8	180.6	171.0
414780000	1441070632	31.237372499287023	122.52330605017707	8.8	180.6	171.0
414780000	1441070633	31.237332194228777	122.52330536661908	8.8	180.6	171.0
414780000	1441070634	31.237292389249763	122.52330467748591	8.8	180.6	171.0
414780000	1441070635	31.237252925843677	122.52330398951747	8.8	180.6	171.0
414780000	1441070636	31.237213645504216	122.52330330945371	8.8	180.6	171.0
414780000	1441070637	31.23717438972511	122.5233026440346	8.8	180.6	171.0
414780000	1441070638	31.23713499999999	122.52330200000002	8.8	180.6	171.0
414780000	1441070639	31.23709534893448	122.52330138269217	8.795454545454547	180.59545454545454	171.04545454545456
414780000	1441070640	31.237055433581496	122.52330079186223	8.790909090909091	180.59090909090907	171.0909090909091
414780000	1441070641	31.2370152821059	122.52330022586371	8.786363636363637	180.58636363636364	171.13636363636363
414780000	1441070642	31.236974922672506	122.52329968305007	8.781818181818183	180.58181818181816	171.1818181818182
414780000	1441070643	31.236934383446158	122.5232991617748	8.777272727272727	180.5772727272727	171.22727272727272
414780000	1441070644	31.23689369259167	122.52329866039139	8.772727272727273	180.57272727272726	171.27272727272728
414780000	1441070645	31.236852878273897	122.52329817725328	8.768181818181818	180.5681818181818	171.31818181818184
414780000	1441070646	31.236811968657648	122.52329771071402	8.763636363636364	180.56363636363633	171.36363636363635
414780000	1441070647	31.236770991907786	122.52329725912703	8.75909090909091	180.5590909090909	171.4090909090909
414780000	1441070648	31.23672997618912	122.52329682084589	8.754545454545454	180.55454545454543	171.45454545454547
414780000	1441070649	31.236688949666505	122.52329639422402	8.75	180.54999999999998	171.50000000000003
414780000	1441070650	31.236647940504753	122.52329597761494	8.745454545454546	180.54545454545456	171.54545454545456
414780000	1441070651	31.236606976868714	122.52329556937218	8.74090909090909	180.54090909090908	171.5909090909091
414780000	1441070652	31.23656608692323	122.52329516784921	8.736363636363636	180.53636363636363	171.63636363636365
414780000	1441070653	31.236525298833154	122.52329477139953	8.731818181818182	180.53181818181818	171.6818181818182
414780000	1441070654	31.23648464076328	122.5232943783767	8.727272727272727	180.52727272727273	171.72727272727275
414780000	1441070655	31.236444140878486	122.52329398713421	8.722727272727273	180.52272727272725	171.77272727272728
414780000	1441070656	31.23640382734361	122.52329359602557	8.718181818181817	180.5181818181818	171.8181818181818
414780000	1441070657	31.23636372832348	122.5232932034043	8.713636363636363	180.51363636363635	171.86363636363637
414780000	1441070658	31.236323871982933	122.52329280762393	8.709090909090909	180.5090909090909	171.90909090909093
414780000	1441070659	31.236284286486825	122.523292407038	8.704545454545453	180.50454545454545	171.95454545454547
414780000	1441070660	31.236245000000004	122.523292	8.7	180.5	172.0
414780000	1441070661	31.236206007910383	122.52329158265096	8.7	180.51	172.0
414780000	1441070662	31.236167174498295	122.52329114228168	8.7	180.51999999999998	172.0
414780000	1441070663	31.23612833126714	122.52329066397046	8.7	180.53	172.0
414780000	1441070664	31.236089309720313	122.52329013279561	8.7	180.54	172.0
414780000	1441070665	31.236049941361202	122.52328953383548	8.7	180.54999999999998	172.0
414780000	1441070666	31.23601005769321	122.52328885216846	8.7	180.56	172.0
414780000	1441070667	31.235969490219713	122.52328807287299	8.7	180.57	172.0
414780000	1441070668	31.2359280704441	122.52328718102741	8.7	180.57999999999998	172.0
414780000	1441070669	31.23588562986973	122.52328616171025	8.7	180.58999999999997	172.0
414780000	1441070670	31.235841999999998	122.523285	8.7	180.6	172.0
414780000	1441070671	31.23579710427806	122.52328368919866	8.7	180.5875	172.0
414780000	1441070672	31.235751233906385	122.52328225550217	8.7	180.575	172.0
414780000	1441070673	31.235704772027248	122.52328073332976	8.7	180.56249999999997	172.0
414780000	1441070674	31.235658101782924	122.52327915710075	8.7	180.54999999999998	172.0
414780000	1441070675	31.23561160631571	122.52327756123424	8.7	180.5375	172.0
414780000	1441070676	31.23556566876794	122.52327598014928	8.7	180.525	172.0
414780000	1441070677	31.235520672281908	122.52327444826491	8.7	180.5125	172.0
414780000	1441070678	31.23547699999999	122.523273	8.7	180.5	172.0
414780000	1441070679	31.235434942216177	122.52327166193587	8.7	180.52727272727273	171.90909090909093
414780000	1441070680	31.23539441783141	122.52327042930358	8.7	180.55454545454546	171.8181818181818
414780000	1441070681	31.235355252898252	122.52326928949677	8.7	180.5818181818182	171.72727272727275
414780000	1441070682	31.235317273469285	122.52326822990905	8.7	180.60909090909092	171.63636363636365
414780000	1441070683	31.235280305597094	122.52326723793406	8.7	180.63636363636365	171.54545454545456
414780000	1441070684	31.23524417533425	122.52326630096553	8.7	180.66363636363636	171.45454545454547
414780000	1441070685	31.235208708733325	122.52326540639713	8.7	180.6909090909091	171.36363636363635
414780000	1441070686	31.235173731846867	122.52326454162262	8.7	180.71818181818182	171.27272727272728
414780000	1441070687	31.235139070727463	122.52326369403575	8.7	180.74545454545455	171.1818181818182
414780000	1441070688	31.235104551427664	122.52326285103027	8.7	180.77272727272728	171.0909090909091
414780000	1441070689	31.235070000000007	122.52326200000002	8.7	180.80000000000004	171.0
414780000	1441070690	31.235035265046807	122.52326113106382	8.7	180.80000000000004	171.0
414780000	1441070691	31.23500028536934	122.52326024524064	8.7	180.80000000000004	171.0
414780000	1441070692	31.234965022318644	122.52325934627444	8.7	180.80000000000004	171.0
414780000	1441070693	31.234929437245754	122.52325843790922	8.7	180.80000000000004	171.0
414780000	1441070694	31.2348934915017	122.52325752388892	8.7	180.80000000000004	171.0
414780000	1441070695	31.2348571464375	122.52325660795752	8.7	180.80000000000004	171.0
414780000	1441070696	31.23482036340421	122.52325569385897	8.7	180.80000000000004	171.0
414780000	1441070697	31.234783103752847	122.52325478533724	8.7	180.80000000000004	171.0
414780000	1441070698	31.234745328834432	122.52325388613627	8.7	180.80000000000004	171.0
414780000	1441070699	31.234706999999997	122.523253	8.7	180.80000000000004	171.0
414780000	1441070700	31.234668095857067	122.5232521299915	8.7	180.81000000000003	171.0
414780000	1441070701	31.234628664039175	122.5232512764504	8.7	180.82000000000002	171.0
414780000	1441070702	31.23458876943634	122.5232504390355	8.7	180.83	171.0
414780000	1441070703	31.234548476938567	122.5232496174055	8.7	180.84000000000003	171.0
414780000	1441070704	31.234507851435893	122.5232488112192	8.7	180.85000000000002	171.0
414780000	1441070705	31.23446695781835	122.52324802013536	8.7	180.86	171.0
414780000	1441070706	31.234425860975957	122.52324724381278	8.7	180.87000000000003	171.0
414780000	1441070707	31.23438462579875	122.52324648191016	8.7	180.88000000000002	171.0
414780000	1441070708	31.234343317176744	122.52324573408632	8.7	180.89000000000001	171.0
414780000	1441070709	31.234301999999992	122.52324499999999	8.7	180.9	171.0
414780000	1441070710	31.234260731265955	122.52324427875838	8.7	180.8909090909091	171.0
414780000	1441070711	31.234219536401902	122.52324356726243	8.7	180.8818181818182	171.0
414780000	1441070712	31.234178432942528	122.52324286186148	8.7	180.87272727272727	171.0
414780000	1441070713	31.234137438422536	122.52324215890489	8.7	180.86363636363637	171.0
414780000	1441070714	31.234096570376604	122.52324145474208	8.7	180.85454545454547	171.0
414780000	1441070715	31.234055846339476	122.52324074572239	8.7	180.84545454545457	171.0
414780000	1441070716	31.234015283845807	122.52324002819526	8.7	180.83636363636367	171.0
414780000	1441070717	31.23397490043033	122.52323929851003	8.7	180.82727272727277	171.0
414780000	1441070718	31.233934713627733	122.52323855301614	8.7	180.81818181818184	171.0
414780000	1441070719	31.23389474097272	122.52323778806299	8.7	180.80909090909094	171.0
414780000	1441070720	31.233855	122.52323699999998	8.7	180.80000000000004	171.0
414780000	1441070721	31.23381548405384	122.52323618613134	8.7	180.80000000000004	171.0
414780000	1441070722	31.233776089716766	122.52323534758048	8.7	180.80000000000004	171.0
414780000	1441070723	31.23373668938092	122.52323448642564	8.7	180.80000000000004	171.0
414780000	1441070724	31.233697155438374	122.52323360474502	8.7	180.80000000000004	171.0
414780000	1441070725	31.23365736028125	122.52323270461685	8.7	180.80000000000004	171.0
414780000	1441070726	31.233617176301607	122.52323178811933	8.7	180.80000000000004	171.0
414780000	1441070727	31.233576475891585	122.52323085733066	8.7	180.80000000000004	171.0
414780000	1441070728	31.23353513144326	122.52322991432908	8.7	180.80000000000004	171.0
414780000	1441070729	31.233493015348696	122.52322896119279	8.7	180.80000000000004	171.0
414780000	1441070730	31.23345	122.523228	8.7	180.80000000000004	171.0
414780000	1441070731	31.233406017679354	122.52322703374851	8.7	180.81111111111113	171.0
414780000	1441070732	31.23336124022928	122.52322606911444	8.7	180.82222222222225	171.0
414780000	1441070733	31.23331589938249	122.52322511369347	8.7	180.83333333333334	171.0
414780000	1441070734	31.233270226871607	122.52322417508132	8.7	180.84444444444446	171.0
414780000	1441070735	31.233224454429344	122.52322326087364	8.7	180.85555555555558	171.0
414780000	1441070736	31.233178813788342	122.52322237866603	8.7	180.8666666666667	171.0
414780000	1441070737	31.233133536681326	122.52322153605415	8.7	180.8777777777778	171.0
414780000	1441070738	31.23308885484098	122.5232207406336	8.7	180.8888888888889	171.0
414780000	1441070739	31.23304499999999	122.52322	8.7	180.9	171.0
414780000	1441070740	31.23300213897333	122.52321931647091	8.7	180.89000000000001	171.0
414780000	1441070741	31.23296017890494	122.52321867125201	8.7	180.88000000000002	171.0
414780000	1441070742	31.232918962021042	122.52321804027098	8.7	180.87000000000003	171.0
414780000	1441070743	31.232878330547837	122.52321739945556	8.7	180.86	171.0
414780000	1441070744	31.232838126711535	122.52321672473353	8.7	180.85000000000002	171.0
414780000	1441070745	31.232798192738304	122.52321599203277	8.7	180.84000000000003	171.0
414780000	1441070746	31.23275837085434	122.52321517728109	8.7	180.83	171.0
414780000	1441070747	31.23271850328586	122.52321425640645	8.7	180.82000000000002	171.0
414780000	1441070748	31.23267843225901	122.52321320533673	8.7	180.81000000000003	171.0
414780000	1441070749	31.232637999999994	122.52321199999999	8.7	180.80000000000004	171.0
414780000	1441070750	31.232597101105977	122.52321062697163	8.7	180.78888888888892	171.0
414780000	1441070751	31.232555839658126	122.52320911541653	8.7	180.7777777777778	171.0
414780000	1441070752	31.23251437210863	122.52320750514696	8.7	180.76666666666668	171.0
414780000	1441070753	31.232472854909673	122.52320583597505	8.7	180.75555555555556	171.0
414780000	1441070754	31.232431444513463	122.52320414771286	8.7	180.74444444444444	171.0
414780000	1441070755	31.23239029737218	122.52320248017236	8.7	180.73333333333332	171.0
414780000	1441070756	31.232349569938027	122.52320087316551	8.7	180.7222222222222	171.0
414780000	1441070757	31.232309418663245	122.52319936650413	8.7	180.7111111111111	171.0
414780000	1441070758	31.232269999999986	122.52319799999998	8.7	180.7	171.0
414780000	1441070759	31.232231419692493	122.52319680324317	8.7	180.68181818181816	171.0
414780000	1441070760	31.23219358065274	122.52319576493717	8.7	180.66363636363633	171.0
414780000	1441070761	31.232156335084742	122.52319486356394	8.7	180.64545454545456	171.0
414780000	1441070762	31.232119535192464	122.5231940776054	8.7	180.62727272727273	171.0
414780000	1441070763	31.232083033179872	122.52319338554359	8.7	180.6090909090909	171.0
414780000	1441070764	31.232046681250957	122.52319276586053	8.7	180.59090909090907	171.0
414780000	1441070765	31.232010331609658	122.52319219703827	8.7	180.57272727272726	171.0
414780000	1441070766	31.231973836459968	122.52319165755893	8.7	180.55454545454543	171.0
414780000	1441070767	31.2319370480058	122.52319112590466	8.7	180.53636363636363	171.0
414780000	1441070768	31.23189981845117	122.52319058055762	8.7	180.5181818181818	171.0
414780000	1441070769	31.231862	122.52319	8.7	180.5	171.0
414780000	1441070770	31.231823482527005	122.5231893686225	8.7	180.49090909090907	171.0
414780000	1441070771	31.231784306590043	122.52318869444949	8.7	180.48181818181817	171.0
414780000	1441070772	31.23174455041771	122.52318799141378	8.7	180.47272727272727	171.0
414780000	1441070773	31.231704292238632	122.52318727344816	8.7	180.46363636363634	171.0
414780000	1441070774	31.231663610281412	122.5231865544854	8.7	180.45454545454544	171.0
414780000	1441070775	31.23162258277468	122.52318584845818	8.7	180.44545454545457	171.0
414780000	1441070776	31.231581287947048	122.52318516929931	8.7	180.43636363636364	171.0
414780000	1441070777	31.231539804027147	122.52318453094139	8.7	180.42727272727274	171.0
414780000	1441070778	31.231498209243576	122.52318394731712	8.7	180.4181818181818	171.0
414780000	1441070779	31.231456581824993	122.5231834323591	8.7	180.4090909090909	171.0
414780000	1441070780	31.231415000000002	122.523183	8.7	180.4	171.0
414780000	1441070781	31.231373533097535	122.52318265988785	8.7	180.38	171.0
414780000	1441070782	31.231332214847765	122.5231824045326	8.7	180.36	171.0
414780000	1441070783	31.2312910700811	122.52318222215976	8.7	180.34	171.0
414780000	1441070784	31.231250123628023	122.52318210099477	8.7	180.32	171.0
414780000	1441070785	31.231209400318996	122.52318202926317	8.7	180.29999999999998	171.0
414780000	1441070786	31.231168924984424	122.52318199519047	8.7	180.27999999999997	171.0
414780000	1441070787	31.231128722454788	122.52318198700222	8.7	180.26	171.0
414780000	1441070788	31.231088817560526	122.52318199292398	8.7	180.23999999999998	171.0
414780000	1441070789	31.231049235132133	122.52318200118138	8.7	180.22	171.0
414780000	1441070790	31.23101000000001	122.523182	8.7	180.2	171.0
414780000	1441070791	31.23097109363499	122.52318198223942	8.7	180.16666666666666	171.0
414780000	1441070792	31.230932324069432	122.5231819592951	8.7	180.13333333333333	171.0
414780000	1441070793	31.230893455976002	122.52318194719635	8.7	180.1	171.0
414780000	1441070794	31.23085425402739	122.52318196197247	8.7	180.06666666666666	171.0
414780000	1441070795	31.23081448289625	122.52318201965278	8.7	180.03333333333333	171.0
414780000	1441070796	31.23077390725529	122.52318213626648	8.7	180.0	171.0
414780000	1441070797	31.23073229177715	122.52318232784282	8.7	179.96666666666667	171.0
414780000	1441070798	31.23068940113451	122.52318261041096	8.7	179.93333333333334	171.0
414780000	1441070799	31.230644999999996	122.523183	8.7	179.9	171.0
414780000	1441070800	31.230598948906668	122.5231835063306	8.7	179.88	171.0
414780000	1441070801	31.230551491829253	122.52318411388951	8.7	179.86	171.0
414780000	1441070802	31.230502968602853	122.52318480085518	8.7	179.84	171.0
414780000	1441070803	31.23045371906262	122.52318554540598	8.7	179.82000000000002	171.0
414780000	1441070804	31.23040408304371	122.52318632572047	8.7	179.8	171.0
414780000	1441070805	31.230354400381295	122.52318711997715	8.7	179.78	171.0
414780000	1441070806	31.230305010910506	122.52318790635475	8.7	179.76	171.0
414780000	1441070807	31.23025625446656	122.52318866303189	8.7	179.73999999999998	171.0
414780000	1441070808	31.23020847088466	122.52318936818737	8.7	179.72	171.0
414780000	1441070809	31.230162000000004	122.52319	8.7	179.7	171.0
414780000	1441070810	31.230117100843643	122.52319054243004	8.7	179.7	171.0
414780000	1441070811	31.230073709230084	122.52319100256311	8.7	179.7	171.0
414780000	1441070812	31.23003168016963	122.52319139326616	8.7	179.7	171.0
414780000	1441070813	31.22999086867262	122.52319172740614	8.7	179.7	171.0
414780000	1441070814	31.229951129749363	122.52319201784992	8.7	179.7	171.0
414780000	1441070815	31.229912318410165	122.52319227746437	8.7	179.7	171.0
414780000	1441070816	31.229874289665336	122.52319251911636	8.7	179.7	171.0
414780000	1441070817	31.229836898525182	122.52319275567262	8.7	179.7	171.0
414780000	1441070818	31.229799999999994	122.52319300000002	8.7	179.7	171.0
414780000	1441070819	31.22976345874566	122.52319326355249	8.7	179.7	171.0
414780000	1441070820	31.229727178000246	122.52319355213301	8.7	179.7	171.0
414780000	1441070821	31.229691070647476	122.52319387013179	8.7	179.7	171.0
414780000	1441070822	31.229655049570983	122.52319422193902	8.7	179.7	171.0
414780000	1441070823	31.229619027654465	122.5231946119449	8.7	179.7	171.0
414780000	1441070824	31.22958291778158	122.52319504453955	8.7	179.7	171.0
414780000	1441070825	31.229546632836012	122.52319552411315	8.7	179.7	171.0
414780000	1441070826	31.229510085701403	122.52319605505586	8.7	179.7	171.0
414780000	1441070827	31.22947318926142	122.52319664175782	8.7	179.7	171.0
414780000	1441070828	31.229435856399732	122.52319728860917	8.7	179.7	171.0
414780000	1441070829	31.229397999999996	122.52319799999998	8.7	179.7	171.0
414780000	1441070830	31.229359559909955	122.52319877781063	8.69090909090909	179.68181818181816	171.0
414780000	1441070831	31.2293205838336	122.52319961388244	8.681818181818182	179.66363636363636	171.0
414780000	1441070832	31.229281146439046	122.52320049754698	8.672727272727272	179.64545454545456	171.0
414780000	1441070833	31.229241322394405	122.5232014181359	8.663636363636362	179.62727272727273	171.0
414780000	1441070834	31.229201186367764	122.52320236498076	8.654545454545454	179.60909090909092	171.0
414780000	1441070835	31.22916081302723	122.5232033274133	8.645454545454545	179.5909090909091	171.0
414780000	1441070836	31.229120277040902	122.52320429476514	8.636363636363637	179.57272727272726	171.0
414780000	1441070837	31.229079653076905	122.52320525636802	8.627272727272727	179.55454545454543	171.0
414780000	1441070838	31.22903901580335	122.5232062015536	8.618181818181817	179.53636363636366	171.0
414780000	1441070839	31.228998439888336	122.52320711965369	8.60909090909091	179.51818181818183	171.0
414780000	1441070840	31.228958	122.523208	8.6	179.5	171.0
414780000	1441070841	31.228917750296883	122.52320883454436	8.6	179.51	171.0
414780000	1441070842	31.228877662899244	122.52320962571856	8.6	179.52	171.0
414780000	1441070843	31.22883768941781	122.52321037857443	8.6	179.53	171.0
414780000	1441070844	31.22879778146327	122.52321109816371	8.6	179.54	171.0
414780000	1441070845	31.228757890646325	122.52321178953818	8.6	179.55	171.0
414780000	1441070846	31.22871796857767	122.52321245774965	8.6	179.56	171.0
414780000	1441070847	31.228677966868027	122.5232131078498	8.6	179.57	171.0
414780000	1441070848	31.22863783712806	122.52321374489043	8.6	179.58	171.0
414780000	1441070849	31.228597530968493	122.52321437392325	8.6	179.59	171.0
414780000	1441070850	31.228557	122.52321500000001	8.6	179.6	171.0
414780000	1441070851	31.228516224474365	122.52321562634081	8.6	179.61111111111111	171.0
414780000	1441070852	31.228475299207723	122.52321624883963	8.6	179.62222222222223	171.0
414780000	1441070853	31.228434347657288	122.5232168615589	8.6	179.63333333333333	171.0
414780000	1441070854	31.228393493280308	122.52321745856096	8.6	179.64444444444445	171.0
414780000	1441070855	31.22835285953397	122.52321803390834	8.6	179.65555555555557	171.0
414780000	1441070856	31.228312569875545	122.52321858166344	8.6	179.66666666666666	171.0
414780000	1441070857	31.228272747762244	122.52321909588878	8.6	179.67777777777775	171.0
414780000	1441070858	31.228233516651315	122.52321957064679	8.6	179.68888888888887	171.0
414780000	1441070859	31.228194999999992	122.52322	8.6	179.7	171.0
414780000	1441070860	31.22815727697618	122.5232203805209	8.6	179.70999999999998	171.1
414780000	1441070861	31.228120249590308	122.52322071882192	8.6	179.72	171.20000000000002
414780000	1441070862	31.228083775563487	122.5232210240255	8.6	179.73	171.3
414780000	1441070863	31.228047712616792	122.52322130525401	8.6	179.73999999999998	171.4
414780000	1441070864	31.22801191847132	122.52322157162982	8.6	179.75000000000003	171.50000000000003
414780000	1441070865	31.22797625084815	122.52322183227525	8.6	179.76000000000002	171.60000000000002
414780000	1441070866	31.22794056746835	122.52322209631272	8.6	179.77	171.70000000000002
414780000	1441070867	31.22790472605302	122.52322237286447	8.6	179.78	171.8
414780000	1441070868	31.227868584323215	122.52322267105279	8.6	179.79000000000002	171.9
414780000	1441070869	31.227831999999992	122.523223	8.6	179.8	172.0
414780000	1441070870	31.227794848291676	122.52322336584024	8.6	179.81	172.0
414780000	1441070871	31.227757074355498	122.52322376275521	8.6	179.82000000000002	172.0
414780000	1441070872	31.227718640835946	122.52322418193847	8.6	179.83	172.0
414780000	1441070873	31.227679510377463	122.52322461458374	8.6	179.84	172.0
414780000	1441070874	31.22763964562455	122.52322505188454	8.6	179.85000000000002	172.0
414780000	1441070875	31.22759900922167	122.52322548503453	8.6	179.86	172.0
414780000	1441070876	31.227557563813303	122.52322590522743	8.6	179.87	172.0
414780000	1441070877	31.227515272043934	122.52322630365684	8.6	179.88	172.0
414780000	1441070878	31.227472096558003	122.52322667151645	8.6	179.89000000000001	172.0
414780000	1441070879	31.227427999999993	122.523227	8.6	179.9	172.0
414780000	1441070880	31.227382999172026	122.52322728066963	8.6	179.93333333333334	172.0
414780000	1441070881	31.227337327506813	122.52322750656133	8.6	179.96666666666667	172.0
414780000	1441070882	31.227291272594723	122.52322767107955	8.6	180.0	172.0
414780000	1441070883	31.227245122026165	122.52322776762885	8.6	180.03333333333333	172.0
414780000	1441070884	31.227199163391504	122.52322778961371	8.6	180.06666666666666	172.0
414780000	1441070885	31.22715368428114	122.5232277304387	8.6	180.1	172.0
414780000	1441070886	31.227108972285503	122.52322758350836	8.6	180.13333333333333	172.0
414780000	1441070887	31.227065314994974	122.52322734222727	8.6	180.16666666666666	172.0
414780000	1441070888	31.227023000000003	122.523227	8.6	180.2	172.0
414780000	1441070889	31.22698223120927	122.52322655334531	8.6	180.23333333333332	172.0
414780000	1441070890	31.22694287780458	122.52322601123862	8.6	180.26666666666665	172.0
414780000	1441070891	31.22690472528598	122.52322538576946	8.6	180.29999999999998	172.0
414780000	1441070892	31.22686755915355	122.52322468902736	8.6	180.33333333333334	172.0
414780000	1441070893	31.2268311649073	122.5232239331018	8.6	180.36666666666665	172.0
414780000	1441070894	31.226795328047285	122.52322313008226	8.6	180.39999999999998	172.0
414780000	1441070895	31.22675983407355	122.52322229205821	8.6	180.4333333333333	172.0
414780000	1441070896	31.226724468486122	122.52322143111907	8.6	180.46666666666664	172.0
414780000	1441070897	31.22668901678505	122.52322055935427	8.6	180.5	172.0
414780000	1441070898	31.22665326447031	122.52321968885323	8.6	180.5333333333333	172.0
414780000	1441070899	31.226616997041955	122.52321883170536	8.6	180.56666666666666	172.0
414780000	1441070900	31.22658	122.52321800000001	8.6	180.6	172.0
414780000	1441070901	31.22654211313359	122.52321720208462	8.6	180.63	172.0
414780000	1441070902	31.226503393388604	122.5232164313388	8.6	180.66	172.0
414780000	1441070903	31.226463952000003	122.52321567740019	8.6	180.69	172.0
414780000	1441070904	31.226423900202832	122.52321492990649	8.6	180.72	172.0
414780000	1441070905	31.22638334923207	122.5232141784954	8.6	180.75	172.0
414780000	1441070906	31.22634241032273	122.52321341280467	8.6	180.78	172.0
414780000	1441070907	31.226301194709833	122.523212622472	8.6	180.81	172.0
414780000	1441070908	31.226259813628406	122.52321179713516	8.6	180.84000000000003	172.0
414780000	1441070909	31.22621837831346	122.5232109264319	8.6	180.87000000000003	172.0
414780000	1441070910	31.226177000000003	122.52321	8.6	180.9	172.0
414780000	1441070911	31.22613577275705	122.52320901098271	8.6	180.92222222222225	172.0
414780000	1441070912	31.22609472198956	122.52320796654485	8.6	180.94444444444446	172.0
414780000	1441070913	31.22605385593645	122.52320687735661	8.6	180.9666666666667	172.0
414780000	1441070914	31.226013182836642	122.52320575408825	8.6	180.9888888888889	172.0
414780000	1441070915	31.225972710929106	122.52320460740992	8.6	181.01111111111112	172.0
414780000	1441070916	31.225932448452728	122.52320344799176	8.6	181.03333333333333	172.0
414780000	1441070917	31.225892403646466	122.52320228650399	8.6	181.05555555555557	172.0
414780000	1441070918	31.225852584749248	122.52320113361671	8.6	181.07777777777778	172.0
414780000	1441070919	31.225813	122.52319999999999	8.6	181.1	172.0
414780000	1441070920	31.225773635794447	122.52319889225282	8.61	181.12	172.0
414780000	1441070921	31.22573439115548	122.52319780068959	8.62	181.14000000000001	172.0
414780000	1441070922	31.225695143262747	122.52319671155352	8.629999999999999	181.16	172.0
414780000	1441070923	31.22565576929593	122.52319561108786	8.639999999999999	181.18	172.0
414780000	1441070924	31.22561614643469	122.52319448553597	8.649999999999999	181.20000000000002	172.0
414780000	1441070925	31.22557615185868	122.52319332114114	8.66	181.22000000000003	172.0
414780000	1441070926	31.225535662747554	122.52319210414672	8.67	181.24000000000004	172.0
414780000	1441070927	31.22549455628097	122.5231908207961	8.68	181.26000000000002	172.0
414780000	1441070928	31.225452709638578	122.52318945733272	8.69	181.28000000000003	172.0
414780000	1441070929	31.225410000000004	122.52318799999999	8.7	181.3	172.0
414780000	1441070930	31.22536636145427	122.52318644136506	8.7	181.32222222222225	172.0
414780000	1441070931	31.225321955727892	122.52318479928974	8.7	181.34444444444446	172.0
414780000	1441070932	31.22527700145674	122.52318309795943	8.7	181.3666666666667	172.0
414780000	1441070933	31.225231717276714	122.52318136155952	8.7	181.38888888888889	172.0
414780000	1441070934	31.225186321823703	122.52317961427535	8.7	181.41111111111113	172.0
414780000	1441070935	31.225141033733614	122.52317788029212	8.7	181.43333333333334	172.0
414780000	1441070936	31.22509607164235	122.52317618379507	8.7	181.45555555555558	172.0
414780000	1441070937	31.22505165418584	122.52317454896932	8.7	181.4777777777778	172.0
414780000	1441070938	31.225008	122.52317300000001	8.7	181.5	172.0
414780000	1441070939	31.224965271182818	122.52317155551904	8.7	181.49	171.9
414780000	1441070940	31.224923403680577	122.52317021194581	8.7	181.48000000000002	171.8
414780000	1441070941	31.224882276901617	122.5231689601466	8.7	181.47	171.70000000000002
414780000	1441070942	31.224841770254265	122.52316779098781	8.7	181.46	171.60000000000002
414780000	1441070943	31.224801763146825	122.52316669533573	8.7	181.45000000000002	171.50000000000003
414780000	1441070944	31.224762134987664	122.52316566405675	8.7	181.44	171.4
414780000	1441070945	31.224722765185085	122.52316468801729	8.7	181.43	171.3
414780000	1441070946	31.22468353314741	122.52316375808371	8.7	181.42000000000002	171.20000000000002
414780000	1441070947	31.224644318282937	122.52316286512247	8.7	181.41000000000003	171.1
414780000	1441070948	31.224605	122.523162	8.7	181.4	171.0
414780000	1441070949	31.224565481307256	122.52316115447088	8.7	181.38333333333333	171.0
414780000	1441070950	31.224525759614785	122.52316032384208	8.7	181.36666666666667	171.0
414780000	1441070951	31.22448585593302	122.52315950430877	8.7	181.35000000000002	171.0
414780000	1441070952	31.22444579127238	122.52315869206598	8.7	181.33333333333334	171.0
414780000	1441070953	31.224405586643304	122.52315788330891	8.7	181.31666666666666	171.0
414780000	1441070954	31.224365263056228	122.52315707423264	8.7	181.3	171.0
414780000	1441070955	31.224324841521586	122.52315626103231	8.7	181.28333333333336	171.0
414780000	1441070956	31.224284343049803	122.52315543990308	8.7	181.26666666666668	171.0
414780000	1441070957	31.224243788651325	122.52315460704007	8.7	181.25	171.0
414780000	1441070958	31.22420319933657	122.52315375863846	8.7	181.23333333333332	171.0
414780000	1441070959	31.22416259611598	122.52315289089337	8.7	181.21666666666667	171.0
414780000	1441070960	31.224121999999998	122.52315200000001	8.7	181.2	171.0
414780000	1441070961	31.22408142894716	122.52315108417267	8.7	181.18	171.0
414780000	1441070962	31.224040888708466	122.52315014970232	8.7	181.16	171.0
414780000	1441070963	31.224000381983007	122.52314920489907	8.7	181.14000000000001	171.0
414780000	1441070964	31.22395991146989	122.52314825807298	8.7	181.12	171.0
414780000	1441070965	31.223919479868222	122.52314731753413	8.7	181.1	171.0
414780000	1441070966	31.223879089877087	122.5231463915926	8.7	181.08	171.0
414780000	1441070967	31.223838744195596	122.52314548855837	8.7	181.06	171.0
414780000	1441070968	31.22379844552285	122.52314461674153	8.7	181.04000000000002	171.0
414780000	1441070969	31.223758196557945	122.52314378445207	8.7	181.02	171.0
414780000	1441070970	31.223718000000005	122.52314299999999	8.7	181.0	171.0
414780000	1441070971	31.223677855757085	122.52314226831564	8.7	181.0	171.0
414780000	1441070972	31.22363775257331	122.52314158081073	8.7	181.0	171.0
414780000	1441070973	31.223597676401702	122.52314092551735	8.7	181.0	171.0
414780000	1441070974	31.223557613195375	122.52314029046765	8.7	181.0	171.0
414780000	1441070975	31.22351754890737	122.52313966369378	8.7	181.0	171.0
414780000	1441070976	31.223477469490753	122.52313903322789	8.7	181.0	171.0
414780000	1441070977	31.223437360898615	122.52313838710216	8.7	181.0	171.0
414780000	1441070978	31.223397209084006	122.52313771334877	8.7	181.0	171.0
414780000	1441070979	31.223357000000004	122.523137	8.7	181.0	171.0
414780000	1441070980	31.22331672393065	122.5231362380322	8.7	180.98000000000002	171.0
414780000	1441070981	31.22327638848392	122.52313543019834	8.7	180.96	171.0
414780000	1441070982	31.223236005598796	122.52313458219554	8.7	180.94000000000003	171.0
414780000	1441070983	31.2231955872142	122.52313369972087	8.7	180.92000000000002	171.0
414780000	1441070984	31.223155145269118	122.52313278847141	8.7	180.9	171.0
414780000	1441070985	31.223114691702516	122.5231318541443	8.7	180.88000000000002	171.0
414780000	1441070986	31.223074238453336	122.52313090243653	8.7	180.86	171.0
414780000	1441070987	31.223033797460545	122.5231299390452	8.7	180.84000000000003	171.0
414780000	1441070988	31.222993380663116	122.52312896966735	8.7	180.82000000000002	171.0
414780000	1441070989	31.222952999999997	122.52312800000001	8.7	180.80000000000004	171.0
414780000	1441070990	31.222912665602838	122.52312703419945	8.7	180.82000000000002	171.0
414780000	1441070991	31.222872380373946	122.52312607025894	8.7	180.84000000000003	171.0
414780000	1441070992	31.22283214540831	122.52312510463102	8.7	180.86	171.0
414780000	1441070993	31.222791961800954	122.52312413376815	8.7	180.88000000000002	171.0
414780000	1441070994	31.222751830646853	122.52312315412293	8.7	180.9	171.0
414780000	1441070995	31.222711753040993	122.52312216214784	8.7	180.92000000000002	171.0
414780000	1441070996	31.222671730078396	122.52312115429547	8.7	180.94000000000003	171.0
414780000	1441070997	31.222631762854032	122.52312012701833	8.7	180.96	171.0
414780000	1441070998	31.222591852462898	122.52311907676898	8.7	180.98000000000002	171.0
414780000	1441070999	31.222552	122.523118	8.7	181.0	171.0
414780000	1441071000	31.222512200730602	122.52311689437303	8.7	181.00909090909093	171.0
414780000	1441071001	31.22247242660121	122.52311576238623	8.7	181.01818181818183	171.0
414780000	1441071002	31.22243264372853	122.52311460774676	8.7	181.02727272727276	171.0
414780000	1441071003	31.22239281822934	122.52311343416187	8.7	181.03636363636366	171.0
414780000	1441071004	31.222352916220427	122.52311224533875	8.7	181.04545454545456	171.0
414780000	1441071005	31.222312903818477	122.52311104498459	8.7	181.05454545454546	171.0
414780000	1441071006	31.222272747140295	122.5231098368066	8.7	181.06363636363636	171.0
414780000	1441071007	31.222232412302596	122.52310862451198	8.7	181.07272727272726	171.0
414780000	1441071008	31.22219186542215	122.52310741180787	8.7	181.0818181818182	171.0
414780000	1441071009	31.222151072615713	122.5231062024015	8.7	181.0909090909091	171.0
414780000	1441071010	31.222110000000008	122.523105	8.7	181.1	171.0
414780000	1441071011	31.222068645261782	122.52310380713374	8.7	181.12	171.0
414780000	1441071012	31.222027132367693	122.52310262162571	8.7	181.14000000000001	171.0
414780000	1441071013	31.22198561685434	122.52310144012209	8.7	181.16	171.0
414780000	1441071014	31.221944254258403	122.52310025926907	8.7	181.18	171.0
414780000	1441071015	31.22190320011648	122.52309907571282	8.7	181.20000000000002	171.0
414780000	1441071016	31.22186260996524	122.52309788609958	8.7	181.22000000000003	171.0
414780000	1441071017	31.221822639341305	122.52309668707547	8.7	181.24000000000004	171.0
414780000	1441071018	31.22178344378136	122.52309547528671	8.7	181.26000000000002	171.0
414780000	1441071019	31.22174517882204	122.5230942473795	8.7	181.28000000000003	171.0
414780000	1441071020	31.22170799999999	122.523093	8.7	181.3	171.0
414780000	1441071021	31.221671979684505	122.52309173107703	8.7	181.31000000000003	171.0
414780000	1441071022	31.221636857575252	122.52309044366979	8.7	181.32000000000002	171.0
414780000	1441071023	31.221602290204544	122.52308914212014	8.7	181.33	171.0
414780000	1441071024	31.221567934104666	122.52308783076992	8.7	181.34000000000003	171.0
414780000	1441071025	31.22153344580789	122.52308651396095	8.7	181.35000000000002	171.0
414780000	1441071026	31.22149848184651	122.52308519603508	8.7	181.36	171.0
414780000	1441071027	31.221462698752767	122.52308388133422	8.7	181.37	171.0
414780000	1441071028	31.221425753058938	122.52308257420015	8.7	181.38000000000002	171.0
414780000	1441071029	31.221387301297277	122.5230812789748	8.7	181.39000000000001	171.0
414780000	1441071030	31.221347	122.52308000000001	8.7	181.4	171.0
414780000	1441071031	31.221304643714404	122.5230787417042	8.7	181.4	171.0
414780000	1441071032	31.221260579047833	122.523077508862	8.7	181.4	171.0
414780000	1441071033	31.221215290622734	122.52307630633453	8.7	181.4	171.0
414780000	1441071034	31.22116926306153	122.52307513898289	8.7	181.4	171.0
414780000	1441071035	31.221122980986674	122.52307401166821	8.7	181.4	171.0
414780000	1441071036	31.221076929020597	122.52307292925154	8.7	181.4	171.0
414780000	1441071037	31.221031591785806	122.52307189659393	8.7	181.4	171.0
414780000	1441071038	31.220987453904772	122.52307091855641	8.7	181.4	171.0
414780000	1441071039	31.220945	122.52307000000002	8.7	181.4	171.0
414780000	1441071040	31.220904579997367	122.52306914263043	8.7	181.4	171.0
414780000	1441071041	31.220866005036452	122.52306833553199	8.7	181.4	171.0
414780000	1441071042	31.220828951560172	122.5230675646338	8.7	181.4	171.0
414780000	1441071043	31.220793096011427	122.52306681586495	8.7	181.4	171.0
414780000	1441071044	31.22075811483314	122.52306607515452	8.7	181.4	171.0
414780000	1441071045	31.220723684468226	122.52306532843168	8.7	181.4	171.0
414780000	1441071046	31.220689481359546	122.52306456162562	8.7	181.4	171.0
414780000	1441071047	31.220655181950043	122.5230637606655	8.7	181.4	171.0
414780000	1441071048	31.220620462682568	122.52306291148055	8.7	181.4	171.0
414780000	1441071049	31.22058499999999	122.52306200000001	8.7	181.4	171.0
414780000	1441071050	31.220548535042422	122.52306101578978	8.7	181.4	171.0
414780000	1441071051	31.22051106773885	122.52305996296226	8.7	181.4	171.0
414780000	1441071052	31.22047266271547	122.52305884926649	8.7	181.4	171.0
414780000	1441071053	31.220433384598522	122.52305768245145	8.7	181.4	171.0
414780000	1441071054	31.220393298014216	122.52305647026617	8.7	181.4	171.0
414780000	1441071055	31.220352467588768	122.52305522045963	8.7	181.4	171.0
414780000	1441071056	31.220310957948392	122.52305394078077	8.7	181.4	171.0
414780000	1441071057	31.220268833719324	122.5230526389786	8.7	181.4	171.0
414780000	1441071058	31.220226159527783	122.52305132280205	8.7	181.4	171.0
414780000	1441071059	31.22018299999999	122.52305000000001	8.7	181.4	171.0
414780000	1441071060	31.220139426001015	122.52304867664746	8.69090909090909	181.4	170.9090909090909
414780000	1441071061	31.220095533351273	122.5230473521233	8.681818181818182	181.4	170.8181818181818
414780000	1441071062	31.220051424110054	122.5230460241325	8.672727272727272	181.4	170.72727272727272
414780000	1441071063	31.22000720033663	122.52304469037996	8.663636363636362	181.4	170.63636363636365
414780000	1441071064	31.21996296409025	122.52304334857068	8.654545454545454	181.4	170.54545454545456
414780000	1441071065	31.21991881743021	122.52304199640956	8.645454545454545	181.4	170.45454545454544
414780000	1441071066	31.219874862415807	122.52304063160159	8.636363636363637	181.4	170.36363636363637
414780000	1441071067	31.21983120110628	122.52303925185171	8.627272727272727	181.4	170.27272727272728
414780000	1441071068	31.219787935560944	122.52303785486484	8.618181818181817	181.4	170.18181818181822
414780000	1441071069	31.219745167839086	122.52303643834595	8.60909090909091	181.4	170.0909090909091
414780000	1441071070	31.219703	122.52303500000001	8.6	181.4	170.0
414780000	1441071071	31.219661502334752	122.5230335386208	8.59	181.39000000000001	170.0
414780000	1441071072	31.219620618061636	122.52303205735758	8.58	181.38000000000002	170.0
414780000	1441071073	31.219580258630696	122.52303056044845	8.57	181.37	170.0
414780000	1441071074	31.219540335492	122.52302905213156	8.56	181.36	170.0
414780000	1441071075	31.219500760095606	122.52302753664496	8.55	181.35000000000002	170.0
414780000	1441071076	31.21946144389156	122.52302601822679	8.54	181.34000000000003	170.0
414780000	1441071077	31.21942229832993	122.5230245011151	8.53	181.33	170.0
414780000	1441071078	31.21938323486076	122.52302298954801	8.52	181.32000000000002	170.0
414780000	1441071079	31.219344164934114	122.52302148776363	8.51	181.31000000000003	170.0
414780000	1441071080	31.219305	122.52301999999999	8.5	181.3	170.0
414780000	1441071081	31.219265669849342	122.52301853057703	8.5	181.3	170.0
414780000	1441071082	31.219226177636482	122.52301708414201	8.5	181.3	170.0
414780000	1441071083	31.219186544856598	122.523015665424	8.5	181.3	170.0
414780000	1441071084	31.219146793004853	122.52301427915206	8.5	181.3	170.0
414780000	1441071085	31.219106943576467	122.52301293005524	8.5	181.3	170.0
414780000	1441071086	31.219067018066585	122.52301162286258	8.5	181.3	170.0
414780000	1441071087	31.21902703797042	122.52301036230315	8.5	181.3	170.0
414780000	1441071088	31.218987024783168	122.52300915310595	8.5	181.3	170.0
414780000	1441071089	31.218947000000007	122.523008	8.5	181.3	170.0
414780000	1441071090	31.21890698127277	122.52300690711999	8.5	181.29000000000002	170.0
414780000	1441071091	31.21886697087999	122.52300587622321	8.5	181.28000000000003	170.0
414780000	1441071092	31.218826967256856	122.52300490847263	8.5	181.27	170.0
414780000	1441071093	31.218786968838533	122.52300400503118	8.5	181.26000000000002	170.0
414780000	1441071094	31.21874697406022	122.52300316706187	8.5	181.25000000000003	170.0
414780000	1441071095	31.21870698135709	122.52300239572759	8.5	181.24	170.0
414780000	1441071096	31.21866698916433	122.52300169219131	8.5	181.23	170.0
414780000	1441071097	31.2186269959171	122.52300105761597	8.5	181.22	170.0
414780000	1441071098	31.218587000050594	122.52300049316456	8.5	181.21	170.0
414780000	1441071099	31.218546999999997	122.523	8.5	181.2	170.0
414780000	1441071100	31.218506994775378	122.52299957704021	8.5	181.15	170.0
414780000	1441071101	31.218466985686383	122.52299921422328	8.5	181.1	170.0
414780000	1441071102	31.218426974617532	122.52299889924221	8.5	181.04999999999998	170.0
414780000	1441071103	31.21838696345334	122.52299861979007	8.5	181.0	170.0
414780000	1441071104	31.218346954078356	122.52299836355998	8.5	180.95	170.0
414780000	1441071105	31.218306948377112	122.52299811824507	8.5	180.9	170.0
414780000	1441071106	31.218266948234117	122.52299787153845	8.5	180.85	170.0
414780000	1441071107	31.218226955533915	122.52299761113326	8.5	180.79999999999998	170.0
[truncated: 5,382 more rows]
