# Supplementary material for: Maritime traffic congestion identification and ship trajectory prediction using temporal graph convolutional networks
Source: PLoS One. 2026 Mar 9;21(3):e0342781. doi: 10.1371/journal.pone.0342781 (PMC12970927; doi:10.1371/journal.pone.0342781)
Supplement: S1 File — (ZIP) [file pone.0342781.s001.zip › data/interpolation/shipid_416260000_processed.csv]

shipid	lasttime	lat	lon	sog	cog	hdg
416260000	1441065601	31.037504999999996	122.51904799999998	15.8	180.4	174.0
416260000	1441065602	31.037432059959613	122.51904876002912	15.8	180.33333333333334	174.0
416260000	1441065603	31.037358208426138	122.51904968125453	15.8	180.26666666666665	174.0
416260000	1441065604	31.037283661031502	122.51905076477027	15.8	180.2	174.0
416260000	1441065605	31.037208633407623	122.51905201167038	15.8	180.13333333333335	174.0
416260000	1441065606	31.03713334118647	122.51905342304894	15.8	180.06666666666666	174.0
416260000	1441065607	31.03705799999999	122.519055	15.8	180.0	174.0
416260000	1441065608	31.03698282548015	122.51905674361765	15.8	179.9	173.83333333333331
416260000	1441065609	31.036908033258925	122.51905865499603	15.8	179.8	173.66666666666666
416260000	1441065610	31.036833838968295	122.51906073522927	15.8	179.70000000000002	173.5
416260000	1441065611	31.03676045824026	122.51906298541154	15.8	179.6	173.33333333333334
416260000	1441065612	31.036688106706826	122.51906540663703	15.8	179.5	173.16666666666666
416260000	1441065613	31.036616999999996	122.51906800000002	15.8	179.4	173.0
416260000	1441065614	31.03654710571241	122.51907077013027	15.8	179.35000000000002	173.0
416260000	1441065615	31.03647739927912	122.51907373579945	15.8	179.3	173.0
416260000	1441065616	31.036406608095717	122.51907691931457	15.8	179.25	173.0
416260000	1441065617	31.036333459557756	122.5190803429822	15.8	179.2	173.0
416260000	1441065618	31.0362566810607	122.51908402910873	15.8	179.15	173.0
416260000	1441065619	31.036175000000007	122.519088	15.8	179.1	173.0
416260000	1441065620	31.036087859650284	122.5190922307084	15.8	178.96	173.0
416260000	1441065621	31.035997566803687	122.51909650727366	15.8	178.82	173.0
416260000	1441065622	31.03590714413183	122.51910056848396	15.8	178.68	173.0
416260000	1441065623	31.03581961430658	122.51910415312898	15.8	178.54	173.0
416260000	1441065624	31.035738000000002	122.51910700000002	15.8	178.4	173.0
416260000	1441065625	31.035664512692364	122.51910893730954	15.8	178.37142857142857	173.0
416260000	1441065626	31.03559811909619	122.51911015095033	15.8	178.34285714285713	173.0
416260000	1441065627	31.03553697473194	122.5191109162341	15.8	178.31428571428572	173.0
416260000	1441065628	31.035479235119976	122.51911150847154	15.8	178.28571428571428	173.0
416260000	1441065629	31.03542305578055	122.51911220297242	15.8	178.25714285714284	173.0
416260000	1441065630	31.03536659223386	122.51911327504584	15.8	178.2285714285714	173.0
416260000	1441065631	31.035308	122.519115	15.8	178.2	173.0
416260000	1441065632	31.03524569638932	122.5191175768579	15.8	178.08333333333331	173.0
416260000	1441065633	31.035179145873524	122.51912089950454	15.8	177.96666666666664	173.0
416260000	1441065634	31.035108074714664	122.51912478554075	15.8	177.85	173.0
416260000	1441065635	31.03503220917476	122.51912905256765	15.8	177.73333333333335	173.0
416260000	1441065636	31.034951275515848	122.51913351818675	15.8	177.61666666666667	173.0
416260000	1441065637	31.034864999999993	122.51913799999998	15.8	177.5	173.0
416260000	1441065638	31.034773637579274	122.51914236146523	15.82	177.54	173.2
416260000	1441065639	31.03467955796617	122.51914664946226	15.84	177.57999999999998	173.4
416260000	1441065640	31.03458565956335	122.51915095672648	15.860000000000001	177.62	173.6
416260000	1441065641	31.03449484077364	122.51915537599368	15.88	177.66	173.8
416260000	1441065642	31.034409999999998	122.51916	15.9	177.7	174.0
416260000	1441065643	31.034333236914097	122.51916489556183	15.9	177.68571428571428	174.0
416260000	1441065644	31.034263456261716	122.51917002581523	15.9	177.67142857142858	174.0
416260000	1441065645	31.034198764057177	122.51917532797609	15.9	177.65714285714287	174.0
416260000	1441065646	31.034137266314637	122.51918073925991	15.9	177.64285714285714	174.0
416260000	1441065647	31.034077069048244	122.51918619688196	15.9	177.6285714285714	174.0
416260000	1441065648	31.034016278272027	122.51919163805712	15.9	177.6142857142857	174.0
416260000	1441065649	31.033953000000004	122.51919700000002	15.9	177.6	174.0
416260000	1441065650	31.03388577958315	122.519202219805	15.9	177.64285714285714	174.14285714285714
416260000	1441065651	31.03381491972075	122.51920723408685	15.9	177.68571428571428	174.28571428571428
416260000	1441065652	31.03374116244917	122.51921197934095	15.9	177.72857142857143	174.42857142857144
416260000	1441065653	31.033665249804827	122.51921639206297	15.9	177.77142857142857	174.57142857142856
416260000	1441065654	31.033587923824182	122.51922040874906	15.9	177.81428571428572	174.7142857142857
416260000	1441065655	31.033509926543726	122.51922396589578	15.9	177.85714285714286	174.85714285714286
416260000	1441065656	31.033431999999994	122.51922700000001	15.9	177.9	175.0
416260000	1441065657	31.033354795032665	122.51922947074074	15.9	177.98	175.0
416260000	1441065658	31.03327859769383	122.51923143052383	15.9	178.06	175.0
416260000	1441065659	31.033203602838668	122.51923295493668	15.9	178.14000000000001	175.0
416260000	1441065660	31.033130005322324	122.51923411956645	15.9	178.22	175.0
416260000	1441065661	31.033058000000004	122.519235	15.9	178.3	175.0
416260000	1441065662	31.03298757207087	122.519235673122	15.9	178.35714285714286	175.0
416260000	1441065663	31.032917868110122	122.51923622100888	15.9	178.4142857142857	175.0
416260000	1441065664	31.03284782503687	122.5192367270348	15.9	178.47142857142856	175.0
416260000	1441065665	31.032776379770233	122.51923727457354	15.9	178.52857142857144	175.0
416260000	1441065666	31.032702469229218	122.51923794699863	15.9	178.5857142857143	175.0
416260000	1441065667	31.032625030332845	122.5192388276832	15.9	178.64285714285714	175.0
416260000	1441065668	31.032543	122.51924000000001	15.9	178.70000000000002	175.0
416260000	1441065669	31.03245596499794	122.51924149808843	15.92	178.78	175.0
416260000	1441065670	31.032366111487477	122.5192431591563	15.94	178.85999999999999	175.0
416260000	1441065671	31.032276275477937	122.51924477117934	15.96	178.94000000000003	175.0
416260000	1441065672	31.03218929297888	122.51924612213458	15.98	179.02	175.0
416260000	1441065673	31.032108	122.519247	16.0	179.1	175.0
416260000	1441065674	31.03203450783538	122.51924725081405	16.0	179.13333333333335	175.0
416260000	1441065675	31.03196802891621	122.51924695285427	16.0	179.16666666666669	175.0
416260000	1441065676	31.031907050957834	122.51924624245716	16.0	179.2	175.0
416260000	1441065677	31.031850061675545	122.51924525595874	16.0	179.23333333333335	175.0
416260000	1441065678	31.031795548784547	122.5192441296946	16.0	179.2666666666667	175.0
416260000	1441065679	31.031742	122.519243	16.0	179.3	175.0
416260000	1441065680	31.03168799014619	122.51924198441048	16.0	179.34285714285716	175.0
416260000	1441065681	31.03163244248406	122.51924112526366	16.0	179.3857142857143	175.0
416260000	1441065682	31.031574367383683	122.51924044609767	16.0	179.42857142857144	175.0
416260000	1441065683	31.03151277521512	122.5192399704505	16.0	179.4714285714286	175.0
416260000	1441065684	31.03144667634836	122.51923972186005	16.0	179.5142857142857	175.0
416260000	1441065685	31.031375081153342	122.51923972386402	16.0	179.55714285714288	175.0
416260000	1441065686	31.03129699999999	122.51924000000001	16.0	179.6	175.0
416260000	1441065687	31.03121204591567	122.5192405792736	16.0	179.62	175.0
416260000	1441065688	31.03112224255807	122.51924151256347	16.0	179.64	175.0
416260000	1441065689	31.031030216242577	122.51924285621654	16.0	179.66	175.0
416260000	1441065690	31.030938593284663	122.51924466657971	16.0	179.68	175.0
416260000	1441065691	31.030849999999994	122.519247	16.0	179.7	175.0
416260000	1441065692	31.03076643243991	122.51924987513854	16.0	179.66666666666666	175.0
416260000	1441065693	31.030687365598176	122.51925315991255	16.0	179.63333333333333	175.0
416260000	1441065694	31.03061164420407	122.51925668455361	16.0	179.6	175.0
416260000	1441065695	31.03053811298687	122.51926027929363	16.0	179.56666666666666	175.0
416260000	1441065696	31.03046561667578	122.51926377436492	16.0	179.53333333333333	175.0
416260000	1441065697	31.030393	122.51926699999999	16.0	179.5	175.0
416260000	1441065698	31.030319338813115	122.51926983648413	16.0	179.46666666666667	174.83333333333334
416260000	1441065699	31.030244633466562	122.51927236431227	16.0	179.43333333333334	174.66666666666669
416260000	1441065700	31.030169115436138	122.51927471403144	16.0	179.4	174.49999999999997
416260000	1441065701	31.030093016197682	122.51927701618831	16.0	179.36666666666667	174.33333333333331
416260000	1441065702	31.03001656722704	122.5192794013292	16.0	179.33333333333334	174.16666666666666
416260000	1441065703	31.029940000000003	122.519282	16.0	179.3	174.0
416260000	1441065704	31.029863508604002	122.51928489002994	16.0	179.18333333333334	174.0
416260000	1441065705	31.029787137572686	122.519287938383	16.0	179.0666666666667	174.0
416260000	1441065706	31.029710894051334	122.51929095930743	16.0	178.95000000000002	174.0
416260000	1441065707	31.02963478518522	122.51929376705205	16.0	178.83333333333334	174.0
416260000	1441065708	31.029558818119646	122.51929617586626	16.0	178.71666666666667	174.0
416260000	1441065709	31.029482999999995	122.519298	16.0	178.60000000000002	174.0
416260000	1441065710	31.029407382822132	122.51929914291017	16.02	178.68	174.0
416260000	1441065711	31.029332197984377	122.51929986487863	16.04	178.76	174.0
416260000	1441065712	31.029257721735537	122.51930051539252	16.060000000000002	178.84000000000003	174.0
416260000	1441065713	31.029184230324468	122.51930144393795	16.080000000000002	178.92000000000002	174.0
416260000	1441065714	31.029112000000005	122.51930300000001	16.1	179.0	174.0
416260000	1441065715	31.02904109446561	122.5193054344634	16.1	178.88571428571427	174.0
416260000	1441065716	31.028970727243383	122.5193086038151	16.1	178.77142857142857	174.0
416260000	1441065717	31.02889989931007	122.51931226594321	16.1	178.65714285714284	174.0
416260000	1441065718	31.028827611642374	122.51931617873636	16.1	178.54285714285714	174.0
416260000	1441065719	31.028752865217015	122.51932010008366	16.1	178.42857142857142	174.0
416260000	1441065720	31.028674661010662	122.51932378787477	16.1	178.31428571428572	174.0
416260000	1441065721	31.028592000000003	122.519327	16.1	178.2	174.0
416260000	1441065722	31.028504454940638	122.51932956043514	16.1	178.24999999999997	174.0
416260000	1441065723	31.02841388570412	122.5193315574959	16.1	178.29999999999998	174.0
416260000	1441065724	31.028322723941017	122.51933314558276	16.1	178.35	174.0
416260000	1441065725	31.02823340130205	122.51933447909586	16.1	178.4	174.0
416260000	1441065726	31.028148349438062	122.5193357124351	16.1	178.45	174.0
416260000	1441065727	31.02807	122.519337	16.1	178.5	174.0
416260000	1441065728	31.027999965996433	122.51933846604872	16.1	178.4333333333333	174.0
416260000	1441065729	31.02793658586613	122.51934011427491	16.1	178.36666666666665	174.0
416260000	1441065730	31.027877379405275	122.51934191823099	16.1	178.3	174.0
416260000	1441065731	31.027819866409985	122.51934385146923	16.1	178.23333333333332	174.0
416260000	1441065732	31.027761566676265	122.51934588754162	16.1	178.16666666666666	174.0
416260000	1441065733	31.0277	122.51934800000001	16.1	178.1	174.0
416260000	1441065734	31.02763328755337	122.51935016796195	16.1	178.1	174.0
416260000	1441065735	31.0275619560137	122.51935239280893	16.1	178.1	174.0
416260000	1441065736	31.027487133434743	122.5193546814885	16.1	178.1	174.0
416260000	1441065737	31.02740994787026	122.51935704094831	16.1	178.1	174.0
416260000	1441065738	31.02733152737405	122.5193594781362	16.1	178.1	174.0
416260000	1441065739	31.027253	122.51936200000002	16.1	178.1	174.0
416260000	1441065740	31.027175309717094	122.51936460284675	16.1	178.14999999999998	174.0
416260000	1441065741	31.027098664154725	122.51936724041904	16.1	178.2	174.0
416260000	1441065742	31.027023086857355	122.51936985581855	16.1	178.25	174.0
416260000	1441065743	31.026948601369455	122.51937239214718	16.1	178.3	174.0
416260000	1441065744	31.026875231235504	122.51937479250691	16.1	178.35	174.0
416260000	1441065745	31.026803	122.51937700000002	16.1	178.4	174.0
416260000	1441065746	31.026731737466967	122.51937899009705	16.1	178.33333333333331	174.16666666666666
416260000	1441065747	31.026660498478467	122.51938086774122	16.1	178.26666666666665	174.33333333333331
416260000	1441065748	31.02658814413607	122.51938277024354	16.1	178.20000000000002	174.49999999999997
416260000	1441065749	31.02651353554127	122.51938483491435	16.1	178.13333333333333	174.66666666666669
416260000	1441065750	31.026435533795453	122.51938719906344	16.1	178.06666666666666	174.83333333333334
416260000	1441065751	31.026353000000004	122.51938999999999	16.1	178.0	175.0
416260000	1441065752	31.026265388562347	122.519393325646	16.1	178.1	175.0
416260000	1441065753	31.02617452711478	122.51939706637789	16.1	178.20000000000002	175.0
416260000	1441065754	31.026082836595904	122.51940106318663	16.1	178.3	175.0
416260000	1441065755	31.025992737944495	122.51940515706427	16.1	178.4	175.0
416260000	1441065756	31.025906652099493	122.51940918900394	16.1	178.50000000000003	175.0
416260000	1441065757	31.025827	122.519413	16.1	178.60000000000002	175.0
416260000	1441065758	31.025755425878497	122.51941644344626	16.1	178.53333333333333	175.0
416260000	1441065759	31.02569046714062	122.51941942233144	16.1	178.46666666666667	175.0
416260000	1441065760	31.025629884485173	122.51942185204263	16.1	178.4	175.0
416260000	1441065761	31.025571438610854	122.51942364796666	16.1	178.33333333333331	175.0
416260000	1441065762	31.025512890216294	122.51942472549025	16.1	178.26666666666665	175.0
416260000	1441065763	31.02545200000001	122.519425	16.1	178.2	175.0
416260000	1441065764	31.02538698199581	122.51942444685778	16.1	178.26666666666665	175.0
416260000	1441065765	31.02531786357902	122.5194232813252	16.1	178.33333333333331	175.0
416260000	1441065766	31.025245125460327	122.5194217786383	16.1	178.4	175.0
416260000	1441065767	31.02516924835044	122.51942021403231	16.1	178.46666666666667	175.0
416260000	1441065768	31.025090712960075	122.51941886274172	16.1	178.53333333333333	175.0
416260000	1441065769	31.025009999999998	122.519418	16.1	178.60000000000002	175.0
416260000	1441065770	31.024927585219874	122.51941784089	16.108333333333334	178.625	175.0
416260000	1441065771	31.02484392452496	122.51941835989547	16.116666666666667	178.65	175.0
416260000	1441065772	31.024759468859482	122.5194194713506	16.125	178.675	175.0
416260000	1441065773	31.02467466916765	122.51942108958995	16.133333333333333	178.70000000000002	175.0
416260000	1441065774	31.024589976393724	122.51942312894839	16.141666666666666	178.725	175.0
416260000	1441065775	31.024505841481965	122.51942550376117	16.15	178.75000000000003	175.0
416260000	1441065776	31.02442271537666	122.5194281283639	16.158333333333335	178.77500000000003	175.0
416260000	1441065777	31.024341049022155	122.5194309170926	16.166666666666668	178.8	175.0
416260000	1441065778	31.02426129336282	122.51943378428362	16.175	178.82500000000002	175.0
416260000	1441065779	31.024183899343075	122.51943664427377	16.183333333333334	178.85000000000002	175.0
416260000	1441065780	31.02410931790731	122.51943941140007	16.191666666666666	178.87500000000003	175.0
416260000	1441065781	31.024038000000004	122.519442	16.2	178.9	175.0
416260000	1441065782	31.023970139910286	122.51944435086664	16.2	178.84285714285716	174.85714285714286
416260000	1441065783	31.023904905306015	122.51944651061459	16.2	178.78571428571428	174.7142857142857
416260000	1441065784	31.02384120719962	122.51944855231352	16.2	178.72857142857143	174.57142857142856
416260000	1441065785	31.023777956603496	122.5194505490327	16.2	178.67142857142858	174.42857142857144
416260000	1441065786	31.02371406453	122.51945257384114	16.2	178.61428571428573	174.28571428571428
416260000	1441065787	31.023648441991426	122.51945469980747	16.2	178.55714285714285	174.14285714285714
416260000	1441065788	31.02357999999999	122.519457	16.2	178.5	174.0
416260000	1441065789	31.023507990498487	122.5194595341128	16.2	178.51999999999998	174.0
416260000	1441065790	31.023433029152013	122.51946230834439	16.2	178.54	174.0
416260000	1441065791	31.02335607255626	122.51946531551948	16.2	178.56	174.0
416260000	1441065792	31.02327807730699	122.51946854846298	16.2	178.58	174.0
416260000	1441065793	31.023200000000006	122.51947199999998	16.2	178.60000000000002	174.0
416260000	1441065794	31.02312261953523	122.51947563102085	16.2	178.58333333333334	174.0
416260000	1441065795	31.023046004029037	122.51947927467684	16.2	178.56666666666666	174.0
416260000	1441065796	31.0229700439019	122.51948273218488	16.2	178.54999999999998	174.0
416260000	1441065797	31.022894629574346	122.51948580476255	16.2	178.53333333333333	174.0
416260000	1441065798	31.02281965146687	122.51948829362802	16.2	178.51666666666665	174.0
416260000	1441065799	31.022745	122.51949	16.2	178.5	174.0
416260000	1441065800	31.022670575713725	122.51949081456952	16.2	178.5	174.0
416260000	1441065801	31.022596319625748	122.5194909859143	16.2	178.5	174.0
416260000	1441065802	31.022522182873285	122.51949085208282	16.2	178.5	174.0
416260000	1441065803	31.022448116593413	122.51949075112255	16.2	178.5	174.0
416260000	1441065804	31.02237407192327	122.51949102107983	16.2	178.5	174.0
416260000	1441065805	31.0223	122.51949200000001	16.2	178.5	174.0
416260000	1441065806	31.022225850757778	122.5194939347597	16.2	178.5	174.0
416260000	1441065807	31.02215156931929	122.51949670756412	16.2	178.5	174.0
416260000	1441065808	31.022077099604417	122.51950010945136	16.2	178.5	174.0
416260000	1441065809	31.022002385533003	122.5195039314601	16.2	178.5	174.0
416260000	1441065810	31.021927371024894	122.51950796462967	16.2	178.5	174.0
416260000	1441065811	31.021852000000006	122.51951200000002	16.2	178.5	174.0
416260000	1441065812	31.021776229588845	122.51951587696027	16.2	178.45	174.0
416260000	1441065813	31.021700069764268	122.51951962829406	16.2	178.4	174.0
416260000	1441065814	31.0216235437097	122.51952333513336	16.2	178.35	174.0
416260000	1441065815	31.021546674608526	122.51952707860985	16.2	178.29999999999998	174.0
416260000	1441065816	31.02146948564418	122.51953093985499	16.2	178.24999999999997	174.0
416260000	1441065817	31.02139199999999	122.519535	16.2	178.2	174.0
416260000	1441065818	31.021314300331003	122.51953932591147	16.2	178.16666666666666	174.0
416260000	1441065819	31.021236707178712	122.51954392739846	16.2	178.13333333333333	174.0
416260000	1441065820	31.021159600556274	122.51954880000582	16.2	178.1	174.0
416260000	1441065821	31.021083360476887	122.51955393927848	16.2	178.06666666666666	174.0
416260000	1441065822	31.02100836695372	122.51955934076148	16.2	178.03333333333333	174.0
416260000	1441065823	31.020934999999994	122.519565	16.2	178.0	174.0
416260000	1441065824	31.0208633376059	122.51957088421142	16.2	177.96666666666667	174.0
416260000	1441065825	31.02079224966951	122.51957684730125	16.2	177.93333333333334	174.0
416260000	1441065826	31.020720304065776	122.51958271484716	16.2	177.9	174.0
416260000	1441065827	31.020646068669667	122.51958831242692	16.2	177.86666666666667	174.0
416260000	1441065828	31.020568111356116	122.51959346561846	16.2	177.83333333333334	174.0
416260000	1441065829	31.020485	122.519598	16.2	177.8	174.0
416260000	1441065830	31.020396030410524	122.51960179487001	16.2	177.78	174.0
416260000	1441065831	31.020303410134435	122.51960494440678	16.2	177.76000000000002	174.0
416260000	1441065832	31.020210074653008	122.51960759650854	16.2	177.73999999999998	174.0
416260000	1441065833	31.02011895944768	122.51960989907359	16.2	177.72	174.0
416260000	1441065834	31.020033	122.51961200000001	16.2	177.7	174.0
416260000	1441065835	31.01995444600288	122.519614022451	16.2	177.67142857142858	174.0
416260000	1441065836	31.019882803994367	122.51961599065075	16.2	177.64285714285714	174.0
416260000	1441065837	31.019816894723622	122.51961790408852	16.2	177.6142857142857	174.0
416260000	1441065838	31.01975553893977	122.51961976225344	16.2	177.5857142857143	174.0
416260000	1441065839	31.01969755739188	122.5196215646345	16.2	177.55714285714288	174.0
416260000	1441065840	31.01964177082896	122.51962331072048	16.2	177.5285714285714	174.0
416260000	1441065841	31.019586999999994	122.519625	16.2	177.5	174.0
416260000	1441065842	31.019532077351705	122.51962664598096	16.2	177.4857142857143	174.0
416260000	1441065843	31.019475882122027	122.5196283182482	16.2	177.4714285714286	174.0
416260000	1441065844	31.019417305246638	122.51963010040555	16.2	177.45714285714288	174.0
416260000	1441065845	31.019355237661202	122.51963207605654	16.2	177.44285714285715	174.0
416260000	1441065846	31.019288570301278	122.51963432880423	16.2	177.42857142857142	174.0
416260000	1441065847	31.01921619410241	122.51963694225135	16.2	177.4142857142857	174.0
416260000	1441065848	31.019137	122.51964	16.2	177.4	174.0
416260000	1441065849	31.01905053538005	122.519643546617	16.2	177.44	174.0
416260000	1441065850	31.018958973430866	122.51964747053049	16.2	177.48	174.0
416260000	1441065851	31.01886514379157	122.51965162113493	16.2	177.52	174.0
416260000	1441065852	31.018771876101464	122.51965584782583	16.2	177.56	174.0
416260000	1441065853	31.01868199999999	122.51966000000002	16.2	177.6	174.0
416260000	1441065854	31.018597653337142	122.51966395985879	16.2	177.6	174.0
416260000	1441065855	31.01851820680417	122.51966774081716	16.2	177.6	174.0
416260000	1441065856	31.018442339302588	122.51967138909315	16.2	177.6	174.0
416260000	1441065857	31.018368729733815	122.51967495090427	16.2	177.6	174.0
416260000	1441065858	31.018296056999187	122.51967847246767	16.2	177.6	174.0
416260000	1441065859	31.018223	122.519682	16.2	177.6	174.0
416260000	1441065860	31.01814855890173	122.51968556639052	16.2	177.61666666666667	174.0
416260000	1441065861	31.01807301892694	122.51968915121978	16.2	177.63333333333333	174.0
416260000	1441065862	31.01799698656248	122.51969272074142	16.2	177.65	174.0
416260000	1441065863	31.017921068295202	122.51969624120925	16.2	177.66666666666666	174.0
416260000	1441065864	31.017845870612057	122.51969967887736	16.2	177.6833333333333	174.0
416260000	1441065865	31.017771999999997	122.519703	16.2	177.7	174.0
416260000	1441065866	31.017699736056684	122.51970619125062	16.2	177.73333333333335	174.0
416260000	1441065867	31.017628050822612	122.5197093209782	16.2	177.76666666666665	174.0
416260000	1441065868	31.017555589448904	122.51971247795024	16.2	177.79999999999998	174.0
416260000	1441065869	31.017480997086604	122.5197157509337	16.2	177.83333333333334	174.0
416260000	1441065870	31.017402918886678	122.51971922869501	16.2	177.86666666666667	174.0
416260000	1441065871	31.017319999999998	122.51972300000001	16.2	177.9	174.0
416260000	1441065872	31.01723153390742	122.51972711304386	16.216666666666665	177.9	174.16666666666666
416260000	1441065873	31.01713940741001	122.51973145374139	16.233333333333334	177.9	174.33333333333331
416260000	1441065874	31.01704615563904	122.51973586743829	16.25	177.9	174.49999999999997
416260000	1441065875	31.01695431372594	122.51974019948145	16.266666666666666	177.9	174.66666666666669
416260000	1441065876	31.016866416802337	122.51974429521896	16.283333333333335	177.9	174.83333333333334
416260000	1441065877	31.016784999999995	122.519748	16.3	177.9	175.0
416260000	1441065878	31.016711799612356	122.51975122233128	16.3	177.93333333333334	175.0
416260000	1441065879	31.016645356578813	122.51975412334593	16.3	177.96666666666667	175.0
416260000	1441065880	31.01658341300021	122.51975692733282	16.3	178.0	175.0
416260000	1441065881	31.0165237109772	122.51975985857969	16.3	178.03333333333333	175.0
416260000	1441065882	31.01646399261031	122.51976314137346	16.3	178.06666666666666	175.0
416260000	1441065883	31.016402000000006	122.519767	16.3	178.1	175.0
416260000	1441065884	31.01633588801121	122.5197715994656	16.3	178.06666666666666	175.0
416260000	1441065885	31.016265462567265	122.51977686766129	16.3	178.03333333333333	175.0
416260000	1441065886	31.01619094235616	122.51978267319953	16.3	178.0	175.0
416260000	1441065887	31.0161125460659	122.51978888469318	16.3	177.96666666666667	175.0
416260000	1441065888	31.016030492384488	122.51979537075547	16.3	177.93333333333334	175.0
416260000	1441065889	31.015945000000002	122.519802	16.3	177.9	175.0
416260000	1441065890	31.015856474707576	122.51980863547708	16.28	177.96	175.0
416260000	1441065891	31.015766070730695	122.51981511798233	16.26	178.01999999999998	175.0
416260000	1441065892	31.015675129399952	122.51982128274851	16.24	178.07999999999998	175.0
416260000	1441065893	31.015584992046104	122.51982696500946	16.22	178.14	175.0
416260000	1441065894	31.015496999999996	122.51983199999998	16.2	178.2	175.0
416260000	1441065895	31.015412250289092	122.51983626586791	16.2	178.2	175.0
416260000	1441065896	31.015330862726977	122.51983981240976	16.2	178.2	175.0
416260000	1441065897	31.01525271282373	122.51984273233376	16.2	178.2	175.0
416260000	1441065898	31.015177676089387	122.51984511834763	16.2	178.2	175.0
416260000	1441065899	31.015105628034014	122.51984706315874	16.2	178.2	175.0
416260000	1441065900	31.01503644416756	122.519848659474	16.2	178.2	175.0
416260000	1441065901	31.01497	122.51985	16.2	178.2	175.0
416260000	1441065902	31.014906030676197	122.51985117158625	16.2	178.2285714285714	175.0
416260000	1441065903	31.014843709880594	122.5198522376548	16.2	178.25714285714284	175.0
416260000	1441065904	31.014782070932522	122.51985325577068	16.2	178.28571428571428	175.0
416260000	1441065905	31.014720147151216	122.51985428349869	16.2	178.31428571428572	175.0
416260000	1441065906	31.014656971855917	122.51985537840339	16.2	178.34285714285713	175.0
416260000	1441065907	31.014591578365792	122.51985659804915	16.2	178.37142857142857	175.0
416260000	1441065908	31.014522999999993	122.51985800000001	16.2	178.4	175.0
416260000	1441065909	31.014450618067986	122.5198596277473	16.2	178.5	175.0
416260000	1441065910	31.014375205840622	122.5198614684921	16.2	178.60000000000002	175.0
416260000	1441065911	31.01429788457927	122.51986349536315	16.2	178.70000000000002	175.0
416260000	1441065912	31.014219775545254	122.51986568148939	16.2	178.8	175.0
416260000	1441065913	31.014142000000003	122.519868	16.2	178.9	175.0
416260000	1441065914	31.01406542392427	122.51987042316144	16.2	178.9	175.0
416260000	1441065915	31.013989892175946	122.51987291978874	16.2	178.9	175.0
416260000	1441065916	31.01391499433222	122.51987545783403	16.2	178.9	175.0
416260000	1441065917	31.013840319970235	122.51987800524951	16.2	178.9	175.0
416260000	1441065918	31.013765458667116	122.5198805299874	16.2	178.9	175.0
416260000	1441065919	31.01368999999999	122.51988300000001	16.2	178.9	175.0
416260000	1441065920	31.013613632066026	122.51988539770178	16.216666666666665	178.93333333333334	175.0
416260000	1441065921	31.013536437042518	122.51988776335597	16.233333333333334	178.9666666666667	175.0
416260000	1441065922	31.013458595626783	122.51989015168786	16.25	179.0	175.0
416260000	1441065923	31.01338028851623	122.51989261742253	16.266666666666666	179.03333333333333	175.0
416260000	1441065924	31.013301696408178	122.51989521528496	16.283333333333335	179.0666666666667	175.0
416260000	1441065925	31.013223	122.519898	16.3	179.1	175.0
416260000	1441065926	31.013144362626548	122.51990098139963	16.3	179.08333333333334	175.0
416260000	1441065927	31.013065878172636	122.51990398974567	16.3	179.0666666666667	175.0
416260000	1441065928	31.012987623160637	122.51990681040787	16.3	179.05	175.0
416260000	1441065929	31.01290967411293	122.51990922875675	16.3	179.03333333333333	175.0
416260000	1441065930	31.012832107551908	122.51991103016348	16.3	179.01666666666668	175.0
416260000	1441065931	31.012754999999988	122.51991199999999	16.3	179.0	175.0
416260000	1441065932	31.01267840816881	122.51991201467182	16.283333333333335	178.98333333333335	175.0
416260000	1441065933	31.012602309526716	122.51991131471648	16.266666666666666	178.9666666666667	175.0
416260000	1441065934	31.012526661731275	122.51991023170365	16.25	178.95000000000002	175.0
416260000	1441065935	31.01245142243997	122.5199090972018	16.233333333333334	178.93333333333334	175.0
416260000	1441065936	31.01237654931038	122.51990824277844	16.216666666666665	178.91666666666669	175.0
416260000	1441065937	31.012302	122.519908	16.2	178.9	175.0
416260000	1441065938	31.012227713031336	122.51990861730448	16.2	178.85000000000002	175.0
416260000	1441065939	31.012153550386877	122.5199100106194	16.2	178.8	175.0
416260000	1441065940	31.012079354914064	122.51991201274521	16.2	178.75000000000003	175.0
416260000	1441065941	31.012004969460328	122.51991445648285	16.2	178.70000000000002	175.0
416260000	1441065942	31.011930236873155	122.51991717463382	16.2	178.65	175.0
416260000	1441065943	31.011855	122.51992	16.2	178.60000000000002	175.0
416260000	1441065944	31.011779184150292	122.51992280315856	16.2	178.60000000000002	174.83333333333334
416260000	1441065945	31.011703044481383	122.51992560578587	16.2	178.60000000000002	174.66666666666669
416260000	1441065946	31.011626918612578	122.51992846733285	16.2	178.60000000000002	174.49999999999997
416260000	1441065947	31.01155114416318	122.51993144725043	16.2	178.60000000000002	174.33333333333331
416260000	1441065948	31.011476058752542	122.51993460498926	16.2	178.60000000000002	174.16666666666666
416260000	1441065949	31.011402	122.519938	16.2	178.60000000000002	174.0
416260000	1441065950	31.011329034142605	122.51994167081392	16.2	178.56	174.20000000000002
416260000	1441065951	31.011256141888314	122.5199455722856	16.2	178.52	174.39999999999998
416260000	1441065952	31.01118203256274	122.51994963835037	16.2	178.48	174.6
416260000	1441065953	31.01110541549147	122.51995380294345	16.2	178.44	174.79999999999998
416260000	1441065954	31.011025	122.519958	16.2	178.4	175.0
416260000	1441065955	31.01093997844836	122.51996217004705	16.2	178.3857142857143	175.0
416260000	1441065956	31.010851475334952	122.51996627997963	16.2	178.37142857142857	175.0
416260000	1441065957	31.01076109819276	122.51997030328512	16.2	178.35714285714286	175.0
416260000	1441065958	31.010670454554923	122.51997421345139	16.2	178.34285714285713	175.0
416260000	1441065959	31.010581151954618	122.51997798396675	16.2	178.32857142857142	175.0
416260000	1441065960	31.010494797925187	122.51998158831991	16.2	178.31428571428572	175.0
416260000	1441065961	31.010412999999996	122.519985	16.2	178.3	175.0
416260000	1441065962	31.01033696332696	122.51998819465388	16.2	178.31428571428572	175.0
416260000	1441065963	31.01026628351168	122.5199911565579	16.2	178.32857142857142	175.0
416260000	1441065964	31.010200153774164	122.51999387214563	16.2	178.34285714285713	175.0
416260000	1441065965	31.01013776733434	122.5199963278505	16.2	178.35714285714286	175.0
416260000	1441065966	31.010078317412134	122.5199985101058	16.2	178.37142857142857	175.0
416260000	1441065967	31.010020997227407	122.5200004053446	16.2	178.3857142857143	175.0
416260000	1441065968	31.009964999999994	122.52000199999999	16.2	178.4	175.0
416260000	1441065969	31.00990940497265	122.52000327357933	16.2	178.46666666666667	175.0
416260000	1441065970	31.009852835479844	122.52000417788759	16.2	178.53333333333333	175.0
416260000	1441065971	31.009793800878924	122.52000465780415	16.2	178.60000000000002	175.0
416260000	1441065972	31.009730810527167	122.52000465820856	16.2	178.66666666666669	175.0
416260000	1441065973	31.00966237378181	122.52000412398051	16.2	178.73333333333335	175.0
416260000	1441065974	31.009587000000007	122.520003	16.2	178.8	175.0
416260000	1441065975	31.00950391131446	122.5200012823105	16.2	179.02	174.79999999999998
416260000	1441065976	31.00941518096051	122.51999917160795	16.2	179.24	174.6
416260000	1441065977	31.009323594949247	122.51999691975068	16.2	179.46	174.39999999999998
416260000	1441065978	31.00923193929194	122.51999477859596	16.2	179.68	174.20000000000002
416260000	1441065979	31.009143	122.51999300000001	16.2	179.9	174.0
416260000	1441065980	31.009058940749032	122.51999178004934	16.216666666666665	179.9	173.66666666666666
416260000	1441065981	31.008979435870828	122.51999109175506	16.233333333333334	179.9	173.33333333333334
416260000	1441065982	31.00890353736113	122.51999085235985	16.25	179.9	173.0
416260000	1441065983	31.00883029721565	122.51999097910668	16.266666666666666	179.9	172.66666666666669
416260000	1441065984	31.008758767430077	122.51999138923891	16.283333333333335	179.9	172.33333333333334
416260000	1441065985	31.008687999999996	122.519992	16.3	179.9	172.0
416260000	1441065986	31.008617063973634	122.51999275991422	16.283333333333335	179.76666666666665	171.66666666666669
416260000	1441065987	31.008545096609605	122.5199937426279	16.266666666666666	179.63333333333335	171.33333333333334
416260000	1441065988	31.008471252219096	122.51999505306749	16.25	179.5	171.0
416260000	1441065989	31.00839468511328	122.51999679615912	16.233333333333334	179.36666666666667	170.66666666666666
416260000	1441065990	31.008314549603252	122.51999907682828	16.216666666666665	179.23333333333335	170.33333333333334
416260000	1441065991	31.008230000000005	122.52000199999999	16.2	179.1	170.0
416260000	1441065992	31.008140733911535	122.52000562936074	16.2	178.9	169.83333333333334
416260000	1441065993	31.008048622133973	122.52000986364543	16.2	178.70000000000002	169.66666666666669
416260000	1441065994	31.00795607876052	122.52001456035205	16.2	178.5	169.5
416260000	1441065995	31.00786551788463	122.52001957697965	16.2	178.3	169.33333333333331
416260000	1441065996	31.007779353599872	122.52002477102849	16.2	178.10000000000002	169.16666666666666
416260000	1441065997	31.007699999999993	122.52003	16.2	177.9	169.0
416260000	1441065998	31.007629074456485	122.52003517173321	16.183333333333334	177.68333333333334	168.66666666666666
416260000	1441065999	31.007565007451266	122.52004039541319	16.166666666666668	177.46666666666667	168.33333333333334
416260000	1441066000	31.007505432743802	122.5200458305607	16.15	177.25000000000003	167.99999999999997
416260000	1441066001	31.007447984093357	122.52005163669536	16.133333333333333	177.03333333333333	167.66666666666666
416260000	1441066002	31.007390295259075	122.52005797333592	16.116666666666667	176.81666666666666	167.33333333333331
416260000	1441066003	31.00733	122.52006500000002	16.1	176.6	167.0
416260000	1441066004	31.00726519048235	122.52007284109584	16.1	176.31666666666666	166.83333333333334
416260000	1441066005	31.007195792501463	122.52008148059805	16.1	176.03333333333333	166.66666666666666
416260000	1441066006	31.007122190260088	122.520090867373	16.1	175.75	166.5
416260000	1441066007	31.007044767960892	122.52010095028714	16.1	175.46666666666667	166.33333333333334
416260000	1441066008	31.006963909806622	122.5201116782072	16.1	175.18333333333334	166.16666666666666
416260000	1441066009	31.006880000000002	122.52012299999998	16.1	174.9	166.0
416260000	1441066010	31.00679355775757	122.52013486671325	16.080000000000002	174.64000000000001	165.79999999999998
416260000	1441066011	31.006705642350916	122.52014723811753	16.060000000000002	174.38	165.6
416260000	1441066012	31.006617448065423	122.52016007616477	16.04	174.12	165.39999999999998
416260000	1441066013	31.00653016918659	122.52017334280772	16.02	173.86	165.20000000000002
416260000	1441066014	31.006444999999992	122.520187	16.0	173.6	165.0
416260000	1441066015	31.006362915528673	122.52020099412769	15.985714285714286	173.37142857142857	165.0
416260000	1441066016	31.00628401374523	122.52021520930383	15.971428571428572	173.14285714285714	165.0
416260000	1441066017	31.006208173359738	122.52022951407349	15.957142857142857	172.9142857142857	165.0
416260000	1441066018	31.00613527308228	122.52024377698206	15.942857142857143	172.68571428571428	165.0
416260000	1441066019	31.00606519162303	122.52025786657529	15.928571428571429	172.45714285714286	165.0
416260000	1441066020	31.005997807692182	122.52027165139918	15.914285714285715	172.22857142857146	165.0
416260000	1441066021	31.005933	122.520285	15.9	172.0	165.0
416260000	1441066022	31.00587051812414	122.52029783286653	15.885714285714286	171.81428571428575	165.0
416260000	1441066023	31.005809595111696	122.52031027825659	15.871428571428572	171.62857142857143	165.0
416260000	1441066024	31.005749334877063	122.52032251636945	15.857142857142858	171.44285714285715	165.0
416260000	1441066025	31.005688841334507	122.52033472740338	15.842857142857143	171.25714285714284	165.0
416260000	1441066026	31.00562721839813	122.52034709155569	15.82857142857143	171.07142857142858	165.0
416260000	1441066027	31.005563569981998	122.5203597890228	15.814285714285715	170.88571428571427	165.0
416260000	1441066028	31.00549699999999	122.520373	15.8	170.7	165.0
416260000	1441066029	31.005426940657244	122.52038685616688	15.8	170.56	165.20000000000002
416260000	1441066030	31.005354137324087	122.52040129514361	15.8	170.42000000000002	165.39999999999998
416260000	1441066031	31.00527966366225	122.52041620603639	15.8	170.28	165.6
416260000	1441066032	31.005204593333573	122.52043147795243	15.8	170.14000000000001	165.79999999999998
416260000	1441066033	31.00512999999999	122.520447	15.8	170.0	166.0
416260000	1441066034	31.005056713888518	122.52046266510696	15.8	169.91666666666666	166.0
416260000	1441066035	31.004984591485908	122.52047838147605	15.8	169.83333333333334	166.0
416260000	1441066036	31.004913245843976	122.52049406112856	15.8	169.75	166.0
416260000	1441066037	31.004842290014462	122.52050961608585	15.8	169.66666666666666	166.0
416260000	1441066038	31.004771337049192	122.52052495836924	15.8	169.58333333333334	166.0
416260000	1441066039	31.00469999999999	122.52054000000001	15.8	169.5	166.0
416260000	1441066040	31.00462801116482	122.52055469462329	15.8	169.53333333333333	166.16666666666666
416260000	1441066041	31.00455557982598	122.52056916237922	15.8	169.56666666666666	166.33333333333334
416260000	1441066042	31.004483034511814	122.52058356503157	15.8	169.6	166.5
416260000	1441066043	31.00441070375063	122.52059806434374	15.8	169.63333333333333	166.66666666666666
416260000	1441066044	31.004338916070633	122.52061282207893	15.8	169.66666666666669	166.83333333333334
416260000	1441066045	31.004267999999993	122.520628	15.8	169.70000000000002	167.0
416260000	1441066046	31.004198020128637	122.520643689037	15.8	169.72	167.20000000000002
416260000	1441066047	31.004127985293806	122.52065969678915	15.8	169.74	167.4
416260000	1441066048	31.00405664039461	122.52067576002284	15.8	169.76000000000002	167.6
416260000	1441066049	31.003982730330257	122.52069161550438	15.8	169.78000000000003	167.79999999999998
416260000	1441066050	31.003904999999996	122.52070700000002	15.8	169.8	168.0
416260000	1441066051	31.003822732227956	122.52072168994847	15.8	170.04285714285717	168.0
416260000	1441066052	31.00373736153746	122.5207356204788	15.8	170.2857142857143	168.0
416260000	1441066053	31.003650860376748	122.52074876639375	15.8	170.52857142857144	168.0
416260000	1441066054	31.003565201194135	122.52076110249752	15.8	170.77142857142857	168.0
416260000	1441066055	31.0034823564381	122.52077260359542	15.8	171.0142857142857	168.0
416260000	1441066056	31.00340429855718	122.52078324449384	15.8	171.25714285714284	168.0
416260000	1441066057	31.003333000000005	122.520793	15.8	171.5	168.0
416260000	1441066058	31.003269555383916	122.52080190728765	15.8	171.6	168.0
416260000	1441066059	31.003211548000817	122.5208102529941	15.8	171.70000000000002	168.0
416260000	1441066060	31.003155683310933	122.5208183861206	15.8	171.8	168.0
416260000	1441066061	31.00309866677433	122.52082665566616	15.8	171.9	168.0
416260000	1441066062	31.003037203850837	122.52083541062773	15.8	172.0	168.0
416260000	1441066063	31.002967999999985	122.520845	15.8	172.1	168.0
416260000	1441066064	31.00288886021777	122.52085567135292	15.8	172.32	168.0
416260000	1441066065	31.002801987646908	122.52086726656738	15.8	172.54	168.0
416260000	1441066066	31.002710684967	122.52087952610408	15.8	172.76	168.0
416260000	1441066067	31.002618254857964	122.52089219042625	15.8	172.98	168.0
416260000	1441066068	31.002527999999995	122.520905	15.8	173.2	168.0
416260000	1441066069	31.00244257908638	122.52091773059966	15.816666666666666	173.21666666666667	167.83333333333334
416260000	1441066070	31.002362074861747	122.52093029922267	15.833333333333334	173.23333333333335	167.66666666666669
416260000	1441066071	31.002285926083438	122.52094265817176	15.850000000000001	173.25	167.5
416260000	1441066072	31.002213571508822	122.52095475974953	15.866666666666667	173.26666666666665	167.33333333333331
416260000	1441066073	31.00214444989524	122.52096655625824	15.883333333333333	173.28333333333333	167.16666666666666
416260000	1441066074	31.002078000000004	122.52097800000001	15.9	173.3	167.0
416260000	1441066075	31.002013653249662	122.5209890688685	15.885714285714286	173.24285714285713	166.7142857142857
416260000	1441066076	31.001950811747616	122.5209998431242	15.871428571428572	173.1857142857143	166.42857142857142
416260000	1441066077	31.001888870266452	122.52101042861878	15.857142857142858	173.12857142857143	166.14285714285714
416260000	1441066078	31.001827223578697	122.52102093120338	15.842857142857143	173.07142857142858	165.85714285714286
416260000	1441066079	31.00176526645679	122.52103145672856	15.82857142857143	173.0142857142857	165.57142857142856
416260000	1441066080	31.00170239367311	122.5210421110443	15.814285714285715	172.95714285714288	165.28571428571428
416260000	1441066081	31.001638	122.52105300000001	15.8	172.9	165.0
416260000	1441066082	31.00157148792716	122.52106423209202	15.8	172.86	164.8
416260000	1441066083	31.001502290814003	122.521075926406	15.8	172.82000000000002	164.6
416260000	1441066084	31.001429849737306	122.52108820467438	15.8	172.78	164.4
416260000	1441066085	31.00135360577378	122.52110118862876	15.8	172.73999999999998	164.2
416260000	1441066086	31.001273	122.521115	15.8	172.7	164.0
416260000	1441066087	31.0011879296608	122.52112967227269	15.8	172.53333333333333	163.83333333333334
416260000	1441066088	31.001100116674436	122.52114488595114	15.8	172.36666666666667	163.66666666666669
416260000	1441066089	31.001011739127794	122.52116023329701	15.8	172.2	163.5
416260000	1441066090	31.00092497510808	122.52117530657496	15.8	172.0333333333333	163.33333333333334
416260000	1441066091	31.00084200270286	122.52118969805252	15.8	171.86666666666665	163.16666666666669
416260000	1441066092	31.000765	122.52120300000001	15.8	171.7	163.0
416260000	1441066093	31.000695442195124	122.52121496108201	15.8	171.5142857142857	162.85714285714286
416260000	1441066094	31.00063199291384	122.52122595553158	15.8	171.32857142857142	162.71428571428572
416260000	1441066095	31.00057261288896	122.52123651397129	15.8	171.14285714285714	162.57142857142856
416260000	1441066096	31.000515262853042	122.52124716702134	15.8	170.95714285714286	162.42857142857144
416260000	1441066097	31.000457903538322	122.52125844529951	15.8	170.77142857142857	162.2857142857143
416260000	1441066098	31.00039849567675	122.52127087942141	15.8	170.5857142857143	162.14285714285714
416260000	1441066099	31.000335	122.521285	15.8	170.4	162.0
416260000	1441066100	31.000265895255094	122.52130119235058	15.790909090909091	170.20909090909092	161.72727272727272
416260000	1441066101	31.0001917322522	122.52131926060751	15.781818181818183	170.01818181818183	161.45454545454544
416260000	1441066102	31.00011357981739	122.52133886361132	15.772727272727273	169.82727272727274	161.1818181818182
416260000	1441066103	31.000032506776915	122.52135966020401	15.763636363636364	169.63636363636365	160.9090909090909
416260000	1441066104	30.999949581957317	122.52138130922958	15.754545454545454	169.44545454545454	160.63636363636363
416260000	1441066105	30.999865874185385	122.52140346953392	15.745454545454546	169.25454545454548	160.36363636363637
416260000	1441066106	30.999782452288223	122.52142579996527	15.736363636363636	169.06363636363636	160.0909090909091
416260000	1441066107	30.999700385093238	122.52144795937392	15.727272727272727	168.8727272727273	159.81818181818184
416260000	1441066108	30.999620741428153	122.52146960661253	15.718181818181817	168.6818181818182	159.54545454545456
416260000	1441066109	30.99954459012097	122.5214904005357	15.709090909090909	168.49090909090913	159.27272727272728
416260000	1441066110	30.99947300000001	122.52151	15.7	168.3	159.0
416260000	1441066111	30.999406648162143	122.52152819478104	15.685714285714285	168.12857142857143	158.71428571428572
416260000	1441066112	30.999344644777892	122.5215452983238	15.67142857142857	167.95714285714286	158.42857142857144
416260000	1441066113	30.99928570828582	122.52156175498867	15.657142857142857	167.78571428571428	158.14285714285714
416260000	1441066114	30.999228557124184	122.52157800913365	15.642857142857142	167.61428571428573	157.85714285714286
416260000	1441066115	30.999171909730943	122.5215945051148	15.628571428571428	167.44285714285715	157.57142857142858
416260000	1441066116	30.999114484543753	122.52161168728627	15.614285714285714	167.27142857142854	157.2857142857143
416260000	1441066117	30.99905499999999	122.52162999999999	15.6	167.1	157.0
416260000	1441066118	30.998992475098145	122.52164976954454	15.6	166.83333333333334	156.83333333333334
416260000	1441066119	30.998927131082425	122.5216708499618	15.6	166.56666666666666	156.66666666666669
416260000	1441066120	30.99885948975865	122.52169297723302	15.6	166.29999999999998	156.49999999999997
416260000	1441066121	30.998790072932827	122.52171588734059	15.6	166.03333333333333	156.33333333333331
416260000	1441066122	30.998719402411137	122.52173931626798	15.6	165.76666666666668	156.16666666666666
416260000	1441066123	30.998647999999996	122.521763	15.6	165.5	156.0
416260000	1441066124	30.99857636233457	122.52178668531629	15.583333333333332	165.26666666666668	155.83333333333331
416260000	1441066125	30.99850488536429	122.52181016217203	15.566666666666666	165.03333333333333	155.66666666666666
416260000	1441066126	30.998433939867322	122.52183323131705	15.55	164.8	155.5
416260000	1441066127	30.998363896621942	122.5218556935021	15.533333333333333	164.56666666666666	155.33333333333334
416260000	1441066128	30.99829512640663	122.52187734947891	15.516666666666666	164.33333333333334	155.16666666666666
416260000	1441066129	30.998227999999997	122.52189799999998	15.5	164.1	155.0
416260000	1441066130	30.998162584162067	122.52191765224218	15.5	163.94	154.8
416260000	1441066131	30.998097729577854	122.52193713907555	15.5	163.78000000000003	154.6
416260000	1441066132	30.998031982912988	122.5219574997899	15.5	163.62	154.4
416260000	1441066133	30.9979638908324	122.52197977367102	15.5	163.46	154.2
416260000	1441066134	30.997892000000004	122.52200500000001	15.5	163.3	154.0
416260000	1441066135	30.997815430493176	122.52203385492652	15.485714285714286	163.0	153.85714285714286
416260000	1441066136	30.997735596046372	122.52206556209326	15.471428571428572	162.70000000000002	153.71428571428572
416260000	1441066137	30.997654483809413	122.5220989820214	15.457142857142857	162.4	153.57142857142856
416260000	1441066138	30.99757408093329	122.52213297523866	15.442857142857143	162.10000000000002	153.42857142857144
416260000	1441066139	30.997496374570346	122.52216640227932	15.428571428571429	161.8	153.2857142857143
416260000	1441066140	30.9974233518743	122.52219812368425	15.414285714285715	161.5	153.14285714285714
416260000	1441066141	30.997356999999994	122.52222700000002	15.4	161.2	153.0
416260000	1441066142	30.997298434544582	122.522252332974	15.4	161.03333333333333	153.0
416260000	1441066143	30.99724528487	122.52227518913753	15.4	160.86666666666667	153.0
416260000	1441066144	30.99719430877822	122.52229707621119	15.4	160.7	153.0
416260000	1441066145	30.997142264069893	122.52231950190901	15.4	160.5333333333333	153.0
416260000	1441066146	30.997085908544484	122.52234397393855	15.4	160.36666666666665	153.0
416260000	1441066147	30.997022000000005	122.522372	15.4	160.2	153.0
416260000	1441066148	30.99694846675378	122.52240454210423	15.38	160.04	153.20000000000002
416260000	1441066149	30.996867919206366	122.5224403795369	15.360000000000001	159.88	153.4
416260000	1441066150	30.996784138280955	122.52247774591166	15.34	159.72	153.60000000000002
416260000	1441066151	30.996700904902912	122.52251487485363	15.32	159.56	153.8
416260000	1441066152	30.996622000000002	122.52255	15.3	159.4	154.0
416260000	1441066153	30.996550338686735	122.5225817653463	15.3	159.3125	154.0
416260000	1441066154	30.996485372817297	122.52261045628151	15.3	159.225	154.0
416260000	1441066155	30.996425688429742	122.52263676853799	15.3	159.13750000000002	154.0
416260000	1441066156	30.99636987156131	122.52266139784375	15.3	159.05	154.0
416260000	1441066157	30.996316508248515	122.52268503992318	15.3	158.9625	154.0
416260000	1441066158	30.99626418452727	122.52270839049741	15.3	158.87500000000003	154.0
416260000	1441066159	30.99621148643286	122.52273214528464	15.3	158.7875	154.0
416260000	1441066160	30.996156999999993	122.522757	15.3	158.7	154.0
416260000	1441066161	30.996099445231245	122.52278353737675	15.3	158.68	154.2
416260000	1441066162	30.99603807800261	122.52281188823046	15.3	158.66	154.4
416260000	1441066163	30.995972288158438	122.52284207039644	15.3	158.64000000000001	154.6
416260000	1441066164	30.99590146554288	122.52287410170877	15.3	158.62	154.8
416260000	1441066165	30.995825	122.52290800000002	15.3	158.6	155.0
416260000	1441066166	30.995742867990167	122.52294361413824	15.3	158.78	155.0
416260000	1441066167	30.99565739244011	122.52298011714137	15.3	158.96	155.0
416260000	1441066168	30.995571482894334	122.52301651307135	15.3	159.14	155.0
416260000	1441066169	30.995488048898594	122.52305180599829	15.3	159.32000000000002	155.0
416260000	1441066170	30.99541	122.523085	15.3	159.5	155.0
416260000	1441066171	30.995339492586535	122.52311535212871	15.3125	159.5875	154.875
416260000	1441066172	30.99527567040551	122.5231431313092	15.325000000000001	159.67499999999998	154.75
416260000	1441066173	30.995216924043348	122.52316885943017	15.3375	159.7625	154.625
416260000	1441066174	30.995161644085865	122.52319305837638	15.350000000000001	159.85	154.5
416260000	1441066175	30.995108221118276	122.52321625002931	15.3625	159.9375	154.37500000000003
416260000	1441066176	30.995055045725323	122.52323895626752	15.375	160.025	154.25000000000003
416260000	1441066177	30.995000508491287	122.52326169896676	15.387500000000001	160.11249999999998	154.125
416260000	1441066178	30.994943000000003	122.523285	15.4	160.2	154.0
416260000	1441066179	30.994881354362022	122.52330926007237	15.4	160.27999999999997	153.8
416260000	1441066180	30.994816179796473	122.52333439522772	15.4	160.35999999999999	153.60000000000002
416260000	1441066181	30.99474852804981	122.52336020034608	15.4	160.44	153.4
416260000	1441066182	30.99467945086869	122.52338647030905	15.4	160.51999999999998	153.20000000000002
416260000	1441066183	30.99461000000001	122.52341299999999	15.4	160.6	153.0
416260000	1441066184	30.994541031148316	122.5234396252946	15.4	160.68333333333334	152.83333333333334
416260000	1441066185	30.99447261584811	122.5234663460321	15.4	160.76666666666665	152.66666666666666
416260000	1441066186	30.994404629591337	122.52349320304207	15.4	160.85	152.5
416260000	1441066187	30.99433694786983	122.523520237154	15.4	160.93333333333334	152.33333333333334
416260000	1441066188	30.994269446175448	122.52354748919701	15.4	161.01666666666665	152.16666666666669
416260000	1441066189	30.994201999999998	122.523575	15.4	161.1	152.0
416260000	1441066190	30.994134487074188	122.52360280675659	15.4	161.01666666666665	151.50000000000003
416260000	1441066191	30.994066794084638	122.52363093212004	15.4	160.93333333333334	151.0
416260000	1441066192	30.993998809956913	122.52365939510835	15.4	160.85	150.5
416260000	1441066193	30.99393042361656	122.52368821473941	15.4	160.76666666666665	150.0
416260000	1441066194	30.993861523989093	122.5237174100308	15.4	160.68333333333334	149.5
416260000	1441066195	30.993791999999996	122.523747	15.4	160.6	149.0
416260000	1441066196	30.99372191407326	122.52377693934423	15.4	160.5	148.5
416260000	1441066197	30.99365202262721	122.52380692548167	15.4	160.4	148.0
416260000	1441066198	30.99358325557905	122.52383659151248	15.4	160.3	147.49999999999997
416260000	1441066199	30.993516542846404	122.5238655705391	15.4	160.2	147.0
416260000	1441066200	30.993452814347265	122.52389349566613	15.4	160.1	146.5
416260000	1441066201	30.993393	122.52392000000002	15.4	160.0	146.0
416260000	1441066202	30.993337572221787	122.52394494570102	15.38	159.78	145.4
416260000	1441066203	30.993285173424006	122.52396911113722	15.360000000000001	159.56	144.8
416260000	1441066204	30.99323398851576	122.52399350372495	15.34	159.34	144.20000000000002
416260000	1441066205	30.993182202405322	122.52401913087652	15.32	159.12	143.6
416260000	1441066206	30.993128000000002	122.52404700000001	15.3	158.9	143.0
416260000	1441066207	30.99306200000001	122.52408200000002	15.3	158.6	143.0
416260000	1441066208	30.99296187421117	122.52413530403838	15.3	158.14999999999998	142.00000000000003
416260000	1441066209	30.992866999999993	122.52418499999999	15.3	157.7	141.0
416260000	1441066210	30.99281134925301	122.52421281511461	15.3	157.54999999999998	140.5
416260000	1441066211	30.992738	122.524252	15.3	157.4	140.0
416260000	1441066212	30.992612000000005	122.52432300000001	15.2	156.7	139.0
416260000	1441066213	30.99253835238197	122.52436562195761	15.2	156.43333333333334	138.33333333333334
416260000	1441066214	30.992511482992832	122.52438240674287	15.2	156.16666666666666	137.66666666666666
416260000	1441066215	30.992487	122.524398	15.2	155.9	137.0
416260000	1441066216	30.992432058329175	122.5244308980274	15.2	155.25	136.5
416260000	1441066217	30.992359999999994	122.524475	15.2	154.6	136.0
416260000	1441066218	30.99229245274281	122.52451895391398	15.149999999999999	154.04999999999998	135.0
416260000	1441066219	30.992238000000008	122.524555	15.1	153.5	134.0
416260000	1441066220	30.992192880703108	122.52458366132636	15.05	152.95	133.5
416260000	1441066221	30.992116999999993	122.52463499999999	15.0	152.4	133.0
416260000	1441066222	30.991997	122.52472	15.0	151.8	132.0
416260000	1441066223	30.9919282933598	122.52476907425248	14.966666666666667	151.10000000000002	131.33333333333334
416260000	1441066224	30.991904067887493	122.52478729152581	14.933333333333334	150.4	130.66666666666666
416260000	1441066225	30.991882999999998	122.524805	14.9	149.7	130.0
416260000	1441066226	30.991834635772925	122.52484438741108	14.850000000000001	148.95	129.49999999999997
416260000	1441066227	30.991772	122.524895	14.8	148.2	129.0
416260000	1441066228	30.99171430070001	122.52494191814085	14.75	147.49999999999997	128.5
416260000	1441066229	30.991662	122.524985	14.7	146.8	128.0
416260000	1441066230	30.99160699999999	122.52503199999998	14.6	146.1	127.00000000000001
416260000	1441066231	30.991532717509486	122.52510020743489	14.575	145.29999999999998	126.25000000000001
416260000	1441066232	30.991446731438266	122.525182023791	14.55	144.50000000000003	125.5
416260000	1441066233	30.991363629638553	122.52526257822728	14.525	143.70000000000002	124.75
416260000	1441066234	30.991298000000004	122.525327	14.5	142.9	124.0
416260000	1441066235	30.991258807358406	122.52536605686053	14.466666666666667	142.50000000000003	123.66666666666667
416260000	1441066236	30.99123252422292	122.52539307025529	14.433333333333334	142.1	123.33333333333334
416260000	1441066237	30.991200000000006	122.525427	14.4	141.7	123.00000000000001
416260000	1441066238	30.991150005846	122.52547874990884	14.350000000000001	141.15	122.50000000000001
416260000	1441066239	30.991102999999992	122.52552700000001	14.3	140.6	122.0
416260000	1441066240	30.99107780333066	122.52555268726147	14.3	140.3	121.5
416260000	1441066241	30.991055	122.52557800000001	14.3	140.0	121.0
416260000	1441066242	30.991013405819245	122.52562637601665	14.25	139.0	120.49999999999999
416260000	1441066243	30.990962999999997	122.525685	14.2	138.0	119.99999999999999
416260000	1441066244	30.990916999999992	122.525738	14.1	137.3	119.0
416260000	1441066245	30.99087210557854	122.52579105534866	14.066666666666666	136.73333333333335	118.66666666666667
416260000	1441066246	30.990827235161028	122.5258459517824	14.033333333333333	136.16666666666666	118.33333333333334
416260000	1441066247	30.990783000000004	122.52590200000002	14.0	135.6	118.00000000000001
416260000	1441066248	30.990739776291278	122.5259585363787	14.0	135.34999999999997	117.50000000000001
416260000	1441066249	30.990696999999994	122.526015	14.0	135.1	117.0
416260000	1441066250	30.99065417287149	122.52607115962104	14.0	134.6	116.5
416260000	1441066251	30.990612000000002	122.526128	14.0	134.1	116.00000000000001
416260000	1441066252	30.990571282221826	122.52618632513719	13.95	133.20000000000002	115.49999999999999
416260000	1441066253	30.990532000000005	122.526245	13.9	132.3	115.0
416260000	1441066254	30.990493698242457	122.52630303983128	13.850000000000001	131.7	114.5
416260000	1441066255	30.990454999999997	122.526362	13.8	131.1	114.00000000000001
416260000	1441066256	30.99041529980634	122.52642264053428	13.75	130.5	114.00000000000001
416260000	1441066257	30.990378	122.52648	13.7	129.9	114.00000000000001
416260000	1441066258	30.990344602538045	122.52653277304147	13.649999999999999	129.15	114.00000000000001
416260000	1441066259	30.990304999999992	122.5266	13.6	128.4	114.00000000000001
416260000	1441066260	30.990252415018325	122.52669401726611	13.55	127.55000000000001	113.50000000000001
416260000	1441066261	30.990205000000003	122.52678	13.5	126.7	113.0
416260000	1441066262	30.99018089231621	122.52682332623439	13.44	126.02	113.0
416260000	1441066263	30.99017323903384	122.52683734617437	13.379999999999999	125.33999999999999	113.0
416260000	1441066264	30.99016893960266	122.52684740300941	13.32	124.66000000000001	113.0
416260000	1441066265	30.990154893457305	122.52687883990855	13.26	123.98	113.0
416260000	1441066266	30.99011800000001	122.526957	13.2	123.29999999999998	113.0
416260000	1441066267	30.99005999999999	122.527078	13.2	122.1	113.0
416260000	1441066268	30.990025131550638	122.52715403402591	13.2	121.80000000000001	113.0
416260000	1441066269	30.990004999999993	122.52719999999998	13.2	121.5	113.0
416260000	1441066270	30.98997898024196	122.52725487210043	13.2	121.55	113.0
416260000	1441066271	30.989945	122.52732200000001	13.2	121.6	113.0
416260000	1441066272	30.98990561282404	122.52739606255695	13.2	121.9	112.75000000000001
416260000	1441066273	30.9898633226976	122.52747267982824	13.2	122.19999999999997	112.5
416260000	1441066274	30.98982062121989	122.52754770718164	13.2	122.49999999999999	112.25
416260000	1441066275	30.989779999999996	122.527617	13.2	122.8	112.0
416260000	1441066276	30.989743080054996	122.52767831322743	13.25	122.99999999999999	111.50000000000001
416260000	1441066277	30.98970799999999	122.527737	13.3	123.19999999999999	111.0
416260000	1441066278	30.989672973891803	122.52779812487995	13.3	123.10000000000001	111.0
416260000	1441066279	30.98964	122.527858	13.3	123.00000000000001	111.0
416260000	1441066280	30.98961124425075	122.52791218480697	13.3	122.66666666666667	110.5
416260000	1441066281	30.989585758947857	122.52796198038432	13.3	122.33333333333334	110.0
416260000	1441066282	30.989561817984615	122.52801012321703	13.3	122.0	109.50000000000001
416260000	1441066283	30.989537695249968	122.52805934978366	13.3	121.66666666666666	109.0
416260000	1441066284	30.989511664628488	122.52811239655627	13.3	121.33333333333333	108.5
416260000	1441066285	30.989482	122.52817200000001	13.3	121.0	108.0
416260000	1441066286	30.989447561219535	122.52823998342494	13.3	120.88000000000001	107.6
416260000	1441066287	30.989409552063897	122.52831451755168	13.3	120.76000000000002	107.2
416260000	1441066288	30.989369762295333	122.52839285996106	13.3	120.64	106.8
416260000	1441066289	30.989329981682292	122.5284722682436	13.3	120.52000000000001	106.39999999999999
416260000	1441066290	30.989292	122.52855000000001	13.3	120.40000000000002	106.0
416260000	1441066291	30.98925725764225	122.52862383231898	13.271428571428572	119.95714285714286	105.71428571428571
416260000	1441066292	30.98922579745429	122.52869362020657	13.242857142857144	119.51428571428573	105.42857142857143
416260000	1441066293	30.989197312892557	122.52875973814538	13.214285714285715	119.07142857142858	105.14285714285714
416260000	1441066294	30.989171497412404	122.52882256061605	13.185714285714285	118.62857142857145	104.85714285714286
416260000	1441066295	30.989148044468145	122.52888246209747	13.157142857142857	118.1857142857143	104.57142857142857
416260000	1441066296	30.98912664751317	122.52893981706686	13.128571428571428	117.74285714285716	104.28571428571429
416260000	1441066297	30.989107	122.52899500000001	13.1	117.30000000000001	104.0
416260000	1441066298	30.989088769054394	122.52904846196729	13.066666666666666	116.55	104.0
416260000	1441066299	30.989071516497155	122.52910096042086	13.033333333333333	115.8	104.0
416260000	1441066300	30.98905477782173	122.52915332940702	13.0	115.05	104.0
416260000	1441066301	30.989038088520186	122.52920640297046	12.966666666666667	114.3	104.0
416260000	1441066302	30.989020984083208	122.52926101515432	12.933333333333334	113.55	104.0
416260000	1441066303	30.989003	122.52931800000002	12.9	112.8	104.0
416260000	1441066304	30.988983793932945	122.52937793950463	12.9	112.56666666666666	104.0
416260000	1441066305	30.988963512242798	122.52944040749402	12.9	112.33333333333333	104.0
416260000	1441066306	30.988942423466018	122.5295047257523	12.9	112.1	104.0
416260000	1441066307	30.98892079614036	122.52957021606481	12.9	111.86666666666666	104.0
416260000	1441066308	30.988898898804862	122.52963620021808	12.9	111.63333333333334	104.0
416260000	1441066309	30.988876999999988	122.529702	12.9	111.4	104.0
416260000	1441066310	30.98885531912574	122.52976713188919	12.9	111.25	104.0
416260000	1441066311	30.988833879015072	122.52983189112231	12.9	111.1	104.0
416260000	1441066312	30.988812653358355	122.52989676762502	12.9	110.94999999999999	104.0
416260000	1441066313	30.98879161584489	122.52996225132249	12.9	110.8	104.0
416260000	1441066314	30.988770740163	122.53002883213941	12.9	110.65	104.0
416260000	1441066315	30.988749999999992	122.53009699999998	12.9	110.5	104.0
416260000	1441066316	30.988729406396352	122.5301668986665	12.9	110.26666666666667	104.0
416260000	1441066317	30.988709119810206	122.53023728725552	12.9	110.03333333333333	104.0
416260000	1441066318	30.988689338057053	122.53030657872391	12.9	109.79999999999998	104.0
416260000	1441066319	30.98867025895579	122.53037318603032	12.9	109.56666666666666	104.0
416260000	1441066320	30.98865208032851	122.5304355221351	12.9	109.33333333333333	104.0
416260000	1441066321	30.988634999999995	122.530492	12.9	109.1	104.0
416260000	1441066322	30.988619046073314	122.5305419540237	12.9	109.11666666666666	104.0
416260000	1441066323	30.9886035677546	122.53058840434637	12.9	109.13333333333333	104.0
416260000	1441066324	30.988587744520597	122.53063529254001	12.9	109.15	104.0
416260000	1441066325	30.988570755842115	122.5306865601724	12.9	109.16666666666667	104.0
416260000	1441066326	30.988551781183386	122.53074614880664	12.9	109.18333333333332	104.0
416260000	1441066327	30.98853	122.53081799999998	12.9	109.2	104.0
416260000	1441066328	30.988504973520964	122.53090435811256	12.9	109.18	104.0
416260000	1441066329	30.988477790110156	122.53100067874357	12.9	109.16000000000001	104.0
416260000	1441066330	30.988449919929597	122.53110072031195	12.9	109.13999999999999	104.0
416260000	1441066331	30.988422833159774	122.53119824124936	12.9	109.11999999999999	104.0
416260000	1441066332	30.988397999999993	122.531287	12.9	109.1	104.0
416260000	1441066333	30.988376494844136	122.53136232446495	12.914285714285715	109.2	103.85714285714286
416260000	1441066334	30.988357808804494	122.53142582033205	12.928571428571429	109.3	103.71428571428572
416260000	1441066335	30.98834103716359	122.5314806627292	12.942857142857143	109.4	103.57142857142857
416260000	1441066336	30.988325275196285	122.53153002677865	12.957142857142857	109.5	103.42857142857144
416260000	1441066337	30.988309618171456	122.53157708759832	12.971428571428572	109.60000000000001	103.28571428571429
416260000	1441066338	30.988293161353006	122.53162502030212	12.985714285714286	109.69999999999999	103.14285714285715
416260000	1441066339	30.988275000000005	122.531677	13.0	109.8	103.0
416260000	1441066340	30.988254495241897	122.53173538387627	13.016666666666666	110.08333333333333	102.66666666666667
416260000	1441066341	30.988232071707852	122.53179925742799	13.033333333333333	110.36666666666667	102.33333333333333
416260000	1441066342	30.988208419904755	122.53186688823321	13.05	110.65	102.0
416260000	1441066343	30.988184230342668	122.53193654387316	13.066666666666666	110.93333333333334	101.66666666666667
416260000	1441066344	30.988160193535258	122.53200649193258	13.083333333333332	111.21666666666667	101.33333333333333
416260000	1441066345	30.988136999999995	122.53207499999999	13.1	111.5	101.0
416260000	1441066346	30.988115133461093	122.53214093321817	13.1	111.28	100.60000000000001
416260000	1441066347	30.988094250456143	122.53220554693391	13.1	111.06	100.2
416260000	1441066348	30.988073800722542	122.53227069404207	13.1	110.84	99.8
416260000	1441066349	30.988053233993934	122.53233822743454	13.1	110.62	99.4
416260000	1441066350	30.98803199999999	122.53241	13.1	110.4	99.0
416260000	1441066351	30.988009725464945	122.53248717749571	13.1	110.08333333333333	98.66666666666667
416260000	1441066352	30.987986745107936	122.53256817716505	13.1	109.76666666666667	98.33333333333333
416260000	1441066353	30.98796357065169	122.53265072912622	13.1	109.45000000000002	98.0
416260000	1441066354	30.9879407138246	122.53273256350127	13.1	109.13333333333334	97.66666666666667
416260000	1441066355	30.987918686360835	122.53281141041603	13.1	108.81666666666668	97.33333333333333
416260000	1441066356	30.98789800000001	122.532885	13.1	108.5	97.0
416260000	1441066357	30.987879038985863	122.53295173220243	13.1	108.27142857142857	96.71428571428571
416260000	1441066358	30.987861677560964	122.53301268624035	13.1	108.04285714285716	96.42857142857143
416260000	1441066359	30.987845662463698	122.5330696111454	13.1	107.81428571428572	96.14285714285714
416260000	1441066360	30.987830740428862	122.53312425594704	13.1	107.58571428571429	95.85714285714286
416260000	1441066361	30.987816658188084	122.53317836967295	13.1	107.35714285714286	95.57142857142857
416260000	1441066362	30.987803162469923	122.53323370134909	13.1	107.12857142857143	95.28571428571429
416260000	1441066363	30.98779	122.533292	13.1	106.9	95.0
416260000	1441066364	30.9877769784273	122.53335457463174	13.066666666666666	106.38333333333334	95.0
416260000	1441066365	30.98776414910599	122.53342097418178	13.033333333333333	105.86666666666667	95.0
416260000	1441066366	30.98775162431803	122.53349030757126	13.0	105.35	95.0
416260000	1441066367	30.98773951634706	122.53356168372216	12.966666666666667	104.83333333333333	95.0
416260000	1441066368	30.98772793747858	122.53363421155721	12.933333333333334	104.31666666666666	95.0
416260000	1441066369	30.987716999999993	122.533707	12.9	103.8	95.0
416260000	1441066370	30.987706778549704	122.53377919823787	12.883333333333333	103.3	95.0
416260000	1441066371	30.987697197163445	122.53385011651048	12.866666666666667	102.8	95.0
416260000	1441066372	30.987688142227338	122.53391910532059	12.850000000000001	102.3	95.0
416260000	1441066373	30.987679500128785	122.53398551517067	12.833333333333334	101.8	95.0
416260000	1441066374	30.98767115725646	122.53404869656306	12.816666666666666	101.3	95.0
416260000	1441066375	30.987662999999994	122.53410799999999	12.8	100.8	95.0
416260000	1441066376	30.98765489811984	122.53416324815197	12.816666666666666	100.73333333333333	95.0
416260000	1441066377	30.987646654854924	122.53421615236283	12.833333333333334	100.66666666666667	95.0
416260000	1441066378	30.98763805681066	122.53426889614374	12.850000000000001	100.60000000000001	95.0
416260000	1441066379	30.987628890588805	122.5343236630047	12.866666666666667	100.53333333333333	95.0
416260000	1441066380	30.98761894278736	122.53438263645442	12.883333333333333	100.46666666666667	95.0
416260000	1441066381	30.987608	122.534448	12.9	100.4	95.0
416260000	1441066382	30.987595943733687	122.53452117487997	12.9	100.41666666666666	95.0
416260000	1441066383	30.9875830351669	122.53460053326494	12.9	100.43333333333334	95.0
416260000	1441066384	30.98756963040052	122.53468368506039	12.9	100.45000000000002	95.0
416260000	1441066385	30.987556085541094	122.53476824017413	12.9	100.46666666666667	95.0
416260000	1441066386	30.98754275670128	122.5348518085164	12.9	100.48333333333333	95.0
416260000	1441066387	30.987529999999992	122.534932	12.9	100.50000000000001	95.0
416260000	1441066388	30.98751807703563	122.53500703384503	12.9	100.51666666666667	94.83333333333334
416260000	1441066389	30.987506871303985	122.53507756649286	12.9	100.53333333333335	94.66666666666667
416260000	1441066390	30.98749617177198	122.53514486368879	12.9	100.55000000000001	94.5
416260000	1441066391	30.987485767403577	122.53521019117683	12.9	100.56666666666666	94.33333333333333
416260000	1441066392	30.98747544716003	122.53527481469997	12.9	100.58333333333334	94.16666666666667
416260000	1441066393	30.987464999999997	122.53534	12.9	100.60000000000001	94.0
416260000	1441066394	30.987454257318014	122.53540675452791	12.916666666666668	100.63333333333334	94.0
416260000	1441066395	30.987443220260875	122.53547505257524	12.933333333333334	100.66666666666667	94.0
416260000	1441066396	30.987431932414115	122.53554461014384	12.95	100.69999999999999	94.0
416260000	1441066397	30.987420437363806	122.53561514323587	12.966666666666667	100.73333333333333	94.0
416260000	1441066398	30.987408778696672	122.53568636785371	12.983333333333334	100.76666666666667	94.0
416260000	1441066399	30.987396999999994	122.535758	13.0	100.8	94.0
416260000	1441066400	30.98738516223127	122.53582974434812	13.0	100.68333333333334	93.83333333333334
416260000	1441066401	30.987373395826932	122.53590126025387	13.0	100.56666666666666	93.66666666666667
416260000	1441066402	30.98736184859373	122.53597219574415	13.0	100.45	93.50000000000001
416260000	1441066403	30.987350668339204	122.53604219884649	13.0	100.33333333333333	93.33333333333333
416260000	1441066404	30.987340002871612	122.5361109175889	13.0	100.21666666666667	93.16666666666667
416260000	1441066405	30.987330000000004	122.536178	13.0	100.1	93.0
416260000	1441066406	30.987320728022436	122.53624340234464	13.0	99.98333333333332	92.83333333333334
416260000	1441066407	30.98731193719005	122.53630831383026	13.0	99.86666666666667	92.66666666666667
416260000	1441066408	30.98730329823961	122.53637423189882	13.0	99.75	92.5
416260000	1441066409	30.987294481904797	122.53644265399086	13.0	99.63333333333334	92.33333333333333
416260000	1441066410	30.987285158916016	122.53651507754543	13.0	99.51666666666668	92.16666666666667
416260000	1441066411	30.987274999999993	122.536593	13.0	99.40000000000002	92.0
416260000	1441066412	30.98726381874395	122.53667712274171	13.0	99.26	91.8
416260000	1441066413	30.98725200019367	122.5367649629635	13.0	99.12	91.60000000000001
416260000	1441066414	30.98724007226697	122.53685324181279	13.0	98.98000000000002	91.4
416260000	1441066415	30.987228562890643	122.53693868044027	13.0	98.84	91.2
416260000	1441066416	30.987218	122.537018	13.0	98.7	91.0
416260000	1441066417	30.98720877698429	122.53708880682619	13.0	98.5	91.0
416260000	1441066418	30.9872007490205	122.53715224796323	13.0	98.30000000000001	91.0
416260000	1441066419	30.98719363672764	122.53721035563127	13.0	98.10000000000001	91.0
416260000	1441066420	30.98718716072013	122.53726516204881	13.0	97.9	91.0
416260000	1441066421	30.987181041608554	122.53731869943304	13.0	97.7	91.0
416260000	1441066422	30.987174999999993	122.537373	13.0	97.5	91.0
416260000	1441066423	30.987168801952077	122.53742983888274	13.0	97.35714285714286	91.0
416260000	1441066424	30.987162395335655	122.5374899628861	13.0	97.21428571428572	91.0
416260000	1441066425	30.987155773474225	122.53755386173275	13.0	97.07142857142857	91.0
416260000	1441066426	30.98714892968997	122.53762202514524	13.0	96.92857142857143	91.0
416260000	1441066427	30.987141857303687	122.5376949428459	13.0	96.78571428571429	91.0
416260000	1441066428	30.987134549634572	122.53777310455685	13.0	96.64285714285715	91.0
416260000	1441066429	30.987127000000008	122.53785700000002	13.0	96.5	91.0
416260000	1441066430	30.987119251497692	122.53794636331581	13.0	96.38333333333334	91.0
416260000	1441066431	30.987111546356868	122.53803790632051	13.0	96.26666666666667	91.0
416260000	1441066432	30.98710417659918	122.53812758525116	13.0	96.15	91.0
416260000	1441066433	30.987097434257393	122.53821135634702	13.0	96.03333333333333	91.0
416260000	1441066434	30.987091611374264	122.53828517584915	13.0	95.91666666666666	91.0
416260000	1441066435	30.987086999999995	122.538345	13.0	95.8	91.0
416260000	1441066436	30.98708371567031	122.53838881933878	13.016666666666666	95.73333333333332	91.0
416260000	1441066437	30.987081167843527	122.53842276158844	13.033333333333333	95.66666666666667	91.0
416260000	1441066438	30.98707858944882	122.53845498876586	13.05	95.60000000000001	91.0
416260000	1441066439	30.987075213406374	122.53849366288597	13.066666666666666	95.53333333333333	91.0
416260000	1441066440	30.987070272625918	122.53854694596127	13.083333333333332	95.46666666666667	91.0
416260000	1441066441	30.987063000000003	122.53862300000002	13.1	95.4	91.0
416260000	1441066442	30.98705306201076	122.5387259219119	13.1	95.35000000000001	91.0
416260000	1441066443	30.987041859601653	122.53884354823866	13.1	95.3	91.0
416260000	1441066444	30.98703122737752	122.53895965044235	13.1	95.25	91.0
416260000	1441066445	30.98702299999999	122.539058	13.1	95.2	91.0
416260000	1441066446	30.987018000000003	122.53913	13.1	95.1	92.0
416260000	1441066447	30.98701370474692	122.5391928841331	13.1	95.05714285714286	92.0
416260000	1441066448	30.987009393585268	122.53925273449268	13.1	95.01428571428572	92.0
416260000	1441066449	30.98700504939909	122.53931093737364	13.1	94.97142857142858	92.0
416260000	1441066450	30.98700065506983	122.5393688790706	13.1	94.92857142857142	92.0
416260000	1441066451	30.98699619347644	122.53942794587795	13.1	94.88571428571427	92.0
416260000	1441066452	30.98699164749529	122.53948952408982	13.1	94.84285714285714	92.0
416260000	1441066453	30.986987	122.53955500000001	13.1	94.8	92.0
416260000	1441066454	30.986982192367453	122.53962498614092	13.1	94.8	92.5
416260000	1441066455	30.986977	122.539697	13.1	94.8	93.0
416260000	1441066456	30.986971249601076	122.5397683289417	13.1	94.85000000000001	93.0
416260000	1441066457	30.986965139033458	122.53983843488402	13.1	94.9	93.0
416260000	1441066458	30.98695895894913	122.5399073233841	13.1	94.95	93.0
416260000	1441066459	30.986953	122.53997499999998	13.1	95.0	93.0
416260000	1441066460	30.98694745947432	122.54004165120996	13.116666666666667	95.1	93.16666666666667
416260000	1441066461	30.98694216120502	122.54010818717033	13.133333333333333	95.2	93.33333333333333
416260000	1441066462	30.98693683565929	122.54017569895606	13.149999999999999	95.3	93.50000000000001
416260000	1441066463	30.986931213302007	122.54024527764113	13.166666666666666	95.39999999999999	93.66666666666667
416260000	1441066464	30.986925024595646	122.54031801429852	13.183333333333334	95.5	93.83333333333334
416260000	1441066465	30.98691799999999	122.54039499999999	13.2	95.6	94.0
416260000	1441066466	30.986910007913057	122.54047644968556	13.2	95.73333333333332	94.16666666666667
416260000	1441066467	30.986901468498793	122.54055907377335	13.2	95.86666666666666	94.33333333333333
416260000	1441066468	30.98689293987172	122.54063870655378	13.2	96.00000000000001	94.5
416260000	1441066469	30.98688498015651	122.54071118232044	13.2	96.13333333333334	94.66666666666667
416260000	1441066470	30.98687814748636	122.54077233536974	13.2	96.26666666666667	94.83333333333334
416260000	1441066471	30.986873000000003	122.54081800000002	13.2	96.4	95.0
416260000	1441066472	30.986869620454996	122.54084826894379	13.2	96.5	95.0
416260000	1441066473	30.98686619007068	122.5408802686656	13.2	96.6	95.0
416260000	1441066474	30.986860414662253	122.54093538405765	13.2	96.7	95.0
416260000	1441066475	30.98685	122.54103500000001	13.2	96.8	95.0
416260000	1441066476	30.986835	122.54117800000002	13.3	97.2	95.0
416260000	1441066477	30.986822648966196	122.54129431916114	13.3	97.35	95.16666666666667
416260000	1441066478	30.986813679063417	122.54137561915802	13.3	97.5	95.33333333333334
416260000	1441066479	30.986806609779887	122.5414346186229	13.3	97.65	95.50000000000001
416260000	1441066480	30.986799960563197	122.54148403617688	13.3	97.8	95.66666666666667
416260000	1441066481	30.986792250836174	122.54153659043372	13.3	97.94999999999999	95.83333333333334
416260000	1441066482	30.986782000000005	122.54160499999999	13.3	98.1	96.00000000000001
416260000	1441066483	30.986768423923767	122.54169670397081	13.3	98.23333333333333	96.00000000000001
416260000	1441066484	30.986753524458607	122.54179802343546	13.3	98.36666666666666	96.00000000000001
416260000	1441066485	30.986740000000005	122.54189000000001	13.3	98.5	96.00000000000001
416260000	1441066486	30.98672978928918	122.54195871732485	13.325000000000001	98.64999999999999	96.00000000000001
416260000	1441066487	30.986721792255285	122.54201042721434	13.350000000000001	98.8	96.00000000000001
416260000	1441066488	30.986714149098486	122.54205642349862	13.375	98.95	96.00000000000001
416260000	1441066489	30.986705	122.542108	13.4	99.1	96.00000000000001
416260000	1441066490	30.98669292804155	122.54217388063886	13.4	99.25	96.00000000000001
416260000	1441066491	30.986678287967713	122.5422525097545	13.4	99.4	96.00000000000001
416260000	1441066492	30.986661877445385	122.54233976179417	13.4	99.55	96.00000000000001
416260000	1441066493	30.9866444941503	122.54243151120936	13.4	99.69999999999999	96.00000000000001
416260000	1441066494	30.98662693576908	122.54252363245705	13.4	99.85	96.00000000000001
416260000	1441066495	30.98661	122.542612	13.4	100.0	96.00000000000001
416260000	1441066496	30.986594326170476	122.54269336170184	13.41	100.09	96.00000000000001
416260000	1441066497	30.986579920085124	122.54276795900986	13.42	100.18	96.00000000000001
416260000	1441066498	30.98656662916394	122.54283690676549	13.43	100.27	96.00000000000001
416260000	1441066499	30.98655430082365	122.54290131980859	13.44	100.36	96.00000000000001
416260000	1441066500	30.986542782478203	122.54296231297789	13.45	100.45000000000002	96.00000000000001
416260000	1441066501	30.986531921539033	122.54302100111096	13.46	100.54	96.00000000000001
416260000	1441066502	30.986521565415448	122.54307849904437	13.47	100.63	96.00000000000001
416260000	1441066503	30.986511561514614	122.54313592161388	13.48	100.72000000000001	96.00000000000001
416260000	1441066504	30.986501757241744	122.54319438365441	13.49	100.81000000000002	96.00000000000001
416260000	1441066505	30.986491999999995	122.543255	13.5	100.9	96.00000000000001
416260000	1441066506	30.986482163747826	122.5433186285705	13.5	100.91000000000001	95.90000000000002
416260000	1441066507	30.9864722286723	122.54338509963104	13.5	100.92	95.80000000000001
416260000	1441066508	30.986462201518417	122.54345398653336	13.5	100.93	95.7
416260000	1441066509	30.986452089031904	122.5435248626293	13.5	100.94000000000001	95.60000000000001
416260000	1441066510	30.986441897959324	122.54359730127095	13.5	100.95	95.50000000000001
416260000	1441066511	30.986431635048145	122.54367087581056	13.5	100.96000000000001	95.4
416260000	1441066512	30.986421307046776	122.54374515960055	13.5	100.97	95.3
416260000	1441066513	30.986410920704568	122.54381972599356	13.5	100.98	95.2
416260000	1441066514	30.986400482771856	122.54389414834239	13.5	100.99000000000001	95.10000000000001
416260000	1441066515	30.986389999999993	122.543968	13.5	101.0	95.0
416260000	1441066516	30.986379479949647	122.54404095005337	13.51	100.96000000000001	95.0
416260000	1441066517	30.986368933415527	122.5441130505244	13.52	100.92	95.0
416260000	1441066518	30.986358372000513	122.54418444916874	13.53	100.88	95.0
416260000	1441066519	30.986347807307098	122.544255293742	13.54	100.84	95.0
416260000	1441066520	30.98633725093748	122.54432573199976	13.55	100.8	95.0
416260000	1441066521	30.98632671449352	122.54439591169762	13.56	100.76	95.0
416260000	1441066522	30.986316209576735	122.54446598059104	13.57	100.72000000000001	95.0
416260000	1441066523	30.986305747788347	122.54453608643563	13.58	100.67999999999999	95.0
416260000	1441066524	30.98629534072925	122.54460637698678	13.59	100.64	95.0
416260000	1441066525	30.986285	122.54467700000001	13.6	100.60000000000001	95.0
416260000	1441066526	30.986274731407967	122.544748072209	13.6	100.55000000000001	94.9
416260000	1441066527	30.986264517588697	122.54481958626059	13.6	100.5	94.80000000000001
416260000	1441066528	30.98625433538496	122.5448915037798	13.6	100.45	94.70000000000002
416260000	1441066529	30.98624416163955	122.54496378639163	13.6	100.4	94.60000000000001
416260000	1441066530	30.986233973195368	122.545036395721	13.6	100.35	94.5
416260000	1441066531	30.986223746895384	122.5451092933928	13.6	100.3	94.4
416260000	1441066532	30.986213459582665	122.54518244103186	13.6	100.25	94.30000000000001
416260000	1441066533	30.986203088100353	122.54525580026295	13.6	100.2	94.2
416260000	1441066534	30.9861926092917	122.54532933271079	13.6	100.14999999999999	94.1
416260000	1441066535	30.986182000000003	122.54540300000001	13.6	100.1	94.0
416260000	1441066536	30.986171248432573	122.54547676510857	13.6	99.99999999999999	94.0
416260000	1441066537	30.986160388252383	122.54555059642797	13.6	99.89999999999999	94.0
416260000	1441066538	30.98614946448638	122.54562446370313	13.6	99.8	94.0
416260000	1441066539	30.986138522161607	122.5456983366792	13.6	99.69999999999999	94.0
416260000	1441066540	30.98612760630508	122.54577218510143	13.6	99.6	94.0
416260000	1441066541	30.98611676194404	122.54584597871523	13.6	99.5	94.0
416260000	1441066542	30.986106034105664	122.54591968726622	13.6	99.4	94.0
416260000	1441066543	30.98609546781728	122.54599328050006	13.6	99.3	94.0
416260000	1441066544	30.98608510810625	122.54606672816263	13.6	99.19999999999999	94.0
416260000	1441066545	30.986075000000003	122.54614	13.6	99.1	94.0
416260000	1441066546	30.98606517286283	122.54621307736618	13.6	99.06	94.0
416260000	1441066547	30.986055593406142	122.54628598804692	13.6	99.02	94.0
416260000	1441066548	30.986046212677987	122.54635877143569	13.6	98.98	94.0
416260000	1441066549	30.986036981726375	122.54643146692581	13.6	98.94	94.0
416260000	1441066550	30.986027851599193	122.54650411391044	13.6	98.9	94.0
416260000	1441066551	30.986018773344263	122.54657675178255	13.6	98.86	94.0
416260000	1441066552	30.986009698009298	122.546649419935	13.6	98.82	94.0
416260000	1441066553	30.986000576641914	122.5467221577604	13.6	98.78	94.0
416260000	1441066554	30.985991360289674	122.5467950046513	13.6	98.74000000000001	94.0
416260000	1441066555	30.985982000000003	122.54686800000002	13.6	98.7	94.0
416260000	1441066556	30.985972460109252	122.54694116541376	13.61	98.7	94.0
416260000	1441066557	30.98596275810971	122.54701445135977	13.62	98.7	94.0
416260000	1441066558	30.985952924782822	122.54708779052045	13.629999999999999	98.7	94.0
416260000	1441066559	30.985942990910143	122.54716111557823	13.639999999999999	98.7	94.0
416260000	1441066560	30.985932987273397	122.5472343592158	13.649999999999999	98.7	94.0
416260000	1441066561	30.98592294465448	122.54730745411588	13.66	98.7	94.0
416260000	1441066562	30.985912893835415	122.54738033296128	13.67	98.7	94.0
416260000	1441066563	30.9859028655984	122.54745292843504	13.68	98.7	94.0
416260000	1441066564	30.985892890725765	122.54752517322021	13.69	98.7	94.0
416260000	1441066565	30.985882999999998	122.547597	13.7	98.7	94.0
416260000	1441066566	30.98587321071095	122.54766839699002	13.7	98.71000000000001	94.0
416260000	1441066567	30.985863486177195	122.54773957453479	13.7	98.72	94.0
416260000	1441066568	30.985853776223937	122.5478107985109	13.7	98.73	94.0
416260000	1441066569	30.985844030675864	122.54788233479466	13.7	98.74000000000001	94.0
416260000	1441066570	30.98583419935701	122.54795444926216	13.7	98.75	94.0
416260000	1441066571	30.985824232090838	122.54802740778923	13.7	98.76	94.0
416260000	1441066572	30.98581407870018	122.5481014762514	13.7	98.77	94.0
416260000	1441066573	30.985803689007252	122.54817692052397	13.7	98.78	94.0
416260000	1441066574	30.985793012833575	122.54825400648193	13.7	98.79	94.0
416260000	1441066575	30.985782	122.54833300000001	13.7	98.8	94.0
416260000	1441066576	30.985770626010346	122.54841402060906	13.7	98.81	94.0
416260000	1441066577	30.98575896910334	122.54849660246568	13.7	98.82	94.0
416260000	1441066578	30.9857471332027	122.54858013338352	13.7	98.83	94.0
416260000	1441066579	30.985735222233764	122.54866400117685	13.7	98.84	94.0
416260000	1441066580	30.98572334012336	122.54874759366052	13.7	98.85000000000001	94.0
416260000	1441066581	30.985711590800037	122.54883029865013	13.7	98.86000000000001	94.0
416260000	1441066582	30.985700078193783	122.54891150396182	13.7	98.87	94.0
416260000	1441066583	30.985688906236167	122.54899059741236	13.7	98.88000000000001	94.0
416260000	1441066584	30.985678178860148	122.54906696681911	13.7	98.89	94.0
416260000	1441066585	30.985668000000008	122.54914	13.7	98.9	94.0
416260000	1441066586	30.98565843076202	122.54920933421319	13.71111111111111	98.88888888888889	94.0
416260000	1441066587	30.985649360935994	122.54927560447636	13.722222222222221	98.87777777777778	94.0
416260000	1441066588	30.98564063748075	122.54933969524642	13.733333333333333	98.86666666666667	94.0
416260000	1441066589	30.98563210735323	122.54940249097936	13.744444444444444	98.85555555555555	94.0
416260000	1441066590	30.985623617508548	122.54946487613056	13.755555555555556	98.84444444444445	94.0
416260000	1441066591	30.985615014900137	122.54952773515463	13.766666666666667	98.83333333333333	94.0
416260000	1441066592	30.985606146479636	122.54959195250557	13.777777777777779	98.82222222222222	94.0
416260000	1441066593	30.985596859196946	122.54965841263655	13.78888888888889	98.81111111111112	94.0
416260000	1441066594	30.985587	122.549728	13.8	98.8	94.0
416260000	1441066595	30.985576460891483	122.54980135125513	13.8	98.78181818181818	94.0
416260000	1441066596	30.98556531410024	122.5498781118911	13.8	98.76363636363637	94.0
416260000	1441066597	30.98555367691284	122.5499576796052	13.8	98.74545454545455	94.0
416260000	1441066598	30.985541666617088	122.55003945209512	13.8	98.72727272727272	94.0
416260000	1441066599	30.985529400502212	122.55012282705931	13.8	98.7090909090909	94.0
416260000	1441066600	30.98551699585891	122.5502072021968	13.8	98.69090909090909	94.0
416260000	1441066601	30.985504569979433	122.55029197520739	13.8	98.67272727272727	94.0
416260000	1441066602	30.9854922401576	122.55037654379151	13.8	98.65454545454546	94.0
416260000	1441066603	30.98548012368888	122.5504603056503	13.8	98.63636363636363	94.0
416260000	1441066604	30.985468337870177	122.55054265848563	13.8	98.61818181818182	94.0
416260000	1441066605	30.985456999999993	122.550623	13.8	98.6	94.0
416260000	1441066606	30.98544619531404	122.55070089760946	13.8	98.59	94.1
416260000	1441066607	30.985435880791634	122.55077659758193	13.8	98.58	94.2
416260000	1441066608	30.98542598134705	122.55085051589789	13.8	98.57000000000001	94.30000000000001
416260000	1441066609	30.98541642189345	122.55092306853739	13.8	98.56	94.4
416260000	1441066610	30.98540712734305	122.55099467148003	13.8	98.55	94.5
416260000	1441066611	30.985398022607086	122.55106574070503	13.8	98.54	94.60000000000001
416260000	1441066612	30.98538903259587	122.55113669219124	13.8	98.53	94.70000000000002
416260000	1441066613	30.985380082218796	122.55120794191714	13.8	98.52000000000001	94.80000000000001
416260000	1441066614	30.985371096384323	122.55127990586081	13.8	98.51	94.9
416260000	1441066615	30.985362	122.55135300000002	13.8	98.5	95.0
416260000	1441066616	30.985352736536804	122.5514275046949	13.8	98.52000000000001	95.0
416260000	1441066617	30.985343323723	122.55150315783655	13.8	98.54	95.0
416260000	1441066618	30.98533379785204	122.55157956169909	13.8	98.56	95.0
416260000	1441066619	30.98532419521829	122.55165631855687	13.8	98.58	95.0
416260000	1441066620	30.985314552117067	122.55173303068449	13.8	98.6	95.0
416260000	1441066621	30.9853049048446	122.55180930035681	13.8	98.62	95.0
416260000	1441066622	30.985295289698122	122.55188472984901	13.8	98.64000000000001	95.0
416260000	1441066623	30.985285742975712	122.55195892143645	13.8	98.66000000000001	95.0
416260000	1441066624	30.985276300976395	122.55203147739482	13.8	98.68	95.0
416260000	1441066625	30.985266999999993	122.552102	13.8	98.7	95.0
416260000	1441066626	30.98525786461489	122.55217025163583	13.8	98.74000000000001	95.0
416260000	1441066627	30.985248872460406	122.55223663511707	13.8	98.78	95.0
416260000	1441066628	30.985239989442512	122.55230171336586	13.8	98.82	95.0
416260000	1441066629	30.985231181466	122.55236604930407	13.8	98.86	95.0
416260000	1441066630	30.985222414434514	122.55243020585328	13.8	98.9	95.0
416260000	1441066631	30.985213654250558	122.55249474593482	13.8	98.94	95.0
416260000	1441066632	30.985204866815536	122.55256023246967	13.8	98.98	95.0
416260000	1441066633	30.985196018029633	122.5526272283786	13.8	99.02	95.0
416260000	1441066634	30.98518707379189	122.552696296582	13.8	99.06	95.0
416260000	1441066635	30.985178000000005	122.55276800000001	13.8	99.1	95.0
416260000	1441066636	30.98516877191626	122.55284271973909	13.81	99.13999999999999	95.10000000000001
416260000	1441066637	30.985159402266046	122.5529201096519	13.82	99.18	95.2
416260000	1441066638	30.985149913141605	122.5529996417779	13.83	99.22	95.3
416260000	1441066639	30.985140326636305	122.55308078815685	13.84	99.25999999999999	95.4
416260000	1441066640	30.985130664844803	122.55316302082872	13.850000000000001	99.30000000000001	95.50000000000001
416260000	1441066641	30.985120949863074	122.55324581183375	13.860000000000001	99.34	95.60000000000001
416260000	1441066642	30.9851112037884	122.55332863321247	13.870000000000001	99.38	95.7
416260000	1441066643	30.98510144871944	122.55341095700565	13.88	99.42	95.80000000000001
416260000	1441066644	30.9850917067562	122.5534922552544	13.89	99.46000000000001	95.90000000000002
416260000	1441066645	30.985081999999988	122.55357200000002	13.9	99.5	96.00000000000001
416260000	1441066646	30.985072339757263	122.55364979403595	13.9	99.57777777777778	96.00000000000001
416260000	1441066647	30.98506269415049	122.55372576316319	13.9	99.65555555555555	96.00000000000001
416260000	1441066648	30.985053020505507	122.55380016393428	13.9	99.73333333333335	96.00000000000001
416260000	1441066649	30.985043276147493	122.55387325290164	13.9	99.81111111111112	96.00000000000001
416260000	1441066650	30.985033418400985	122.5539452866174	13.9	99.88888888888889	96.00000000000001
416260000	1441066651	30.98502340458992	122.55401652163353	13.9	99.96666666666667	96.00000000000001
416260000	1441066652	30.985013192037638	122.55408721450168	13.9	100.04444444444445	96.00000000000001
416260000	1441066653	30.98500273806693	122.55415762177341	13.9	100.12222222222222	96.00000000000001
416260000	1441066654	30.984991999999995	122.55422799999998	13.9	100.2	96.00000000000001
416260000	1441066655	30.984980941976875	122.55429857521622	13.90909090909091	100.22727272727273	95.9090909090909
416260000	1441066656	30.984969555410746	122.55436945139209	13.918181818181818	100.25454545454545	95.81818181818183
416260000	1441066657	30.984957838532985	122.55444070198125	13.927272727272728	100.28181818181818	95.72727272727273
416260000	1441066658	30.98494578957476	122.55451240043737	13.936363636363637	100.30909090909091	95.63636363636364
416260000	1441066659	30.984933406767144	122.55458462021403	13.945454545454545	100.33636363636364	95.54545454545456
416260000	1441066660	30.98492068834099	122.5546574347648	13.954545454545455	100.36363636363637	95.45454545454545
416260000	1441066661	30.984907632526994	122.55473091754311	13.963636363636363	100.39090909090909	95.36363636363637
416260000	1441066662	30.98489423755565	122.55480514200248	13.972727272727273	100.41818181818182	95.27272727272728
416260000	1441066663	30.9848805016573	122.5548801815962	13.981818181818182	100.44545454545455	95.18181818181819
416260000	1441066664	30.984866423062098	122.55495610977762	13.99090909090909	100.47272727272727	95.09090909090911
416260000	1441066665	30.984852	122.555033	14.0	100.50000000000001	95.0
416260000	1441066666	30.984837327142667	122.55511055617919	14.0	100.47500000000001	95.0
416260000	1441066667	30.98482288493108	122.55518700408295	14.0	100.45000000000002	95.0
416260000	1441066668	30.98480925025278	122.55526019994454	14.0	100.425	95.0
416260000	1441066669	30.984796999999993	122.555328	14.0	100.4	95.0
416260000	1441066670	30.98478651341784	122.55538919623582	14.0	100.34	95.0
416260000	1441066671	30.98477737914663	122.55544632363082	14.0	100.28	95.0
416260000	1441066672	30.984768988169662	122.55550285290929	14.0	100.22	95.0
416260000	1441066673	30.984760731463965	122.5555622547927	14.0	100.16	95.0
416260000	1441066674	30.984752	122.555628	14.0	100.1	95.0
416260000	1441066675	30.984741999999997	122.555705	14.0	100.2	95.0
416260000	1441066676	30.98472965766145	122.55580055931857	14.0	100.18	95.0
416260000	1441066677	30.98471555024549	122.55590994343586	14.0	100.16000000000001	95.0
416260000	1441066678	30.984700713985188	122.55602504788935	14.0	100.13999999999999	95.0
416260000	1441066679	30.984686185140646	122.55613776822548	14.0	100.11999999999999	95.0
416260000	1441066680	30.984672999999994	122.55624	14.0	100.1	95.0
416260000	1441066681	30.984661925553137	122.55632571408306	13.985714285714286	100.04285714285714	95.14285714285715
416260000	1441066682	30.98465265150771	122.55639718257255	13.971428571428572	99.98571428571428	95.28571428571429
416260000	1441066683	30.98464459823665	122.5564587528686	13.957142857142857	99.92857142857143	95.42857142857144
416260000	1441066684	30.9846371861015	122.55651477236742	13.942857142857143	99.87142857142858	95.57142857142857
416260000	1441066685	30.98462983545499	122.5565695884623	13.928571428571429	99.81428571428572	95.71428571428572
416260000	1441066686	30.984621966642134	122.55662754854389	13.914285714285715	99.75714285714285	95.85714285714286
416260000	1441066687	30.984612999999996	122.55669299999998	13.9	99.7	96.00000000000001
416260000	1441066688	30.984602561021028	122.55676865372793	13.9	99.53333333333335	96.16666666666667
416260000	1441066689	30.9845910958542	122.5568506746751	13.9	99.36666666666667	96.33333333333334
416260000	1441066690	30.984579255824112	122.55693359130534	13.9	99.20000000000002	96.5
416260000	1441066691	30.984567692269174	122.55701193208697	13.9	99.03333333333333	96.66666666666667
416260000	1441066692	30.984557056540712	122.55708022549297	13.9	98.86666666666667	96.83333333333333
416260000	1441066693	30.984548	122.557133	13.9	98.7	97.0
416260000	1441066694	30.98454064527077	122.55716914580825	13.9	98.75	97.0
416260000	1441066695	30.984532999999992	122.557205	13.9	98.8	97.0
416260000	1441066696	30.98452305727362	122.55725712892537	13.9	98.925	97.25
416260000	1441066697	30.98451086697381	122.55732556915132	13.9	99.05	97.49999999999999
416260000	1441066698	30.984496993185612	122.55740622480097	13.9	99.17499999999998	97.75
416260000	1441066699	30.984482	122.557495	13.9	99.3	98.0
416260000	1441066700	30.984466437055122	122.55758799890911	13.916666666666668	99.48333333333333	98.33333333333333
416260000	1441066701	30.984450796151137	122.55768212581815	13.933333333333334	99.66666666666666	98.66666666666667
416260000	1441066702	30.984435554634928	122.55777448505185	13.95	99.85	99.0
416260000	1441066703	30.984421189861532	122.5578621809386	13.966666666666667	100.03333333333333	99.33333333333333
416260000	1441066704	30.984408179193615	122.55794231780995	13.983333333333334	100.21666666666667	99.66666666666667
416260000	1441066705	30.984397	122.558012	14.0	100.4	100.0
416260000	1441066706	30.984387828180402	122.5580698670881	14.0	100.60000000000001	100.16666666666667
416260000	1441066707	30.984379633739074	122.55812069962609	14.0	100.8	100.33333333333333
416260000	1441066708	30.984371085196372	122.55817081340429	14.0	101.0	100.50000000000001
416260000	1441066709	30.984360851062455	122.55822652420797	14.0	101.19999999999999	100.66666666666667
416260000	1441066710	30.984347599836017	122.55829414781637	14.0	101.39999999999999	100.83333333333334
416260000	1441066711	30.98433000000001	122.55837999999999	14.0	101.6	101.0
416260000	1441066712	30.98430783877265	122.55848531927074	14.0	101.93333333333332	101.0
416260000	1441066713	30.984285378411517	122.55859103516198	14.0	102.26666666666667	101.0
416260000	1441066714	30.984268	122.558673	14.0	102.6	101.0
416260000	1441066715	30.984258957979474	122.55871655539937	14.0	102.75	101.0
416260000	1441066716	30.984253	122.55874500000002	14.0	102.9	101.0
416260000	1441066717	30.984244071166394	122.55878523773953	14.014285714285714	103.10000000000001	101.14285714285715
416260000	1441066718	30.984231413321158	122.55884063679237	14.028571428571428	103.30000000000001	101.28571428571429
416260000	1441066719	30.98421559249284	122.55890868139286	14.042857142857143	103.50000000000001	101.42857142857143
416260000	1441066720	30.984197174711035	122.55898685577579	14.057142857142857	103.7	101.57142857142857
416260000	1441066721	30.984176726008645	122.55907264417769	14.071428571428571	103.9	101.71428571428572
416260000	1441066722	30.98415481242357	122.55916353083802	14.085714285714285	104.1	101.85714285714286
416260000	1441066723	30.984131999999992	122.559257	14.1	104.3	102.0
416260000	1441066724	30.98410882724713	122.55935072495926	14.116666666666667	104.48333333333333	102.0
416260000	1441066725	30.98408572251233	122.55944313520791	14.133333333333333	104.66666666666667	102.0
416260000	1441066726	30.98406308660523	122.55953284928918	14.149999999999999	104.85000000000001	102.0
416260000	1441066727	30.98404132033918	122.559618485749	14.166666666666666	105.03333333333335	102.0
416260000	1441066728	30.9840208245309	122.55969866313576	14.183333333333334	105.21666666666667	102.0
416260000	1441066729	30.984001999999997	122.559772	14.2	105.4	102.0
416260000	1441066730	30.983985054996893	122.55983784170421	14.2	105.51666666666668	102.0
416260000	1441066731	30.983969427485317	122.55989844085136	14.2	105.63333333333333	102.0
416260000	1441066732	30.98395436285182	122.55995677685088	14.2	105.75	102.0
416260000	1441066733	30.983939106477237	122.56001582910827	14.2	105.86666666666667	102.0
416260000	1441066734	30.983922903736882	122.56007857702538	14.2	105.98333333333332	102.0
416260000	1441066735	30.983904999999996	122.56014800000001	14.2	106.1	102.0
416260000	1441066736	30.983884873975832	122.56022612112828	14.2	106.2	101.83333333333334
416260000	1441066737	30.98386293775883	122.56031113831679	14.2	106.3	101.66666666666667
416260000	1441066738	30.983839836795447	122.56040029317838	14.2	106.39999999999999	101.5
416260000	1441066739	30.983816216539154	122.56049082733043	14.2	106.5	101.33333333333333
416260000	1441066740	30.983792722451096	122.56057998239518	14.2	106.6	101.16666666666667
416260000	1441066741	30.98376999999999	122.56066499999999	14.2	106.7	101.0
416260000	1441066742	30.983748518660462	122.56074389145121	14.2	106.73333333333333	101.0
416260000	1441066743	30.983728043904915	122.56081774675464	14.2	106.76666666666668	101.0
416260000	1441066744	30.983708165200433	122.56088842558785	14.2	106.8	101.0
416260000	1441066745	30.983688472009764	122.5609577876256	14.2	106.83333333333333	101.0
416260000	1441066746	30.98366855379145	122.56102769253988	14.2	106.86666666666667	101.0
416260000	1441066747	30.98364799999999	122.56110000000001	14.2	106.9	101.0
416260000	1441066748	30.98362657906908	122.56117585930369	14.216666666666667	106.93333333333334	100.83333333333334
416260000	1441066749	30.983604775365194	122.56125357827283	14.233333333333333	106.96666666666667	100.66666666666667
416260000	1441066750	30.983583252243147	122.56133075436416	14.25	107.0	100.50000000000001
416260000	1441066751	30.9835626730635	122.56140498503869	14.266666666666667	107.03333333333333	100.33333333333333
416260000	1441066752	30.983543701192232	122.56147386776122	14.283333333333333	107.06666666666666	100.16666666666667
416260000	1441066753	30.983527000000002	122.56153499999999	14.3	107.1	100.0
416260000	1441066754	30.98351296144504	122.56158701398739	14.3	107.06666666666666	100.0
416260000	1441066755	30.98350089182134	122.56163268100202	14.3	107.03333333333333	100.0
416260000	1441066756	30.983489826001087	122.56167580708004	14.3	107.0	100.0
416260000	1441066757	30.983478798850935	122.56172019825381	14.3	106.96666666666667	100.0
416260000	1441066758	30.983466845232233	122.56176966055219	14.3	106.93333333333334	100.0
416260000	1441066759	30.983453000000004	122.561828	14.3	106.9	100.0
416260000	1441066760	30.983436561167284	122.56189795968223	14.283333333333333	106.8	99.83333333333334
416260000	1441066761	30.983417879406616	122.56197803094157	14.266666666666667	106.7	99.66666666666667
416260000	1441066762	30.98339756855941	122.56206564218782	14.25	106.60000000000001	99.5
416260000	1441066763	30.98337624247246	122.56215822183407	14.233333333333333	106.5	99.33333333333333
416260000	1441066764	30.98335451499907	122.56225319829753	14.216666666666667	106.39999999999999	99.16666666666667
416260000	1441066765	30.983333	122.562348	14.2	106.3	99.0
416260000	1441066766	30.98331221991407	122.56244051308909	14.2	106.13333333333334	99.0
416260000	1441066767	30.983292331467435	122.56253045460008	14.2	105.96666666666667	99.0
416260000	1441066768	30.983273399956836	122.56261799928986	14.2	105.80000000000001	99.0
416260000	1441066769	30.98325549067845	122.56270332191525	14.2	105.63333333333333	99.0
416260000	1441066770	30.98323866892782	122.56278659723304	14.2	105.46666666666667	99.0
416260000	1441066771	30.983222999999995	122.56286800000001	14.2	105.3	99.0
416260000	1441066772	30.983208491325293	122.56294761663656	14.18	104.97999999999999	99.2
416260000	1441066773	30.983194918877395	122.56302518021752	14.16	104.66000000000001	99.4
416260000	1441066774	30.98318200076654	122.56310033548061	14.139999999999999	104.34	99.6
416260000	1441066775	30.983169455103557	122.56317272716272	14.12	104.02000000000001	99.8
416260000	1441066776	30.98315699999999	122.563242	14.1	103.7	100.0
416260000	1441066777	30.98314439242744	122.5633080385533	14.1	103.68571428571428	100.14285714285715
416260000	1441066778	30.98313154479517	122.56337168668423	14.1	103.67142857142856	100.28571428571429
416260000	1441066779	30.983118408369997	122.56343402807909	14.1	103.65714285714286	100.42857142857143
416260000	1441066780	30.983104934416474	122.56349614642352	14.1	103.64285714285714	100.57142857142857
416260000	1441066781	30.9830910741971	122.56355912540246	14.1	103.62857142857142	100.71428571428572
416260000	1441066782	30.983076778972244	122.56362404870016	14.1	103.6142857142857	100.85714285714285
416260000	1441066783	30.983062000000007	122.563692	14.1	103.6	101.0
416260000	1441066784	30.983046718916388	122.56376367417856	14.1	103.66666666666667	101.33333333333333
416260000	1441066785	30.983031038877886	122.56383821088815	14.1	103.73333333333333	101.66666666666667
416260000	1441066786	30.983015093423603	122.56391436097606	14.1	103.80000000000001	102.0
416260000	1441066787	30.98299901609545	122.56399087529067	14.1	103.86666666666666	102.33333333333333
416260000	1441066788	30.98298294043831	122.56406650468169	14.1	103.93333333333334	102.66666666666667
416260000	1441066789	30.982966999999995	122.56414	14.1	104.0	103.0
416260000	1441066790	30.982951237239877	122.56421059263455	14.1	104.11666666666667	103.16666666666667
416260000	1441066791	30.982935330253056	122.56427943612209	14.1	104.23333333333335	103.33333333333333
416260000	1441066792	30.98291886604025	122.56434816453424	14.1	104.35	103.5
416260000	1441066793	30.982901431598723	122.56441841194041	14.1	104.46666666666667	103.66666666666667
416260000	1441066794	30.982882613922072	122.56449181240757	14.1	104.58333333333333	103.83333333333334
416260000	1441066795	30.982861999999994	122.56457000000002	14.1	104.7	104.0
416260000	1441066796	30.982839380567857	122.56465396928263	14.12	104.97999999999999	104.2
416260000	1441066797	30.98281536135984	122.56474215683453	14.139999999999999	105.25999999999999	104.4
416260000	1441066798	30.982790751864858	122.56483235974257	14.16	105.54	104.60000000000001
416260000	1441066799	30.982766361577877	122.5649223750987	14.18	105.82	104.80000000000001
416260000	1441066800	30.982742999999996	122.56501	14.2	106.1	105.00000000000001
416260000	1441066801	30.98272128342698	122.56509349394456	14.2	106.11428571428571	105.28571428571429
416260000	1441066802	30.982701055312454	122.56517296601687	14.2	106.12857142857142	105.57142857142858
416260000	1441066803	30.982681965897527	122.565248987696	14.2	106.14285714285714	105.85714285714286
416260000	1441066804	30.982663665421633	122.56532213045907	14.2	106.15714285714286	106.14285714285714
416260000	1441066805	30.982645804122658	122.56539296578167	14.2	106.17142857142858	106.42857142857143
416260000	1441066806	30.982628032237056	122.56546206513781	14.2	106.18571428571428	106.71428571428571
416260000	1441066807	30.98261	122.56553	14.2	106.2	107.0
416260000	1441066808	30.9825914253592	122.56559725827277	14.2	106.45	107.33333333333333
416260000	1441066809	30.982572297116814	122.5656639935933	14.2	106.7	107.66666666666667
416260000	1441066810	30.982552671788593	122.56573027603217	14.2	106.95000000000002	108.0
416260000	1441066811	30.98253260589014	122.56579617566	14.2	107.20000000000002	108.33333333333333
416260000	1441066812	30.982512155936924	122.56586176254758	14.2	107.45	108.66666666666667
416260000	1441066813	30.98249137844427	122.56592710676581	14.2	107.7	109.0
416260000	1441066814	30.98247032992734	122.56599227838562	14.2	107.95	109.33333333333333
416260000	1441066815	30.982449066901175	122.56605734747814	14.2	108.2	109.66666666666667
416260000	1441066816	30.982427645880684	122.56612238411451	14.2	108.45	110.0
416260000	1441066817	30.982406123380578	122.56618745836604	14.2	108.7	110.33333333333333
416260000	1441066818	30.98238455591554	122.56625264030406	14.2	108.95	110.66666666666667
416260000	1441066819	30.982363	122.56631800000001	14.2	109.2	111.0
416260000	1441066820	30.982341409964246	122.56638374727089	14.216666666666667	109.56666666666666	111.16666666666667
416260000	1441066821	30.982319331401627	122.56645065091458	14.233333333333333	109.93333333333334	111.33333333333333
416260000	1441066822	30.982296207719585	122.56651961947225	14.25	110.30000000000001	111.50000000000001
416260000	1441066823	30.98227148232358	122.5665915614824	14.266666666666667	110.66666666666667	111.66666666666667
416260000	1441066824	30.98224459861681	122.56666738548083	14.283333333333333	111.03333333333335	111.83333333333334
416260000	1441066825	30.982215	122.566748	14.3	111.4	112.0
416260000	1441066826	30.982182443640777	122.56683367391163	14.3	111.80000000000001	112.16666666666667
416260000	1441066827	30.982147941786025	122.56692211745873	14.3	112.2	112.33333333333333
416260000	1441066828	30.982112820459268	122.56701040123453	14.3	112.6	112.5
416260000	1441066829	30.982078405692064	122.56709559584137	14.3	113.0	112.66666666666667
416260000	1441066830	30.982046023523672	122.56717477189027	14.3	113.39999999999999	112.83333333333334
416260000	1441066831	30.982017	122.567245	14.3	113.8	113.0
416260000	1441066832	30.9819920957824	122.5673046196499	14.3	114.12	113.2
416260000	1441066833	30.98196980997312	122.56735704573693	14.3	114.44	113.4
416260000	1441066834	30.981948076276527	122.56740696200347	14.3	114.75999999999999	113.60000000000001
416260000	1441066835	30.981924828389232	122.56745905218307	14.3	115.08	113.80000000000001
416260000	1441066836	30.981897999999994	122.56751800000002	14.3	115.39999999999999	114.00000000000001
416260000	1441066837	30.981866135319745	122.5675871559024	14.316666666666666	115.71666666666668	114.00000000000001
416260000	1441066838	30.981830220680003	122.56766453727141	14.333333333333334	116.03333333333333	114.00000000000001
416260000	1441066839	30.98179185294848	122.5677468282289	14.350000000000001	116.35	114.00000000000001
416260000	1441066840	30.981752629000596	122.56783071290637	14.366666666666667	116.66666666666667	114.00000000000001
416260000	1441066841	30.98171414572028	122.56791287544581	14.383333333333333	116.98333333333335	114.00000000000001
416260000	1441066842	30.981678000000002	122.56799	14.4	117.30000000000001	114.00000000000001
416260000	1441066843	30.981645367249595	122.56805960957146	14.4	117.47142857142858	113.85714285714286
416260000	1441066844	30.981615736920812	122.56812258252734	14.4	117.64285714285714	113.71428571428572
416260000	1441066845	30.98158817697147	122.56818063607024	14.4	117.81428571428572	113.57142857142857
416260000	1441066846	30.981561755355564	122.56823548739774	14.4	117.98571428571431	113.42857142857144
416260000	1441066847	30.981535540023728	122.56828885370307	14.4	118.15714285714287	113.28571428571429
416260000	1441066848	30.981508598923632	122.56834245217543	14.4	118.32857142857144	113.14285714285715
416260000	1441066849	30.98148	122.56839800000002	14.4	118.50000000000001	113.0
416260000	1441066850	30.981449026950013	122.56845692090684	14.416666666666668	118.61666666666667	113.0
416260000	1441066851	30.981415826490732	122.56851946481967	14.433333333333334	118.73333333333335	113.0
416260000	1441066852	30.981380761094268	122.56858558821143	14.45	118.85000000000001	113.0
416260000	1441066853	30.98134419323254	122.56865524755571	14.466666666666667	118.96666666666668	113.0
416260000	1441066854	30.98130648537726	122.56872839932683	14.483333333333334	119.08333333333334	113.0
416260000	1441066855	30.981268	122.568805	14.5	119.20000000000002	113.0
416260000	1441066856	30.981229085413396	122.56888483200613	14.5	119.23333333333333	112.83333333333334
416260000	1441066857	30.98119003329587	122.56896698159626	14.5	119.26666666666668	112.66666666666667
416260000	1441066858	30.981151121169507	122.5690503609785	14.5	119.30000000000001	112.5
416260000	1441066859	30.981112626559142	122.56913388236374	14.5	119.33333333333333	112.33333333333333
416260000	1441066860	30.981074826992476	122.56921645796551	14.5	119.36666666666667	112.16666666666667
416260000	1441066861	30.981037999999995	122.569297	14.5	119.4	112.0
416260000	1441066862	30.981002386059245	122.56937459831735	14.5	119.36666666666667	111.83333333333334
416260000	1441066863	30.980968077426862	122.5694490532953	14.5	119.33333333333333	111.66666666666667
416260000	1441066864	30.980935129303944	122.56952034294328	14.5	119.30000000000001	111.50000000000001
416260000	1441066865	30.98090359689139	122.56958844527057	14.5	119.26666666666668	111.33333333333333
416260000	1441066866	30.980873535389904	122.56965333828643	14.5	119.23333333333333	111.16666666666667
416260000	1441066867	30.980845000000002	122.569715	14.5	119.20000000000002	111.0
416260000	1441066868	30.980817944407573	122.56977361267349	14.5	119.08333333333334	110.83333333333334
416260000	1441066869	30.98079191623991	122.56983017558073	14.5	118.96666666666668	110.66666666666667
416260000	1441066870	30.980766361607785	122.56988589224639	14.5	118.85000000000001	110.5
416260000	1441066871	30.980740726619796	122.56994196619232	14.5	118.73333333333335	110.33333333333333
416260000	1441066872	30.980714457382444	122.56999960093798	14.5	118.61666666666667	110.16666666666667
416260000	1441066873	30.980687	122.57006	14.5	118.50000000000001	110.0
416260000	1441066874	30.980657980538535	122.57012402622789	14.48	118.38000000000001	109.8
416260000	1441066875	30.98062774491979	122.57019117981238	14.46	118.26000000000002	109.60000000000001
416260000	1441066876	30.980596819030936	122.57026062028169	14.44	118.14	109.4
416260000	1441066877	30.980565728760787	122.57033150716649	14.42	118.02000000000001	109.2
416260000	1441066878	30.980534999999996	122.570403	14.4	117.90000000000002	109.0
416260000	1441066879	30.980505035620705	122.57047439587654	14.4	117.74285714285716	108.85714285714285
416260000	1441066880	30.980475746414864	122.5705455421256	14.4	117.5857142857143	108.71428571428572
416260000	1441066881	30.980446920154236	122.57061642363468	14.4	117.42857142857144	108.57142857142857
416260000	1441066882	30.98041834461062	122.57068702529065	14.4	117.27142857142859	108.42857142857143
416260000	1441066883	30.98038980755581	122.57075733197986	14.4	117.11428571428573	108.28571428571428
416260000	1441066884	30.98036109676167	122.57082732858794	14.4	116.95714285714287	108.14285714285715
416260000	1441066885	30.980332000000004	122.57089699999999	14.4	116.80000000000001	108.0
416260000	1441066886	30.980302372499526	122.57096635261487	14.383333333333333	116.65000000000002	108.0
416260000	1441066887	30.980272339316155	122.5710354788888	14.366666666666667	116.5	108.0
416260000	1441066888	30.980242092962364	122.5711044927927	14.350000000000001	116.35000000000001	108.0
416260000	1441066889	30.980211825950416	122.57117350829795	14.333333333333334	116.20000000000002	108.0
416260000	1441066890	30.98018173079238	122.57124263937631	14.316666666666666	116.05000000000001	108.0
416260000	1441066891	30.980152000000004	122.571312	14.3	115.90000000000002	108.0
416260000	1441066892	30.98012279768934	122.57138163025881	14.3	115.76000000000002	107.8
416260000	1441066893	30.98009417439448	122.57145127471155	14.3	115.62	107.6
416260000	1441066894	30.98006615225458	122.57152060403467	14.3	115.48000000000002	107.4
416260000	1441066895	30.980038753409556	122.57158928890509	14.3	115.34	107.2
416260000	1441066896	30.98001200000001	122.571657	14.3	115.2	107.0
416260000	1441066897	30.979985851024246	122.57172363234491	14.3	115.07142857142857	107.0
416260000	1441066898	30.979960012908485	122.57178997835598	14.3	114.94285714285716	107.0
416260000	1441066899	30.979934128934115	122.5718570547952	14.3	114.81428571428572	107.0
416260000	1441066900	30.979907842380328	122.57192587842255	14.3	114.68571428571428	107.0
416260000	1441066901	30.979880796524128	122.57199746599588	14.3	114.55714285714286	107.0
416260000	1441066902	30.979852634640057	122.57207283427067	14.3	114.42857142857143	107.0
416260000	1441066903	30.979823	122.572153	14.3	114.3	107.0
416260000	1441066904	30.97979176139315	122.5722383240119	14.283333333333333	114.19999999999999	107.0
416260000	1441066905	30.979759689690436	122.57232654344631	14.266666666666667	114.10000000000001	107.0
416260000	1441066906	30.979727781289938	122.57241473952735	14.25	114.00000000000001	107.0
416260000	1441066907	30.979697032597777	122.57249999348653	14.233333333333333	113.9	107.0
416260000	1441066908	30.979668440027666	122.57257938656251	14.216666666666667	113.8	107.0
416260000	1441066909	30.979642999999996	122.57265000000001	14.2	113.7	107.0
416260000	1441066910	30.979621244298002	122.57271020737309	14.2	113.65	107.16666666666666
416260000	1441066911	30.97960184613503	122.57276355155375	14.2	113.60000000000001	107.33333333333333
416260000	1441066912	30.979583014073686	122.57281486773047	14.2	113.55000000000001	107.5
416260000	1441066913	30.979562956668417	122.57286899108384	14.2	113.5	107.66666666666667
416260000	1441066914	30.979539882465286	122.57293075678629	14.2	113.45	107.83333333333333
416260000	1441066915	30.979511999999993	122.57300500000001	14.2	113.4	108.0
416260000	1441066916	30.97947821569738	122.57309465500104	14.2	113.34000000000002	108.0
416260000	1441066917	30.979440227587986	122.57319505256976	14.2	113.28	108.0
416260000	1441066918	30.97940043161968	122.5732996226279	14.2	113.22	108.0
416260000	1441066919	30.979361223760673	122.57340179511725	14.2	113.16	108.0
416260000	1441066920	30.979324999999996	122.57349499999998	14.2	113.1	108.0
416260000	1441066921	30.97929356960191	122.57357433064031	14.214285714285714	113.11428571428571	108.0
416260000	1441066922	30.97926639486557	122.57364153394404	14.228571428571428	113.12857142857143	108.0
416260000	1441066923	30.979242351338307	122.57370002019253	14.242857142857142	113.14285714285714	108.0
416260000	1441066924	30.97922031455892	122.57375319965875	14.257142857142858	113.15714285714286	108.0
416260000	1441066925	30.979199160059487	122.57380448260913	14.271428571428572	113.17142857142858	108.0
416260000	1441066926	30.97917776336632	122.57385727930445	14.285714285714286	113.1857142857143	108.0
416260000	1441066927	30.979155	122.573915	14.3	113.2	108.0
416260000	1441066928	30.979130061453915	122.57398007947194	14.283333333333333	113.25	108.16666666666667
416260000	1441066929	30.97910340313485	122.5740510506015	14.266666666666667	113.3	108.33333333333333
416260000	1441066930	30.979075796432337	122.57412547080021	14.25	113.35	108.5
416260000	1441066931	30.979048012741146	122.57420089748436	14.233333333333333	113.4	108.66666666666667
416260000	1441066932	30.979020823461692	122.57427488807546	14.216666666666667	113.45	108.83333333333334
416260000	1441066933	30.978994999999998	122.574345	14.2	113.5	109.0
416260000	1441066934	30.978971082561777	122.57440948311665	14.216666666666667	113.53333333333333	109.0
416260000	1441066935	30.978948686532654	122.57446935699612	14.233333333333333	113.56666666666668	109.0
416260000	1441066936	30.97892719608973	122.57452633363364	14.25	113.60000000000001	109.0
416260000	1441066937	30.978905995406727	122.57458212502125	14.266666666666667	113.63333333333333	109.0
416260000	1441066938	30.978884468654275	122.574638443148	14.283333333333333	113.66666666666667	109.0
416260000	1441066939	30.978861999999992	122.574697	14.3	113.7	109.0
416260000	1441066940	30.978838075824676	122.57475919170233	14.3	113.76666666666667	109.16666666666667
416260000	1441066941	30.978812591372407	122.57482515094641	14.3	113.83333333333333	109.33333333333333
416260000	1441066942	30.97878554410343	122.57489469456533	14.3	113.9	109.50000000000001
416260000	1441066943	30.978756931478042	122.57496763939203	14.3	113.96666666666667	109.66666666666667
416260000	1441066944	30.978726750956678	122.57504380225934	14.3	114.03333333333333	109.83333333333334
416260000	1441066945	30.978695	122.575123	14.3	114.10000000000001	110.0
416260000	1441066946	30.97866176230473	122.57520491212463	14.3	114.2	110.0
416260000	1441066947	30.97862746651216	122.57528866885691	14.3	114.3	110.0
416260000	1441066948	30.978592627501868	122.5753732631013	14.3	114.4	110.0
416260000	1441066949	30.978557760156068	122.57545768776546	14.3	114.50000000000001	110.0
416260000	1441066950	30.978523379359622	122.57554093576034	14.3	114.60000000000002	110.0
416260000	1441066951	30.978490000000004	122.575622	14.3	114.70000000000002	110.0
416260000	1441066952	30.978458063799646	122.57569999886546	14.3	114.76	110.0
416260000	1441066953	30.97842771981249	122.57577455259529	14.3	114.82000000000001	110.0
416260000	1441066954	30.978399043925375	122.5758454068923	14.3	114.88000000000001	110.0
416260000	1441066955	30.97837211202544	122.57591230745949	14.3	114.94	110.0
416260000	1441066956	30.978347000000003	122.575975	14.3	115.0	110.0
416260000	1441066957	30.97832364220132	122.57603358688809	14.3	115.04285714285714	110.0
416260000	1441066958	30.97830140683994	122.57608959718162	14.3	115.08571428571427	110.0
416260000	1441066959	30.97827952058807	122.5761449166062	14.3	115.12857142857143	110.0
416260000	1441066960	30.97825721011456	122.57620143088387	14.3	115.17142857142856	110.0
416260000	1441066961	30.978233702084875	122.57626102573309	14.3	115.21428571428572	110.0
416260000	1441066962	30.978208223160852	122.57632558686845	14.3	115.25714285714285	110.0
416260000	1441066963	30.97818	122.57639700000001	14.3	115.3	110.0
416260000	1441066964	30.978148607750985	122.576476294488	14.316666666666666	115.35	109.83333333333334
416260000	1441066965	30.97811501554612	122.57656107431353	14.333333333333334	115.39999999999999	109.66666666666667
416260000	1441066966	30.978080541020553	122.57664808712026	14.350000000000001	115.44999999999999	109.50000000000001
416260000	1441066967	30.97804650181806	122.57673408056087	14.366666666666667	115.49999999999999	109.33333333333333
416260000	1441066968	30.978014215591028	122.57681580229735	14.383333333333333	115.54999999999998	109.16666666666667
416260000	1441066969	30.977985000000004	122.57689	14.4	115.59999999999998	109.0
416260000	1441066970	30.97795970521687	122.5769545461091	14.4	115.59999999999998	109.0
416260000	1441066971	30.97793731143345	122.57701181211714	14.4	115.59999999999998	109.0
416260000	1441066972	30.977916331339664	122.5770652942723	14.4	115.59999999999998	109.0
416260000	1441066973	30.977895277618916	122.5771184888158	14.4	115.59999999999998	109.0
416260000	1441066974	30.977872662948656	122.57717489198242	14.4	115.59999999999998	109.0
416260000	1441066975	30.977846999999997	122.57723800000001	14.4	115.59999999999998	109.0
416260000	1441066976	30.97781726107687	122.57731026168834	14.4	115.58333333333331	109.0
416260000	1441066977	30.977784257040934	122.57738993626413	14.4	115.56666666666666	109.0
416260000	1441066978	30.9777492583986	122.5774742355494	14.4	115.54999999999998	109.0
416260000	1441066979	30.977713535662872	122.57756037137374	14.4	115.53333333333332	109.0
416260000	1441066980	30.977678359354083	122.5776455555751	14.4	115.51666666666667	109.0
416260000	1441066981	30.977645000000003	122.57772700000001	14.4	115.49999999999999	109.0
416260000	1441066982	30.977614368725195	122.57780267217984	14.4	115.42	109.0
416260000	1441066983	30.97758593901662	122.57787356235706	14.4	115.34	109.0
416260000	1441066984	30.977558824947415	122.57794141644672	14.4	115.25999999999998	109.0
416260000	1441066985	30.97753214058674	122.5780079803591	14.4	115.17999999999998	109.0
416260000	1441066986	30.977504999999994	122.578075	14.4	115.1	109.0
416260000	1441066987	30.977476758160023	122.57814376081411	14.383333333333333	115.05	109.0
416260000	1441066988	30.977447733682467	122.5782137064176	14.366666666666667	115.0	109.0
416260000	1441066989	30.97741848609587	122.57828381997204	14.350000000000001	114.95	109.0
416260000	1441066990	30.97738957493095	122.57835308464195	14.333333333333334	114.9	109.0
416260000	1441066991	30.97736155972066	122.57842048359461	14.316666666666666	114.85000000000001	109.0
416260000	1441066992	30.977334999999997	122.578485	14.3	114.80000000000001	109.0
416260000	1441066993	30.977310258357022	122.57854597525954	14.316666666666666	114.86666666666667	108.83333333333334
416260000	1441066994	30.97728690958434	122.57860418369144	14.333333333333334	114.93333333333335	108.66666666666667
416260000	1441066995	30.97726433152369	122.57866075784054	14.350000000000001	115.00000000000003	108.5
416260000	1441066996	30.97724190201469	122.578716830249	14.366666666666667	115.06666666666666	108.33333333333333
416260000	1441066997	30.977218998894944	122.57877353345644	14.383333333333333	115.13333333333334	108.16666666666667
416260000	1441066998	30.977195	122.57883199999999	14.4	115.2	108.0
416260000	1441066999	30.977169411256803	122.57889317648983	14.4	115.3	107.71428571428571
416260000	1441067000	30.977142250964718	122.57895726583752	14.4	115.40000000000002	107.42857142857143
416260000	1441067001	30.977113665516256	122.57902428503019	14.4	115.50000000000001	107.14285714285715
416260000	1441067002	30.977083801303646	122.5790942510552	14.4	115.60000000000001	106.85714285714285
416260000	1441067003	30.977052804718937	122.5791671809	14.4	115.7	106.57142857142857
416260000	1441067004	30.97702082215386	122.57924309155229	14.4	115.80000000000003	106.28571428571428
416260000	1441067005	30.976988	122.579322	14.4	115.90000000000002	106.0
416260000	1441067006	30.976954514122045	122.57940374102834	14.4	115.73333333333335	105.83333333333333
416260000	1441067007	30.97692065827912	122.57948742061143	14.4	115.56666666666669	105.66666666666667
416260000	1441067008	30.97688675570624	122.57957196252273	14.4	115.39999999999999	105.5
416260000	1441067009	30.976853129641196	122.57965629053838	14.4	115.23333333333333	105.33333333333334
416260000	1441067010	30.97682010332464	122.57973932843704	14.4	115.06666666666666	105.16666666666667
416260000	1441067011	30.976787999999992	122.57982000000001	14.4	114.9	105.00000000000001
416260000	1441067012	30.976757121778054	122.5798973874489	14.38	114.72000000000001	104.80000000000001
416260000	1441067013	30.976727686230483	122.57997120675915	14.360000000000001	114.54	104.60000000000001
416260000	1441067014	30.9766998897939	122.58004133234478	14.34	114.36000000000001	104.4
416260000	1441067015	30.9766739289049	122.58010763862019	14.32	114.18	104.2
416260000	1441067016	30.976649999999992	122.58017	14.3	114.00000000000001	104.0
416260000	1441067017	30.97662815113789	122.58022863048173	14.3	113.80000000000001	103.85714285714286
416260000	1441067018	30.9766078368649	122.58028510239251	14.3	113.60000000000001	103.71428571428572
416260000	1441067019	30.97658836334637	122.58034132763895	14.3	113.4	103.57142857142857
416260000	1441067020	30.976569036744205	122.58039921812443	14.3	113.19999999999999	103.42857142857144
416260000	1441067021	30.97654916321684	122.58046068574922	14.3	113.0	103.28571428571429
416260000	1441067022	30.976528048918777	122.58052764241009	14.3	112.8	103.14285714285715
416260000	1441067023	30.976504999999992	122.580602	14.3	112.6	103.0
416260000	1441067024	30.9764796039763	122.58068477396753	14.283333333333333	112.39999999999999	102.83333333333334
416260000	1441067025	30.976452573847684	122.58077339400123	14.266666666666667	112.19999999999999	102.66666666666667
416260000	1441067026	30.976424903992793	122.58086439335563	14.25	112.0	102.50000000000001
416260000	1441067027	30.97639758879982	122.58095430529274	14.233333333333333	111.80000000000001	102.33333333333333
416260000	1441067028	30.976371622666637	122.58103966308204	14.216666666666667	111.60000000000001	102.16666666666667
416260000	1441067029	30.976347999999994	122.58111699999999	14.2	111.4	102.0
416260000	1441067030	30.9763273626039	122.58118402781561	14.2	111.26666666666668	102.0
416260000	1441067031	30.976308941843087	122.58124317224613	14.2	111.13333333333334	102.0
416260000	1441067032	30.976291616464977	122.58129803748983	14.2	110.99999999999999	102.0
416260000	1441067033	30.976274265210037	122.58135222773936	14.2	110.86666666666666	102.0
416260000	1441067034	30.9762557668125	122.58140934718207	14.2	110.73333333333333	102.0
416260000	1441067035	30.976235	122.581473	14.2	110.6	102.0
416260000	1441067036	30.976211190850073	122.58154576281453	14.183333333333334	110.46666666666665	101.83333333333334
416260000	1441067037	30.9761849548667	122.58162610202797	14.166666666666666	110.33333333333333	101.66666666666667
416260000	1441067038	30.97615725491522	122.5817114564924	14.149999999999999	110.19999999999999	101.5
416260000	1441067039	30.97612905386702	122.58179926506548	14.133333333333333	110.06666666666666	101.33333333333333
416260000	1441067040	30.976101314600243	122.58188696661124	14.116666666666667	109.93333333333334	101.16666666666667
416260000	1441067041	30.97607500000001	122.581972	14.1	109.8	101.0
416260000	1441067042	30.976050868971996	122.58205230406568	14.1	109.66	100.8
416260000	1441067043	30.97602886448101	122.58212781747568	14.1	109.52	100.60000000000001
416260000	1441067044	30.97600872550473	122.58219897885367	14.1	109.38000000000001	100.4
416260000	1441067045	30.975990191019424	122.5822662268216	14.1	109.24	100.2
416260000	1441067046	30.975973	122.58233000000001	14.1	109.1	100.0
416260000	1441067047	30.975956875452297	122.582390865568	14.1	108.94999999999999	99.83333333333334
416260000	1441067048	30.975941476509092	122.58244990494295	14.1	108.8	99.66666666666667
416260000	1441067049	30.97592644633298	122.58250832810045	14.1	108.64999999999999	99.5
416260000	1441067050	30.975911428084398	122.5825673450145	14.1	108.5	99.33333333333333
416260000	1441067051	30.97589606492147	122.58262816565745	14.1	108.35000000000001	99.16666666666667
416260000	1441067052	30.97588	122.582692	14.1	108.2	99.0
416260000	1441067053	30.97586297420406	122.58275969202944	14.083333333333332	108.0	99.0
416260000	1441067054	30.97584511933977	122.58283062180612	14.066666666666666	107.8	99.0
416260000	1441067055	30.97582666494555	122.58290380340975	14.05	107.6	99.0
416260000	1441067056	30.975807840561963	122.58297825092139	14.033333333333333	107.4	99.0
416260000	1441067057	30.975788875731777	122.5830529784235	14.016666666666666	107.2	99.0
416260000	1441067058	30.975769999999997	122.583127	14.0	107.0	99.0
416260000	1441067059	30.975751385635466	122.58319963711746	14.0	106.87142857142857	99.0
416260000	1441067060	30.97573297579374	122.58327144076762	14.0	106.74285714285713	99.0
416260000	1441067061	30.97571465635028	122.58334326932267	14.0	106.61428571428571	99.0
416260000	1441067062	30.975696313178627	122.58341598115375	14.0	106.48571428571428	99.0
416260000	1441067063	30.975677832150364	122.58349043463103	14.0	106.35714285714286	99.0
416260000	1441067064	30.975659099135033	122.58356748812373	14.0	106.22857142857141	99.0
416260000	1441067065	30.975639999999995	122.58364800000001	14.0	106.1	99.0
416260000	1441067066	30.97562047466008	122.58373243619201	13.983333333333334	105.95	99.0
416260000	1441067067	30.97560067922926	122.58381969289253	13.966666666666667	105.8	99.0
416260000	1441067068	30.975580823874648	122.58390827386111	13.95	105.64999999999999	99.0
416260000	1441067069	30.975561118767388	122.58399668285927	13.933333333333334	105.5	99.0
416260000	1441067070	30.975541774082764	122.58408342365044	13.916666666666668	105.35000000000001	99.0
416260000	1441067071	30.975523000000003	122.584167	13.9	105.2	99.0
416260000	1441067072	30.97550495034195	122.58424631529931	13.9	105.18	99.2
416260000	1441067073	30.975487553492403	122.5843218714373	13.9	105.16000000000001	99.4
416260000	1441067074	30.975470681472995	122.58439456992616	13.9	105.14	99.6
416260000	1441067075	30.975454206303105	122.58446531227706	13.9	105.12	99.8
416260000	1441067076	30.975438000000008	122.584535	13.9	105.10000000000001	100.0
416260000	1441067077	30.97542194926375	122.58460439404224	13.9	105.13333333333334	100.0
416260000	1441067078	30.975405999532263	122.58467369310296	13.9	105.16666666666667	100.0
416260000	1441067079	30.975390110928	122.58474295531927	13.9	105.19999999999999	100.0
416260000	1441067080	30.97537424357326	122.58481223882814	13.9	105.23333333333333	100.0
416260000	1441067081	30.975358357590256	122.58488160176636	13.9	105.26666666666667	100.0
416260000	1441067082	30.97534241310105	122.58495110227062	13.9	105.3	100.0
416260000	1441067083	30.97532637022755	122.58502079847743	13.9	105.33333333333334	100.0
416260000	1441067084	30.975310189091584	122.5850907485231	13.9	105.36666666666667	100.0
416260000	1441067085	30.97529382981485	122.58516101054383	13.9	105.4	100.0
416260000	1441067086	30.975277252518858	122.58523164267568	13.9	105.43333333333334	100.0
416260000	1441067087	30.975260417325067	122.58530270305452	13.9	105.46666666666667	100.0
416260000	1441067088	30.975243284354733	122.58537424981604	13.9	105.5	100.0
416260000	1441067089	30.97522581372901	122.58544634109583	13.9	105.53333333333333	100.0
416260000	1441067090	30.975207965568913	122.58551903502921	13.9	105.56666666666668	100.0
416260000	1441067091	30.97518969999532	122.58559238975141	13.9	105.6	100.0
416260000	1441067092	30.97517097712894	122.5856664633974	13.9	105.63333333333333	100.0
416260000	1441067093	30.975151757090355	122.58574131410208	13.9	105.66666666666667	100.0
416260000	1441067094	30.975131999999988	122.585817	13.9	105.7	100.0
416260000	1441067095	30.975111708796884	122.58589344199507	13.914285714285715	106.01428571428572	99.71428571428572
416260000	1441067096	30.975091057695547	122.58597001206898	13.928571428571429	106.32857142857144	99.42857142857143
416260000	1441067097	30.975070263730938	122.58604594497413	13.942857142857143	106.64285714285715	99.14285714285715
416260000	1441067098	30.975049543939775	122.58612047546421	13.957142857142857	106.95714285714286	98.85714285714285
416260000	1441067099	30.975029115360556	122.58619283829415	13.971428571428572	107.27142857142857	98.57142857142857
416260000	1441067100	30.975009195033426	122.58626226822028	13.985714285714286	107.58571428571429	98.28571428571428
416260000	1441067101	30.97499	122.586328	14.0	107.9	98.0
416260000	1441067102	30.974971671297503	122.58638957716592	14.02	108.12	97.39999999999999
416260000	1441067103	30.974954045940443	122.58644777834743	14.04	108.34	96.8
416260000	1441067104	30.974936884935655	122.58650369094667	14.06	108.56	96.2
416260000	1441067105	30.974919949287884	122.58655840236437	14.08	108.78	95.60000000000001
416260000	1441067106	30.974902999999994	122.586613	14.1	109.0	95.0
416260000	1441067107	30.97488578588022	122.58666876064733	14.083333333333332	108.76666666666667	94.5
416260000	1441067108	30.97486800696326	122.58672771868116	14.066666666666666	108.53333333333333	94.0
416260000	1441067109	30.97484935108707	122.58679209786966	14.05	108.30000000000001	93.50000000000001
416260000	1441067110	30.974829506084543	122.58686412197811	14.033333333333333	108.06666666666668	93.0
416260000	1441067111	30.974808159782476	122.58694601476876	14.016666666666666	107.83333333333333	92.5
416260000	1441067112	30.974784999999997	122.58704	14.0	107.6	92.0
416260000	1441067113	30.974760261694417	122.58714546797914	13.975	107.175	91.50000000000001
416260000	1441067114	30.974736368422047	122.58725047523274	13.95	106.75	91.0
416260000	1441067115	30.97471629092924	122.58734024486482	13.925	106.325	90.5
416260000	1441067116	30.97470300000001	122.5874	13.9	105.9	90.0
416260000	1441067117	30.974697779228823	122.58742305970728	13.9	105.76666666666668	89.66666666666667
416260000	1441067118	30.974695163382087	122.58743512679604	13.9	105.63333333333333	89.33333333333333
416260000	1441067119	30.974687999999993	122.58747000000001	13.9	105.5	89.0
416260000	1441067120	30.974670834010944	122.58755418308453	13.850000000000001	104.7	88.49999999999999
416260000	1441067121	30.974644999999985	122.587685	13.8	103.90000000000002	88.0
416260000	1441067122	30.974617	122.587832	13.7	102.6	87.0
416260000	1441067123	30.974601856802742	122.58791290665168	13.666666666666666	102.16666666666666	87.0
416260000	1441067124	30.974596625121528	122.58794533668764	13.633333333333333	101.73333333333333	87.0
416260000	1441067125	30.974592999999995	122.587977	13.6	101.3	87.0
416260000	1441067126	30.974584882753593	122.58804224821652	13.55	100.60000000000001	86.5
416260000	1441067127	30.974574999999998	122.58812200000001	13.5	99.9	86.0
416260000	1441067128	30.974567	122.58819300000002	13.5	99.1	86.0
416260000	1441067129	30.97455986426897	122.58826458003668	13.433333333333334	98.4	86.0
416260000	1441067130	30.97455317835353	122.58833865747124	13.366666666666667	97.69999999999999	86.0
416260000	1441067131	30.97454700000001	122.58841299999999	13.3	97.0	86.0
416260000	1441067132	30.97454146233642	122.58848593142879	13.3	96.45	85.5
416260000	1441067133	30.97453700000001	122.588558	13.3	95.9	85.0
416260000	1441067134	30.974533705333435	122.5886301893188	13.25	95.7	85.0
416260000	1441067135	30.97453	122.588703	13.2	95.5	85.0
416260000	1441067136	30.974525	122.58877700000001	13.2	94.90000000000002	85.0
416260000	1441067137	30.974521331571665	122.58885250625873	13.2	94.60000000000001	85.0
416260000	1441067138	30.9745189818027	122.5889260102372	13.2	94.30000000000001	85.0
416260000	1441067139	30.974517	122.588993	13.2	94.0	85.0
416260000	1441067140	30.974514643286593	122.5890546649686	13.149999999999999	93.75	84.50000000000001
416260000	1441067141	30.974511999999997	122.589135	13.1	93.5	84.0
416260000	1441067142	30.9745093614635	122.58924826817001	13.1	93.35	84.0
416260000	1441067143	30.974506999999992	122.58934699999999	13.1	93.2	84.0
416260000	1441067144	30.97450503593394	122.58938938735332	13.1	93.2	83.5
416260000	1441067145	30.974503000000002	122.589418	13.1	93.2	83.0
416260000	1441067146	30.97450049476602	122.58948043241452	13.1	93.2	83.0
416260000	1441067147	30.974498	122.58955999999999	13.1	93.2	83.0
416260000	1441067148	30.97449611002735	122.58963150799049	13.1	93.15	83.0
416260000	1441067149	30.974494999999994	122.5897	13.1	93.1	83.0
416260000	1441067150	30.97449471405827	122.58977541073641	13.083333333333332	92.61666666666666	83.0
416260000	1441067151	30.974495191571375	122.58985700090541	13.066666666666666	92.13333333333333	83.0
416260000	1441067152	30.974496345724308	122.58994136271201	13.05	91.65	83.0
416260000	1441067153	30.97449808971053	122.59002508836078	13.033333333333333	91.16666666666667	83.0
416260000	1441067154	30.974500336732298	122.5901047700557	13.016666666666666	90.68333333333334	83.0
416260000	1441067155	30.974502999999995	122.590177	13.0	90.2	83.0
416260000	1441067156	30.974505979486683	122.59023958309864	12.983333333333334	89.9	82.83333333333334
416260000	1441067157	30.974509122189964	122.59029517506691	12.966666666666667	89.6	82.66666666666667
416260000	1441067158	30.974512261856457	122.59034764432288	12.95	89.30000000000001	82.50000000000001
416260000	1441067159	30.974515232225947	122.59040085928477	12.933333333333334	89.00000000000001	82.33333333333333
416260000	1441067160	30.97451786703176	122.590458688371	12.916666666666668	88.7	82.16666666666667
416260000	1441067161	30.97451999999999	122.590525	12.9	88.4	82.0
416260000	1441067162	30.974521510308374	122.59060234906275	12.92	88.64000000000001	82.0
416260000	1441067163	30.974522458973208	122.59068803634041	12.94	88.88000000000001	82.0
416260000	1441067164	30.974522952478612	122.59077804908671	12.96	89.12	82.0
416260000	1441067165	30.97452309731903	122.59086837455528	12.98	89.36	82.0
416260000	1441067166	30.974523000000005	122.590955	13.0	89.6	82.0
416260000	1441067167	30.9745227610392	122.59103486018233	13.0	89.61666666666667	81.66666666666667
416260000	1441067168	30.974522456964966	122.59110867989337	13.0	89.63333333333334	81.33333333333333
416260000	1441067169	30.97452215830365	122.59117813143168	13.0	89.64999999999999	81.0
416260000	1441067170	30.974521935577336	122.59124488709612	13.0	89.66666666666667	80.66666666666667
416260000	1441067171	30.974521859304488	122.5913106191858	13.0	89.68333333333334	80.33333333333333
416260000	1441067172	30.974521999999993	122.59137700000001	13.0	89.7	80.0
416260000	1441067173	30.97452243118855	122.59144525944527	12.983333333333334	89.45	79.83333333333333
416260000	1441067174	30.974523238445745	122.5915148578563	12.966666666666667	89.20000000000002	79.66666666666667
416260000	1441067175	30.97452451036196	122.5915848131751	12.95	88.95000000000002	79.49999999999999
416260000	1441067176	30.974526335529685	122.59165414334376	12.933333333333334	88.7	79.33333333333333
416260000	1441067177	30.974528802543496	122.5917218663046	12.916666666666668	88.45	79.16666666666666
416260000	1441067178	30.974531999999996	122.591787	12.9	88.2	79.0
416260000	1441067179	30.97453597195896	122.59184888906746	12.9	87.82857142857144	79.0
416260000	1441067180	30.97454058432598	122.59190818492492	12.9	87.45714285714286	79.0
416260000	1441067181	30.974545658466198	122.59196586568513	12.9	87.08571428571429	79.0
416260000	1441067182	30.97455101574299	122.59202290946054	12.9	86.71428571428571	79.0
416260000	1441067183	30.974556477517954	122.59208029436346	12.9	86.34285714285714	79.0
416260000	1441067184	30.974561865150932	122.592138998506	12.9	85.97142857142856	79.0
416260000	1441067185	30.974567	122.5922	12.9	85.6	79.0
416260000	1441067186	30.974571775196633	122.59226410553299	12.883333333333333	85.44999999999999	79.0
416260000	1441067187	30.97457637097246	122.59233143609573	12.866666666666667	85.3	79.0
416260000	1441067188	30.974581039334165	122.59240194125547	12.850000000000001	85.14999999999999	79.0
416260000	1441067189	30.974586032288354	122.5924755705801	12.833333333333334	84.99999999999999	79.0
416260000	1441067190	30.97459160184151	122.5925522736384	12.816666666666666	84.85000000000001	79.0
416260000	1441067191	30.974597999999997	122.59263200000001	12.8	84.7	79.0
416260000	1441067192	30.974605364848784	122.5927144655051	12.8	84.60000000000001	79.0
416260000	1441067193	30.974613378788572	122.5927984510722	12.8	84.5	79.0
416260000	1441067194	30.97462161030212	122.59288250388781	12.8	84.4	79.0
416260000	1441067195	30.974629627875878	122.59296517113626	12.8	84.3	79.0
416260000	1441067196	30.97463700000001	122.59304500000002	12.8	84.2	79.0
416260000	1441067197	30.97464340803786	122.59312093331421	12.814285714285715	84.2	79.0
416260000	1441067198	30.974648984833117	122.59319349653173	12.82857142857143	84.2	79.0
416260000	1441067199	30.97465397609728	122.59326361076103	12.842857142857143	84.2	79.0
416260000	1441067200	30.974658627539714	122.5933321971116	12.857142857142858	84.2	79.0
416260000	1441067201	30.974663184867715	122.5934001766939	12.871428571428572	84.2	79.0
416260000	1441067202	30.974667893786673	122.59346847061927	12.885714285714286	84.2	79.0
416260000	1441067203	30.974672999999992	122.59353800000001	12.9	84.2	79.0
416260000	1441067204	30.97467867633963	122.59360933547165	12.9	84.26666666666668	79.0
416260000	1441067205	30.97468480415913	122.59368164575957	12.9	84.33333333333333	79.0
416260000	1441067206	30.97469119194475	122.59375374911076	12.9	84.39999999999999	79.0
416260000	1441067207	30.9746976481854	122.59382446377127	12.9	84.46666666666667	79.0
416260000	1441067208	30.974703981372553	122.59389260798626	12.9	84.53333333333333	79.0
416260000	1441067209	30.974709999999998	122.593957	12.9	84.6	79.0
416260000	1441067210	30.974715578389173	122.59401691927123	12.9	84.53333333333333	78.83333333333333
416260000	1441067211	30.97472085416362	122.59407349011926	12.9	84.46666666666667	78.66666666666667
416260000	1441067212	30.974726030769716	122.5941282980795	12.9	84.39999999999999	78.5
416260000	1441067213	30.974731311651038	122.59418292868816	12.9	84.33333333333333	78.33333333333333
416260000	1441067214	30.974736900248434	122.59423896748234	12.9	84.26666666666668	78.16666666666666
416260000	1441067215	30.974743000000004	122.59429800000001	12.9	84.2	78.0
416260000	1441067216	30.974749760057776	122.59436114023627	12.9	84.03333333333335	78.16666666666666
416260000	1441067217	30.974757112440216	122.59442761601116	12.9	83.86666666666667	78.33333333333333
416260000	1441067218	30.974764934884632	122.5944961836004	12.9	83.7	78.5
416260000	1441067219	30.974773105130698	122.59456559927894	12.9	83.53333333333333	78.66666666666667
416260000	1441067220	30.974781500920823	122.594634619321	12.9	83.36666666666667	78.83333333333333
416260000	1441067221	30.97479	122.594702	12.9	83.2	79.0
416260000	1441067222	30.974798511054075	122.594766973474	12.9	83.05	79.0
416260000	1441067223	30.974807066522796	122.59483067544289	12.9	82.89999999999999	79.0
416260000	1441067224	30.9748157297814	122.5948947174927	12.9	82.74999999999999	79.0
416260000	1441067225	30.97482456420194	122.59496071121025	12.9	82.60000000000001	79.0
416260000	1441067226	30.974833633153143	122.59503026818318	12.9	82.45	79.0
416260000	1441067227	30.974842999999996	122.59510500000002	12.9	82.3	79.0
416260000	1441067228	30.97485265994022	122.59518573675155	12.9	82.3	79.0
416260000	1441067229	30.97486233551837	122.5952701825336	12.9	82.3	79.0
416260000	1441067230	30.97487168112245	122.59535525994114	12.9	82.3	79.0
416260000	1441067231	30.974880351148425	122.59543789156658	12.9	82.3	79.0
416260000	1441067232	30.97488800000001	122.595515	12.9	82.3	79.0
416260000	1441067233	30.974894387279008	122.59558434862508	12.9	82.55714285714285	78.85714285714285
416260000	1441067234	30.974899693354345	122.59564706400718	12.9	82.81428571428572	78.71428571428571
416260000	1441067235	30.974904203782035	122.59570511350864	12.9	83.07142857142857	78.57142857142857
416260000	1441067236	30.974908204113927	122.5957604644932	12.9	83.32857142857142	78.42857142857143
416260000	1441067237	30.97491197989825	122.59581508432582	12.9	83.58571428571427	78.28571428571428
416260000	1441067238	30.974915816679804	122.59587094037242	12.9	83.84285714285714	78.14285714285714
416260000	1441067239	30.97492	122.59593	12.9	84.1	78.0
416260000	1441067240	30.974924762769973	122.5959937222174	12.916666666666668	84.08333333333334	78.0
416260000	1441067241	30.974930127392696	122.59606153259716	12.933333333333334	84.06666666666666	78.0
416260000	1441067242	30.97493606364598	122.59613234835254	12.95	84.05	78.0
416260000	1441067243	30.97494254130975	122.59620508669644	12.966666666666667	84.03333333333335	78.0
416260000	1441067244	30.974949530166203	122.59627866484152	12.983333333333334	84.01666666666667	78.0
416260000	1441067245	30.974957000000003	122.59635200000001	13.0	84.0	78.0
416260000	1441067246	30.974964905655362	122.59642419793893	12.983333333333334	83.75	77.83333333333333
416260000	1441067247	30.974973142206654	122.59649511864593	12.966666666666667	83.5	77.66666666666667
416260000	1441067248	30.974981589785408	122.5965648106635	12.95	83.25	77.5
416260000	1441067249	30.974990128523064	122.59663332253388	12.933333333333334	83.0	77.33333333333334
416260000	1441067250	30.974998638550893	122.59670070279886	12.916666666666668	82.74999999999999	77.16666666666667
416260000	1441067251	30.975007	122.596767	12.9	82.5	77.0
416260000	1441067252	30.975015137743142	122.59683240269148	12.9	82.38333333333333	77.16666666666667
416260000	1441067253	30.97502315561908	122.59689765947937	12.9	82.26666666666667	77.33333333333334
416260000	1441067254	30.975031202206694	122.59696365898336	12.9	82.15	77.5
416260000	1441067255	30.975039426082972	122.59703128982387	12.9	82.03333333333333	77.66666666666667
416260000	1441067256	30.97504797582304	122.59710144062208	12.9	81.91666666666667	77.83333333333333
416260000	1441067257	30.97505699999999	122.59717500000001	12.9	81.8	78.0
416260000	1441067258	30.97506658038708	122.59725249686157	12.9	81.76666666666667	78.0
416260000	1441067259	30.975076531566604	122.59733302123534	12.9	81.73333333333333	78.0
416260000	1441067260	30.975086601325767	122.59741530342971	12.9	81.7	78.0
416260000	1441067261	30.975096537454842	122.59749807375175	12.9	81.66666666666667	78.0
416260000	1441067262	30.97510608774735	122.59758006250712	12.9	81.63333333333334	78.0
416260000	1441067263	30.975115	122.59766000000002	12.9	81.6	78.0
416260000	1441067264	30.975123100940735	122.597736855212	12.9	81.75	78.0
416260000	1441067265	30.975130533011995	122.5978105518386	12.9	81.89999999999999	78.0
416260000	1441067266	30.975137517584077	122.59788125225468	12.9	82.05	78.0
416260000	1441067267	30.975144276026718	122.5979491188359	12.9	82.2	78.0
416260000	1441067268	30.97515102970912	122.59801431395866	12.9	82.35	78.0
416260000	1441067269	30.975157999999997	122.59807700000002	12.9	82.5	78.0
416260000	1441067270	30.975165353790487	122.59813746656584	12.916666666666668	82.51666666666665	77.83333333333333
416260000	1441067271	30.97517304006238	122.59819651217535	12.933333333333334	82.53333333333333	77.66666666666667
416260000	1441067272	30.975180953318773	122.59825506257597	12.95	82.55000000000001	77.5
416260000	1441067273	30.975188988061017	122.59831404351522	12.966666666666667	82.56666666666666	77.33333333333334
416260000	1441067274	30.975197038788796	122.59837438074068	12.983333333333334	82.58333333333333	77.16666666666667
416260000	1441067275	30.975204999999995	122.598437	13.0	82.60000000000001	77.0
416260000	1441067276	30.975212803323927	122.598502537781	13.0	82.63333333333334	77.0
416260000	1441067277	30.975220528921994	122.59857047353182	13.0	82.66666666666667	77.0
416260000	1441067278	30.975228294090186	122.59863999744074	13.0	82.69999999999999	77.0
416260000	1441067279	30.975236216126056	122.59871029969614	13.0	82.73333333333333	77.0
416260000	1441067280	30.975244412328966	122.5987805704864	13.0	82.76666666666667	77.0
416260000	1441067281	30.975252999999995	122.59884999999998	13.0	82.8	77.0
416260000	1441067282	30.9752620533132	122.59891798416237	12.983333333333334	82.58333333333334	77.0
416260000	1441067283	30.97527147392832	122.59898474184673	12.966666666666667	82.36666666666666	77.0
416260000	1441067284	30.97528112037563	122.59905069766303	12.95	82.15	77.0
416260000	1441067285	30.97529085118448	122.59911627622104	12.933333333333334	81.93333333333334	77.0
416260000	1441067286	30.975300524883387	122.59918190213027	12.916666666666668	81.71666666666667	77.0
416260000	1441067287	30.975309999999993	122.59924800000002	12.9	81.5	77.0
416260000	1441067288	30.975319155498823	122.59931489499884	12.9	81.38	77.2
416260000	1441067289	30.97532795209496	122.59938251453289	12.9	81.26	77.4
416260000	1441067290	30.975336370941516	122.59945068656758	12.9	81.14	77.6
416260000	1441067291	30.97534439319191	122.59951923906824	12.9	81.02000000000001	77.8
416260000	1441067292	30.975352	122.59958800000001	12.9	80.9	78.0
416260000	1441067293	30.975359195749515	122.5996568244076	12.914285714285715	81.01428571428572	78.0
416260000	1441067294	30.975366077743065	122.59972567565433	12.928571428571429	81.12857142857143	78.0
416260000	1441067295	30.975372766512866	122.59979454418342	12.942857142857143	81.24285714285716	78.0
416260000	1441067296	30.975379382591168	122.59986342043841	12.957142857142857	81.35714285714286	78.0
416260000	1441067297	30.97538604651025	122.5999322948633	12.971428571428572	81.47142857142858	78.0
416260000	1441067298	30.975392878802417	122.60000115790228	12.985714285714286	81.58571428571429	78.0
416260000	1441067299	30.975399999999993	122.60007	13.0	81.7	78.0
416260000	1441067300	30.975407481820493	122.60013882513046	13.0	81.75	78.0
416260000	1441067301	30.975415200722065	122.60020769138393	13.0	81.8	78.0
416260000	1441067302	30.975422984347855	122.60027667037939	13.0	81.85	78.0
416260000	1441067303	30.97543066034091	122.60034583373529	13.0	81.9	78.0
416260000	1441067304	30.97543805634405	122.60041525306966	13.0	81.95	78.0
416260000	1441067305	30.975444999999997	122.60048500000002	13.0	82.0	78.0
416260000	1441067306	30.975451431388684	122.60055508839295	13.0	82.10000000000001	78.0
416260000	1441067307	30.975457740339742	122.60062530111327	13.0	82.2	78.0
416260000	1441067308	30.97546442912079	122.60069536327663	13.0	82.3	78.0
416260000	1441067309	30.97547200000001	122.60076500000001	13.0	82.4	78.0
416260000	1441067310	30.975480730605174	122.6008340742017	13.0	82.35	78.0
416260000	1441067311	30.97548999999999	122.60090300000002	13.0	82.3	78.0
416260000	1441067312	30.975499103446126	122.60097220271139	13.0	82.36666666666666	78.0
416260000	1441067313	30.97550789956473	122.60104160125124	13.0	82.43333333333334	78.0
416260000	1441067314	30.975516387817258	122.60111098793489	13.0	82.50000000000001	78.0
416260000	1441067315	30.975524567665666	122.60118015507747	13.0	82.56666666666666	78.0
416260000	1441067316	30.9755324385723	122.60124889499417	13.0	82.63333333333334	78.0
416260000	1441067317	30.975540000000006	122.601317	13.0	82.7	78.0
416260000	1441067318	30.97554735237864	122.60138545309242	13.0	82.75	78.0
416260000	1441067319	30.975554999999993	122.60146	13.0	82.8	78.0
416260000	1441067320	30.975563381735988	122.60154542316765	13.0	82.95	77.75
416260000	1441067321	30.975572270965287	122.60163788916181	13.0	83.1	77.5
416260000	1441067322	30.975581274707704	122.60173141057608	13.0	83.25	77.25
416260000	1441067323	30.97559	122.60182	13.0	83.4	77.0
416260000	1441067324	30.975598162694805	122.60189920858627	13.016666666666666	83.35000000000001	77.0
416260000	1441067325	30.975605913850522	122.60197074175343	13.033333333333333	83.3	77.0
416260000	1441067326	30.975613513318468	122.60203784348845	13.05	83.25	77.0
416260000	1441067327	30.975621220942486	122.60210375778034	13.066666666666666	83.2	77.0
416260000	1441067328	30.9756292965596	122.60217172861995	13.083333333333332	83.14999999999999	77.0
416260000	1441067329	30.975637999999996	122.60224500000001	13.1	83.1	77.0
416260000	1441067330	30.975647461663264	122.60232542423383	13.1	83.01666666666667	77.0
416260000	1441067331	30.975657294256123	122.60240928690844	13.1	82.93333333333334	77.0
416260000	1441067332	30.97566698107338	122.60249148192592	13.1	82.85	77.0
416260000	1441067333	30.975676005422663	122.60256690318435	13.1	82.76666666666667	77.0
416260000	1441067334	30.975683850622776	122.60263044457831	13.1	82.68333333333334	77.0
416260000	1441067335	30.97569	122.60267700000001	13.1	82.60000000000001	77.0
416260000	1441067336	30.97569440085711	122.6027060064679	13.1	82.50000000000001	77.25
416260000	1441067337	30.975698856386128	122.60273507351194	13.1	82.4	77.5
416260000	1441067338	30.975705633732755	122.60278635379662	13.1	82.3	77.75
416260000	1441067339	30.975716999999992	122.60288200000001	13.1	82.2	78.0
416260000	1441067340	30.975732999999998	122.603022	13.0	82.2	78.0
416260000	1441067341	30.975746788588207	122.60313774860654	13.0	82.02857142857144	78.14285714285714
416260000	1441067342	30.975757293699587	122.60321874080509	13.0	81.85714285714285	78.28571428571428
416260000	1441067343	30.9757654420163	122.60327453785338	13.0	81.68571428571428	78.42857142857143
416260000	1441067344	30.975772160184857	122.60331470101976	13.0	81.51428571428572	78.57142857142857
416260000	1441067345	30.97577837483126	122.60334879157926	13.0	81.34285714285714	78.71428571428571
416260000	1441067346	30.975785012569006	122.60338637081136	13.0	81.17142857142856	78.85714285714285
416260000	1441067347	30.975793	122.60343700000001	13.0	81.0	79.0
416260000	1441067348	30.975802999999996	122.60350700000001	13.0	81.0	79.0
416260000	1441067349	30.975814579201945	122.60359039421002	13.0	81.07499999999999	79.25
416260000	1441067350	30.975826874954922	122.60368062271095	13.0	81.14999999999999	79.49999999999999
416260000	1441067351	30.97583898322638	122.60377178985804	13.0	81.225	79.75
416260000	1441067352	30.975849999999998	122.60385799999999	13.0	81.3	80.0
416260000	1441067353	30.975859229381452	122.60393470605203	13.014285714285714	81.62857142857142	80.0
416260000	1441067354	30.975866807909618	122.60400275521681	13.028571428571428	81.95714285714284	80.0
416260000	1441067355	30.9758730802251	122.60406434327149	13.042857142857143	82.28571428571428	80.0
416260000	1441067356	30.975878390963132	122.6041216659954	13.057142857142857	82.61428571428571	80.0
416260000	1441067357	30.975883084754404	122.6041769191696	13.071428571428571	82.94285714285714	80.0
416260000	1441067358	30.97588750622571	122.60423229857655	13.085714285714285	83.27142857142856	80.0
416260000	1441067359	30.975892000000005	122.60428999999999	13.1	83.6	80.0
416260000	1441067360	30.975896846965842	122.60435175342701	13.11	83.68999999999998	79.89999999999999
416260000	1441067361	30.975902073087415	122.60441742565375	13.12	83.77999999999999	79.8
416260000	1441067362	30.97590764059886	122.60448641767847	13.129999999999999	83.87	79.7
416260000	1441067363	30.97591351173528	122.60455813049919	13.139999999999999	83.96	79.6
416260000	1441067364	30.97591964873296	122.60463196511374	13.149999999999999	84.04999999999998	79.49999999999999
416260000	1441067365	30.9759260138294	122.60470732251974	13.16	84.14	79.39999999999999
416260000	1441067366	30.975932569263414	122.60478360371448	13.17	84.23	79.3
416260000	1441067367	30.97593927727521	122.604860209695	13.18	84.32	79.2
416260000	1441067368	30.975946100106395	122.60493654145802	13.19	84.41	79.1
416260000	1441067369	30.975952999999997	122.605012	13.2	84.5	79.0
416260000	1441067370	30.975959941269295	122.60508611453967	13.2	84.46	79.1
416260000	1441067371	30.975966896503703	122.60515892718614	13.2	84.42	79.2
416260000	1441067372	30.97597384036122	122.60523060827109	13.2	84.38	79.3
416260000	1441067373	30.975980747499452	122.60530132812615	13.2	84.33999999999999	79.39999999999999
416260000	1441067374	30.975987592575578	122.605371257083	13.2	84.3	79.49999999999999
416260000	1441067375	30.975994350246417	122.60544056547323	13.2	84.26	79.6
416260000	1441067376	30.97600099516839	122.60550942362848	13.2	84.22	79.7
416260000	1441067377	30.976007501997582	122.60557800188032	13.2	84.17999999999999	79.8
416260000	1441067378	30.976013845389666	122.6056464705603	13.2	84.14	79.89999999999999
416260000	1441067379	30.976020000000002	122.605715	13.2	84.1	80.0
416260000	1441067380	30.976025947806473	122.60578372957355	13.2	84.08	80.05
416260000	1441067381	30.97603170007848	122.60585267482546	13.2	84.06	80.10000000000001
416260000	1441067382	30.976037275408387	122.60592182034294	13.2	84.04	80.15
416260000	1441067383	30.97604269238853	122.60599115071327	13.2	84.02	80.2
416260000	1441067384	30.97604796961129	122.60606065052366	13.2	84.0	80.25
416260000	1441067385	30.976053125669132	122.60613030436153	13.2	83.98	80.3
416260000	1441067386	30.9760581791545	122.60620009681419	13.2	83.96000000000001	80.35000000000001
416260000	1441067387	30.976063148659875	122.60627001246911	13.2	83.94000000000001	80.4
416260000	1441067388	30.976068052777812	122.60634003591382	13.2	83.92000000000002	80.44999999999999
416260000	1441067389	30.976072910100847	122.60641015173577	13.2	83.89999999999999	80.5
416260000	1441067390	30.9760777392216	122.6064803445226	13.2	83.88	80.55
416260000	1441067391	30.97608255873268	122.60655059886194	13.2	83.86	80.6
416260000	1441067392	30.976087387226755	122.60662089934145	13.2	83.84	80.64999999999999
416260000	1441067393	30.97609224329653	122.60669123054892	13.2	83.82000000000001	80.69999999999999
416260000	1441067394	30.976097145534727	122.6067615770721	13.2	83.8	80.75
416260000	1441067395	30.976102112534107	122.60683192349883	13.2	83.78	80.8
416260000	1441067396	30.976107162887484	122.60690225441704	13.2	83.76	80.85
416260000	1441067397	30.976112315187677	122.60697255441461	13.2	83.74000000000001	80.9
416260000	1441067398	30.97611758802754	122.6070428080796	13.2	83.72000000000001	80.95
416260000	1441067399	30.97612300000001	122.60711299999998	13.2	83.7	81.0
416260000	1441067400	30.976128557302186	122.60718312243776	13.2	83.9	81.11111111111111
416260000	1441067401	30.976134216548008	122.60725319835007	13.2	84.10000000000001	81.22222222222221
416260000	1441067402	30.976139921955554	122.60732325836784	13.2	84.30000000000001	81.33333333333333
416260000	1441067403	30.976145617742798	122.6073933331218	13.2	84.50000000000001	81.44444444444444
416260000	1441067404	30.9761512481277	122.60746345324257	13.2	84.7	81.55555555555556
416260000	1441067405	30.976156757328102	122.60753364936059	13.2	84.9	81.66666666666667
416260000	1441067406	30.976162089561814	122.60760395210612	13.2	85.1	81.77777777777779
416260000	1441067407	30.976167189046564	122.60767439210926	13.2	85.3	81.88888888888889
416260000	1441067408	30.976172	122.607745	13.2	85.5	82.0
416260000	1441067409	30.976176480220758	122.6078158000013	13.209090909090909	85.62727272727273	81.9090909090909
416260000	1441067410	30.976180641831505	122.6078867907086	13.218181818181817	85.75454545454545	81.81818181818183
416260000	1441067411	30.976184510536005	122.60795796431061	13.227272727272727	85.88181818181818	81.72727272727273
416260000	1441067412	30.976188112038	122.60802931299604	13.236363636363636	86.0090909090909	81.63636363636363
416260000	1441067413	30.976191472041243	122.60810082895372	13.245454545454546	86.13636363636363	81.54545454545455
416260000	1441067414	30.976194616249526	122.60817250437255	13.254545454545454	86.26363636363637	81.45454545454545
416260000	1441067415	30.976197570366626	122.6082443314415	13.263636363636364	86.39090909090909	81.36363636363637
416260000	1441067416	30.976200360096385	122.60831630234955	13.272727272727273	86.51818181818182	81.27272727272728
416260000	1441067417	30.976203011142633	122.60838840928585	13.281818181818183	86.64545454545456	81.18181818181817
416260000	1441067418	30.976205549209215	122.60846064443959	13.290909090909091	86.77272727272728	81.0909090909091
416260000	1441067419	30.976208	122.60853300000001	13.3	86.9	81.0
416260000	1441067420	30.976210387856252	122.60860546369679	13.3	86.87	81.0
416260000	1441067421	30.97621273166876	122.60867800542111	13.3	86.84	81.0
416260000	1441067422	30.97621504896578	122.60875059060444	13.3	86.80999999999999	81.0
416260000	1441067423	30.976217357275637	122.60882318467841	13.3	86.78	81.0
416260000	1441067424	30.976219674126714	122.60889575307463	13.3	86.75	81.0
416260000	1441067425	30.976222017047505	122.60896826122477	13.3	86.72	81.0
416260000	1441067426	30.97622440356655	122.60904067456059	13.3	86.69	81.0
416260000	1441067427	30.976226851212495	122.60911295851382	13.3	86.66	81.0
416260000	1441067428	30.97622937751405	122.60918507851633	13.3	86.63	81.0
416260000	1441067429	30.976231999999992	122.609257	13.3	86.6	81.0
416260000	1441067430	30.976234736827845	122.60932869370536	13.3	86.61999999999999	81.1
416260000	1441067431	30.976237608669685	122.60940015160763	13.3	86.63999999999999	81.2
416260000	1441067432	30.976240636826287	122.60947137099079	13.3	86.66	81.30000000000001
416260000	1441067433	30.97624384259839	122.6095423491388	13.3	86.67999999999999	81.4
416260000	1441067434	30.976247247286786	122.6096130833357	13.3	86.7	81.5
416260000	1441067435	30.97625087219223	122.60968357086564	13.3	86.72	81.6
416260000	1441067436	30.9762547386155	122.60975380901279	13.3	86.74	81.7
416260000	1441067437	30.97625886785736	122.60982379506136	13.3	86.75999999999999	81.8
416260000	1441067438	30.976263281218596	122.60989352629564	13.3	86.78	81.89999999999999
416260000	1441067439	30.97626799999999	122.609963	13.3	86.8	82.0
416260000	1441067440	30.976273031830466	122.61003225348337	13.290000000000001	86.7	82.10000000000001
416260000	1441067441	30.976278329651112	122.61010148415303	13.280000000000001	86.6	82.2
416260000	1441067442	30.976283832730644	122.61017092944074	13.27	86.49999999999999	82.3
416260000	1441067443	30.976289480337307	122.61024082677805	13.26	86.39999999999999	82.4
416260000	1441067444	30.976295211738755	122.61031141359649	13.25	86.3	82.50000000000001
416260000	1441067445	30.976300966202217	122.61038292732745	13.24	86.19999999999999	82.60000000000001
416260000	1441067446	30.976306682994295	122.6104556054022	13.23	86.1	82.69999999999999
416260000	1441067447	30.97631230138107	122.61052968525189	13.219999999999999	86.0	82.8
416260000	1441067448	30.97631776062802	122.6106054043075	13.209999999999999	85.9	82.9
416260000	1441067449	30.976322999999997	122.61068299999998	13.2	85.8	83.0
416260000	1441067450	30.97632796882203	122.61076256835335	13.2	85.86999999999999	83.30000000000001
416260000	1441067451	30.97633265666234	122.61084363976502	13.2	85.94	83.60000000000001
416260000	1441067452	30.97633706315123	122.61092560322558	13.2	86.00999999999999	83.89999999999999
416260000	1441067453	30.976341187920553	122.61100784772542	13.2	86.08	84.2
416260000	1441067454	30.97634503060366	122.61108976225488	13.2	86.14999999999999	84.50000000000001
416260000	1441067455	30.976348590835467	122.61117073580415	13.2	86.22	84.80000000000001
416260000	1441067456	30.976351868252454	122.6112501573633	13.2	86.29	85.1
416260000	1441067457	30.97635486249246	122.61132741592237	13.2	86.36	85.4
416260000	1441067458	30.97635757319481	122.6114019004713	13.2	86.43	85.70000000000002
416260000	1441067459	30.976360000000003	122.611473	13.2	86.5	86.0
416260000	1441067460	30.976362143912674	122.61154035486572	13.21111111111111	86.7	86.33333333333334
416260000	1441067461	30.976364011389496	122.61160461089503	13.222222222222221	86.9	86.66666666666667
416260000	1441067462	30.976365610248344	122.61166666528207	13.233333333333333	87.10000000000001	87.00000000000001
416260000	1441067463	30.97636694830523	122.61172741522103	13.244444444444444	87.3	87.33333333333334
416260000	1441067464	30.976368033374442	122.61178775790631	13.255555555555556	87.5	87.66666666666667
416260000	1441067465	30.97636887326854	122.6118485905323	13.266666666666667	87.7	88.0
416260000	1441067466	30.976369475798393	122.61191081029354	13.277777777777779	87.9	88.33333333333334
416260000	1441067467	30.97636984877314	122.61197531438458	13.28888888888889	88.10000000000001	88.66666666666667
416260000	1441067468	30.976370000000003	122.612043	13.3	88.3	89.0
416260000	1441067469	30.97636993633686	122.61211450579192	13.3	88.51818181818183	89.27272727272727
416260000	1441067470	30.97636966085144	122.61218943624266	13.3	88.73636363636363	89.54545454545455
416260000	1441067471	30.97636917566514	122.61226713729194	13.3	88.95454545454545	89.81818181818183
416260000	1441067472	30.976368482900682	122.61234695487948	13.3	89.17272727272727	90.0909090909091
416260000	1441067473	30.976367584682308	122.61242823494501	13.3	89.3909090909091	90.36363636363637
416260000	1441067474	30.976366483135813	122.61251032342822	13.3	89.60909090909091	90.63636363636363
416260000	1441067475	30.976365180388655	122.6125925662688	13.3	89.82727272727273	90.9090909090909
416260000	1441067476	30.97636367856994	122.61267430940649	13.3	90.04545454545455	91.18181818181817
416260000	1441067477	30.976361979810434	122.61275489878105	13.3	90.26363636363638	91.45454545454545
416260000	1441067478	30.97636008624248	122.61283368033226	13.3	90.48181818181818	91.72727272727273
416260000	1441067479	30.976358	122.61291000000001	13.3	90.7	92.0
416260000	1441067480	30.976355718208307	122.61298338282438	13.31	91.01000000000002	92.30000000000001
416260000	1441067481	30.976353217953115	122.61305407024605	13.32	91.32000000000001	92.60000000000001
416260000	1441067482	30.976350471309217	122.61312248280586	13.33	91.63	92.89999999999999
416260000	1441067483	30.976347450350396	122.61318904104452	13.34	91.94000000000001	93.2
416260000	1441067484	30.976344127149485	122.61325416550265	13.350000000000001	92.25000000000001	93.50000000000001
416260000	1441067485	30.976340473778357	122.61331827672078	13.360000000000001	92.56	93.80000000000001
416260000	1441067486	30.976336462308048	122.61338179523935	13.370000000000001	92.87	94.1
416260000	1441067487	30.976332064808794	122.61344514159865	13.38	93.18	94.4
416260000	1441067488	30.97632725334992	122.61350873633884	13.39	93.49000000000001	94.70000000000002
416260000	1441067489	30.976321999999993	122.61357300000002	13.4	93.80000000000001	95.0
416260000	1441067490	30.97631627580946	122.61363829317601	13.41	94.18	95.2
416260000	1441067491	30.976310047759306	122.61370473667677	13.42	94.56	95.4
416260000	1441067492	30.976303281813067	122.61377239136613	13.43	94.94	95.60000000000001
416260000	1441067493	30.976295943934083	122.61384131810773	13.44	95.32	95.80000000000001
416260000	1441067494	30.9762880000856	122.61391157776514	13.45	95.7	96.00000000000001
416260000	1441067495	30.97627941623063	122.6139832312017	13.46	96.08	96.19999999999999
416260000	1441067496	30.97627015833201	122.61405633928057	13.47	96.46000000000001	96.39999999999999
416260000	1441067497	30.97626019235243	122.61413096286473	13.48	96.83999999999999	96.6
416260000	1441067498	30.976249484254332	122.61420716281702	13.49	97.22	96.8
416260000	1441067499	30.97623799999999	122.61428500000001	13.5	97.6	97.0
416260000	1441067500	30.976225734222638	122.61436443753604	13.5	97.95555555555556	97.1111111111111
416260000	1441067501	30.97621279624045	122.61444504758748	13.5	98.3111111111111	97.22222222222221
416260000	1441067502	30.976199324043986	122.61452630457731	13.5	98.66666666666667	97.33333333333333
416260000	1441067503	30.976185455625068	122.61460768292916	13.5	99.02222222222223	97.44444444444444
416260000	1441067504	30.97617132897685	122.61468865706745	13.5	99.37777777777778	97.55555555555556
416260000	1441067505	30.976157082093835	122.61476870141738	13.5	99.73333333333333	97.66666666666667
416260000	1441067506	30.976142852971815	122.61484729040484	13.5	100.08888888888889	97.77777777777777
416260000	1441067507	30.9761287796078	122.61492389845658	13.5	100.44444444444444	97.88888888888889
416260000	1441067508	30.976115000000007	122.614998	13.5	100.8	98.0
416260000	1441067509	30.97610161887978	122.61506922770982	13.50909090909091	100.8909090909091	98.27272727272727
416260000	1441067510	30.97608860790701	122.61513784724765	13.518181818181818	100.98181818181818	98.54545454545455
416260000	1441067511	30.9760759054727	122.61520428252119	13.527272727272727	101.07272727272728	98.81818181818183
416260000	1441067512	30.97606344996692	122.61526895743789	13.536363636363637	101.16363636363637	99.0909090909091
416260000	1441067513	30.976051179778725	122.61533229590471	13.545454545454545	101.25454545454545	99.36363636363637
416260000	1441067514	30.97603903329635	122.6153947218282	13.554545454545455	101.34545454545454	99.63636363636363
416260000	1441067515	30.976026948907116	122.61545665911457	13.563636363636363	101.43636363636364	99.9090909090909
416260000	1441067516	30.976014864997566	122.61551853166965	13.572727272727272	101.52727272727273	100.18181818181817
416260000	1441067517	30.976002719953417	122.61558076339891	13.581818181818182	101.61818181818182	100.45454545454545
416260000	1441067518	30.97599045215954	122.61564377820746	13.59090909090909	101.7090909090909	100.72727272727273
416260000	1441067519	30.975978	122.61570800000001	13.6	101.8	101.0
416260000	1441067520	30.975965302588712	122.61577377002719	13.6	101.9888888888889	101.33333333333333
416260000	1441067521	30.975952301962053	122.61584109892449	13.6	102.17777777777779	101.66666666666667
416260000	1441067522	30.97593894088723	122.61590991467342	13.6	102.36666666666667	102.0
416260000	1441067523	30.97592516213144	122.61598014525546	13.6	102.55555555555556	102.33333333333333
416260000	1441067524	30.975910908462055	122.61605171865186	13.6	102.74444444444445	102.66666666666667
416260000	1441067525	30.975896122646564	122.61612456284371	13.6	102.93333333333334	103.0
416260000	1441067526	30.975880747452546	122.61619860581186	13.6	103.12222222222222	103.33333333333333
416260000	1441067527	30.97586472564775	122.61627377553712	13.6	103.31111111111112	103.66666666666667
416260000	1441067528	30.975848000000003	122.61635	13.6	103.5	104.0
416260000	1441067529	30.9758305326641	122.61642718653154	13.60909090909091	103.88181818181818	104.18181818181819
416260000	1441067530	30.97581236334231	122.61650515986524	13.618181818181817	104.26363636363637	104.36363636363636
416260000	1441067531	30.975793551124077	122.61658372408547	13.627272727272727	104.64545454545456	104.54545454545456
416260000	1441067532	30.975774155099344	122.61666268327694	13.636363636363637	105.02727272727273	104.72727272727273
416260000	1441067533	30.975754234358554	122.61674184152471	13.645454545454545	105.4090909090909	104.9090909090909
416260000	1441067534	30.97573384799256	122.61682100291418	13.654545454545454	105.7909090909091	105.0909090909091
416260000	1441067535	30.97571305509277	122.61689997153103	13.663636363636362	106.17272727272727	105.27272727272727
416260000	1441067536	30.975691914751046	122.61697855146139	13.672727272727272	106.55454545454546	105.45454545454545
416260000	1441067537	30.975670486059716	122.61705654679169	13.681818181818182	106.93636363636364	105.63636363636364
416260000	1441067538	30.975648828111606	122.61713376160883	13.69090909090909	107.31818181818183	105.81818181818181
416260000	1441067539	30.975627	122.61720999999999	13.7	107.7	106.0
416260000	1441067540	30.975605054453496	122.61728509090754	13.71111111111111	107.96666666666668	106.1111111111111
416260000	1441067541	30.975583018740647	122.61735896269329	13.722222222222221	108.23333333333333	106.22222222222221
416260000	1441067542	30.97556091376503	122.61743156857392	13.733333333333333	108.5	106.33333333333333
416260000	1441067543	30.975538760430222	122.61750286176628	13.744444444444444	108.76666666666667	106.44444444444444
416260000	1441067544	30.975516579639958	122.61757279548728	13.755555555555556	109.03333333333333	106.55555555555556
416260000	1441067545	30.975494392297975	122.61764132295397	13.766666666666667	109.3	106.66666666666667
416260000	1441067546	30.975472219308077	122.61770839738347	13.777777777777779	109.56666666666666	106.77777777777777
416260000	1441067547	30.97545008157411	122.61777397199303	13.78888888888889	109.83333333333333	106.88888888888889
416260000	1441067548	30.975427999999994	122.617838	13.8	110.1	107.0
416260000	1441067549	30.97540597912052	122.61790050836171	13.8	110.29090909090908	107.0
416260000	1441067550	30.975383957993625	122.61796181899496	13.8	110.48181818181817	107.0
416260000	1441067551	30.975361859307387	122.6180223275559	13.8	110.67272727272727	107.0
416260000	1441067552	30.975339605749113	122.61808242970022	13.8	110.86363636363636	107.0
416260000	1441067553	30.97531712000537	122.61814252108299	13.8	111.05454545454546	107.0
416260000	1441067554	30.975294324761986	122.61820299735871	13.8	111.24545454545455	107.0
416260000	1441067555	30.97527114270401	122.61826425418141	13.8	111.43636363636364	107.0
416260000	1441067556	30.975247496515752	122.61832668720446	13.8	111.62727272727273	107.0
416260000	1441067557	30.975223308880704	122.61839069208061	13.8	111.81818181818183	107.0
416260000	1441067558	30.97519850248153	122.61845666446197	13.8	112.00909090909092	107.0
416260000	1441067559	30.975172999999998	122.618525	13.8	112.2	107.0
416260000	1441067560	30.97514675923838	122.61859594394156	13.811111111111112	112.3	107.0
416260000	1441067561	30.975119878484335	122.6186691399178	13.822222222222223	112.4	107.0
416260000	1441067562	30.975092491147826	122.61874408115682	13.833333333333334	112.5	107.0
416260000	1441067563	30.975064730639954	122.61882026088756	13.844444444444445	112.60000000000001	107.0
416260000	1441067564	30.975036730372906	122.61889717234	13.855555555555556	112.7	107.0
416260000	1441067565	30.975008623760143	122.61897430874501	13.866666666666667	112.80000000000001	107.0
416260000	1441067566	30.9749805442163	122.61905116333456	13.877777777777778	112.9	107.0
416260000	1441067567	30.974952625157236	122.61912722934157	13.88888888888889	113.0	107.0
416260000	1441067568	30.974924999999995	122.619202	13.9	113.1	107.0
416260000	1441067569	30.974897763336145	122.61927509472864	13.9	113.2	107.0
416260000	1441067570	30.97487085445128	122.61934663768224	13.9	113.3	107.0
416260000	1441067571	30.974844173803856	122.61941687919901	13.9	113.4	107.0
416260000	1441067572	30.97481762185174	122.61948606961656	13.9	113.5	107.0
416260000	1441067573	30.974791099052243	122.61955445927184	13.9	113.60000000000001	107.0
416260000	1441067574	30.974764505862083	122.61962229850138	13.9	113.7	107.0
416260000	1441067575	30.97473774273749	122.61968983764106	13.9	113.80000000000001	107.0
416260000	1441067576	30.974710710134108	122.61975732702625	13.9	113.9	107.0
416260000	1441067577	30.97468330850709	122.61982501699174	13.9	114.00000000000001	107.0
416260000	1441067578	30.97465543831103	122.61989315787179	13.9	114.10000000000001	107.0
416260000	1441067579	30.974627	122.61996200000002	13.9	114.2	107.0
416260000	1441067580	30.974597947436305	122.62003169433984	13.9	114.21111111111112	106.88888888888889
416260000	1441067581	30.974568448117285	122.62010199437599	13.9	114.22222222222223	106.77777777777777
416260000	1441067582	30.97453872294972	122.6201725542244	13.9	114.23333333333335	106.66666666666667
416260000	1441067583	30.974508992841148	122.6202430280021	13.9	114.24444444444444	106.55555555555556
416260000	1441067584	30.974479478699863	122.62031306982719	13.9	114.25555555555556	106.44444444444444
416260000	1441067585	30.974450401434932	122.62038233381885	13.9	114.26666666666667	106.33333333333333
416260000	1441067586	30.974421981956198	122.62045047409725	13.9	114.27777777777779	106.22222222222221
416260000	1441067587	30.97439444117415	122.62051714478359	13.9	114.28888888888889	106.1111111111111
416260000	1441067588	30.974367999999995	122.620582	13.9	114.3	106.0
416260000	1441067589	30.97434280591584	122.62064483232083	13.9	114.22500000000001	105.91666666666667
416260000	1441067590	30.974318712684884	122.62070598812615	13.9	114.15	105.83333333333333
416260000	1441067591	30.97429550063963	122.62076595224634	13.9	114.075	105.75
416260000	1441067592	30.97427295011172	122.6208252095107	13.9	114.00000000000001	105.66666666666667
416260000	1441067593	30.974250841431815	122.62088424474751	13.9	113.925	105.58333333333333
416260000	1441067594	30.97422895492969	122.62094354278406	13.9	113.85000000000001	105.5
416260000	1441067595	30.974207070934195	122.62100358844667	13.9	113.775	105.41666666666667
416260000	1441067596	30.974184969773322	122.62106486656063	13.9	113.7	105.33333333333334
416260000	1441067597	30.974162431774047	122.62112786195027	13.9	113.625	105.25
416260000	1441067598	30.97413923726233	122.62119305943885	13.9	113.55000000000001	105.16666666666667
416260000	1441067599	30.974115166563077	122.62126094384845	13.9	113.47500000000001	105.08333333333334
[truncated: 3,349 more rows]
