# Supplementary material for: Maritime traffic congestion identification and ship trajectory prediction using temporal graph convolutional networks
Source: PLoS One. 2026 Mar 9;21(3):e0342781. doi: 10.1371/journal.pone.0342781 (PMC12970927; doi:10.1371/journal.pone.0342781)
Supplement: S1 File — (ZIP) [file pone.0342781.s001.zip › data/interpolation/shipid_441089000_processed.csv]

shipid	lasttime	lat	lon	sog	cog	hdg
441089000	1441065909	31.025382999999998	122.300683	12.2	105.00000000000001	94.0
441089000	1441065910	31.02536486788223	122.300758447048	12.19	104.90000000000002	94.0
441089000	1441065911	31.025347581693847	122.3008324518674	12.18	104.80000000000001	94.0
441089000	1441065912	31.02533108522156	122.30090510137373	12.17	104.7	94.0
441089000	1441065913	31.025315322251824	122.30097648248227	12.16	104.60000000000001	94.0
441089000	1441065914	31.025300236570875	122.30104668210798	12.149999999999999	104.50000000000001	94.0
441089000	1441065915	31.025285771964697	122.30111578716556	12.139999999999999	104.4	94.0
441089000	1441065916	31.02527187221905	122.30118388456948	12.129999999999999	104.3	94.0
441089000	1441065917	31.02525848111951	122.30125106123391	12.12	104.2	94.0
441089000	1441065918	31.02524554245145	122.30131740407285	12.11	104.10000000000001	94.0
441089000	1441065919	31.025233000000004	122.301383	12.1	104.0	94.0
441089000	1441065920	31.02522079755012	122.30144793592889	12.09	103.9	94.0
441089000	1441065921	31.025208878886605	122.30151229877288	12.08	103.80000000000001	94.0
441089000	1441065922	31.02519718779404	122.30157617544505	12.07	103.70000000000002	94.0
441089000	1441065923	31.025185668056807	122.3016396528583	12.06	103.60000000000001	94.0
441089000	1441065924	31.02517426345914	122.30170281792537	12.05	103.5	94.0
441089000	1441065925	31.025162917785085	122.30176575755877	12.04	103.4	94.0
441089000	1441065926	31.02515157481854	122.30182855867089	12.03	103.30000000000001	94.0
441089000	1441065927	31.02514017834317	122.30189130817384	12.02	103.2	94.0
441089000	1441065928	31.02512867214255	122.30195409297961	12.01	103.1	94.0
441089000	1441065929	31.02511700000001	122.302017	12.0	103.0	94.0
441089000	1441065930	31.025105116012625	122.30208010033668	12.0	103.02597402597402	94.02597402597402
441089000	1441065931	31.02509301553298	122.30214340185154	12.0	103.05194805194806	94.05194805194806
441089000	1441065932	31.025080704227538	122.30220689659653	12.0	103.07792207792208	94.07792207792208
441089000	1441065933	31.025068187762773	122.30227057662361	12.0	103.1038961038961	94.1038961038961
441089000	1441065934	31.02505547180517	122.30233443398485	12.0	103.12987012987013	94.12987012987013
441089000	1441065935	31.025042562021255	122.30239846073222	12.0	103.15584415584416	94.15584415584416
441089000	1441065936	31.025029464077544	122.30246264891775	12.0	103.18181818181819	94.18181818181819
441089000	1441065937	31.025016183640588	122.30252699059352	12.0	103.20779220779221	94.20779220779221
441089000	1441065938	31.025002726376922	122.30259147781156	12.0	103.23376623376623	94.23376623376623
441089000	1441065939	31.02498909795313	122.30265610262397	12.0	103.25974025974027	94.25974025974027
441089000	1441065940	31.024975304035806	122.30272085708289	12.0	103.28571428571429	94.28571428571429
441089000	1441065941	31.024961350291544	122.30278573324038	12.0	103.31168831168833	94.31168831168833
441089000	1441065942	31.02494724238698	122.30285072314865	12.0	103.33766233766234	94.33766233766234
441089000	1441065943	31.024932985988716	122.30291581885979	12.0	103.36363636363637	94.36363636363637
441089000	1441065944	31.024918586763434	122.30298101242603	12.0	103.3896103896104	94.3896103896104
441089000	1441065945	31.0249040503778	122.30304629589953	12.0	103.41558441558442	94.41558441558442
441089000	1441065946	31.02488938249848	122.30311166133252	12.0	103.44155844155844	94.44155844155844
441089000	1441065947	31.02487458879218	122.30317710077725	12.0	103.46753246753246	94.46753246753246
441089000	1441065948	31.024859674925622	122.30324260628595	12.0	103.4935064935065	94.4935064935065
441089000	1441065949	31.024844646565537	122.30330816991093	12.0	103.51948051948052	94.51948051948052
441089000	1441065950	31.02482950937867	122.30337378370447	12.0	103.54545454545455	94.54545454545455
441089000	1441065951	31.024814269031797	122.30343943971887	12.0	103.57142857142857	94.57142857142857
441089000	1441065952	31.024798931191683	122.30350513000649	12.0	103.5974025974026	94.5974025974026
441089000	1441065953	31.024783501525146	122.30357084661964	12.0	103.62337662337663	94.62337662337663
441089000	1441065954	31.024767985699	122.30363658161073	12.0	103.64935064935067	94.64935064935067
441089000	1441065955	31.02475238938005	122.30370232703217	12.0	103.67532467532467	94.67532467532467
441089000	1441065956	31.024736718235175	122.30376807493636	12.0	103.70129870129871	94.70129870129871
441089000	1441065957	31.024720977931228	122.3038338173757	12.0	103.72727272727273	94.72727272727273
441089000	1441065958	31.02470517413509	122.3038995464027	12.0	103.75324675324677	94.75324675324677
441089000	1441065959	31.02468931251365	122.30396525406984	12.0	103.77922077922078	94.77922077922078
441089000	1441065960	31.02467339873384	122.30403093242955	12.0	103.8051948051948	94.8051948051948
441089000	1441065961	31.02465743846256	122.30409657353442	12.0	103.83116883116884	94.83116883116884
441089000	1441065962	31.02464143736681	122.30416216943699	12.0	103.85714285714286	94.85714285714286
441089000	1441065963	31.02462540111352	122.30422771218977	12.0	103.88311688311688	94.88311688311688
441089000	1441065964	31.024609335369668	122.30429319384537	12.0	103.9090909090909	94.9090909090909
441089000	1441065965	31.02459324580225	122.30435860645639	12.0	103.93506493506494	94.93506493506494
441089000	1441065966	31.02457713807829	122.30442394207545	12.0	103.96103896103897	94.96103896103897
441089000	1441065967	31.024561017864823	122.30448919275518	12.0	103.987012987013	94.987012987013
441089000	1441065968	31.024544890828878	122.30455435054829	12.0	104.01298701298701	95.01298701298701
441089000	1441065969	31.024528762637527	122.30461940750742	12.0	104.03896103896105	95.03896103896105
441089000	1441065970	31.02451263895784	122.3046843556853	12.0	104.06493506493507	95.06493506493507
441089000	1441065971	31.024496525456914	122.30474918713463	12.0	104.09090909090911	95.09090909090911
441089000	1441065972	31.024480427801866	122.30481389390815	12.0	104.11688311688312	95.11688311688312
441089000	1441065973	31.024464351659827	122.30487846805867	12.0	104.14285714285715	95.14285714285715
441089000	1441065974	31.024448302697927	122.30494290163895	12.0	104.16883116883118	95.16883116883118
441089000	1441065975	31.02443228658333	122.3050071867018	12.0	104.19480519480521	95.19480519480521
441089000	1441065976	31.024416308983195	122.30507131530004	12.0	104.22077922077922	95.22077922077924
441089000	1441065977	31.024400375564735	122.30513527948654	12.0	104.24675324675324	95.24675324675324
441089000	1441065978	31.024384491995136	122.30519907131412	12.0	104.27272727272728	95.27272727272728
441089000	1441065979	31.02436866394163	122.30526268283569	12.0	104.2987012987013	95.2987012987013
441089000	1441065980	31.02435289707146	122.30532610610419	12.0	104.32467532467534	95.32467532467534
441089000	1441065981	31.024337197051842	122.3053893331725	12.0	104.35064935064935	95.35064935064935
441089000	1441065982	31.024321569550086	122.30545235609358	12.0	104.37662337662339	95.37662337662339
441089000	1441065983	31.024306020233436	122.3055151669204	12.0	104.40259740259741	95.40259740259741
441089000	1441065984	31.024290554769195	122.3055777577059	12.0	104.42857142857144	95.42857142857144
441089000	1441065985	31.024275178824702	122.30564012050314	12.0	104.45454545454545	95.45454545454545
441089000	1441065986	31.024259898067246	122.3057022473651	12.0	104.48051948051949	95.48051948051949
441089000	1441065987	31.02424471816418	122.30576413034485	12.0	104.50649350649351	95.50649350649351
441089000	1441065988	31.024229644782867	122.3058257614954	12.0	104.53246753246755	95.53246753246755
441089000	1441065989	31.024214683590646	122.30588713286986	12.0	104.55844155844157	95.55844155844157
441089000	1441065990	31.024199840254926	122.30594823652132	12.0	104.5844155844156	95.5844155844156
441089000	1441065991	31.024185120443097	122.30600906450286	12.0	104.61038961038962	95.61038961038962
441089000	1441065992	31.02417052982254	122.3060696088676	12.0	104.63636363636364	95.63636363636364
441089000	1441065993	31.024156074060716	122.30612986166874	12.0	104.66233766233768	95.66233766233768
441089000	1441065994	31.024141758825042	122.30618981495937	12.0	104.68831168831169	95.68831168831169
441089000	1441065995	31.024127589782957	122.30624946079271	12.0	104.71428571428572	95.71428571428572
441089000	1441065996	31.024113572601934	122.30630879122191	12.0	104.74025974025975	95.74025974025975
441089000	1441065997	31.024099712949457	122.3063677983002	12.0	104.76623376623378	95.76623376623378
441089000	1441065998	31.024086016492973	122.30642647408082	12.0	104.79220779220779	95.79220779220779
441089000	1441065999	31.02407248890001	122.30648481061696	12.0	104.81818181818183	95.81818181818183
441089000	1441066000	31.024059135838073	122.3065427999619	12.0	104.84415584415585	95.84415584415585
441089000	1441066001	31.02404596297469	122.30660043416891	12.0	104.87012987012989	95.87012987012989
441089000	1441066002	31.02403297597737	122.30665770529124	12.0	104.89610389610391	95.89610389610391
441089000	1441066003	31.024020180513695	122.30671460538221	12.0	104.92207792207793	95.92207792207793
441089000	1441066004	31.024007582251198	122.30677112649512	12.0	104.94805194805195	95.94805194805195
441089000	1441066005	31.023995186857427	122.30682726068328	12.0	104.97402597402599	95.97402597402599
441089000	1441066006	31.023983	122.30688299999998	12.0	105.00000000000001	96.00000000000001
441089000	1441066007	31.023971016581058	122.30693836069239	12.0	104.9090909090909	96.00000000000001
441089000	1441066008	31.023959188441054	122.30699345578252	12.0	104.81818181818183	96.00000000000001
441089000	1441066009	31.023947456654845	122.30704842248596	12.0	104.72727272727273	96.00000000000001
441089000	1441066010	31.023935762296965	122.30710339801814	12.0	104.63636363636364	96.00000000000001
441089000	1441066011	31.023924046441778	122.30715851959425	12.0	104.54545454545456	96.00000000000001
441089000	1441066012	31.023912250163395	122.3072139244293	12.0	104.45454545454545	96.00000000000001
441089000	1441066013	31.023900314535673	122.30726974973815	12.0	104.36363636363637	96.00000000000001
441089000	1441066014	31.023888180632227	122.30732613273534	12.0	104.27272727272728	96.00000000000001
441089000	1441066015	31.023875789526443	122.30738321063532	12.0	104.18181818181819	96.00000000000001
441089000	1441066016	31.02386308229142	122.30744112065221	12.0	104.09090909090911	96.00000000000001
441089000	1441066017	31.02385	122.30750000000002	12.0	104.0	96.00000000000001
441089000	1441066018	31.023836497994218	122.30755995146043	12.0	104.0	96.05000000000001
441089000	1441066019	31.023822588693594	122.3076209400871	12.0	104.0	96.10000000000001
441089000	1441066020	31.023808298787227	122.30768289650172	12.0	104.0	96.15
441089000	1441066021	31.023793654964255	122.30774575132607	12.0	104.0	96.2
441089000	1441066022	31.023778683913967	122.30780943518198	12.0	104.0	96.25
441089000	1441066023	31.02376341232577	122.30787387869145	12.0	104.0	96.3
441089000	1441066024	31.023747866889227	122.30793901247655	12.0	104.0	96.35
441089000	1441066025	31.023732074293967	122.30800476715937	12.0	104.0	96.4
441089000	1441066026	31.023716061229816	122.30807107336227	12.0	104.0	96.45
441089000	1441066027	31.023699854386685	122.30813786170759	12.0	104.0	96.5
441089000	1441066028	31.02368348045467	122.30820506281782	12.0	104.0	96.55
441089000	1441066029	31.02366696612396	122.30827260731556	12.0	104.0	96.6
441089000	1441066030	31.023650338084938	122.30834042582353	12.0	104.0	96.65
441089000	1441066031	31.023633623028104	122.30840844896457	12.0	104.0	96.7
441089000	1441066032	31.02361684764411	122.30847660736165	12.0	104.0	96.75
441089000	1441066033	31.023600038623748	122.30854483163789	12.0	104.0	96.8
441089000	1441066034	31.023583222657994	122.30861305241645	12.0	104.0	96.85
441089000	1441066035	31.023566426437913	122.30868120032065	12.0	104.0	96.9
441089000	1441066036	31.02354967665479	122.30874920597398	12.0	104.0	96.95
441089000	1441066037	31.023532999999993	122.308817	12.0	104.0	97.0
441089000	1441066038	31.023516418412257	122.30888452554979	12.000970873786407	104.0	96.99029126213591
441089000	1441066039	31.023499934819075	122.30895177588393	12.001941747572815	104.0	96.98058252427184
441089000	1441066040	31.023483547395163	122.30901875679048	12.002912621359224	104.0	96.97087378640776
441089000	1441066041	31.023467254315186	122.30908547405744	12.003883495145631	104.0	96.96116504854369
441089000	1441066042	31.023451053753835	122.30915193347283	12.004854368932039	104.0	96.9514563106796
441089000	1441066043	31.02343494388572	122.30921814082457	12.005825242718446	104.0	96.94174757281553
441089000	1441066044	31.023418922885504	122.30928410190069	12.006796116504855	104.0	96.93203883495144
441089000	1441066045	31.023402988927845	122.30934982248912	12.007766990291262	104.0	96.92233009708738
441089000	1441066046	31.023387140187285	122.30941530837781	12.00873786407767	104.0	96.9126213592233
441089000	1441066047	31.023371374838472	122.30948056535475	12.009708737864077	104.0	96.90291262135922
441089000	1441066048	31.023355691055986	122.30954559920781	12.010679611650485	104.0	96.89320388349513
441089000	1441066049	31.023340087014383	122.30961041572495	12.011650485436894	104.0	96.88349514563107
441089000	1441066050	31.02332456088822	122.30967502069404	12.012621359223301	104.0	96.87378640776699
441089000	1441066051	31.02330911085207	122.30973941990305	12.013592233009708	104.0	96.86407766990291
441089000	1441066052	31.023293735080458	122.30980361913986	12.014563106796116	104.0	96.85436893203882
441089000	1441066053	31.02327843174789	122.30986762419231	12.015533980582525	104.0	96.84466019417475
441089000	1441066054	31.02326319902887	122.30993144084832	12.016504854368932	104.0	96.83495145631068
441089000	1441066055	31.02324803509793	122.30999507489575	12.01747572815534	104.0	96.8252427184466
441089000	1441066056	31.023232938129503	122.31005853212244	12.018446601941747	104.0	96.81553398058252
441089000	1441066057	31.023217906298104	122.31012181831626	12.019417475728154	104.0	96.80582524271844
441089000	1441066058	31.023202937778183	122.31018493926504	12.020388349514564	104.0	96.79611650485437
441089000	1441066059	31.02318803074418	122.31024790075658	12.021359223300971	104.0	96.7864077669903
441089000	1441066060	31.023173183370524	122.31031070857875	12.022330097087378	104.0	96.7766990291262
441089000	1441066061	31.023158393831647	122.31037336851936	12.023300970873786	104.0	96.76699029126213
441089000	1441066062	31.02314366030197	122.31043588636621	12.024271844660195	104.0	96.75728155339806
441089000	1441066063	31.02312898095586	122.31049826790706	12.025242718446602	104.0	96.74757281553399
441089000	1441066064	31.02311435396775	122.31056051892973	12.02621359223301	104.0	96.7378640776699
441089000	1441066065	31.02309977751199	122.31062264522203	12.027184466019417	104.0	96.72815533980582
441089000	1441066066	31.023085249762936	122.31068465257164	12.028155339805824	104.0	96.71844660194175
441089000	1441066067	31.023070768894954	122.31074654676641	12.029126213592233	104.0	96.70873786407768
441089000	1441066068	31.023056333082383	122.31080833359404	12.03009708737864	104.0	96.69902912621359
441089000	1441066069	31.023041940499553	122.31087001884232	12.031067961165048	104.0	96.68932038834951
441089000	1441066070	31.023027589320787	122.31093160829896	12.032038834951456	104.0	96.67961165048543
441089000	1441066071	31.023013277720388	122.31099310775168	12.033009708737865	104.0	96.66990291262137
441089000	1441066072	31.02299900387264	122.31105452298821	12.033980582524272	104.0	96.66019417475728
441089000	1441066073	31.02298476595185	122.31111585979627	12.03495145631068	104.0	96.6504854368932
441089000	1441066074	31.022970562132258	122.31117712396356	12.035922330097087	104.0	96.64077669902912
441089000	1441066075	31.022956390588163	122.31123832127781	12.036893203883494	104.0	96.63106796116506
441089000	1441066076	31.02294224949379	122.31129945752663	12.037864077669903	104.0	96.62135922330097
441089000	1441066077	31.022928137023396	122.31136053849777	12.03883495145631	104.0	96.6116504854369
441089000	1441066078	31.02291405135118	122.31142156997888	12.039805825242718	104.0	96.60194174757281
441089000	1441066079	31.022899990651393	122.31148255775763	12.040776699029125	104.0	96.59223300970874
441089000	1441066080	31.022885953098214	122.31154350762164	12.041747572815535	104.0	96.58252427184466
441089000	1441066081	31.022871936865847	122.31160442535861	12.042718446601942	104.0	96.57281553398059
441089000	1441066082	31.022857940128496	122.31166531675615	12.04368932038835	104.0	96.5631067961165
441089000	1441066083	31.022843961060307	122.31172618760192	12.044660194174757	104.0	96.55339805825243
441089000	1441066084	31.022829997835448	122.31178704368351	12.045631067961164	104.0	96.54368932038835
441089000	1441066085	31.022816048628073	122.31184789078856	12.046601941747573	104.0	96.53398058252428
441089000	1441066086	31.0228021116123	122.31190873470466	12.04757281553398	104.0	96.52427184466019
441089000	1441066087	31.022788184962305	122.31196958121944	12.048543689320388	104.0	96.51456310679612
441089000	1441066088	31.02277426685215	122.3120304361205	12.049514563106795	104.0	96.50485436893204
441089000	1441066089	31.022760355456	122.31209130519537	12.050485436893204	104.0	96.49514563106797
441089000	1441066090	31.022746448947892	122.31215219423167	12.051456310679612	104.0	96.48543689320388
441089000	1441066091	31.02273254550193	122.312213109017	12.05242718446602	104.0	96.47572815533981
441089000	1441066092	31.022718643292205	122.31227405533883	12.053398058252426	104.0	96.46601941747574
441089000	1441066093	31.022704740492763	122.31233503898481	12.054368932038836	104.0	96.45631067961166
441089000	1441066094	31.022690835277665	122.31239606574246	12.055339805825243	104.0	96.44660194174757
441089000	1441066095	31.02267692582092	122.31245714139926	12.05631067961165	104.0	96.4368932038835
441089000	1441066096	31.022663010296608	122.31251827174283	12.057281553398058	104.0	96.42718446601941
441089000	1441066097	31.02264908687871	122.31257946256063	12.058252427184465	104.0	96.41747572815535
441089000	1441066098	31.02263515374123	122.31264071964023	12.059223300970874	104.0	96.40776699029126
441089000	1441066099	31.02262120905819	122.31270204876907	12.060194174757282	104.0	96.39805825242719
441089000	1441066100	31.022607251003542	122.3127634557347	12.061165048543689	104.0	96.3883495145631
441089000	1441066101	31.02259327775128	122.31282494632458	12.062135922330096	104.0	96.37864077669904
441089000	1441066102	31.022579287475338	122.31288652632624	12.063106796116505	104.0	96.36893203883496
441089000	1441066103	31.022565278349717	122.31294820152709	12.064077669902913	104.0	96.35922330097088
441089000	1441066104	31.022551248548314	122.31300997771466	12.06504854368932	104.0	96.3495145631068
441089000	1441066105	31.022537196245057	122.3130718606764	12.066019417475728	104.0	96.33980582524272
441089000	1441066106	31.022523119613872	122.31313385619971	12.066990291262135	104.0	96.33009708737865
441089000	1441066107	31.02250901682868	122.31319597007212	12.067961165048544	104.0	96.32038834951457
441089000	1441066108	31.02249488606334	122.31325820808098	12.068932038834951	104.0	96.31067961165049
441089000	1441066109	31.022480725491732	122.31332057601374	12.069902912621359	104.0	96.30097087378641
441089000	1441066110	31.022466533287766	122.31338307965788	12.070873786407766	104.0	96.29126213592234
441089000	1441066111	31.02245230762525	122.31344572480072	12.071844660194175	104.0	96.28155339805826
441089000	1441066112	31.02243804667807	122.31350851722972	12.072815533980583	104.0	96.27184466019418
441089000	1441066113	31.022423748620035	122.31357146273228	12.07378640776699	104.0	96.2621359223301
441089000	1441066114	31.022409411624977	122.31363456709575	12.074757281553397	104.0	96.25242718446603
441089000	1441066115	31.022395033866694	122.31369783610754	12.075728155339805	104.0	96.24271844660196
441089000	1441066116	31.022380613518997	122.31376127555498	12.076699029126214	104.0	96.23300970873787
441089000	1441066117	31.022366148755676	122.31382489122548	12.077669902912621	104.0	96.2233009708738
441089000	1441066118	31.02235163775046	122.31388868890635	12.078640776699029	104.0	96.2135922330097
441089000	1441066119	31.02233707867717	122.31395267438495	12.079611650485436	104.0	96.20388349514565
441089000	1441066120	31.02232246970951	122.31401685344859	12.080582524271845	104.0	96.19417475728156
441089000	1441066121	31.022307809021235	122.31408123188466	12.081553398058253	104.0	96.18446601941748
441089000	1441066122	31.022293094786075	122.3141458154804	12.08252427184466	104.0	96.1747572815534
441089000	1441066123	31.02227832517772	122.3142106100232	12.083495145631067	104.0	96.16504854368934
441089000	1441066124	31.02226349836988	122.31427562130027	12.084466019417475	104.0	96.15533980582525
441089000	1441066125	31.02224861253623	122.31434085509898	12.085436893203884	104.0	96.14563106796118
441089000	1441066126	31.022233665850464	122.31440631720656	12.086407766990291	104.0	96.13592233009709
441089000	1441066127	31.022218656486206	122.31447201341028	12.087378640776699	104.0	96.12621359223303
441089000	1441066128	31.022203582617138	122.31453794949742	12.088349514563106	104.0	96.11650485436894
441089000	1441066129	31.022188442416866	122.31460413125524	12.089320388349515	104.0	96.10679611650487
441089000	1441066130	31.02217323405901	122.31467056447097	12.090291262135922	104.0	96.09708737864078
441089000	1441066131	31.022157955717184	122.31473725493184	12.09126213592233	104.0	96.0873786407767
441089000	1441066132	31.02214260556498	122.3148042084251	12.092233009708737	104.0	96.07766990291263
441089000	1441066133	31.022127181775975	122.31487143073791	12.093203883495145	104.0	96.06796116504856
441089000	1441066134	31.022111682523725	122.31493892765754	12.094174757281554	104.0	96.05825242718447
441089000	1441066135	31.022096105981785	122.31500670497114	12.095145631067961	104.0	96.0485436893204
441089000	1441066136	31.022080450323692	122.31507476846592	12.096116504854368	104.0	96.03883495145632
441089000	1441066137	31.022064713722983	122.31514312392902	12.097087378640776	104.0	96.02912621359225
441089000	1441066138	31.022048894353127	122.31521177714764	12.098058252427185	104.0	96.01941747572816
441089000	1441066139	31.02203299038764	122.31528073390893	12.099029126213592	104.0	96.00970873786407
441089000	1441066140	31.022017	122.31535000000001	12.1	104.0	96.00000000000001
441089000	1441066141	31.02200092406263	122.31541956649117	12.104761904761904	104.04761904761905	96.00000000000001
441089000	1441066142	31.02198477424386	122.31548936558526	12.10952380952381	104.0952380952381	96.00000000000001
441089000	1441066143	31.021968564911152	122.31555931476842	12.114285714285714	104.14285714285715	96.00000000000001
441089000	1441066144	31.021952310432145	122.31562933152682	12.119047619047619	104.1904761904762	96.00000000000001
441089000	1441066145	31.02193602517464	122.3156993333467	12.123809523809523	104.23809523809524	96.00000000000001
441089000	1441066146	31.021919723506652	122.31576923771449	12.128571428571428	104.28571428571429	96.00000000000001
441089000	1441066147	31.021903419796338	122.31583896211663	12.133333333333333	104.33333333333334	96.00000000000001
441089000	1441066148	31.021887128412086	122.31590842403972	12.138095238095238	104.3809523809524	96.00000000000001
441089000	1441066149	31.02187086372239	122.3159775409704	12.142857142857142	104.42857142857144	96.00000000000001
441089000	1441066150	31.021854640096006	122.3160462303954	12.147619047619047	104.47619047619048	96.00000000000001
441089000	1441066151	31.02183847190178	122.31611440980163	12.152380952380952	104.52380952380953	96.00000000000001
441089000	1441066152	31.02182237350879	122.31618199667598	12.157142857142857	104.57142857142857	96.00000000000001
441089000	1441066153	31.02180635928624	122.3162489085055	12.161904761904761	104.61904761904762	96.00000000000001
441089000	1441066154	31.021790443603535	122.3163150627773	12.166666666666666	104.66666666666667	96.00000000000001
441089000	1441066155	31.021774640830195	122.31638037697861	12.17142857142857	104.71428571428572	96.00000000000001
441089000	1441066156	31.021758965335938	122.31644476859672	12.176190476190476	104.76190476190477	96.00000000000001
441089000	1441066157	31.021743431490588	122.31650815511897	12.18095238095238	104.80952380952381	96.00000000000001
441089000	1441066158	31.021728053664138	122.31657045403288	12.185714285714285	104.85714285714286	96.00000000000001
441089000	1441066159	31.021712846226706	122.31663158282592	12.19047619047619	104.90476190476191	96.00000000000001
441089000	1441066160	31.02169782354854	122.31669145898574	12.195238095238095	104.95238095238096	96.00000000000001
441089000	1441066161	31.021682999999992	122.31675	12.2	105.00000000000001	96.00000000000001
441089000	1441066162	31.021668383930553	122.3168071720721	12.2	104.94736842105264	95.89473684210527
441089000	1441066163	31.021653959605572	122.3168631362679	12.2	104.89473684210527	95.78947368421053
441089000	1441066164	31.02163970526906	122.3169181023688	12.2	104.8421052631579	95.6842105263158
441089000	1441066165	31.021625599164643	122.31697228015594	12.2	104.78947368421053	95.57894736842105
441089000	1441066166	31.021611619535552	122.31702587941034	12.2	104.73684210526316	95.47368421052633
441089000	1441066167	31.021597744624664	122.3170791099128	12.2	104.6842105263158	95.36842105263159
441089000	1441066168	31.021583952674533	122.31713218144401	12.2	104.63157894736842	95.26315789473685
441089000	1441066169	31.02157022192731	122.31718530378448	12.2	104.57894736842105	95.15789473684211
441089000	1441066170	31.02155653062485	122.31723868671455	12.2	104.52631578947368	95.05263157894737
441089000	1441066171	31.0215428570086	122.31729254001435	12.2	104.47368421052633	94.94736842105264
441089000	1441066172	31.021529179319717	122.31734707346396	12.2	104.42105263157896	94.8421052631579
441089000	1441066173	31.021515475798953	122.3174024968432	12.2	104.36842105263159	94.73684210526316
441089000	1441066174	31.021501724686672	122.31745901993177	12.2	104.31578947368422	94.63157894736842
441089000	1441066175	31.021487904222866	122.31751685250919	12.2	104.26315789473685	94.52631578947368
441089000	1441066176	31.021473992647117	122.3175762043548	12.2	104.21052631578948	94.42105263157896
441089000	1441066177	31.02145996819853	122.31763728524778	12.2	104.15789473684211	94.31578947368422
441089000	1441066178	31.02144580911579	122.31770030496715	12.2	104.10526315789474	94.21052631578948
441089000	1441066179	31.021431493637067	122.31776547329167	12.2	104.05263157894737	94.10526315789474
441089000	1441066180	31.021416999999996	122.31783300000001	12.2	104.0	94.0
441089000	1441066181	31.02140231596445	122.31790301074103	12.2	104.0	93.80000000000001
441089000	1441066182	31.021387467381142	122.31797529464552	12.2	104.0	93.60000000000001
441089000	1441066183	31.02137248962401	122.31804955671495	12.2	104.0	93.4
441089000	1441066184	31.02135741806761	122.31812550195103	12.2	104.0	93.2
441089000	1441066185	31.02134228808705	122.31820283535578	12.2	104.0	93.0
441089000	1441066186	31.021327135058176	122.31828126193152	12.2	104.0	92.8
441089000	1441066187	31.02131199435745	122.3183604866808	12.2	104.0	92.60000000000001
441089000	1441066188	31.021296901362106	122.31844021460647	12.2	104.0	92.4
441089000	1441066189	31.02128189145006	122.31852015071173	12.2	104.0	92.2
441089000	1441066190	31.021266999999995	122.3186	12.2	104.0	92.0
441089000	1441066191	31.021252256422738	122.31867951666597	12.19753086419753	103.9135802469136	91.95061728395062
441089000	1441066192	31.021237666255328	122.31875865166808	12.19506172839506	103.82716049382717	91.90123456790123
441089000	1441066193	31.021223229066322	122.31883740515578	12.192592592592591	103.74074074074075	91.85185185185186
441089000	1441066194	31.021208944424256	122.31891577727849	12.190123456790122	103.65432098765433	91.80246913580247
441089000	1441066195	31.02119481189767	122.31899376818562	12.187654320987654	103.56790123456791	91.75308641975309
441089000	1441066196	31.021180831055084	122.31907137802658	12.185185185185185	103.48148148148148	91.70370370370371
441089000	1441066197	31.021167001465034	122.31914860695076	12.182716049382716	103.39506172839506	91.65432098765432
441089000	1441066198	31.02115332269604	122.3192254551076	12.180246913580246	103.30864197530865	91.60493827160494
441089000	1441066199	31.021139794316635	122.31930192264646	12.177777777777777	103.22222222222223	91.55555555555556
441089000	1441066200	31.021126415895306	122.31937800971673	12.175308641975308	103.13580246913581	91.50617283950618
441089000	1441066201	31.0211131870006	122.3194537164678	12.172839506172838	103.04938271604938	91.4567901234568
441089000	1441066202	31.021100107201	122.31952904304906	12.17037037037037	102.96296296296296	91.4074074074074
441089000	1441066203	31.02108717606502	122.31960398960987	12.1679012345679	102.87654320987656	91.35802469135803
441089000	1441066204	31.021074393161165	122.31967855629962	12.165432098765432	102.79012345679013	91.30864197530865
441089000	1441066205	31.02106175805792	122.31975274326766	12.162962962962963	102.70370370370371	91.25925925925925
441089000	1441066206	31.021049270323793	122.31982655066332	12.160493827160494	102.61728395061729	91.20987654320987
441089000	1441066207	31.02103692952727	122.319899978636	12.158024691358024	102.53086419753087	91.1604938271605
441089000	1441066208	31.021024735236818	122.31997302733502	12.155555555555555	102.44444444444444	91.11111111111111
441089000	1441066209	31.021012687020946	122.32004569690976	12.153086419753086	102.35802469135803	91.06172839506173
441089000	1441066210	31.021000784448116	122.32011798750953	12.150617283950616	102.27160493827161	91.01234567901234
441089000	1441066211	31.020989027086816	122.32018989928368	12.148148148148147	102.18518518518519	90.96296296296296
441089000	1441066212	31.02097741450551	122.32026143238151	12.145679012345678	102.09876543209877	90.91358024691358
441089000	1441066213	31.020965946272664	122.3203325869524	12.14320987654321	102.01234567901234	90.86419753086419
441089000	1441066214	31.02095462195673	122.32040336314562	12.14074074074074	101.92592592592592	90.81481481481482
441089000	1441066215	31.020943441126185	122.32047376111052	12.138271604938272	101.83950617283952	90.76543209876543
441089000	1441066216	31.020932403349484	122.3205437809964	12.135802469135802	101.75308641975309	90.71604938271605
441089000	1441066217	31.02092150819507	122.32061342295256	12.133333333333333	101.66666666666667	90.66666666666667
441089000	1441066218	31.020910755231395	122.32068268712833	12.130864197530864	101.58024691358025	90.61728395061728
441089000	1441066219	31.02090014402689	122.32075157367295	12.128395061728394	101.49382716049384	90.5679012345679
441089000	1441066220	31.020889674150034	122.32082008273578	12.125925925925925	101.4074074074074	90.51851851851852
441089000	1441066221	31.020879345169234	122.32088821446608	12.123456790123456	101.32098765432099	90.46913580246914
441089000	1441066222	31.020869156652914	122.32095596901311	12.120987654320988	101.23456790123457	90.41975308641976
441089000	1441066223	31.020859108169542	122.32102334652619	12.118518518518519	101.14814814814815	90.37037037037037
441089000	1441066224	31.020849199287504	122.32109034715458	12.11604938271605	101.06172839506173	90.32098765432099
441089000	1441066225	31.020839429575247	122.32115697104756	12.11358024691358	100.9753086419753	90.27160493827161
441089000	1441066226	31.02082979860118	122.32122321835436	12.11111111111111	100.88888888888889	90.22222222222221
441089000	1441066227	31.02082030593372	122.32128908922428	12.108641975308641	100.80246913580247	90.17283950617283
441089000	1441066228	31.02081095114128	122.32135458380657	12.106172839506172	100.71604938271605	90.12345679012346
441089000	1441066229	31.02080173379227	122.32141970225045	12.103703703703703	100.62962962962963	90.07407407407408
441089000	1441066230	31.020792653455093	122.32148444470522	12.101234567901233	100.54320987654322	90.0246913580247
441089000	1441066231	31.02078370969814	122.32154881132007	12.098765432098766	100.4567901234568	89.9753086419753
441089000	1441066232	31.02077490208982	122.3216128022443	12.096296296296297	100.37037037037037	89.92592592592592
441089000	1441066233	31.02076623019853	122.32167641762709	12.093827160493827	100.28395061728395	89.87654320987654
441089000	1441066234	31.02075769359264	122.3217396576177	12.091358024691358	100.19753086419753	89.82716049382715
441089000	1441066235	31.02074929184054	122.32180252236537	12.088888888888889	100.11111111111111	89.77777777777779
441089000	1441066236	31.020741024510635	122.32186501201926	12.08641975308642	100.0246913580247	89.72839506172839
441089000	1441066237	31.020732891171274	122.32192712672865	12.08395061728395	99.93827160493827	89.67901234567901
441089000	1441066238	31.02072489139086	122.32198886664276	12.08148148148148	99.85185185185185	89.62962962962963
441089000	1441066239	31.02071702473774	122.32205023191074	12.079012345679011	99.76543209876543	89.58024691358024
441089000	1441066240	31.0207092907803	122.32211122268183	12.076543209876544	99.67901234567901	89.53086419753086
441089000	1441066241	31.02070168908688	122.32217183910524	12.074074074074074	99.5925925925926	89.48148148148148
441089000	1441066242	31.020694219225856	122.32223208133014	12.071604938271605	99.50617283950618	89.4320987654321
441089000	1441066243	31.020686880765602	122.32229194950574	12.069135802469136	99.41975308641976	89.38271604938272
441089000	1441066244	31.020679673274437	122.32235144378123	12.066666666666666	99.33333333333333	89.33333333333333
441089000	1441066245	31.02067259632075	122.3224105643058	12.064197530864197	99.24691358024691	89.28395061728395
441089000	1441066246	31.020665649472843	122.32246931122862	12.061728395061728	99.1604938271605	89.23456790123457
441089000	1441066247	31.02065883229908	122.32252768469884	12.059259259259258	99.07407407407408	89.18518518518518
441089000	1441066248	31.02065214436782	122.32258568486567	12.05679012345679	98.98765432098766	89.1358024691358
441089000	1441066249	31.02064558524735	122.3226433118783	12.054320987654322	98.90123456790123	89.08641975308642
441089000	1441066250	31.020639154506046	122.32270056588581	12.051851851851852	98.81481481481481	89.03703703703704
441089000	1441066251	31.020632851712225	122.32275744703743	12.049382716049383	98.72839506172839	88.98765432098766
441089000	1441066252	31.020626676434198	122.32281395548229	12.046913580246914	98.64197530864197	88.93827160493827
441089000	1441066253	31.020620628240298	122.32287009136958	12.044444444444444	98.55555555555556	88.88888888888889
441089000	1441066254	31.020614706698833	122.32292585484838	12.041975308641975	98.46913580246914	88.8395061728395
441089000	1441066255	31.02060891137812	122.32298124606787	12.039506172839506	98.38271604938272	88.79012345679011
441089000	1441066256	31.020603241846487	122.32303626517721	12.037037037037036	98.29629629629629	88.74074074074075
441089000	1441066257	31.02059769767222	122.3230909123255	12.034567901234567	98.20987654320987	88.69135802469135
441089000	1441066258	31.020592278423635	122.32314518766188	12.0320987654321	98.12345679012346	88.64197530864197
441089000	1441066259	31.020586983669006	122.32319909133551	12.02962962962963	98.03703703703704	88.5925925925926
441089000	1441066260	31.020581812976666	122.32325262349546	12.02716049382716	97.95061728395062	88.5432098765432
441089000	1441066261	31.02057676591488	122.32330578429091	12.024691358024691	97.86419753086419	88.49382716049382
441089000	1441066262	31.020571842051957	122.32335857387093	12.022222222222222	97.77777777777777	88.44444444444444
441089000	1441066263	31.02056704095617	122.32341099238467	12.019753086419753	97.69135802469135	88.39506172839506
441089000	1441066264	31.020562362195797	122.32346303998118	12.017283950617283	97.60493827160494	88.34567901234568
441089000	1441066265	31.02055780533914	122.32351471680965	12.014814814814814	97.5185185185185	88.29629629629629
441089000	1441066266	31.02055336995444	122.3235660230191	12.012345679012345	97.4320987654321	88.24691358024691
441089000	1441066267	31.020549055610008	122.32361695875869	12.009876543209877	97.34567901234568	88.19753086419753
441089000	1441066268	31.020544861874054	122.3236675241775	12.007407407407408	97.25925925925925	88.14814814814814
441089000	1441066269	31.02054078831492	122.32371771942456	12.004938271604939	97.17283950617283	88.09876543209876
441089000	1441066270	31.020536834500806	122.32376754464906	12.00246913580247	97.08641975308642	88.04938271604938
441089000	1441066271	31.020533	122.323817	12.0	97.0	88.0
441089000	1441066272	31.020529272681635	122.32386612045765	11.99090909090909	97.0	88.0909090909091
441089000	1441066273	31.020525593618345	122.32391508032673	11.981818181818182	97.0	88.18181818181817
441089000	1441066274	31.02052189218334	122.323964088743	11.972727272727273	97.0	88.27272727272727
441089000	1441066275	31.020518097749537	122.32401335484198	11.963636363636363	97.0	88.36363636363636
441089000	1441066276	31.020514139689503	122.32406308775907	11.954545454545455	97.0	88.45454545454545
441089000	1441066277	31.020509947375494	122.32411349662952	11.945454545454545	97.0	88.54545454545455
441089000	1441066278	31.020505450179414	122.32416479058828	11.936363636363637	97.0	88.63636363636363
441089000	1441066279	31.020500577472834	122.32421717877023	11.927272727272728	97.0	88.72727272727272
441089000	1441066280	31.020495258626926	122.32427087030995	11.918181818181818	97.0	88.81818181818181
441089000	1441066281	31.02048942301253	122.32432607434183	11.90909090909091	97.0	88.9090909090909
441089000	1441066282	31.020483	122.324383	11.9	97.0	89.0
441089000	1441066283	31.020475948034907	122.32444179646275	11.9	97.0	89.10000000000001
441089000	1441066284	31.020468341864984	122.32450237308615	11.9	97.0	89.2
441089000	1441066285	31.02046028531367	122.32456457927087	11.9	97.0	89.3
441089000	1441066286	31.0204518822047	122.32462826441785	11.9	97.0	89.4
441089000	1441066287	31.020443236362	122.32469327792838	11.9	97.0	89.5
441089000	1441066288	31.02043445160978	122.32475946920398	11.9	97.0	89.6
441089000	1441066289	31.020425631772532	122.32482668764658	11.9	97.0	89.69999999999999
441089000	1441066290	31.020416880675047	122.32489478265833	11.9	97.0	89.8
441089000	1441066291	31.02040830214241	122.32496360364183	11.9	97.0	89.9
441089000	1441066292	31.020400000000002	122.325033	11.9	97.0	90.0
441089000	1441066293	31.02039204810155	122.3251028326442	11.9	97.0	90.0
441089000	1441066294	31.020384400412993	122.32517300851826	11.9	97.0	90.0
441089000	1441066295	31.020376980928496	122.32524344607404	11.9	97.0	90.0
441089000	1441066296	31.020369713642356	122.32531406376309	11.9	97.0	90.0
441089000	1441066297	31.020362522549064	122.32538478003686	11.9	97.0	90.0
441089000	1441066298	31.020355331643245	122.32545551334653	11.9	97.0	90.0
441089000	1441066299	31.02034806491977	122.32552618214311	11.9	97.0	90.0
441089000	1441066300	31.020340646373626	122.32559670487741	11.9	97.0	90.0
441089000	1441066301	31.020333000000004	122.325667	11.9	97.0	90.0
441089000	1441066302	31.020325065754328	122.32573700073343	11.9	97.04761904761904	90.0
441089000	1441066303	31.020316847432372	122.32580669938869	11.9	97.09523809523809	90.0
441089000	1441066304	31.020308364789972	122.32587610304903	11.9	97.14285714285714	90.0
441089000	1441066305	31.020299637582983	122.3259452187977	11.9	97.19047619047619	90.0
441089000	1441066306	31.020290685567193	122.32601405371803	11.9	97.23809523809524	90.0
441089000	1441066307	31.020281528498398	122.32608261489338	11.9	97.28571428571428	90.0
441089000	1441066308	31.020272186132395	122.32615090940722	11.9	97.33333333333333	90.0
441089000	1441066309	31.020262678224924	122.326218944343	11.9	97.38095238095238	90.0
441089000	1441066310	31.02025302453175	122.32628672678432	11.9	97.42857142857143	90.0
441089000	1441066311	31.0202432448086	122.32635426381478	11.9	97.47619047619048	90.0
441089000	1441066312	31.0202333588112	122.32642156251806	11.9	97.52380952380952	90.0
441089000	1441066313	31.02022338629524	122.32648862997785	11.9	97.57142857142857	90.0
441089000	1441066314	31.020213347016405	122.32655547327795	11.9	97.6190476190476	90.0
441089000	1441066315	31.020203260730376	122.32662209950215	11.9	97.66666666666667	90.0
441089000	1441066316	31.0201931471928	122.3266885157344	11.9	97.71428571428571	90.0
441089000	1441066317	31.020183026159334	122.32675472905856	11.9	97.76190476190476	90.0
441089000	1441066318	31.0201729173856	122.3268207465587	11.9	97.80952380952381	90.0
441089000	1441066319	31.0201628406272	122.32688657531875	11.9	97.85714285714285	90.0
441089000	1441066320	31.020152815639765	122.32695222242292	11.9	97.90476190476191	90.0
441089000	1441066321	31.020142862178833	122.32701769495527	11.9	97.95238095238095	90.0
441089000	1441066322	31.020133	122.32708300000002	11.9	98.0	90.0
441089000	1441066323	31.020123245186976	122.3271481439916	11.897701149425288	98.0	90.01149425287356
441089000	1441066324	31.020113599136085	122.32721313076527	11.895402298850575	98.0	90.02298850574714
441089000	1441066325	31.02010405957177	122.32727796350649	11.893103448275863	98.0	90.03448275862068
441089000	1441066326	31.020094624218494	122.32734264540069	11.89080459770115	98.0	90.04597701149424
441089000	1441066327	31.0200852908007	122.32740717963333	11.888505747126437	98.0	90.05747126436782
441089000	1441066328	31.02007605704284	122.32747156938977	11.886206896551725	98.0	90.06896551724138
441089000	1441066329	31.020066920669354	122.32753581785549	11.883908045977012	98.0	90.08045977011494
441089000	1441066330	31.02005787940466	122.32759992821588	11.8816091954023	98.0	90.0919540229885
441089000	1441066331	31.02004893097318	122.32766390365632	11.879310344827587	98.0	90.10344827586206
441089000	1441066332	31.020040073099327	122.3277277473622	11.877011494252875	98.0	90.11494252873563
441089000	1441066333	31.020031303507498	122.32779146251895	11.87471264367816	98.0	90.1264367816092
441089000	1441066334	31.020022619922106	122.32785505231189	11.872413793103448	98.0	90.13793103448276
441089000	1441066335	31.020014020067528	122.32791851992643	11.870114942528735	98.0	90.14942528735632
441089000	1441066336	31.020005501668177	122.32798186854791	11.867816091954023	98.0	90.16091954022988
441089000	1441066337	31.01999706244842	122.32804510136168	11.86551724137931	98.0	90.17241379310344
441089000	1441066338	31.019988700132615	122.32810822155311	11.863218390804597	98.0	90.183908045977
441089000	1441066339	31.019980412445165	122.3281712323075	11.860919540229885	98.0	90.19540229885058
441089000	1441066340	31.01997219711038	122.32823413681022	11.858620689655172	98.0	90.20689655172413
441089000	1441066341	31.019964051852654	122.32829693824658	11.85632183908046	98.0	90.2183908045977
441089000	1441066342	31.01995597439633	122.32835963980187	11.854022988505747	98.0	90.22988505747126
441089000	1441066343	31.019947962465718	122.32842224466144	11.851724137931035	98.0	90.24137931034483
441089000	1441066344	31.019940013785174	122.32848475601055	11.849425287356322	98.0	90.2528735632184
441089000	1441066345	31.019932126079024	122.32854717703454	11.84712643678161	98.0	90.26436781609196
441089000	1441066346	31.019924297071583	122.32860951091865	11.844827586206897	98.0	90.27586206896551
441089000	1441066347	31.019916524487165	122.32867176084818	11.842528735632184	98.0	90.28735632183908
441089000	1441066348	31.019908806050115	122.32873393000841	11.840229885057472	98.0	90.29885057471265
441089000	1441066349	31.019901139484663	122.3287960215846	11.837931034482759	98.0	90.3103448275862
441089000	1441066350	31.01989352251515	122.32885803876196	11.835632183908046	98.0	90.32183908045978
441089000	1441066351	31.01988595286586	122.32891998472583	11.833333333333334	98.0	90.33333333333333
441089000	1441066352	31.019878428261062	122.32898186266141	11.831034482758621	98.0	90.34482758620689
441089000	1441066353	31.019870946425048	122.32904367575391	11.828735632183909	98.0	90.35632183908046
441089000	1441066354	31.01986350508208	122.3291054271886	11.826436781609196	98.0	90.36781609195403
441089000	1441066355	31.019856101956428	122.32916712015066	11.824137931034482	98.0	90.37931034482759
441089000	1441066356	31.019848734772335	122.32922875782538	11.82183908045977	98.0	90.39080459770115
441089000	1441066357	31.01984140125406	122.32929034339789	11.819540229885057	98.0	90.40229885057471
441089000	1441066358	31.019834099125845	122.32935188005342	11.817241379310344	98.0	90.41379310344827
441089000	1441066359	31.019826826111935	122.32941337097719	11.814942528735632	98.0	90.42528735632185
441089000	1441066360	31.019819579936552	122.32947481935437	11.812643678160919	98.0	90.4367816091954
441089000	1441066361	31.01981235832392	122.32953622837013	11.810344827586206	98.0	90.44827586206897
441089000	1441066362	31.019805158998278	122.32959760120967	11.808045977011494	98.0	90.45977011494253
441089000	1441066363	31.01979797968381	122.32965894105814	11.805747126436781	98.0	90.47126436781609
441089000	1441066364	31.019790818104738	122.32972025110071	11.803448275862069	98.0	90.48275862068965
441089000	1441066365	31.019783671985287	122.32978153452251	11.801149425287356	98.0	90.49425287356323
441089000	1441066366	31.01977653904961	122.32984279450872	11.798850574712644	98.0	90.50574712643677
441089000	1441066367	31.019769417021912	122.32990403424449	11.796551724137931	98.0	90.51724137931035
441089000	1441066368	31.01976230362639	122.32996525691492	11.794252873563218	98.0	90.52873563218391
441089000	1441066369	31.019755196587198	122.33002646570516	11.791954022988506	98.0	90.54022988505747
441089000	1441066370	31.019748093628515	122.33008766380034	11.789655172413793	98.0	90.55172413793105
441089000	1441066371	31.0197409924745	122.33014885438556	11.78735632183908	98.0	90.5632183908046
441089000	1441066372	31.019733890849345	122.3302100406459	11.785057471264368	98.0	90.57471264367815
441089000	1441066373	31.019726786477143	122.33027122576651	11.782758620689656	98.0	90.58620689655173
441089000	1441066374	31.019719677082083	122.33033241293248	11.780459770114943	98.0	90.59770114942529
441089000	1441066375	31.01971256038829	122.33039360532887	11.77816091954023	98.0	90.60919540229885
441089000	1441066376	31.019705434119903	122.33045480614078	11.775862068965518	98.0	90.62068965517241
441089000	1441066377	31.019698296001025	122.33051601855327	11.773563218390803	98.0	90.63218390804597
441089000	1441066378	31.019691143755804	122.33057724575146	11.77126436781609	98.0	90.64367816091954
441089000	1441066379	31.019683975108364	122.33063849092032	11.768965517241378	98.0	90.65517241379311
441089000	1441066380	31.019676787782775	122.33069975724497	11.766666666666666	98.0	90.66666666666667
441089000	1441066381	31.01966957950317	122.33076104791046	11.764367816091953	98.0	90.67816091954022
441089000	1441066382	31.019662347993638	122.33082236610181	11.76206896551724	98.0	90.6896551724138
441089000	1441066383	31.019655090978272	122.33088371500406	11.759770114942528	98.0	90.70114942528735
441089000	1441066384	31.019647806181137	122.33094509780226	11.757471264367815	98.0	90.71264367816092
441089000	1441066385	31.019640491326335	122.33100651768139	11.755172413793103	98.0	90.72413793103449
441089000	1441066386	31.019633144137927	122.33106797782646	11.75287356321839	98.0	90.73563218390804
441089000	1441066387	31.01962576233998	122.33112948142254	11.750574712643678	98.0	90.7471264367816
441089000	1441066388	31.019618343656543	122.33119103165458	11.748275862068965	98.0	90.75862068965517
441089000	1441066389	31.01961088581167	122.33125263170759	11.745977011494253	98.0	90.77011494252874
441089000	1441066390	31.019603386529443	122.33131428476653	11.74367816091954	98.0	90.7816091954023
441089000	1441066391	31.019595843533864	122.33137599401645	11.741379310344827	98.0	90.79310344827587
441089000	1441066392	31.019588254548975	122.33143776264227	11.739080459770115	98.0	90.80459770114942
441089000	1441066393	31.0195806172988	122.33149959382892	11.736781609195402	98.0	90.816091954023
441089000	1441066394	31.01957292950736	122.33156149076146	11.73448275862069	98.0	90.82758620689656
441089000	1441066395	31.019565188898685	122.33162345662475	11.732183908045977	98.0	90.83908045977012
441089000	1441066396	31.019557393196767	122.33168549460378	11.729885057471265	98.0	90.85057471264369
441089000	1441066397	31.01954954012564	122.33174760788347	11.727586206896552	98.0	90.86206896551724
441089000	1441066398	31.019541627409264	122.3318097996488	11.72528735632184	98.0	90.8735632183908
441089000	1441066399	31.019533652771646	122.33187207308461	11.722988505747125	98.0	90.88505747126437
441089000	1441066400	31.01952561393676	122.3319344313759	11.720689655172412	98.0	90.89655172413794
441089000	1441066401	31.01951750862859	122.33199687770752	11.7183908045977	98.0	90.9080459770115
441089000	1441066402	31.0195093345711	122.33205941526441	11.716091954022987	98.0	90.91954022988506
441089000	1441066403	31.019501089488262	122.33212204723144	11.713793103448275	98.0	90.93103448275862
441089000	1441066404	31.019492771104034	122.33218477679353	11.711494252873562	98.0	90.94252873563218
441089000	1441066405	31.019484377142348	122.3322476071355	11.70919540229885	98.0	90.95402298850576
441089000	1441066406	31.019475905327184	122.33231054144228	11.706896551724137	98.0	90.96551724137932
441089000	1441066407	31.019467353382446	122.33237358289873	11.704597701149424	98.0	90.97701149425286
441089000	1441066408	31.01945871903206	122.33243673468967	11.702298850574712	98.0	90.98850574712644
441089000	1441066409	31.01945	122.33249999999998	11.7	98.0	91.0
441089000	1441066410	31.019441203358593	122.33256335941711	11.7	98.0	90.89999999999999
441089000	1441066411	31.019432373574126	122.33262670313891	11.7	98.0	90.8
441089000	1441066412	31.0194235644616	122.3326898987661	11.7	98.0	90.7
441089000	1441066413	31.01941482983623	122.33275281389948	11.7	98.0	90.6
441089000	1441066414	31.019406223513514	122.33281531614007	11.7	98.0	90.5
441089000	1441066415	31.01939779930923	122.33287727308914	11.7	98.0	90.4
441089000	1441066416	31.01938961103937	122.33293855234801	11.7	98.0	90.30000000000001
441089000	1441066417	31.01938171252017	122.33299902151829	11.7	98.0	90.2
441089000	1441066418	31.019374157568155	122.33305854820165	11.7	98.0	90.1
441089000	1441066419	31.019366999999995	122.333117	11.7	98.0	90.0
441089000	1441066420	31.01936027117928	122.33317431877425	11.7	97.9090909090909	90.0
441089000	1441066421	31.019353912655966	122.33323074342084	11.7	97.81818181818181	90.0
441089000	1441066422	31.019347843526138	122.33328658709483	11.7	97.72727272727272	90.0
441089000	1441066423	31.01934198288531	122.33334216295114	11.7	97.63636363636363	90.0
441089000	1441066424	31.01933624982846	122.33339778414428	11.7	97.54545454545455	90.0
441089000	1441066425	31.019330563450033	122.33345376382854	11.7	97.45454545454545	90.0
441089000	1441066426	31.01932484284393	122.33351041515802	11.7	97.36363636363636	90.0
441089000	1441066427	31.019319007103423	122.3335680512865	11.7	97.27272727272727	90.0
441089000	1441066428	31.0193129753213	122.33362698536756	11.7	97.18181818181817	90.0
441089000	1441066429	31.019306666589646	122.33368753055439	11.7	97.0909090909091	90.0
441089000	1441066430	31.019299999999998	122.33375	11.7	97.0	90.0
441089000	1441066431	31.019292925442578	122.3338145923345	11.688888888888888	97.0	90.0
441089000	1441066432	31.019285516005393	122.33388104809795	11.677777777777777	97.0	90.0
441089000	1441066433	31.01927787557643	122.33394899330818	11.666666666666666	97.0	90.0
441089000	1441066434	31.019270108044427	122.33401805398344	11.655555555555555	97.0	90.0
441089000	1441066435	31.01926231729891	122.33408785614228	11.644444444444444	97.0	90.0
441089000	1441066436	31.019254607230156	122.33415802580372	11.633333333333333	97.0	90.0
441089000	1441066437	31.019247081729336	122.33422818898721	11.622222222222222	97.0	90.0
441089000	1441066438	31.01923984468837	122.33429797171254	11.61111111111111	97.0	90.0
441089000	1441066439	31.019233	122.33436700000001	11.6	97.0	90.0
441089000	1441066440	31.01922662556865	122.33443496635687	11.6	96.9	90.0
441089000	1441066441	31.01922069534255	122.33450182923741	11.6	96.8	90.0
441089000	1441066442	31.019215157280843	122.33456761358245	11.6	96.7	90.0
441089000	1441066443	31.019209959342547	122.33463234433269	11.6	96.6	90.0
441089000	1441066444	31.019205049486608	122.3346960464286	11.6	96.5	90.0
441089000	1441066445	31.01920037567188	122.33475874481057	11.6	96.4	90.0
441089000	1441066446	31.01919588585716	122.33482046441871	11.6	96.3	90.0
441089000	1441066447	31.019191528001198	122.33488123019312	11.6	96.2	90.0
441089000	1441066448	31.019187250062608	122.33494106707361	11.6	96.10000000000001	90.0
441089000	1441066449	31.01918299999999	122.335	11.6	96.00000000000001	90.0
441089000	1441066450	31.019178731183477	122.33505807338253	11.6	96.00000000000001	90.05
441089000	1441066451	31.019174418629476	122.33511540951409	11.6	96.00000000000001	90.1
441089000	1441066452	31.0191700427658	122.33517215015817	11.6	96.00000000000001	90.15
441089000	1441066453	31.01916558401997	122.33522843707817	11.6	96.00000000000001	90.2
441089000	1441066454	31.019161022819258	122.33528441203748	11.6	96.00000000000001	90.25
441089000	1441066455	31.01915633959071	122.33534021679938	11.6	96.00000000000001	90.30000000000001
441089000	1441066456	31.019151514761084	122.33539599312704	11.6	96.00000000000001	90.35000000000001
441089000	1441066457	31.019146528756927	122.33545188278366	11.6	96.00000000000001	90.4
441089000	1441066458	31.01914136200451	122.33550802753233	11.6	96.00000000000001	90.45
441089000	1441066459	31.019135994929883	122.33556456913605	11.6	96.00000000000001	90.5
441089000	1441066460	31.019130407958833	122.3356216493577	11.6	96.00000000000001	90.55
441089000	1441066461	31.019124581516873	122.33567940996018	11.6	96.00000000000001	90.6
441089000	1441066462	31.019118496029268	122.33573799270624	11.6	96.00000000000001	90.64999999999999
441089000	1441066463	31.019112131921023	122.33579753935857	11.6	96.00000000000001	90.7
441089000	1441066464	31.01910546961682	122.33585819167968	11.6	96.00000000000001	90.75
441089000	1441066465	31.01909848954109	122.33592009143209	11.6	96.00000000000001	90.8
441089000	1441066466	31.019091172117935	122.33598338037815	11.6	96.00000000000001	90.85
441089000	1441066467	31.019083497771124	122.33604820028009	11.6	96.00000000000001	90.89999999999999
441089000	1441066468	31.019075446924106	122.33611469290004	11.6	96.00000000000001	90.95
441089000	1441066469	31.019067	122.33618300000002	11.6	96.00000000000001	91.0
441089000	1441066470	31.019058147981827	122.33625319928677	11.6	96.10000000000001	91.0
441089000	1441066471	31.01904892409394	122.33632511224681	11.6	96.2	91.0
441089000	1441066472	31.019039372121412	122.33639849631174	11.6	96.3	91.0
441089000	1441066473	31.019029535849796	122.33647310891335	11.6	96.4	91.0
441089000	1441066474	31.019019459065213	122.33654870748364	11.6	96.5	91.0
441089000	1441066475	31.01900918555429	122.33662504945478	11.6	96.6	91.0
441089000	1441066476	31.018998759104257	122.33670189225923	11.6	96.7	91.0
441089000	1441066477	31.018988223502863	122.3367789933296	11.6	96.8	91.0
441089000	1441066478	31.01897762253844	122.33685611009882	11.6	96.9	91.0
441089000	1441066479	31.018967000000004	122.336933	11.6	97.0	91.0
441089000	1441066480	31.01895639260401	122.33700946169817	11.6	97.0	90.9764705882353
441089000	1441066481	31.01894580877528	122.33708545878511	11.6	97.0	90.95294117647059
441089000	1441066482	31.018935249865685	122.33716099608432	11.6	97.0	90.92941176470588
441089000	1441066483	31.018924717227033	122.33723607841925	11.6	97.0	90.90588235294118
441089000	1441066484	31.018914212211122	122.33731071061347	11.6	97.0	90.88235294117646
441089000	1441066485	31.018903736169754	122.33738489749038	11.6	97.0	90.85882352941177
441089000	1441066486	31.018893290454738	122.3374586438735	11.6	97.0	90.83529411764705
441089000	1441066487	31.018882876417802	122.33753195458632	11.6	97.0	90.81176470588235
441089000	1441066488	31.0188724954107	122.33760483445232	11.6	97.0	90.78823529411765
441089000	1441066489	31.018862148785185	122.33767728829504	11.6	97.0	90.76470588235294
441089000	1441066490	31.018851837892942	122.33774932093792	11.6	97.0	90.74117647058824
441089000	1441066491	31.01884156408572	122.33782093720448	11.6	97.0	90.71764705882353
441089000	1441066492	31.018831328715173	122.33789214191825	11.6	97.0	90.69411764705883
441089000	1441066493	31.01882113313296	122.33796293990264	11.6	97.0	90.67058823529412
441089000	1441066494	31.018810978690777	122.33803333598124	11.6	97.0	90.64705882352942
441089000	1441066495	31.018800866740243	122.3381033349775	11.6	97.0	90.62352941176471
441089000	1441066496	31.018790798633002	122.33817294171493	11.6	97.0	90.6
441089000	1441066497	31.01878077572068	122.33824216101708	11.6	97.0	90.5764705882353
441089000	1441066498	31.018770799354854	122.3383109977074	11.6	97.0	90.55294117647058
441089000	1441066499	31.01876087088712	122.33837945660939	11.6	97.0	90.52941176470588
441089000	1441066500	31.01875099166908	122.33844754254659	11.6	97.0	90.50588235294117
441089000	1441066501	31.01874116305227	122.3385152603425	11.6	97.0	90.48235294117647
441089000	1441066502	31.018731386388236	122.33858261482062	11.6	97.0	90.45882352941176
441089000	1441066503	31.018721663028522	122.33864961080445	11.6	97.0	90.43529411764706
441089000	1441066504	31.01871199432465	122.33871625311754	11.6	97.0	90.41176470588235
441089000	1441066505	31.018702381628145	122.33878254658335	11.6	97.0	90.38823529411765
441089000	1441066506	31.018692826290483	122.33884849602543	11.6	97.0	90.36470588235295
441089000	1441066507	31.018683329663144	122.3389141062673	11.6	97.0	90.34117647058824
441089000	1441066508	31.018673893097628	122.33897938213244	11.6	97.0	90.31764705882354
441089000	1441066509	31.018664517945375	122.33904432844436	11.6	97.0	90.29411764705883
441089000	1441066510	31.01865520555782	122.33910895002663	11.6	97.0	90.27058823529411
441089000	1441066511	31.018645957286434	122.33917325170269	11.6	97.0	90.24705882352941
441089000	1441066512	31.01863677448261	122.33923723829612	11.6	97.0	90.2235294117647
441089000	1441066513	31.018627658497774	122.33930091463041	11.6	97.0	90.2
441089000	1441066514	31.018618610683315	122.33936428552909	11.6	97.0	90.17647058823529
441089000	1441066515	31.01860963239062	122.33942735581564	11.6	97.0	90.15294117647059
441089000	1441066516	31.01860072497109	122.33949013031362	11.6	97.0	90.12941176470588
441089000	1441066517	31.018591889776076	122.33955261384658	11.6	97.0	90.10588235294118
441089000	1441066518	31.0185831281569	122.33961481123795	11.6	97.0	90.08235294117647
441089000	1441066519	31.01857444146495	122.33967672731131	11.6	97.0	90.05882352941175
441089000	1441066520	31.018565831051525	122.33973836689019	11.6	97.0	90.03529411764706
441089000	1441066521	31.018557298267975	122.33979973479812	11.6	97.0	90.01176470588234
441089000	1441066522	31.018548844465595	122.33986083585856	11.6	97.0	89.98823529411766
441089000	1441066523	31.01854047099566	122.3399216748951	11.6	97.0	89.96470588235294
441089000	1441066524	31.0185321792095	122.33998225673122	11.6	97.0	89.94117647058825
441089000	1441066525	31.018523970458375	122.34004258619046	11.6	97.0	89.91764705882353
441089000	1441066526	31.01851584609354	122.34010266809636	11.6	97.0	89.89411764705882
441089000	1441066527	31.018507807466264	122.34016250727244	11.6	97.0	89.87058823529412
441089000	1441066528	31.018499855927804	122.34022210854222	11.6	97.0	89.84705882352941
441089000	1441066529	31.018491992829354	122.34028147672923	11.6	97.0	89.82352941176471
441089000	1441066530	31.01848421952218	122.340340616657	11.6	97.0	89.8
441089000	1441066531	31.018476537357497	122.34039953314905	11.6	97.0	89.7764705882353
441089000	1441066532	31.018468947686486	122.34045823102893	11.6	97.0	89.75294117647059
441089000	1441066533	31.018461451860354	122.34051671512015	11.6	97.0	89.72941176470587
441089000	1441066534	31.0184540512303	122.34057499024627	11.6	97.0	89.70588235294117
441089000	1441066535	31.018446747147483	122.34063306123078	11.6	97.0	89.68235294117646
441089000	1441066536	31.018439540963072	122.34069093289725	11.6	97.0	89.65882352941176
441089000	1441066537	31.01843243402823	122.34074861006917	11.6	97.0	89.63529411764705
441089000	1441066538	31.01842542769411	122.34080609757014	11.6	97.0	89.61176470588235
441089000	1441066539	31.018418523311833	122.34086340022365	11.6	97.0	89.58823529411765
441089000	1441066540	31.01841172223254	122.34092052285324	11.6	97.0	89.56470588235294
441089000	1441066541	31.018405025807347	122.34097747028243	11.6	97.0	89.54117647058824
441089000	1441066542	31.01839843538735	122.3410342473348	11.6	97.0	89.51764705882353
441089000	1441066543	31.01839195232369	122.3410908588339	11.6	97.0	89.49411764705883
441089000	1441066544	31.01838557796742	122.34114730960319	11.6	97.0	89.47058823529412
441089000	1441066545	31.018379313669623	122.34120360446627	11.6	97.0	89.44705882352942
441089000	1441066546	31.018373160781405	122.34125974824667	11.6	97.0	89.4235294117647
441089000	1441066547	31.018367120653807	122.34131574576794	11.6	97.0	89.4
441089000	1441066548	31.018361194637887	122.34137160185361	11.6	97.0	89.37647058823529
441089000	1441066549	31.01835538408469	122.34142732132723	11.6	97.0	89.35294117647058
441089000	1441066550	31.018349690345275	122.34148290901236	11.6	97.0	89.32941176470588
441089000	1441066551	31.01834411477065	122.3415383697325	11.6	97.0	89.30588235294117
441089000	1441066552	31.01833865871184	122.34159370831127	11.6	97.0	89.28235294117647
441089000	1441066553	31.01833332351986	122.34164892957217	11.6	97.0	89.25882352941176
441089000	1441066554	31.018328110545713	122.34170403833876	11.6	97.0	89.23529411764706
441089000	1441066555	31.018323021140397	122.34175903943458	11.6	97.0	89.21176470588235
441089000	1441066556	31.0183180566549	122.34181393768324	11.6	97.0	89.18823529411765
441089000	1441066557	31.018313218440202	122.34186873790821	11.6	97.0	89.16470588235295
441089000	1441066558	31.018308507847262	122.3419234449331	11.6	97.0	89.14117647058823
441089000	1441066559	31.01830392622707	122.34197806358148	11.6	97.0	89.11764705882354
441089000	1441066560	31.01829947493053	122.3420325986769	11.6	97.0	89.09411764705882
441089000	1441066561	31.018295155308635	122.34208705504287	11.6	97.0	89.07058823529412
441089000	1441066562	31.01829096871229	122.34214143750302	11.6	97.0	89.04705882352941
441089000	1441066563	31.018286916492443	122.34219575088088	11.6	97.0	89.0235294117647
441089000	1441066564	31.018283000000004	122.34225000000002	11.6	97.0	89.0
441089000	1441066565	31.01827921498623	122.34230420868772	11.6	96.88888888888889	88.88888888888889
441089000	1441066566	31.018275534803657	122.34235847678605	11.6	96.77777777777777	88.77777777777777
441089000	1441066567	31.01827192720499	122.34241292314073	11.6	96.66666666666667	88.66666666666667
441089000	1441066568	31.018268359942713	122.34246766659734	11.6	96.55555555555556	88.55555555555556
441089000	1441066569	31.01826480076912	122.34252282600144	11.6	96.44444444444444	88.44444444444444
441089000	1441066570	31.018261217436304	122.34257852019846	11.6	96.33333333333334	88.33333333333333
441089000	1441066571	31.018257577696108	122.34263486803373	11.6	96.22222222222223	88.22222222222221
441089000	1441066572	31.018253849300187	122.34269198835254	11.6	96.11111111111111	88.1111111111111
441089000	1441066573	31.01825	122.34275000000001	11.6	96.00000000000001	88.0
441089000	1441066574	31.018246004718087	122.34280898579907	11.59090909090909	95.9090909090909	88.0909090909091
441089000	1441066575	31.018241867062343	122.34286888448388	11.581818181818182	95.81818181818183	88.18181818181817
441089000	1441066576	31.018237597812224	122.34292959876645	11.572727272727272	95.72727272727273	88.27272727272727
441089000	1441066577	31.018233207747276	122.3429910313588	11.563636363636363	95.63636363636364	88.36363636363636
441089000	1441066578	31.018228707647282	122.34305308497308	11.554545454545455	95.54545454545456	88.45454545454545
441089000	1441066579	31.01822410829214	122.34311566232132	11.545454545454545	95.45454545454545	88.54545454545455
441089000	1441066580	31.018219420461993	122.34317866611578	11.536363636363637	95.36363636363637	88.63636363636363
441089000	1441066581	31.018214654937115	122.3432419990686	11.527272727272727	95.27272727272728	88.72727272727272
441089000	1441066582	31.018209822498008	122.34330556389206	11.518181818181818	95.18181818181819	88.81818181818181
441089000	1441066583	31.018204933925343	122.34336926329841	11.50909090909091	95.09090909090911	88.9090909090909
441089000	1441066584	31.018199999999993	122.343433	11.5	95.0	89.0
441089000	1441066585	31.018195030964797	122.34349669269426	11.5	94.9	89.10000000000001
441089000	1441066586	31.018190034909956	122.34356032401858	11.5	94.80000000000001	89.2
441089000	1441066587	31.018185019387378	122.34362389259552	11.5	94.70000000000002	89.3
441089000	1441066588	31.01817999194909	122.34368739704755	11.5	94.60000000000001	89.4
441089000	1441066589	31.018174960147046	122.34375083599718	11.5	94.5	89.5
441089000	1441066590	31.018169931533244	122.34381420806704	11.5	94.4	89.6
441089000	1441066591	31.018164913659646	122.34387751187963	11.5	94.30000000000001	89.69999999999999
441089000	1441066592	31.01815991407825	122.34394074605758	11.5	94.2	89.8
441089000	1441066593	31.018154940341017	122.34400390922349	11.5	94.1	89.9
441089000	1441066594	31.01814999999999	122.344067	11.5	94.0	90.0
441089000	1441066595	31.018145096512256	122.34413000638645	11.5	94.1	90.0
441089000	1441066596	31.018140216955555	122.34419287388886	11.5	94.2	90.0
441089000	1441066597	31.01813534431284	122.34425553738993	11.5	94.30000000000001	90.0
441089000	1441066598	31.018130461567186	122.34431793177237	11.5	94.4	90.0
441089000	1441066599	31.018125551701797	122.34437999191876	11.5	94.5	90.0
441089000	1441066600	31.01812059770004	122.34444165271172	11.5	94.60000000000001	90.0
441089000	1441066601	31.018115582545352	122.34450284903379	11.5	94.70000000000002	90.0
441089000	1441066602	31.018110489221304	122.34456351576755	11.5	94.80000000000001	90.0
441089000	1441066603	31.018105300711582	122.34462358779547	11.5	94.9	90.0
441089000	1441066604	31.018100000000004	122.34468300000002	11.5	95.0	90.0
441089000	1441066605	31.018094572760074	122.34474171929803	11.5	95.09090909090911	90.0909090909091
441089000	1441066606	31.018089015423715	122.34479984074369	11.5	95.18181818181819	90.18181818181817
441089000	1441066607	31.01808332711227	122.34485749142556	11.5	95.27272727272728	90.27272727272728
441089000	1441066608	31.01807750694682	122.34491479843216	11.5	95.36363636363637	90.36363636363637
441089000	1441066609	31.018071554048202	122.34497188885194	11.5	95.45454545454545	90.45454545454545
441089000	1441066610	31.01806546753707	122.34502888977342	11.5	95.54545454545456	90.54545454545455
441089000	1441066611	31.018059246533827	122.34508592828499	11.5	95.63636363636364	90.63636363636363
441089000	1441066612	31.018052890158668	122.3451431314751	11.5	95.72727272727273	90.72727272727273
441089000	1441066613	31.018046397531524	122.34520062643207	11.5	95.81818181818183	90.81818181818183
441089000	1441066614	31.01803976777214	122.34525854024429	11.5	95.9090909090909	90.9090909090909
441089000	1441066615	31.018033	122.34531700000001	11.5	96.00000000000001	91.0
441089000	1441066616	31.018026095070784	122.34537610305524	11.511111111111111	96.00000000000001	91.0
441089000	1441066617	31.018019060785683	122.34543582783687	11.522222222222222	96.00000000000001	91.0
441089000	1441066618	31.018011906682347	122.34549612303952	11.533333333333333	96.00000000000001	91.0
441089000	1441066619	31.01800464229852	122.34555693735784	11.544444444444444	96.00000000000001	91.0
441089000	1441066620	31.017997277172075	122.34561821948651	11.555555555555555	96.00000000000001	91.0
441089000	1441066621	31.017989820840928	122.3456799181203	11.566666666666666	96.00000000000001	91.0
441089000	1441066622	31.017982282843096	122.34574198195392	11.577777777777778	96.00000000000001	91.0
441089000	1441066623	31.01797467271672	122.3458043596822	11.588888888888889	96.00000000000001	91.0
441089000	1441066624	31.017966999999995	122.34586699999998	11.6	96.00000000000001	91.0
441089000	1441066625	31.017959272980285	122.34592985908141	11.598958333333332	95.98958333333334	90.97916666666667
441089000	1441066626	31.017951494941006	122.3459929230178	11.597916666666666	95.97916666666667	90.95833333333333
441089000	1441066627	31.017943667914672	122.34605618537972	11.596874999999999	95.96875	90.9375
441089000	1441066628	31.017935793933745	122.34611963973781	11.595833333333333	95.95833333333333	90.91666666666667
441089000	1441066629	31.01792787503075	122.34618327966258	11.594791666666666	95.94791666666669	90.89583333333333
441089000	1441066630	31.017919913238213	122.34624709872475	11.59375	95.93750000000001	90.875
441089000	1441066631	31.01791191058862	122.34631109049484	11.592708333333333	95.92708333333334	90.85416666666667
441089000	1441066632	31.01790386911457	122.34637524854352	11.591666666666667	95.91666666666667	90.83333333333334
441089000	1441066633	31.017895790848588	122.3464395664414	11.590625	95.90625000000001	90.8125
441089000	1441066634	31.017887677823218	122.34650403775916	11.589583333333334	95.89583333333334	90.79166666666666
441089000	1441066635	31.017879532071078	122.34656865606738	11.588541666666666	95.88541666666667	90.77083333333334
441089000	1441066636	31.017871355624727	122.34663341493676	11.5875	95.875	90.75
441089000	1441066637	31.0178631505168	122.34669830793791	11.586458333333333	95.86458333333333	90.72916666666667
441089000	1441066638	31.017854918779882	122.34676332864154	11.585416666666667	95.85416666666669	90.70833333333333
441089000	1441066639	31.017846662446622	122.3468284706183	11.584375	95.84375000000001	90.6875
441089000	1441066640	31.01783838354964	122.34689372743888	11.583333333333332	95.83333333333334	90.66666666666667
441089000	1441066641	31.017830084121606	122.34695909267394	11.582291666666666	95.82291666666667	90.64583333333333
441089000	1441066642	31.01782176619519	122.34702455989422	11.581249999999999	95.8125	90.625
441089000	1441066643	31.017813431803066	122.34709012267038	11.580208333333333	95.80208333333334	90.60416666666666
441089000	1441066644	31.017805082977926	122.34715577457315	11.579166666666666	95.79166666666667	90.58333333333334
441089000	1441066645	31.01779672175247	122.34722150917324	11.578125	95.78125	90.5625
441089000	1441066646	31.01778835015943	122.34728732004136	11.577083333333333	95.77083333333334	90.54166666666667
441089000	1441066647	31.017779970231516	122.34735320074827	11.576041666666667	95.76041666666669	90.52083333333333
441089000	1441066648	31.017771584001498	122.34741914486469	11.575	95.75000000000001	90.5
441089000	1441066649	31.017763193502116	122.34748514596139	11.573958333333334	95.73958333333334	90.47916666666667
441089000	1441066650	31.01775480076617	122.34755119760906	11.572916666666666	95.72916666666667	90.45833333333333
441089000	1441066651	31.017746407826397	122.34761729337855	11.571875	95.71875	90.4375
441089000	1441066652	31.017738016715636	122.34768342684059	11.570833333333333	95.70833333333334	90.41666666666666
441089000	1441066653	31.017729629466675	122.34774959156593	11.569791666666667	95.69791666666667	90.39583333333334
441089000	1441066654	31.01772124811235	122.34781578112539	11.56875	95.6875	90.375
441089000	1441066655	31.017712874685504	122.34788198908976	11.567708333333334	95.67708333333334	90.35416666666667
441089000	1441066656	31.017704511218966	122.3479482090298	11.566666666666666	95.66666666666667	90.33333333333333
441089000	1441066657	31.017696159745608	122.34801443451637	11.565624999999999	95.65625000000001	90.3125
441089000	1441066658	31.017687822298324	122.34808065912026	11.564583333333333	95.64583333333334	90.29166666666667
441089000	1441066659	31.017679500909985	122.3481468764123	11.563541666666666	95.63541666666667	90.27083333333333
441089000	1441066660	31.017671197613506	122.34821307996333	11.5625	95.625	90.25
441089000	1441066661	31.0176629144418	122.34827926334417	11.561458333333333	95.61458333333334	90.22916666666666
441089000	1441066662	31.0176546534278	122.34834542012564	11.560416666666667	95.60416666666667	90.20833333333334
441089000	1441066663	31.017646416604467	122.34841154387867	11.559375	95.59375	90.1875
441089000	1441066664	31.017638206004708	122.34847762817405	11.558333333333334	95.58333333333334	90.16666666666667
441089000	1441066665	31.017630023661543	122.34854366658267	11.557291666666666	95.57291666666667	90.14583333333333
441089000	1441066666	31.017621871607933	122.34860965267544	11.55625	95.56250000000001	90.125
441089000	1441066667	31.017613751876887	122.3486755800232	11.555208333333333	95.55208333333334	90.10416666666667
441089000	1441066668	31.017605666501396	122.34874144219685	11.554166666666667	95.54166666666667	90.08333333333333
441089000	1441066669	31.017597617514514	122.3488072327673	11.553125	95.53125	90.0625
441089000	1441066670	31.017589606949258	122.34887294530544	11.552083333333334	95.52083333333334	90.04166666666667
441089000	1441066671	31.017581636838667	122.3489385733822	11.551041666666666	95.51041666666667	90.02083333333334
441089000	1441066672	31.01757370921582	122.34900411056847	11.55	95.50000000000001	90.0
441089000	1441066673	31.01756582611378	122.34906955043522	11.548958333333333	95.48958333333334	89.97916666666666
441089000	1441066674	31.017557989565667	122.34913488655337	11.547916666666666	95.47916666666667	89.95833333333333
441089000	1441066675	31.017550201604532	122.34920011249385	11.546875	95.46875000000001	89.9375
441089000	1441066676	31.017542464263535	122.3492652218276	11.545833333333333	95.45833333333334	89.91666666666667
441089000	1441066677	31.017534779575783	122.34933020812562	11.544791666666667	95.44791666666667	89.89583333333333
441089000	1441066678	31.017527149574402	122.34939506495881	11.54375	95.4375	89.875
441089000	1441066679	31.017519576292568	122.34945978589819	11.542708333333334	95.42708333333334	89.85416666666667
441089000	1441066680	31.017512061763426	122.34952436451472	11.541666666666666	95.41666666666667	89.83333333333333
441089000	1441066681	31.017504608020175	122.34958879437939	11.540625	95.40625000000001	89.8125
441089000	1441066682	31.01749721709599	122.34965306906315	11.539583333333333	95.39583333333334	89.79166666666666
441089000	1441066683	31.01748989102408	122.34971718213706	11.538541666666667	95.38541666666667	89.77083333333334
441089000	1441066684	31.017482631837655	122.34978112717206	11.5375	95.37500000000001	89.75
441089000	1441066685	31.017475441569932	122.3498448977392	11.536458333333334	95.36458333333334	89.72916666666667
441089000	1441066686	31.017468322254167	122.34990848740951	11.535416666666666	95.35416666666667	89.70833333333333
441089000	1441066687	31.01746127592362	122.34997188975397	11.534375	95.34375	89.6875
441089000	1441066688	31.01745430461152	122.35003509834365	11.533333333333333	95.33333333333334	89.66666666666667
441089000	1441066689	31.017447410351156	122.35009810674954	11.532291666666666	95.32291666666667	89.64583333333333
441089000	1441066690	31.017440595175827	122.35016090854275	11.53125	95.31250000000001	89.625
441089000	1441066691	31.017433861118825	122.35022349729422	11.530208333333333	95.30208333333334	89.60416666666666
441089000	1441066692	31.01742721021344	122.3502858665751	11.529166666666667	95.29166666666667	89.58333333333334
441089000	1441066693	31.017420644493033	122.35034800995638	11.528125	95.28125000000001	89.5625
441089000	1441066694	31.017414165990893	122.35040992100919	11.527083333333334	95.27083333333334	89.54166666666667
441089000	1441066695	31.017407776740388	122.35047159330453	11.526041666666666	95.26041666666667	89.52083333333333
441089000	1441066696	31.017401478774875	122.35053302041355	11.525	95.25	89.5
441089000	1441066697	31.01739527412769	122.35059419590726	11.523958333333333	95.23958333333333	89.47916666666667
441089000	1441066698	31.017389164832256	122.3506551133568	11.522916666666667	95.22916666666667	89.45833333333333
441089000	1441066699	31.017383152921916	122.35071576633322	11.521875	95.21875000000001	89.4375
441089000	1441066700	31.017377240430097	122.35077614840762	11.520833333333334	95.20833333333334	89.41666666666666
441089000	1441066701	31.017371429390195	122.35083625315113	11.519791666666666	95.19791666666667	89.39583333333334
441089000	1441066702	31.017365721835617	122.35089607413484	11.51875	95.18750000000001	89.375
441089000	1441066703	31.017360119799815	122.35095560492985	11.517708333333333	95.17708333333334	89.35416666666666
441089000	1441066704	31.0173546253162	122.35101483910728	11.516666666666666	95.16666666666667	89.33333333333333
441089000	1441066705	31.017349240418255	122.35107377023824	11.515625	95.15625	89.3125
441089000	1441066706	31.01734396713941	122.3511323918939	11.514583333333333	95.14583333333333	89.29166666666667
441089000	1441066707	31.01733880751314	122.35119069764532	11.513541666666667	95.13541666666669	89.27083333333333
441089000	1441066708	31.017333763572925	122.35124868106367	11.5125	95.12500000000001	89.25
441089000	1441066709	31.01732883735224	122.35130633572007	11.511458333333334	95.11458333333334	89.22916666666666
441089000	1441066710	31.017324030884595	122.35136365518565	11.510416666666666	95.10416666666667	89.20833333333333
441089000	1441066711	31.01731934620348	122.3514206330316	11.509375	95.09375000000001	89.1875
441089000	1441066712	31.01731478534242	122.351477262829	11.508333333333333	95.08333333333334	89.16666666666666
441089000	1441066713	31.01731035033494	122.35153353814904	11.507291666666667	95.07291666666667	89.14583333333333
441089000	1441066714	31.017306043214553	122.35158945256285	11.50625	95.0625	89.125
441089000	1441066715	31.0173018660148	122.35164499964161	11.505208333333334	95.05208333333333	89.10416666666667
441089000	1441066716	31.01729782076923	122.35170017295646	11.504166666666666	95.04166666666669	89.08333333333333
441089000	1441066717	31.017293909511405	122.35175496607856	11.503125	95.03125000000001	89.0625
441089000	1441066718	31.01729013427487	122.35180937257908	11.502083333333333	95.02083333333334	89.04166666666667
441089000	1441066719	31.017286497093213	122.35186338602915	11.501041666666667	95.01041666666667	89.02083333333333
441089000	1441066720	31.017282999999992	122.351917	11.5	95.0	89.0
441089000	1441066721	31.01727963382775	122.35197025814728	11.5	95.0	89.0
441089000	1441066722	31.01727634460468	122.35202340446483	11.5	95.0	89.0
441089000	1441066723	31.017273067157504	122.35207673303084	11.5	95.0	89.0
441089000	1441066724	31.01726973631241	122.35213053792329	11.5	95.0	89.0
441089000	1441066725	31.017266286895122	122.35218511322007	11.5	95.0	89.0
441089000	1441066726	31.017262653730857	122.35224075299878	11.5	95.0	89.0
441089000	1441066727	31.01725877164425	122.35229775133688	11.5	95.0	89.0
441089000	1441066728	31.017254575459468	122.35235640231161	11.5	95.0	89.0
441089000	1441066729	31.017249999999997	122.35241700000002	11.5	95.0	89.0
441089000	1441066730	31.017245000376224	122.35247974143623	11.5	95.0	89.0
441089000	1441066731	31.01723961284819	122.35254443548395	11.5	95.0	89.0
441089000	1441066732	31.017233893963844	122.3526107939644	11.5	95.0	89.0
441089000	1441066733	31.01722790027167	122.35267852869903	11.5	95.0	89.0
441089000	1441066734	31.017221688320646	122.35274735150942	11.5	95.0	89.0
441089000	1441066735	31.017215314660415	122.35281697421738	11.5	95.0	89.0
441089000	1441066736	31.01720883584114	122.35288710864496	11.5	95.0	89.0
441089000	1441066737	31.017202308413697	122.35295746661438	11.5	95.0	89.0
441089000	1441066738	31.017195788929524	122.35302775994818	11.5	95.0	89.0
441089000	1441066739	31.017189333940724	122.35309770046908	11.5	95.0	89.0
441089000	1441066740	31.017183000000003	122.353167	11.5	95.0	89.0
441089000	1441066741	31.017176832931494	122.35323542354034	11.5	95.0	89.0
441089000	1441066742	31.017170835642986	122.35330294879442	11.5	95.0	89.0
441089000	1441066743	31.017165000313	122.35336960664267	11.5	95.0	89.0
441089000	1441066744	31.01715931912001	122.35343542796558	11.5	95.0	89.0
441089000	1441066745	31.017153784242403	122.35350044364355	11.5	95.0	89.0
441089000	1441066746	31.017148387858484	122.35356468455696	11.5	95.0	89.0
441089000	1441066747	31.01714312214647	122.3536281815861	11.5	95.0	89.0
441089000	1441066748	31.017137979284524	122.35369096561135	11.5	95.0	89.0
441089000	1441066749	31.017132951450726	122.35375306751295	11.5	95.0	89.0
441089000	1441066750	31.017128030823095	122.35381451817115	11.5	95.0	89.0
441089000	1441066751	31.017123209579555	122.35387534846615	11.5	95.0	89.0
441089000	1441066752	31.017118479897988	122.35393558927817	11.5	95.0	89.0
441089000	1441066753	31.01711383395621	122.35399527148736	11.5	95.0	89.0
441089000	1441066754	31.017109263931943	122.35405442597383	11.5	95.0	89.0
441089000	1441066755	31.01710476200289	122.3541130836177	11.5	95.0	89.0
441089000	1441066756	31.017100320346646	122.35417127529907	11.5	95.0	89.0
441089000	1441066757	31.017095931140766	122.35422903189796	11.5	95.0	89.0
441089000	1441066758	31.01709158656275	122.35428638429441	11.5	95.0	89.0
441089000	1441066759	31.017087278790044	122.35434336336841	11.5	95.0	89.0
441089000	1441066760	31.017083000000003	122.35439999999998	11.5	95.0	89.0
441089000	1441066761	31.017078744568565	122.35445633586843	11.5	95.0	89.0
441089000	1441066762	31.017074515666103	122.35451245585061	11.5	95.0	89.0
441089000	1441066763	31.01707031866136	122.35456845562273	11.5	95.0	89.0
441089000	1441066764	31.01706615892299	122.35462443086101	11.5	95.0	89.0
441089000	1441066765	31.01706204181946	122.35468047724164	11.5	95.0	89.0
441089000	1441066766	31.017057972719066	122.35473669044089	11.5	95.0	89.0
441089000	1441066767	31.017053956989916	122.35479316613491	11.5	95.0	89.0
441089000	1441066768	31.017050000000005	122.35484999999998	11.5	95.0	89.0
441089000	1441066769	31.01704610187894	122.35490728090106	11.5	95.0	89.0
441089000	1441066770	31.017042241803576	122.35496507045818	11.5	95.0	89.0
441089000	1441066771	31.01703839371253	122.35502342348008	11.5	95.0	89.0
441089000	1441066772	31.017034531544297	122.35508239477548	11.5	95.0	89.0
441089000	1441066773	31.01703062923724	122.35514203915291	11.5	95.0	89.0
441089000	1441066774	31.017026660729588	122.35520241142096	11.5	95.0	89.0
441089000	1441066775	31.017022599959553	122.3552635663881	11.5	95.0	89.0
441089000	1441066776	31.017018420865142	122.35532555886265	11.5	95.0	89.0
441089000	1441066777	31.01701409738425	122.35538844365296	11.5	95.0	89.0
441089000	1441066778	31.01700960345471	122.3554522755672	11.5	95.0	89.0
441089000	1441066779	31.017004913014112	122.35551710941353	11.5	95.0	89.0
441089000	1441066780	31.017	122.35558299999998	11.5	95.0	89.0
441089000	1441066781	31.016994850055095	122.35564995739934	11.5	95.0	89.0
441089000	1441066782	31.016989495643347	122.3557178127438	11.5	95.0	89.0
441089000	1441066783	31.01698398093446	122.35578635243053	11.5	95.0	89.0
441089000	1441066784	31.01697835009854	122.3558553628568	11.5	95.0	89.0
441089000	1441066785	31.016972647306186	122.35592463042018	11.5	95.0	89.0
441089000	1441066786	31.01696691672844	122.35599394151826	11.5	95.0	89.0
441089000	1441066787	31.016961202536766	122.3560630825489	11.5	95.0	89.0
441089000	1441066788	31.016955548903166	122.3561318399101	11.5	95.0	89.0
441089000	1441066789	31.016949999999998	122.35620000000002	11.5	95.0	89.0
441089000	1441066790	31.016944591782778	122.35626738873248	11.5	95.0	89.0375
441089000	1441066791	31.016939327337617	122.35633399008341	11.5	95.0	89.07499999999999
441089000	1441066792	31.01693420153329	122.35639982754431	11.5	95.0	89.1125
441089000	1441066793	31.016929209238477	122.35646492460651	11.5	95.0	89.15
441089000	1441066794	31.01692434532176	122.35652930476148	11.5	95.0	89.1875
441089000	1441066795	31.01691960465173	122.35659299150052	11.5	95.0	89.225
441089000	1441066796	31.01691498209686	122.356656008315	11.5	95.0	89.26249999999999
441089000	1441066797	31.016910472525613	122.35671837869623	11.5	95.0	89.3
441089000	1441066798	31.016906070806364	122.35678012613552	11.5	95.0	89.3375
441089000	1441066799	31.016901771807465	122.35684127412412	11.5	95.0	89.375
441089000	1441066800	31.01689757039719	122.3569018461533	11.5	95.0	89.4125
441089000	1441066801	31.01689346144373	122.35696186571433	11.5	95.0	89.44999999999999
441089000	1441066802	31.016889439815294	122.35702135629836	11.5	95.0	89.4875
441089000	1441066803	31.01688550038001	122.35708034139665	11.5	95.0	89.525
441089000	1441066804	31.016881638005938	122.35713884450035	11.5	95.0	89.5625
441089000	1441066805	31.01687784756111	122.35719688910063	11.5	95.0	89.6
441089000	1441066806	31.016874123913517	122.35725449868863	11.5	95.0	89.6375
441089000	1441066807	31.016870461931084	122.35731169675552	11.5	95.0	89.675
441089000	1441066808	31.016866856481688	122.35736850679233	11.5	95.0	89.7125
441089000	1441066809	31.01686330243318	122.35742495229022	11.5	95.0	89.75
441089000	1441066810	31.016859794653364	122.35748105674024	11.5	95.0	89.7875
441089000	1441066811	31.016856328009982	122.35753684363345	11.5	95.0	89.825
441089000	1441066812	31.01685289737075	122.35759233646093	11.5	95.0	89.8625
441089000	1441066813	31.016849497603328	122.3576475587137	11.5	95.0	89.9
441089000	1441066814	31.016846123575345	122.35770253388274	11.5	95.0	89.9375
441089000	1441066815	31.0168427701544	122.35775728545909	11.5	95.0	89.975
441089000	1441066816	31.016839432208023	122.35781183693375	11.5	95.0	90.0125
441089000	1441066817	31.016836104603705	122.35786621179764	11.5	95.0	90.05
441089000	1441066818	31.016832782208905	122.35792043354178	11.5	95.0	90.08749999999999
441089000	1441066819	31.01682945989106	122.35797452565707	11.5	95.0	90.125
441089000	1441066820	31.016826132517547	122.35802851163447	11.5	95.0	90.16250000000001
441089000	1441066821	31.0168227949557	122.3580824149649	11.5	95.0	90.2
441089000	1441066822	31.01681944207283	122.35813625913923	11.5	95.0	90.2375
441089000	1441066823	31.016816068736173	122.35819006764838	11.5	95.0	90.27499999999999
441089000	1441066824	31.016812669812985	122.35824386398319	11.5	95.0	90.3125
441089000	1441066825	31.016809240170435	122.35829767163459	11.5	95.0	90.35000000000001
441089000	1441066826	31.016805774675653	122.35835151409334	11.5	95.0	90.3875
441089000	1441066827	31.01680226819575	122.35840541485034	11.5	95.0	90.425
441089000	1441066828	31.016798715597798	122.35845939739635	11.5	95.0	90.46249999999999
441089000	1441066829	31.01679511174881	122.3585134852222	11.5	95.0	90.5
441089000	1441066830	31.016791451515772	122.35856770181873	11.5	95.0	90.53750000000001
441089000	1441066831	31.016787729765642	122.35862207067663	11.5	95.0	90.575
441089000	1441066832	31.016783941365315	122.3586766152867	11.5	95.0	90.6125
441089000	1441066833	31.01678008118167	122.35873135913968	11.5	95.0	90.64999999999999
441089000	1441066834	31.01677614408149	122.35878632572629	11.5	95.0	90.6875
441089000	1441066835	31.0167721249316	122.35884153853723	11.5	95.0	90.72500000000001
441089000	1441066836	31.016768018598693	122.35889702106324	11.5	95.0	90.7625
441089000	1441066837	31.016763819949514	122.35895279679498	11.5	95.0	90.8
441089000	1441066838	31.016759523850702	122.35900888922309	11.5	95.0	90.83749999999999
441089000	1441066839	31.016755125168846	122.3590653218382	11.5	95.0	90.875
441089000	1441066840	31.016750618770544	122.35912211813098	11.5	95.0	90.91250000000001
441089000	1441066841	31.016745999522307	122.35917930159204	11.5	95.0	90.95
441089000	1441066842	31.01674126229062	122.35923689571193	11.5	95.0	90.9875
441089000	1441066843	31.016736401941884	122.35929492398124	11.5	95.0	91.025
441089000	1441066844	31.01673141334252	122.35935340989053	11.5	95.0	91.0625
441089000	1441066845	31.016726291358843	122.35941237693035	11.5	95.0	91.10000000000001
441089000	1441066846	31.01672103085716	122.35947184859117	11.5	95.0	91.1375
441089000	1441066847	31.016715626703693	122.35953184836347	11.5	95.0	91.175
441089000	1441066848	31.01671007376465	122.35959239973778	11.5	95.0	91.2125
441089000	1441066849	31.016704366906154	122.35965352620448	11.5	95.0	91.25
441089000	1441066850	31.016698500994288	122.35971525125402	11.5	95.0	91.2875
441089000	1441066851	31.016692470895098	122.3597775983768	11.5	95.0	91.325
441089000	1441066852	31.016686271474537	122.35984059106319	11.5	95.0	91.3625
441089000	1441066853	31.01667989759856	122.35990425280353	11.5	95.0	91.4
441089000	1441066854	31.016673344133025	122.35996860708815	11.5	95.0	91.4375
441089000	1441066855	31.01666660594371	122.36003367740733	11.5	95.0	91.475
441089000	1441066856	31.01665967789638	122.36009948725136	11.5	95.0	91.5125
441089000	1441066857	31.01665255485673	122.36016606011049	11.5	95.0	91.55000000000001
441089000	1441066858	31.016645231690376	122.36023341947488	11.5	95.0	91.5875
441089000	1441066859	31.016637703262887	122.36030158883476	11.5	95.0	91.625
441089000	1441066860	31.016629964439744	122.36037059168022	11.5	95.0	91.6625
441089000	1441066861	31.016622010086383	122.36044045150145	11.5	95.0	91.69999999999999
441089000	1441066862	31.01661383506817	122.36051119178848	11.5	95.0	91.73750000000001
441089000	1441066863	31.01660543425041	122.36058283603136	11.5	95.0	91.775
441089000	1441066864	31.01659680249828	122.36065540772013	11.5	95.0	91.8125
441089000	1441066865	31.01658793467696	122.36072893034473	11.5	95.0	91.85
441089000	1441066866	31.016578825651518	122.36080342739514	11.5	95.0	91.8875
441089000	1441066867	31.016569470286942	122.36087892236127	11.5	95.0	91.92500000000001
441089000	1441066868	31.016559863448148	122.36095543873294	11.5	95.0	91.9625
441089000	1441066869	31.016550000000002	122.361033	11.5	95.0	92.0
441089000	1441066870	31.016539886060293	122.36111154386084	11.5	95.12500000000001	92.12500000000001
441089000	1441066871	31.016529572759573	122.36119066484828	11.5	95.25	92.25
441089000	1441066872	31.016519122482517	122.36126987170411	11.5	95.37500000000001	92.375
441089000	1441066873	31.016508597615015	122.36134867317057	11.5	95.50000000000001	92.5
441089000	1441066874	31.016498060544173	122.36142657799017	11.5	95.625	92.625
441089000	1441066875	31.016487573658264	122.36150309490598	11.5	95.75000000000001	92.75
441089000	1441066876	31.01647719934672	122.36157773266133	11.5	95.875	92.875
441089000	1441066877	31.016467	122.36165000000001	11.5	96.00000000000001	93.0
441089000	1441066878	31.01645702508809	122.36171954466386	11.5	96.18181818181819	93.0
441089000	1441066879	31.01644727239521	122.36178657038596	11.5	96.36363636363636	93.0
441089000	1441066880	31.01643772678341	122.3618514198969	11.5	96.54545454545456	93.0
441089000	1441066881	31.016428373113843	122.36191443592713	11.5	96.72727272727273	93.0
441089000	1441066882	31.016419196246986	122.36197596120698	11.5	96.90909090909092	93.0
441089000	1441066883	31.016410181042502	122.36203633846644	11.5	97.0909090909091	93.0
441089000	1441066884	31.01640131235949	122.36209591043547	11.5	97.27272727272727	93.0
441089000	1441066885	31.016392575056308	122.36215501984383	11.5	97.45454545454545	93.0
441089000	1441066886	31.01638395399068	122.36221400942108	11.5	97.63636363636364	93.0
441089000	1441066887	31.01637543401976	122.36227322189671	11.5	97.81818181818181	93.0
441089000	1441066888	31.016366999999995	122.362333	11.5	98.0	93.0
441089000	1441066889	31.016358635731788	122.36239359916917	11.5	98.0	93.0
441089000	1441066890	31.016350320793396	122.36245492567849	11.5	98.0	93.0
441089000	1441066891	31.0163420337079	122.36251679851132	11.5	98.0	93.0
441089000	1441066892	31.0163337529987	122.362579036651	11.5	98.0	93.0
441089000	1441066893	31.016325457189534	122.36264145908086	11.5	98.0	93.0
441089000	1441066894	31.016317124804516	122.36270388478425	11.5	98.0	93.0
441089000	1441066895	31.016308734368103	122.36276613274454	11.5	98.0	93.0
441089000	1441066896	31.016300264405036	122.36282802194502	11.5	98.0	93.0
441089000	1441066897	31.01629169344051	122.36288937136904	11.5	98.0	93.0
441089000	1441066898	31.016282999999994	122.36295000000001	11.5	98.0	93.0
441089000	1441066899	31.016274168501976	122.36300981824205	11.5	98.0	93.0
441089000	1441066900	31.016265206935653	122.36306910218264	11.5	98.0	93.0
441089000	1441066901	31.016256129182302	122.36312821932991	11.5	98.0	93.0
441089000	1441066902	31.016246949122518	122.36318753719198	11.5	98.0	93.0
441089000	1441066903	31.01623768063625	122.36324742327677	11.5	98.0	93.0
441089000	1441066904	31.016228337602705	122.36330824509224	11.5	98.0	93.0
441089000	1441066905	31.016218933900426	122.36337037014617	11.5	98.0	93.0
441089000	1441066906	31.016209483407188	122.36343416594622	11.5	98.0	93.0
441089000	1441066907	31.016200000000012	122.36349999999999	11.5	98.0	93.0
441089000	1441066908	31.01619049944883	122.3635680791789	11.5	98.0	93.0
441089000	1441066909	31.01618100509871	122.36363796781009	11.5	98.0	93.0
441089000	1441066910	31.016171542189504	122.36370906958484	11.5	98.0	93.0
441089000	1441066911	31.016162135962357	122.36378078819472	11.5	98.0	93.0
441089000	1441066912	31.016152811659754	122.3638525273316	11.5	98.0	93.0
441089000	1441066913	31.01614359452546	122.36392369068767	11.5	98.0	93.0
441089000	1441066914	31.01613450980457	122.36399368195536	11.5	98.0	93.0
441089000	1441066915	31.01612558274345	122.36406190482735	11.5	98.0	93.0
441089000	1441066916	31.016116838589692	122.3641277629966	11.5	98.0	93.0
441089000	1441066917	31.016108302591995	122.36419066015637	11.5	98.0	93.0
441089000	1441066918	31.0161	122.36425000000001	11.5	98.0	93.0
441089000	1441066919	31.016091945322483	122.36430541356032	11.5	98.0	93.0
441089000	1441066920	31.01608411010119	122.36435744122649	11.5	98.0	93.0
441089000	1441066921	31.01607645513472	122.36440685072651	11.5	98.0	93.0
441089000	1441066922	31.016068941220375	122.36445440978804	11.5	98.0	93.0
441089000	1441066923	31.016061529154143	122.36450088613842	11.5	98.0	93.0
441089000	1441066924	31.016054179730894	122.36454704750467	11.5	98.0	93.0
441089000	1441066925	31.016046853744353	122.36459366161358	11.5	98.0	93.0
441089000	1441066926	31.01603951198719	122.36464149619154	11.5	98.0	93.0
441089000	1441066927	31.01603211525084	122.36469131896474	11.5	98.0	93.0
441089000	1441066928	31.016024624325507	122.36474389765904	11.5	98.0	93.0
441089000	1441066929	31.016016999999998	122.36479999999999	11.5	98.0	93.0
441089000	1441066930	31.01600920990233	122.36486016364046	11.5	98.0	93.0
441089000	1441066931	31.01600124902301	122.36492400594382	11.5	98.0	93.0
441089000	1441066932	31.015993119193976	122.36499091420119	11.5	98.0	93.0
441089000	1441066933	31.01598482224822	122.3650602757039	11.5	98.0	93.0
441089000	1441066934	31.0159763600199	122.36513147774336	11.5	98.0	93.0
441089000	1441066935	31.015967734344365	122.36520390761132	11.5	98.0	93.0
441089000	1441066936	31.01595894705837	122.3652769525995	11.5	98.0	93.0
441089000	1441066937	31.01595	122.36535	11.5	98.0	93.0
441089000	1441066938	31.01594090134695	122.36542251565777	11.5	98.0	93.0909090909091
441089000	1441066939	31.015931684630708	122.36549427962886	11.5	98.0	93.18181818181819
441089000	1441066940	31.01592238972136	122.36556515052222	11.5	98.0	93.27272727272728
441089000	1441066941	31.015913056489357	122.36563498694694	11.5	98.0	93.36363636363637
441089000	1441066942	31.015903724805327	122.36570364751236	11.5	98.0	93.45454545454545
441089000	1441066943	31.01589443454027	122.36577099082795	11.5	98.0	93.54545454545455
441089000	1441066944	31.01588522556537	122.36583687550329	11.5	98.0	93.63636363636364
441089000	1441066945	31.0158761377521	122.36590116014818	11.5	98.0	93.72727272727273
441089000	1441066946	31.015867210972143	122.36596370337253	11.5	98.0	93.81818181818183
441089000	1441066947	31.015858485097418	122.36602436378642	11.5	98.0	93.9090909090909
441089000	1441066948	31.01585	122.366083	11.5	98.0	94.0
441089000	1441066949	31.015841775388783	122.36613957669833	11.5	98.10000000000001	94.0
441089000	1441066950	31.01583375031901	122.36619448286531	11.5	98.2	94.0
441089000	1441066951	31.015825843681718	122.36624821355927	11.5	98.3	94.0
441089000	1441066952	31.015817974367096	122.36630126383818	11.5	98.4	94.0
441089000	1441066953	31.015810061264464	122.36635412875965	11.5	98.5	94.0
441089000	1441066954	31.01580202326235	122.36640730338107	11.5	98.6	94.0
441089000	1441066955	31.01579377924845	122.36646128275932	11.5	98.69999999999999	94.0
441089000	1441066956	31.015785248109605	122.36651656195114	11.5	98.8	94.0
441089000	1441066957	31.01577634873178	122.36657363601273	11.5	98.9	94.0
441089000	1441066958	31.015766999999997	122.366633	11.5	99.0	94.0
441089000	1441066959	31.01575714513791	122.36669500904146	11.5	99.0	94.0
441089000	1441066960	31.015746824727202	122.36675945855782	11.5	99.0	94.0
441089000	1441066961	31.015736103689665	122.36682600404306	11.5	99.0	94.0
441089000	1441066962	31.015725046947605	122.36689430099142	11.5	99.0	94.0
441089000	1441066963	31.015713719424063	122.36696400489744	11.5	99.0	94.0
441089000	1441066964	31.015702186042716	122.36703477125596	11.5	99.0	94.0
441089000	1441066965	31.01569051172801	122.36710625556218	11.5	99.0	94.0
441089000	1441066966	31.015678761405123	122.36717811331157	11.5	99.0	94.0
441089000	1441066967	31.015666999999997	122.36725000000001	11.5	99.0	94.0
441089000	1441066968	31.015655281588863	122.36732162870634	11.498684210526315	99.0	94.0
441089000	1441066969	31.015643616846454	122.36739294284011	11.49736842105263	99.0	94.0
441089000	1441066970	31.015632005597087	122.36746394339355	11.496052631578948	99.0	94.0
441089000	1441066971	31.015620447665043	122.36753463135885	11.494736842105263	99.0	94.0
441089000	1441066972	31.01560894287464	122.36760500772823	11.493421052631579	99.0	94.0
441089000	1441066973	31.015597491050162	122.36767507349388	11.492105263157894	99.0	94.0
441089000	1441066974	31.015586092015894	122.367744829648	11.490789473684211	99.0	94.0
441089000	1441066975	31.015574745596126	122.36781427718283	11.489473684210527	99.0	94.0
441089000	1441066976	31.015563451615158	122.36788341709054	11.488157894736842	99.0	94.0
441089000	1441066977	31.015552209897212	122.3679522503633	11.486842105263158	99.0	94.0
441089000	1441066978	31.015541020266596	122.36802077799338	11.485526315789473	99.0	94.0
441089000	1441066979	31.015529882547582	122.36808900097289	11.48421052631579	99.0	94.0
441089000	1441066980	31.01551879656441	122.36815692029408	11.482894736842105	99.0	94.0
441089000	1441066981	31.015507762141343	122.36822453694913	11.48157894736842	99.0	94.0
441089000	1441066982	31.01549677910266	122.36829185193021	11.480263157894736	99.0	94.0
441089000	1441066983	31.01548584727257	122.3683588662295	11.478947368421053	99.0	94.0
441089000	1441066984	31.015474966475338	122.36842558083922	11.477631578947369	99.0	94.0
441089000	1441066985	31.015464136535215	122.36849199675152	11.476315789473684	99.0	94.0
441089000	1441066986	31.015453357276417	122.3685581149586	11.475	99.0	94.0
441089000	1441066987	31.015442628523193	122.36862393645262	11.473684210526315	99.0	94.0
441089000	1441066988	31.015431950099778	122.36868946222579	11.472368421052632	99.0	94.0
441089000	1441066989	31.015421321830363	122.36875469327026	11.471052631578948	99.0	94.0
441089000	1441066990	31.0154107435392	122.3688196305782	11.469736842105263	99.0	94.0
441089000	1441066991	31.015400215050498	122.36888427514181	11.468421052631578	99.0	94.0
441089000	1441066992	31.01538973618846	122.3689486279532	11.467105263157896	99.0	94.0
441089000	1441066993	31.01537930677732	122.36901269000461	11.465789473684211	99.0	94.0
441089000	1441066994	31.01536892664125	122.36907646228816	11.464473684210526	99.0	94.0
441089000	1441066995	31.01535859560446	122.36913994579605	11.463157894736842	99.0	94.0
441089000	1441066996	31.015348313491163	122.36920314152042	11.461842105263157	99.0	94.0
441089000	1441066997	31.01533808012553	122.36926605045342	11.460526315789474	99.0	94.0
441089000	1441066998	31.015327895331758	122.36932867358722	11.45921052631579	99.0	94.0
441089000	1441066999	31.015317758934046	122.369391011914	11.457894736842105	99.0	94.0
441089000	1441067000	31.015307670756556	122.36945306642588	11.45657894736842	99.0	94.0
441089000	1441067001	31.015297630623483	122.36951483811505	11.455263157894738	99.0	94.0
441089000	1441067002	31.015287638358977	122.36957632797366	11.453947368421053	99.0	94.0
441089000	1441067003	31.015277693787223	122.36963753699382	11.452631578947368	99.0	94.0
441089000	1441067004	31.0152677967324	122.36969846616772	11.451315789473684	99.0	94.0
441089000	1441067005	31.01525794701864	122.3697591164875	11.45	99.0	94.0
441089000	1441067006	31.01524814447011	122.3698194889453	11.448684210526316	99.0	94.0
441089000	1441067007	31.015238388910998	122.36987958453325	11.447368421052632	99.0	94.0
441089000	1441067008	31.015228680165407	122.36993940424352	11.446052631578947	99.0	94.0
441089000	1441067009	31.015219018057522	122.36999894906825	11.444736842105263	99.0	94.0
441089000	1441067010	31.015209402411454	122.37005821999958	11.44342105263158	99.0	94.0
441089000	1441067011	31.01519983305137	122.37011721802962	11.442105263157895	99.0	94.0
441089000	1441067012	31.0151903098014	122.37017594415053	11.44078947368421	99.0	94.0
441089000	1441067013	31.015180832485683	122.37023439935447	11.439473684210526	99.0	94.0
441089000	1441067014	31.01517140092832	122.37029258463352	11.438157894736843	99.0	94.0
441089000	1441067015	31.015162014953482	122.37035050097987	11.436842105263159	99.0	94.0
441089000	1441067016	31.015152674385263	122.3704081493856	11.435526315789474	99.0	94.0
441089000	1441067017	31.015143379047775	122.37046553084285	11.43421052631579	99.0	94.0
441089000	1441067018	31.015134128765162	122.37052264634377	11.432894736842105	99.0	94.0
441089000	1441067019	31.015124923361515	122.37057949688047	11.431578947368422	99.0	94.0
441089000	1441067020	31.01511576266095	122.37063608344508	11.430263157894737	99.0	94.0
441089000	1441067021	31.01510664648757	122.37069240702974	11.428947368421053	99.0	94.0
441089000	1441067022	31.01509757466549	122.37074846862654	11.427631578947368	99.0	94.0
441089000	1441067023	31.015088547018788	122.37080426922762	11.426315789473685	99.0	94.0
441089000	1441067024	31.015079563371568	122.37085980982508	11.425	99.0	94.0
441089000	1441067025	31.01507062354793	122.37091509141108	11.423684210526316	99.0	94.0
441089000	1441067026	31.015061727371965	122.37097011497768	11.422368421052632	99.0	94.0
441089000	1441067027	31.015052874667735	122.37102488151704	11.421052631578947	99.0	94.0
441089000	1441067028	31.015044065259353	122.37107939202124	11.419736842105264	99.0	94.0
441089000	1441067029	31.015035298970876	122.37113364748244	11.41842105263158	99.0	94.0
441089000	1441067030	31.015026575626383	122.37118764889267	11.417105263157895	99.0	94.0
441089000	1441067031	31.015017895049965	122.37124139724412	11.41578947368421	99.0	94.0
441089000	1441067032	31.015009257065664	122.37129489352887	11.414473684210527	99.0	94.0
441089000	1441067033	31.015000661497574	122.37134813873901	11.413157894736843	99.0	94.0
441089000	1441067034	31.014992108169746	122.37140113386666	11.411842105263158	99.0	94.0
441089000	1441067035	31.014983596906237	122.37145387990392	11.410526315789474	99.0	94.0
441089000	1441067036	31.014975127531102	122.37150637784289	11.409210526315789	99.0	94.0
441089000	1441067037	31.014966699868403	122.37155862867569	11.407894736842106	99.0	94.0
441089000	1441067038	31.014958313742195	122.37161063339438	11.406578947368422	99.0	94.0
441089000	1441067039	31.014949968976516	122.3716623929911	11.405263157894737	99.0	94.0
441089000	1441067040	31.014941665395423	122.37171390845792	11.403947368421052	99.0	94.0
441089000	1441067041	31.014933402822937	122.37176518078695	11.40263157894737	99.0	94.0
441089000	1441067042	31.014925181083125	122.3718162109703	11.401315789473685	99.0	94.0
441089000	1441067043	31.014917	122.371867	11.4	99.0	94.0
441089000	1441067044	31.014908853550317	122.37191758451326	11.4	99.0	94.12500000000001
441089000	1441067045	31.014900712321605	122.37196814372727	11.4	99.0	94.25
441089000	1441067046	31.014892541053733	122.37201889250429	11.4	99.0	94.37500000000001
441089000	1441067047	31.014884304486305	122.37207004570631	11.4	99.0	94.5
441089000	1441067048	31.014875967358517	122.37212181819521	11.4	99.0	94.625
441089000	1441067049	31.014867494409273	122.37217442483276	11.4	99.0	94.75000000000001
441089000	1441067050	31.01485885037706	122.37222808048055	11.4	99.0	94.875
441089000	1441067051	31.014849999999992	122.372283	11.4	99.0	95.0
441089000	1441067052	31.01484091562626	122.37233934927475	11.4	99.1	94.9
441089000	1441067053	31.014831600045557	122.37239709827796	11.4	99.2	94.80000000000001
441089000	1441067054	31.01482206365814	122.37245616800513	11.4	99.30000000000001	94.70000000000002
441089000	1441067055	31.014812316864298	122.37251647945185	11.4	99.4	94.60000000000001
441089000	1441067056	31.01480237006451	122.37257795361373	11.4	99.5	94.5
441089000	1441067057	31.014792233659307	122.37264051148642	11.4	99.6	94.4
441089000	1441067058	31.01478191804936	122.37270407406562	11.4	99.7	94.30000000000001
441089000	1441067059	31.01477143363551	122.37276856234708	11.4	99.8	94.2
441089000	1441067060	31.01476079081869	122.37283389732659	11.4	99.89999999999999	94.1
441089000	1441067061	31.014749999999996	122.37290000000002	11.4	100.0	94.0
441089000	1441067062	31.01473907796094	122.37296677468242	11.4	100.0	94.0
441089000	1441067063	31.014728067004363	122.37303405896576	11.4	100.0	94.0
441089000	1441067064	31.014717015813698	122.37310167376143	11.4	100.0	94.0
441089000	1441067065	31.014705973072775	122.37316943998093	11.4	100.0	94.0
441089000	1441067066	31.014694987465816	122.373237178536	11.4	100.0	94.0
441089000	1441067067	31.0146841076774	122.3733047103387	11.4	100.0	94.0
441089000	1441067068	31.01467338239248	122.37337185630119	11.4	100.0	94.0
441089000	1441067069	31.0146628602964	122.37343843733586	11.4	100.0	94.0
441089000	1441067070	31.014652590074864	122.37350427435534	11.4	100.0	94.0
441089000	1441067071	31.014642620413934	122.37356918827238	11.4	100.0	94.0
441089000	1441067072	31.014632999999993	122.37363300000001	11.4	100.0	94.0
441089000	1441067073	31.01462376080438	122.37369559235368	11.4	100.0	93.9
441089000	1441067074	31.01461486793679	122.3737570957581	11.4	100.0	93.80000000000001
441089000	1441067075	31.014606269791173	122.37381770254012	11.4	100.0	93.7
441089000	1441067076	31.014597914761094	122.3738776050264	11.4	100.0	93.60000000000001
441089000	1441067077	31.01458975123973	122.37393699554335	11.4	100.0	93.50000000000001
441089000	1441067078	31.014581727619912	122.37399606641723	11.4	100.0	93.4
441089000	1441067079	31.014573792294094	122.37405500997407	11.4	100.0	93.3
441089000	1441067080	31.014565893654414	122.37411401853971	11.4	100.0	93.2
441089000	1441067081	31.014557980092572	122.37417328443986	11.4	100.0	93.10000000000001
441089000	1441067082	31.014550000000007	122.37423300000002	11.4	100.0	93.0
441089000	1441067083	31.014541913581805	122.374293310347	11.4	99.89999999999999	93.0
441089000	1441067084	31.014533728299163	122.37435417181362	11.4	99.8	93.0
441089000	1441067085	31.01452546342746	122.37441549353433	11.4	99.7	93.0
441089000	1441067086	31.014517138242258	122.37447718464358	11.4	99.6	93.0
441089000	1441067087	31.01450877201927	122.37453915427596	11.4	99.5	93.0
441089000	1441067088	31.01450038403438	122.37460131156611	11.4	99.4	93.0
441089000	1441067089	31.014491993563677	122.37466356564876	11.4	99.30000000000001	93.0
441089000	1441067090	31.014483619883404	122.37472582565869	11.4	99.2	93.0
441089000	1441067091	31.01447528226997	122.37478800073076	11.4	99.1	93.0
441089000	1441067092	31.01446699999999	122.37485	11.4	99.0	93.0
441089000	1441067093	31.01445878883591	122.37491174908416	11.398795180722892	98.96385542168674	93.01204819277109
441089000	1441067094	31.014450650482946	122.37497323953237	11.397590361445783	98.92771084337349	93.02409638554217
441089000	1441067095	31.014442583132023	122.37503447937651	11.396385542168675	98.89156626506025	93.03614457831326
441089000	1441067096	31.014434584974016	122.37509547664845	11.395180722891567	98.855421686747	93.04819277108435
441089000	1441067097	31.014426654199827	122.37515623938005	11.393975903614459	98.81927710843374	93.06024096385542
441089000	1441067098	31.014418789000278	122.37521677560318	11.39277108433735	98.78313253012048	93.07228915662651
441089000	1441067099	31.01441098756623	122.37527709334965	11.391566265060241	98.74698795180723	93.0843373493976
441089000	1441067100	31.0144032480885	122.37533720065136	11.390361445783133	98.71084337349397	93.09638554216868
441089000	1441067101	31.014395568757912	122.3753971055401	11.389156626506024	98.67469879518073	93.10843373493977
441089000	1441067102	31.014387947765236	122.37545681604773	11.387951807228916	98.63855421686748	93.12048192771084
441089000	1441067103	31.014380383301262	122.37551634020605	11.386746987951808	98.60240963855422	93.13253012048193
441089000	1441067104	31.01437287355674	122.37557568604687	11.3855421686747	98.56626506024097	93.14457831325302
441089000	1441067105	31.014365416722413	122.375634861602	11.38433734939759	98.53012048192771	93.1566265060241
441089000	1441067106	31.01435801098903	122.37569387490323	11.383132530120482	98.49397590361447	93.16867469879519
441089000	1441067107	31.014350654547286	122.37575273398237	11.381927710843375	98.45783132530121	93.18072289156626
441089000	1441067108	31.014343345587896	122.37581144687118	11.380722891566265	98.42168674698796	93.19277108433735
441089000	1441067109	31.014336082301522	122.37587002160144	11.379518072289157	98.3855421686747	93.20481927710844
441089000	1441067110	31.014328862878855	122.37592846620491	11.378313253012049	98.34939759036145	93.21686746987952
441089000	1441067111	31.014321685510534	122.37598678871339	11.377108433734941	98.3132530120482	93.2289156626506
441089000	1441067112	31.0143145483872	122.3760449971586	11.375903614457831	98.27710843373495	93.24096385542168
441089000	1441067113	31.01430744969946	122.3761030995723	11.374698795180723	98.2409638554217	93.25301204819277
441089000	1441067114	31.014300387637963	122.37616110398623	11.373493975903616	98.20481927710843	93.26506024096386
441089000	1441067115	31.014293360393264	122.37621901843211	11.372289156626506	98.16867469879517	93.27710843373494
441089000	1441067116	31.01428636615595	122.37627685094168	11.371084337349398	98.13253012048193	93.28915662650603
441089000	1441067117	31.0142794031166	122.37633460954669	11.36987951807229	98.09638554216868	93.3012048192771
441089000	1441067118	31.014272469465755	122.3763923022788	11.36867469879518	98.06024096385542	93.3132530120482
441089000	1441067119	31.014265563393966	122.37644993716975	11.367469879518072	98.02409638554217	93.32530120481928
441089000	1441067120	31.014258683091708	122.37650752225126	11.366265060240965	97.98795180722891	93.33734939759036
441089000	1441067121	31.01425182674953	122.37656506555494	11.365060240963857	97.95180722891565	93.34939759036145
441089000	1441067122	31.014244992557906	122.3766225751126	11.363855421686747	97.91566265060241	93.36144578313252
441089000	1441067123	31.01423817870732	122.37668005895583	11.362650602409639	97.87951807228916	93.37349397590361
441089000	1441067124	31.01423138338824	122.37673752511637	11.361445783132531	97.8433734939759	93.3855421686747
441089000	1441067125	31.01422460479109	122.37679498162584	11.360240963855421	97.80722891566265	93.39759036144578
441089000	1441067126	31.01421784110632	122.37685243651588	11.359036144578313	97.7710843373494	93.40963855421687
441089000	1441067127	31.014211090524363	122.37690989781824	11.357831325301206	97.73493975903615	93.42168674698794
441089000	1441067128	31.014204351235588	122.37696737356448	11.356626506024098	97.6987951807229	93.43373493975903
441089000	1441067129	31.014197621430423	122.37702487178628	11.355421686746988	97.66265060240964	93.44578313253012
441089000	1441067130	31.01419089929923	122.3770824005153	11.35421686746988	97.62650602409639	93.4578313253012
441089000	1441067131	31.01418418303237	122.37713996778312	11.353012048192772	97.59036144578313	93.46987951807229
441089000	1441067132	31.01417747082019	122.37719758162143	11.351807228915662	97.55421686746988	93.48192771084337
441089000	1441067133	31.014170760853016	122.37725525006178	11.350602409638554	97.51807228915663	93.49397590361446
441089000	1441067134	31.01416405132118	122.37731298113583	11.349397590361447	97.48192771084338	93.50602409638556
441089000	1441067135	31.014157340414982	122.37737078287516	11.348192771084339	97.44578313253012	93.51807228915663
441089000	1441067136	31.014150626324696	122.3774286633114	11.346987951807229	97.40963855421687	93.53012048192772
441089000	1441067137	31.014143907240616	122.37748663047608	11.345783132530121	97.37349397590361	93.5421686746988
441089000	1441067138	31.01413718135299	122.37754469240086	11.344578313253013	97.33734939759037	93.55421686746989
441089000	1441067139	31.014130446852086	122.37760285711728	11.343373493975903	97.30120481927712	93.56626506024098
441089000	1441067140	31.014123701928103	122.37766113265693	11.342168674698796	97.26506024096386	93.57831325301206
441089000	1441067141	31.014116944771278	122.37771952705135	11.340963855421688	97.2289156626506	93.59036144578315
441089000	1441067142	31.014110173571805	122.37777804833213	11.33975903614458	97.19277108433735	93.60240963855422
441089000	1441067143	31.014103386519853	122.37783670453081	11.33855421686747	97.15662650602411	93.61445783132531
441089000	1441067144	31.014096581805617	122.37789550367894	11.337349397590362	97.12048192771086	93.6265060240964
441089000	1441067145	31.014089757619242	122.37795445380807	11.336144578313254	97.0843373493976	93.63855421686748
441089000	1441067146	31.014082912150865	122.37801356294973	11.334939759036144	97.04819277108435	93.65060240963857
441089000	1441067147	31.01407604359063	122.37807283913544	11.333734939759037	97.01204819277109	93.66265060240964
441089000	1441067148	31.014069150128613	122.37813229039672	11.332530120481929	96.97590361445783	93.67469879518073
441089000	1441067149	31.014062229954934	122.37819192476509	11.33132530120482	96.9397590361446	93.68674698795182
441089000	1441067150	31.014055281259658	122.37825175027206	11.330120481927711	96.90361445783134	93.6987951807229
441089000	1441067151	31.01404830223285	122.3783117749491	11.328915662650603	96.86746987951808	93.71084337349399
441089000	1441067152	31.014041291064565	122.37837200682776	11.327710843373495	96.83132530120483	93.72289156626506
441089000	1441067153	31.01403424594482	122.37843245393951	11.326506024096386	96.79518072289157	93.73493975903615
441089000	1441067154	31.014027165063645	122.37849312431578	11.325301204819278	96.75903614457833	93.74698795180724
441089000	1441067155	31.01402004661101	122.37855402598808	11.32409638554217	96.72289156626506	93.75903614457832
441089000	1441067156	31.01401288877692	122.37861516698788	11.32289156626506	96.6867469879518	93.77108433734941
441089000	1441067157	31.014005689751322	122.37867655534663	11.321686746987952	96.65060240963855	93.78313253012048
441089000	1441067158	31.01399844772418	122.37873819909579	11.320481927710844	96.6144578313253	93.79518072289157
441089000	1441067159	31.01399116088543	122.3788001062668	11.319277108433736	96.57831325301206	93.80722891566266
441089000	1441067160	31.013983827424955	122.37886228489106	11.318072289156627	96.5421686746988	93.81927710843374
441089000	1441067161	31.01397644553269	122.37892474300003	11.316867469879519	96.50602409638554	93.83132530120483
441089000	1441067162	31.01396901339848	122.37898748862511	11.31566265060241	96.46987951807229	93.84337349397592
441089000	1441067163	31.0139615292122	122.37905052979777	11.314457831325301	96.43373493975903	93.855421686747
441089000	1441067164	31.013953991163703	122.37911387454933	11.313253012048193	96.3975903614458	93.86746987951808
441089000	1441067165	31.01394639744279	122.37917753091124	11.312048192771085	96.36144578313254	93.87951807228916
441089000	1441067166	31.013938746239294	122.3792415069149	11.310843373493977	96.32530120481928	93.89156626506025
441089000	1441067167	31.013931035742985	122.3793058105916	11.309638554216868	96.28915662650603	93.90361445783134
441089000	1441067168	31.013923264143664	122.37937044997284	11.30843373493976	96.25301204819277	93.91566265060241
441089000	1441067169	31.01391542963102	122.37943543308987	11.307228915662652	96.21686746987952	93.9277108433735
441089000	1441067170	31.013907530394846	122.37950076797412	11.306024096385542	96.18072289156628	93.93975903614458
441089000	1441067171	31.01389956462485	122.3795664626569	11.304819277108434	96.14457831325302	93.95180722891567
441089000	1441067172	31.013891530510683	122.37963252516957	11.303614457831326	96.10843373493977	93.96385542168676
441089000	1441067173	31.013883426242064	122.37969896354342	11.302409638554218	96.07228915662651	93.97590361445783
441089000	1441067174	31.013875250008624	122.37976578580978	11.301204819277109	96.03614457831326	93.98795180722892
441089000	1441067175	31.013867	122.37983299999999	11.3	96.00000000000001	94.0
441089000	1441067176	31.013858671503385	122.37990058896126	11.3	96.09090909090911	94.09090909090911
441089000	1441067177	31.013850248196327	122.37996843480447	11.3	96.18181818181819	94.18181818181819
441089000	1441067178	31.013841710854184	122.3800363944564	11.3	96.27272727272728	94.27272727272728
441089000	1441067179	31.013833040252678	122.38010432484387	11.3	96.36363636363636	94.36363636363637
441089000	1441067180	31.013824217167787	122.38017208289364	11.3	96.45454545454547	94.45454545454545
441089000	1441067181	31.013815222375783	122.38023952553249	11.3	96.54545454545455	94.54545454545455
441089000	1441067182	31.013806036653282	122.38030650968717	11.3	96.63636363636364	94.63636363636364
441089000	1441067183	31.013796640777148	122.38037289228451	11.3	96.72727272727272	94.72727272727273
441089000	1441067184	31.013787015524546	122.38043853025121	11.3	96.81818181818181	94.81818181818183
441089000	1441067185	31.013777141672925	122.3805032805141	11.3	96.9090909090909	94.9090909090909
441089000	1441067186	31.013766999999994	122.380567	11.3	97.0	95.0
441089000	1441067187	31.013756589021302	122.38062959938732	11.3	97.125	95.12500000000001
441089000	1441067188	31.01374597820266	122.3806912043612	11.3	97.25	95.25
441089000	1441067189	31.013735254747164	122.38075199435858	11.3	97.375	95.37500000000001
441089000	1441067190	31.013724505857525	122.38081214881647	11.3	97.49999999999999	95.50000000000001
441089000	1441067191	31.0137138187361	122.38087184717214	11.3	97.625	95.625
441089000	1441067192	31.013703280584963	122.38093126886291	11.3	97.75	95.75000000000001
441089000	1441067193	31.013692978605796	122.38099059332633	11.3	97.875	95.875
441089000	1441067194	31.013682999999993	122.38105	11.3	98.0	96.00000000000001
441089000	1441067195	31.013673404532536	122.3811096358511	11.3	98.0909090909091	96.09090909090911
441089000	1441067196	31.013664142223764	122.38116951796428	11.3	98.18181818181817	96.18181818181819
441089000	1441067197	31.01365513565797	122.3812296309534	11.3	98.27272727272727	96.27272727272728
441089000	1441067198	31.01364630741946	122.38128995943208	11.3	98.36363636363637	96.36363636363636
441089000	1441067199	31.013637580092542	122.38135048801387	11.3	98.45454545454545	96.45454545454547
441089000	1441067200	31.01362887626156	122.38141120131202	11.3	98.54545454545455	96.54545454545455
441089000	1441067201	31.01362011851093	122.38147208393961	11.3	98.63636363636363	96.63636363636364
441089000	1441067202	31.013611229425006	122.38153312050962	11.3	98.72727272727272	96.72727272727272
441089000	1441067203	31.013602131588247	122.38159429563468	11.3	98.81818181818183	96.81818181818181
441089000	1441067204	31.013592747585083	122.38165559392736	11.3	98.9090909090909	96.9090909090909
441089000	1441067205	31.013583	122.381717	11.3	99.0	97.0
441089000	1441067206	31.01357282898296	122.38177850133239	11.3	99.1	96.95
441089000	1441067207	31.013562244945856	122.38184009687527	11.3	99.2	96.9
441089000	1441067208	31.013551275865996	122.38190178844704	11.3	99.30000000000001	96.85
441089000	1441067209	31.013539949720762	122.38196357786623	11.3	99.4	96.8
441089000	1441067210	31.013528294487447	122.38202546695139	11.3	99.5	96.75
441089000	1441067211	31.0135163381434	122.38208745752124	11.3	99.6	96.7
441089000	1441067212	31.01350410866597	122.38214955139443	11.3	99.7	96.65
441089000	1441067213	31.013491634032455	122.3822117503898	11.3	99.8	96.6
441089000	1441067214	31.01347894222019	122.38227405632618	11.3	99.89999999999999	96.55
441089000	1441067215	31.013466061206493	122.38233647102254	11.3	100.0	96.5
441089000	1441067216	31.013453018968683	122.38239899629782	11.3	100.10000000000001	96.45
441089000	1441067217	31.013439843484097	122.38246163397116	11.3	100.2	96.4
441089000	1441067218	31.01342656273002	122.38252438586171	11.3	100.3	96.35
441089000	1441067219	31.01341320468379	122.38258725378864	11.3	100.4	96.3
441089000	1441067220	31.0133997973227	122.38265023957125	11.3	100.50000000000001	96.25
441089000	1441067221	31.01338636862405	122.38271334502892	11.3	100.60000000000001	96.2
441089000	1441067222	31.013372946565163	122.38277657198108	11.3	100.69999999999999	96.15
441089000	1441067223	31.013359559123323	122.38283992224727	11.3	100.8	96.10000000000001
441089000	1441067224	31.01334623427584	122.38290339764701	11.3	100.9	96.05000000000001
441089000	1441067225	31.013332999999992	122.382967	11.3	101.0	96.00000000000001
441089000	1441067226	31.01331987936695	122.38303072960909	11.3	101.0	96.01190476190476
441089000	1441067227	31.013306875823336	122.38309458070968	11.3	101.0	96.02380952380953
441089000	1441067228	31.013293987909606	122.38315854602037	11.3	101.0	96.03571428571429
441089000	1441067229	31.01328121416631	122.38322261825964	11.3	101.0	96.04761904761905
441089000	1441067230	31.013268553133916	122.3832867901461	11.3	101.0	96.05952380952381
441089000	1441067231	31.01325600335299	122.38335105439832	11.3	101.0	96.07142857142858
441089000	1441067232	31.013243563364078	122.38341540373479	11.3	101.0	96.08333333333334
441089000	1441067233	31.013231231707728	122.38347983087412	11.3	101.0	96.0952380952381
441089000	1441067234	31.013219006924515	122.38354432853482	11.3	101.0	96.10714285714288
441089000	1441067235	31.01320688755504	122.3836088894355	11.3	101.0	96.11904761904763
441089000	1441067236	31.0131948721399	122.38367350629466	11.3	101.0	96.13095238095238
441089000	1441067237	31.013182959219712	122.38373817183088	11.3	101.0	96.14285714285714
441089000	1441067238	31.013171147335104	122.38380287876272	11.3	101.0	96.15476190476191
441089000	1441067239	31.013159435026743	122.3838676198087	11.3	101.0	96.16666666666667
441089000	1441067240	31.013147820835254	122.38393238768742	11.3	101.0	96.17857142857143
441089000	1441067241	31.013136303301373	122.38399717511741	11.3	101.0	96.1904761904762
441089000	1441067242	31.013124880965737	122.38406197481723	11.3	101.0	96.20238095238096
441089000	1441067243	31.013113552369067	122.38412677950544	11.3	101.0	96.21428571428572
441089000	1441067244	31.013102316052105	122.38419158190055	11.3	101.0	96.22619047619048
441089000	1441067245	31.01309117055556	122.38425637472113	11.3	101.0	96.23809523809524
441089000	1441067246	31.013080114420188	122.38432115068576	11.3	101.0	96.25
441089000	1441067247	31.013069146186762	122.38438590251296	11.3	101.0	96.26190476190476
441089000	1441067248	31.013058264396054	122.38445062292126	11.3	101.0	96.27380952380953
441089000	1441067249	31.01304746758886	122.38451530462923	11.3	101.0	96.28571428571429
441089000	1441067250	31.013036754305965	122.38457994035542	11.3	101.0	96.29761904761905
441089000	1441067251	31.01302612308822	122.38464452281839	11.3	101.0	96.30952380952381
441089000	1441067252	31.013015572476476	122.38470904473665	11.3	101.0	96.32142857142858
441089000	1441067253	31.013005101011558	122.38477349882875	11.3	101.0	96.33333333333334
441089000	1441067254	31.01299470723432	122.38483787781321	11.3	101.0	96.3452380952381
441089000	1441067255	31.012984389685673	122.38490217440861	11.3	101.0	96.35714285714286
441089000	1441067256	31.012974146906483	122.38496638133346	11.3	101.0	96.36904761904762
441089000	1441067257	31.012963977437693	122.38503049130627	11.3	101.0	96.38095238095238
441089000	1441067258	31.012953879820195	122.38509449704564	11.3	101.0	96.39285714285714
441089000	1441067259	31.01294385259492	122.38515839127007	11.3	101.0	96.40476190476191
441089000	1441067260	31.012933894302854	122.3852221666981	11.3	101.0	96.41666666666667
441089000	1441067261	31.012924003484947	122.38528581604822	11.3	101.0	96.42857142857143
441089000	1441067262	31.01291417868218	122.385349332039	11.3	101.0	96.4404761904762
441089000	1441067263	31.01290441843553	122.38541270738897	11.3	101.0	96.45238095238096
441089000	1441067264	31.01289472128603	122.38547593481661	11.3	101.0	96.46428571428571
441089000	1441067265	31.01288508577468	122.38553900704049	11.3	101.0	96.47619047619047
441089000	1441067266	31.012875510442512	122.3856019167791	11.3	101.0	96.48809523809524
441089000	1441067267	31.012865993830598	122.38566465675096	11.3	101.0	96.5
441089000	1441067268	31.01285653447997	122.38572721967459	11.3	101.0	96.51190476190476
441089000	1441067269	31.012847130931736	122.38578959826856	11.3	101.0	96.52380952380953
441089000	1441067270	31.012837781726954	122.38585178525129	11.3	101.0	96.53571428571429
441089000	1441067271	31.012828485406736	122.38591377334136	11.3	101.0	96.54761904761905
441089000	1441067272	31.012819240512208	122.38597555525725	11.3	101.0	96.55952380952381
441089000	1441067273	31.012810045584462	122.38603712371747	11.3	101.0	96.57142857142858
441089000	1441067274	31.012800899164684	122.38609847144055	11.3	101.0	96.58333333333333
441089000	1441067275	31.01279179979401	122.38615959114496	11.3	101.0	96.59523809523809
441089000	1441067276	31.012782746013585	122.38622047554922	11.3	101.0	96.60714285714286
441089000	1441067277	31.01277373636461	122.38628111737182	11.3	101.0	96.61904761904762
441089000	1441067278	31.012764769388262	122.38634150933129	11.3	101.0	96.63095238095238
441089000	1441067279	31.01275584362577	122.3864016441461	11.3	101.0	96.64285714285714
441089000	1441067280	31.012746957618297	122.38646151453474	11.3	101.0	96.65476190476191
441089000	1441067281	31.01273810990712	122.38652111321572	11.3	101.0	96.66666666666667
441089000	1441067282	31.012729299033435	122.38658043290752	11.3	101.0	96.67857142857143
441089000	1441067283	31.012720523538547	122.38663946632865	11.3	101.0	96.69047619047619
441089000	1441067284	31.012711781963656	122.38669820619754	11.3	101.0	96.70238095238095
441089000	1441067285	31.01270307285007	122.38675664523277	11.3	101.0	96.71428571428571
441089000	1441067286	31.012694394739057	122.38681477615273	11.3	101.0	96.72619047619047
441089000	1441067287	31.01268574617193	122.38687259167595	11.3	101.0	96.73809523809524
441089000	1441067288	31.012677125689986	122.38693008452091	11.3	101.0	96.75
441089000	1441067289	31.01266853183451	122.3869872474061	11.3	101.0	96.76190476190476
441089000	1441067290	31.012659963146863	122.38704407304998	11.3	101.0	96.77380952380953
441089000	1441067291	31.012651418168385	122.38710055417103	11.3	101.0	96.78571428571429
441089000	1441067292	31.012642895440408	122.38715668348772	11.3	101.0	96.79761904761905
441089000	1441067293	31.012634393504275	122.3872124537185	11.3	101.0	96.8095238095238
441089000	1441067294	31.01262591090138	122.38726785758189	11.3	101.0	96.82142857142857
441089000	1441067295	31.012617446173074	122.38732288779633	11.3	101.0	96.83333333333333
441089000	1441067296	31.01260899786075	122.38737753708033	11.3	101.0	96.84523809523809
441089000	1441067297	31.012600564505792	122.38743179815229	11.3	101.0	96.85714285714286
441089000	1441067298	31.01259214464963	122.38748566373071	11.3	101.0	96.86904761904762
441089000	1441067299	31.01258373683364	122.38753912653408	11.3	101.0	96.88095238095238
441089000	1441067300	31.01257533959927	122.38759217928082	11.3	101.0	96.89285714285714
441089000	1441067301	31.01256695148792	122.38764481468941	11.3	101.0	96.90476190476191
441089000	1441067302	31.01255857104103	122.38769702547833	11.3	101.0	96.91666666666667
441089000	1441067303	31.01255019680007	122.38774880436598	11.3	101.0	96.92857142857142
441089000	1441067304	31.012541827306446	122.38780014407091	11.3	101.0	96.94047619047619
441089000	1441067305	31.01253346110167	122.38785103731152	11.3	101.0	96.95238095238095
441089000	1441067306	31.01252509672714	122.38790147680628	11.3	101.0	96.96428571428571
441089000	1441067307	31.01251673272438	122.38795145527364	11.3	101.0	96.97619047619047
441089000	1441067308	31.01250836763483	122.38800096543208	11.3	101.0	96.98809523809524
441089000	1441067309	31.012499999999992	122.38805000000002	11.3	101.0	97.0
441089000	1441067310	31.01249162282361	122.38809858482242	11.3	101.0	97.0
441089000	1441067311	31.012483206958382	122.38814687824994	11.3	101.0	97.0
441089000	1441067312	31.01247471771899	122.38819507175971	11.3	101.0	97.0
441089000	1441067313	31.012466120419845	122.38824335682864	11.3	101.0	97.0
441089000	1441067314	31.01245738037504	122.38829192493347	11.3	101.0	97.0
441089000	1441067315	31.012448462898394	122.38834096755093	11.3	101.0	97.0
441089000	1441067316	31.012439333303455	122.38839067615751	11.3	101.0	97.0
441089000	1441067317	31.012429956903404	122.38844124222959	11.3	101.0	97.0
441089000	1441067318	31.012420299011154	122.38849285724334	11.3	101.0	97.0
441089000	1441067319	31.012410324939268	122.38854571267487	11.3	101.0	97.0
441089000	1441067320	31.012399999999996	122.38860000000001	11.3	101.0	97.0
441089000	1441067321	31.012389302683573	122.38865584694237	11.3	101.0	97.0
441089000	1441067322	31.01237826419381	122.38871312621713	11.3	101.0	97.0
441089000	1441067323	31.012366928913185	122.38877164678745	11.3	101.0	97.0
441089000	1441067324	31.012355341224463	122.38883121761663	11.3	101.0	97.0
441089000	1441067325	31.01234354551074	122.3888916476683	11.3	101.0	97.0
441089000	1441067326	31.01233158615546	122.3889527459061	11.3	101.0	97.0
441089000	1441067327	31.012319507542408	122.38901432129394	11.3	101.0	97.0
441089000	1441067328	31.012307354055746	122.38907618279598	11.3	101.0	97.0
441089000	1441067329	31.012295170079973	122.38913813937648	11.3	101.0	97.0
441089000	1441067330	31.012283	122.38920000000002	11.3	101.0	97.0
441089000	1441067331	31.01227088337278	122.3892616023304	11.3	101.0	97.0
441089000	1441067332	31.01225884044243	122.38932289882807	11.3	101.0	97.0
441089000	1441067333	31.012246886624826	122.3893838706527	11.3	101.0	97.0
441089000	1441067334	31.012235037335895	122.38944449896401	11.3	101.0	97.0
441089000	1441067335	31.012223307991594	122.38950476492168	11.3	101.0	97.0
441089000	1441067336	31.0122117140079	122.38956464968557	11.3	101.0	97.0
441089000	1441067337	31.012200270800818	122.38962413441544	11.3	101.0	97.0
441089000	1441067338	31.012188993786413	122.38968320027116	11.3	101.0	97.0
441089000	1441067339	31.01217789838078	122.38974182841271	11.3	101.0	97.0
441089000	1441067340	31.012166999999998	122.3898	11.3	101.0	97.0
441089000	1441067341	31.01215631027175	122.38985770810316	11.3	101.0	96.94444444444444
441089000	1441067342	31.012145825669744	122.38991499343291	11.3	101.0	96.88888888888889
441089000	1441067343	31.01213553887913	122.38997190861011	11.3	101.0	96.83333333333333
441089000	1441067344	31.012125442584964	122.39002850625553	11.3	101.0	96.77777777777777
441089000	1441067345	31.01211552947219	122.39008483898989	11.3	101.0	96.72222222222223
441089000	1441067346	31.012105792225697	122.39014095943392	11.3	101.0	96.66666666666667
441089000	1441067347	31.012096223530232	122.39019692020827	11.3	101.0	96.61111111111111
441089000	1441067348	31.012086816070468	122.39025277393355	11.3	101.0	96.55555555555556
441089000	1441067349	31.012077562531008	122.3903085732304	11.3	101.0	96.5
441089000	1441067350	31.012068455596335	122.39036437071931	11.3	101.0	96.44444444444444
441089000	1441067351	31.012059487950843	122.39042021902081	11.3	101.0	96.38888888888889
441089000	1441067352	31.012050652278848	122.39047617075538	11.3	101.0	96.33333333333334
441089000	1441067353	31.01204194126457	122.39053227854347	11.3	101.0	96.27777777777779
441089000	1441067354	31.01203334759213	122.3905885950055	11.3	101.0	96.22222222222223
441089000	1441067355	31.01202486394557	122.39064517276185	11.3	101.0	96.16666666666667
441089000	1441067356	31.01201648300881	122.39070206443284	11.3	101.0	96.11111111111111
441089000	1441067357	31.012008197465704	122.3907593226388	11.3	101.0	96.05555555555556
441089000	1441067358	31.011999999999993	122.390817	11.3	101.0	96.00000000000001
441089000	1441067359	31.011991879917247	122.3908751329468	11.3	100.91666666666667	96.00000000000001
441089000	1441067360	31.011983813010616	122.39093369314983	11.3	100.83333333333334	96.00000000000001
441089000	1441067361	31.01197577169525	122.39099263608982	11.3	100.75	96.00000000000001
441089000	1441067362	31.01196772838635	122.39105191724737	11.3	100.66666666666667	96.00000000000001
441089000	1441067363	31.011959655499208	122.39111149210312	11.3	100.58333333333334	96.00000000000001
441089000	1441067364	31.011951525449213	122.39117131613759	11.3	100.50000000000001	96.00000000000001
441089000	1441067365	31.01194331065181	122.39123134483124	11.3	100.41666666666666	96.00000000000001
441089000	1441067366	31.01193498352251	122.39129153366447	11.3	100.33333333333333	96.00000000000001
441089000	1441067367	31.011926516476937	122.3913518381177	11.3	100.25	96.00000000000001
441089000	1441067368	31.011917881930806	122.3914122136712	11.3	100.16666666666667	96.00000000000001
441089000	1441067369	31.011909052299874	122.39147261580524	11.3	100.08333333333333	96.00000000000001
441089000	1441067370	31.011899999999997	122.391533	11.3	100.0	96.00000000000001
441089000	1441067371	31.011890706285406	122.39159332867469	11.3	100.0	96.10000000000001
441089000	1441067372	31.011881187763443	122.39165359200477	11.3	100.0	96.2
441089000	1441067373	31.01187146987974	122.39171378710476	11.3	100.0	96.3
441089000	1441067374	31.011861578079944	122.39177391108933	11.3	100.0	96.4
441089000	1441067375	31.011851537809708	122.39183396107316	11.3	100.0	96.5
441089000	1441067376	31.01184137451469	122.39189393417102	11.3	100.0	96.6
441089000	1441067377	31.011831113640536	122.39195382749769	11.3	100.0	96.7
441089000	1441067378	31.011820780632913	122.39201363816811	11.3	100.0	96.8
441089000	1441067379	31.011810400937517	122.3920733632972	11.3	100.0	96.9
441089000	1441067380	31.011800000000004	122.392133	11.3	100.0	97.0
441089000	1441067381	31.011789599017355	122.39219254660559	11.3	100.01234567901234	96.9753086419753
441089000	1441067382	31.011779202191708	122.39225200629897	11.3	100.0246913580247	96.95061728395062
441089000	1441067383	31.01176880947645	122.39231138347914	11.3	100.03703703703704	96.92592592592592
441089000	1441067384	31.01175842082499	122.39237068254515	11.3	100.04938271604938	96.90123456790123
441089000	1441067385	31.01174803619069	122.39242990789599	11.3	100.06172839506173	96.87654320987654
441089000	1441067386	31.01173765552696	122.39248906393064	11.3	100.07407407407408	96.85185185185185
441089000	1441067387	31.011727278787166	122.39254815504815	11.3	100.08641975308642	96.82716049382715
441089000	1441067388	31.01171690592467	122.39260718564748	11.3	100.09876543209877	96.80246913580247
441089000	1441067389	31.011706536892827	122.39266616012762	11.3	100.11111111111111	96.77777777777777
441089000	1441067390	31.011696171644974	122.39272508288762	11.3	100.12345679012346	96.75308641975307
441089000	1441067391	31.01168581013447	122.39278395832645	11.3	100.13580246913581	96.72839506172839
441089000	1441067392	31.011675452314638	122.3928427908431	11.3	100.14814814814815	96.70370370370371
441089000	1441067393	31.0116650981388	122.39290158483657	11.3	100.1604938271605	96.67901234567901
441089000	1441067394	31.01165474756026	122.39296034470584	11.3	100.17283950617285	96.65432098765432
441089000	1441067395	31.011644400532337	122.39301907484987	11.3	100.18518518518519	96.62962962962963
441089000	1441067396	31.01163405700833	122.39307777966772	11.3	100.19753086419753	96.60493827160494
441089000	1441067397	31.011623716941532	122.39313646355832	11.3	100.20987654320987	96.58024691358024
441089000	1441067398	31.011613380285223	122.39319513092067	11.3	100.22222222222221	96.55555555555556
441089000	1441067399	31.011603046992672	122.39325378615374	11.3	100.23456790123457	96.53086419753086
441089000	1441067400	31.011592717017155	122.3933124336565	11.3	100.24691358024691	96.50617283950616
441089000	1441067401	31.011582390311933	122.39337107782796	11.3	100.25925925925925	96.48148148148148
441089000	1441067402	31.01157206683024	122.39342972306706	11.3	100.27160493827161	96.45679012345678
441089000	1441067403	31.01156174652533	122.3934883737728	11.3	100.28395061728395	96.43209876543209
441089000	1441067404	31.011551429350448	122.39354703434414	11.3	100.29629629629629	96.4074074074074
441089000	1441067405	31.0115411152588	122.39360570918006	11.3	100.30864197530865	96.38271604938272
441089000	1441067406	31.01153080420362	122.3936644026795	11.3	100.32098765432099	96.35802469135803
441089000	1441067407	31.011520496138118	122.39372311924144	11.3	100.33333333333333	96.33333333333334
441089000	1441067408	31.01151019101548	122.39378186326486	11.3	100.34567901234568	96.30864197530865
441089000	1441067409	31.011499888788915	122.3938406391487	11.3	100.35802469135803	96.28395061728395
441089000	1441067410	31.011489589411603	122.39389945129194	11.3	100.37037037037037	96.25925925925927
441089000	1441067411	31.01147929283675	122.39395830409352	11.3	100.38271604938272	96.23456790123457
441089000	1441067412	31.01146899901748	122.39401720195242	11.3	100.39506172839506	96.20987654320987
441089000	1441067413	31.01145870790699	122.39407614926756	11.3	100.4074074074074	96.18518518518519
441089000	1441067414	31.011448419458414	122.3941351504379	11.3	100.41975308641976	96.1604938271605
441089000	1441067415	31.01143813362491	122.39419420986242	11.3	100.4320987654321	96.1358024691358
441089000	1441067416	31.011427850359624	122.39425333194004	11.3	100.44444444444444	96.11111111111111
441089000	1441067417	31.011417569615663	122.39431252106974	11.3	100.4567901234568	96.08641975308642
441089000	1441067418	31.011407291346153	122.39437178165039	11.3	100.46913580246914	96.06172839506172
441089000	1441067419	31.01139701550422	122.39443111808103	11.3	100.48148148148148	96.03703703703704
441089000	1441067420	31.01138674204297	122.39449053476054	11.3	100.49382716049384	96.01234567901236
441089000	1441067421	31.01137647091549	122.39455003608789	11.3	100.50617283950618	95.98765432098766
441089000	1441067422	31.011366202074868	122.394609626462	11.3	100.51851851851853	95.96296296296296
441089000	1441067423	31.01135593547419	122.39466931028181	11.3	100.53086419753087	95.93827160493828
441089000	1441067424	31.011345671066522	122.39472909194625	11.3	100.54320987654322	95.91358024691358
441089000	1441067425	31.011335408804936	122.39478897585427	11.3	100.55555555555556	95.88888888888889
441089000	1441067426	31.011325148642474	122.39484896640478	11.3	100.5679012345679	95.8641975308642
441089000	1441067427	31.011314890532198	122.39490906799671	11.3	100.58024691358024	95.8395061728395
441089000	1441067428	31.01130463442715	122.39496928502899	11.3	100.5925925925926	95.81481481481481
441089000	1441067429	31.011294380280336	122.39502962190056	11.3	100.60493827160494	95.79012345679013
441089000	1441067430	31.011284128044792	122.3950900830103	11.3	100.61728395061728	95.76543209876543
441089000	1441067431	31.011273877673517	122.39515067275721	11.3	100.62962962962963	95.74074074074073
441089000	1441067432	31.011263629119536	122.39521139554013	11.3	100.64197530864197	95.71604938271605
441089000	1441067433	31.01125338233583	122.39527225575802	11.3	100.65432098765432	95.69135802469137
441089000	1441067434	31.011243137275375	122.39533325780977	11.3	100.66666666666667	95.66666666666667
441089000	1441067435	31.011232893891194	122.39539440609431	11.3	100.67901234567901	95.64197530864199
441089000	1441067436	31.01122265213619	122.39545570501056	11.3	100.69135802469135	95.61728395061729
441089000	1441067437	31.011212411963363	122.39551715895743	11.3	100.70370370370371	95.5925925925926
441089000	1441067438	31.011202173325668	122.39557877233383	11.3	100.71604938271605	95.56790123456791
441089000	1441067439	31.01119193617603	122.39564054953864	11.3	100.72839506172839	95.54320987654322
441089000	1441067440	31.011181700467404	122.39570249497076	11.3	100.74074074074075	95.51851851851852
441089000	1441067441	31.01117146615267	122.39576461302913	11.3	100.75308641975309	95.49382716049384
441089000	1441067442	31.011161233184772	122.39582690811264	11.3	100.76543209876543	95.46913580246914
441089000	1441067443	31.011151001516616	122.39588938462018	11.3	100.77777777777779	95.44444444444444
441089000	1441067444	31.011140771101104	122.39595204695065	11.3	100.79012345679013	95.41975308641976
441089000	1441067445	31.01113054189111	122.39601489950296	11.3	100.80246913580247	95.39506172839506
441089000	1441067446	31.011120313839502	122.39607794667597	11.3	100.81481481481482	95.37037037037037
441089000	1441067447	31.011110086899176	122.39614119286861	11.3	100.82716049382717	95.34567901234568
441089000	1441067448	31.011099861022956	122.39620464247976	11.3	100.83950617283952	95.320987654321
441089000	1441067449	31.011089636163717	122.39626829990826	11.3	100.85185185185186	95.2962962962963
441089000	1441067450	31.011079412274295	122.39633216955308	11.3	100.8641975308642	95.27160493827161
441089000	1441067451	31.011069189307502	122.39639625581304	11.3	100.87654320987654	95.24691358024693
441089000	1441067452	31.011058967216158	122.39646056308705	11.3	100.88888888888889	95.22222222222223
441089000	1441067453	31.011048745953097	122.396525095774	11.3	100.90123456790123	95.19753086419753
441089000	1441067454	31.01103852547111	122.39658985827275	11.3	100.91358024691358	95.17283950617285
441089000	1441067455	31.011028305722963	122.39665485498217	11.3	100.92592592592592	95.14814814814815
441089000	1441067456	31.011018086661462	122.39672009030116	11.3	100.93827160493827	95.12345679012346
441089000	1441067457	31.011007868239346	122.39678556862857	11.3	100.95061728395062	95.09876543209877
441089000	1441067458	31.010997650409408	122.3968512943633	11.3	100.96296296296296	95.07407407407408
441089000	1441067459	31.01098743312438	122.39691727190419	11.3	100.9753086419753	95.04938271604938
441089000	1441067460	31.010977216336993	122.39698350565013	11.3	100.98765432098766	95.0246913580247
441089000	1441067461	31.010966999999994	122.39704999999998	11.3	101.0	95.0
441089000	1441067462	31.010956786214944	122.3971167291081	11.3	100.9	95.0
441089000	1441067463	31.010946585679005	122.39718354615088	11.3	100.8	95.0
441089000	1441067464	31.010936411238575	122.3972502740603	11.3	100.69999999999999	95.0
441089000	1441067465	31.010926275740367	122.39731673576844	11.3	100.60000000000001	95.0
441089000	1441067466	31.010916192031466	122.39738275420747	11.3	100.50000000000001	95.0
441089000	1441067467	31.010906172959345	122.39744815230972	11.3	100.4	95.0
441089000	1441067468	31.010896231371834	122.39751275300758	11.3	100.3	95.0
441089000	1441067469	31.01088638011705	122.39757637923348	11.3	100.2	95.0
441089000	1441067470	31.010876632043512	122.39763885392007	11.3	100.10000000000001	95.0
441089000	1441067471	31.01086700000001	122.39770000000001	11.3	100.0	95.0
441089000	1441067472	31.010857492793377	122.39775968978428	11.3	100.0	95.0
441089000	1441067473	31.01084810306149	122.39781799309684	11.3	100.0	95.0
441089000	1441067474	31.01083881939974	122.39787502913974	11.3	100.0	95.0
441089000	1441067475	31.01082963040328	122.39793091711498	11.3	100.0	95.0
441089000	1441067476	31.010820524667018	122.39798577622449	11.3	100.0	95.0
441089000	1441067477	31.010811490785617	122.39803972567012	11.3	100.0	95.0
441089000	1441067478	31.010802517353525	122.39809288465366	11.3	100.0	95.0
441089000	1441067479	31.01079359296498	122.39814537237682	11.3	100.0	95.0
441089000	1441067480	31.010784706214025	122.39819730804122	11.3	100.0	95.0
441089000	1441067481	31.010775845694493	122.39824881084843	11.3	100.0	95.0
441089000	1441067482	31.010766999999998	122.39830000000002	11.3	100.0	95.0
441089000	1441067483	31.01075814787522	122.3983510238327	11.3	100.0	95.0
441089000	1441067484	31.010749228669365	122.3984021472245	11.3	100.0	95.0
441089000	1441067485	31.010740171882468	122.3984536641885	11.3	100.0	95.0
441089000	1441067486	31.01073090701402	122.39850586873753	11.3	100.0	95.0
441089000	1441067487	31.010721363563068	122.39855905488413	11.3	100.0	95.0
441089000	1441067488	31.01071147102815	122.39861351664064	11.3	100.0	95.0
441089000	1441067489	31.010701158907263	122.39866954801896	11.3	100.0	95.0
441089000	1441067490	31.010690356697832	122.39872744303081	11.3	100.0	95.0
441089000	1441067491	31.010678993896686	122.39878749568751	11.3	100.0	95.0
441089000	1441067492	31.010667	122.39885	11.3	100.0	95.0
441089000	1441067493	31.010654337372575	122.398915124927	11.3	100.0	95.0
441089000	1441067494	31.01064109985634	122.3989825392198	11.3	100.0	95.0
441089000	1441067495	31.01062741416324	122.39905178657841	11.3	100.0	95.0
441089000	1441067496	31.01061340700613	122.3991224107032	11.3	100.0	95.0
441089000	1441067497	31.0105992050988	122.39919395529533	11.3	100.0	95.0
441089000	1441067498	31.01058493515605	122.39926596405644	11.3	100.0	95.0
441089000	1441067499	31.0105707238937	122.39933798068887	11.3	100.0	95.0
441089000	1441067500	31.01055669802856	122.39940954889555	11.3	100.0	95.0
441089000	1441067501	31.010542984278512	122.39948021238008	11.3	100.0	95.0
441089000	1441067502	31.010529709362398	122.39954951484665	11.3	100.0	95.0
441089000	1441067503	31.010517	122.399617	11.3	100.0	95.0
441089000	1441067504	31.010504951021797	122.39968233703105	11.290000000000001	100.0	95.0
441089000	1441067505	31.01049352969758	122.39974569707327	11.280000000000001	100.0	95.0
441089000	1441067506	31.01048267140637	122.39980737674544	11.27	100.0	95.0
441089000	1441067507	31.010472311526517	122.39986767266608	11.26	100.0	95.0
441089000	1441067508	31.010462385435755	122.39992688145321	11.25	100.0	95.0
441089000	1441067509	31.01045282851127	122.39998529972468	11.24	100.0	95.0
441089000	1441067510	31.010443576129656	122.40004322409797	11.23	100.0	95.0
441089000	1441067511	31.010434563666987	122.40010095119035	11.219999999999999	100.0	95.0
441089000	1441067512	31.01042572649877	122.40015877761878	11.209999999999999	100.0	95.0
441089000	1441067513	31.010417	122.40021699999998	11.2	100.0	95.0
441089000	1441067514	31.010408332402502	122.40027585122519	11.212499999999999	100.0	94.875
441089000	1441067515	31.010399723367158	122.40033530928456	11.225	100.0	94.75000000000001
441089000	1441067516	31.01039118541234	122.40039528844304	11.2375	100.0	94.625
441089000	1441067517	31.010382731056602	122.40045570296564	11.25	100.0	94.5
441089000	1441067518	31.010374372818564	122.40051646711748	11.2625	100.0	94.37500000000001
441089000	1441067519	31.010366123217114	122.40057749516367	11.275	100.0	94.25
441089000	1441067520	31.0103579947712	122.40063870136943	11.287500000000001	100.0	94.12500000000001
441089000	1441067521	31.010350000000003	122.40070000000001	11.3	100.0	94.0
441089000	1441067522	31.010342147626204	122.40076131894938	11.295238095238096	99.95238095238095	94.0
441089000	1441067523	31.01033443118607	122.40082264062612	11.290476190476191	99.90476190476191	94.0
441089000	1441067524	31.01032684041925	122.4008839610674	11.285714285714286	99.85714285714285	94.0
441089000	1441067525	31.01031936506541	122.40094527631042	11.280952380952382	99.80952380952381	94.0
441089000	1441067526	31.010311994864203	122.40100658239228	11.276190476190477	99.76190476190476	94.0
441089000	1441067527	31.010304719555318	122.40106787535017	11.271428571428572	99.71428571428572	94.0
441089000	1441067528	31.01029752887842	122.40112915122111	11.266666666666667	99.66666666666667	94.0
441089000	1441067529	31.01029041257322	122.40119040604222	11.261904761904763	99.61904761904762	94.0
441089000	1441067530	31.0102833603794	122.40125163585051	11.257142857142858	99.57142857142857	94.0
441089000	1441067531	31.010276362036656	122.40131283668302	11.252380952380953	99.52380952380952	94.0
441089000	1441067532	31.010269407284706	122.4013740045767	11.247619047619047	99.47619047619048	94.0
441089000	1441067533	31.01026248586328	122.40143513556856	11.242857142857142	99.42857142857143	94.0
441089000	1441067534	31.010255587512074	122.40149622569555	11.238095238095237	99.3809523809524	94.0
441089000	1441067535	31.010248701970827	122.40155727099454	11.233333333333333	99.33333333333333	94.0
441089000	1441067536	31.01024181897927	122.40161826750249	11.228571428571428	99.28571428571428	94.0
441089000	1441067537	31.010234928277185	122.4016792112562	11.223809523809523	99.23809523809524	94.0
441089000	1441067538	31.010228019604305	122.40174009829252	11.219047619047618	99.19047619047619	94.0
441089000	1441067539	31.010221082700365	122.40180092464827	11.214285714285714	99.14285714285715	94.0
441089000	1441067540	31.010214107305163	122.40186168636029	11.209523809523809	99.09523809523809	94.0
441089000	1441067541	31.010207083158434	122.40192237946528	11.204761904761904	99.04761904761905	94.0
441089000	1441067542	31.010199999999994	122.401983	11.2	99.0	94.0
441089000	1441067543	31.01019284933714	122.40204354487017	11.2	99.0253164556962	94.0379746835443
441089000	1441067544	31.0101856297472	122.40210401445745	11.2	99.0506329113924	94.07594936708861
441089000	1441067545	31.01017834157501	122.4021644100125	11.2	99.07594936708861	94.11392405063292
441089000	1441067546	31.01017098516544	122.402224732786	11.2	99.10126582278481	94.15189873417721
441089000	1441067547	31.01016356086332	122.40228498402855	11.2	99.12658227848101	94.18987341772151
441089000	1441067548	31.010156069013505	122.40234516499088	11.2	99.15189873417721	94.22784810126582
441089000	1441067549	31.010148509960803	122.4024052769236	11.2	99.17721518987342	94.26582278481013
441089000	1441067550	31.010140884050088	122.4024653210774	11.2	99.20253164556962	94.30379746835443
441089000	1441067551	31.010133191626178	122.40252529870294	11.2	99.22784810126582	94.34177215189874
441089000	1441067552	31.010125433033895	122.40258521105086	11.2	99.25316455696202	94.37974683544303
441089000	1441067553	31.010117608618085	122.40264505937186	11.2	99.27848101265823	94.41772151898734
441089000	1441067554	31.01010971872356	122.40270484491658	11.2	99.30379746835443	94.45569620253164
441089000	1441067555	31.010101763695143	122.40276456893572	11.2	99.32911392405063	94.49367088607595
441089000	1441067556	31.010093743877686	122.4028242326799	11.2	99.35443037974683	94.53164556962025
441089000	1441067557	31.01008565961597	122.40288383739981	11.2	99.37974683544304	94.56962025316456
441089000	1441067558	31.01007751125484	122.40294338434614	11.2	99.40506329113924	94.60759493670886
441089000	1441067559	31.010069299139086	122.40300287476951	11.2	99.43037974683544	94.64556962025316
441089000	1441067560	31.010061023613538	122.40306230992064	11.2	99.45569620253164	94.68354430379746
441089000	1441067561	31.01005268502301	122.40312169105016	11.2	99.48101265822785	94.72151898734177
441089000	1441067562	31.01004428371229	122.40318101940876	11.2	99.50632911392405	94.75949367088607
441089000	1441067563	31.01003582002619	122.40324029624712	11.2	99.53164556962025	94.79746835443038
441089000	1441067564	31.010027294309534	122.4032995228159	11.2	99.55696202531645	94.83544303797468
441089000	1441067565	31.0100187069071	122.40335870036576	11.2	99.58227848101266	94.87341772151899
441089000	1441067566	31.010010058163694	122.40341783014742	11.2	99.60759493670886	94.9113924050633
441089000	1441067567	31.01000134842412	122.40347691341151	11.2	99.63291139240506	94.9493670886076
441089000	1441067568	31.009992578033142	122.40353595140871	11.2	99.65822784810126	94.98734177215191
441089000	1441067569	31.009983747335582	122.40359494538971	11.2	99.68354430379746	95.0253164556962
441089000	1441067570	31.00997485667623	122.40365389660516	11.2	99.70886075949367	95.0632911392405
441089000	1441067571	31.009965906399856	122.40371280630579	11.2	99.73417721518987	95.10126582278481
441089000	1441067572	31.00995689685122	122.40377167574225	11.2	99.75949367088607	95.13924050632912
441089000	1441067573	31.00994782837517	122.40383050616518	11.2	99.78481012658227	95.17721518987342
441089000	1441067574	31.009938701316436	122.4038892988253	11.2	99.81012658227849	95.21518987341773
441089000	1441067575	31.00992951601981	122.4039480549733	11.2	99.83544303797468	95.25316455696203
441089000	1441067576	31.00992027283007	122.40400677585984	11.2	99.86075949367088	95.29113924050634
441089000	1441067577	31.009910972091983	122.40406546273557	11.2	99.88607594936708	95.32911392405065
441089000	1441067578	31.009901614150316	122.40412411685121	11.2	99.9113924050633	95.36708860759495
441089000	1441067579	31.00989219934985	122.40418273945743	11.2	99.9367088607595	95.40506329113924
441089000	1441067580	31.009882728035336	122.40424133180493	11.2	99.9620253164557	95.44303797468355
441089000	1441067581	31.00987320055156	122.40429989514436	11.2	99.9873417721519	95.48101265822785
441089000	1441067582	31.009863617243248	122.40435843072642	11.2	100.0126582278481	95.51898734177216
441089000	1441067583	31.009853978455197	122.4044169398018	11.2	100.0379746835443	95.55696202531647
441089000	1441067584	31.00984428453214	122.40447542362116	11.2	100.0632911392405	95.59493670886077
441089000	1441067585	31.00983453581883	122.40453388343519	11.2	100.0886075949367	95.63291139240506
441089000	1441067586	31.00982473266004	122.4045923204946	11.2	100.11392405063292	95.67088607594937
441089000	1441067587	31.009814875400505	122.40465073605006	11.2	100.13924050632912	95.70886075949367
441089000	1441067588	31.009804964384966	122.40470913135223	11.2	100.16455696202532	95.74683544303798
441089000	1441067589	31.009794999958185	122.40476750765185	11.2	100.18987341772151	95.78481012658229
441089000	1441067590	31.009784982464904	122.40482586619956	11.2	100.21518987341773	95.82278481012659
441089000	1441067591	31.00977491224984	122.40488420824607	11.2	100.24050632911393	95.8607594936709
441089000	1441067592	31.009764789657766	122.40494253504204	11.2	100.26582278481013	95.89873417721519
441089000	1441067593	31.00975461503338	122.4050008478382	11.2	100.29113924050633	95.9367088607595
441089000	1441067594	31.00974438872146	122.40505914788518	11.2	100.31645569620252	95.9746835443038
441089000	1441067595	31.00973411106671	122.40511743643373	11.2	100.34177215189874	96.0126582278481
441089000	1441067596	31.009723782413868	122.4051757147345	11.2	100.36708860759494	96.05063291139241
441089000	1441067597	31.00971340310765	122.4052339840382	11.2	100.39240506329114	96.08860759493672
441089000	1441067598	31.009702973492786	122.40529224559549	11.2	100.41772151898734	96.12658227848102
441089000	1441067599	31.009692493914024	122.4053505006571	11.2	100.44303797468355	96.16455696202532
441089000	1441067600	31.009681964716048	122.40540875047368	11.2	100.46835443037975	96.20253164556962
441089000	1441067601	31.009671386243586	122.40546699629596	11.2	100.49367088607595	96.24050632911393
441089000	1441067602	31.009660758841374	122.40552523937458	11.2	100.51898734177215	96.27848101265823
441089000	1441067603	31.009650082854105	122.40558348096029	11.2	100.54430379746836	96.31645569620254
441089000	1441067604	31.009639358626494	122.40564172230376	11.2	100.56962025316456	96.35443037974684
441089000	1441067605	31.009628586503254	122.40569996465562	11.2	100.59493670886076	96.39240506329114
441089000	1441067606	31.009617766829106	122.40575820926666	11.2	100.62025316455696	96.43037974683544
441089000	1441067607	31.00960689994873	122.40581645738754	11.2	100.64556962025317	96.46835443037975
441089000	1441067608	31.009595986206843	122.40587471026892	11.2	100.67088607594937	96.50632911392405
441089000	1441067609	31.009585025948123	122.40593296916151	11.2	100.69620253164557	96.54430379746836
441089000	1441067610	31.009574019517313	122.40599123531601	11.2	100.72151898734177	96.58227848101266
441089000	1441067611	31.009562967259065	122.40604950998313	11.2	100.74683544303798	96.62025316455697
441089000	1441067612	31.009551869518095	122.40610779441353	11.2	100.77215189873418	96.65822784810126
441089000	1441067613	31.009540726639088	122.40616608985792	11.2	100.79746835443038	96.69620253164557
441089000	1441067614	31.009529538966746	122.40622439756699	11.2	100.82278481012658	96.73417721518987
441089000	1441067615	31.009518306845738	122.40628271879145	11.2	100.84810126582279	96.77215189873418
441089000	1441067616	31.009507030620746	122.40634105478195	11.2	100.87341772151899	96.81012658227849
441089000	1441067617	31.00949571063647	122.40639940678926	11.2	100.89873417721519	96.84810126582279
441089000	1441067618	31.009484347237592	122.406457776064	11.2	100.92405063291139	96.88607594936708
441089000	1441067619	31.00947294076876	122.40651616385692	11.2	100.9493670886076	96.92405063291139
441089000	1441067620	31.009461491574665	122.40657457141869	11.2	100.9746835443038	96.9620253164557
441089000	1441067621	31.009449999999994	122.40663300000001	11.2	101.0	97.0
441089000	1441067622	31.009438466560333	122.40669146513456	11.2	101.1	97.1
441089000	1441067623	31.00942689245482	122.40675003948785	11.2	101.2	97.2
441089000	1441067624	31.00941527905344	122.40680881000841	11.2	101.30000000000001	97.3
441089000	1441067625	31.00940362772594	122.40686786364466	11.2	101.4	97.39999999999999
441089000	1441067626	31.00939193984197	122.406927287345	11.2	101.5	97.49999999999999
441089000	1441067627	31.009380216770968	122.40698716805782	11.2	101.60000000000001	97.6
441089000	1441067628	31.00936845988224	122.40704759273144	11.2	101.7	97.7
441089000	1441067629	31.009356670544904	122.40710864831419	11.2	101.8	97.8
441089000	1441067630	31.009344850127896	122.40717042175433	11.2	101.89999999999999	97.89999999999999
441089000	1441067631	31.00933300000001	122.40723300000002	11.2	102.0	98.0
441089000	1441067632	31.009321120718983	122.40729643292582	11.2	102.0	98.0
441089000	1441067633	31.009309209599266	122.40736062211147	11.2	102.0	98.0
441089000	1441067634	31.009297263144685	122.40742543206305	11.2	102.0	98.0
441089000	1441067635	31.00928527785931	122.40749072728674	11.2	102.0	98.0
441089000	1441067636	31.009273250247492	122.40755637228875	11.2	102.0	98.0
441089000	1441067637	31.009261176813883	122.40762223157535	11.2	102.0	98.0
441089000	1441067638	31.00924905406335	122.40768816965283	11.2	102.0	98.0
441089000	1441067639	31.009236878501124	122.4077540510276	11.2	102.0	98.0
441089000	1441067640	31.009224646632614	122.40781974020604	11.2	102.0	98.0
441089000	1441067641	31.009212354963566	122.40788510169467	11.2	102.0	98.0
441089000	1441067642	31.009200000000003	122.40795	11.2	102.0	98.0
441089000	1441067643	31.009187579879978	122.40801432564008	11.2	102.03571428571429	98.0
441089000	1441067644	31.009175099268997	122.40807807317861	11.2	102.07142857142858	98.0
441089000	1441067645	31.009162564464322	122.40814126319081	11.2	102.10714285714286	98.0
441089000	1441067646	31.00914998176316	122.40820391625189	11.2	102.14285714285715	98.0
441089000	1441067647	31.009137357462688	122.40826605293704	11.2	102.17857142857143	98.0
441089000	1441067648	31.009124697860038	122.40832769382146	11.2	102.21428571428571	98.0
441089000	1441067649	31.00911200925231	122.40838885948035	11.2	102.25	98.0
441089000	1441067650	31.009099297936494	122.40844957048898	11.2	102.28571428571429	98.0
441089000	1441067651	31.009086570209625	122.4085098474226	11.2	102.32142857142857	98.0
441089000	1441067652	31.00907383236864	122.40856971085634	11.2	102.35714285714286	98.0
441089000	1441067653	31.00906109071044	122.40862918136558	11.2	102.39285714285715	98.0
441089000	1441067654	31.0090483515319	122.40868827952546	11.2	102.42857142857143	98.0
441089000	1441067655	31.00903562112985	122.40874702591132	11.2	102.46428571428572	98.0
441089000	1441067656	31.00902290580107	122.40880544109835	11.2	102.50000000000001	98.0
441089000	1441067657	31.00901021184231	122.40886354566186	11.2	102.53571428571429	98.0
441089000	1441067658	31.00899754555028	122.4089213601771	11.2	102.57142857142857	98.0
441089000	1441067659	31.00898491322164	122.40897890521937	11.2	102.60714285714286	98.0
441089000	1441067660	31.008972321153028	122.40903620136395	11.2	102.64285714285715	98.0
441089000	1441067661	31.00895977564102	122.40909326918606	11.2	102.67857142857143	98.0
441089000	1441067662	31.008947282982184	122.40915012926104	11.2	102.71428571428572	98.0
441089000	1441067663	31.008934849473047	122.40920680216419	11.2	102.75000000000001	98.0
441089000	1441067664	31.008922481410064	122.40926330847081	11.2	102.78571428571429	98.0
441089000	1441067665	31.008910185089704	122.40931966875615	11.2	102.82142857142858	98.0
441089000	1441067666	31.008897966808348	122.40937590359555	11.2	102.85714285714286	98.0
441089000	1441067667	31.008885832862386	122.40943203356433	11.2	102.89285714285714	98.0
441089000	1441067668	31.008873789548147	122.40948807923778	11.2	102.92857142857143	98.0
441089000	1441067669	31.00886184316194	122.40954406119123	11.2	102.96428571428572	98.0
441089000	1441067670	31.008850000000006	122.40959999999998	11.2	103.0	98.0
441089000	1441067671	31.00883826500034	122.40965591320969	11.197435897435897	102.94871794871794	97.96153846153845
441089000	1441067672	31.00882663766795	122.40971180624705	11.194871794871794	102.8974358974359	97.92307692307692
441089000	1441067673	31.008815116149552	122.40976768150907	11.192307692307692	102.84615384615384	97.88461538461537
441089000	1441067674	31.008803698591883	122.40982354139275	11.189743589743589	102.7948717948718	97.84615384615385
441089000	1441067675	31.008792383141678	122.4098793882951	11.187179487179487	102.74358974358974	97.8076923076923
441089000	1441067676	31.008781167945653	122.40993522461311	11.184615384615384	102.6923076923077	97.76923076923077
441089000	1441067677	31.00877005115056	122.40999105274373	11.182051282051281	102.64102564102564	97.73076923076923
441089000	1441067678	31.008759030903086	122.41004687508399	11.179487179487179	102.58974358974359	97.6923076923077
441089000	1441067679	31.00874810534994	122.41010269403087	11.176923076923076	102.53846153846153	97.65384615384615
441089000	1441067680	31.00873727263786	122.41015851198128	11.174358974358974	102.48717948717949	97.61538461538461
441089000	1441067681	31.008726530913524	122.41021433133223	11.171794871794871	102.43589743589743	97.57692307692307
441089000	1441067682	31.008715878323656	122.41027015448066	11.169230769230769	102.38461538461539	97.53846153846155
441089000	1441067683	31.00870531301493	122.41032598382353	11.166666666666666	102.33333333333333	97.5
441089000	1441067684	31.008694833134054	122.41038182175778	11.164102564102564	102.28205128205128	97.46153846153847
441089000	1441067685	31.008684436827703	122.41043767068035	11.161538461538461	102.23076923076923	97.42307692307692
441089000	1441067686	31.008674122242557	122.41049353298818	11.158974358974358	102.17948717948718	97.38461538461539
441089000	1441067687	31.008663887525326	122.41054941107822	11.156410256410256	102.12820512820512	97.34615384615384
441089000	1441067688	31.008653730822648	122.41060530734737	11.153846153846153	102.07692307692308	97.3076923076923
441089000	1441067689	31.00864365028122	122.41066122419255	11.15128205128205	102.02564102564102	97.26923076923076
441089000	1441067690	31.008633644047713	122.41071716401072	11.148717948717948	101.97435897435898	97.23076923076924
441089000	1441067691	31.008623710268747	122.41077312919876	11.146153846153846	101.92307692307692	97.1923076923077
441089000	1441067692	31.00861384709103	122.41082912215354	11.143589743589743	101.87179487179488	97.15384615384616
441089000	1441067693	31.00860405266118	122.41088514527202	11.14102564102564	101.82051282051282	97.11538461538461
441089000	1441067694	31.008594325125884	122.41094120095109	11.138461538461538	101.76923076923077	97.07692307692308
441089000	1441067695	31.008584662631748	122.41099729158759	11.135897435897435	101.71794871794872	97.03846153846153
441089000	1441067696	31.008575063325424	122.41105341957845	11.133333333333333	101.66666666666667	97.0
441089000	1441067697	31.008565525353575	122.41110958732054	11.13076923076923	101.61538461538461	96.96153846153845
441089000	1441067698	31.008556046862797	122.41116579721073	11.128205128205128	101.56410256410257	96.92307692307693
441089000	1441067699	31.00854662599973	122.4112220516459	11.125641025641025	101.51282051282051	96.88461538461539
441089000	1441067700	31.008537260911016	122.41127835302291	11.123076923076923	101.46153846153847	96.84615384615385
441089000	1441067701	31.008527949743254	122.41133470373862	11.12051282051282	101.41025641025641	96.8076923076923
441089000	1441067702	31.008518690643076	122.41139110618987	11.117948717948718	101.35897435897436	96.76923076923077
441089000	1441067703	31.008509481757084	122.41144756277352	11.115384615384615	101.3076923076923	96.73076923076923
441089000	1441067704	31.00850032123187	122.41150407588641	11.112820512820512	101.25641025641026	96.6923076923077
441089000	1441067705	31.008491207214057	122.4115606479254	11.11025641025641	101.2051282051282	96.65384615384616
441089000	1441067706	31.008482137850233	122.41161728128732	11.107692307692307	101.15384615384616	96.61538461538463
441089000	1441067707	31.00847311128699	122.41167397836897	11.105128205128205	101.1025641025641	96.57692307692308
441089000	1441067708	31.008464125670937	122.41173074156723	11.102564102564102	101.05128205128206	96.53846153846155
441089000	1441067709	31.008455179148633	122.41178757327886	11.1	101.0	96.5
441089000	1441067710	31.008446269866674	122.41184447590068	11.097435897435897	100.94871794871796	96.46153846153847
441089000	1441067711	31.008437395971622	122.41190145182955	11.094871794871795	100.8974358974359	96.42307692307692
441089000	1441067712	31.008428555610077	122.41195850346224	11.092307692307692	100.84615384615384	96.38461538461539
441089000	1441067713	31.00841974692858	122.41201563319554	11.08974358974359	100.7948717948718	96.34615384615385
441089000	1441067714	31.0084109680737	122.41207284342626	11.087179487179487	100.74358974358974	96.30769230769232
441089000	1441067715	31.008402217191996	122.41213013655118	11.084615384615384	100.6923076923077	96.26923076923077
441089000	1441067716	31.00839349243002	122.41218751496709	11.082051282051282	100.64102564102564	96.23076923076924
441089000	1441067717	31.008384791934326	122.41224498107076	11.07948717948718	100.58974358974359	96.1923076923077
441089000	1441067718	31.008376113851448	122.41230253725898	11.076923076923077	100.53846153846153	96.15384615384616
441089000	1441067719	31.008367456327942	122.41236018592849	11.074358974358974	100.48717948717949	96.11538461538461
441089000	1441067720	31.00835881751033	122.41241792947609	11.071794871794872	100.43589743589743	96.07692307692308
441089000	1441067721	31.00835019554516	122.41247577029854	11.069230769230769	100.38461538461539	96.03846153846155
441089000	1441067722	31.008341588578936	122.41253371079256	11.066666666666666	100.33333333333333	96.00000000000001
441089000	1441067723	31.008332994758188	122.41259175335489	11.064102564102564	100.28205128205128	95.96153846153847
441089000	1441067724	31.008324412229452	122.41264990038232	11.061538461538461	100.23076923076923	95.92307692307693
441089000	1441067725	31.008315839139204	122.41270815427154	11.058974358974359	100.17948717948718	95.88461538461539
441089000	1441067726	31.008307273634	122.41276651741931	11.056410256410256	100.12820512820512	95.84615384615385
441089000	1441067727	31.008298713860295	122.41282499222237	11.053846153846154	100.07692307692308	95.8076923076923
441089000	1441067728	31.008290157964606	122.41288358107738	11.051282051282051	100.02564102564102	95.76923076923077
441089000	1441067729	31.00828160409344	122.41294228638114	11.048717948717949	99.97435897435898	95.73076923076924
441089000	1441067730	31.008273050393278	122.41300111053029	11.046153846153846	99.92307692307692	95.69230769230771
441089000	1441067731	31.0082644950106	122.41306005592159	11.043589743589743	99.87179487179488	95.65384615384616
441089000	1441067732	31.008255936091878	122.41311912495169	11.04102564102564	99.82051282051282	95.61538461538463
441089000	1441067733	31.008247371783607	122.41317832001732	11.038461538461538	99.76923076923077	95.57692307692308
441089000	1441067734	31.008238800232238	122.41323764351516	11.035897435897436	99.71794871794872	95.53846153846155
441089000	1441067735	31.008230219584245	122.4132970978419	11.033333333333333	99.66666666666667	95.5
441089000	1441067736	31.00822162798608	122.41335668539419	11.03076923076923	99.61538461538461	95.46153846153847
441089000	1441067737	31.008213023584215	122.41341640856875	11.028205128205128	99.56410256410257	95.42307692307693
441089000	1441067738	31.008204404525088	122.41347626976223	11.025641025641026	99.51282051282051	95.38461538461539
441089000	1441067739	31.008195768955147	122.41353627137127	11.023076923076923	99.46153846153847	95.34615384615385
441089000	1441067740	31.008187115020835	122.41359641579255	11.02051282051282	99.41025641025641	95.30769230769232
441089000	1441067741	31.00817844086858	122.4136567054227	11.017948717948718	99.35897435897436	95.26923076923077
441089000	1441067742	31.008169744644807	122.4137171426584	11.015384615384615	99.3076923076923	95.23076923076924
441089000	1441067743	31.008161024495976	122.41377772989625	11.012820512820513	99.25641025641026	95.1923076923077
441089000	1441067744	31.00815227856845	122.4138384695329	11.01025641025641	99.2051282051282	95.15384615384616
441089000	1441067745	31.008143505008693	122.41389936396499	11.007692307692308	99.15384615384616	95.11538461538463
441089000	1441067746	31.00813470196312	122.41396041558912	11.005128205128205	99.1025641025641	95.07692307692308
441089000	1441067747	31.00812586757807	122.41402162680193	11.002564102564103	99.05128205128204	95.03846153846155
441089000	1441067748	31.008117000000002	122.414083	11.0	99.0	95.0
441089000	1441067749	31.008108097573867	122.41414454773653	11.0	99.0	95.09090909090911
441089000	1441067750	31.008099159438878	122.41420632319088	11.0	99.0	95.18181818181819
441089000	1441067751	31.00809018493272	122.41426838969896	11.0	99.0	95.27272727272728
441089000	1441067752	31.008081173392913	122.4143308105967	11.0	99.0	95.36363636363637
441089000	1441067753	31.008072124156918	122.41439364921989	11.0	99.0	95.45454545454545
441089000	1441067754	31.008063036562	122.41445696890443	11.0	99.0	95.54545454545456
441089000	1441067755	31.008053909945335	122.41452083298613	11.0	99.0	95.63636363636364
441089000	1441067756	31.00804474364399	122.41458530480081	11.0	99.0	95.72727272727273
441089000	1441067757	31.008035536994836	122.41465044768417	11.0	99.0	95.81818181818183
441089000	1441067758	31.00802628933463	122.41471632497199	11.0	99.0	95.9090909090909
441089000	1441067759	31.008017000000002	122.414783	11.0	99.0	96.00000000000001
441089000	1441067760	31.008007672176067	122.41485045782417	11.0	99.0	96.00000000000001
441089000	1441067761	31.00799832444257	122.41491837038177	11.0	99.0	96.00000000000001
441089000	1441067762	31.007988979228724	122.41498633133055	11.0	99.0	96.00000000000001
441089000	1441067763	31.007979658964537	122.41505393432844	11.0	99.0	96.00000000000001
441089000	1441067764	31.007970386080885	122.41512077303365	11.0	99.0	96.00000000000001
441089000	1441067765	31.007961183009506	122.41518644110451	11.0	99.0	96.00000000000001
441089000	1441067766	31.00795207218291	122.41525053219956	11.0	99.0	96.00000000000001
441089000	1441067767	31.007943076034355	122.4153126399776	11.0	99.0	96.00000000000001
441089000	1441067768	31.00793421699785	122.4153723580976	11.0	99.0	96.00000000000001
441089000	1441067769	31.007925517508006	122.41542928021863	11.0	99.0	96.00000000000001
441089000	1441067770	31.007917	122.415483	11.0	99.0	96.00000000000001
441089000	1441067771	31.007908683846065	122.41553330955587	11.0	99.0	95.8888888888889
441089000	1441067772	31.007900576164644	122.41558079481933	11.0	99.0	95.77777777777779
441089000	1441067773	31.00789268100957	122.41562624017793	11.0	99.0	95.66666666666667
441089000	1441067774	31.00788500243345	122.41567043001898	11.0	99.0	95.55555555555557
441089000	1441067775	31.00787754448772	122.41571414872952	11.0	99.0	95.44444444444444
441089000	1441067776	31.007870311222778	122.41575818069636	11.0	99.0	95.33333333333334
441089000	1441067777	31.00786330668792	122.41580331030615	11.0	99.0	95.22222222222223
441089000	1441067778	31.007856534931328	122.41585032194526	11.0	99.0	95.11111111111111
441089000	1441067779	31.00785	122.4159	11.0	99.0	95.0
441089000	1441067780	31.007843690373306	122.41595291285812	11.0	99.0	95.10000000000001
441089000	1441067781	31.007837532265018	122.41600876491415	11.0	99.0	95.2
441089000	1441067782	31.00783143632315	122.41606704456419	11.0	99.0	95.3
441089000	1441067783	31.007825313196456	122.41612724020429	11.0	99.0	95.4
441089000	1441067784	31.007819073534552	122.41618884023038	11.0	99.0	95.50000000000001
441089000	1441067785	31.007812627988002	122.41625133303828	11.0	99.0	95.60000000000001
441089000	1441067786	31.00780588720829	122.41631420702365	11.0	99.0	95.7
441089000	1441067787	31.007798761847905	122.4163769505821	11.0	99.0	95.80000000000001
441089000	1441067788	31.00779116256033	122.41643905210907	11.0	99.0	95.90000000000002
441089000	1441067789	31.007783	122.4165	11.0	99.0	96.00000000000001
441089000	1441067790	31.007774217083906	122.41655943217425	11.0	99.0	96.10000000000001
441089000	1441067791	31.007764885775682	122.41661758464747	11.0	99.0	96.2
441089000	1441067792	31.00775511029993	122.41667484295951	11.0	99.0	96.3
441089000	1441067793	31.00774499488053	122.41673159265031	11.0	99.0	96.4
441089000	1441067794	31.00773464374071	122.41678821925993	11.0	99.0	96.5
441089000	1441067795	31.007724161103013	122.41684510832859	11.0	99.0	96.6
441089000	1441067796	31.0077136511893	122.4169026453965	11.0	99.0	96.7
441089000	1441067797	31.00770321822072	122.41696121600405	11.0	99.0	96.8
441089000	1441067798	31.007692966417725	122.41702120569171	11.0	99.0	96.9
441089000	1441067799	31.00768300000001	122.417083	11.0	99.0	97.0
441089000	1441067800	31.00767339116877	122.41714682401575	11.0	99.11111111111111	97.22222222222221
441089000	1441067801	31.007664084054255	122.41721226101	11.0	99.22222222222221	97.44444444444444
441089000	1441067802	31.00765499076993	122.41727873379983	11.0	99.33333333333333	97.66666666666667
441089000	1441067803	31.007646023430425	122.41734566520235	11.0	99.44444444444444	97.88888888888889
441089000	1441067804	31.007637094151576	122.41741247803458	11.0	99.55555555555556	98.11111111111111
441089000	1441067805	31.007628115050352	122.41747859511355	11.0	99.66666666666667	98.33333333333333
441089000	1441067806	31.00761899824497	122.41754343925615	11.0	99.77777777777779	98.55555555555556
441089000	1441067807	31.00760965585473	122.41760643327935	11.0	99.88888888888889	98.77777777777779
441089000	1441067808	31.0076	122.41766700000001	11.0	100.0	99.0
441089000	1441067809	31.007589957104695	122.41772474408519	11.00909090909091	100.0909090909091	99.0
441089000	1441067810	31.00757951080334	122.41777999760234	11.018181818181818	100.18181818181817	99.0
441089000	1441067811	31.007568659032145	122.41783327446885	11.027272727272727	100.27272727272728	99.0
441089000	1441067812	31.00755739972637	122.41788508860193	11.036363636363637	100.36363636363637	99.0
441089000	1441067813	31.007545730820393	122.41793595391864	11.045454545454545	100.45454545454545	99.0
441089000	1441067814	31.007533650247716	122.41798638433583	11.054545454545455	100.54545454545455	99.0
441089000	1441067815	31.00752115594105	122.41803689377005	11.063636363636363	100.63636363636363	99.0
441089000	1441067816	31.00750824583231	122.41808799613767	11.072727272727272	100.72727272727273	99.0
441089000	1441067817	31.00749491785256	122.41814020535475	11.081818181818182	100.81818181818183	99.0
441089000	1441067818	31.007481169932024	122.41819403533705	11.09090909090909	100.9090909090909	99.0
441089000	1441067819	31.007466999999995	122.41825	11.1	101.0	99.0
441089000	1441067820	31.007452418993285	122.41830846038108	11.1	101.18181818181819	99.0909090909091
441089000	1441067821	31.007437489882147	122.41836916600722	11.1	101.36363636363637	99.18181818181817
441089000	1441067822	31.007422288645767	122.41843171352802	11.1	101.54545454545455	99.27272727272728
441089000	1441067823	31.00740689126407	122.41849569959358	11.1	101.72727272727273	99.36363636363637
441089000	1441067824	31.00739137371772	122.4185607208543	11.1	101.9090909090909	99.45454545454545
441089000	1441067825	31.00737581198816	122.4186263739611	11.1	102.0909090909091	99.54545454545455
441089000	1441067826	31.007360282057636	122.41869225556536	11.1	102.27272727272728	99.63636363636363
441089000	1441067827	31.00734485990924	122.41875796231889	11.1	102.45454545454545	99.72727272727273
441089000	1441067828	31.0073296215269	122.41882309087394	11.1	102.63636363636364	99.81818181818183
441089000	1441067829	31.007314642895317	122.41888723788327	11.1	102.81818181818183	99.9090909090909
441089000	1441067830	31.007299999999997	122.41895	11.1	103.0	100.0
441089000	1441067831	31.00728575118698	122.41901108500704	11.1	103.0	100.0
441089000	1441067832	31.00727188424156	122.41907064520497	11.1	103.0	100.0
441089000	1441067833	31.007258369308353	122.41912894402344	11.1	103.0	100.0
441089000	1441067834	31.007245176531416	122.41918624489193	11.1	103.0	100.0
441089000	1441067835	31.007232276054367	122.41924281123968	11.1	103.0	100.0
441089000	1441067836	31.00721963802028	122.41929890649565	11.1	103.0	100.0
441089000	1441067837	31.007207232571833	122.41935479408869	11.1	103.0	100.0
441089000	1441067838	31.007195029851154	122.41941073744732	11.1	103.0	100.0
441089000	1441067839	31.007183000000005	122.419467	11.1	103.0	100.0
441089000	1441067840	31.00717111451923	122.41952379003949	11.1	103.0	100.0
441089000	1441067841	31.007159350347944	122.41958109531707	11.1	103.0	100.0
441089000	1441067842	31.00714768578495	122.4196388484485	11.1	103.0	100.0
441089000	1441067843	31.007136099129184	122.41969698204954	11.1	103.0	100.0
441089000	1441067844	31.00712456867963	122.41975542873604	11.1	103.0	100.0
441089000	1441067845	31.00711307273548	122.41981412112368	11.1	103.0	100.0
441089000	1441067846	31.007101589595973	122.41987299182821	11.1	103.0	100.0
441089000	1441067847	31.007090097560543	122.41993197346532	11.1	103.0	100.0
441089000	1441067848	31.00707857492867	122.41999099865072	11.1	103.0	100.0
441089000	1441067849	31.007067	122.42005000000002	11.1	103.0	100.0
441089000	1441067850	31.007055354974007	122.4201089218633	11.1	103.01298701298701	100.0
441089000	1441067851	31.007043637649147	122.42016775552847	11.1	103.02597402597402	100.0
441089000	1441067852	31.007031849723592	122.42022650401773	11.1	103.03896103896105	100.0
441089000	1441067853	31.007019992895476	122.42028517035344	11.1	103.05194805194806	100.0
441089000	1441067854	31.007008068862966	122.42034375755784	11.1	103.06493506493507	100.0
441089000	1441067855	31.00699607932423	122.42040226865329	11.1	103.07792207792208	100.0
441089000	1441067856	31.006984025977385	122.42046070666206	11.1	103.09090909090911	100.0
441089000	1441067857	31.0069719105206	122.42051907460643	11.1	103.1038961038961	100.0
441089000	1441067858	31.00695973465197	122.42057737550877	11.1	103.11688311688312	100.0
441089000	1441067859	31.006947500069657	122.42063561239134	11.1	103.12987012987013	100.0
441089000	1441067860	31.006935208471763	122.4206937882765	11.1	103.14285714285715	100.0
441089000	1441067861	31.006922861556415	122.4207519061865	11.1	103.15584415584416	100.0
441089000	1441067862	31.006910461021732	122.42080996914372	11.1	103.16883116883118	100.0
441089000	1441067863	31.006898008565784	122.42086798017048	11.1	103.18181818181819	100.0
441089000	1441067864	31.00688550588672	122.42092594228907	11.1	103.19480519480521	100.0
441089000	1441067865	31.006872954682606	122.42098385852185	11.1	103.20779220779221	100.0
441089000	1441067866	31.00686035665153	122.42104173189114	11.1	103.22077922077922	100.0
441089000	1441067867	31.006847713491585	122.42109956541928	11.1	103.23376623376623	100.0
441089000	1441067868	31.00683502690085	122.42115736212858	11.1	103.24675324675324	100.0
441089000	1441067869	31.006822298577404	122.42121512504141	11.1	103.25974025974027	100.0
441089000	1441067870	31.0068095302193	122.42127285718013	11.1	103.27272727272728	100.0
441089000	1441067871	31.006796723524623	122.42133056156705	11.1	103.28571428571429	100.0
441089000	1441067872	31.006783880191392	122.4213882412245	11.1	103.2987012987013	100.0
441089000	1441067873	31.006771001917695	122.42144589917487	11.1	103.31168831168833	100.0
441089000	1441067874	31.006758090401558	122.42150353844052	11.1	103.32467532467533	100.0
441089000	1441067875	31.006745147341036	122.42156116204374	11.1	103.33766233766234	100.0
441089000	1441067876	31.006732174434173	122.42161877300697	11.1	103.35064935064935	100.0
441089000	1441067877	31.006719173378958	122.42167637435254	11.1	103.36363636363637	100.0
441089000	1441067878	31.00670614587345	122.4217339691028	11.1	103.37662337662339	100.0
441089000	1441067879	31.00669309361567	122.42179156028013	11.1	103.3896103896104	100.0
441089000	1441067880	31.006680018303616	122.4218491509069	11.1	103.40259740259741	100.0
441089000	1441067881	31.00666692163531	122.42190674400545	11.1	103.41558441558442	100.0
441089000	1441067882	31.00665380530876	122.42196434259817	11.1	103.42857142857144	100.0
441089000	1441067883	31.006640671021945	122.42202194970747	11.1	103.44155844155844	100.0
441089000	1441067884	31.006627520472858	122.4220795683557	11.1	103.45454545454545	100.0
441089000	1441067885	31.006614355359506	122.42213720156523	11.1	103.46753246753246	100.0
441089000	1441067886	31.00660117737986	122.42219485235847	11.1	103.48051948051949	100.0
441089000	1441067887	31.006587988231903	122.42225252375778	11.1	103.4935064935065	100.0
441089000	1441067888	31.00657478961361	122.42231021878557	11.1	103.50649350649351	100.0
441089000	1441067889	31.006561583222904	122.42236794046421	11.1	103.51948051948052	100.0
441089000	1441067890	31.006548370757802	122.42242569181613	11.1	103.53246753246755	100.0
441089000	1441067891	31.006535153916246	122.42248347586369	11.1	103.54545454545455	100.0
441089000	1441067892	31.006521934396172	122.42254129562929	11.1	103.55844155844156	100.0
441089000	1441067893	31.006508713895524	122.42259915413537	11.1	103.57142857142857	100.0
441089000	1441067894	31.00649549411226	122.42265705440427	11.1	103.5844155844156	100.0
441089000	1441067895	31.0064822767443	122.42271499945846	11.1	103.5974025974026	100.0
441089000	1441067896	31.006469063489565	122.42277299232032	11.1	103.61038961038962	100.0
441089000	1441067897	31.00645585604599	122.42283103601224	11.1	103.62337662337663	100.0
441089000	1441067898	31.006442656111492	122.42288913355668	11.1	103.63636363636364	100.0
441089000	1441067899	31.006429465383977	122.42294728797604	11.1	103.64935064935067	100.0
441089000	1441067900	31.006416285561365	122.42300550229272	11.1	103.66233766233766	100.0
441089000	1441067901	31.006403118341545	122.42306377952916	11.1	103.67532467532467	100.0
441089000	1441067902	31.006389965422397	122.42312212270778	11.1	103.68831168831169	100.0
441089000	1441067903	31.00637682850184	122.423180534851	11.1	103.70129870129871	100.0
441089000	1441067904	31.00636370927776	122.42323901898125	11.1	103.71428571428572	100.0
441089000	1441067905	31.00635060944799	122.42329757812098	11.1	103.72727272727273	100.0
441089000	1441067906	31.006337530710447	122.42335621529261	11.1	103.74025974025975	100.0
441089000	1441067907	31.006324474762998	122.42341493351859	11.1	103.75324675324677	100.0
[truncated: 8,557 more rows]
