# Supplementary material for: Maritime traffic congestion identification and ship trajectory prediction using temporal graph convolutional networks
Source: PLoS One. 2026 Mar 9;21(3):e0342781. doi: 10.1371/journal.pone.0342781 (PMC12970927; doi:10.1371/journal.pone.0342781)
Supplement: S1 File — (ZIP) [file pone.0342781.s001.zip › data/interpolation/shipid_441488000_processed.csv]

shipid	lasttime	lat	lon	sog	cog	hdg
441488000	1441065609	31.001967000000004	122.597867	10.8	228.00000000000003	239.0
441488000	1441065610	31.001952932830754	122.59786835910965	10.81	228.00000000000003	239.6
441488000	1441065611	31.00193169293953	122.59785483469334	10.82	228.00000000000003	240.20000000000002
441488000	1441065612	31.001904225696265	122.59782827814739	10.83	228.00000000000003	240.79999999999998
441488000	1441065613	31.001871476468065	122.59779054087058	10.84	228.00000000000003	241.4
441488000	1441065614	31.001834390620974	122.59774347426189	10.850000000000001	228.00000000000003	242.0
441488000	1441065615	31.001793913521432	122.59768892971853	10.860000000000001	228.00000000000003	242.60000000000002
441488000	1441065616	31.001750990537424	122.59762875863422	10.870000000000001	228.00000000000003	243.20000000000005
441488000	1441065617	31.001706567039456	122.5975648123982	10.88	228.00000000000003	243.8
441488000	1441065618	31.001661588401227	122.59749894239421	10.89	228.00000000000003	244.4
441488000	1441065619	31.001617	122.59743300000001	10.9	228.00000000000003	245.00000000000003
441488000	1441065620	31.001573747216767	122.59736883658739	10.88	228.00000000000003	245.80000000000004
441488000	1441065621	31.001532775436132	122.59730830352224	10.860000000000001	228.00000000000003	246.60000000000002
441488000	1441065622	31.00149503004592	122.5972532521654	10.84	228.00000000000003	247.39999999999998
441488000	1441065623	31.001461456436523	122.5972055338734	10.82	228.00000000000003	248.2
441488000	1441065624	31.00143299999999	122.597167	10.8	228.00000000000003	248.99999999999997
441488000	1441065625	31.001409836216453	122.59713794565904	10.766666666666667	228.33333333333334	249.99999999999997
441488000	1441065626	31.001389060913457	122.59711244101389	10.733333333333333	228.66666666666669	251.0
441488000	1441065627	31.001366999999984	122.597083	10.7	229.0	252.0
441488000	1441065628	31.001340879092844	122.59704407170128	10.7	229.25	252.75
441488000	1441065629	31.001311522663315	122.59699784575615	10.7	229.49999999999997	253.5
441488000	1441065630	31.001280654900707	122.59694844693497	10.7	229.75	254.25
441488000	1441065631	31.00125	122.59690000000002	10.7	230.0	255.00000000000003
441488000	1441065632	31.001220797896046	122.59685536054556	10.674999999999999	230.5	255.49999999999997
441488000	1441065633	31.001192351460915	122.59681230752597	10.649999999999999	230.99999999999997	256.0
441488000	1441065634	31.001163479296554	122.5967673507418	10.625	231.5	256.5
441488000	1441065635	31.00113299999999	122.596717	10.6	232.00000000000003	257.0
441488000	1441065636	31.001100209746674	122.59665903614555	10.566666666666666	232.33333333333334	258.3333333333333
441488000	1441065637	31.001066315046582	122.5965963241482	10.533333333333333	232.66666666666669	259.6666666666667
441488000	1441065638	31.001032999999993	122.596533	10.5	233.0	261.0
441488000	1441065639	31.001001851549606	122.5964728355979	10.45	233.50000000000003	261.25
441488000	1441065640	31.000974067982607	122.59641814649102	10.4	234.0	261.5
441488000	1441065641	31.000950750423872	122.59637088413919	10.350000000000001	234.49999999999997	261.75
441488000	1441065642	31.000933	122.59633300000002	10.3	235.0	262.0
441488000	1441065643	31.000921022919933	122.59630477399526	10.266666666666667	235.66666666666666	262.66666666666663
441488000	1441065644	31.00091144571703	122.5962797999094	10.233333333333333	236.33333333333334	263.33333333333337
441488000	1441065645	31.0009	122.59624999999998	10.2	237.00000000000003	264.0
441488000	1441065646	31.000883461682797	122.59620931235413	10.149999999999999	237.49999999999997	264.50000000000006
441488000	1441065647	31.000862783925577	122.59615973834606	10.1	238.0	265.0
441488000	1441065648	31.000839964204122	122.59610529516677	10.05	238.50000000000003	265.5
441488000	1441065649	31.000816999999998	122.59605	10.0	239.0	266.0
441488000	1441065650	31.000795518216446	122.59599709694619	9.96923076923077	239.61538461538464	266.53846153846155
441488000	1441065651	31.000775663420818	122.5959467378006	9.938461538461539	240.23076923076923	267.07692307692304
441488000	1441065652	31.00075720959498	122.59589830128407	9.907692307692308	240.84615384615387	267.61538461538464
441488000	1441065653	31.000739930719813	122.59585116611848	9.876923076923077	241.46153846153845	268.15384615384613
441488000	1441065654	31.000723600775185	122.5958047110268	9.846153846153847	242.0769230769231	268.6923076923077
441488000	1441065655	31.000707993740097	122.59575831473293	9.815384615384616	242.69230769230768	269.2307692307692
441488000	1441065656	31.00069288359265	122.59571135596161	9.784615384615384	243.30769230769232	269.7692307692308
441488000	1441065657	31.000678044310032	122.59566321343841	9.753846153846153	243.9230769230769	270.3076923076923
441488000	1441065658	31.000663249868484	122.59561326588975	9.723076923076922	244.53846153846155	270.84615384615387
441488000	1441065659	31.000648274243222	122.5955608920429	9.692307692307692	245.15384615384613	271.3846153846154
441488000	1441065660	31.00063289140839	122.59550547062601	9.661538461538461	245.76923076923077	271.92307692307696
441488000	1441065661	31.00061687533682	122.5954463803683	9.63076923076923	246.38461538461536	272.46153846153845
441488000	1441065662	31.000599999999984	122.595383	9.6	247.0	273.0
441488000	1441065663	31.000582337215445	122.59531552656622	9.6	247.33333333333334	273.6666666666667
441488000	1441065664	31.00056515019346	122.59524743036474	9.6	247.66666666666666	274.3333333333333
441488000	1441065665	31.000549999999997	122.59518300000002	9.6	248.0	275.0
441488000	1441065666	31.00053807288065	122.59512577861906	9.55	248.75	275.5
441488000	1441065667	31.000529055770713	122.59507632756313	9.5	249.5	276.00000000000006
441488000	1441065668	31.00052226077581	122.59503446272505	9.45	250.25	276.5
441488000	1441065669	31.000516999999995	122.59500000000001	9.4	251.0	277.0
441488000	1441065670	31.000512454286945	122.59497130404486	9.366666666666667	251.33333333333334	277.33333333333337
441488000	1441065671	31.000507279441123	122.59494093455767	9.333333333333334	251.66666666666666	277.6666666666667
441488000	1441065672	31.00049999999999	122.5949	9.3	252.0	278.0
441488000	1441065673	31.000489741253965	122.59484239066964	9.266666666666667	253.0	278.0
441488000	1441065674	31.000478031547374	122.59477312418812	9.233333333333333	254.00000000000003	278.0
441488000	1441065675	31.000467	122.59470000000002	9.2	255.00000000000003	278.0
441488000	1441065676	31.000458432572493	122.59463013326162	9.166666666666666	255.66666666666669	278.0
441488000	1441065677	31.00045274253774	122.59456790200917	9.133333333333333	256.3333333333333	278.0
441488000	1441065678	31.00045000000001	122.59451700000001	9.1	257.0	278.0
441488000	1441065679	31.000449898829046	122.59447918739882	9.066666666666666	257.3333333333333	278.0
441488000	1441065680	31.000450627939657	122.59444848999813	9.033333333333333	257.66666666666663	278.0
441488000	1441065681	31.000449999999997	122.59441700000002	9.0	258.0	278.0
441488000	1441065682	31.000446496874993	122.5943784977638	8.975	258.75	278.0
441488000	1441065683	31.00044127724325	122.59433351626662	8.95	259.5	278.0
441488000	1441065684	31.000436168989204	122.59428427663711	8.925	260.25	278.0
441488000	1441065685	31.000433	122.594233	8.9	261.0	278.0
441488000	1441065686	31.000432749243434	122.59418187995256	8.9	261.0	277.50000000000006
441488000	1441065687	31.000433	122.59413299999999	8.9	261.0	277.0
441488000	1441065688	31.00043120279753	122.59408806284004	8.88	261.40000000000003	276.8
441488000	1441065689	31.000427672832974	122.59404735801276	8.860000000000001	261.8	276.6
441488000	1441065690	31.000423441469913	122.59401082176633	8.84	262.20000000000005	276.40000000000003
441488000	1441065691	31.00041954007138	122.59397839034709	8.82	262.6	276.2
441488000	1441065692	31.000416999999995	122.59395	8.8	263.0	276.0
441488000	1441065693	31.00041645034561	122.59392416334563	8.8	263.33333333333337	275.3333333333333
441488000	1441065694	31.000416911106328	122.59389369851073	8.8	263.6666666666667	274.6666666666667
441488000	1441065695	31.000416999999988	122.59385000000002	8.8	264.0	274.0
441488000	1441065696	31.000415553621327	122.59378752858058	8.825000000000001	264.0	273.75
441488000	1441065697	31.00041228412078	122.59371301006142	8.850000000000001	264.0	273.5
441488000	1441065698	31.000407122554314	122.59363623651195	8.875	264.0	273.25
441488000	1441065699	31.000399999999985	122.593567	8.9	264.0	273.0
441488000	1441065700	31.00039127301534	122.59351217929718	8.9	264.0	272.50000000000006
441488000	1441065701	31.000382999999992	122.593467	8.9	264.0	272.0
441488000	1441065702	31.00037714164472	122.59342496409603	8.9	263.8571428571429	272.0
441488000	1441065703	31.000373566006356	122.59338433231693	8.9	263.7142857142857	272.0
441488000	1441065704	31.000371617983635	122.5933445550816	8.9	263.57142857142856	272.0
441488000	1441065705	31.000370642474603	122.59330508281032	8.9	263.42857142857144	272.0
441488000	1441065706	31.000369984376636	122.59326536592447	8.9	263.28571428571433	272.0
441488000	1441065707	31.000368988586416	122.59322485484647	8.9	263.14285714285717	272.0
441488000	1441065708	31.000367	122.593183	8.9	263.0	272.0
441488000	1441065709	31.00036350683262	122.59313938199062	8.90909090909091	262.81818181818187	271.90909090909093
441488000	1441065710	31.000358570579152	122.59309410214746	8.918181818181818	262.6363636363636	271.81818181818187
441488000	1441065711	31.000352396054588	122.59304739198018	8.927272727272728	262.4545454545455	271.72727272727275
441488000	1441065712	31.000345188074196	122.5929994829981	8.936363636363637	262.2727272727273	271.6363636363636
441488000	1441065713	31.00033715145359	122.59295060671013	8.945454545454545	262.0909090909091	271.54545454545456
441488000	1441065714	31.00032849100865	122.59290099462478	8.954545454545455	261.90909090909093	271.4545454545455
441488000	1441065715	31.00031941155563	122.59285087825008	8.963636363636363	261.7272727272727	271.3636363636364
441488000	1441065716	31.00031011791114	122.59280048909352	8.972727272727273	261.54545454545456	271.27272727272725
441488000	1441065717	31.0003008148921	122.59275005866209	8.981818181818182	261.3636363636364	271.18181818181813
441488000	1441065718	31.000291707315824	122.59269981846225	8.99090909090909	261.1818181818182	271.0909090909091
441488000	1441065719	31.000282999999992	122.59265	9.0	261.0	271.0
441488000	1441065720	31.000274851761496	122.59260077583862	9.01	261.0	270.9
441488000	1441065721	31.00026723741302	122.59255208277246	9.02	261.0	270.8
441488000	1441065722	31.000260085766	122.59250379865398	9.03	261.0	270.7
441488000	1441065723	31.000253325631704	122.59245580133576	9.04	261.0	270.6
441488000	1441065724	31.00024688582118	122.59240796867059	9.05	261.0	270.49999999999994
441488000	1441065725	31.00024069514532	122.59236017851138	9.06	261.0	270.4
441488000	1441065726	31.000234682414835	122.59231230871134	9.07	261.0	270.29999999999995
441488000	1441065727	31.000228776440263	122.59226423712374	9.08	261.0	270.2
441488000	1441065728	31.000222906031922	122.59221584160206	9.09	261.0	270.09999999999997
441488000	1441065729	31.000217	122.592167	9.1	261.0	270.0
441488000	1441065730	31.000210996835825	122.59211762999395	9.11	260.8	270.0
441488000	1441065731	31.00020487375623	122.59206780855078	9.12	260.6	270.0
441488000	1441065732	31.000198617659507	122.5920176524599	9.129999999999999	260.4	270.0
441488000	1441065733	31.000192215444173	122.59196727851074	9.139999999999999	260.2	270.0
441488000	1441065734	31.00018565400889	122.59191680349277	9.149999999999999	260.0	270.0
441488000	1441065735	31.000178920252555	122.59186634419538	9.16	259.8	270.0
441488000	1441065736	31.000172001074155	122.59181601740801	9.17	259.6	270.0
441488000	1441065737	31.000164883372975	122.59176593992005	9.18	259.4	270.0
441488000	1441065738	31.000157554048393	122.59171622852095	9.19	259.2	270.0
441488000	1441065739	31.000149999999987	122.59166700000002	9.2	259.0	270.0
441488000	1441065740	31.00014221417147	122.59161832901741	9.2	259.0	270.0
441488000	1441065741	31.000134213682284	122.5915701217163	9.2	259.0	270.0
441488000	1441065742	31.00012602169567	122.59152224211061	9.2	259.0	270.0
441488000	1441065743	31.00011766137467	122.5914745542142	9.2	259.0	270.0
441488000	1441065744	31.000109155882075	122.59142692204102	9.2	259.0	270.0
441488000	1441065745	31.000100528380518	122.59137920960498	9.2	259.0	270.0
441488000	1441065746	31.000091802032422	122.59133128092	9.2	259.0	270.0
441488000	1441065747	31.000082999999997	122.59128300000002	9.2	259.0	270.0
441488000	1441065748	31.000074147237378	122.59123426346565	9.216666666666667	259.0	270.0
441488000	1441065749	31.00006527586701	122.59118509836426	9.233333333333333	259.0	270.0
441488000	1441065750	31.000056419803535	122.59113556434993	9.25	259.0	270.0
441488000	1441065751	31.000047612961644	122.59108572107648	9.266666666666666	259.0	270.0
441488000	1441065752	31.000038889256164	122.59103562819777	9.283333333333333	259.0	270.0
441488000	1441065753	31.000030282601987	122.59098534536754	9.3	259.0	270.0
441488000	1441065754	31.000021826914104	122.59093493223936	9.316666666666666	259.0	270.0
441488000	1441065755	31.000013556107582	122.5908844484668	9.333333333333334	259.0	270.0
441488000	1441065756	31.0000055040976	122.59083395370328	9.35	259.0	270.0
441488000	1441065757	30.999997704799423	122.59078350760215	9.366666666666667	259.0	270.0
441488000	1441065758	30.999990192128415	122.59073316981669	9.383333333333333	259.0	270.0
441488000	1441065759	30.999982999999997	122.59068300000001	9.4	259.0	270.0
441488000	1441065760	30.999976143159795	122.59063303714136	9.4	259.0	270.0
441488000	1441065761	30.999969559673584	122.59058323757456	9.4	259.0	270.0
441488000	1441065762	30.999963168437137	122.59053353696969	9.4	259.0	270.0
441488000	1441065763	30.99995688834616	122.59048387099712	9.4	259.0	270.0
441488000	1441065764	30.9999506382962	122.59043417532729	9.4	259.0	270.0
441488000	1441065765	30.999944337182733	122.59038438563091	9.4	259.0	270.0
441488000	1441065766	30.99993790390116	122.59033443757883	9.4	259.0	270.0
441488000	1441065767	30.999931257346727	122.59028426684212	9.4	259.0	270.0
441488000	1441065768	30.99992431641465	122.59023380909203	9.4	259.0	270.0
441488000	1441065769	30.999917000000003	122.590183	9.4	259.0	270.0
441488000	1441065770	30.999909254656508	122.59013180080468	9.41	259.1	270.09999999999997
441488000	1441065771	30.999901137572877	122.5900802750129	9.42	259.2	270.2
441488000	1441065772	30.999892733596717	122.59002851169829	9.43	259.3	270.29999999999995
441488000	1441065773	30.999884127575754	122.58997659993433	9.44	259.4	270.4
441488000	1441065774	30.99987540435787	122.58992462879425	9.45	259.50000000000006	270.49999999999994
441488000	1441065775	30.999866648791073	122.58987268735106	9.46	259.6	270.6
441488000	1441065776	30.999857945723512	122.58982086467756	9.47	259.70000000000005	270.7
441488000	1441065777	30.99984938000352	122.58976924984634	9.48	259.8	270.8
441488000	1441065778	30.99984103647948	122.58971793192978	9.49	259.90000000000003	270.9
441488000	1441065779	30.999833000000006	122.58966700000002	9.5	260.0	271.0
441488000	1441065780	30.999825334224447	122.58961651162318	9.5	260.0	270.9
441488000	1441065781	30.999818018054953	122.58956639834197	9.5	260.0	270.8
441488000	1441065782	30.999811009204116	122.58951656019342	9.5	260.0	270.7
441488000	1441065783	30.999804265384434	122.5894668972146	9.5	260.0	270.6
441488000	1441065784	30.99979774430822	122.58941730944278	9.5	260.0	270.49999999999994
441488000	1441065785	30.999791403687652	122.5893676969153	9.5	260.0	270.4
441488000	1441065786	30.999785201234772	122.58931795966966	9.5	260.0	270.29999999999995
441488000	1441065787	30.99977909466142	122.58926799774339	9.5	260.0	270.2
441488000	1441065788	30.999773041679312	122.58921771117423	9.5	260.0	270.09999999999997
441488000	1441065789	30.999767000000006	122.589167	9.5	260.0	270.0
441488000	1441065790	30.99976092943348	122.58911579971526	9.51	260.0	270.0
441488000	1441065791	30.999754798184007	122.5890641876413	9.52	260.0	270.0
441488000	1441065792	30.999748576554573	122.58901227655605	9.53	260.0	270.0
441488000	1441065793	30.999742234848384	122.58896017923756	9.54	260.0	270.0
441488000	1441065794	30.99973574336877	122.58890800846383	9.55	260.0	270.0
441488000	1441065795	30.99972907241931	122.58885587701293	9.56	260.0	270.0
441488000	1441065796	30.999722192303704	122.58880389766294	9.57	260.0	270.0
441488000	1441065797	30.99971507332586	122.58875218319204	9.58	260.0	270.0
441488000	1441065798	30.99970768578986	122.58870084637833	9.59	260.0	270.0
441488000	1441065799	30.999700000000004	122.58865000000002	9.6	260.0	270.0
441488000	1441065800	30.999692003422687	122.58859970914382	9.6	259.875	270.125
441488000	1441065801	30.999683752172555	122.58854984813073	9.6	259.75	270.25
441488000	1441065802	30.999675319525945	122.58850024359016	9.6	259.625	270.375
441488000	1441065803	30.99966677875896	122.58845072215152	9.6	259.50000000000006	270.49999999999994
441488000	1441065804	30.999658203147455	122.58840111044404	9.6	259.375	270.625
441488000	1441065805	30.999649665966967	122.58835123509691	9.6	259.25	270.75
441488000	1441065806	30.9996412404928	122.58830092273925	9.6	259.12500000000006	270.87499999999994
441488000	1441065807	30.999632999999992	122.58825000000002	9.6	259.0	271.0
441488000	1441065808	30.999625003171374	122.58819835415036	9.6	259.08333333333337	270.91666666666663
441488000	1441065809	30.999617250322036	122.58814611503021	9.6	259.1666666666667	270.83333333333337
441488000	1441065810	30.99960972717545	122.5880934731217	9.6	259.25	270.75
441488000	1441065811	30.999602419455357	122.58804061890687	9.6	259.33333333333337	270.6666666666667
441488000	1441065812	30.999595312885795	122.58798774286777	9.6	259.4166666666667	270.5833333333333
441488000	1441065813	30.99958839319117	122.58793503548642	9.6	259.50000000000006	270.49999999999994
441488000	1441065814	30.99958164609615	122.58788268724477	9.6	259.5833333333333	270.4166666666667
441488000	1441065815	30.999575057325718	122.58783088862477	9.6	259.6666666666667	270.3333333333333
441488000	1441065816	30.999568612605184	122.58777983010839	9.6	259.75	270.25
441488000	1441065817	30.999562297660095	122.58772970217753	9.6	259.8333333333333	270.1666666666667
441488000	1441065818	30.999556098216324	122.5876806953141	9.6	259.9166666666667	270.08333333333337
441488000	1441065819	30.999549999999996	122.58763299999998	9.6	260.0	270.0
441488000	1441065820	30.999543980292522	122.58758670362887	9.61	260.0	270.0
441488000	1441065821	30.99953798259552	122.58754148124187	9.62	260.0	270.0
441488000	1441065822	30.999531941965042	122.58749690479209	9.629999999999999	260.0	270.0
441488000	1441065823	30.999525793456595	122.58745254623292	9.639999999999999	260.0	270.0
441488000	1441065824	30.999519472125062	122.58740797751794	9.649999999999999	260.0	270.0
441488000	1441065825	30.999512913024738	122.587362770601	9.66	260.0	270.0
441488000	1441065826	30.99950605120936	122.58731649743623	9.67	260.0	270.0
441488000	1441065827	30.99949882173197	122.58726872997798	9.68	260.0	270.0
441488000	1441065828	30.99949115964496	122.5872190401809	9.69	260.0	270.0
441488000	1441065829	30.999483	122.58716700000001	9.7	260.0	270.0
441488000	1441065830	30.99947431014336	122.58711235663942	9.7	260.0	270.22222222222223
441488000	1441065831	30.99946518660261	122.5870555582985	9.7	260.0	270.44444444444446
441488000	1441065832	30.999455758201584	122.58699722842493	9.7	260.0	270.6666666666667
441488000	1441065833	30.99944615376512	122.5869379904659	9.7	260.0	270.88888888888886
441488000	1441065834	30.999436502119213	122.58687846786805	9.7	260.0	271.11111111111114
441488000	1441065835	30.99942693209097	122.58681928407735	9.7	260.0	271.33333333333337
441488000	1441065836	30.999417572508598	122.58676106253927	9.7	260.0	271.5555555555556
441488000	1441065837	30.99940855220148	122.58670442669869	9.7	260.0	271.7777777777778
441488000	1441065838	30.999399999999998	122.58665000000002	9.7	260.0	272.0
441488000	1441065839	30.999392014182348	122.58659822375733	9.7	260.0	272.1818181818182
441488000	1441065840	30.9993845708145	122.58654881076546	9.7	260.0	272.36363636363643
441488000	1441065841	30.99937761540853	122.58650129168979	9.7	260.0	272.54545454545456
441488000	1441065842	30.99937109347575	122.5864551971959	9.7	260.0	272.72727272727275
441488000	1441065843	30.99936495052674	122.58641005794982	9.7	260.0	272.90909090909093
441488000	1441065844	30.99935913207139	122.58636540461771	9.7	260.0	273.0909090909091
441488000	1441065845	30.999353583618966	122.58632076786601	9.7	260.0	273.2727272727273
441488000	1441065846	30.999348250678015	122.58627567836143	9.7	260.0	273.45454545454544
441488000	1441065847	30.999343078756496	122.5862296667708	9.7	260.0	273.6363636363636
441488000	1441065848	30.999338013361648	122.58618226376123	9.7	260.0	273.8181818181818
441488000	1441065849	30.999333	122.586133	9.7	260.0	274.0
441488000	1441065850	30.999327986605692	122.58608152761897	9.7	260.11111111111114	274.0
441488000	1441065851	30.999322930825976	122.58602798460751	9.7	260.22222222222223	274.0
441488000	1441065852	30.99931779273673	122.58597263041943	9.7	260.3333333333333	274.0
441488000	1441065853	30.99931253241422	122.5859157245086	9.7	260.44444444444446	274.0
441488000	1441065854	30.999307109935046	122.58585752632884	9.7	260.55555555555554	274.0
441488000	1441065855	30.99930148537631	122.5857982953341	9.7	260.6666666666667	274.0
441488000	1441065856	30.999295618815484	122.58573829097837	9.7	260.77777777777777	274.0
441488000	1441065857	30.999289470330574	122.58567777271564	9.7	260.8888888888889	274.0
441488000	1441065858	30.999283000000013	122.585617	9.7	261.0	274.0
441488000	1441065859	30.99927618615088	122.58555620703854	9.7	261.1111111111111	274.0
441488000	1441065860	30.999269080103378	122.58549552705031	9.7	261.22222222222223	274.0
441488000	1441065861	30.999261751426072	122.5854350680073	9.7	261.3333333333333	274.0
441488000	1441065862	30.999254269687686	122.58537493788124	9.7	261.44444444444446	274.0
441488000	1441065863	30.99924670445719	122.5853152446436	9.7	261.55555555555554	274.0
441488000	1441065864	30.999239125303745	122.58525609626565	9.7	261.6666666666667	274.0
441488000	1441065865	30.999231601796694	122.58519760071853	9.7	261.77777777777777	274.0
441488000	1441065866	30.99922420350554	122.58513986597308	9.7	261.88888888888886	274.0
441488000	1441065867	30.99921700000001	122.58508300000001	9.7	262.0	274.0
441488000	1441065868	30.999210048654	122.5850270872317	9.7	262.0	274.16666666666663
441488000	1441065869	30.999203358057677	122.5849721179481	9.7	262.0	274.3333333333333
441488000	1441065870	30.999196924605155	122.58491805889109	9.7	262.0	274.5
441488000	1441065871	30.999190744690516	122.5848648768026	9.7	262.0	274.6666666666667
441488000	1441065872	30.999184814707704	122.58481253842456	9.7	262.0	274.8333333333333
441488000	1441065873	30.99917913105067	122.58476101049891	9.7	262.0	275.0
441488000	1441065874	30.999173690113235	122.58471025976772	9.7	262.0	275.1666666666667
441488000	1441065875	30.999168488289172	122.58466025297297	9.7	262.0	275.3333333333333
441488000	1441065876	30.999163521972193	122.58461095685671	9.7	262.0	275.49999999999994
441488000	1441065877	30.999158787555956	122.58456233816108	9.7	262.0	275.66666666666663
441488000	1441065878	30.99915428143406	122.58451436362813	9.7	262.0	275.8333333333333
441488000	1441065879	30.999150000000004	122.58446700000002	9.7	262.0	276.0
441488000	1441065880	30.99914593418374	122.58442019655587	9.7	262.1111111111111	275.88888888888886
441488000	1441065881	30.999142053060968	122.58437383272272	9.7	262.22222222222223	275.77777777777777
441488000	1441065882	30.999138320243652	122.58432777046478	9.7	262.3333333333333	275.66666666666663
441488000	1441065883	30.99913469934358	122.58428187174627	9.7	262.4444444444444	275.55555555555554
441488000	1441065884	30.99913115397231	122.58423599853151	9.7	262.5555555555556	275.44444444444446
441488000	1441065885	30.999127647741233	122.58419001278493	9.7	262.6666666666667	275.3333333333333
441488000	1441065886	30.99912414426153	122.58414377647108	9.7	262.7777777777778	275.22222222222223
441488000	1441065887	30.999120607144185	122.58409715155453	9.7	262.8888888888889	275.1111111111111
441488000	1441065888	30.999117	122.58405000000002	9.7	263.0	275.0
441488000	1441065889	30.999113293375366	122.5840022119608	9.703333333333333	263.03333333333336	275.0
441488000	1441065890	30.999109485559966	122.58395379034394	9.706666666666665	263.06666666666666	275.0
441488000	1441065891	30.999105581779247	122.58390476624496	9.709999999999999	263.1	275.0
441488000	1441065892	30.99910158725879	122.58385517075943	9.713333333333333	263.1333333333334	275.0
441488000	1441065893	30.999097507224153	122.58380503498283	9.716666666666667	263.16666666666674	275.0
441488000	1441065894	30.99909334690095	122.58375439001063	9.719999999999999	263.2	275.0
441488000	1441065895	30.999089111514838	122.58370326693836	9.723333333333333	263.23333333333335	275.0
441488000	1441065896	30.99908480629154	122.58365169686141	9.726666666666667	263.2666666666667	275.0
441488000	1441065897	30.999080436456808	122.58359971087529	9.73	263.3	275.0
441488000	1441065898	30.9990760072364	122.5835473400754	9.733333333333333	263.33333333333337	275.0
441488000	1441065899	30.999071523856188	122.58349461555716	9.736666666666666	263.36666666666673	275.0
441488000	1441065900	30.99906699154205	122.58344156841599	9.74	263.4	275.0
441488000	1441065901	30.999062415519926	122.58338822974726	9.743333333333334	263.43333333333334	275.0
441488000	1441065902	30.999057801015812	122.58333463064632	9.746666666666666	263.4666666666667	275.0
441488000	1441065903	30.99905315325571	122.58328080220853	9.75	263.5	275.0
441488000	1441065904	30.99904847746574	122.58322677552921	9.753333333333334	263.53333333333336	275.0
441488000	1441065905	30.99904377887203	122.5831725817037	9.756666666666666	263.5666666666667	275.0
441488000	1441065906	30.99903906270077	122.58311825182729	9.76	263.6	275.0
441488000	1441065907	30.999034334178187	122.58306381699519	9.763333333333334	263.6333333333333	275.0
441488000	1441065908	30.99902959853059	122.58300930830274	9.766666666666667	263.6666666666667	275.0
441488000	1441065909	30.99902486098431	122.58295475684513	9.77	263.70000000000005	275.0
441488000	1441065910	30.99902012676575	122.58290019371759	9.773333333333333	263.73333333333335	275.0
441488000	1441065911	30.99901540110137	122.58284565001534	9.776666666666667	263.7666666666667	275.0
441488000	1441065912	30.99901068921764	122.58279115683351	9.780000000000001	263.8	275.0
441488000	1441065913	30.999005996341136	122.58273674526731	9.783333333333333	263.8333333333333	275.0
441488000	1441065914	30.99900132769847	122.58268244641187	9.786666666666667	263.8666666666667	275.0
441488000	1441065915	30.998996688516286	122.58262829136234	9.790000000000001	263.90000000000003	275.0
441488000	1441065916	30.998992084021292	122.58257431121378	9.793333333333335	263.9333333333334	275.0
441488000	1441065917	30.998987519440245	122.58252053706131	9.796666666666667	263.96666666666664	275.0
441488000	1441065918	30.998982999999992	122.582467	9.8	264.0	275.0
441488000	1441065919	30.998978530087722	122.58241372188623	9.8	264.0	275.0
441488000	1441065920	30.998974110732195	122.58236068762186	9.8	264.0	275.0
441488000	1441065921	30.99896974212251	122.58230787286998	9.8	264.0	275.0
441488000	1441065922	30.99896542444769	122.58225525329377	9.8	264.0	275.0
441488000	1441065923	30.998961157896737	122.5822028045564	9.8	264.0	275.0
441488000	1441065924	30.998956942658623	122.58215050232104	9.8	264.0	275.0
441488000	1441065925	30.998952778922266	122.58209832225089	9.8	264.0	275.0
441488000	1441065926	30.998948666876544	122.58204624000906	9.8	264.0	275.0
441488000	1441065927	30.9989446067103	122.58199423125878	9.8	264.0	275.0
441488000	1441065928	30.998940598612343	122.58194227166324	9.8	264.0	275.0
441488000	1441065929	30.998936642771433	122.58189033688559	9.8	264.0	275.0
441488000	1441065930	30.998932739376308	122.58183840258909	9.8	264.0	275.0
441488000	1441065931	30.998928888615627	122.58178644443689	9.8	264.0	275.0
441488000	1441065932	30.99892509067804	122.58173443809221	9.8	264.0	275.0
441488000	1441065933	30.99892134575219	122.58168235921828	9.8	264.0	275.0
441488000	1441065934	30.998917654026606	122.58163018347828	9.8	264.0	275.0
441488000	1441065935	30.998914015689827	122.58157788653543	9.8	264.0	275.0
441488000	1441065936	30.998910430930348	122.58152544405294	9.8	264.0	275.0
441488000	1441065937	30.998906899936625	122.58147283169406	9.8	264.0	275.0
441488000	1441065938	30.998903422897047	122.581420025122	9.8	264.0	275.0
441488000	1441065939	30.998899999999995	122.581367	9.8	264.0	275.0
441488000	1441065940	30.998896629643454	122.58131374561681	9.8	264.0	275.0
441488000	1441065941	30.99889330306411	122.58126030576344	9.8	264.0	275.0
441488000	1441065942	30.9988900097084	122.58120673785646	9.8	264.0	275.0
441488000	1441065943	30.998886739022836	122.58115309931243	9.8	264.0	275.0
441488000	1441065944	30.99888348045404	122.58109944754794	9.8	264.0	275.0
441488000	1441065945	30.99888022344873	122.58104583997958	9.8	264.0	275.0
441488000	1441065946	30.998876957453717	122.58099233402395	9.8	264.0	275.0
441488000	1441065947	30.99887367191592	122.58093898709772	9.8	264.0	275.0
441488000	1441065948	30.99887035628231	122.58088585661751	9.8	264.0	275.0
441488000	1441065949	30.998867000000004	122.580833	9.8	264.0	275.0
441488000	1441065950	30.998863593505398	122.58078045531174	9.805000000000001	264.0	275.0
441488000	1441065951	30.998860131191776	122.58072818321907	9.81	264.0	275.0
441488000	1441065952	30.998856608441578	122.5806761250382	9.815000000000001	264.0	275.0
441488000	1441065953	30.998853020637124	122.58062422208536	9.82	264.0	275.0
441488000	1441065954	30.99884936316065	122.5805724156769	9.825000000000001	264.0	275.0
441488000	1441065955	30.9988456313943	122.58052064712905	9.83	264.0	275.0
441488000	1441065956	30.998841820720124	122.58046885775812	9.835	264.0	275.0
441488000	1441065957	30.998837926520057	122.58041698888047	9.84	264.0	275.0
441488000	1441065958	30.998833944175967	122.58036498181247	9.845	264.0	275.0
441488000	1441065959	30.998829869069635	122.58031277787045	9.850000000000001	264.0	275.0
441488000	1441065960	30.998825696582692	122.58026031837082	9.855	264.0	275.0
441488000	1441065961	30.99882142209676	122.58020754463003	9.860000000000001	264.0	275.0
441488000	1441065962	30.998817040993263	122.58015439796452	9.865	264.0	275.0
441488000	1441065963	30.998812548653593	122.58010081969071	9.870000000000001	264.0	275.0
441488000	1441065964	30.99880794045903	122.58004675112515	9.875	264.0	275.0
441488000	1441065965	30.998803211790744	122.57999213358434	9.88	264.0	275.0
441488000	1441065966	30.9987983580298	122.57993690838482	9.885	264.0	275.0
441488000	1441065967	30.99879337455716	122.5798810168432	9.89	264.0	275.0
441488000	1441065968	30.998788256753645	122.57982440027604	9.895	264.0	275.0
441488000	1441065969	30.998783000000003	122.579767	9.9	264.0	275.0
441488000	1441065970	30.99877760561056	122.57970879512621	9.9	264.0	275.0
441488000	1441065971	30.998772098634493	122.57964991594362	9.9	264.0	275.0
441488000	1441065972	30.998766510054963	122.57959053053547	9.9	264.0	275.0
441488000	1441065973	30.998760870855406	122.57953080698498	9.9	264.0	275.0
441488000	1441065974	30.998755212019617	122.57947091337518	9.9	264.0	275.0
441488000	1441065975	30.998749564531646	122.57941101778904	9.9	264.0	275.0
441488000	1441065976	30.99874395937587	122.57935128830935	9.9	264.0	275.0
441488000	1441065977	30.99873842753699	122.57929189301882	9.9	264.0	275.0
441488000	1441065978	30.99873300000001	122.579233	9.9	264.0	275.0
441488000	1441065979	30.998727702092946	122.5791747457654	9.903225806451614	264.0	275.0322580645161
441488000	1441065980	30.998722536515	122.57911714054752	9.906451612903226	264.0	275.06451612903226
441488000	1441065981	30.998717500308103	122.57906016300883	9.90967741935484	264.0	275.09677419354836
441488000	1441065982	30.99871259051411	122.57900379181193	9.912903225806453	264.0	275.1290322580645
441488000	1441065983	30.99870780417484	122.57894800561935	9.916129032258064	264.0	275.16129032258067
441488000	1441065984	30.998703138332065	122.57889278309366	9.919354838709678	264.0	275.19354838709677
441488000	1441065985	30.998698590027534	122.57883810289745	9.922580645161291	264.0	275.2258064516129
441488000	1441065986	30.99869415630292	122.57878394369332	9.925806451612903	264.0	275.258064516129
441488000	1441065987	30.998689834199894	122.57873028414392	9.929032258064517	264.0	275.2903225806451
441488000	1441065988	30.998685620760035	122.5786771029118	9.932258064516128	264.0	275.3225806451613
441488000	1441065989	30.99868151302492	122.5786243786597	9.935483870967742	264.0	275.3548387096774
441488000	1441065990	30.998677508036085	122.57857209005024	9.938709677419356	264.0	275.38709677419354
441488000	1441065991	30.99867360283502	122.5785202157461	9.941935483870967	264.0	275.4193548387097
441488000	1441065992	30.998669794463144	122.57846873440992	9.94516129032258	264.0	275.4516129032258
441488000	1441065993	30.99866607996189	122.57841762470449	9.948387096774194	264.0	275.48387096774195
441488000	1441065994	30.998662456372628	122.57836686529245	9.951612903225806	264.0	275.51612903225805
441488000	1441065995	30.998658920736705	122.57831643483657	9.95483870967742	264.0	275.54838709677415
441488000	1441065996	30.998655470095414	122.57826631199954	9.958064516129033	264.0	275.5806451612903
441488000	1441065997	30.998652101490006	122.57821647544415	9.961290322580645	264.0	275.6129032258064
441488000	1441065998	30.998648811961747	122.57816690383312	9.964516129032258	264.0	275.64516129032256
441488000	1441065999	30.998645598551803	122.57811757582924	9.967741935483872	264.0	275.6774193548387
441488000	1441066000	30.99864245830135	122.5780684700953	9.970967741935484	264.0	275.7096774193548
441488000	1441066001	30.99863938825153	122.57801956529407	9.974193548387097	264.0	275.741935483871
441488000	1441066002	30.998636385443426	122.57797084008835	9.977419354838709	264.0	275.7741935483871
441488000	1441066003	30.9986334469181	122.57792227314096	9.980645161290322	264.0	275.8064516129032
441488000	1441066004	30.99863056971658	122.57787384311472	9.983870967741936	264.0	275.83870967741933
441488000	1441066005	30.99862775087988	122.57782552867245	9.987096774193548	264.0	275.87096774193543
441488000	1441066006	30.99862498744895	122.57777730847698	9.990322580645161	264.0	275.9032258064516
441488000	1441066007	30.998622276464726	122.57772916119119	9.993548387096775	264.0	275.93548387096774
441488000	1441066008	30.99861961496814	122.5776810654779	9.996774193548386	264.0	275.96774193548384
441488000	1441066009	30.998617000000007	122.57763300000002	10.0	264.0	276.0
441488000	1441066010	30.998614426112017	122.57758493152274	9.995	264.05	275.84999999999997
441488000	1441066011	30.998611877898963	122.57753677922085	9.99	264.1	275.7
441488000	1441066012	30.998609337466313	122.5774884503715	9.985	264.15000000000003	275.55
441488000	1441066013	30.998606786919407	122.57743985225196	9.98	264.2	275.4
441488000	1441066014	30.998604208363464	122.5773908921394	9.975	264.25	275.25
441488000	1441066015	30.998601583903515	122.5773414773112	9.97	264.3	275.09999999999997
441488000	1441066016	30.9985988956445	122.57729151504468	9.965	264.34999999999997	274.95
441488000	1441066017	30.998596125691165	122.5772409126173	9.96	264.4	274.8
441488000	1441066018	30.998593256148123	122.57718957730651	9.955	264.45	274.65000000000003
441488000	1441066019	30.9985902691198	122.57713741638983	9.95	264.50000000000006	274.5
441488000	1441066020	30.998587146710523	122.57708433714485	9.945	264.55	274.34999999999997
441488000	1441066021	30.99858387102439	122.57703024684918	9.94	264.6	274.2
441488000	1441066022	30.998580424165326	122.57697505278057	9.935	264.65000000000003	274.05
441488000	1441066023	30.9985767882371	122.57691866221676	9.93	264.70000000000005	273.90000000000003
441488000	1441066024	30.998572945343273	122.57686098243562	9.925	264.75	273.75
441488000	1441066025	30.998568877587203	122.57680192071504	9.92	264.8	273.6
441488000	1441066026	30.99856456707202	122.57674138433306	9.915000000000001	264.85	273.45
441488000	1441066027	30.998559995900678	122.57667928056777	9.91	264.90000000000003	273.3
441488000	1441066028	30.99855514617585	122.57661551669733	9.905000000000001	264.95	273.15000000000003
441488000	1441066029	30.99854999999999	122.57655000000001	9.9	265.0	273.0
441488000	1441066030	30.9985445472667	122.57648276541431	9.9125	264.875	273.0
441488000	1441066031	30.998538809035317	122.5764143585191	9.925	264.75	273.0
441488000	1441066032	30.99853281415792	122.57634545255314	9.9375	264.625	273.0
441488000	1441066033	30.998526591487916	122.57627672075493	9.95	264.50000000000006	273.0
441488000	1441066034	30.998520169880198	122.57620883636271	9.9625	264.375	273.0
441488000	1441066035	30.998513578191023	122.57614247261444	9.975	264.25	273.0
441488000	1441066036	30.99850684527799	122.57607830274773	9.9875	264.12500000000006	273.0
441488000	1441066037	30.998500000000003	122.57601699999998	10.0	264.0	273.0
441488000	1441066038	30.998493072500835	122.575959060832	10.0	263.90000000000003	273.3
441488000	1441066039	30.998486098060063	122.57590427459972	10.0	263.8	273.6
441488000	1441066040	30.998479113240325	122.57585225388283	10.0	263.70000000000005	273.90000000000003
441488000	1441066041	30.998472154603494	122.57580261126105	10.0	263.6	274.2
441488000	1441066042	30.99846525871064	122.57575495931418	10.0	263.5	274.5
441488000	1441066043	30.998458462122205	122.57570891062207	10.0	263.4	274.8
441488000	1441066044	30.998451801397977	122.57566407776463	10.0	263.3	275.09999999999997
441488000	1441066045	30.998445313097182	122.57562007332177	10.0	263.2	275.4
441488000	1441066046	30.998439033778453	122.57557650987354	10.0	263.1	275.7
441488000	1441066047	30.998433000000006	122.57553300000001	10.0	263.0	276.0
441488000	1441066048	30.998427240207985	122.57548921843379	9.995454545454546	263.0909090909091	276.09090909090907
441488000	1441066049	30.998421750402624	122.57544508851785	9.99090909090909	263.1818181818182	276.18181818181813
441488000	1441066050	30.99841651847271	122.5754005957477	9.986363636363636	263.2727272727273	276.27272727272725
441488000	1441066051	30.998411532306964	122.57535572561886	9.981818181818182	263.36363636363643	276.3636363636364
441488000	1441066052	30.998406779794067	122.5753104636269	9.977272727272727	263.45454545454544	276.45454545454544
441488000	1441066053	30.99840224882272	122.5752647952674	9.972727272727273	263.54545454545456	276.5454545454545
441488000	1441066054	30.998397927281587	122.57521870603593	9.968181818181819	263.6363636363636	276.6363636363636
441488000	1441066055	30.99839380305932	122.57517218142813	9.963636363636363	263.72727272727275	276.7272727272727
441488000	1441066056	30.9983898640445	122.57512520693963	9.959090909090909	263.81818181818187	276.8181818181818
441488000	1441066057	30.998386098125728	122.57507776806608	9.954545454545455	263.90909090909093	276.90909090909093
441488000	1441066058	30.998382493191574	122.57502985030315	9.95	264.0	276.99999999999994
441488000	1441066059	30.998379037130533	122.57498143914657	9.945454545454545	264.0909090909091	277.09090909090907
441488000	1441066060	30.998375717831166	122.57493252009206	9.940909090909091	264.1818181818182	277.1818181818182
441488000	1441066061	30.9983725231819	122.57488307863532	9.936363636363637	264.2727272727273	277.2727272727273
441488000	1441066062	30.998369441071226	122.57483310027219	9.931818181818182	264.3636363636364	277.3636363636364
441488000	1441066063	30.998366459387512	122.57478257049841	9.927272727272728	264.45454545454544	277.45454545454544
441488000	1441066064	30.998363566019204	122.57473147480984	9.922727272727274	264.54545454545456	277.54545454545456
441488000	1441066065	30.998360748854655	122.57467979870228	9.918181818181818	264.6363636363636	277.6363636363636
441488000	1441066066	30.99835799578216	122.5746275276716	9.913636363636364	264.72727272727275	277.72727272727275
441488000	1441066067	30.99835529469006	122.57457464721372	9.90909090909091	264.8181818181818	277.81818181818187
441488000	1441066068	30.998352633466588	122.57452114282454	9.904545454545454	264.9090909090909	277.9090909090909
441488000	1441066069	30.998350000000002	122.57446700000001	9.9	265.0	278.0
441488000	1441066070	30.998347386241768	122.57441221915182	9.9	265.10526315789474	278.1052631578948
441488000	1441066071	30.998344800396627	122.57435686035458	9.9	265.2105263157895	278.2105263157895
441488000	1441066072	30.99834225473261	122.57430099859849	9.9	265.3157894736842	278.3157894736842
441488000	1441066073	30.99833976151795	122.57424470887378	9.9	265.42105263157896	278.42105263157896
441488000	1441066074	30.998337333020984	122.57418806617065	9.9	265.5263157894737	278.5263157894737
441488000	1441066075	30.998334981510176	122.57413114547921	9.9	265.6315789473684	278.63157894736844
441488000	1441066076	30.998332719254133	122.57407402178961	9.9	265.7368421052632	278.7368421052632
441488000	1441066077	30.998330558521566	122.57401677009184	9.9	265.84210526315786	278.84210526315786
441488000	1441066078	30.998328511581327	122.57395946537598	9.9	265.94736842105266	278.94736842105266
441488000	1441066079	30.99832659070241	122.57390218263197	9.9	266.05263157894734	279.05263157894734
441488000	1441066080	30.99832480815393	122.5738449968498	9.9	266.1578947368421	279.15789473684214
441488000	1441066081	30.99832317620517	122.57378798301933	9.9	266.2631578947368	279.2631578947368
441488000	1441066082	30.998321707125484	122.57373121613047	9.9	266.36842105263156	279.36842105263156
441488000	1441066083	30.998320413184395	122.57367477117305	9.9	266.4736842105263	279.4736842105263
441488000	1441066084	30.998319306651556	122.57361872313687	9.9	266.57894736842104	279.57894736842104
441488000	1441066085	30.998318399796744	122.57356314701175	9.9	266.6842105263158	279.6842105263158
441488000	1441066086	30.99831770488985	122.57350811778743	9.9	266.7894736842105	279.7894736842105
441488000	1441066087	30.99831723420088	122.5734537104536	9.9	266.8947368421052	279.8947368421052
441488000	1441066088	30.998316999999997	122.57340000000002	9.9	267.0	280.0
441488000	1441066089	30.998317001193254	122.57334701069466	9.9	267.09999999999997	280.0
441488000	1441066090	30.99831718323006	122.57329456391899	9.9	267.2	280.0
441488000	1441066091	30.998317478195293	122.57324243033287	9.9	267.3	280.0
441488000	1441066092	30.99831781817347	122.57319038059632	9.9	267.40000000000003	280.0
441488000	1441066093	30.99831813524872	122.57313818536954	9.9	267.5	280.0
441488000	1441066094	30.998318361504836	122.57308561531293	9.9	267.6	280.0
441488000	1441066095	30.998318429025208	122.5730324410869	9.9	267.7	280.0
441488000	1441066096	30.998318269892838	122.57297843335216	9.9	267.8	280.0
441488000	1441066097	30.998317816190358	122.57292336276953	9.9	267.90000000000003	280.0
441488000	1441066098	30.998316999999997	122.572867	9.9	268.0	280.0
441488000	1441066099	30.9983157779084	122.57280921070378	9.9	268.0	280.0
441488000	1441066100	30.998314204521705	122.57275024053715	9.9	268.0	280.0
441488000	1441066101	30.998312358951477	122.57269043015519	9.9	268.0	280.0
441488000	1441066102	30.99831032030984	122.57263012021284	9.9	268.0	280.0
441488000	1441066103	30.9983081677096	122.57256965136474	9.9	268.0	280.0
441488000	1441066104	30.998305980264142	122.57250936426531	9.9	268.0	280.0
441488000	1441066105	30.99830383708751	122.5724495995688	9.9	268.0	280.0
441488000	1441066106	30.99830181729437	122.57239069792911	9.9	268.0	280.0
441488000	1441066107	30.998299999999993	122.572333	9.9	268.0	280.0
441488000	1441066108	30.99829844826073	122.57227676872218	9.895238095238096	268.04761904761904	280.0
441488000	1441066109	30.99829716089518	122.5722219561851	9.89047619047619	268.09523809523813	280.0
441488000	1441066110	30.99829612066228	122.57216843676538	9.885714285714286	268.14285714285717	280.0
441488000	1441066111	30.99829531032067	122.57211608483975	9.880952380952381	268.1904761904762	280.0
441488000	1441066112	30.998294712628805	122.57206477478506	9.876190476190477	268.23809523809524	280.0
441488000	1441066113	30.99829431034487	122.57201438097809	9.871428571428572	268.28571428571433	280.0
441488000	1441066114	30.99829408622685	122.57196477779581	9.866666666666667	268.33333333333337	280.0
441488000	1441066115	30.998294023032543	122.57191583961512	9.861904761904762	268.3809523809524	280.0
441488000	1441066116	30.998294103519502	122.57186744081307	9.857142857142858	268.42857142857144	280.0
441488000	1441066117	30.99829431044512	122.57181945576664	9.852380952380953	268.4761904761905	280.0
441488000	1441066118	30.998294626566565	122.57177175885296	9.847619047619048	268.5238095238095	280.0
441488000	1441066119	30.998295034640854	122.57172422444913	9.842857142857143	268.57142857142856	280.0
441488000	1441066120	30.998295517424797	122.57167672693234	9.838095238095239	268.61904761904765	280.0
441488000	1441066121	30.998296057675024	122.57162914067972	9.833333333333334	268.6666666666667	280.0
441488000	1441066122	30.998296638147984	122.57158134006852	9.82857142857143	268.7142857142857	280.0
441488000	1441066123	30.99829724159995	122.57153319947604	9.823809523809524	268.7619047619048	280.0
441488000	1441066124	30.998297850786937	122.57148459327948	9.81904761904762	268.80952380952385	280.0
441488000	1441066125	30.99829844846487	122.57143539585623	9.814285714285715	268.8571428571429	280.0
441488000	1441066126	30.998299017389414	122.57138548158363	9.80952380952381	268.90476190476187	280.0
441488000	1441066127	30.998299540316037	122.57133472483906	9.804761904761905	268.95238095238096	280.0
441488000	1441066128	30.9983	122.571283	9.8	269.0	280.0
441488000	1441066129	30.99830038302676	122.57123022497578	9.805000000000001	269.0	280.05
441488000	1441066130	30.99830069130338	122.57117649180356	9.81	269.0	280.09999999999997
441488000	1441066131	30.998300930567485	122.5711219360523	9.815000000000001	269.0	280.15
441488000	1441066132	30.998301106556912	122.57106669329103	9.82	269.0	280.2
441488000	1441066133	30.99830122500972	122.57101089908875	9.825000000000001	269.0	280.25
441488000	1441066134	30.99830129166421	122.57095468901441	9.83	269.0	280.3
441488000	1441066135	30.998301312258906	122.57089819863701	9.835	269.0	280.35
441488000	1441066136	30.998301292532553	122.57084156352549	9.84	269.0	280.40000000000003
441488000	1441066137	30.998301238224137	122.57078491924878	9.845	269.0	280.45
441488000	1441066138	30.998301155072916	122.57072840137579	9.850000000000001	269.0	280.5
441488000	1441066139	30.998301048818334	122.57067214547541	9.855	269.0	280.55
441488000	1441066140	30.998300925200077	122.57061628711654	9.860000000000001	269.0	280.6
441488000	1441066141	30.99830078995811	122.57056096186804	9.865	269.0	280.65
441488000	1441066142	30.998300648832558	122.57050630529875	9.870000000000001	269.0	280.7
441488000	1441066143	30.998300507563844	122.57045245297752	9.875	269.0	280.75
441488000	1441066144	30.998300371892515	122.57039954047315	9.88	269.0	280.8
441488000	1441066145	30.998300247559396	122.57034770335443	9.885	269.0	280.85
441488000	1441066146	30.998300140305464	122.57029707719016	9.89	269.0	280.90000000000003
441488000	1441066147	30.99830005587189	122.57024779754909	9.895	269.0	280.95000000000005
441488000	1441066148	30.998299999999993	122.57020000000001	9.9	269.0	281.0
441488000	1441066149	30.998299976156236	122.57015371974693	9.9	269.1	281.0
441488000	1441066150	30.998299978706594	122.57010859053511	9.9	269.2	281.0
441488000	1441066151	30.998299999741416	122.57006414574516	9.9	269.3	281.0
441488000	1441066152	30.998300031350386	122.57001991875762	9.9	269.4	281.0
441488000	1441066153	30.9983000656225	122.56997544295314	9.9	269.50000000000006	281.0
441488000	1441066154	30.998300094646172	122.56993025171236	9.9	269.6	281.0
441488000	1441066155	30.998300110509106	122.56988387841598	9.9	269.70000000000005	281.0
441488000	1441066156	30.998300105298338	122.56983585644461	9.9	269.8	281.0
441488000	1441066157	30.998300071100143	122.56978571917907	9.9	269.9	281.0
441488000	1441066158	30.998299999999993	122.569733	9.9	270.0	281.0
441488000	1441066159	30.998299889029532	122.56967739367494	9.9	270.0	281.0
441488000	1441066160	30.99829975500833	122.56961924051815	9.9	270.0	281.0
441488000	1441066161	30.998299619703666	122.56955904223057	9.9	270.0	281.0
441488000	1441066162	30.99829950488364	122.56949730051298	9.9	270.0	281.0
441488000	1441066163	30.998299432317165	122.5694345170662	9.9	270.0	281.0
441488000	1441066164	30.998299423774196	122.56937119359091	9.9	270.0	281.0
441488000	1441066165	30.998299501025613	122.56930783178774	9.9	270.0	281.0
441488000	1441066166	30.998299685843268	122.56924493335728	9.9	270.0	281.0
441488000	1441066167	30.998299999999993	122.56918299999998	9.9	270.0	281.0
441488000	1441066168	30.99830045902264	122.56912243308918	9.9	270.0	280.95000000000005
441488000	1441066169	30.998301053450778	122.56906323268957	9.9	270.0	280.90000000000003
441488000	1441066170	30.998301767576912	122.56900529853881	9.9	270.0	280.85
441488000	1441066171	30.998302585693303	122.56894853037457	9.9	270.0	280.8
441488000	1441066172	30.99830349209204	122.56889282793452	9.9	270.0	280.75
441488000	1441066173	30.998304471064994	122.56883809095645	9.9	270.0	280.7
441488000	1441066174	30.99830550690382	122.56878421917818	9.9	270.0	280.65
441488000	1441066175	30.998306583900025	122.56873111233753	9.9	270.0	280.6
441488000	1441066176	30.998307686344912	122.56867867017233	9.9	270.0	280.55
441488000	1441066177	30.998308798529624	122.56862679242055	9.9	270.0	280.5
441488000	1441066178	30.99830990474513	122.56857537882007	9.9	270.0	280.45
441488000	1441066179	30.99831098928224	122.56852432910888	9.9	270.0	280.40000000000003
441488000	1441066180	30.99831203643157	122.56847354302498	9.9	270.0	280.35
441488000	1441066181	30.998313030483608	122.5684229203064	9.9	270.0	280.3
441488000	1441066182	30.9983139557287	122.5683723606912	9.9	270.0	280.25
441488000	1441066183	30.998314796456985	122.56832176391747	9.9	270.0	280.2
441488000	1441066184	30.998315536958483	122.56827102972329	9.9	270.0	280.15
441488000	1441066185	30.99831616152305	122.56822005784686	9.9	270.0	280.09999999999997
441488000	1441066186	30.998316654440377	122.56816874802635	9.9	270.0	280.05
441488000	1441066187	30.998316999999993	122.56811699999999	9.9	270.0	280.0
441488000	1441066188	30.99831719059665	122.56806474314524	9.9	270.0	280.0
441488000	1441066189	30.998317251046604	122.56801202539629	9.9	270.0	280.0
441488000	1441066190	30.99831721427161	122.56795892432649	9.9	270.0	280.0
441488000	1441066191	30.998317113193508	122.56790551750915	9.9	270.0	280.0
441488000	1441066192	30.998316980734298	122.5678518825174	9.9	270.0	280.0
441488000	1441066193	30.99831684981607	122.56779809692443	9.9	270.0	280.0
441488000	1441066194	30.998316753361106	122.56774423830328	9.9	270.0	280.0
441488000	1441066195	30.998316724291744	122.56769038422689	9.9	270.0	280.0
441488000	1441066196	30.998316795530503	122.5676366122682	9.9	270.0	280.0
441488000	1441066197	30.998316999999997	122.567583	9.9	270.0	280.0
441488000	1441066198	30.998317362267905	122.56752961080515	9.904761904761905	270.0	280.0
441488000	1441066199	30.99831787348164	122.56747645130704	9.90952380952381	270.0	280.0
441488000	1441066200	30.998318516433592	122.56742351393913	9.914285714285715	270.0	280.0
441488000	1441066201	30.99831927391606	122.56737079113498	9.91904761904762	270.0	280.0
441488000	1441066202	30.99832012872137	122.56731827532813	9.923809523809524	270.0	280.0
441488000	1441066203	30.99832106364185	122.56726595895226	9.928571428571429	270.0	280.0
441488000	1441066204	30.998322061469786	122.56721383444095	9.933333333333334	270.0	280.0
441488000	1441066205	30.99832310499746	122.56716189422794	9.938095238095238	270.0	280.0
441488000	1441066206	30.998324177017142	122.56711013074694	9.942857142857143	270.0	280.0
441488000	1441066207	30.998325260321085	122.56705853643172	9.947619047619048	270.0	280.0
441488000	1441066208	30.998326337701553	122.5670071037161	9.952380952380953	270.0	280.0
441488000	1441066209	30.998327391950763	122.5669558250339	9.957142857142857	270.0	280.0
441488000	1441066210	30.998328405860963	122.56690469281898	9.961904761904762	270.0	280.0
441488000	1441066211	30.998329362224315	122.56685369950533	9.966666666666667	270.0	280.0
441488000	1441066212	30.998330243833063	122.56680283752682	9.971428571428572	270.0	280.0
441488000	1441066213	30.998331033479367	122.56675209931747	9.976190476190476	270.0	280.0
441488000	1441066214	30.998331713955416	122.56670147731128	9.980952380952381	270.0	280.0
441488000	1441066215	30.998332268053346	122.56665096394234	9.985714285714286	270.0	280.0
441488000	1441066216	30.998332678565337	122.56660055164471	9.99047619047619	270.0	280.0
441488000	1441066217	30.998332928283503	122.56655023285256	9.995238095238095	270.0	280.0
441488000	1441066218	30.99833299999999	122.56650000000002	10.0	270.0	280.0
441488000	1441066219	30.998332889365695	122.56644981178763	10.0	270.0	280.0
441488000	1441066220	30.99833264346657	122.56639949198144	10.0	270.0	280.0
441488000	1441066221	30.998332322247037	122.5663488306137	10.0	270.0	280.0
441488000	1441066222	30.99833198565124	122.56629761771654	10.0	270.0	280.0
441488000	1441066223	30.998331693622898	122.56624564332199	10.0	270.0	280.0
441488000	1441066224	30.998331506105487	122.56619269746194	10.0	270.0	280.0
441488000	1441066225	30.99833148304203	122.56613857016816	10.0	270.0	280.0
441488000	1441066226	30.99833168437517	122.5660830514723	10.0	270.0	280.0
441488000	1441066227	30.998332170047224	122.56602593140582	10.0	270.0	280.0
441488000	1441066228	30.998333	122.56596699999999	10.0	270.0	280.0
441488000	1441066229	30.998334210752652	122.5659061324168	10.0	270.0	280.0
441488000	1441066230	30.998335745135357	122.56584354434139	10.0	270.0	280.0
441488000	1441066231	30.998337522556426	122.56577953658989	10.0	270.0	280.0
441488000	1441066232	30.998339462424767	122.56571440997865	10.0	270.0	280.0
441488000	1441066233	30.99834148414985	122.56564846532419	10.0	270.0	280.0
441488000	1441066234	30.998343507141715	122.56558200344331	10.0	270.0	280.0
441488000	1441066235	30.99834545081105	122.56551532515307	10.0	270.0	280.0
441488000	1441066236	30.99834723456918	122.56544873127073	10.0	270.0	280.0
441488000	1441066237	30.998348777827985	122.5653825226138	10.0	270.0	280.0
441488000	1441066238	30.998350000000002	122.565317	10.0	270.0	280.0
441488000	1441066239	30.998350843469726	122.56525243022347	10.0	270.0	280.1111111111111
441488000	1441066240	30.998351342507362	122.56518894398324	10.0	270.0	280.22222222222223
441488000	1441066241	30.99835155435472	122.56512663795436	10.0	270.0	280.3333333333333
441488000	1441066242	30.998351536253708	122.56506560881164	10.0	270.0	280.4444444444444
441488000	1441066243	30.99835134544638	122.56500595322983	10.0	270.0	280.5555555555556
441488000	1441066244	30.99835103917496	122.56494776788344	10.0	270.0	280.6666666666667
441488000	1441066245	30.998350674681785	122.56489114944686	10.0	270.0	280.7777777777778
441488000	1441066246	30.998350309209272	122.56483619459435	10.0	270.0	280.8888888888889
441488000	1441066247	30.998350000000002	122.56478300000002	10.0	270.0	281.0
441488000	1441066248	30.998349804534637	122.56473158068103	10.0	270.0	281.0
441488000	1441066249	30.998349781246045	122.56468162502736	10.0	270.0	281.0
441488000	1441066250	30.998349988804495	122.56463273977204	10.0	270.0	281.0
441488000	1441066251	30.99835048587967	122.56458453164802	10.0	270.0	281.0
441488000	1441066252	30.998351331140608	122.56453660738822	10.0	270.0	281.0
441488000	1441066253	30.9983525832558	122.56448857372531	10.0	270.0	281.0
441488000	1441066254	30.99835430089313	122.56444003739193	10.0	270.0	281.0
441488000	1441066255	30.998356542719865	122.56439060512054	10.0	270.0	281.0
441488000	1441066256	30.99835936740271	122.5643398836434	10.0	270.0	281.0
441488000	1441066257	30.99836283360763	122.56428747969262	10.0	270.0	281.0
441488000	1441066258	30.998367	122.564233	10.0	270.0	281.0
441488000	1441066259	30.9983718821637	122.56417619677876	10.0	270.0	280.90000000000003
441488000	1441066260	30.99837732335975	122.56411740416846	10.0	270.0	280.8
441488000	1441066261	30.998383123769198	122.56405710179075	10.0	270.0	280.7
441488000	1441066262	30.99838908357391	122.56399576926779	10.0	270.0	280.6
441488000	1441066263	30.998395002956595	122.56393388622242	10.0	270.0	280.5
441488000	1441066264	30.99840068210094	122.56387193227803	10.0	270.0	280.40000000000003
441488000	1441066265	30.99840592119151	122.56381038705868	10.0	270.0	280.3
441488000	1441066266	30.99841052041381	122.56374973018902	10.0	270.0	280.2
441488000	1441066267	30.998414279954222	122.56369044129423	10.0	270.0	280.09999999999997
441488000	1441066268	30.998417	122.563633	10.0	270.0	280.0
441488000	1441066269	30.998418537669572	122.56357778720975	10.0	270.0	280.09999999999997
441488000	1441066270	30.998418977803354	122.56352478893608	10.0	270.0	280.2
441488000	1441066271	30.998418462171937	122.56347389246845	10.0	270.0	280.3
441488000	1441066272	30.998417132545626	122.56342498509596	10.0	270.0	280.40000000000003
441488000	1441066273	30.99841513069446	122.5633779541072	10.0	270.0	280.5
441488000	1441066274	30.998412598388203	122.5633326867905	10.0	270.0	280.6
441488000	1441066275	30.998409677396406	122.56328907043388	10.0	270.0	280.7
441488000	1441066276	30.99840650948841	122.56324699232499	10.0	270.0	280.8
441488000	1441066277	30.998403236433283	122.56320633975129	10.0	270.0	280.90000000000003
441488000	1441066278	30.998400000000004	122.563167	10.0	270.0	281.0
441488000	1441066279	30.998396924118506	122.56312880634727	10.0	270.0	281.0
441488000	1441066280	30.998394061363367	122.56309137602578	10.0	270.0	281.0
441488000	1441066281	30.998391446469935	122.56305427225739	10.0	270.0	281.0
441488000	1441066282	30.998389114172973	122.56301705826398	10.0	270.0	281.0
441488000	1441066283	30.998387099206788	122.56297929726742	10.0	270.0	281.0
441488000	1441066284	30.998385436305156	122.56294055248954	10.0	270.0	281.0
441488000	1441066285	30.998384160201336	122.56290038715215	10.0	270.0	281.0
441488000	1441066286	30.998383305627982	122.562858364477	10.0	270.0	281.0
441488000	1441066287	30.998382907317083	122.56281404768576	10.0	270.0	281.0
441488000	1441066288	30.998382999999986	122.56276699999998	10.0	270.0	281.0
441488000	1441066289	30.99838359860395	122.56271691437979	10.0	270.0909090909091	280.90909090909093
441488000	1441066290	30.998384638842705	122.56266400274	10.0	270.1818181818182	280.81818181818187
441488000	1441066291	30.998386036627025	122.56260860673416	10.0	270.27272727272725	280.72727272727275
441488000	1441066292	30.998387707868112	122.56255106801603	10.0	270.3636363636364	280.6363636363636
441488000	1441066293	30.99838956847766	122.56249172823948	10.0	270.45454545454544	280.54545454545456
441488000	1441066294	30.99839153436788	122.56243092905868	10.0	270.54545454545456	280.4545454545455
441488000	1441066295	30.99839352145159	122.5623690121279	10.0	270.6363636363636	280.3636363636364
441488000	1441066296	30.998395445642245	122.56230631910171	10.0	270.7272727272727	280.27272727272725
441488000	1441066297	30.998397222853917	122.56224319163493	10.0	270.8181818181818	280.18181818181813
441488000	1441066298	30.99839876900137	122.56217997138262	10.0	270.9090909090909	280.0909090909091
441488000	1441066299	30.998400000000007	122.56211700000001	10.0	271.0	280.0
441488000	1441066300	30.998400855053262	122.56205457136508	10.0	270.88888888888886	280.0
441488000	1441066301	30.998401366514436	122.56199278824572	10.0	270.77777777777777	280.0
441488000	1441066302	30.99840159002428	122.56193170563205	10.0	270.6666666666667	280.0
441488000	1441066303	30.998401581223664	122.5618713785141	10.0	270.55555555555554	280.0
441488000	1441066304	30.998401395753557	122.56181186188172	10.0	270.44444444444446	280.0
441488000	1441066305	30.99840108925497	122.56175321072462	10.0	270.3333333333333	280.0
441488000	1441066306	30.99840071736904	122.56169548003238	10.0	270.22222222222223	280.0
441488000	1441066307	30.998400335736964	122.56163872479442	10.0	270.1111111111111	280.0
441488000	1441066308	30.998400000000007	122.56158300000001	10.0	270.0	280.0
441488000	1441066309	30.998399754391667	122.56152831611426	10.01	270.0	280.09999999999997
441488000	1441066310	30.998399597514084	122.56147450550593	10.02	270.0	280.2
441488000	1441066311	30.99839951656121	122.56142135601975	10.03	270.0	280.3
441488000	1441066312	30.998399498726602	122.56136865550043	10.04	270.0	280.40000000000003
441488000	1441066313	30.998399531203525	122.56131619179281	10.05	270.0	280.5
441488000	1441066314	30.99839960118486	122.56126375274171	10.06	270.0	280.6
441488000	1441066315	30.998399695863156	122.56121112619198	10.07	270.0	280.7
441488000	1441066316	30.99839980243061	122.56115809998848	10.08	270.0	280.8
441488000	1441066317	30.998399908079065	122.56110446197617	10.09	270.0	280.90000000000003
441488000	1441066318	30.998399999999997	122.56105	10.1	270.0	281.0
441488000	1441066319	30.998400068038148	122.5609945885168	10.09	270.0	280.90000000000003
441488000	1441066320	30.998400112652583	122.56093844843099	10.08	270.0	280.8
441488000	1441066321	30.99840013695641	122.56088188725884	10.07	270.0	280.7
441488000	1441066322	30.998400144063282	122.56082521251662	10.06	270.0	280.6
441488000	1441066323	30.998400137087405	122.56076873172054	10.05	270.0	280.5
441488000	1441066324	30.99840011914348	122.56071275238685	10.04	270.0	280.40000000000003
441488000	1441066325	30.99840009334675	122.56065758203178	10.03	270.0	280.3
441488000	1441066326	30.998400062813026	122.56060352817148	10.02	270.0	280.2
441488000	1441066327	30.998400030658534	122.56055089832218	10.01	270.0	280.09999999999997
441488000	1441066328	30.99839999999999	122.5605	10.0	270.0	280.0
441488000	1441066329	30.998399973464213	122.56045100897894	10.00909090909091	270.0	280.0
441488000	1441066330	30.998399951716618	122.56040357406414	10.018181818181818	270.0	280.0
441488000	1441066331	30.99839993493163	122.56035721231851	10.027272727272727	270.0	280.0
441488000	1441066332	30.998399923282925	122.56031144080502	10.036363636363637	270.0	280.0
441488000	1441066333	30.99839991694348	122.5602657765866	10.045454545454545	270.0	280.0
441488000	1441066334	30.99839991608561	122.56021973672627	10.054545454545455	270.0	280.0
441488000	1441066335	30.998399920880907	122.56017283828697	10.063636363636363	270.0	280.0
441488000	1441066336	30.998399931500273	122.56012459833171	10.072727272727272	270.0	280.0
441488000	1441066337	30.998399948113832	122.56007453392345	10.081818181818182	270.0	280.0
441488000	1441066338	30.99839997089093	122.56002216212521	10.09090909090909	270.0	280.0
441488000	1441066339	30.99839999999999	122.559967	10.1	270.0	280.0
441488000	1441066340	30.99840003482	122.55990877271572	10.1	269.8888888888889	280.0
441488000	1441066341	30.998400071575833	122.55984803785967	10.1	269.77777777777777	280.0
441488000	1441066342	30.998400105704974	122.55978556112402	10.1	269.6666666666667	280.0
441488000	1441066343	30.998400132646314	122.55972210820097	10.1	269.55555555555554	280.0
441488000	1441066344	30.99840014784018	122.55965844478267	10.1	269.44444444444446	280.0
441488000	1441066345	30.998400146728443	122.55959533656127	10.1	269.3333333333333	280.0
441488000	1441066346	30.998400124754422	122.55953354922892	10.1	269.22222222222223	280.0
441488000	1441066347	30.99840007736291	122.55947384847778	10.1	269.11111111111114	280.0
441488000	1441066348	30.998399999999997	122.559417	10.1	269.0	280.0
441488000	1441066349	30.998399891217165	122.55936353214378	10.1	269.0	280.0
441488000	1441066350	30.998399761982753	122.55931302388176	10.1	269.0	280.0
441488000	1441066351	30.998399626368247	122.55926481684267	10.1	269.0	280.0
441488000	1441066352	30.998399498443938	122.55921825265527	10.1	269.0	280.0
441488000	1441066353	30.998399392279143	122.55917267294822	10.1	269.0	280.0
441488000	1441066354	30.998399321942173	122.55912741935025	10.1	269.0	280.0
441488000	1441066355	30.998399301500438	122.55908183349004	10.1	269.0	280.0
441488000	1441066356	30.998399345020374	122.55903525699628	10.1	269.0	280.0
441488000	1441066357	30.998399466567506	122.5589870314976	10.1	269.0	280.0
441488000	1441066358	30.99839968020626	122.55893649862263	10.1	269.0	280.0
441488000	1441066359	30.998400000000004	122.558883	10.1	269.0	280.0
441488000	1441066360	30.99840042632689	122.5588261153618	10.1	269.0	280.0
441488000	1441066361	30.998400904828987	122.55876637685445	10.1	269.0	280.0
441488000	1441066362	30.998401367465473	122.55870455472812	10.1	269.0	280.0
441488000	1441066363	30.998401746196926	122.55864141923308	10.1	269.0	280.0
441488000	1441066364	30.99840197298528	122.55857774061982	10.1	269.0	280.0
441488000	1441066365	30.998401979794043	122.55851428913903	10.1	269.0	280.0
441488000	1441066366	30.9984016985882	122.55845183504144	10.1	269.0	280.0
441488000	1441066367	30.99840106133423	122.5583911485781	10.1	269.0	280.0
441488000	1441066368	30.998400000000004	122.558333	10.1	269.0	280.0
441488000	1441066369	30.99839847845938	122.55827794900524	10.1	269.0	280.0
441488000	1441066370	30.998396588205683	122.55822571307948	10.1	269.0	280.0
441488000	1441066371	30.998394452636152	122.55817579915517	10.1	269.0	280.0
441488000	1441066372	30.998392195147158	122.5581277141644	10.1	269.0	280.0
441488000	1441066373	30.998389939134153	122.55808096503917	10.1	269.0	280.0
441488000	1441066374	30.998387807991904	122.55803505871116	10.1	269.0	280.0
441488000	1441066375	30.998385925114405	122.55798950211195	10.1	269.0	280.0
441488000	1441066376	30.998384413894986	122.55794380217293	10.1	269.0	280.0
441488000	1441066377	30.99838339772621	122.5578974658253	10.1	269.0	280.0
441488000	1441066378	30.998382999999997	122.55785	10.1	269.0	280.0
441488000	1441066379	30.998383303924403	122.55780100688249	10.1	269.1	280.0
441488000	1441066380	30.998384231974743	122.55775046967696	10.1	269.2	280.0
441488000	1441066381	30.998385666443284	122.55769846684244	10.1	269.3	280.0
441488000	1441066382	30.998387489622342	122.55764507683824	10.1	269.4	280.0
441488000	1441066383	30.99838958380435	122.55759037812385	10.1	269.50000000000006	280.0
441488000	1441066384	30.998391831281797	122.55753444915904	10.1	269.6	280.0
441488000	1441066385	30.998394114347317	122.55747736840378	10.1	269.70000000000005	280.0
441488000	1441066386	30.998396315293615	122.5574192143184	10.1	269.8	280.0
441488000	1441066387	30.998398316413507	122.55736006536353	10.1	269.9	280.0
441488000	1441066388	30.998399999999997	122.5573	10.1	270.0	280.0
441488000	1441066389	30.998401275469813	122.55723913332471	10.1	270.0	279.8181818181818
441488000	1441066390	30.998402160734653	122.55717772697741	10.1	270.0	279.6363636363636
441488000	1441066391	30.998402700830407	122.55711607923342	10.1	270.0	279.45454545454544
441488000	1441066392	30.998402940793518	122.55705448836792	10.1	270.0	279.27272727272725
441488000	1441066393	30.998402925661026	122.55699325265607	10.1	270.0	279.0909090909091
441488000	1441066394	30.9984027004705	122.55693267037277	10.1	270.0	278.9090909090909
441488000	1441066395	30.998402310260055	122.55687303979292	10.1	270.0	278.72727272727275
441488000	1441066396	30.998401800068383	122.55681465919122	10.1	270.0	278.54545454545456
441488000	1441066397	30.998401214934653	122.5567578268422	10.1	270.0	278.3636363636364
441488000	1441066398	30.9984005998985	122.55670284102035	10.1	270.0	278.1818181818182
441488000	1441066399	30.998400000000004	122.55664999999999	10.1	270.0	278.0
441488000	1441066400	30.99839945655727	122.55659946054352	10.1	270.0	277.6666666666667
441488000	1441066401	30.998398995998897	122.55655081336596	10.1	270.0	277.33333333333337
441488000	1441066402	30.998398641030263	122.55650350767054	10.1	270.0	277.0
441488000	1441066403	30.998398414355883	122.55645699266047	10.1	270.0	276.6666666666667
441488000	1441066404	30.998398338679507	122.5564107175389	10.1	270.0	276.3333333333333
441488000	1441066405	30.99839843670402	122.556364131509	10.1	270.0	276.0
441488000	1441066406	30.998398731131548	122.55631668377386	10.1	270.0	275.66666666666663
441488000	1441066407	30.998399244663403	122.55626782353653	10.1	270.0	275.3333333333333
441488000	1441066408	30.998400000000004	122.55621700000002	10.1	270.0	275.0
441488000	1441066409	30.998400996730453	122.55616379697615	10.1	269.9090909090909	274.7272727272727
441488000	1441066410	30.99840214200179	122.55610833671248	10.1	269.8181818181818	274.45454545454544
441488000	1441066411	30.99840331985088	122.55605087606571	10.1	269.72727272727275	274.1818181818182
441488000	1441066412	30.99840441431496	122.55599167189277	10.1	269.6363636363636	273.9090909090909
441488000	1441066413	30.998405309431618	122.55593098105095	10.1	269.54545454545456	273.6363636363636
441488000	1441066414	30.99840588923896	122.5558690603978	10.1	269.45454545454544	273.3636363636364
441488000	1441066415	30.99840603777543	122.55580616679123	10.1	269.3636363636364	273.0909090909091
441488000	1441066416	30.998405639080037	122.55574255708946	10.1	269.2727272727273	272.81818181818187
441488000	1441066417	30.99840457719228	122.55567848815105	10.1	269.1818181818182	272.54545454545456
441488000	1441066418	30.998402736152094	122.55561421683484	10.1	269.0909090909091	272.2727272727273
441488000	1441066419	30.998400000000004	122.55555	10.1	269.0	272.0
441488000	1441066420	30.9983962994691	122.55548607134838	10.11111111111111	268.6666666666667	271.8888888888889
441488000	1441066421	30.99839175206132	122.55542257195167	10.122222222222222	268.33333333333337	271.7777777777778
441488000	1441066422	30.99838652197092	122.5553596197235	10.133333333333333	268.0	271.6666666666667
441488000	1441066423	30.998380773392416	122.55529733257711	10.144444444444444	267.6666666666667	271.5555555555556
441488000	1441066424	30.9983746705205	122.55523582842515	10.155555555555555	267.3333333333333	271.4444444444444
441488000	1441066425	30.998368377550086	122.55517522517992	10.166666666666666	267.0	271.3333333333333
441488000	1441066426	30.998362058676296	122.55511564075317	10.177777777777777	266.66666666666663	271.22222222222223
441488000	1441066427	30.998355878094433	122.55505719305624	10.188888888888888	266.3333333333333	271.1111111111111
441488000	1441066428	30.998349999999995	122.555	10.2	266.0	271.0
441488000	1441066429	30.998344544609843	122.55494412347994	10.2	265.8	271.0
441488000	1441066430	30.99833945622571	122.55488940133115	10.2	265.6	271.0
441488000	1441066431	30.998334635170156	122.55483561537389	10.2	265.4	271.0
441488000	1441066432	30.998329981765384	122.55478254742879	10.2	265.2	271.0
441488000	1441066433	30.998325396333204	122.55472997931666	10.2	265.0	271.0
441488000	1441066434	30.998320779195083	122.55467769285868	10.2	264.8	271.0
441488000	1441066435	30.998316030672118	122.55462546987624	10.2	264.6	271.0
441488000	1441066436	30.998311051085082	122.55457309219098	10.2	264.4	271.0
441488000	1441066437	30.99830574075436	122.55452034162482	10.2	264.2	271.0
441488000	1441066438	30.998299999999993	122.55446700000002	10.2	264.0	271.0
441488000	1441066439	30.998293765152127	122.55441291306262	10.2	263.90000000000003	270.9
441488000	1441066440	30.998287116582564	122.55435818225328	10.2	263.8	270.8
441488000	1441066441	30.99828017067379	122.55430297293597	10.2	263.70000000000005	270.7
441488000	1441066442	30.998273043808517	122.55424745047439	10.2	263.6	270.6
441488000	1441066443	30.998265852369798	122.55419178023183	10.2	263.5	270.49999999999994
441488000	1441066444	30.99825871274093	122.5541361275714	10.2	263.4	270.4
441488000	1441066445	30.998251741305516	122.55408065785576	10.2	263.3	270.29999999999995
441488000	1441066446	30.998245054447395	122.55402553644731	10.2	263.2	270.2
441488000	1441066447	30.998238768550756	122.55397092870814	10.2	263.1	270.09999999999997
441488000	1441066448	30.998233000000003	122.553917	10.2	263.0	270.0
441488000	1441066449	30.99822782462624	122.55386387894981	10.2	262.90909090909093	270.0
441488000	1441066450	30.99822315604657	122.5538115472459	10.2	262.81818181818187	270.0
441488000	1441066451	30.998218867324415	122.55375994984226	10.2	262.72727272727275	270.0
441488000	1441066452	30.998214831523146	122.55370903169323	10.2	262.6363636363636	270.0
441488000	1441066453	30.998210921705976	122.5536587377534	10.2	262.54545454545456	270.0
441488000	1441066454	30.998207010936085	122.55360901297766	10.2	262.4545454545455	270.0
441488000	1441066455	30.998202972276534	122.55355980232113	10.2	262.3636363636364	270.0
441488000	1441066456	30.998198678790295	122.55351105073929	10.2	262.27272727272725	270.0
441488000	1441066457	30.998194003540284	122.55346270318783	10.2	262.18181818181813	270.0
441488000	1441066458	30.998188819589263	122.55341470462265	10.2	262.0909090909091	270.0
441488000	1441066459	30.998183000000004	122.553367	10.2	262.0	270.0
441488000	1441066460	30.998176467114593	122.55331952220008	10.2	261.88888888888886	270.0
441488000	1441066461	30.998169340392973	122.55327215579824	10.2	261.77777777777777	270.0
441488000	1441066462	30.9981617885744	122.55322477329338	10.2	261.6666666666667	270.0
441488000	1441066463	30.99815398039792	122.55317724718407	10.2	261.55555555555554	270.0
441488000	1441066464	30.998146084602368	122.55312944996855	10.2	261.44444444444446	270.0
441488000	1441066465	30.99813826992643	122.55308125414484	10.2	261.3333333333333	270.0
441488000	1441066466	30.998130705108576	122.55303253221062	10.2	261.22222222222223	270.0
441488000	1441066467	30.998123558887084	122.55298315666333	10.2	261.1111111111111	270.0
441488000	1441066468	30.998116999999997	122.55293300000001	10.2	261.0	270.0
441488000	1441066469	30.99811114334835	122.55288195729605	10.209999999999999	261.09999999999997	270.0
441488000	1441066470	30.998105888485757	122.55283001394132	10.219999999999999	261.2	270.0
441488000	1441066471	30.998101081128954	122.55277717790466	10.23	261.29999999999995	270.0
441488000	1441066472	30.99809656699468	122.55272345715511	10.24	261.4	270.0
441488000	1441066473	30.99809219179971	122.55266885966215	10.25	261.5	270.0
441488000	1441066474	30.99808780126074	122.55261339339549	10.26	261.6	270.0
441488000	1441066475	30.99808324109455	122.55255706632528	10.27	261.7	270.0
441488000	1441066476	30.998078357017864	122.55249988642198	10.280000000000001	261.8	270.0
441488000	1441066477	30.99807299474745	122.55244186165648	10.290000000000001	261.9	270.0
441488000	1441066478	30.998067000000002	122.55238300000002	10.3	262.0	270.0
441488000	1441066479	30.99806026316826	122.55232332631614	10.3	261.9	270.0
441488000	1441066480	30.998052853348767	122.55226293303599	10.3	261.8	270.0
441488000	1441066481	30.99804488431426	122.55220192948241	10.3	261.7	270.0
441488000	1441066482	30.998036469837594	122.55214042497785	10.3	261.6	270.0
441488000	1441066483	30.998027723691877	122.55207852884455	10.3	261.5	270.0
441488000	1441066484	30.99801875965039	122.55201635040437	10.3	261.4	270.0
441488000	1441066485	30.998009691486665	122.55195399897879	10.3	261.29999999999995	270.0
441488000	1441066486	30.998000632974367	122.55189158388903	10.3	261.2	270.0
441488000	1441066487	30.997991697887443	122.55182921445594	10.3	261.09999999999997	270.0
441488000	1441066488	30.99798300000001	122.551767	10.3	261.0	270.0
441488000	1441066489	30.997974629539296	122.55170505110111	10.3	261.0	270.0
441488000	1441066490	30.997966582544446	122.55164348337777	10.3	261.0	270.0
441488000	1441066491	30.99795883150769	122.55158241370809	10.3	261.0	270.0
441488000	1441066492	30.997951348921507	122.55152195897031	10.3	261.0	270.0
441488000	1441066493	30.997944107278588	122.55146223604267	10.3	261.0	270.0
441488000	1441066494	30.997937079071793	122.55140336180345	10.3	261.0	270.0
441488000	1441066495	30.99793023679421	122.55134545313102	10.3	261.0	270.0
441488000	1441066496	30.99792355293913	122.55128862690373	10.3	261.0	270.0
441488000	1441066497	30.997916999999994	122.551233	10.3	261.0	270.0
441488000	1441066498	30.99791055370768	122.55117865121662	10.3	261.0	270.0
441488000	1441066499	30.997904202742156	122.5511255070238	10.3	261.0	270.0
441488000	1441066500	30.997897939020405	122.55107345581013	10.3	261.0	270.0
441488000	1441066501	30.99789175445926	122.55102238596429	10.3	261.0	270.0
441488000	1441066502	30.997885640975337	122.55097218587495	10.3	261.0	270.0
441488000	1441066503	30.99787959048504	122.55092274393091	10.3	261.0	270.0
441488000	1441066504	30.997873594904597	122.55087394852094	10.3	261.0	270.0
441488000	1441066505	30.997867646150098	122.55082568803397	10.3	261.0	270.0
441488000	1441066506	30.99786173613738	122.55077785085881	10.3	261.0	270.0
441488000	1441066507	30.997855856782156	122.5507303253845	10.3	261.0	270.0
441488000	1441066508	30.99784999999999	122.55068300000002	10.3	261.0	270.0
441488000	1441066509	30.997844156389302	122.5506357550508	10.3	261.0909090909091	270.0
441488000	1441066510	30.997838311280557	122.55058843870805	10.3	261.1818181818182	270.0
441488000	1441066511	30.997832448687028	122.55054089109937	10.3	261.27272727272725	270.0
441488000	1441066512	30.997826552621756	122.55049295235251	10.3	261.3636363636364	270.0
441488000	1441066513	30.99782060709755	122.55044446259525	10.3	261.45454545454544	270.0
441488000	1441066514	30.997814596127	122.55039526195549	10.3	261.54545454545456	270.0
441488000	1441066515	30.997808503722368	122.55034519056116	10.3	261.6363636363636	270.0
441488000	1441066516	30.997802313895733	122.55029408854026	10.3	261.7272727272727	270.0
441488000	1441066517	30.99779601065886	122.55024179602096	10.3	261.8181818181818	270.0
441488000	1441066518	30.997789578023216	122.55018815313143	10.3	261.9090909090909	270.0
441488000	1441066519	30.997783000000013	122.550133	10.3	262.0	270.0
441488000	1441066520	30.99777626386868	122.55007623260948	10.3	262.0	270.0
441488000	1441066521	30.997769369983043	122.55001797036051	10.3	262.0	270.0
441488000	1441066522	30.99776232196571	122.54995838850822	10.3	262.0	270.0
441488000	1441066523	30.99775512343959	122.54989766230752	10.3	262.0	270.0
441488000	1441066524	30.99774777802787	122.54983596701342	10.3	262.0	270.0
441488000	1441066525	30.997740289354056	122.54977347788083	10.3	262.0	270.0
441488000	1441066526	30.997732661041983	122.54971037016453	10.3	262.0	270.0
441488000	1441066527	30.99772489671579	122.54964681911937	10.3	262.0	270.0
441488000	1441066528	30.997717000000005	122.54958299999998	10.3	262.0	270.0
441488000	1441066529	30.99770898745461	122.54951909837447	10.3	262.0	270.1111111111111
441488000	1441066530	30.997700927380652	122.54945534106433	10.3	262.0	270.22222222222223
441488000	1441066531	30.997692901014815	122.54939196520425	10.3	262.0	270.3333333333333
441488000	1441066532	30.99768498959421	122.54932920792861	10.3	262.0	270.44444444444446
441488000	1441066533	30.997677274356427	122.54926730637148	10.3	262.0	270.55555555555554
441488000	1441066534	30.99766983653948	122.54920649766666	10.3	262.0	270.6666666666667
441488000	1441066535	30.997662757381807	122.54914701894765	10.3	262.0	270.77777777777777
441488000	1441066536	30.997656118122237	122.54908910734777	10.3	262.0	270.88888888888886
441488000	1441066537	30.99765	122.54903300000001	10.3	262.0	271.0
441488000	1441066538	30.997644453954102	122.54897884408986	10.3	262.0	270.9090909090909
441488000	1441066539	30.997639409721558	122.54892642701333	10.3	262.0	270.8181818181818
441488000	1441066540	30.997634766738305	122.54887544621924	10.3	262.0	270.7272727272727
441488000	1441066541	30.997630424439805	122.54882559915686	10.3	262.0	270.6363636363636
441488000	1441066542	30.997626282261017	122.54877658327564	10.3	262.0	270.54545454545456
441488000	1441066543	30.997622239636392	122.54872809602541	10.3	262.0	270.45454545454544
441488000	1441066544	30.997618195999927	122.54867983485622	10.3	262.0	270.3636363636364
441488000	1441066545	30.99761405078518	122.54863149721837	10.3	262.0	270.27272727272725
441488000	1441066546	30.997609703425255	122.54858278056244	10.3	262.0	270.1818181818182
441488000	1441066547	30.997605053352807	122.5485333823393	10.3	262.0	270.0909090909091
441488000	1441066548	30.997600000000002	122.54848300000002	10.3	262.0	270.0
441488000	1441066549	30.997594470637466	122.54843140550656	10.3	262.0	269.9
441488000	1441066550	30.997588503891414	122.54837866886292	10.3	262.0	269.8
441488000	1441066551	30.99758216622716	122.54832493458355	10.3	262.0	269.70000000000005
441488000	1441066552	30.997575524110214	122.54827034718265	10.3	262.0	269.6
441488000	1441066553	30.997568644006307	122.54821505117431	10.3	262.0	269.50000000000006
441488000	1441066554	30.99756159238143	122.54815919107241	10.3	262.0	269.4
441488000	1441066555	30.997554435701772	122.54810291139066	10.3	262.0	269.3
441488000	1441066556	30.997547240433796	122.54804635664252	10.3	262.0	269.2
441488000	1441066557	30.997540073044224	122.54798967134126	10.3	262.0	269.1
441488000	1441066558	30.997532999999997	122.547933	10.3	262.0	269.0
441488000	1441066559	30.997526074381717	122.54787646175004	10.3	262.0	269.04761904761904
441488000	1441066560	30.997519295723677	122.54782007419612	10.3	262.0	269.09523809523813
441488000	1441066561	30.99751265017355	122.54776382956148	10.3	262.0	269.14285714285717
441488000	1441066562	30.997506123878996	122.54770772006937	10.3	262.0	269.1904761904762
441488000	1441066563	30.997499702987685	122.54765173794304	10.3	262.0	269.23809523809524
441488000	1441066564	30.997493373647256	122.54759587540582	10.3	262.0	269.28571428571433
441488000	1441066565	30.997487122005314	122.54754012468105	10.3	262.0	269.3333333333333
441488000	1441066566	30.997480934209484	122.54748447799214	10.3	262.0	269.38095238095235
441488000	1441066567	30.997474796407385	122.54742892756246	10.3	262.0	269.42857142857144
441488000	1441066568	30.997468694746594	122.54737346561551	10.3	262.0	269.4761904761905
441488000	1441066569	30.997462615374644	122.54731808437477	10.3	262.0	269.5238095238095
441488000	1441066570	30.997456544439142	122.54726277606373	10.3	262.0	269.57142857142856
441488000	1441066571	30.99745046808763	122.54720753290597	10.3	262.0	269.61904761904765
441488000	1441066572	30.997444372467623	122.54715234712509	10.3	262.0	269.6666666666667
441488000	1441066573	30.997438243726652	122.5470972109447	10.3	262.0	269.7142857142857
441488000	1441066574	30.997432068012216	122.54704211658847	10.3	262.0	269.76190476190476
441488000	1441066575	30.997425831471823	122.54698705628007	10.3	262.0	269.8095238095238
441488000	1441066576	30.997419520252937	122.54693202224327	10.3	262.0	269.85714285714283
441488000	1441066577	30.99741312050304	122.54687700670179	10.3	262.0	269.90476190476187
441488000	1441066578	30.99740661836957	122.54682200187942	10.3	262.0	269.95238095238096
441488000	1441066579	30.9974	122.546767	10.3	262.0	270.0
441488000	1441066580	30.99739326016598	122.54671199485512	10.3	262.0	270.0
441488000	1441066581	30.997386428136185	122.54665698650717	10.3	262.0	270.0
441488000	1441066582	30.997379541803518	122.54660197658619	10.3	262.0	270.0
441488000	1441066583	30.997372639060924	122.54654696672213	10.3	262.0	270.0
441488000	1441066584	30.99736575780128	122.54649195854489	10.3	262.0	270.0
441488000	1441066585	30.997358935917543	122.54643695368422	10.3	262.0	270.0
441488000	1441066586	30.997352211302623	122.54638195376985	10.3	262.0	270.0
441488000	1441066587	30.99734562184944	122.54632696043134	10.3	262.0	270.0
441488000	1441066588	30.997339205450917	122.54627197529827	10.3	262.0	270.0
441488000	1441066589	30.997333	122.54621699999998	10.3	262.0	270.0
441488000	1441066590	30.997327029814898	122.54616204997423	10.3	262.0	270.1111111111111
441488000	1441066591	30.99732126491514	122.54610719589185	10.3	262.0	270.22222222222223
441488000	1441066592	30.997315661745684	122.54605252223216	10.3	262.0	270.3333333333333
441488000	1441066593	30.997310176751604	122.54599811347452	10.3	262.0	270.44444444444446
441488000	1441066594	30.99730476637815	122.54594405409834	10.3	262.0	270.55555555555554
441488000	1441066595	30.997299387070672	122.54589042858318	10.3	262.0	270.6666666666667
441488000	1441066596	30.997293995274713	122.5458373214086	10.3	262.0	270.77777777777777
441488000	1441066597	30.9972885474359	122.5457848170543	10.3	262.0	270.88888888888886
441488000	1441066598	30.997283	122.54573300000001	10.3	262.0	271.0
441488000	1441066599	30.99727731997028	122.54568190548781	10.3	262.0	271.27272727272725
441488000	1441066600	30.997271516579385	122.54563137180878	10.3	262.0	271.54545454545456
441488000	1441066601	30.997265609617017	122.5455811880163	10.3	262.0	271.8181818181818
441488000	1441066602	30.997259618872548	122.54553114316374	10.3	262.0	272.09090909090907
441488000	1441066603	30.99725356413502	122.54548102630446	10.3	262.0	272.3636363636364
441488000	1441066604	30.997247465193134	122.5454306264919	10.3	262.0	272.6363636363636
441488000	1441066605	30.9972413418353	122.54537973277948	10.3	262.0	272.90909090909093
441488000	1441066606	30.99723521384955	122.54532813422061	10.3	262.0	273.1818181818182
441488000	1441066607	30.997229101023578	122.54527561986876	10.3	262.0	273.45454545454544
441488000	1441066608	30.99722302314475	122.5452219787774	10.3	262.0	273.72727272727275
441488000	1441066609	30.997217	122.545167	10.3	262.0	274.0
441488000	1441066610	30.99721104929152	122.54511052720059	10.3	262.1111111111111	274.11111111111114
441488000	1441066611	30.997205180383705	122.5450526224851	10.3	262.22222222222223	274.22222222222223
441488000	1441066612	30.99719940055667	122.54499340256999	10.3	262.3333333333333	274.3333333333333
441488000	1441066613	30.99719371709069	122.5449329841716	10.3	262.4444444444444	274.44444444444446
441488000	1441066614	30.99718813726624	122.5448714840063	10.3	262.5555555555556	274.55555555555554
441488000	1441066615	30.997182668363983	122.5448090187903	10.3	262.6666666666667	274.6666666666667
441488000	1441066616	30.997177317664768	122.54474570523983	10.3	262.7777777777778	274.77777777777777
441488000	1441066617	30.99717209244968	122.54468166007102	10.3	262.8888888888889	274.88888888888886
441488000	1441066618	30.997166999999994	122.544617	10.3	263.0	275.0
441488000	1441066619	30.997162053983953	122.54455189709691	10.28888888888889	263.22222222222223	275.0
441488000	1441066620	30.99715729361714	122.54448674484824	10.277777777777779	263.44444444444446	275.0
441488000	1441066621	30.997152764502662	122.5444219920944	10.266666666666667	263.6666666666667	275.0
441488000	1441066622	30.99714851224458	122.54435808767556	10.255555555555556	263.8888888888889	275.0
441488000	1441066623	30.997144582447806	122.54429548043174	10.244444444444444	264.11111111111114	275.0
441488000	1441066624	30.997141020718075	122.54423461920268	10.233333333333333	264.33333333333337	275.0
441488000	1441066625	30.99713787266193	122.54417595282806	10.222222222222221	264.55555555555554	275.0
441488000	1441066626	30.997135183886606	122.54411993014735	10.21111111111111	264.77777777777777	275.0
441488000	1441066627	30.997133000000005	122.54406700000001	10.2	265.0	275.0
441488000	1441066628	30.997131340120117	122.54401742636797	10.2	265.08333333333337	274.91666666666663
441488000	1441066629	30.997130117403263	122.54397073380369	10.2	265.1666666666667	274.8333333333333
441488000	1441066630	30.9971292185143	122.54392626200253	10.2	265.25	274.75
441488000	1441066631	30.997128530117067	122.54388335066014	10.2	265.3333333333333	274.6666666666667
441488000	1441066632	30.99712793887444	122.54384133947246	10.2	265.4166666666667	274.5833333333333
441488000	1441066633	30.997127331448382	122.54379956813571	10.2	265.5	274.5
441488000	1441066634	30.997126594500052	122.5437573763462	10.2	265.5833333333333	274.4166666666667
441488000	1441066635	30.9971256146897	122.54371410380062	10.2	265.6666666666667	274.3333333333333
441488000	1441066636	30.997124278676683	122.54366909019586	10.2	265.75	274.25
441488000	1441066637	30.997122473119383	122.54362167522909	10.2	265.83333333333337	274.16666666666663
441488000	1441066638	30.997120084675128	122.54357119859782	10.2	265.91666666666663	274.08333333333337
441488000	1441066639	30.997116999999992	122.543517	10.2	266.0	274.0
441488000	1441066640	30.99711314982377	122.5434586610947	10.19	265.9	274.2
441488000	1441066641	30.997108641175984	122.54339673138354	10.18	265.8	274.4
441488000	1441066642	30.997103625162232	122.54333200232846	10.17	265.7	274.6
441488000	1441066643	30.997098252889447	122.5432652653909	10.16	265.6	274.8
441488000	1441066644	30.997092675466053	122.54319731203177	10.149999999999999	265.5	275.0
441488000	1441066645	30.997087044002146	122.5431289337113	10.139999999999999	265.4	275.2
441488000	1441066646	30.997081509609433	122.5430609218892	10.129999999999999	265.3	275.4
441488000	1441066647	30.997076223401255	122.54299406802443	10.12	265.2	275.6
441488000	1441066648	30.997071336492603	122.54292916357541	10.11	265.1	275.8
441488000	1441066649	30.997067000000012	122.542867	10.1	265.0	276.0
441488000	1441066650	30.997063327078838	122.54280817059696	10.11111111111111	265.11111111111114	276.0
441488000	1441066651	30.99706027903516	122.54275247603032	10.122222222222222	265.22222222222223	276.0
441488000	1441066652	30.99705777921181	122.54269951880582	10.133333333333333	265.3333333333333	276.0
441488000	1441066653	30.997055750950768	122.54264890142947	10.144444444444444	265.44444444444446	276.0
441488000	1441066654	30.997054117593287	122.54260022640764	10.155555555555555	265.55555555555554	276.0
441488000	1441066655	30.99705280247988	122.54255309624689	10.166666666666666	265.6666666666667	276.0
441488000	1441066656	30.997051728950442	122.54250711345402	10.177777777777777	265.77777777777777	276.0
441488000	1441066657	30.997050820344235	122.542461880536	10.188888888888888	265.88888888888886	276.0
441488000	1441066658	30.99705	122.542417	10.2	266.0	276.0
441488000	1441066659	30.997049197359573	122.54237211200288	10.19090909090909	266.0	276.0
441488000	1441066660	30.997048366279103	122.5423270072997	10.181818181818182	266.0	276.0
441488000	1441066661	30.99704746671818	122.54228151429515	10.172727272727272	266.0	276.0
441488000	1441066662	30.997046458636135	122.54223546139396	10.163636363636362	266.0	276.0
441488000	1441066663	30.997045301992063	122.54218867700098	10.154545454545454	266.0	276.0
441488000	1441066664	30.997043956744808	122.54214098952114	10.145454545454545	266.0	276.0
441488000	1441066665	30.997042382852904	122.54209222735952	10.136363636363637	266.0	276.0
441488000	1441066666	30.99704054027466	122.54204221892127	10.127272727272727	266.0	276.0
441488000	1441066667	30.997038388968033	122.54199079261163	10.118181818181817	266.0	276.0
441488000	1441066668	30.997035888890704	122.54193777683601	10.10909090909091	266.0	276.0
441488000	1441066669	30.997033	122.541883	10.1	266.0	276.0
441488000	1441066670	30.9970297057147	122.54182635985407	10.1	266.1111111111111	275.88888888888886
441488000	1441066671	30.997026083300657	122.54176803152791	10.1	266.22222222222223	275.77777777777777
441488000	1441066672	30.997022233485847	122.54170825949578	10.1	266.3333333333333	275.66666666666663
441488000	1441066673	30.99701825699864	122.54164728823164	10.1	266.44444444444446	275.55555555555554
441488000	1441066674	30.997014254567823	122.54158536220925	10.1	266.55555555555554	275.44444444444446
441488000	1441066675	30.997010326922634	122.54152272590194	10.1	266.66666666666663	275.3333333333333
441488000	1441066676	30.997006574792742	122.54145962378283	10.1	266.77777777777777	275.22222222222223
441488000	1441066677	30.997003098908323	122.5413963003247	10.1	266.88888888888886	275.1111111111111
441488000	1441066678	30.99699999999999	122.541333	10.1	267.0	275.0
441488000	1441066679	30.99699734766792	122.54126993754696	10.1	266.88888888888886	275.0
441488000	1441066680	30.996995086988882	122.54120720876813	10.1	266.77777777777777	275.0
441488000	1441066681	30.996993131908866	122.54114487973227	10.1	266.66666666666663	275.0
441488000	1441066682	30.99699139637402	122.54108301650842	10.1	266.55555555555554	275.0
441488000	1441066683	30.99698979433057	122.5410216851658	10.1	266.44444444444446	275.0
441488000	1441066684	30.996988239724907	122.54096095177388	10.1	266.3333333333333	275.0
441488000	1441066685	30.996986646503498	122.54090088240231	10.1	266.22222222222223	275.0
441488000	1441066686	30.99698492861295	122.54084154312099	10.1	266.1111111111111	275.0
441488000	1441066687	30.996982999999997	122.540783	10.1	266.0	275.0
441488000	1441066688	30.996980796546126	122.54072529964631	10.1	266.0	275.1666666666667
441488000	1441066689	30.99697834187156	122.54066841081378	10.1	266.0	275.3333333333333
441488000	1441066690	30.996975681531136	122.54061228279285	10.1	266.0	275.5
441488000	1441066691	30.996972861079563	122.54055686487388	10.1	266.0	275.66666666666663
441488000	1441066692	30.996969926071475	122.54050210634708	10.1	266.0	275.8333333333333
441488000	1441066693	30.99696692206137	122.5404479565026	10.1	266.0	276.00000000000006
441488000	1441066694	30.996963894603674	122.54039436463049	10.1	266.0	276.1666666666667
441488000	1441066695	30.996960889252748	122.54034128002067	10.1	266.0	276.33333333333337
441488000	1441066696	30.996957951562784	122.54028865196301	10.1	266.0	276.5
441488000	1441066697	30.996955127087986	122.54023642974724	10.1	266.0	276.6666666666667
441488000	1441066698	30.996952461382396	122.54018456266304	10.1	266.0	276.8333333333333
441488000	1441066699	30.996949999999995	122.540133	10.1	266.0	277.0
441488000	1441066700	30.996947774848884	122.54008170108736	10.1	266.09999999999997	277.1
441488000	1441066701	30.99694576325387	122.54003066541337	10.1	266.2	277.2
441488000	1441066702	30.99694392889401	122.53997990250613	10.1	266.29999999999995	277.3
441488000	1441066703	30.99694223544831	122.53992942189382	10.1	266.4	277.4
441488000	1441066704	30.996940646595863	122.53987923310466	10.1	266.5	277.50000000000006
441488000	1441066705	30.996939126015707	122.53982934566696	10.1	266.6	277.6
441488000	1441066706	30.996937637386935	122.53977976910912	10.1	266.7	277.70000000000005
441488000	1441066707	30.996936144388656	122.53973051295964	10.1	266.8	277.8
441488000	1441066708	30.996934610699984	122.53968158674707	10.1	266.9	277.90000000000003
441488000	1441066709	30.996932999999995	122.53963299999998	10.1	267.0	278.0
441488000	1441066710	30.996931286879786	122.5395847450078	10.1	267.1111111111111	278.11111111111114
441488000	1441066711	30.99692948957799	122.53953674510272	10.1	267.22222222222223	278.22222222222223
441488000	1441066712	30.99692763724503	122.53948890637763	10.1	267.3333333333333	278.3333333333333
441488000	1441066713	30.996925759031235	122.53944113492527	10.1	267.4444444444444	278.44444444444446
441488000	1441066714	30.99692388408672	122.53939333683846	10.1	267.5555555555556	278.55555555555554
441488000	1441066715	30.996922041561547	122.53934541820988	10.1	267.6666666666667	278.6666666666667
441488000	1441066716	30.99692026060557	122.53929728513224	10.1	267.7777777777778	278.77777777777777
441488000	1441066717	30.996918570368514	122.53924884369808	10.1	267.8888888888889	278.8888888888889
441488000	1441066718	30.996916999999996	122.53920000000001	10.1	268.0	279.0
441488000	1441066719	30.99691557381758	122.5391506755014	10.1	268.05	279.05
441488000	1441066720	30.996914296811255	122.53910085314911	10.1	268.1	279.09999999999997
441488000	1441066721	30.99691316913912	122.53905053126081	10.1	268.15000000000003	279.15
441488000	1441066722	30.99691219095928	122.5389997081543	10.1	268.2	279.2
441488000	1441066723	30.996911362429778	122.53894838214718	10.1	268.25	279.25
441488000	1441066724	30.996910683708734	122.53889655155726	10.1	268.3	279.29999999999995
441488000	1441066725	30.996910154954183	122.53884421470214	10.1	268.35	279.34999999999997
441488000	1441066726	30.9969097763242	122.5387913698996	10.1	268.4	279.4
441488000	1441066727	30.996909547976816	122.53873801546727	10.1	268.45	279.45
441488000	1441066728	30.99690947007007	122.53868414972283	10.1	268.5	279.5
441488000	1441066729	30.996909542762005	122.538629770984	10.1	268.55	279.55
441488000	1441066730	30.996909766210624	122.53857487756842	10.1	268.6	279.6
441488000	1441066731	30.99691014057396	122.53851946779375	10.1	268.65000000000003	279.65000000000003
441488000	1441066732	30.996910666009995	122.5384635399777	10.1	268.70000000000005	279.7
441488000	1441066733	30.996911342676718	122.53840709243785	10.1	268.75	279.75
441488000	1441066734	30.99691217073214	122.53835012349194	10.1	268.8	279.8
441488000	1441066735	30.996913150334223	122.53829263145754	10.1	268.85	279.85
441488000	1441066736	30.99691428164092	122.53823461465232	10.1	268.90000000000003	279.9
441488000	1441066737	30.996915564810198	122.53817607139393	10.1	268.95	279.95
441488000	1441066738	30.996917000000003	122.538117	10.1	269.0	280.0
441488000	1441066739	30.99691858217791	122.53805742853602	10.088888888888889	269.11111111111114	280.1111111111111
441488000	1441066740	30.996920285550175	122.53799750405918	10.077777777777778	269.22222222222223	280.22222222222223
441488000	1441066741	30.996922079132993	122.5379374033745	10.066666666666666	269.3333333333333	280.3333333333333
441488000	1441066742	30.996923931942902	122.53787730328727	10.055555555555555	269.44444444444446	280.4444444444444
441488000	1441066743	30.996925812996736	122.5378173806027	10.044444444444444	269.55555555555554	280.5555555555556
441488000	1441066744	30.9969276913117	122.53775781212622	10.033333333333333	269.6666666666667	280.6666666666667
441488000	1441066745	30.996929535905302	122.53769877466321	10.022222222222222	269.77777777777777	280.7777777777778
441488000	1441066746	30.996931315795347	122.53764044501928	10.011111111111111	269.8888888888889	280.8888888888889
441488000	1441066747	30.996932999999995	122.537583	10.0	270.0	281.0
441488000	1441066748	30.99693456652519	122.53752656200267	10.0	270.08333333333337	280.9166666666667
441488000	1441066749	30.99693602932712	122.53747103579097	10.0	270.1666666666667	280.8333333333333
441488000	1441066750	30.996937411349247	122.5374162717201	10.0	270.25	280.75
441488000	1441066751	30.99693873553477	122.53736212014522	10.0	270.3333333333333	280.6666666666667
441488000	1441066752	30.9969400248266	122.53730843142141	10.0	270.4166666666667	280.58333333333337
441488000	1441066753	30.99694130216745	122.53725505590369	10.0	270.49999999999994	280.5
441488000	1441066754	30.996942590499714	122.53720184394705	10.0	270.5833333333333	280.4166666666667
441488000	1441066755	30.99694391276558	122.53714864590637	10.0	270.6666666666667	280.3333333333333
441488000	1441066756	30.996945291906982	122.53709531213656	10.0	270.75	280.25
441488000	1441066757	30.996946750865618	122.53704169299242	10.0	270.83333333333337	280.1666666666667
441488000	1441066758	30.9969483125829	122.53698763882866	10.0	270.91666666666663	280.0833333333333
441488000	1441066759	30.996950000000005	122.53693299999999	10.0	271.0	280.0
441488000	1441066760	30.996951824223085	122.53687768832783	10.0	271.0	280.0
441488000	1441066761	30.99695374901913	122.53682186150083	10.0	271.0	280.0
441488000	1441066762	30.996955726320703	122.5367657386745	10.0	271.0	280.0
441488000	1441066763	30.996957708060727	122.5367095390045	10.0	271.0	280.0
441488000	1441066764	30.996959646172503	122.53665348164662	10.0	271.0	280.0
441488000	1441066765	30.996961492589733	122.53659778575677	10.0	271.0	280.0
441488000	1441066766	30.99696319924649	122.53654267049097	10.0	271.0	280.0
441488000	1441066767	30.9969647180772	122.53648835500542	10.0	271.0	280.0
441488000	1441066768	30.996966001016645	122.53643505845629	10.0	271.0	280.0
441488000	1441066769	30.996966999999998	122.53638300000001	10.0	271.0	280.0
441488000	1441066770	30.996967683036623	122.53633232149689	10.0	271.0	279.88888888888886
441488000	1441066771	30.996968082431685	122.53628285562286	10.0	271.0	279.77777777777777
441488000	1441066772	30.996968246563934	122.53623435775758	10.0	271.0	279.6666666666667
441488000	1441066773	30.996968223811717	122.53618658328067	10.0	271.0	279.55555555555554
441488000	1441066774	30.996968062553034	122.53613928757159	10.0	271.0	279.44444444444446
441488000	1441066775	30.996967811165444	122.53609222600971	10.0	271.0	279.3333333333333
441488000	1441066776	30.996967518026207	122.53604515397438	10.0	271.0	279.22222222222223
441488000	1441066777	30.996967231512222	122.53599782684476	10.0	271.0	279.1111111111111
441488000	1441066778	30.996966999999998	122.53595	10.0	271.0	279.0
441488000	1441066779	30.9969668636883	122.5359014732183	10.0	270.95	279.05
441488000	1441066780	30.996966830066047	122.53585222387456	10.0	270.9	279.09999999999997
441488000	1441066781	30.996966898444747	122.53580227374283	10.0	270.85	279.15
441488000	1441066782	30.99696706813592	122.53575164459723	10.0	270.8	279.2
441488000	1441066783	30.996967338451128	122.53570035821173	10.0	270.75	279.25
441488000	1441066784	30.996967708701934	122.53564843636043	10.0	270.7	279.29999999999995
441488000	1441066785	30.996968178199943	122.53559590081738	10.0	270.65000000000003	279.34999999999997
441488000	1441066786	30.996968746256776	122.53554277335665	10.0	270.6	279.4
441488000	1441066787	30.996969412184104	122.53548907575228	10.0	270.55	279.45
441488000	1441066788	30.996970175293576	122.5354348297783	10.0	270.49999999999994	279.5
441488000	1441066789	30.99697103489695	122.53538005720876	10.0	270.45	279.55
441488000	1441066790	30.996971990305955	122.5353247798177	10.0	270.4	279.6
441488000	1441066791	30.996973040832337	122.53526901937917	10.0	270.34999999999997	279.65000000000003
441488000	1441066792	30.996974185787927	122.53521279766724	10.0	270.29999999999995	279.7
441488000	1441066793	30.996975424484546	122.53515613645591	10.0	270.25	279.75
441488000	1441066794	30.996976756234087	122.53509905751926	10.0	270.2	279.8
441488000	1441066795	30.99697818034843	122.53504158263128	10.0	270.15	279.85
441488000	1441066796	30.996979696139555	122.53498373356608	10.0	270.09999999999997	279.9
441488000	1441066797	30.9969813029194	122.53492553209763	10.0	270.05	279.95
441488000	1441066798	30.996983000000004	122.53486700000002	10.0	270.0	280.0
441488000	1441066799	30.99698478364297	122.53480816463639	10.011111111111111	270.1111111111111	280.1111111111111
441488000	1441066800	30.99698663790815	122.53474907572637	10.022222222222222	270.22222222222223	280.22222222222223
441488000	1441066801	30.996988543805085	122.53468978857869	10.033333333333333	270.3333333333333	280.3333333333333
441488000	1441066802	30.996990482343413	122.53463035850223	10.044444444444444	270.44444444444446	280.4444444444444
441488000	1441066803	30.996992434532864	122.53457084080583	10.055555555555555	270.55555555555554	280.5555555555556
441488000	1441066804	30.996994381383246	122.5345112907984	10.066666666666666	270.6666666666667	280.6666666666667
441488000	1441066805	30.996996303904535	122.53445176378894	10.077777777777778	270.77777777777777	280.7777777777778
441488000	1441066806	30.996998183106733	122.53439231508644	10.088888888888889	270.88888888888886	280.8888888888889
441488000	1441066807	30.997	122.53433299999999	10.1	271.0	281.0
441488000	1441066808	30.99700173962782	122.53427388265033	10.091666666666667	271.0	281.16666666666674
441488000	1441066809	30.997003403166897	122.53421506240466	10.083333333333332	271.0	281.33333333333337
441488000	1441066810	30.997004995827368	122.53415664744176	10.075	271.0	281.5
441488000	1441066811	30.997006522819582	122.53409874594045	10.066666666666666	271.0	281.6666666666667
441488000	1441066812	30.99700798935406	122.53404146607956	10.058333333333334	271.0	281.83333333333337
441488000	1441066813	30.997009400641538	122.5339849160378	10.05	271.0	282.0
441488000	1441066814	30.99701076189284	122.53392920399398	10.041666666666666	271.0	282.16666666666663
441488000	1441066815	30.99701207831908	122.53387443812686	10.033333333333333	271.0	282.33333333333337
441488000	1441066816	30.997013355131468	122.53382072661518	10.025	271.0	282.50000000000006
441488000	1441066817	30.99701459754138	122.53376817763764	10.016666666666666	271.0	282.6666666666667
441488000	1441066818	30.99701581076033	122.53371689937303	10.008333333333333	271.0	282.8333333333333
441488000	1441066819	30.997017	122.53366700000001	10.0	271.0	283.0
441488000	1441066820	30.99701817475223	122.53361850305272	10.0	271.09999999999997	283.2
441488000	1441066821	30.997019361629143	122.53357109348684	10.0	271.2	283.4
441488000	1441066822	30.997020591522304	122.53352437161344	10.0	271.3	283.6
441488000	1441066823	30.997021895322714	122.53347793774347	10.0	271.40000000000003	283.8
441488000	1441066824	30.99702330392082	122.53343139218782	10.0	271.5	284.0
441488000	1441066825	30.997024848206436	122.53338433525731	10.0	271.6	284.2
441488000	1441066826	30.997026559068846	122.53333636726266	10.0	271.7	284.4
441488000	1441066827	30.997028467396692	122.53328708851457	10.0	271.8	284.6
441488000	1441066828	30.997030604077967	122.53323609932355	10.0	271.90000000000003	284.8
441488000	1441066829	30.997033	122.53318300000001	10.0	272.0	285.0
441488000	1441066830	30.997035680115825	122.53312753598279	10.0	272.22222222222223	285.0
441488000	1441066831	30.997038645644125	122.53307003322459	10.0	272.44444444444446	285.0
441488000	1441066832	30.99704189187065	122.53301096280669	10.0	272.6666666666667	285.0
441488000	1441066833	30.99704541408196	122.5329507958103	10.0	272.8888888888889	285.0
441488000	1441066834	30.99704920756548	122.5328900033168	10.0	273.11111111111114	285.0
441488000	1441066835	30.997053267609434	122.5328290564075	10.0	273.33333333333337	285.0
441488000	1441066836	30.997057589503008	122.53276842616388	10.0	273.55555555555554	285.0
441488000	1441066837	30.997062168536228	122.53270858366751	10.0	273.77777777777777	285.0
441488000	1441066838	30.997067000000012	122.53265	10.0	274.0	285.0
441488000	1441066839	30.997072068023634	122.53259302620616	10.0	274.1	284.9
441488000	1441066840	30.99707731208711	122.53253753318305	10.0	274.2	284.8
441488000	1441066841	30.997082660507623	122.53248327179092	10.0	274.3	284.7
441488000	1441066842	30.997088041601902	122.53242999289019	10.0	274.4	284.6
441488000	1441066843	30.997093383686213	122.53237744734132	10.0	274.5	284.5
441488000	1441066844	30.997098615076478	122.53232538600496	10.0	274.6	284.4
441488000	1441066845	30.99710366408812	122.53227355974177	10.0	274.7	284.29999999999995
441488000	1441066846	30.997108459036202	122.53222171941258	10.0	274.8	284.2
441488000	1441066847	30.99711292823541	122.53216961587832	10.0	274.9	284.09999999999997
441488000	1441066848	30.997117	122.53211700000001	10.0	275.0	284.0
441488000	1441066849	30.997120632555944	122.53206369778717	10.0	274.9	284.09999999999997
441488000	1441066850	30.997123903777624	122.53200983584249	10.0	274.8	284.2
441488000	1441066851	30.99712692145182	122.53195561591691	10.0	274.7	284.29999999999995
441488000	1441066852	30.99712979336562	122.53190123976107	10.0	274.6	284.4
441488000	1441066853	30.997132627306467	122.5318469091254	10.0	274.5	284.5
441488000	1441066854	30.99713553106212	122.53179282576016	10.0	274.4	284.6
441488000	1441066855	30.997138612420706	122.53173919141531	10.0	274.3	284.7
441488000	1441066856	30.997141979170657	122.53168620784066	10.0	274.2	284.8
441488000	1441066857	30.99714573910072	122.53163407678578	10.0	274.1	284.9
441488000	1441066858	30.997149999999994	122.53158300000001	10.0	274.0	285.0
441488000	1441066859	30.99715483032054	122.53153310510407	10.0	274.11111111111114	285.1111111111111
441488000	1441066860	30.99716014116531	122.53148422320449	10.0	274.22222222222223	285.22222222222223
441488000	1441066861	30.99716580429965	122.53143611127943	10.0	274.3333333333333	285.3333333333333
441488000	1441066862	30.997171691488557	122.5313885263073	10.0	274.44444444444446	285.4444444444444
441488000	1441066863	30.99717767449662	122.53134122526677	10.0	274.55555555555554	285.5555555555556
441488000	1441066864	30.997183625088073	122.53129396513663	10.0	274.6666666666667	285.6666666666667
441488000	1441066865	30.997189415026824	122.53124650289595	10.0	274.77777777777777	285.7777777777778
441488000	1441066866	30.99719491607641	122.53119859552392	10.0	274.88888888888886	285.8888888888889
441488000	1441066867	30.997200000000003	122.53115000000001	10.0	275.0	286.0
441488000	1441066868	30.997204578032143	122.53110051686964	10.0	275.0833333333333	285.9166666666667
441488000	1441066869	30.997208719294047	122.53105012094147	10.0	275.1666666666667	285.8333333333333
441488000	1441066870	30.997212532378665	122.53099883058971	10.0	275.25	285.75
441488000	1441066871	30.997216125878914	122.5309466641884	10.0	275.3333333333333	285.6666666666667
441488000	1441066872	30.99721960838775	122.53089364011134	10.0	275.4166666666667	285.58333333333337
441488000	1441066873	30.997223088498124	122.53083977673211	10.0	275.49999999999994	285.5
441488000	1441066874	30.99722667480301	122.53078509242403	10.0	275.5833333333333	285.41666666666663
441488000	1441066875	30.9972304758954	122.53072960556023	10.0	275.66666666666663	285.3333333333333
441488000	1441066876	30.997234600368273	122.5306733345135	10.0	275.75	285.25
441488000	1441066877	30.99723915681465	122.5306162976564	10.0	275.8333333333333	285.1666666666667
441488000	1441066878	30.997244253827542	122.53055851336123	10.0	275.91666666666663	285.0833333333333
441488000	1441066879	30.997250000000005	122.5305	10.0	276.0	285.0
441488000	1441066880	30.997256460241022	122.53044080803882	10.0	276.0	285.0
441488000	1441066881	30.99726352472347	122.53038111632132	10.0	276.0	285.0
441488000	1441066882	30.99727103993651	122.53032113578583	10.0	276.0	285.0
441488000	1441066883	30.997278852369696	122.5302610773712	10.0	276.0	285.0
441488000	1441066884	30.997286808512985	122.53020115201666	10.0	276.0	285.0
441488000	1441066885	30.99729475485672	122.5301415706619	10.0	276.0	285.0
441488000	1441066886	30.997302537891667	122.53008254424708	10.0	276.0	285.0
441488000	1441066887	30.99731000410892	122.53002428371279	10.0	276.0	285.0
441488000	1441066888	30.997316999999995	122.52996700000001	10.0	276.0	285.0
441488000	1441066889	30.997323411737643	122.52991084275504	10.0	275.9	285.09999999999997
441488000	1441066890	30.99732928421828	122.5298557164439	10.0	275.8	285.2
441488000	1441066891	30.99733470201896	122.52980146423721	10.0	275.7	285.3
441488000	1441066892	30.997339749716474	122.52974792930539	10.0	275.6	285.40000000000003
441488000	1441066893	30.997344511887288	122.52969495481857	10.0	275.49999999999994	285.5
441488000	1441066894	30.997349073107657	122.52964238394671	10.0	275.4	285.6
441488000	1441066895	30.997353517953524	122.52959005985952	10.0	275.29999999999995	285.7
441488000	1441066896	30.997357931000625	122.5295378257265	10.0	275.2	285.8
441488000	1441066897	30.997362396824375	122.52948552471697	10.0	275.09999999999997	285.90000000000003
441488000	1441066898	30.997367	122.52943300000001	10.0	275.0	286.0
441488000	1441066899	30.997371802909793	122.52938013379836	10.0	275.09999999999997	286.2
441488000	1441066900	30.997376779165517	122.52932696455038	10.0	275.2	286.4
441488000	1441066901	30.997381880186417	122.52927356974831	10.0	275.29999999999995	286.6
441488000	1441066902	30.99738705739184	122.52922002688464	10.0	275.4	286.8
441488000	1441066903	30.997392262201274	122.5291664134519	10.0	275.49999999999994	287.0
441488000	1441066904	30.99739744603435	122.52911280694273	10.0	275.6	287.2
441488000	1441066905	30.99740256031081	122.52905928484999	10.0	275.7	287.4
441488000	1441066906	30.997407556450543	122.52900592466658	10.0	275.8	287.6
441488000	1441066907	30.997412385873567	122.52895280388552	10.0	275.9	287.8
441488000	1441066908	30.997416999999995	122.5289	10.0	276.0	288.0
441488000	1441066909	30.997421376637785	122.52884755106444	10.0	276.09999999999997	288.09999999999997
441488000	1441066910	30.997425599145547	122.52879533737796	10.0	276.2	288.2
441488000	1441066911	30.997429777269346	122.52874319980056	10.0	276.3	288.29999999999995
441488000	1441066912	30.997434020755016	122.52869097919205	10.0	276.40000000000003	288.4
441488000	1441066913	30.997438439348073	122.52863851641193	10.0	276.5	288.49999999999994
441488000	1441066914	30.99744314279385	122.52858565231939	10.0	276.6	288.6
441488000	1441066915	30.997448240837304	122.5285322277734	10.0	276.7	288.7
441488000	1441066916	30.99745384322323	122.52847808363266	10.0	276.8	288.8
441488000	1441066917	30.99746005969606	122.52842306075553	10.0	276.90000000000003	288.9
441488000	1441066918	30.997467000000004	122.52836700000002	10.0	277.0	289.0
441488000	1441066919	30.99747473253057	122.52830980190802	10.0	277.11111111111114	289.0
441488000	1441066920	30.997483160289914	122.52825160575784	10.0	277.22222222222223	289.0
441488000	1441066921	30.997492144932114	122.52819261051229	10.0	277.33333333333337	289.0
441488000	1441066922	30.997501548111625	122.52813301513446	10.0	277.44444444444446	289.0
441488000	1441066923	30.997511231483262	122.5280730185879	10.0	277.55555555555554	289.0
441488000	1441066924	30.997521056702166	122.52801281983658	10.0	277.6666666666667	289.0
441488000	1441066925	30.997530885423917	122.52795261784489	10.0	277.77777777777777	289.0
441488000	1441066926	30.99754057930442	122.52789261157764	10.0	277.8888888888889	289.0
441488000	1441066927	30.99755	122.52783299999999	10.0	278.0	289.0
441488000	1441066928	30.997559036942306	122.5277739743944	9.99090909090909	278.0909090909091	289.0909090909091
441488000	1441066929	30.997567690663477	122.52771569531063	9.981818181818182	278.1818181818182	289.18181818181813
441488000	1441066930	30.99757598947088	122.52765831561516	9.972727272727273	278.2727272727273	289.27272727272725
441488000	1441066931	30.99758396167219	122.5276019881745	9.963636363636363	278.3636363636364	289.3636363636364
441488000	1441066932	30.997591635575265	122.52754686585504	9.954545454545455	278.45454545454544	289.4545454545455
441488000	1441066933	30.997599039488257	122.52749310152325	9.945454545454545	278.54545454545456	289.54545454545456
441488000	1441066934	30.997606201719478	122.52744084804546	9.936363636363637	278.6363636363636	289.6363636363636
441488000	1441066935	30.997613150577486	122.52739025828798	9.927272727272728	278.72727272727275	289.72727272727275
441488000	1441066936	30.99761991437096	122.5273414851171	9.918181818181818	278.8181818181818	289.81818181818187
441488000	1441066937	30.99762652140881	122.52729468139903	9.90909090909091	278.9090909090909	289.90909090909093
441488000	1441066938	30.997632999999997	122.52725000000001	9.9	279.0	290.0
441488000	1441066939	30.997639381504584	122.52720747324214	9.91	279.09999999999997	290.0
441488000	1441066940	30.99764570948608	122.5271666512714	9.92	279.2	290.0
441488000	1441066941	30.997652030558207	122.5271269636895	9.93	279.29999999999995	290.0
441488000	1441066942	30.99765839133392	122.52708784009789	9.94	279.4	290.0
441488000	1441066943	30.997664838425486	122.52704871009786	9.95	279.5	290.0
441488000	1441066944	30.99767141844447	122.52700900329047	9.96	279.6	290.0
441488000	1441066945	30.997678178001713	122.52696814927654	9.97	279.7	290.0
441488000	1441066946	30.99768516370735	122.52692557765666	9.98	279.8	290.0
441488000	1441066947	30.99769242217064	122.52688071803112	9.99	279.9	290.0
441488000	1441066948	30.997699999999995	122.52683300000001	10.0	280.0	290.0
441488000	1441066949	30.997707933840946	122.5267820166837	10.0	280.0	290.0
441488000	1441066950	30.997716220491025	122.52672801528519	10.0	280.0	290.0
441488000	1441066951	30.997724846786262	122.52667140652812	10.0	280.0	290.0
441488000	1441066952	30.997733799563196	122.52661260113636	10.0	280.0	290.0
441488000	1441066953	30.99774306565904	122.52655200983381	10.0	280.0	290.0
441488000	1441066954	30.99775263191165	122.52649004334458	10.0	280.0	290.0
441488000	1441066955	30.997762485159623	122.52642711239287	10.0	280.0	290.0
441488000	1441066956	30.997772612242336	122.52636362770316	10.0	280.0	290.0
441488000	1441066957	30.997783	122.5263	10.0	280.0	290.0
441488000	1441066958	30.997793627229417	122.52623660911127	10.0	280.0909090909091	290.0
441488000	1441066959	30.99780444055153	122.52617371127721	10.0	280.18181818181813	290.0
441488000	1441066960	30.997815378543578	122.52611153184134	10.0	280.27272727272725	290.0
441488000	1441066961	30.997826379783255	122.52605029614752	10.0	280.3636363636364	290.0
441488000	1441066962	30.99783738284863	122.52599022953977	10.0	280.4545454545455	290.0
441488000	1441066963	30.99784832631818	122.52593155736244	10.0	280.54545454545456	290.0
441488000	1441066964	30.997859148770782	122.52587450496011	10.0	280.6363636363636	290.0
441488000	1441066965	30.997869788785597	122.52581929767757	10.0	280.72727272727275	290.0
441488000	1441066966	30.997880184942176	122.52576616085987	10.0	280.81818181818187	290.0
441488000	1441066967	30.9978902758203	122.52571531985221	10.0	280.90909090909093	290.0
441488000	1441066968	30.997900000000005	122.525667	10.0	281.0	290.0
441488000	1441066969	30.997909315500802	122.52562128760789	10.0	281.0	290.0
441488000	1441066970	30.997918258099098	122.52557771281668	10.0	281.0	290.0
441488000	1441066971	30.997926883009686	122.52553566672596	10.0	281.0	290.0
441488000	1441066972	30.997935245446556	122.52549454043489	10.0	281.0	290.0
441488000	1441066973	30.997943400622848	122.52545372504242	10.0	281.0	290.0
441488000	1441066974	30.997951403750896	122.52541261164717	10.0	281.0	290.0
441488000	1441066975	30.997959310042315	122.5253705913474	10.0	281.0	290.0
441488000	1441066976	30.997967174707856	122.52532705524115	10.0	281.0	290.0
441488000	1441066977	30.99797505295744	122.52528139442622	10.0	281.0	290.0
441488000	1441066978	30.99798300000001	122.52523299999999	10.0	281.0	290.0
441488000	1441066979	30.997991071415992	122.52518143594219	10.011111111111111	281.0	290.0
441488000	1441066980	30.997999324275444	122.52512695776221	10.022222222222222	281.0	290.0
441488000	1441066981	30.998007816021314	122.52506999385203	10.033333333333333	281.0	290.0
441488000	1441066982	30.99801660409715	122.52501097260347	10.044444444444444	281.0	290.0
441488000	1441066983	30.99802574594717	122.52495032240847	10.055555555555555	281.0	290.0
441488000	1441066984	30.99803529901635	122.52488847165881	10.066666666666666	281.0	290.0
441488000	1441066985	30.998045320750382	122.52482584874632	10.077777777777778	281.0	290.0
441488000	1441066986	30.998055868595806	122.52476288206276	10.088888888888889	281.0	290.0
441488000	1441066987	30.998067000000002	122.5247	10.1	281.0	290.0
441488000	1441066988	30.99807874495155	122.52463756349401	10.1	281.0	290.0
441488000	1441066989	30.9980910236011	122.52457566365776	10.1	281.0	290.0
441488000	1441066990	30.998103728639776	122.52451432414857	10.1	281.0	290.0
441488000	1441066991	30.99811675275877	122.52445356862415	10.1	281.0	290.0
441488000	1441066992	30.99812998864929	122.52439342074246	10.1	281.0	290.0
441488000	1441066993	30.99814332900263	122.5243339041618	10.1	281.0	290.0
441488000	1441066994	30.998156666510038	122.52427504254068	10.1	281.0	290.0
441488000	1441066995	30.998169893862883	122.52421685953797	10.1	281.0	290.0
441488000	1441066996	30.99818290375254	122.52415937881278	10.1	281.0	290.0
441488000	1441066997	30.99819558887038	122.52410262402445	10.1	281.0	290.0
441488000	1441066998	30.998207841907877	122.52404661883261	10.1	281.0	290.0
441488000	1441066999	30.998219555556485	122.52399138689717	10.1	281.0	290.0
441488000	1441067000	30.99823062250771	122.52393695187817	10.1	281.0	290.0
441488000	1441067001	30.998240935453058	122.52388333743596	10.1	281.0	290.0
441488000	1441067002	30.998250387084116	122.52383056723107	10.1	281.0	290.0
441488000	1441067003	30.99825887009245	122.52377866492428	10.1	281.0	290.0
441488000	1441067004	30.998266277169655	122.52372765417648	10.1	281.0	290.0
441488000	1441067005	30.99827250100736	122.5236775586488	10.1	281.0	290.0
441488000	1441067006	30.998277434297215	122.52362840200253	10.1	281.0	290.0
441488000	1441067007	30.998280969730875	122.52358020789909	10.1	281.0	290.0
441488000	1441067008	30.99828300000001	122.52353300000001	10.1	281.0	290.0
441488000	1441067009	30.998283601837468	122.52348672458456	10.1	281.0	290.0
441488000	1441067010	30.998283588140588	122.52344101840153	10.1	281.0	290.0
441488000	1441067011	30.998283955847256	122.52339544081552	10.1	281.0	290.0
441488000	1441067012	30.998285701894698	122.52334955118921	10.1	281.0	290.0
441488000	1441067013	30.99828982321953	122.52330290888334	10.1	281.0	290.0
441488000	1441067014	30.998297316757657	122.52325507325655	10.1	281.0	290.0
441488000	1441067015	30.9983091794443	122.52320560366515	10.1	281.0	290.0
441488000	1441067016	30.99832640821387	122.52315405946277	10.1	281.0	290.0
441488000	1441067017	30.99835000000001	122.5231	10.1	281.0	290.0
441488000	1441067018	30.99838031492687	122.5230431752207	10.1	281.0	290.0
441488000	1441067019	30.99841516588455	122.52298409745607	10.1	281.0	290.0
441488000	1441067020	30.99845172895575	122.52292346964045	10.1	281.0	290.0
441488000	1441067021	30.99848718022456	122.52286199471614	10.1	281.0	290.0
441488000	1441067022	30.9985186957765	122.52280037563378	10.1	281.0	290.0
441488000	1441067023	30.99854345169859	122.52273931535223	10.1	281.0	290.0
441488000	1441067024	30.99855862407927	122.52267951683815	10.1	281.0	290.0
441488000	1441067025	30.998561389008316	122.5226216830651	10.1	281.0	290.0
441488000	1441067026	30.9985489225767	122.52256651701217	10.1	281.0	290.0
441488000	1441067027	30.998518400876367	122.52251472166229	10.1	281.0	290.0
441488000	1441067028	30.998467	122.52246699999999	10.1	281.0	290.0
441488000	1441067029	30.99839319566399	122.52242381951959	10.11	281.0	290.0
441488000	1441067030	30.998300662077646	122.52238470575229	10.12	281.0	290.0
441488000	1441067031	30.99819437307242	122.52234894873013	10.129999999999999	281.0	290.0
441488000	1441067032	30.998079302478803	122.5223158384776	10.139999999999999	281.0	290.0
441488000	1441067033	30.997960424126596	122.522284665014	10.149999999999999	281.0	290.0
441488000	1441067034	30.997842711845163	122.52225471835531	10.16	281.0	290.0
441488000	1441067035	30.997731139463408	122.52222528851505	10.17	281.0	290.0
441488000	1441067036	30.99763068080996	122.52219566550428	10.18	281.0	290.0
441488000	1441067037	30.997546309712945	122.52216513933132	10.19	281.0	290.0
441488000	1441067038	30.99748300000001	122.522133	10.2	281.0	290.0
441488000	1441067039	30.997444424186355	122.52209864587121	10.2	281.0	290.0
441488000	1441067040	30.997429049540393	122.52206190875424	10.2	281.0	290.0
441488000	1441067041	30.997434042018376	122.52202272882161	10.2	281.0	290.0
441488000	1441067042	30.99745656757619	122.52198104624705	10.2	281.0	290.0
441488000	1441067043	30.997493792169415	122.52193680120627	10.2	281.0	290.0
441488000	1441067044	30.997542881753375	122.52188993387742	10.2	281.0	290.0
441488000	1441067045	30.99760100228318	122.52184038444213	10.2	281.0	290.0
441488000	1441067046	30.997665319713768	122.52178809308614	10.2	281.0	290.0
441488000	1441067047	30.997732999999997	122.521733	10.2	281.0	290.0
441488000	1441067048	30.997801609053653	122.52167511390869	10.2	281.0	290.0
441488000	1441067049	30.997870312614964	122.52161471765658	10.2	281.0	290.0
441488000	1441067050	30.997938676381747	122.52155216261919	10.2	281.0	290.0
441488000	1441067051	30.998006266052435	122.52148780017417	10.2	281.0	290.0
441488000	1441067052	30.998072647326097	122.52142198170142	10.2	281.0	290.0
441488000	1441067053	30.99813738590249	122.52135505858313	10.2	281.0	290.0
441488000	1441067054	30.998200047482133	122.52128738220374	10.2	281.0	290.0
441488000	1441067055	30.998260197766268	122.52121930394996	10.2	281.0	290.0
441488000	1441067056	30.99831740245693	122.5211511752107	10.2	281.0	290.0
441488000	1441067057	30.998371227256943	122.52108334737702	10.2	281.0	290.0
441488000	1441067058	30.99842123786986	122.52101617184184	10.2	281.0	290.0
441488000	1441067059	30.998467	122.52095	10.2	281.0	290.0
441488000	1441067060	30.9985082398206	122.52088508091641	10.2	281.0	290.11111111111114
441488000	1441067061	30.998545325377815	122.5208212543302	10.2	281.0	290.22222222222223
441488000	1441067062	30.998578785185543	122.52075825764712	10.2	281.0	290.33333333333337
441488000	1441067063	30.998609147757115	122.5206958282709	10.2	281.0	290.44444444444446
441488000	1441067064	30.998636941605255	122.52063370360348	10.2	281.0	290.5555555555556
441488000	1441067065	30.998662695242206	122.52057162104498	10.2	281.0	290.6666666666667
441488000	1441067066	30.998686937179627	122.52050931799396	10.2	281.0	290.77777777777777
441488000	1441067067	30.998710195928684	122.52044653184721	10.2	281.0	290.8888888888889
441488000	1441067068	30.99873299999999	122.520383	10.2	281.0	291.0
441488000	1441067069	30.998755757217094	122.52031857325215	10.21111111111111	281.11111111111114	291.0
441488000	1441067070	30.998778392657474	122.52025355602751	10.222222222222221	281.22222222222223	291.0
441488000	1441067071	30.998800710712807	122.52018836615682	10.233333333333333	281.33333333333337	291.0
441488000	1441067072	30.998822515775664	122.52012342147178	10.244444444444444	281.44444444444446	291.0
441488000	1441067073	30.998843612239416	122.52005913980494	10.255555555555556	281.5555555555556	291.0
441488000	1441067074	30.998863804498306	122.51999593898975	10.266666666666667	281.6666666666667	291.0
441488000	1441067075	30.99888289694737	122.51993423686042	10.277777777777779	281.77777777777777	291.0
441488000	1441067076	30.998900693982446	122.51987445125198	10.28888888888889	281.8888888888889	291.0
441488000	1441067077	30.998917000000006	122.519817	10.3	282.0	291.0
441488000	1441067078	30.998931687754585	122.51976216900641	10.290909090909091	282.0	290.90909090909093
441488000	1441067079	30.99894490343034	122.51970971643595	10.281818181818183	282.0	290.81818181818187
441488000	1441067080	30.998956861568182	122.51965926851824	10.272727272727273	282.0	290.72727272727275
441488000	1441067081	30.99896777670827	122.51961045148218	10.263636363636364	282.0	290.6363636363636
441488000	1441067082	30.99897786339013	122.51956289155585	10.254545454545454	282.0	290.54545454545456
441488000	1441067083	30.998987336152737	122.51951621496673	10.245454545454546	282.0	290.45454545454544
441488000	1441067084	30.998996409534428	122.5194700479417	10.236363636363636	282.0	290.36363636363643
441488000	1441067085	30.999005298072987	122.51942401670705	10.227272727272727	282.0	290.2727272727273
441488000	1441067086	30.99901421630572	122.51937774748848	10.218181818181817	282.0	290.1818181818182
441488000	1441067087	30.999023378769333	122.51933086651127	10.209090909090909	282.0	290.0909090909091
441488000	1441067088	30.999032999999994	122.519283	10.2	282.0	290.0
441488000	1441067089	30.99904324289104	122.51923383927893	10.209999999999999	282.0	290.0
441488000	1441067090	30.99905406376643	122.51918333607276	10.219999999999999	282.0	290.0
441488000	1441067091	30.999065367307807	122.51913150720652	10.23	282.0	290.0
441488000	1441067092	30.999077058196754	122.51907836950535	10.24	282.0	290.0
441488000	1441067093	30.999089041114924	122.51902393979464	10.25	282.0	290.0
441488000	1441067094	30.99910122074391	122.51896823489992	10.26	282.0	290.0
441488000	1441067095	30.999113501765322	122.51891127164696	10.27	282.0	290.0
441488000	1441067096	30.999125788860738	122.51885306686181	10.280000000000001	282.0	290.0
441488000	1441067097	30.999137986711776	122.51879363737063	10.290000000000001	282.0	290.0
441488000	1441067098	30.99915000000001	122.51873299999998	10.3	282.0	290.0
441488000	1441067099	30.99916175523567	122.51867123647982	10.3	282.0	290.0
441488000	1441067100	30.999173266243844	122.51860868815321	10.3	282.0	290.0
441488000	1441067101	30.999184568678924	122.51854576126661	10.3	282.0	290.0
441488000	1441067102	30.99919569819611	122.51848286206662	10.3	282.0	290.0
441488000	1441067103	30.999206690451377	122.51842039679981	10.3	282.0	290.0
441488000	1441067104	30.9992175811015	122.51835877171293	10.3	282.0	290.0
441488000	1441067105	30.999228405804025	122.51829839305275	10.3	282.0	290.0
441488000	1441067106	30.999239200217207	122.51823966706613	10.3	282.0	290.0
441488000	1441067107	30.999249999999996	122.51818300000001	10.3	282.0	290.0
441488000	1441067108	30.99926083153293	122.51812867658555	10.3	282.0	290.0909090909091
441488000	1441067109	30.999271684080494	122.5180764954904	10.3	282.0	290.1818181818182
441488000	1441067110	30.99928253762763	122.51802613386629	10.3	282.0	290.2727272727273
441488000	1441067111	30.999293372158665	122.51797726886475	10.3	282.0	290.36363636363643
441488000	1441067112	30.999304167657368	122.51792957763732	10.3	282.0	290.45454545454544
441488000	1441067113	30.999314904107028	122.51788273733538	10.3	282.0	290.54545454545456
441488000	1441067114	30.999325561490394	122.51783642511025	10.3	282.0	290.6363636363636
441488000	1441067115	30.999336119789767	122.51779031811307	10.3	282.0	290.72727272727275
441488000	1441067116	30.999346558986996	122.517744093495	10.3	282.0	290.81818181818187
441488000	1441067117	30.999356859063454	122.51769742840702	10.3	282.0	290.90909090909093
441488000	1441067118	30.999367000000003	122.51765	10.3	282.0	291.0
441488000	1441067119	30.9993769735248	122.51760153971831	10.3	282.0	290.90000000000003
441488000	1441067120	30.99938681835645	122.51755199618006	10.3	282.0	290.8
441488000	1441067121	30.999396584961165	122.51750137229678	10.3	282.0	290.70000000000005
441488000	1441067122	30.99940632380519	122.51744967097991	10.3	282.0	290.6
441488000	1441067123	30.999416085354714	122.5173968951408	10.3	282.0	290.50000000000006
441488000	1441067124	30.99942592007591	122.51734304769064	10.3	282.0	290.4
441488000	1441067125	30.999435878434916	122.5172881315406	10.3	282.0	290.3
441488000	1441067126	30.99944601089787	122.51723214960157	10.3	282.0	290.2
441488000	1441067127	30.999456367930858	122.51717510478449	10.3	282.0	290.1
441488000	1441067128	30.999466999999992	122.51711700000001	10.3	282.0	290.0
441488000	1441067129	30.999477935085334	122.51705788776272	10.3	282.0	290.11111111111114
441488000	1441067130	30.999489111223177	122.5169980190029	10.3	282.0	290.22222222222223
441488000	1441067131	30.999500443964394	122.51693769425515	10.3	282.0	290.33333333333337
441488000	1441067132	30.99951184886037	122.51687721405432	10.3	282.0	290.44444444444446
441488000	1441067133	30.99952324146307	122.5168168789357	10.3	282.0	290.5555555555556
441488000	1441067134	30.999534537325033	122.51675698943482	10.3	282.0	290.6666666666667
441488000	1441067135	30.999545651999327	122.5166978460877	10.3	282.0	290.77777777777777
441488000	1441067136	30.999556501039592	122.51663974943054	10.3	282.0	290.8888888888889
441488000	1441067137	30.999567	122.51658299999998	10.3	282.0	291.0
441488000	1441067138	30.999577088303056	122.51652782273057	10.3	282.0909090909091	291.0
441488000	1441067139	30.999586800843108	122.51647414014766	10.3	282.1818181818182	291.0
441488000	1441067140	30.9995961963821	122.51642179917411	10.3	282.2727272727273	291.0
441488000	1441067141	30.99960533368172	122.5163706467326	10.3	282.3636363636364	291.0
441488000	1441067142	30.99961427150332	122.51632052974551	10.3	282.45454545454544	291.0
441488000	1441067143	30.999623068608027	122.51627129513514	10.3	282.54545454545456	291.0
441488000	1441067144	30.999631783756733	122.51622278982354	10.3	282.6363636363636	291.0
441488000	1441067145	30.999640475710017	122.51617486073259	10.3	282.72727272727275	291.0
441488000	1441067146	30.999649203228262	122.51612735478402	10.3	282.8181818181818	291.0
441488000	1441067147	30.99965802507163	122.51608011889934	10.3	282.9090909090909	291.0
441488000	1441067148	30.999667	122.51603300000001	10.3	283.0	291.0
441488000	1441067149	30.99967617567705	122.51598586043932	10.31	283.0	290.90000000000003
441488000	1441067150	30.999685555382154	122.5159386242992	10.32	283.0	290.8
441488000	1441067151	30.999695131298502	122.51589123109368	10.33	283.0	290.70000000000005
441488000	1441067152	30.99970489560925	122.51584362033677	10.34	283.0	290.6
441488000	1441067153	30.999714840497433	122.51579573154248	10.350000000000001	283.0	290.50000000000006
441488000	1441067154	30.99972495814601	122.51574750422482	10.360000000000001	283.0	290.4
441488000	1441067155	30.999735240737845	122.51569887789778	10.370000000000001	283.0	290.3
441488000	1441067156	30.99974568045569	122.51564979207532	10.38	283.0	290.2
441488000	1441067157	30.999756269482216	122.51560018627141	10.39	283.0	290.1
441488000	1441067158	30.999767	122.51555	10.4	283.0	290.0
441488000	1441067159	30.999777866824232	122.5154991698704	10.39	283.0	290.0
441488000	1441067160	30.999788875300926	122.51544762087346	10.38	283.0	290.0
441488000	1441067161	30.9998000334086	122.5153952750953	10.370000000000001	283.0	290.0
441488000	1441067162	30.999811349125732	122.5153420546221	10.360000000000001	283.0	290.0
441488000	1441067163	30.99982283043059	122.51528788153983	10.350000000000001	283.0	290.0
441488000	1441067164	30.99983448530132	122.51523267793453	10.34	283.0	290.0
441488000	1441067165	30.9998463217159	122.51517636589207	10.33	283.0	290.0
441488000	1441067166	30.999858347652136	122.51511886749832	10.32	283.0	290.0
441488000	1441067167	30.999870571087676	122.51506010483907	10.31	283.0	290.0
441488000	1441067168	30.999883	122.51500000000001	10.3	283.0	290.0
441488000	1441067169	30.999895628420912	122.51493855397015	10.30909090909091	282.9090909090909	290.0
441488000	1441067170	30.999908394600595	122.51487608335216	10.318181818181818	282.8181818181818	290.0
441488000	1441067171	30.9999212228444	122.51481298365232	10.327272727272728	282.72727272727275	290.0
441488000	1441067172	30.999934037458473	122.51474965037741	10.336363636363638	282.6363636363636	290.0
441488000	1441067173	30.999946762749698	122.51468647903458	10.345454545454546	282.54545454545456	290.0
441488000	1441067174	30.999959323025767	122.51462386513136	10.354545454545455	282.45454545454544	290.0
441488000	1441067175	30.999971642595153	122.51456220417569	10.363636363636363	282.3636363636364	290.0
441488000	1441067176	30.99998364576703	122.51450189167588	10.372727272727273	282.2727272727273	290.0
441488000	1441067177	30.999995256851328	122.51444332314064	10.381818181818183	282.1818181818182	290.0
441488000	1441067178	31.000006400158597	122.51438689407888	10.39090909090909	282.0909090909091	290.0
441488000	1441067179	31.00001699999999	122.514333	10.4	282.0	290.0
441488000	1441067180	31.000027014358267	122.51428186180928	10.4	282.0	290.0
441488000	1441067181	31.000036535900158	122.51423300199505	10.4	282.0	290.0
441488000	1441067182	31.00004569096247	122.51418576844104	10.4	282.0	290.0
441488000	1441067183	31.000054605880955	122.51413950903029	10.4	282.0	290.0
441488000	1441067184	31.000063406990392	122.5140935716454	10.4	282.0	290.0
441488000	1441067185	31.000072220624624	122.51404730416851	10.4	282.0	290.0
441488000	1441067186	31.000081173116513	122.5140000544813	10.4	282.0	290.0
441488000	1441067187	31.000090390798015	122.51395117046492	10.4	282.0	290.0
441488000	1441067188	31.000099999999993	122.51390000000002	10.4	282.0	290.0
441488000	1441067189	31.00011009283316	122.51384605698061	10.4	282.0	290.0
441488000	1441067190	31.000120624531526	122.51378951935597	10.4	282.0	290.0
441488000	1441067191	31.00013151611039	122.51373073108948	10.4	282.0	290.0
441488000	1441067192	31.00014268858556	122.51367003614479	10.4	282.0	290.0
441488000	1441067193	31.000154062973383	122.51360777848592	10.4	282.0	290.0
441488000	1441067194	31.00016556029079	122.51354430207715	10.4	282.0	290.0
441488000	1441067195	31.00017710155543	122.51347995088317	10.4	282.0	290.0
441488000	1441067196	31.000188607785518	122.51341506886897	10.4	282.0	290.0
441488000	1441067197	31.0002	122.51335	10.4	282.0	290.0
441488000	1441067198	31.000211215596273	122.51328506022976	10.4	282.0	290.0
441488000	1441067199	31.00022225748317	122.51322045346302	10.4	282.0	290.0
441488000	1441067200	31.000233144947654	122.51315635559237	10.4	282.0	290.0
441488000	1441067201	31.000243897277006	122.51309294251035	10.4	282.0	290.0
441488000	1441067202	31.0002545337589	122.51303039010962	10.4	282.0	290.0
441488000	1441067203	31.000265073681256	122.51296887428279	10.4	282.0	290.0
441488000	1441067204	31.000275536332374	122.51290857092248	10.4	282.0	290.0
441488000	1441067205	31.000285941000843	122.51284965592134	10.4	282.0	290.0
441488000	1441067206	31.00029630697547	122.5127923051721	10.4	282.0	290.0
441488000	1441067207	31.000306653545408	122.51273669456738	10.4	282.0	290.0
441488000	1441067208	31.000317000000006	122.51268299999998	10.4	282.0	290.0
441488000	1441067209	31.00032736313456	122.51263129509105	10.40909090909091	282.0	290.0
441488000	1441067210	31.000337749767297	122.51258124437551	10.418181818181818	282.0	290.0
441488000	1441067211	31.00034816422153	122.51253241011655	10.427272727272728	282.0	290.0
441488000	1441067212	31.000358610819838	122.51248435457713	10.436363636363637	282.0	290.0
441488000	1441067213	31.00036909388415	122.51243664002007	10.445454545454545	282.0	290.0
441488000	1441067214	31.000379617735703	122.51238882870798	10.454545454545455	282.0	290.0
441488000	1441067215	31.000390186695153	122.51234048290328	10.463636363636363	282.0	290.0
441488000	1441067216	31.000400805082396	122.51229116486822	10.472727272727273	282.0	290.0
441488000	1441067217	31.00041147721675	122.51224043686477	10.481818181818182	282.0	290.0
441488000	1441067218	31.000422207416694	122.51218786115483	10.49090909090909	282.0	290.0
441488000	1441067219	31.000432999999994	122.512133	10.5	282.0	290.0
441488000	1441067220	31.000443858387907	122.51207557865519	10.5	282.0	290.0
441488000	1441067221	31.000454782418693	122.5120159743491	10.5	282.0	290.0
441488000	1441067222	31.000465771035675	122.51195472730413	10.5	282.0	290.0
441488000	1441067223	31.000476823183178	122.51189237774287	10.5	282.0	290.0
441488000	1441067224	31.000487937806476	122.51182946588818	10.5	282.0	290.0
441488000	1441067225	31.00049911385188	122.51176653196309	10.5	282.0	290.0
441488000	1441067226	31.000510350266815	122.51170411619097	10.5	282.0	290.0
441488000	1441067227	31.00052164599971	122.51164275879533	10.5	282.0	290.0
441488000	1441067228	31.000533	122.51158300000002	10.5	282.0	290.0
441488000	1441067229	31.000544402623465	122.51152526532957	10.5	282.0	290.0
441488000	1441067230	31.00055580984792	122.51146952151079	10.5	282.0	290.0
441488000	1441067231	31.000567169056325	122.51141562057106	10.5	282.0	290.0
441488000	1441067232	31.000578427631297	122.51136341453785	10.5	282.0	290.0
441488000	1441067233	31.00058953295516	122.51131275543867	10.5	282.0	290.0
441488000	1441067234	31.000600432409943	122.51126349530095	10.5	282.0	290.0
441488000	1441067235	31.000611073377378	122.51121548615232	10.5	282.0	290.0
441488000	1441067236	31.000621403238974	122.5111685800203	10.5	282.0	290.0
441488000	1441067237	31.000631369375977	122.5111226289325	10.5	282.0	290.0
441488000	1441067238	31.000640919169374	122.51107748491653	10.5	282.0	290.0
441488000	1441067239	31.000649999999993	122.511033	10.5	282.0	290.0
441488000	1441067240	31.00065860185234	122.51098895092987	10.5	282.0	290.11111111111114
441488000	1441067241	31.000666885126382	122.51094481333003	10.5	282.0	290.22222222222223
441488000	1441067242	31.000675052825244	122.510899987543	10.5	282.0	290.33333333333337
441488000	1441067243	31.0006833079512	122.51085387391086	10.5	282.0	290.44444444444446
441488000	1441067244	31.00069185350566	122.51080587277504	10.5	282.0	290.5555555555556
441488000	1441067245	31.00070089248901	122.51075538447634	10.5	282.0	290.6666666666667
441488000	1441067246	31.000710627900666	122.51070180935487	10.5	282.0	290.77777777777777
441488000	1441067247	31.000721262738725	122.51064454774998	10.5	282.0	290.8888888888889
441488000	1441067248	31.000733000000004	122.510583	10.5	282.0	291.0
441488000	1441067249	31.000745967592035	122.51051683496142	10.5	282.0	291.0
441488000	1441067250	31.000759993070897	122.51044679556676	10.5	282.0	291.0
441488000	1441067251	31.000774828906454	122.51037389326846	10.5	282.0	291.0
441488000	1441067252	31.000790227570658	122.5102991395202	10.5	282.0	291.0
441488000	1441067253	31.00080594153771	122.51022354577682	10.5	282.0	291.0
441488000	1441067254	31.000821723284123	122.51014812349472	10.5	282.0	291.0
441488000	1441067255	31.00083732528878	122.51007388413159	10.5	282.0	291.0
441488000	1441067256	31.000852500032938	122.51000183914654	10.5	282.0	291.0
441488000	1441067257	31.000867	122.509933	10.5	282.0	291.0
441488000	1441067258	31.000880631083835	122.50986815334032	10.5	282.04545454545456	291.0
441488000	1441067259	31.000893412813156	122.50980718656328	10.5	282.0909090909091	291.0
441488000	1441067260	31.000905418124386	122.50974976225099	10.5	282.1363636363636	291.0
441488000	1441067261	31.000916719953025	122.50969554298504	10.5	282.1818181818182	291.0
441488000	1441067262	31.00092739123375	122.50964419134655	10.5	282.22727272727275	291.0
441488000	1441067263	31.000937504900463	122.50959536991621	10.5	282.2727272727273	291.0
441488000	1441067264	31.00094713388643	122.50954874127436	10.5	282.3181818181818	291.0
441488000	1441067265	31.00095635112427	122.50950396800093	10.5	282.3636363636364	291.0
441488000	1441067266	31.000965229546054	122.50946071267566	10.5	282.40909090909093	291.0
441488000	1441067267	31.00097384208333	122.50941863787787	10.5	282.45454545454544	291.0
441488000	1441067268	31.000982261667176	122.5093774061867	10.5	282.50000000000006	291.0
441488000	1441067269	31.00099056122819	122.509336680181	10.5	282.54545454545456	291.0
441488000	1441067270	31.000998813696526	122.50929612243938	10.5	282.59090909090907	291.0
441488000	1441067271	31.00100709200197	122.50925539554021	10.5	282.6363636363636	291.0
441488000	1441067272	31.001015469073813	122.50921416206168	10.5	282.6818181818182	291.0
441488000	1441067273	31.00102401784093	122.5091720845817	10.5	282.72727272727275	291.0
441488000	1441067274	31.001032811231756	122.5091288256779	10.5	282.77272727272725	291.0
441488000	1441067275	31.00104192217421	122.50908404792769	10.5	282.8181818181818	291.0
441488000	1441067276	31.00105142359572	122.50903741390815	10.5	282.8636363636364	291.0
441488000	1441067277	31.00106138842315	122.50898858619611	10.5	282.9090909090909	291.0
441488000	1441067278	31.001071889582715	122.50893722736801	10.5	282.9545454545455	291.0
441488000	1441067279	31.001083	122.508883	10.5	283.0	291.0
441488000	1441067280	31.0010947618136	122.50882573512521	10.5	283.11111111111114	291.0
441488000	1441067281	31.001107094016994	122.50876593760677	10.5	283.22222222222223	291.0
441488000	1441067282	31.00111988481837	122.50870428076576	10.5	283.3333333333333	291.0
441488000	1441067283	31.001133022427105	122.50864143792376	10.5	283.44444444444446	291.0
441488000	1441067284	31.001146395053873	122.50857808240302	10.5	283.55555555555554	291.0
441488000	1441067285	31.001159890910593	122.50851488752642	10.5	283.6666666666667	291.0
441488000	1441067286	31.001173398210604	122.50845252661749	10.5	283.77777777777777	291.0
441488000	1441067287	31.001186805168455	122.50839167300039	10.5	283.88888888888886	291.0
441488000	1441067288	31.001199999999994	122.508333	10.5	284.0	291.0
441488000	1441067289	31.001212896337186	122.50827699980817	10.5	284.0	291.0
441488000	1441067290	31.00122550947254	122.50822344008316	10.5	284.0	291.0
441488000	1441067291	31.001237880112868	122.50817190734944	10.5	284.0	291.0
441488000	1441067292	31.001250048964224	122.50812198813112	10.5	284.0	291.0
441488000	1441067293	31.001262056731974	122.50807326895209	10.5	284.0	291.0
441488000	1441067294	31.00127394412077	122.5080253363358	10.5	284.0	291.0
441488000	1441067295	31.001285751834654	122.50797777680555	10.5	284.0	291.0
441488000	1441067296	31.001297520577026	122.5079301768843	10.5	284.0	291.0
441488000	1441067297	31.001309291050706	122.50788212309473	10.5	284.0	291.0
441488000	1441067298	31.001321103957853	122.50783320195924	10.5	284.0	291.0
441488000	1441067299	31.001332999999995	122.507783	10.5	284.0	291.0
441488000	1441067300	31.00134500439092	122.50773121716888	10.5	283.9	291.0
441488000	1441067301	31.00135708039557	122.50767800713777	10.5	283.8	291.0
441488000	1441067302	31.001369175792146	122.50762363700888	10.5	283.7	291.0
441488000	1441067303	31.001381238359222	122.50756837388452	10.5	283.6	291.0
441488000	1441067304	31.001393215875822	122.50751248486742	10.5	283.5	291.0
441488000	1441067305	31.001405056121456	122.50745623706038	10.5	283.4	291.0
441488000	1441067306	31.00141670687604	122.50739989756663	10.5	283.3	291.0
441488000	1441067307	31.00142811591999	122.5073437334895	10.5	283.2	291.0
441488000	1441067308	31.00143923103419	122.50728801193267	10.5	283.1	291.0
441488000	1441067309	31.001450000000002	122.50723300000001	10.5	283.0	291.0
441488000	1441067310	31.00146040102077	122.50717886615602	10.5	283.0	291.0
441488000	1441067311	31.001470533986396	122.5071253843071	10.5	283.0	291.0
441488000	1441067312	31.001480529207875	122.50707222971967	10.5	283.0	291.0
441488000	1441067313	31.001490516995666	122.50701907765969	10.5	283.0	291.0
441488000	1441067314	31.001500627659688	122.5069656033928	10.5	283.0	291.0
441488000	1441067315	31.001510991509292	122.50691148218417	10.5	283.0	291.0
441488000	1441067316	31.001521738853338	122.50685638929846	10.5	283.0	291.0
441488000	1441067317	31.00153299999999	122.50680000000001	10.5	283.0	291.0
441488000	1441067318	31.001544874380304	122.50674206791922	10.5	283.04761904761904	291.0
441488000	1441067319	31.001557337918324	122.50668266015285	10.5	283.09523809523813	291.0
441488000	1441067320	31.00157033566167	122.50662192216441	10.5	283.14285714285717	291.0
441488000	1441067321	31.001583812658165	122.50655999941758	10.5	283.1904761904762	291.0
441488000	1441067322	31.001597713955874	122.50649703737618	10.5	283.23809523809524	291.0
441488000	1441067323	31.00161198460313	122.50643318150424	10.5	283.2857142857143	291.0
441488000	1441067324	31.001626569648568	122.50636857726604	10.5	283.3333333333333	291.0
441488000	1441067325	31.00164141414103	122.50630337012609	10.5	283.38095238095235	291.0
441488000	1441067326	31.001656463129716	122.50623770554898	10.5	283.42857142857144	291.0
441488000	1441067327	31.001671661664055	122.50617172899973	10.5	283.4761904761905	291.0
441488000	1441067328	31.001686954793836	122.50610558594344	10.5	283.5238095238095	291.0
441488000	1441067329	31.001702287569106	122.50603942184554	10.5	283.57142857142856	291.0
441488000	1441067330	31.0017176050402	122.50597338217165	10.5	283.61904761904765	291.0
441488000	1441067331	31.00173285225781	122.50590761238767	10.5	283.6666666666667	291.0
441488000	1441067332	31.001747974272885	122.50584225795971	10.5	283.7142857142857	291.0
441488000	1441067333	31.001762916136677	122.50577746435414	10.5	283.76190476190476	291.0
441488000	1441067334	31.001777622900732	122.50571337703751	10.5	283.8095238095238	291.0
441488000	1441067335	31.001792039616873	122.50565014147666	10.5	283.85714285714283	291.0
441488000	1441067336	31.001806111337185	122.50558790313862	10.5	283.90476190476187	291.0
441488000	1441067337	31.00181978311401	122.50552680749058	10.5	283.95238095238096	291.0
441488000	1441067338	31.001832999999994	122.505467	10.5	284.0	291.0
441488000	1441067339	31.001845724199235	122.50540858302585	10.5	284.0	291.0
441488000	1441067340	31.001857986521063	122.50535148649263	10.5	284.0	291.0
441488000	1441067341	31.001869834925888	122.50529559721609	10.5	284.0	291.0
441488000	1441067342	31.001881317373826	122.50524080201171	10.5	284.0	291.0
441488000	1441067343	31.001892481824843	122.50518698769483	10.5	284.0	291.0
441488000	1441067344	31.00190337623865	122.50513404108061	10.5	284.0	291.0
441488000	1441067345	31.001914048574765	122.50508184898402	10.5	284.0	291.0
441488000	1441067346	31.001924546792488	122.50503029821985	10.5	284.0	291.0
441488000	1441067347	31.001934918850957	122.50497927560278	10.5	284.0	291.0
441488000	1441067348	31.001945212709096	122.50492866794731	10.5	284.0	291.0
441488000	1441067349	31.001955476325644	122.50487836206777	10.5	284.0	291.0
441488000	1441067350	31.001965757659182	122.50482824477838	10.5	284.0	291.0
441488000	1441067351	31.001976104668092	122.50477820289318	10.5	284.0	291.0
441488000	1441067352	31.00198656531058	122.50472812322609	10.5	284.0	291.0
441488000	1441067353	31.001997187544664	122.50467789259088	10.5	284.0	291.0
441488000	1441067354	31.00200801932822	122.50462739780112	10.5	284.0	291.0
441488000	1441067355	31.002019108618914	122.50457652567032	10.5	284.0	291.0
441488000	1441067356	31.00203050337422	122.50452516301176	10.5	284.0	291.0
441488000	1441067357	31.002042251551465	122.50447319663857	10.5	284.0	291.0
441488000	1441067358	31.002054401107756	122.50442051336373	10.5	284.0	291.0
441488000	1441067359	31.002067000000004	122.504367	10.5	284.0	291.0
441488000	1441067360	31.002080067931907	122.50431259904965	10.51	284.0	291.0
441488000	1441067361	31.002093511595223	122.50425747577346	10.52	284.0	291.0
441488000	1441067362	31.00210720942899	122.50420185112203	10.53	284.0	291.0
441488000	1441067363	31.002121039872687	122.50414594604653	10.54	284.0	291.0
441488000	1441067364	31.0021348813661	122.50408998149847	10.55	284.0	291.0
441488000	1441067365	31.00214861234946	122.50403417842972	10.56	284.0	291.0
441488000	1441067366	31.002162111263363	122.5039787577926	10.57	284.0	291.0
441488000	1441067367	31.00217525654878	122.50392394053982	10.58	284.0	291.0
441488000	1441067368	31.002187926647096	122.50386994762445	10.59	284.0	291.0
441488000	1441067369	31.002199999999995	122.503817	10.6	284.0	291.0
441488000	1441067370	31.00221139896168	122.50376523939387	10.6	284.0	291.0
441488000	1441067371	31.002222221534883	122.50371449062825	10.6	284.0	291.0
441488000	1441067372	31.00223260963414	122.50366449929857	10.6	284.0	291.0
441488000	1441067373	31.002242705173515	122.50361501099981	10.6	284.0	291.0
441488000	1441067374	31.002252650066687	122.50356577132658	10.6	284.0	291.0
441488000	1441067375	31.00226258622697	122.50351652587308	10.6	284.0	291.0
441488000	1441067376	31.002272655567243	122.50346702023309	10.6	284.0	291.0
441488000	1441067377	31.002283	122.50341700000001	10.6	284.0	291.0
441488000	1441067378	31.00229373162835	122.50336626040593	10.6	284.0	290.9545454545455
441488000	1441067379	31.002304843319227	122.50331479523881	10.6	284.0	290.90909090909093
441488000	1441067380	31.002316298130573	122.50326264792577	10.6	284.0	290.8636363636364
441488000	1441067381	31.002328059120412	122.50320986189402	10.6	284.0	290.81818181818187
441488000	1441067382	31.002340089346788	122.5031564805708	10.6	284.0	290.77272727272725
441488000	1441067383	31.00235235186788	122.50310254738348	10.6	284.0	290.72727272727275
441488000	1441067384	31.002364809741852	122.50304810575956	10.6	284.0	290.6818181818182
441488000	1441067385	31.002377426027014	122.50299319912654	10.6	284.0	290.6363636363636
441488000	1441067386	31.002390163781698	122.50293787091215	10.6	284.0	290.5909090909091
441488000	1441067387	31.002402986064308	122.5028821645441	10.6	284.0	290.54545454545456
441488000	1441067388	31.002415855933364	122.50282612345032	10.6	284.0	290.50000000000006
441488000	1441067389	31.002428736447374	122.50276979105875	10.6	284.0	290.45454545454544
441488000	1441067390	31.002441590665036	122.5027132107975	10.6	284.0	290.40909090909093
441488000	1441067391	31.002454381645013	122.50265642609477	10.6	284.0	290.36363636363643
441488000	1441067392	31.00246707244611	122.50259948037885	10.6	284.0	290.3181818181818
441488000	1441067393	31.00247962612722	122.50254241707819	10.6	284.0	290.2727272727273
441488000	1441067394	31.00249200574725	122.50248527962131	10.6	284.0	290.22727272727275
441488000	1441067395	31.002504174365235	122.50242811143686	10.6	284.0	290.1818181818182
441488000	1441067396	31.002516095040292	122.5023709559536	10.6	284.0	290.1363636363637
441488000	1441067397	31.00252773083158	122.50231385660037	10.6	284.0	290.0909090909091
441488000	1441067398	31.002539044798368	122.50225685680614	10.6	284.0	290.04545454545456
441488000	1441067399	31.002550000000006	122.50220000000002	10.6	284.0	290.0
441488000	1441067400	31.002560584313855	122.50214331886	10.6	283.875	290.12500000000006
441488000	1441067401	31.00257088488927	122.50208680305951	10.6	283.75	290.25
441488000	1441067402	31.002581013693543	122.50203043152057	10.6	283.625	290.37500000000006
441488000	1441067403	31.002591082693915	122.50197418316488	10.6	283.5	290.50000000000006
441488000	1441067404	31.002601203857612	122.50191803691392	10.6	283.375	290.625
441488000	1441067405	31.00261148915177	122.50186197168888	10.6	283.25	290.75000000000006
441488000	1441067406	31.002622050543536	122.5018059664107	10.6	283.125	290.875
441488000	1441067407	31.002632999999996	122.50175000000002	10.6	283.0	291.0
441488000	1441067408	31.002644419153395	122.50169405672335	10.6	283.08333333333337	291.0
441488000	1441067409	31.00265626829674	122.50163814223178	10.6	283.1666666666667	291.0
441488000	1441067410	31.002668477388276	122.50158226752269	10.6	283.25	291.0
441488000	1441067411	31.002680976386266	122.50152644359358	10.6	283.3333333333333	291.0
441488000	1441067412	31.002693695248965	122.50147068144219	10.6	283.4166666666667	291.0
441488000	1441067413	31.00270656393469	122.5014149920663	10.6	283.5	291.0
441488000	1441067414	31.00271951240177	122.50135938646405	10.6	283.5833333333333	291.0
441488000	1441067415	31.002732470608528	122.50130387563362	10.6	283.6666666666667	291.0
441488000	1441067416	31.002745368513345	122.50124847057336	10.6	283.75	291.0
441488000	1441067417	31.002758136074583	122.50119318228184	10.6	283.83333333333337	291.0
441488000	1441067418	31.00277070325067	122.50113802175775	10.6	283.91666666666663	291.0
441488000	1441067419	31.002782999999997	122.501083	10.6	284.0	291.0
441488000	1441067420	31.0027949805962	122.50102811817331	10.61	284.0	291.0
441488000	1441067421	31.002806696573415	122.50097333810523	10.62	284.0	291.0
441488000	1441067422	31.002818223780917	122.50091861178886	10.629999999999999	284.0	291.0
441488000	1441067423	31.002829638067844	122.50086389121708	10.639999999999999	284.0	291.0
441488000	1441067424	31.002841015283302	122.50080912838261	10.649999999999999	284.0	291.0
441488000	1441067425	31.002852431276253	122.50075427527791	10.66	284.0	291.0
441488000	1441067426	31.002863961895613	122.5006992838953	10.67	284.0	291.0
441488000	1441067427	31.00287568299022	122.50064410622687	10.68	284.0	291.0
441488000	1441067428	31.002887670408793	122.50058869426455	10.69	284.0	291.0
441488000	1441067429	31.002899999999997	122.500533	10.7	284.0	291.0
441488000	1441067430	31.002912721810283	122.50047699245584	10.69	284.0	290.90000000000003
441488000	1441067431	31.002925782677583	122.50042070877889	10.68	284.0	290.8
441488000	1441067432	31.00293910363785	122.50036420314727	10.67	284.0	290.70000000000005
441488000	1441067433	31.002952605727096	122.50030752973927	10.66	284.0	290.6
441488000	1441067434	31.002966209981402	122.50025074273341	10.649999999999999	284.0	290.50000000000006
441488000	1441067435	31.002979837437003	122.50019389630846	10.639999999999999	284.0	290.4
441488000	1441067436	31.00299340913021	122.50013704464338	10.629999999999999	284.0	290.3
441488000	1441067437	31.00300684609743	122.50008024191729	10.62	284.0	290.2
441488000	1441067438	31.003020069375143	122.50002354230963	10.61	284.0	290.1
441488000	1441067439	31.003033000000002	122.49996700000001	10.6	284.0	290.0
441488000	1441067440	31.00304557740897	122.49991065701096	10.605555555555554	283.9444444444444	290.0
441488000	1441067441	31.003057814640414	122.49985450673607	10.61111111111111	283.88888888888886	290.0
441488000	1441067442	31.003069743132908	122.49979853041164	10.616666666666667	283.83333333333337	290.0
441488000	1441067443	31.003081394325054	122.4997427092738	10.622222222222222	283.77777777777777	290.0
441488000	1441067444	31.003092799655388	122.49968702455867	10.627777777777776	283.7222222222222	290.0
441488000	1441067445	31.003103990562405	122.49963145750226	10.633333333333333	283.6666666666667	290.0
441488000	1441067446	31.0031149984846	122.49957598934047	10.63888888888889	283.61111111111114	290.0
441488000	1441067447	31.003125854860393	122.49952060130917	10.644444444444444	283.55555555555554	290.0
441488000	1441067448	31.00313659112821	122.49946527464414	10.649999999999999	283.5	290.0
441488000	1441067449	31.00314723872641	122.499409990581	10.655555555555555	283.44444444444446	290.0
441488000	1441067450	31.00315782909335	122.49935473035538	10.661111111111111	283.3888888888889	290.0
441488000	1441067451	31.003168393667323	122.49929947520282	10.666666666666666	283.3333333333333	290.0
441488000	1441067452	31.0031789638866	122.49924420635871	10.67222222222222	283.27777777777777	290.0
441488000	1441067453	31.003189571189456	122.49918890505845	10.677777777777777	283.22222222222223	290.0
441488000	1441067454	31.00320024701405	122.4991335525373	10.683333333333334	283.1666666666667	290.0
441488000	1441067455	31.003211022798585	122.49907813003044	10.688888888888888	283.11111111111114	290.0
441488000	1441067456	31.0032219299812	122.49902261877298	10.694444444444443	283.05555555555554	290.0
441488000	1441067457	31.003233	122.498967	10.7	283.0	290.0
441488000	1441067458	31.00324425472053	122.4989112541758	10.7	283.0	290.0
441488000	1441067459	31.003255677718133	122.4988553586822	10.7	283.0	290.0
441488000	1441067460	31.003267242995616	122.49879929013055	10.7	283.0	290.0
441488000	1441067461	31.003278924555715	122.49874302513214	10.7	283.0	290.0
441488000	1441067462	31.003290696401162	122.49868654029834	10.7	283.0	290.0
441488000	1441067463	31.00330253253458	122.49862981224055	10.7	283.0	290.0
441488000	1441067464	31.003314406958612	122.49857281757028	10.7	283.0	290.0
441488000	1441067465	31.003326293675837	122.49851553289903	10.7	283.0	290.0
441488000	1441067466	31.003338166688806	122.4984579348384	10.7	283.0	290.0
441488000	1441067467	31.003349999999994	122.4984	10.7	283.0	290.0
441488000	1441067468	31.003361769672	122.49834173219458	10.7	283.0	289.9166666666667
441488000	1441067469	31.003373460008042	122.4982832440292	10.7	283.0	289.8333333333333
441488000	1441067470	31.00338505737166	122.49822467531014	10.7	283.0	289.75000000000006
441488000	1441067471	31.00339654812671	122.49816616584373	10.7	283.0	289.6666666666667
441488000	1441067472	31.003407918637254	122.4981078554364	10.7	283.0	289.58333333333337
441488000	1441067473	31.003419155267643	122.49804988389471	10.7	283.0	289.5
441488000	1441067474	31.003430244382447	122.49799239102526	10.7	283.0	289.4166666666667
441488000	1441067475	31.003441172346495	122.49793551663478	10.7	283.0	289.3333333333333
441488000	1441067476	31.003451925524875	122.4978794005301	10.7	283.0	289.25
441488000	1441067477	31.003462490282853	122.4978241825181	10.7	283.0	289.1666666666667
441488000	1441067478	31.00347285298599	122.4977700024057	10.7	283.0	289.0833333333333
441488000	1441067479	31.003483	122.497717	10.7	283.0	289.0
441488000	1441067480	31.00349293108322	122.49766524960079	10.709999999999999	282.90000000000003	289.09999999999997
441488000	1441067481	31.0035026995635	122.49761456347872	10.719999999999999	282.8	289.2
441488000	1441067482	31.003512372160735	122.49756468839684	10.73	282.70000000000005	289.3
441488000	1441067483	31.003522015594335	122.49751537111804	10.74	282.6	289.40000000000003
441488000	1441067484	31.003531696583398	122.49746635840498	10.75	282.50000000000006	289.5
441488000	1441067485	31.00354148184656	122.49741739701994	10.76	282.4	289.6
441488000	1441067486	31.00355143810212	122.49736823372514	10.77	282.3	289.7
441488000	1441067487	31.003561632067946	122.49731861528247	10.780000000000001	282.2	289.8
441488000	1441067488	31.003572130461553	122.49726828845364	10.790000000000001	282.1	289.90000000000003
441488000	1441067489	31.003583	122.497217	10.8	282.0	290.0
441488000	1441067490	31.00359428061396	122.49716455116913	10.8	282.0	290.0
441488000	1441067491	31.003605905089803	122.497110961154	10.8	282.0	290.0
441488000	1441067492	31.00361777942799	122.4970563036342	10.8	282.0	290.0
441488000	1441067493	31.003629809629054	122.49700065228951	10.8	282.0	290.0
441488000	1441067494	31.003641901693644	122.49694408080002	10.8	282.0	290.0
441488000	1441067495	31.003653961622504	122.49688666284601	10.8	282.0	290.0
441488000	1441067496	31.003665895416514	122.49682847210802	10.8	282.0	290.0
441488000	1441067497	31.003677609076668	122.49676958226691	10.8	282.0	290.0
441488000	1441067498	31.00368900860408	122.49671006700379	10.8	282.0	290.0
441488000	1441067499	31.0037	122.49665	10.8	282.0	290.0
441488000	1441067500	31.003710537212523	122.49658943610869	10.8	282.0	290.0
441488000	1441067501	31.003720765976496	122.49652835486879	10.8	282.0	290.0
441488000	1441067502	31.00373087997345	122.49646671699028	10.8	282.0	290.0
441488000	1441067503	31.003741072884758	122.49640448318259	10.8	282.0	290.0
441488000	1441067504	31.003751538391775	122.49634161415464	10.8	282.0	290.0
441488000	1441067505	31.003762470175726	122.49627807061486	10.8	282.0	290.0
441488000	1441067506	31.00377406191774	122.49621381327107	10.8	282.0	290.0
441488000	1441067507	31.003786507298848	122.49614880283055	10.8	282.0	290.0
441488000	1441067508	31.003799999999995	122.496083	10.8	282.0	290.0
441488000	1441067509	31.0038146410802	122.49601645926641	10.8	282.11111111111114	290.0
441488000	1441067510	31.00383016111151	122.49594961024023	10.8	282.22222222222223	290.0
441488000	1441067511	31.003846198045178	122.49588297631395	10.8	282.33333333333337	290.0
441488000	1441067512	31.00386238983352	122.49581708088142	10.8	282.44444444444446	290.0
441488000	1441067513	31.00387837442998	122.4957524473378	10.8	282.55555555555554	290.0
441488000	1441067514	31.003893789789	122.4956895990796	10.8	282.6666666666667	290.0
441488000	1441067515	31.003908273866	122.49562905950452	10.8	282.77777777777777	290.0
441488000	1441067516	31.0039214646173	122.49557135201141	10.8	282.8888888888889	290.0
441488000	1441067517	31.003933000000004	122.49551699999999	10.8	283.0	290.0
441488000	1441067518	31.00394265731296	122.49546632069179	10.8	283.0	290.0
441488000	1441067519	31.0039507712195	122.49541880659183	10.8	283.0	290.0
441488000	1441067520	31.00395781572281	122.49537374402475	10.8	283.0	290.0
441488000	1441067521	31.00396426482494	122.49533041931392	10.8	283.0	290.0
441488000	1441067522	31.00397059252689	122.49528811878152	10.8	283.0	290.0
441488000	1441067523	31.00397727282866	122.49524612874872	10.8	283.0	290.0
441488000	1441067524	31.00398477972928	122.49520373553568	10.8	283.0	290.0
441488000	1441067525	31.003993587226823	122.49516022546152	10.8	283.0	290.0
441488000	1441067526	31.004004169318378	122.49511488484411	10.8	283.0	290.0
441488000	1441067527	31.004016999999997	122.495067	10.8	283.0	290.0
441488000	1441067528	31.00403239765736	122.49501604002693	10.8	283.0	290.0
441488000	1441067529	31.004050058239226	122.49496220515287	10.8	283.0	290.0
441488000	1441067530	31.004069522085526	122.49490587838923	10.8	283.0	290.0
441488000	1441067531	31.004090329536776	122.4948474427485	10.8	283.0	290.0
441488000	1441067532	31.004112020934016	122.49478728124437	10.8	283.0	290.0
441488000	1441067533	31.004134136619	122.494725776892	10.8	283.0	290.0
441488000	1441067534	31.004156216934156	122.49466331270791	10.8	283.0	290.0
441488000	1441067535	31.004177802222625	122.49460027171024	10.8	283.0	290.0
441488000	1441067536	31.00419843282838	122.49453703691864	10.8	283.0	290.0
441488000	1441067537	31.0042176490961	122.49447399135435	10.8	283.0	290.0
441488000	1441067538	31.00423499137122	122.49441151804007	10.8	283.0	290.0
441488000	1441067539	31.00425	122.49434999999998	10.8	283.0	290.0
441488000	1441067540	31.00426236171739	122.49428971563455	10.8	283.0	290.0
441488000	1441067541	31.00427234881079	122.49423052484478	10.8	283.0	290.0
441488000	1441067542	31.004280379955254	122.49417218290559	10.8	283.0	290.0
441488000	1441067543	31.004286873825286	122.49411444509066	10.8	283.0	290.0
441488000	1441067544	31.004292249095005	122.49405706667262	10.8	283.0	290.0
441488000	1441067545	31.004296924438016	122.49399980292291	10.8	283.0	290.0
441488000	1441067546	31.00430131852752	122.49394240911195	10.8	283.0	290.0
441488000	1441067547	31.00430585003625	122.49388464050911	10.8	283.0	290.0
441488000	1441067548	31.004310937636465	122.49382625238272	10.8	283.0	290.0
441488000	1441067549	31.00431699999999	122.493767	10.8	283.0	290.0
441488000	1441067550	31.00432434945462	122.49370674852635	10.8	283.0	290.0
441488000	1441067551	31.004332872953913	122.49364580272363	10.8	283.0	290.0
441488000	1441067552	31.004342351108523	122.49358457725346	10.8	283.0	290.0
441488000	1441067553	31.00435256452992	122.49352348677817	10.8	283.0	290.0
441488000	1441067554	31.00436329383036	122.49346294596077	10.8	283.0	290.0
441488000	1441067555	31.004374319622855	122.49340336946504	10.8	283.0	290.0
441488000	1441067556	31.004385422521228	122.49334517195553	10.8	283.0	290.0
441488000	1441067557	31.00439638314	122.49328876809743	10.8	283.0	290.0
441488000	1441067558	31.004406982094313	122.49323457255674	10.8	283.0	290.0
441488000	1441067559	31.004416999999997	122.493183	10.8	283.0	290.0
441488000	1441067560	31.0044262931725	122.49313422874157	10.8	283.0	290.0
441488000	1441067561	31.004435020723644	122.49308749168468	10.8	283.0	290.0
441488000	1441067562	31.004443417463026	122.49304178537902	10.8	283.0	290.0
441488000	1441067563	31.004451718198716	122.49299610637343	10.8	283.0	290.0
441488000	1441067564	31.004460157737366	122.49294945121602	10.8	283.0	290.0
441488000	1441067565	31.00446897088414	122.49290081645404	10.8	283.0	290.0
441488000	1441067566	31.004478392442664	122.49284919863392	10.8	283.0	290.0
441488000	1441067567	31.004488657214697	122.49279359430113	10.8	283.0	290.0
441488000	1441067568	31.004499999999993	122.492733	10.8	283.0	290.0
441488000	1441067569	31.004512578315396	122.49266675859391	10.811111111111112	283.0	290.0
441488000	1441067570	31.00452624055451	122.49259559822711	10.822222222222223	283.0	290.0
441488000	1441067571	31.004540757831805	122.49252059336492	10.833333333333334	283.0	290.0
441488000	1441067572	31.004555901263878	122.49244281847376	10.844444444444445	283.0	290.0
441488000	1441067573	31.004571441969656	122.4923633480213	10.855555555555556	283.0	290.0
441488000	1441067574	31.004587151070673	122.49228325647653	10.866666666666667	283.0	290.0
441488000	1441067575	31.004602799691085	122.49220361830993	10.877777777777778	283.0	290.0
441488000	1441067576	31.00461815895772	122.49212550799332	10.88888888888889	283.0	290.0
441488000	1441067577	31.004633	122.49205	10.9	283.0	290.0
441488000	1441067578	31.004647141392585	122.49197796137221	10.9	283.0	290.0
441488000	1441067579	31.004660591482992	122.4919094294239	10.9	283.0	290.0
441488000	1441067580	31.004673406061116	122.49184423403652	10.9	283.0	290.0
441488000	1441067581	31.00468564091631	122.49178220509114	10.9	283.0	290.0
441488000	1441067582	31.004697351837276	122.49172317246845	10.9	283.0	290.0
441488000	1441067583	31.004708594612275	122.4916669660489	10.9	283.0	290.0
441488000	1441067584	31.004719425028984	122.49161341571255	10.9	283.0	290.0
441488000	1441067585	31.00472989887469	122.49156235133927	10.9	283.0	290.0
441488000	1441067586	31.004740071936208	122.49151360280864	10.9	283.0	290.0
441488000	1441067587	31.00475000000001	122.49146700000001	10.9	283.0	290.0
441488000	1441067588	31.004759736923592	122.49142233621365	10.9	283.0	290.0
441488000	1441067589	31.004769328849758	122.49137925843375	10.9	283.0	290.0
441488000	1441067590	31.00477881999218	122.49133737706548	10.9	283.0	290.0
441488000	1441067591	31.00478825456397	122.49129630251367	10.9	283.0	290.0
441488000	1441067592	31.004797676777685	122.49125564518293	10.9	283.0	290.0
441488000	1441067593	31.004807130845457	122.49121501547768	10.9	283.0	290.0
441488000	1441067594	31.004816660978857	122.49117402380213	10.9	283.0	290.0
441488000	1441067595	31.004826311389	122.49113228056022	10.9	283.0	290.0
441488000	1441067596	31.004836126286442	122.49108939615569	10.9	283.0	290.0
441488000	1441067597	31.004846149881228	122.49104498099204	10.9	283.0	290.0
441488000	1441067598	31.00485642638281	122.49099864547247	10.9	283.0	290.0
441488000	1441067599	31.004866999999994	122.49095	10.9	283.0	290.0
441488000	1441067600	31.004877899137455	122.49089878719077	10.9	283.0	290.0
441488000	1441067601	31.00488908898571	122.49084527851473	10.9	283.0	290.0
441488000	1441067602	31.00490051893229	122.49078987765554	10.9	283.0	290.0
441488000	1441067603	31.00491213836533	122.49073298829715	10.9	283.0	290.0
441488000	1441067604	31.004923896673585	122.49067501412371	10.9	283.0	290.0
441488000	1441067605	31.004935743246524	122.4906163588198	10.9	283.0	290.0
441488000	1441067606	31.004947627474344	122.49055742607018	10.9	283.0	290.0
441488000	1441067607	31.004959498747958	122.49049861955999	10.9	283.0	290.0
[truncated: 3,401 more rows]
