# Supplementary material for: Maritime traffic congestion identification and ship trajectory prediction using temporal graph convolutional networks
Source: PLoS One. 2026 Mar 9;21(3):e0342781. doi: 10.1371/journal.pone.0342781 (PMC12970927; doi:10.1371/journal.pone.0342781)
Supplement: S1 File — (ZIP) [file pone.0342781.s001.zip › data/interpolation/shipid_477189200_processed.csv]

shipid	lasttime	lat	lon	sog	cog	hdg
477189200	1441065606	31.274283000000004	122.45225	0.1	278.0	327.0
477189200	1441065607	31.274287146552307	122.45224509395526	0.11	278.50000000000006	326.8
477189200	1441065608	31.27429059671679	122.45224112058452	0.12000000000000001	279.0	326.59999999999997
477189200	1441065609	31.274293407759565	122.45223799730547	0.13	279.5	326.4
477189200	1441065610	31.27429563694672	122.45223564153584	0.14	280.0	326.2
477189200	1441065611	31.274297341544322	122.4522339706932	0.15000000000000002	280.5	326.0
477189200	1441065612	31.274298578818403	122.45223290219516	0.16	281.0	325.8
477189200	1441065613	31.274299406034988	122.45223235345928	0.17	281.5	325.6
477189200	1441065614	31.2742998804601	122.4522322419031	0.18	282.0	325.40000000000003
477189200	1441065615	31.274300059359774	122.4522324849442	0.19	282.5	325.2
477189200	1441065616	31.2743	122.45223300000002	0.2	283.0	325.0
477189200	1441065617	31.274299759646812	122.45223370448812	0.2	284.0909090909091	324.8181818181818
477189200	1441065618	31.2742993955662	122.45223451582605	0.2	285.1818181818182	324.6363636363636
477189200	1441065619	31.274298965024187	122.45223535143127	0.2	286.2727272727273	324.45454545454544
477189200	1441065620	31.27429852528681	122.45223612872135	0.2	287.3636363636364	324.27272727272725
477189200	1441065621	31.274298133620064	122.45223676511381	0.2	288.4545454545455	324.0909090909091
477189200	1441065622	31.274297847289958	122.45223717802617	0.2	289.54545454545456	323.9090909090909
477189200	1441065623	31.27429772356254	122.45223728487598	0.2	290.6363636363636	323.72727272727275
477189200	1441065624	31.274297819703843	122.45223700308074	0.2	291.72727272727275	323.54545454545456
477189200	1441065625	31.274298192979842	122.45223625005798	0.2	292.8181818181818	323.3636363636364
477189200	1441065626	31.27429890065656	122.45223494322526	0.2	293.90909090909093	323.1818181818182
477189200	1441065627	31.2743	122.45223300000002	0.2	295.0	323.0
477189200	1441065628	31.27430152088522	122.4522303744977	0.2111111111111111	295.44444444444446	322.77777777777777
477189200	1441065629	31.274303383623593	122.45222716762552	0.22222222222222224	295.8888888888889	322.55555555555554
477189200	1441065630	31.274305481135553	122.45222351698861	0.23333333333333334	296.3333333333333	322.33333333333337
477189200	1441065631	31.274307706341606	122.45221956019218	0.24444444444444444	296.77777777777777	322.11111111111114
477189200	1441065632	31.274309952162177	122.45221543484139	0.25555555555555554	297.2222222222223	321.88888888888886
477189200	1441065633	31.274312111517787	122.45221127854151	0.26666666666666666	297.6666666666667	321.66666666666663
477189200	1441065634	31.27431407732894	122.45220722889776	0.2777777777777778	298.11111111111114	321.4444444444444
477189200	1441065635	31.274315742516148	122.45220342351551	0.28888888888888886	298.5555555555556	321.22222222222223
477189200	1441065636	31.274316999999993	122.45220000000002	0.3	299.0	321.0
477189200	1441065637	31.274317776579476	122.45219706018538	0.3111111111111111	299.0	320.77777777777777
477189200	1441065638	31.274318134567515	122.45219456282067	0.32222222222222224	299.0	320.55555555555554
477189200	1441065639	31.27431817015555	122.4521924308837	0.3333333333333333	299.0	320.3333333333333
477189200	1441065640	31.27431797953492	122.45219058735226	0.34444444444444444	299.0	320.1111111111111
477189200	1441065641	31.27431765889701	122.45218895520415	0.35555555555555557	299.0	319.88888888888886
477189200	1441065642	31.274317304433207	122.45218745741708	0.3666666666666667	299.0	319.6666666666667
477189200	1441065643	31.27431701233485	122.45218601696888	0.37777777777777777	299.0	319.44444444444446
477189200	1441065644	31.27431687879334	122.45218455683727	0.3888888888888889	299.0	319.22222222222223
477189200	1441065645	31.274316999999996	122.45218299999999	0.4	299.0	319.0
477189200	1441065646	31.27431745068555	122.4521812829797	0.40952380952380957	298.8571428571429	318.7619047619048
477189200	1441065647	31.274318219738113	122.45217939647841	0.41904761904761906	298.7142857142857	318.5238095238095
477189200	1441065648	31.274319274585153	122.45217734474312	0.4285714285714286	298.57142857142856	318.28571428571433
477189200	1441065649	31.27432058265414	122.4521751320207	0.4380952380952381	298.42857142857144	318.04761904761904
477189200	1441065650	31.274322111372527	122.45217276255809	0.44761904761904764	298.2857142857143	317.80952380952385
477189200	1441065651	31.274323828167798	122.45217024060227	0.45714285714285713	298.14285714285717	317.57142857142856
477189200	1441065652	31.274325700467422	122.4521675704001	0.4666666666666667	298.00000000000006	317.33333333333337
477189200	1441065653	31.274327695698855	122.45216475619858	0.47619047619047616	297.8571428571429	317.0952380952381
477189200	1441065654	31.27432978128957	122.45216180224463	0.4857142857142857	297.7142857142857	316.8571428571429
477189200	1441065655	31.274331924667017	122.4521587127852	0.49523809523809526	297.5714285714286	316.6190476190476
477189200	1441065656	31.27433409325869	122.45215549206722	0.5047619047619047	297.42857142857144	316.3809523809524
477189200	1441065657	31.27433625449204	122.45215214433765	0.5142857142857142	297.2857142857143	316.1428571428571
477189200	1441065658	31.274338375794542	122.45214867384344	0.5238095238095238	297.14285714285717	315.9047619047619
477189200	1441065659	31.274340424593657	122.45214508483157	0.5333333333333333	297.0	315.6666666666667
477189200	1441065660	31.274342368316844	122.45214138154901	0.5428571428571428	296.85714285714283	315.42857142857144
477189200	1441065661	31.27434417439159	122.45213756824273	0.5523809523809524	296.7142857142858	315.1904761904762
477189200	1441065662	31.27434581024537	122.45213364915969	0.5619047619047619	296.5714285714286	314.95238095238096
477189200	1441065663	31.274347243305623	122.4521296285469	0.5714285714285714	296.42857142857144	314.7142857142857
477189200	1441065664	31.27434844099984	122.45212551065136	0.5809523809523809	296.28571428571433	314.4761904761905
477189200	1441065665	31.27434937075547	122.45212129972003	0.5904761904761904	296.14285714285717	314.23809523809524
477189200	1441065666	31.27435000000001	122.45211699999999	0.6	296.0	314.0
477189200	1441065667	31.274350313562522	122.45211261268445	0.61	295.70000000000005	313.70000000000005
477189200	1441065668	31.274350365878632	122.45210812675165	0.62	295.4	313.4
477189200	1441065669	31.274350228785494	122.45210352812603	0.63	295.1	313.1
477189200	1441065670	31.274349974120344	122.45209880273207	0.64	294.79999999999995	312.79999999999995
477189200	1441065671	31.27434967372037	122.4520939364942	0.6499999999999999	294.5	312.5
477189200	1441065672	31.274349399422782	122.4520889153368	0.6599999999999999	294.20000000000005	312.20000000000005
477189200	1441065673	31.274349223064764	122.45208372518428	0.6699999999999999	293.9	311.9
477189200	1441065674	31.274349216483497	122.45207835196109	0.6799999999999999	293.6	311.6
477189200	1441065675	31.274349451516176	122.45207278159154	0.69	293.29999999999995	311.29999999999995
477189200	1441065676	31.274349999999995	122.452067	0.7	293.0	311.0
477189200	1441065677	31.274350912243303	122.45206099864055	0.72	292.5	310.7
477189200	1441065678	31.27435215243911	122.45205479108638	0.74	292.0	310.4
477189200	1441065679	31.27435366325162	122.45204839644046	0.76	291.5	310.1
477189200	1441065680	31.274355387345018	122.45204183380571	0.78	291.0	309.8
477189200	1441065681	31.274357267383536	122.45203512228512	0.8	290.5	309.5
477189200	1441065682	31.274359246031356	122.4520282809817	0.8200000000000001	290.0	309.2
477189200	1441065683	31.274361265952695	122.45202132899843	0.84	289.5	308.90000000000003
477189200	1441065684	31.274363269811772	122.45201428543837	0.86	289.0	308.6
477189200	1441065685	31.2743652002728	122.45200716940452	0.88	288.5	308.3
477189200	1441065686	31.274366999999998	122.45200000000001	0.9	288.0	308.0
477189200	1441065687	31.274368623744078	122.45199279457137	0.9105263157894737	287.63157894736844	307.6842105263158
477189200	1441065688	31.274370074601695	122.45198556343908	0.9210526315789473	287.2631578947368	307.3684210526316
477189200	1441065689	31.274371367755936	122.45197831516712	0.9315789473684211	286.89473684210526	307.0526315789474
477189200	1441065690	31.274372518389935	122.45197105831946	0.9421052631578948	286.52631578947364	306.7368421052632
477189200	1441065691	31.274373541686828	122.45196380146005	0.9526315789473685	286.15789473684214	306.42105263157896
477189200	1441065692	31.274374452829726	122.45195655315283	0.9631578947368421	285.7894736842106	306.10526315789474
477189200	1441065693	31.27437526700177	122.45194932196176	0.9736842105263158	285.42105263157896	305.7894736842105
477189200	1441065694	31.274375999386073	122.45194211645078	0.9842105263157895	285.0526315789474	305.47368421052636
477189200	1441065695	31.274376665165782	122.45193494518384	0.9947368421052633	284.6842105263158	305.15789473684214
477189200	1441065696	31.27437727952403	122.45192781672488	1.0052631578947369	284.3157894736842	304.8421052631579
477189200	1441065697	31.274377857643934	122.45192073963781	1.0157894736842106	283.94736842105266	304.52631578947364
477189200	1441065698	31.274378414708647	122.45191372248655	1.0263157894736843	283.57894736842104	304.2105263157895
477189200	1441065699	31.274378965901292	122.45190677383508	1.036842105263158	283.2105263157895	303.89473684210526
477189200	1441065700	31.27437952640504	122.45189990224725	1.0473684210526317	282.8421052631579	303.57894736842104
477189200	1441065701	31.27438011140299	122.45189311628701	1.0578947368421052	282.47368421052636	303.2631578947369
477189200	1441065702	31.27438073607833	122.45188642451826	1.068421052631579	282.1052631578948	302.9473684210526
477189200	1441065703	31.274381415614183	122.45187983550491	1.0789473684210527	281.7368421052632	302.6315789473684
477189200	1441065704	31.274382165193693	122.45187335781084	1.0894736842105264	281.3684210526316	302.3157894736842
477189200	1441065705	31.274383000000004	122.451867	1.1	281.0	302.0
477189200	1441065706	31.27438393008783	122.4518607620933	1.1166666666666667	280.61111111111114	301.6666666666667
477189200	1441065707	31.274384944998125	122.45185460994013	1.1333333333333333	280.2222222222223	301.3333333333333
477189200	1441065708	31.274386029143418	122.45184850084685	1.1500000000000001	279.83333333333337	301.0
477189200	1441065709	31.274387166936197	122.45184239211987	1.1666666666666667	279.4444444444445	300.6666666666667
477189200	1441065710	31.274388342788942	122.45183624106564	1.1833333333333333	279.0555555555556	300.33333333333337
477189200	1441065711	31.27438954111415	122.45183000499053	1.2	278.6666666666667	300.0
477189200	1441065712	31.274390746324293	122.45182364120097	1.2166666666666668	278.2777777777778	299.6666666666667
477189200	1441065713	31.27439194283185	122.45181710700338	1.2333333333333334	277.8888888888889	299.33333333333337
477189200	1441065714	31.274393115049275	122.45181035970417	1.25	277.50000000000006	299.0
477189200	1441065715	31.274394247389004	122.45180335660979	1.2666666666666666	277.11111111111114	298.66666666666663
477189200	1441065716	31.274395324263484	122.45179605502665	1.2833333333333332	276.72222222222223	298.3333333333333
477189200	1441065717	31.27439633008515	122.45178841226114	1.3	276.33333333333337	298.0
477189200	1441065718	31.274397249266404	122.45178038561977	1.3166666666666667	275.94444444444446	297.6666666666667
477189200	1441065719	31.27439806621965	122.45177193240892	1.3333333333333333	275.55555555555554	297.3333333333333
477189200	1441065720	31.274398765357272	122.45176300993505	1.3499999999999999	275.1666666666667	297.0
477189200	1441065721	31.27439933109163	122.45175357550463	1.3666666666666667	274.77777777777777	296.6666666666667
477189200	1441065722	31.274399747835105	122.45174358642412	1.3833333333333333	274.3888888888889	296.3333333333333
477189200	1441065723	31.274399999999996	122.451733	1.4	274.0	296.0
477189200	1441065724	31.274400086326523	122.45172187614132	1.4333333333333333	273.6666666666667	295.6666666666667
477189200	1441065725	31.27440006286654	122.45171068516737	1.4666666666666666	273.33333333333337	295.33333333333337
477189200	1441065726	31.274400000000007	122.4517	1.5	273.0	295.0
477189200	1441065727	31.274399955370974	122.45169018804545	1.5142857142857142	272.7142857142857	294.7142857142857
477189200	1441065728	31.274399935679295	122.45168079464759	1.5285714285714287	272.42857142857144	294.42857142857144
477189200	1441065729	31.274399934888596	122.45167115963474	1.542857142857143	272.1428571428571	294.1428571428571
477189200	1441065730	31.274399946962273	122.45166062283523	1.5571428571428572	271.8571428571429	293.8571428571429
477189200	1441065731	31.274399965863548	122.4516485240774	1.5714285714285714	271.57142857142856	293.5714285714286
477189200	1441065732	31.274399985555284	122.45163420318953	1.5857142857142859	271.2857142857143	293.2857142857143
477189200	1441065733	31.274400000000007	122.451617	1.6	271.0	293.0
477189200	1441065734	31.27440000495684	122.4515971989703	1.6333333333333333	271.0	292.3333333333333
477189200	1441065735	31.27440000337417	122.45157886309458	1.6666666666666667	271.0	291.6666666666667
477189200	1441065736	31.2744	122.451567	1.7	271.0	291.0
477189200	1441065737	31.274399998597758	122.45156464236288	1.7	271.0	290.6666666666667
477189200	1441065738	31.274399998986773	122.45156692305567	1.7	271.0	290.33333333333337
477189200	1441065739	31.2744	122.451567	1.7	271.0	290.0
477189200	1441065740	31.274400000674223	122.45155972754361	1.725	271.0	289.5
477189200	1441065741	31.274400000861345	122.45154674573901	1.75	271.0	289.00000000000006
477189200	1441065742	31.27440000061748	122.45153139106492	1.775	271.0	288.5
477189200	1441065743	31.2744	122.45151700000001	1.8	271.0	288.0
477189200	1441065744	31.274399999146308	122.451505834001	1.85	271.0	287.50000000000006
477189200	1441065745	31.274399998508652	122.45149585443673	1.9	271.0	287.0
477189200	1441065746	31.274399998616975	122.45148394765408	1.95	271.0	286.5
477189200	1441065747	31.274399999999996	122.451467	2.0	271.0	286.0
477189200	1441065748	31.274400002097387	122.45144333188826	2.0	271.0	285.5
477189200	1441065749	31.2744	122.45141699999999	2.0	271.0	285.0
477189200	1441065750	31.274399990373862	122.45139279430755	2.05	270.75	284.5
477189200	1441065751	31.27439998052289	122.45137270168067	2.1	270.49999999999994	284.0
477189200	1441065752	31.274399980410468	122.45135800821343	2.1500000000000004	270.25	283.5
477189200	1441065753	31.2744	122.45135	2.2	270.0	283.0
477189200	1441065754	31.274400031987387	122.45134881517062	2.2	270.0	282.50000000000006
477189200	1441065755	31.2744	122.45135	2.2	270.0	282.0
477189200	1441065756	31.274399845573715	122.45134878951983	2.24	269.8	281.59999999999997
477189200	1441065757	31.27439965094707	122.45134376564454	2.2800000000000002	269.6	281.2
477189200	1441065758	31.274399533533877	122.45133434700938	2.32	269.4	280.8
477189200	1441065759	31.274399610747377	122.4513199522495	2.36	269.2	280.40000000000003
477189200	1441065760	31.2744	122.45130000000002	2.4	269.0	280.0
477189200	1441065761	31.27440073281296	122.4512744726667	2.44	268.8	279.2
477189200	1441065762	31.27440149714639	122.451245607739	2.48	268.6	278.4
477189200	1441065763	31.27440189507213	122.45121620647771	2.52	268.4	277.59999999999997
477189200	1441065764	31.274401528664463	122.45118907014417	2.56	268.2	276.8
477189200	1441065765	31.2744	122.451167	2.6	268.0	276.0
477189200	1441065766	31.274397087192543	122.4511517518166	2.64	268.0	275.8
477189200	1441065767	31.27439327249874	122.45114089940449	2.68	268.0	275.6
477189200	1441065768	31.274389214209286	122.45113097108396	2.7199999999999998	268.0	275.4
477189200	1441065769	31.274385570613692	122.45111849517555	2.76	268.0	275.2
477189200	1441065770	31.274382999999986	122.4511	2.8	268.0	275.0
477189200	1441065771	31.274381964027533	122.45107361824533	2.833333333333333	267.6666666666667	274.3333333333333
477189200	1441065772	31.274382137850203	122.45104390006992	2.8666666666666667	267.3333333333333	273.6666666666667
477189200	1441065773	31.274383000000004	122.451017	2.9	267.0	273.0
477189200	1441065774	31.274384082934365	122.45099763936489	2.9285714285714284	266.71428571428567	272.28571428571433
477189200	1441065775	31.274385134793764	122.45098480670435	2.9571428571428573	266.42857142857144	271.57142857142856
477189200	1441065776	31.27438595763731	122.45097605736068	2.9857142857142858	266.14285714285717	270.8571428571429
477189200	1441065777	31.274386353522907	122.45096894667613	3.0142857142857142	265.85714285714283	270.14285714285717
477189200	1441065778	31.2743861245077	122.45096102999285	3.0428571428571427	265.57142857142856	269.42857142857144
477189200	1441065779	31.274385072648226	122.45094986265327	3.0714285714285716	265.2857142857143	268.7142857142857
477189200	1441065780	31.274382999999997	122.45093300000002	3.1	265.0	268.0
477189200	1441065781	31.274379646473832	122.450908967984	3.1666666666666665	264.33333333333337	267.33333333333337
477189200	1441065782	31.274374503408062	122.45088017498729	3.2333333333333334	263.6666666666667	266.66666666666663
477189200	1441065783	31.274367000000005	122.45084999999999	3.3	263.0	266.0
477189200	1441065784	31.274356875830232	122.45082115634587	3.333333333333333	262.33333333333337	265.6666666666667
477189200	1441065785	31.27434511200236	122.45079369468253	3.3666666666666667	261.6666666666667	265.3333333333333
477189200	1441065786	31.27433299999999	122.450767	3.4	261.0	265.0
477189200	1441065787	31.274321598210914	122.4507406032005	3.4428571428571426	260.28571428571433	264.7142857142857
477189200	1441065788	31.274311032641677	122.45071461883911	3.4857142857142858	259.57142857142856	264.42857142857144
477189200	1441065789	31.274301196203723	122.4506893073843	3.5285714285714285	258.8571428571429	264.14285714285717
477189200	1441065790	31.274291981808673	122.45066492930444	3.5714285714285716	258.1428571428571	263.8571428571429
477189200	1441065791	31.27428328236837	122.4506417450681	3.6142857142857143	257.42857142857144	263.57142857142856
477189200	1441065792	31.274274990794773	122.45062001514374	3.6571428571428575	256.7142857142857	263.28571428571433
477189200	1441065793	31.274267	122.4506	3.7	256.0	263.0
477189200	1441065794	31.274259189820768	122.45058184164074	3.74	255.00000000000003	262.90000000000003
477189200	1441065795	31.274251387791804	122.45056520821123	3.7800000000000002	254.00000000000003	262.8
477189200	1441065796	31.274243408372133	122.45054964939222	3.82	253.0	262.7
477189200	1441065797	31.274235066020445	122.45053471486482	3.86	252.0	262.6
477189200	1441065798	31.27422617519528	122.45051995431035	3.9	251.0	262.5
477189200	1441065799	31.274216550354936	122.45050491741038	3.94	250.00000000000003	262.40000000000003
477189200	1441065800	31.274206005957506	122.45048915384689	3.98	249.00000000000003	262.3
477189200	1441065801	31.27419435646084	122.45047221330212	4.02	248.0	262.2
477189200	1441065802	31.27418141632258	122.45045364545874	4.06	247.0	262.09999999999997
477189200	1441065803	31.27416699999999	122.450433	4.1	246.00000000000003	262.0
477189200	1441065804	31.274151064731193	122.45041001980215	4.1499999999999995	245.25	262.0
477189200	1441065805	31.274134138878747	122.45038522051131	4.199999999999999	244.5	262.0
477189200	1441065806	31.274116893586797	122.45035931096511	4.25	243.75	262.0
477189200	1441065807	31.274100000000004	122.45033300000001	4.3	243.0	262.0
477189200	1441065808	31.274083827747944	122.4503066724903	4.366666666666666	242.33333333333334	262.0
477189200	1441065809	31.274067540397755	122.45027941746645	4.433333333333334	241.66666666666669	262.0
477189200	1441065810	31.274050000000003	122.45024999999998	4.5	241.00000000000003	262.0
477189200	1441065811	31.27403036903274	122.4502175498151	4.555555555555555	240.66666666666669	262.1111111111111
477189200	1441065812	31.274009011687795	122.45018265523872	4.611111111111111	240.33333333333337	262.22222222222223
477189200	1441065813	31.273986592586265	122.45014626924686	4.666666666666667	240.00000000000003	262.3333333333333
477189200	1441065814	31.273963776350303	122.45010934481384	4.722222222222222	239.6666666666667	262.4444444444444
477189200	1441065815	31.273941227603057	122.450072834912	4.777777777777778	239.33333333333331	262.5555555555556
477189200	1441065816	31.273919610968743	122.45003769251183	4.833333333333333	239.0	262.6666666666667
477189200	1441065817	31.273899591072627	122.45000487058189	4.888888888888889	238.66666666666666	262.7777777777778
477189200	1441065818	31.273881832540788	122.44997532208932	4.944444444444445	238.33333333333334	262.8888888888889
477189200	1441065819	31.273866999999992	122.44995	5.0	238.0	263.0
477189200	1441065820	31.27385548182903	122.44992943974188	5.016666666666667	238.16666666666666	263.0
477189200	1441065821	31.273846561413038	122.44991250659415	5.033333333333333	238.33333333333334	263.0
477189200	1441065822	31.273839245887686	122.44989764830044	5.05	238.50000000000003	263.0
477189200	1441065823	31.273832542387776	122.44988331260582	5.066666666666666	238.66666666666666	263.0
477189200	1441065824	31.273825458047448	122.44986794725656	5.083333333333333	238.83333333333331	263.0
477189200	1441065825	31.273816999999998	122.44985000000001	5.1	239.0	263.0
477189200	1441065826	31.273806401270644	122.4498282782916	5.136363636363636	239.0909090909091	262.90909090909093
477189200	1441065827	31.27379379845514	122.44980302841442	5.172727272727273	239.18181818181816	262.81818181818187
477189200	1441065828	31.273779554042076	122.4497748563581	5.209090909090909	239.27272727272728	262.72727272727275
477189200	1441065829	31.27376403052036	122.44974436811182	5.245454545454545	239.36363636363637	262.6363636363636
477189200	1441065830	31.27374759037931	122.4497121696642	5.281818181818181	239.45454545454544	262.54545454545456
477189200	1441065831	31.273730596108788	122.44967886700292	5.318181818181818	239.54545454545453	262.4545454545455
477189200	1441065832	31.27371341019918	122.44964506611491	5.3545454545454545	239.6363636363636	262.3636363636364
477189200	1441065833	31.273696395141545	122.4496113729861	5.390909090909091	239.72727272727272	262.27272727272725
477189200	1441065834	31.273679913427518	122.44957839360143	5.427272727272727	239.8181818181818	262.18181818181813
477189200	1441065835	31.273664327549408	122.44954673394498	5.463636363636364	239.90909090909088	262.0909090909091
477189200	1441065836	31.27365	122.44951699999999	5.5	239.99999999999997	262.0
477189200	1441065837	31.273637187591646	122.44948960585796	5.52	240.19999999999996	261.7
477189200	1441065838	31.27362572441282	122.44946419804626	5.54	240.4	261.4
477189200	1441065839	31.273615338870567	122.44944023120186	5.5600000000000005	240.6	261.09999999999997
477189200	1441065840	31.27360575937145	122.44941715996234	5.58	240.79999999999998	260.8
477189200	1441065841	31.273596714321645	122.44939443896592	5.6	240.99999999999997	260.5
477189200	1441065842	31.273587932126908	122.44937152285122	5.62	241.20000000000002	260.2
477189200	1441065843	31.273579141192634	122.44934786625743	5.640000000000001	241.4	259.90000000000003
477189200	1441065844	31.27357006992379	122.4493229238241	5.66	241.6	259.6
477189200	1441065845	31.273560446724897	122.4492961501914	5.68	241.8	259.3
477189200	1441065846	31.273550000000007	122.44926700000002	5.7	242.0	259.0
477189200	1441065847	31.27353853466482	122.449235103083	5.73	242.2	258.70000000000005
477189200	1441065848	31.273526161684146	122.44920079004015	5.76	242.39999999999998	258.40000000000003
477189200	1441065849	31.273513068535372	122.4491645666627	5.79	242.60000000000002	258.1
477189200	1441065850	31.273499442696394	122.44912693874137	5.82	242.8	257.8
477189200	1441065851	31.273485471645632	122.44908841206633	5.85	243.0	257.5
477189200	1441065852	31.27347134286203	122.44904949242714	5.88	243.2	257.20000000000005
477189200	1441065853	31.273457243825202	122.44901068561283	5.91	243.39999999999998	256.9
477189200	1441065854	31.27344336201531	122.4489724974118	5.94	243.60000000000002	256.6
477189200	1441065855	31.27342988491313	122.44893543361177	5.97	243.8	256.3
477189200	1441065856	31.273417000000002	122.4489	6.0	244.0	256.0
477189200	1441065857	31.273404844521114	122.44886657697522	6.023809523809524	244.0	255.42857142857142
477189200	1441065858	31.273393354775425	122.4488350433843	6.0476190476190474	244.0	254.85714285714286
477189200	1441065859	31.273382416824976	122.44880515268652	6.071428571428571	244.0	254.28571428571428
477189200	1441065860	31.27337191673151	122.44877665834137	6.095238095238095	244.0	253.71428571428572
477189200	1441065861	31.273361740556524	122.44874931380872	6.119047619047619	244.0	253.14285714285714
477189200	1441065862	31.27335177436126	122.44872287254869	6.142857142857143	244.0	252.57142857142858
477189200	1441065863	31.27334190420674	122.44869708802165	6.166666666666667	244.0	252.0
477189200	1441065864	31.27333201615378	122.44867171368819	6.190476190476191	244.0	251.42857142857142
477189200	1441065865	31.273321996262975	122.44864650300913	6.214285714285714	244.0	250.85714285714286
477189200	1441065866	31.273311730594752	122.44862120944556	6.238095238095238	244.0	250.28571428571428
477189200	1441065867	31.27330110520934	122.44859558645875	6.261904761904762	244.0	249.71428571428572
477189200	1441065868	31.27329000616678	122.44856938751025	6.285714285714286	244.0	249.14285714285714
477189200	1441065869	31.273278319526863	122.44854236606182	6.309523809523809	244.0	248.57142857142858
477189200	1441065870	31.27326593134923	122.44851427557552	6.333333333333333	244.0	248.0
477189200	1441065871	31.273252727693226	122.44848486951375	6.357142857142857	244.0	247.4285714285714
477189200	1441065872	31.273238594617986	122.44845390133924	6.380952380952381	244.0	246.85714285714286
477189200	1441065873	31.273223418182305	122.44842112451506	6.404761904761905	244.0	246.28571428571425
477189200	1441065874	31.27320708444473	122.44838629250476	6.428571428571429	244.0	245.71428571428572
477189200	1441065875	31.273189479463394	122.44834915877234	6.4523809523809526	244.0	245.14285714285714
477189200	1441065876	31.273170489296035	122.4483094767824	6.476190476190476	244.0	244.57142857142858
477189200	1441065877	31.273150000000008	122.44826700000002	6.5	244.0	244.0
477189200	1441065878	31.27312802632756	122.44822176132323	6.55	243.66666666666666	243.16666666666663
477189200	1441065879	31.27310509781318	122.44817491137827	6.6	243.33333333333331	242.33333333333334
477189200	1441065880	31.273081872688522	122.44812788022135	6.65	243.0	241.5
477189200	1441065881	31.27305900918732	122.44808209790585	6.7	242.66666666666666	240.66666666666663
477189200	1441065882	31.273037165545322	122.44803899448263	6.75	242.33333333333334	239.83333333333334
477189200	1441065883	31.273016999999996	122.448	6.8	242.0	239.0
477189200	1441065884	31.272999003770995	122.4479656622491	6.8	242.0	238.0
477189200	1441065885	31.272982999999996	122.447933	6.8	242.0	237.00000000000003
477189200	1441065886	31.272968409933277	122.44789879295149	6.85	241.75000000000003	236.00000000000003
477189200	1441065887	31.27295371532413	122.44786239352887	6.9	241.50000000000003	235.00000000000003
477189200	1441065888	31.272937163052962	122.44782379734104	6.95	241.25	234.0
477189200	1441065889	31.272917000000003	122.447783	7.0	241.00000000000003	233.0
477189200	1441065890	31.27289253277014	122.44774081413145	7.025	240.75000000000003	232.5
477189200	1441065891	31.272867306869102	122.4477013204007	7.05	240.5	232.00000000000003
477189200	1441065892	31.272845927532547	122.44766941647194	7.074999999999999	240.24999999999997	231.5
477189200	1441065893	31.272833000000002	122.44764999999998	7.1	239.99999999999997	230.99999999999997
477189200	1441065894	31.27283098208127	122.44764553708676	7.133333333333333	239.66666666666666	229.66666666666666
477189200	1441065895	31.27283374186296	122.44764876763523	7.166666666666667	239.33333333333331	228.33333333333331
477189200	1441065896	31.272833000000002	122.44764999999998	7.2	239.0	227.0
477189200	1441065897	31.272822095442006	122.44764072824184	7.225	238.75	226.25
477189200	1441065898	31.272800840314623	122.4476171892505	7.25	238.50000000000003	225.50000000000003
477189200	1441065899	31.272770665032205	122.4475768056313	7.275	238.25	224.75000000000003
477189200	1441065900	31.272733000000006	122.44751699999999	7.3	238.0	224.0
477189200	1441065901	31.272690410327275	122.4474399683341	7.35	237.49999999999997	222.5
477189200	1441065902	31.272649999999995	122.44736700000001	7.4	237.00000000000003	221.0
477189200	1441065903	31.272617790156794	122.44731784495131	7.45	236.25	220.25
477189200	1441065904	31.272590931498186	122.44728700230611	7.5	235.5	219.49999999999997
477189200	1441065905	31.272564357093493	122.44726265850271	7.55	234.75	218.75
477189200	1441065906	31.272533	122.447233	7.6	234.0	218.0
477189200	1441065907	31.27249451315083	122.44719076879464	7.633333333333333	233.66666666666666	216.33333333333334
477189200	1441065908	31.27245742902376	122.44714692894807	7.666666666666667	233.33333333333334	214.66666666666669
477189200	1441065909	31.272432999999996	122.44711700000002	7.7	233.0	213.0
477189200	1441065910	31.272428213011132	122.44711098762349	7.733333333333333	232.33333333333334	212.00000000000003
477189200	1441065911	31.272432993138892	122.44711684213087	7.766666666666667	231.66666666666663	211.0
477189200	1441065912	31.272432999999996	122.44711700000002	7.8	230.99999999999997	210.00000000000003
477189200	1441065913	31.272417307475088	122.447098172792	7.8	230.5	209.25
477189200	1441065914	31.272388646498722	122.44706417240587	7.8	230.0	208.5
477189200	1441065915	31.272353162271077	122.44702308582096	7.8	229.49999999999997	207.75
477189200	1441065916	31.272317000000005	122.44698299999999	7.8	229.0	207.0
477189200	1441065917	31.272284656858357	122.44695001121015	7.85	228.25	205.75
477189200	1441065918	31.272254037844576	122.44692225301402	7.9	227.5	204.5
477189200	1441065919	31.272221399909363	122.4468958683085	7.95	226.75000000000003	203.25
477189200	1441065920	31.272182999999995	122.446867	8.0	226.0	202.0
477189200	1441065921	31.272137102546715	122.44683327535338	8.0	225.33333333333334	201.00000000000003
477189200	1441065922	31.272090001924703	122.44679825902493	8.0	224.66666666666666	200.0
477189200	1441065923	31.272050000000004	122.44676700000001	8.0	224.0	199.0
477189200	1441065924	31.272022117132806	122.44674277355274	8.025	223.25	197.75000000000003
477189200	1441065925	31.271998247641594	122.44672176018435	8.05	222.5	196.5
477189200	1441065926	31.271967004330644	122.44669836671896	8.075	221.75	195.25
477189200	1441065927	31.271917	122.44666700000002	8.1	221.0	194.0
477189200	1441065928	31.271843327511544	122.44662519511498	8.149999999999999	220.0	192.49999999999997
477189200	1441065929	31.271766999999997	122.44658300000002	8.2	219.00000000000003	191.0
477189200	1441065930	31.271709760618243	122.44655087450396	8.2	218.25	190.0
477189200	1441065931	31.271670352268544	122.44652841353565	8.2	217.5	189.0
477189200	1441065932	31.27164176778533	122.4465124957958	8.2	216.75	188.0
477189200	1441065933	31.271617000000003	122.4465	8.2	216.0	187.0
477189200	1441065934	31.27159040219421	122.44648831832284	8.216666666666667	215.16666666666669	186.0
477189200	1441065935	31.271561769456657	122.44647689674393	8.233333333333333	214.33333333333331	185.0
477189200	1441065936	31.271532257327895	122.4464656946931	8.25	213.5	184.0
477189200	1441065937	31.271503021348483	122.44645467159968	8.266666666666667	212.66666666666669	183.00000000000003
477189200	1441065938	31.271475217058995	122.4464437868925	8.283333333333333	211.83333333333334	182.0
477189200	1441065939	31.271449999999998	122.44643300000001	8.3	211.0	181.0
477189200	1441065940	31.2714269926671	122.44642216067558	8.325000000000001	210.25	179.75000000000003
477189200	1441065941	31.271399685375933	122.44641067997567	8.350000000000001	209.5	178.5
477189200	1441065942	31.27136003539694	122.4463978592864	8.375	208.75000000000003	177.25
477189200	1441065943	31.271300000000004	122.44638299999998	8.4	208.0	176.0
477189200	1441065944	31.271217336200632	122.44636610711255	8.4	207.0	174.49999999999997
477189200	1441065945	31.271132999999992	122.44634999999998	8.4	206.0	173.0
477189200	1441065946	31.271068324551198	122.44633746898165	8.4	205.25	172.0
477189200	1441065947	31.27102295262165	122.44632837385626	8.4	204.5	171.0
477189200	1441065948	31.270991104381405	122.4463218418014	8.4	203.75	170.0
477189200	1441065949	31.27096700000001	122.44631699999998	8.4	203.0	169.0
477189200	1441065950	31.270945648009377	122.44631310065786	8.4	202.14285714285714	168.0
477189200	1441065951	31.270925210392324	122.44630989606144	8.4	201.28571428571428	167.0
477189200	1441065952	31.270904637494255	122.44630726351721	8.4	200.42857142857142	166.0
477189200	1441065953	31.270882879660604	122.446305080332	8.4	199.57142857142858	165.0
477189200	1441065954	31.27085888723678	122.44630322381263	8.4	198.71428571428572	164.0
477189200	1441065955	31.27083161056813	122.44630157126625	8.4	197.8571428571429	163.0
477189200	1441065956	31.270800000000005	122.4463	8.4	197.0	162.0
477189200	1441065957	31.270763377352093	122.44629851116697	8.4	196.25	161.5
477189200	1441065958	31.270722550341695	122.44629760130277	8.4	195.5	161.0
477189200	1441065959	31.270678698160427	122.44629789078749	8.4	194.75	160.5
477189200	1441065960	31.270632999999997	122.4463	8.4	194.0	160.0
477189200	1441065961	31.270586389310296	122.44630446315742	8.383333333333333	192.83333333333331	159.33333333333334
477189200	1441065962	31.270538816574703	122.4463114698343	8.366666666666667	191.66666666666666	158.66666666666666
477189200	1441065963	31.270489986534674	122.44632112344425	8.350000000000001	190.5	158.0
477189200	1441065964	31.270439603931546	122.44633352740034	8.333333333333334	189.33333333333334	157.33333333333334
477189200	1441065965	31.270387373506363	122.44634878511502	8.316666666666666	188.16666666666666	156.66666666666666
477189200	1441065966	31.270332999999994	122.44636700000001	8.3	187.0	156.0
477189200	1441065967	31.270276816206916	122.44638792855055	8.271428571428572	185.71428571428572	155.71428571428572
477189200	1441065968	31.27022166713774	122.44640993960175	8.242857142857144	184.42857142857142	155.42857142857142
477189200	1441065969	31.270171025858428	122.44643105508015	8.214285714285715	183.14285714285714	155.14285714285714
477189200	1441065970	31.27012836543636	122.44644929691968	8.185714285714285	181.85714285714286	154.85714285714286
477189200	1441065971	31.270097158940068	122.44646268705945	8.157142857142857	180.57142857142856	154.57142857142858
477189200	1441065972	31.270080879438503	122.44646924744033	8.128571428571428	179.28571428571428	154.28571428571428
477189200	1441065973	31.270083	122.44646699999998	8.1	178.0	154.0
477189200	1441065974	31.270101382849266	122.44645690629511	8.066666666666666	176.66666666666666	154.0
477189200	1441065975	31.27011144684366	122.44645168639427	8.033333333333333	175.33333333333334	154.0
477189200	1441065976	31.270083	122.44646699999998	8.0	174.0	154.0
477189200	1441065977	31.269998269785518	122.44651199792854	8.0	172.66666666666669	154.0
477189200	1441065978	31.269889161515138	122.44656979566058	8.0	171.33333333333334	154.0
477189200	1441065979	31.269799999999993	122.446617	8.0	170.0	154.0
477189200	1441065980	31.269763714487308	122.44663623318712	8.0	169.50000000000003	154.0
477189200	1441065981	31.26976765182597	122.44663417855438	8.0	169.00000000000003	154.0
477189200	1441065982	31.269787763251788	122.446623534645	8.0	168.5	154.0
477189200	1441065983	31.269799999999993	122.446617	8.0	168.0	154.0
477189200	1441065984	31.2697859504185	122.4466243680931	8.025	167.5	154.0
477189200	1441065985	31.26974975129395	122.44664381207652	8.05	167.0	154.0
477189200	1441065986	31.269701176521863	122.44667060001888	8.075	166.5	154.0
477189200	1441065987	31.26965	122.44670000000002	8.1	166.0	154.0
477189200	1441065988	31.26960371418726	122.44672825963062	8.133333333333333	165.00000000000003	154.0
477189200	1441065989	31.269560685772333	122.44675554457423	8.166666666666666	164.0	154.0
477189200	1441065990	31.269517	122.446783	8.2	163.0	154.0
477189200	1441065991	31.269469636522214	122.44681136955973	8.2	163.0	154.0
477189200	1441065992	31.269419152624074	122.44683979085993	8.2	163.0	154.0
477189200	1441065993	31.269366999999985	122.446867	8.2	163.0	154.0
477189200	1441065994	31.26931535321789	122.44689164812878	8.25	162.75	154.0
477189200	1441065995	31.269269278336072	122.44691204658047	8.3	162.50000000000003	154.0
477189200	1441065996	31.26923456428617	122.44692642174124	8.35	162.25	154.0
477189200	1441065997	31.269217000000005	122.446933	8.4	162.0	154.0
477189200	1441065998	31.269217439853307	122.44693217382364	8.45	162.0	154.0
477189200	1441065999	31.269217000000005	122.446933	8.5	162.0	154.0
477189200	1441066000	31.269196667332352	122.44694438131857	8.516666666666666	161.66666666666666	153.83333333333334
477189200	1441066001	31.269156649917214	122.4469659402513	8.533333333333333	161.33333333333334	153.66666666666669
477189200	1441066002	31.269101961114455	122.44699497918744	8.55	161.0	153.50000000000003
477189200	1441066003	31.26903761428479	122.44702880051979	8.566666666666666	160.66666666666666	153.33333333333334
477189200	1441066004	31.268968622791242	122.4470647066515	8.583333333333332	160.33333333333331	153.16666666666666
477189200	1441066005	31.26889999999999	122.4471	8.6	160.0	153.0
477189200	1441066006	31.268835855217695	122.44713247640124	8.645454545454545	159.8181818181818	152.9090909090909
477189200	1441066007	31.268776681501798	122.44716190531345	8.690909090909091	159.63636363636363	152.8181818181818
477189200	1441066008	31.268722067846706	122.4471885495974	8.736363636363636	159.45454545454544	152.72727272727272
477189200	1441066009	31.26867160324641	122.4472126721119	8.781818181818181	159.27272727272725	152.63636363636365
477189200	1441066010	31.268624876694453	122.44723453571405	8.827272727272726	159.0909090909091	152.54545454545456
477189200	1441066011	31.26858147718407	122.44725440325948	8.872727272727273	158.9090909090909	152.45454545454544
477189200	1441066012	31.268540993708186	122.44727253760249	8.918181818181818	158.72727272727272	152.36363636363637
477189200	1441066013	31.268503015259466	122.44728920159623	8.963636363636363	158.54545454545453	152.27272727272728
477189200	1441066014	31.268467130830384	122.44730465809299	9.009090909090908	158.36363636363635	152.18181818181822
477189200	1441066015	31.268432929413194	122.44731916994404	9.054545454545455	158.1818181818182	152.0909090909091
477189200	1441066016	31.268399999999993	122.447333	9.1	158.0	152.0
477189200	1441066017	31.268367931338496	122.44734640248222	9.129999999999999	158.0	151.8
477189200	1441066018	31.268336311199196	122.44735959709739	9.16	158.0	151.60000000000002
477189200	1441066019	31.268304727108266	122.44737279492308	9.19	158.0	151.4
477189200	1441066020	31.26827276659175	122.44738620703636	9.22	158.0	151.20000000000002
477189200	1441066021	31.268240017175593	122.44740004451378	9.25	158.0	151.00000000000003
477189200	1441066022	31.268206066385638	122.44741451843133	9.28	158.0	150.8
477189200	1441066023	31.268170501747594	122.4474298398644	9.31	158.0	150.6
477189200	1441066024	31.268132910787042	122.4474462198877	9.34	158.0	150.4
477189200	1441066025	31.268092881029425	122.44746386957519	9.370000000000001	158.0	150.20000000000002
477189200	1441066026	31.268049999999995	122.44748300000002	9.4	158.0	150.0
477189200	1441066027	31.268003985516224	122.44750375738151	9.438095238095238	158.0	149.52380952380952
477189200	1441066028	31.26795507656497	122.44752602852722	9.476190476190476	158.0	149.04761904761907
477189200	1441066029	31.267903642425537	122.44754963539215	9.514285714285714	158.0	148.57142857142858
477189200	1441066030	31.267850052377362	122.44757439993192	9.552380952380952	158.0	148.0952380952381
477189200	1441066031	31.267794675699957	122.44760014410271	9.59047619047619	158.0	147.61904761904762
477189200	1441066032	31.267737881673003	122.44762668986141	9.628571428571428	158.0	147.14285714285714
477189200	1441066033	31.267680039576305	122.44765385916565	9.666666666666666	158.0	146.66666666666666
477189200	1441066034	31.26762151868986	122.44768147397393	9.704761904761904	158.0	146.19047619047618
477189200	1441066035	31.267562688293793	122.44770935624558	9.742857142857142	158.0	145.7142857142857
477189200	1441066036	31.26750391766847	122.44773732794079	9.78095238095238	158.0	145.23809523809524
477189200	1441066037	31.267445576094367	122.44776521102065	9.81904761904762	158.0	144.7619047619048
477189200	1441066038	31.26738803285217	122.44779282744716	9.857142857142858	158.0	144.2857142857143
477189200	1441066039	31.26733165722274	122.44781999918318	9.895238095238096	158.0	143.80952380952382
477189200	1441066040	31.26727681848709	122.44784654819233	9.933333333333334	158.0	143.33333333333334
477189200	1441066041	31.267223885926416	122.44787229643912	9.971428571428572	158.0	142.85714285714286
477189200	1441066042	31.267173228822067	122.4478970658887	10.00952380952381	158.0	142.38095238095238
477189200	1441066043	31.267125216455486	122.4479206785069	10.047619047619047	158.0	141.9047619047619
477189200	1441066044	31.26708021810828	122.44794295626015	10.085714285714285	158.0	141.42857142857142
477189200	1441066045	31.267038603062105	122.44796372111523	10.123809523809523	158.0	140.95238095238096
477189200	1441066046	31.267000740598743	122.4479827950394	10.161904761904761	158.0	140.47619047619048
477189200	1441066047	31.266966999999994	122.448	10.2	158.0	140.0
477189200	1441066048	31.266937430009303	122.44801534487594	10.209999999999999	157.8	139.2
477189200	1441066049	31.266910797216557	122.44802958619097	10.219999999999999	157.6	138.4
477189200	1441066050	31.266885547672732	122.44804366737817	10.23	157.39999999999998	137.6
477189200	1441066051	31.266860127428373	122.44805853186864	10.24	157.2	136.79999999999998
477189200	1441066052	31.266832982533522	122.44807512309134	10.25	157.0	136.0
477189200	1441066053	31.266802559037647	122.44809438447304	10.26	156.79999999999998	135.20000000000002
477189200	1441066054	31.266767302989383	122.44811725943751	10.27	156.59999999999997	134.4
477189200	1441066055	31.26672566043644	122.44814469140474	10.280000000000001	156.39999999999998	133.60000000000002
477189200	1441066056	31.266676077425135	122.44817762378948	10.290000000000001	156.20000000000002	132.8
477189200	1441066057	31.266617000000004	122.44821699999999	10.3	156.0	132.0
477189200	1441066058	31.266548220817512	122.44826287728394	10.333333333333334	155.5	131.16666666666669
477189200	1441066059	31.266474918990745	122.44831176828222	10.366666666666667	155.0	130.33333333333334
477189200	1441066060	31.26640362025291	122.44835929950614	10.4	154.5	129.5
477189200	1441066061	31.266340850344204	122.44840109749303	10.433333333333334	154.0	128.66666666666669
477189200	1441066062	31.266293135010393	122.44843278880143	10.466666666666667	153.5	127.83333333333334
477189200	1441066063	31.266266999999992	122.44845	10.5	153.0	127.00000000000001
477189200	1441066064	31.266264149318282	122.44845167161351	10.5	152.5	125.5
477189200	1441066065	31.266266999999992	122.44845	10.5	152.0	124.0
477189200	1441066066	31.26625728646485	122.44845768463976	10.5	151.8	123.6
477189200	1441066067	31.266233299642483	122.44847618166786	10.5	151.60000000000002	123.19999999999999
477189200	1441066068	31.26619746958818	122.44850413637722	10.5	151.4	122.8
477189200	1441066069	31.266152226356034	122.44854019405774	10.5	151.20000000000002	122.39999999999999
477189200	1441066070	31.2661	122.44858300000001	10.5	151.0	122.0
477189200	1441066071	31.266043490102582	122.4486310009655	10.5	150.33333333333334	120.66666666666667
477189200	1441066072	31.26598647435994	122.44868184959246	10.5	149.66666666666666	119.33333333333333
477189200	1441066073	31.265933000000008	122.44873299999999	10.5	149.0	118.00000000000001
477189200	1441066074	31.2658858439756	122.44878265434942	10.466666666666667	148.66666666666666	117.33333333333336
477189200	1441066075	31.265842702123887	122.44883200691768	10.433333333333334	148.33333333333334	116.66666666666667
477189200	1441066076	31.2658	122.448883	10.4	148.0	116.00000000000001
477189200	1441066077	31.26575643028371	122.44893515939047	10.366666666666667	147.00000000000003	115.33333333333336
477189200	1441066078	31.265719754170995	122.44897834493008	10.333333333333334	146.0	114.66666666666667
477189200	1441066079	31.265700000000002	122.44900000000001	10.3	145.0	114.00000000000001
477189200	1441066080	31.265702652837756	122.44899350262484	10.275	144.50000000000003	113.75000000000001
477189200	1441066081	31.265715024651566	122.44897596936426	10.25	144.0	113.50000000000001
477189200	1441066082	31.26571988413939	122.44897045142085	10.225	143.5	113.25
477189200	1441066083	31.265700000000002	122.44900000000001	10.2	143.0	113.0
477189200	1441066084	31.265646381460925	122.44907647858257	10.149999999999999	141.5	112.0
477189200	1441066085	31.265583	122.449167	10.1	140.0	111.0
477189200	1441066086	31.26553567575172	122.44923627050991	10.05	139.25	110.75
477189200	1441066087	31.265504660897353	122.44928412010593	10.0	138.49999999999997	110.5
477189200	1441066088	31.265483815598312	122.44931915965631	9.95	137.75	110.25
477189200	1441066089	31.265466999999997	122.44935	9.9	137.0	110.0
477189200	1441066090	31.265449101780703	122.44938389905798	9.875	136.25	109.75
477189200	1441066091	31.26542911878438	122.44942270313959	9.850000000000001	135.50000000000003	109.50000000000001
477189200	1441066092	31.265407076396205	122.44946690565169	9.825000000000001	134.75000000000003	109.25
477189200	1441066093	31.265383000000003	122.44951699999999	9.8	134.0	109.0
477189200	1441066094	31.265356958660092	122.44957319928878	9.766666666666667	133.33333333333334	109.0
477189200	1441066095	31.26532919616834	122.44963459542085	9.733333333333333	132.66666666666666	109.0
477189200	1441066096	31.2653	122.4497	9.7	132.0	109.0
477189200	1441066097	31.265270039697285	122.44976728461273	9.666666666666666	131.33333333333334	109.0
477189200	1441066098	31.26524151306868	122.44983056077571	9.633333333333333	130.66666666666666	109.0
477189200	1441066099	31.265217	122.44988300000001	9.6	130.0	109.0
477189200	1441066100	31.265198397867927	122.44991988602763	9.575	129.25	109.0
477189200	1441066101	31.26518487397436	122.44994495148133	9.55	128.5	109.0
477189200	1441066102	31.265174913094917	122.4499640411958	9.525	127.75000000000001	109.0
477189200	1441066103	31.265167	122.449983	9.5	127.00000000000001	109.0
477189200	1441066104	31.265159220695196	122.45000755674238	9.475	126.25000000000001	109.0
477189200	1441066105	31.265148066137304	122.45004297635943	9.45	125.5	109.0
477189200	1441066106	31.265129628514103	122.45009440780126	9.425	124.75	109.0
477189200	1441066107	31.265100000000004	122.450167	9.4	124.0	109.0
477189200	1441066108	31.265058455383063	122.45026011907187	9.4	124.0	109.0
477189200	1441066109	31.265017	122.45035	9.4	124.0	109.0
477189200	1441066110	31.26498734014608	122.45041407650567	9.425	123.74999999999999	109.0
477189200	1441066111	31.264967255155607	122.45045770808049	9.45	123.5	109.0
477189200	1441066112	31.26495104259189	122.45049323562061	9.475	123.25000000000001	109.0
477189200	1441066113	31.264933	122.450533	9.5	123.00000000000001	109.0
477189200	1441066114	31.26490932365977	122.4505852132759	9.5	122.75	109.0
477189200	1441066115	31.264883804847376	122.45064157230864	9.5	122.50000000000001	109.0
477189200	1441066116	31.26486213360686	122.45068964518177	9.5	122.25	109.0
477189200	1441066117	31.264849999999996	122.450717	9.5	122.0	109.0
477189200	1441066118	31.26485021536657	122.4507173738663	9.5	122.0	109.0
477189200	1441066119	31.264854076133464	122.45070917984688	9.5	122.0	109.0
477189200	1441066120	31.264849999999996	122.450717	9.5	122.0	109.0
477189200	1441066121	31.26482929917945	122.45075936289584	9.52	121.80000000000001	109.2
477189200	1441066122	31.264794863953266	122.45083058316948	9.54	121.6	109.4
477189200	1441066123	31.26475247912551	122.45091892197976	9.56	121.4	109.60000000000001
477189200	1441066124	31.26470792952181	122.45101264051384	9.58	121.19999999999999	109.8
477189200	1441066125	31.264667000000003	122.4511	9.6	121.0	110.0
477189200	1441066126	31.26463426569847	122.4511716651783	9.618181818181817	120.90909090909092	109.9090909090909
477189200	1441066127	31.264609462764085	122.4512279146912	9.636363636363637	120.81818181818181	109.81818181818183
477189200	1441066128	31.264591117584523	122.4512714306418	9.654545454545454	120.72727272727273	109.72727272727273
477189200	1441066129	31.264577756539246	122.45130489512245	9.672727272727272	120.63636363636365	109.63636363636363
477189200	1441066130	31.264567906001968	122.45133099021805	9.690909090909091	120.54545454545453	109.54545454545455
477189200	1441066131	31.26456009234255	122.45135239800881	9.709090909090909	120.45454545454545	109.45454545454545
477189200	1441066132	31.264552841928243	122.45137180057164	9.727272727272728	120.36363636363635	109.36363636363637
477189200	1441066133	31.26454468112444	122.45139187998129	9.745454545454546	120.27272727272727	109.27272727272728
477189200	1441066134	31.264534136294685	122.45141531831031	9.763636363636364	120.18181818181819	109.18181818181817
477189200	1441066135	31.264519733800466	122.45144479762823	9.781818181818183	120.09090909090908	109.0909090909091
477189200	1441066136	31.26450000000001	122.451483	9.8	119.99999999999999	109.0
477189200	1441066137	31.264473932665883	122.45153179143621	9.833333333333334	119.99999999999999	108.77777777777779
477189200	1441066138	31.264442415243305	122.4515897737522	9.866666666666667	119.99999999999999	108.55555555555556
477189200	1441066139	31.264406802597733	122.45165473271763	9.9	119.99999999999999	108.33333333333333
477189200	1441066140	31.264368449597747	122.45172445410691	9.933333333333334	119.99999999999999	108.11111111111111
477189200	1441066141	31.26432871111613	122.45179672370084	9.966666666666667	119.99999999999999	107.88888888888889
477189200	1441066142	31.264288942030483	122.45186932728755	10.0	119.99999999999999	107.66666666666667
477189200	1441066143	31.264250497223422	122.45194005066296	10.033333333333333	119.99999999999999	107.44444444444444
477189200	1441066144	31.264214731582605	122.45200667963043	10.066666666666666	119.99999999999999	107.22222222222221
477189200	1441066145	31.264182999999996	122.452067	10.1	119.99999999999999	107.0
477189200	1441066146	31.264156303727614	122.45211938819665	10.10909090909091	119.8181818181818	107.0909090909091
477189200	1441066147	31.264134229443847	122.45216458308575	10.118181818181817	119.63636363636364	107.18181818181817
477189200	1441066148	31.26411601018082	122.45220391413844	10.127272727272727	119.45454545454544	107.27272727272727
477189200	1441066149	31.264100878968026	122.45223871082182	10.136363636363637	119.27272727272728	107.36363636363637
477189200	1441066150	31.26408806883288	122.45227030260001	10.145454545454545	119.09090909090908	107.45454545454545
477189200	1441066151	31.26407681280111	122.45230001893489	10.154545454545454	118.90909090909092	107.54545454545455
477189200	1441066152	31.264066343897085	122.4523291892863	10.163636363636362	118.72727272727273	107.63636363636363
477189200	1441066153	31.264055895143898	122.45235914311263	10.172727272727272	118.54545454545456	107.72727272727272
477189200	1441066154	31.264044699563346	122.45239120987064	10.181818181818182	118.36363636363637	107.81818181818183
477189200	1441066155	31.264031990175823	122.45242671901545	10.19090909090909	118.1818181818182	107.9090909090909
477189200	1441066156	31.264017000000003	122.452467	10.2	118.00000000000001	108.0
477189200	1441066157	31.26399915046776	122.45251297787549	10.218181818181817	118.0909090909091	107.63636363636364
477189200	1441066158	31.263978616671004	122.45256396009471	10.236363636363636	118.1818181818182	107.27272727272727
477189200	1441066159	31.263955762117806	122.45261884971175	10.254545454545454	118.2727272727273	106.90909090909092
477189200	1441066160	31.26393095031767	122.452676549782	10.272727272727272	118.36363636363637	106.54545454545455
477189200	1441066161	31.263904544781887	122.45273596336231	10.290909090909091	118.45454545454545	106.18181818181819
477189200	1441066162	31.26387690902365	122.4527959935116	10.309090909090909	118.54545454545456	105.81818181818181
477189200	1441066163	31.263848406558257	122.45285554329062	10.327272727272728	118.63636363636364	105.45454545454547
477189200	1441066164	31.26381940090302	122.45291351576257	10.345454545454546	118.72727272727273	105.0909090909091
477189200	1441066165	31.263790255577256	122.45296881399271	10.363636363636363	118.81818181818181	104.72727272727273
477189200	1441066166	31.263761334102053	122.45302034104867	10.381818181818183	118.90909090909092	104.36363636363637
477189200	1441066167	31.26373299999999	122.453067	10.4	119.0	104.0
477189200	1441066168	31.263705537896307	122.45310809104133	10.40625	118.9375	103.50000000000001
477189200	1441066169	31.263678916821824	122.4531445028599	10.4125	118.87500000000001	103.0
477189200	1441066170	31.26365302690699	122.45317752126448	10.418750000000001	118.8125	102.50000000000001
477189200	1441066171	31.263627758280602	122.45320843206207	10.425	118.74999999999999	102.0
477189200	1441066172	31.263603001069995	122.45323852105813	10.43125	118.68750000000001	101.50000000000001
477189200	1441066173	31.26357864540129	122.45326907405659	10.4375	118.625	101.0
477189200	1441066174	31.26355458139929	122.4533013768599	10.44375	118.56250000000001	100.50000000000001
477189200	1441066175	31.26353069918749	122.45333671526915	10.45	118.50000000000001	100.00000000000001
477189200	1441066176	31.26350688888777	122.45337637508399	10.45625	118.4375	99.5
477189200	1441066177	31.26348304062004	122.45342164210265	10.4625	118.37500000000001	99.00000000000001
477189200	1441066178	31.263459044501744	122.45347380212196	10.46875	118.3125	98.5
477189200	1441066179	31.263434790647224	122.45353414093707	10.475	118.25000000000003	98.00000000000001
477189200	1441066180	31.26341016916701	122.45360394434164	10.48125	118.18750000000001	97.5
477189200	1441066181	31.26338507016687	122.45368449812742	10.4875	118.125	97.00000000000001
477189200	1441066182	31.263359383746806	122.45377708808428	10.49375	118.06250000000003	96.5
477189200	1441066183	31.263333	122.453883	10.5	118.00000000000001	96.00000000000001
477189200	1441066184	31.263306471399712	122.45399852805197	10.5	117.50000000000001	96.00000000000001
477189200	1441066185	31.263283	122.4541	10.5	117.0	96.00000000000001
477189200	1441066186	31.26326545068305	122.45416590749346	10.45	116.5	95.75000000000001
477189200	1441066187	31.263252689796854	122.45420336403193	10.4	116.00000000000001	95.50000000000001
477189200	1441066188	31.263242584017206	122.45422663855753	10.350000000000001	115.49999999999999	95.25
477189200	1441066189	31.263232999999993	122.45425	10.3	115.0	95.0
477189200	1441066190	31.263222207290546	122.45428517519781	10.275	114.5	95.0
477189200	1441066191	31.26321008702919	122.45433372265207	10.25	114.00000000000001	95.0
477189200	1441066192	31.263196923253716	122.45439465878019	10.225	113.5	95.0
477189200	1441066193	31.263182999999994	122.454467	10.2	113.0	95.0
477189200	1441066194	31.263168989680285	122.45454696204723	10.166666666666666	112.33333333333333	95.0
477189200	1441066195	31.26315711823067	122.45461955793309	10.133333333333333	111.66666666666667	95.0
477189200	1441066196	31.263150000000003	122.454667	10.1	111.0	95.0
477189200	1441066197	31.263149015716543	122.45467840701305	10.1	111.0	95.0
477189200	1441066198	31.263150611544443	122.45467052339947	10.1	111.0	95.0
477189200	1441066199	31.263150000000003	122.454667	10.1	111.0	95.0
477189200	1441066200	31.26314341761277	122.4546866739744	10.1	110.71428571428572	94.85714285714286
477189200	1441066201	31.263131196955154	122.45472912775432	10.1	110.42857142857143	94.71428571428572
477189200	1441066202	31.263114694605452	122.4547891300868	10.1	110.14285714285715	94.57142857142857
477189200	1441066203	31.263095267142983	122.45486144972013	10.1	109.85714285714285	94.42857142857144
477189200	1441066204	31.26307427115413	122.45494085540777	10.1	109.57142857142857	94.28571428571429
477189200	1441066205	31.26305306323634	122.45502211591099	10.1	109.28571428571429	94.14285714285715
477189200	1441066206	31.26303299999999	122.4551	10.1	109.0	94.0
477189200	1441066207	31.263015058637606	122.45517071787658	10.1	109.0	93.66666666666667
477189200	1441066208	31.262998698624713	122.45523624543794	10.1	109.0	93.33333333333333
477189200	1441066209	31.262983	122.45530000000001	10.1	109.0	93.0
477189200	1441066210	31.262967242937837	122.45536466799328	10.114285714285714	108.85714285714285	92.85714285714286
477189200	1441066211	31.26295150817958	122.45543001232369	10.128571428571428	108.71428571428572	92.71428571428572
477189200	1441066212	31.262936076610526	122.45549506501757	10.142857142857142	108.57142857142857	92.57142857142857
477189200	1441066213	31.262921229117968	122.45555885810256	10.157142857142857	108.42857142857143	92.42857142857143
477189200	1441066214	31.262907246591105	122.45562042360773	10.17142857142857	108.28571428571428	92.28571428571429
477189200	1441066215	31.262894409920932	122.45567879356312	10.185714285714285	108.14285714285715	92.14285714285715
477189200	1441066216	31.262882999999995	122.455733	10.2	108.0	92.0
477189200	1441066217	31.262873198555077	122.45578236748274	10.2	107.81818181818183	91.81818181818183
477189200	1441066218	31.26286479064479	122.45582739070584	10.2	107.63636363636363	91.63636363636363
477189200	1441066219	31.262857462159257	122.45586885689508	10.2	107.45454545454545	91.45454545454545
477189200	1441066220	31.262850898987292	122.45590755327528	10.2	107.27272727272727	91.27272727272728
477189200	1441066221	31.262844787016476	122.45594426707032	10.2	107.0909090909091	91.0909090909091
477189200	1441066222	31.262838812133406	122.45597978550335	10.2	106.9090909090909	90.9090909090909
477189200	1441066223	31.262832660223687	122.4560148957968	10.2	106.72727272727272	90.72727272727273
477189200	1441066224	31.262826017172088	122.45605038517247	10.2	106.54545454545455	90.54545454545455
477189200	1441066225	31.26281856886248	122.45608704085147	10.2	106.36363636363636	90.36363636363637
477189200	1441066226	31.26281000117781	122.45612565005418	10.2	106.18181818181817	90.18181818181817
477189200	1441066227	31.2628	122.456167	10.2	106.0	90.0
477189200	1441066228	31.262788332170434	122.45621180647917	10.209999999999999	105.9	89.5
477189200	1441066229	31.262775088372134	122.45626049956844	10.219999999999999	105.8	89.0
477189200	1441066230	31.26276044024785	122.45631343791594	10.23	105.7	88.5
477189200	1441066231	31.262744559439327	122.45637098016977	10.24	105.6	88.0
477189200	1441066232	31.26272761758723	122.45643348497775	10.25	105.5	87.5
477189200	1441066233	31.26270978633094	122.45650131098766	10.26	105.4	87.00000000000001
477189200	1441066234	31.26269123730847	122.45657481684708	10.27	105.3	86.5
477189200	1441066235	31.262672142156298	122.45665436120376	10.280000000000001	105.2	86.0
477189200	1441066236	31.262652672509176	122.45674030270543	10.290000000000001	105.10000000000001	85.5
477189200	1441066237	31.262633	122.45683300000002	10.3	105.00000000000001	85.0
477189200	1441066238	31.262613433680816	122.45693157034637	10.316666666666666	105.00000000000001	84.50000000000001
477189200	1441066239	31.262594832294333	122.45703016544907	10.333333333333334	105.00000000000001	84.0
477189200	1441066240	31.262578192024105	122.45712169563194	10.350000000000001	105.00000000000001	83.5
477189200	1441066241	31.26256450907319	122.45719907122673	10.366666666666667	105.00000000000001	83.0
477189200	1441066242	31.26255477965832	122.45725520257021	10.383333333333333	105.00000000000001	82.50000000000001
477189200	1441066243	31.26255	122.457283	10.4	105.00000000000001	82.0
477189200	1441066244	31.262550006961455	122.45728259454356	10.4	104.50000000000001	81.5
477189200	1441066245	31.26255	122.457283	10.4	104.0	81.0
477189200	1441066246	31.26254536867407	122.45731236616153	10.375	103.5	80.25
477189200	1441066247	31.262536900348586	122.45736650401898	10.350000000000001	103.0	79.49999999999999
477189200	1441066248	31.262526731844204	122.45743313986489	10.325000000000001	102.50000000000001	78.75
477189200	1441066249	31.262516999999992	122.45750000000001	10.3	102.0	78.0
477189200	1441066250	31.26250944829564	122.45755782308382	10.3	101.75	77.5
477189200	1441066251	31.262504246686703	122.45760939717502	10.3	101.5	77.0
477189200	1441066252	31.262501171736805	122.4576605226791	10.3	101.25	76.5
477189200	1441066253	31.262500000000003	122.457717	10.3	101.0	76.0
477189200	1441066254	31.262500298038876	122.45778301669358	10.266666666666667	100.66666666666667	75.66666666666667
477189200	1441066255	31.262500792486343	122.45785630892317	10.233333333333333	100.33333333333333	75.33333333333333
477189200	1441066256	31.262500000000003	122.45793300000001	10.2	100.0	75.0
477189200	1441066257	31.262496885773626	122.45800849105996	10.174999999999999	99.5	74.5
477189200	1441066258	31.26249220912395	122.45807529455504	10.149999999999999	99.0	74.0
477189200	1441066259	31.262487177910344	122.45812520077145	10.125	98.5	73.50000000000001
477189200	1441066260	31.262483	122.45815	10.1	98.0	73.0
477189200	1441066261	31.262480710489708	122.45814734702701	10.1	97.66666666666667	72.66666666666667
477189200	1441066262	31.26248065340351	122.45813835461045	10.1	97.33333333333333	72.33333333333333
477189200	1441066263	31.262483	122.45815	10.1	97.0	72.0
477189200	1441066264	31.26248769284793	122.45820142579939	10.033333333333333	96.33333333333334	71.66666666666667
477189200	1441066265	31.26249375978709	122.45828043601551	9.966666666666667	95.66666666666667	71.33333333333333
477189200	1441066266	31.26249999999999	122.458367	9.9	95.0	71.0
477189200	1441066267	31.262505555208755	122.4584446164296	9.833333333333334	94.0	71.0
477189200	1441066268	31.262510937137044	122.45851090131414	9.766666666666666	93.0	71.0
477189200	1441066269	31.262517	122.458567	9.7	92.0	71.0
477189200	1441066270	31.262524361368754	122.45861464471477	9.674999999999999	91.75	70.75
477189200	1441066271	31.262532692251455	122.45865791520336	9.649999999999999	91.50000000000001	70.49999999999999
477189200	1441066272	31.26254142701003	122.45870147809008	9.625	91.25	70.25
477189200	1441066273	31.262549999999997	122.45874999999998	9.6	91.0	70.0
477189200	1441066274	31.262557918552655	122.45880682539416	9.585714285714285	90.57142857142857	69.85714285714285
477189200	1441066275	31.262564981927678	122.458870010075	9.571428571428571	90.14285714285715	69.71428571428571
477189200	1441066276	31.262571062371958	122.45893628767871	9.557142857142857	89.71428571428572	69.57142857142857
477189200	1441066277	31.2625760321386	122.45900239183992	9.542857142857143	89.28571428571428	69.42857142857143
477189200	1441066278	31.26257976348737	122.45906505619212	9.528571428571428	88.85714285714285	69.28571428571428
477189200	1441066279	31.26258212868422	122.459121014368	9.514285714285714	88.42857142857143	69.14285714285714
477189200	1441066280	31.262583	122.45916700000001	9.5	88.0	69.0
477189200	1441066281	31.262582434719615	122.45920100534052	9.485714285714286	87.57142857142857	68.85714285714286
477189200	1441066282	31.262581230171428	122.45922605712114	9.471428571428572	87.14285714285714	68.71428571428571
477189200	1441066283	31.262580368689925	122.45924644069439	9.457142857142857	86.71428571428571	68.57142857142857
477189200	1441066284	31.26258083260594	122.45926644141352	9.442857142857143	86.28571428571429	68.42857142857143
477189200	1441066285	31.262583604247478	122.4592903446328	9.428571428571429	85.85714285714286	68.28571428571429
477189200	1441066286	31.262589665939103	122.45932243570832	9.414285714285715	85.42857142857144	68.14285714285714
477189200	1441066287	31.262599999999996	122.459367	9.4	85.0	68.0
477189200	1441066288	31.26261497912969	122.45942641969516	9.4	85.0	67.66666666666667
477189200	1441066289	31.2626325375795	122.45949546426695	9.4	85.0	67.33333333333333
477189200	1441066290	31.262650000000004	122.459567	9.4	85.0	67.0
477189200	1441066291	31.26266519303762	122.45963514311035	9.4	84.71428571428572	66.71428571428572
477189200	1441066292	31.26267795127225	122.45969900958336	9.4	84.42857142857143	66.42857142857143
477189200	1441066293	31.262688611264846	122.45975896534928	9.4	84.14285714285715	66.14285714285715
477189200	1441066294	31.26269750957536	122.45981537634005	9.4	83.85714285714286	65.85714285714286
477189200	1441066295	31.262704982762752	122.45986860848892	9.4	83.57142857142857	65.57142857142857
477189200	1441066296	31.26271136738518	122.4599190277304	9.4	83.28571428571429	65.28571428571429
477189200	1441066297	31.26271700000001	122.459967	9.4	83.0	65.0
477189200	1441066298	31.262722200805875	122.46001291154734	9.387500000000001	82.625	64.875
477189200	1441066299	31.262727224568746	122.46005722987522	9.375	82.25	64.75
477189200	1441066300	31.262732309695853	122.46010044280018	9.3625	81.875	64.625
477189200	1441066301	31.26273769459368	122.4601430381394	9.350000000000001	81.5	64.50000000000001
477189200	1441066302	31.26274361766811	122.46018550371046	9.3375	81.125	64.375
477189200	1441066303	31.262750317324382	122.46022832733162	9.325000000000001	80.75	64.25
477189200	1441066304	31.262758031967028	122.46027199682166	9.3125	80.375	64.125
477189200	1441066305	31.262766999999997	122.460317	9.3	80.0	64.0
477189200	1441066306	31.262777385028972	122.46036370704985	9.290909090909091	79.81818181818181	63.90909090909091
477189200	1441066307	31.262789051469213	122.46041201760683	9.281818181818183	79.63636363636363	63.81818181818182
477189200	1441066308	31.26280178893864	122.4604617136693	9.272727272727273	79.45454545454545	63.72727272727273
477189200	1441066309	31.262815387055504	122.46051257723516	9.263636363636364	79.27272727272727	63.63636363636363
477189200	1441066310	31.26282963543833	122.4605643903018	9.254545454545454	79.0909090909091	63.54545454545455
477189200	1441066311	31.262844323705966	122.46061693486607	9.245454545454546	78.9090909090909	63.45454545454545
477189200	1441066312	31.262859241477592	122.46066999292425	9.236363636363636	78.72727272727272	63.36363636363637
477189200	1441066313	31.262874178372744	122.46072334647197	9.227272727272727	78.54545454545455	63.27272727272727
477189200	1441066314	31.262888924011314	122.46077677750431	9.218181818181817	78.36363636363636	63.18181818181818
477189200	1441066315	31.262903268013524	122.4608300680157	9.209090909090909	78.18181818181817	63.09090909090909
477189200	1441066316	31.262917	122.460883	9.2	78.0	63.0
477189200	1441066317	31.262929968215982	122.46093537781101	9.2	77.8	63.0
477189200	1441066318	31.262942255404216	122.46098709524473	9.2	77.6	63.0
477189200	1441066319	31.262954002931927	122.46103806845788	9.2	77.39999999999999	63.0
477189200	1441066320	31.262965352166418	122.46108821360752	9.2	77.19999999999999	63.0
477189200	1441066321	31.262976444475125	122.46113744685097	9.2	77.0	63.0
477189200	1441066322	31.262987421225613	122.46118568434585	9.2	76.80000000000001	63.0
477189200	1441066323	31.262998423785547	122.46123284224998	9.2	76.60000000000001	63.0
477189200	1441066324	31.26300959352268	122.46127883672148	9.2	76.4	63.0
477189200	1441066325	31.26302107180484	122.46132358391866	9.2	76.2	63.0
477189200	1441066326	31.26303299999999	122.461367	9.2	76.0	63.0
477189200	1441066327	31.26304548656581	122.46140905265568	9.2	75.80952380952381	63.09523809523809
477189200	1441066328	31.263058508318597	122.46144991570166	9.2	75.61904761904762	63.1904761904762
477189200	1441066329	31.263072009164066	122.46148981448535	9.2	75.42857142857143	63.285714285714285
477189200	1441066330	31.26308593300763	122.46152897435418	9.2	75.23809523809524	63.38095238095239
477189200	1441066331	31.26310022375438	122.46156762065556	9.2	75.04761904761905	63.476190476190474
477189200	1441066332	31.263114825309152	122.46160597873696	9.2	74.85714285714286	63.57142857142857
477189200	1441066333	31.2631296815765	122.46164427394594	9.2	74.66666666666667	63.66666666666667
477189200	1441066334	31.26314473646071	122.46168273163005	9.2	74.47619047619048	63.76190476190476
477189200	1441066335	31.263159933865815	122.46172157713688	9.2	74.28571428571429	63.857142857142854
477189200	1441066336	31.263175217695558	122.46176103581419	9.2	74.09523809523809	63.952380952380956
477189200	1441066337	31.263190531853393	122.46180133300969	9.2	73.90476190476191	64.04761904761905
477189200	1441066338	31.26320582024251	122.46184269407118	9.2	73.71428571428572	64.14285714285715
477189200	1441066339	31.263221026765752	122.46188534434653	9.2	73.52380952380952	64.23809523809524
477189200	1441066340	31.263236095325645	122.46192950918366	9.2	73.33333333333333	64.33333333333333
477189200	1441066341	31.263250969824355	122.46197541393047	9.2	73.14285714285715	64.42857142857143
477189200	1441066342	31.263265594163673	122.46202328393495	9.2	72.95238095238095	64.52380952380952
477189200	1441066343	31.26327991224493	122.46207334454506	9.2	72.76190476190476	64.61904761904762
477189200	1441066344	31.26329386796906	122.46212582110874	9.2	72.57142857142857	64.71428571428572
477189200	1441066345	31.263307405236475	122.4621809389739	9.2	72.3809523809524	64.80952380952381
477189200	1441066346	31.263320467947015	122.46223892348839	9.2	72.19047619047619	64.90476190476191
477189200	1441066347	31.263333000000006	122.4623	9.2	72.0	65.0
477189200	1441066348	31.263344961501353	122.46236419645513	9.219999999999999	72.2	64.9
477189200	1441066349	31.263356377386383	122.46243075119476	9.24	72.4	64.8
477189200	1441066350	31.263367288799333	122.46249870515828	9.26	72.6	64.7
477189200	1441066351	31.2633777368864	122.46256709928458	9.28	72.8	64.60000000000001
477189200	1441066352	31.263387762795798	122.46263497451223	9.3	73.0	64.50000000000001
477189200	1441066353	31.263397407677736	122.46270137177947	9.32	73.2	64.4
477189200	1441066354	31.263406712684407	122.46276533202426	9.34	73.4	64.3
477189200	1441066355	31.26341571896976	122.46282589618433	9.36	73.60000000000001	64.2
477189200	1441066356	31.263424467689344	122.46288210519714	9.38	73.8	64.10000000000001
477189200	1441066357	31.263433000000003	122.462933	9.4	74.0	64.0
477189200	1441066358	31.263441374584875	122.46297801585712	9.42	74.1	64.0
477189200	1441066359	31.263449720228163	122.46301816534113	9.44	74.2	64.0
477189200	1441066360	31.263458183237283	122.46305485535252	9.46	74.30000000000001	64.0
477189200	1441066361	31.26346690991773	122.46308949279252	9.48	74.4	64.0
477189200	1441066362	31.263476046573302	122.46312348456306	9.5	74.5	64.0
477189200	1441066363	31.263485739506276	122.46315823756683	9.52	74.60000000000001	64.0
477189200	1441066364	31.263496135017398	122.46319515870739	9.54	74.7	64.0
477189200	1441066365	31.263507379405755	122.46323565488917	9.56	74.8	64.0
477189200	1441066366	31.263519618968424	122.46328113301773	9.58	74.89999999999999	64.0
477189200	1441066367	31.263532999999995	122.46333300000002	9.6	75.0	64.0
477189200	1441066368	31.26354760578263	122.46339215596673	9.61111111111111	74.8888888888889	63.88888888888889
477189200	1441066369	31.26356326755919	122.46345747393867	9.622222222222222	74.77777777777779	63.77777777777778
477189200	1441066370	31.263579753564972	122.46352732015787	9.633333333333333	74.66666666666667	63.66666666666667
477189200	1441066371	31.263596832038196	122.46360006086472	9.644444444444444	74.55555555555557	63.555555555555564
477189200	1441066372	31.263614271220476	122.46367406229794	9.655555555555555	74.44444444444444	63.444444444444436
477189200	1441066373	31.263631839357064	122.46374769069429	9.666666666666666	74.33333333333333	63.33333333333333
477189200	1441066374	31.263649304696962	122.46381931228852	9.677777777777777	74.22222222222223	63.22222222222222
477189200	1441066375	31.2636664354927	122.46388729331342	9.688888888888888	74.11111111111111	63.11111111111111
477189200	1441066376	31.263683000000004	122.46395000000001	9.7	74.0	63.0
477189200	1441066377	31.263698816961607	122.46400620402876	9.7	73.9	62.900000000000006
477189200	1441066378	31.263713907058452	122.46405629888402	9.7	73.8	62.8
477189200	1441066379	31.26372834145403	122.46410108350207	9.7	73.69999999999999	62.699999999999996
477189200	1441066380	31.263742191309927	122.4641413568201	9.7	73.60000000000001	62.6
477189200	1441066381	31.26375552778631	122.46417791777604	9.7	73.50000000000001	62.50000000000001
477189200	1441066382	31.263768422041988	122.4642115653086	9.7	73.4	62.4
477189200	1441066383	31.26378094523475	122.4642430983571	9.7	73.3	62.29999999999999
477189200	1441066384	31.263793168521424	122.4642733158614	9.7	73.2	62.199999999999996
477189200	1441066385	31.263805163058084	122.46430301676206	9.7	73.10000000000001	62.1
477189200	1441066386	31.263817	122.464333	9.7	73.0	62.0
477189200	1441066387	31.2638287427073	122.46436394111811	9.704761904761904	72.95238095238095	62.0
477189200	1441066388	31.26384042336172	122.46439602206526	9.709523809523809	72.90476190476191	62.0
477189200	1441066389	31.26385206635046	122.4644293013918	9.714285714285714	72.85714285714285	62.0
477189200	1441066390	31.263863696060554	122.46446383764817	9.719047619047618	72.80952380952381	62.0
477189200	1441066391	31.26387533687899	122.46449968938481	9.723809523809523	72.76190476190476	62.0
477189200	1441066392	31.263887013192665	122.46453691515234	9.728571428571428	72.71428571428572	62.0
477189200	1441066393	31.26389874938832	122.46457557350132	9.733333333333333	72.66666666666667	62.0
477189200	1441066394	31.263910569852577	122.46461572298249	9.738095238095237	72.61904761904762	62.0
477189200	1441066395	31.263922498971997	122.46465742214662	9.742857142857142	72.57142857142857	62.0
477189200	1441066396	31.263934561132952	122.46470072954453	9.747619047619047	72.52380952380952	62.0
477189200	1441066397	31.26394678072169	122.46474570372723	9.752380952380953	72.47619047619048	62.0
477189200	1441066398	31.26395918212434	122.46479240324574	9.757142857142858	72.42857142857143	62.0
477189200	1441066399	31.263971789726828	122.46484088665119	9.761904761904763	72.3809523809524	62.0
477189200	1441066400	31.26398462791499	122.46489121249483	9.766666666666667	72.33333333333333	62.0
477189200	1441066401	31.263997721074443	122.46494343932805	9.771428571428572	72.28571428571428	62.0
477189200	1441066402	31.26401109359063	122.46499762570228	9.776190476190477	72.23809523809524	62.0
477189200	1441066403	31.264024769848813	122.4650538301692	9.780952380952382	72.19047619047619	62.0
477189200	1441066404	31.264038774234095	122.46511211128046	9.785714285714286	72.14285714285715	62.0
477189200	1441066405	31.26405313113131	122.46517252758798	9.790476190476191	72.09523809523809	62.0
477189200	1441066406	31.26406786492514	122.46523513764377	9.795238095238096	72.04761904761905	62.0
477189200	1441066407	31.264082999999996	122.4653	9.8	72.0	62.0
477189200	1441066408	31.264098531953806	122.46536703782775	9.81	72.0	61.89999999999999
477189200	1441066409	31.264114341239697	122.46543563277281	9.82	72.0	61.8
477189200	1441066410	31.26413027952592	122.46550503109883	9.83	72.0	61.7
477189200	1441066411	31.26414619848223	122.46557447906855	9.84	72.0	61.599999999999994
477189200	1441066412	31.26416194978013	122.46564322294374	9.850000000000001	72.0	61.49999999999999
477189200	1441066413	31.2641773850926	122.46571050898524	9.860000000000001	72.0	61.4
477189200	1441066414	31.26419235609422	122.46577558345294	9.870000000000001	72.0	61.300000000000004
477189200	1441066415	31.26420671446097	122.46583769260587	9.88	72.0	61.199999999999996
477189200	1441066416	31.264220311870112	122.46589608270236	9.89	72.0	61.09999999999999
477189200	1441066417	31.264233000000004	122.46595	9.9	72.0	61.0
477189200	1441066418	31.26424470328996	122.46599898040996	9.9	71.9	61.0
477189200	1441066419	31.264255637219787	122.46604371845963	9.9	71.8	61.0
477189200	1441066420	31.26426609002779	122.46608519833148	9.9	71.69999999999999	61.0
477189200	1441066421	31.264276349950716	122.46612440420917	9.9	71.6	61.0
477189200	1441066422	31.264286705223974	122.46616232027728	9.9	71.5	61.0
477189200	1441066423	31.264297444081738	122.46619993072129	9.9	71.4	61.0
477189200	1441066424	31.26430885475702	122.4662382197276	9.9	71.3	61.0
477189200	1441066425	31.264321225481673	122.46627817148364	9.9	71.2	61.0
477189200	1441066426	31.264334844486275	122.46632077017784	9.9	71.10000000000001	61.0
477189200	1441066427	31.26435	122.466367	9.9	71.0	61.0
477189200	1441066428	31.264366880776958	122.46641754960923	9.9	70.89999999999999	61.09999999999999
477189200	1441066429	31.264385277676762	122.46647192553704	9.9	70.8	61.199999999999996
477189200	1441066430	31.26440488208632	122.46652933878215	9.9	70.7	61.300000000000004
477189200	1441066431	31.264425385393746	122.46658900034211	9.9	70.6	61.4
477189200	1441066432	31.264446478988397	122.46665012121318	9.9	70.49999999999999	61.49999999999999
477189200	1441066433	31.264467854261103	122.46671191239011	9.9	70.39999999999999	61.599999999999994
477189200	1441066434	31.264489202604093	122.46677358486622	9.9	70.3	61.7
477189200	1441066435	31.264510215411192	122.4668343496333	9.9	70.2	61.8
477189200	1441066436	31.264530584077615	122.4668934176816	9.9	70.1	61.89999999999999
477189200	1441066437	31.264550000000003	122.46695	9.9	70.0	62.0
477189200	1441066438	31.264568225974898	122.46700351306843	9.911111111111111	70.0	62.0
477189200	1441066439	31.264585310394022	122.46705419533598	9.922222222222222	70.0	62.0
477189200	1441066440	31.26460137304697	122.46710249074467	9.933333333333334	70.0	62.0
477189200	1441066441	31.264616533722574	122.4671488432373	9.944444444444445	70.0	62.0
477189200	1441066442	31.264630912208887	122.4671936967573	9.955555555555556	70.0	62.0
477189200	1441066443	31.264644628293336	122.46723749524878	9.966666666666667	70.0	62.0
477189200	1441066444	31.264657801762652	122.46728068265624	9.977777777777778	70.0	62.0
477189200	1441066445	31.264670552403025	122.46732370292479	9.988888888888889	70.0	62.0
477189200	1441066446	31.264683	122.46736699999998	10.0	70.0	62.0
477189200	1441066447	31.264695253158877	122.46741094295355	10.004761904761905	70.0	62.0
477189200	1441066448	31.264707375765827	122.4674556013605	10.00952380952381	70.0	62.0
477189200	1441066449	31.264719420527296	122.4675009699217	10.014285714285714	70.0	62.0
477189200	1441066450	31.264731440149756	122.46754704333804	10.019047619047619	70.0	62.0
477189200	1441066451	31.26474348733963	122.46759381631063	10.023809523809524	70.0	62.0
477189200	1441066452	31.264755614803388	122.46764128354052	10.028571428571428	70.0	62.0
477189200	1441066453	31.264767875247458	122.46768943972906	10.033333333333333	70.0	62.0
477189200	1441066454	31.26478032137828	122.4677382795775	10.038095238095238	70.0	62.0
477189200	1441066455	31.264793005902266	122.46778779778738	10.042857142857143	70.0	62.0
477189200	1441066456	31.264805981525893	122.46783798906026	10.047619047619047	70.0	62.0
477189200	1441066457	31.264819300955565	122.46788884809784	10.052380952380952	70.0	62.0
477189200	1441066458	31.26483301689773	122.46794036960196	10.057142857142857	70.0	62.0
477189200	1441066459	31.264847182058805	122.4679925482746	10.061904761904762	70.0	62.0
477189200	1441066460	31.264861849145213	122.46804537881778	10.066666666666666	70.0	62.0
477189200	1441066461	31.26487707086342	122.46809885593373	10.071428571428571	70.0	62.0
477189200	1441066462	31.264892899919825	122.46815297432485	10.076190476190476	70.0	62.0
477189200	1441066463	31.26490938902086	122.4682077286936	10.08095238095238	70.0	62.0
477189200	1441066464	31.26492659087298	122.46826311374264	10.085714285714285	70.0	62.0
477189200	1441066465	31.264944558182577	122.46831912417474	10.09047619047619	70.0	62.0
477189200	1441066466	31.26496334365611	122.46837575469283	10.095238095238095	70.0	62.0
477189200	1441066467	31.26498300000001	122.468433	10.1	70.0	62.0
477189200	1441066468	31.26500354086403	122.46849086669843	10.11	70.0	62.0
477189200	1441066469	31.26502482367121	122.46854940898604	10.12	70.0	62.0
477189200	1441066470	31.26504666678776	122.4686086929593	10.129999999999999	70.0	62.0
477189200	1441066471	31.265068888579794	122.46866878471441	10.139999999999999	70.0	62.0
477189200	1441066472	31.265091307413254	122.46872975034715	10.149999999999999	70.0	62.0
477189200	1441066473	31.265113741653956	122.46879165595294	10.16	70.0	62.0
477189200	1441066474	31.265136009667554	122.46885456762676	10.17	70.0	62.0
477189200	1441066475	31.26515792981955	122.4689185514632	10.18	70.0	62.0
477189200	1441066476	31.26517932047532	122.46898367355638	10.19	70.0	62.0
477189200	1441066477	31.265199999999997	122.46905	10.2	70.0	62.0
477189200	1441066478	31.26521982603492	122.46911750284316	10.209999999999999	70.1	62.0
477189200	1441066479	31.265238813326775	122.46918577795836	10.219999999999999	70.2	62.0
477189200	1441066480	31.26525701589951	122.4692543271737	10.23	70.3	62.0
477189200	1441066481	31.26527448777806	122.46932265231703	10.24	70.39999999999999	62.0
477189200	1441066482	31.265291282988507	122.469390255216	10.25	70.49999999999999	62.0
477189200	1441066483	31.265307455557885	122.46945663769802	10.26	70.6	62.0
477189200	1441066484	31.265323059514284	122.46952130159035	10.27	70.7	62.0
477189200	1441066485	31.265338148886723	122.46958374872013	10.280000000000001	70.8	62.0
477189200	1441066486	31.265352777705065	122.46964348091437	10.290000000000001	70.89999999999999	62.0
477189200	1441066487	31.265366999999998	122.4697	10.3	71.0	62.0
477189200	1441066488	31.26538087105199	122.46975296193187	10.3	70.89999999999999	62.0
477189200	1441066489	31.265394451138388	122.46980263917725	10.3	70.8	62.0
477189200	1441066490	31.265407801784907	122.46984945833191	10.3	70.7	62.0
477189200	1441066491	31.26542098451645	122.46989384599198	10.3	70.6	62.0
477189200	1441066492	31.265434060857167	122.46993622875408	10.3	70.49999999999999	62.0
477189200	1441066493	31.26544709233055	122.46997703321514	10.3	70.39999999999999	62.0
477189200	1441066494	31.265460140459474	122.47001668597244	10.3	70.3	62.0
477189200	1441066495	31.265473266766257	122.47005561362366	10.3	70.2	62.0
477189200	1441066496	31.265486532772677	122.47009424276673	10.3	70.1	62.0
477189200	1441066497	31.2655	122.470133	10.3	70.0	62.0
477189200	1441066498	31.265513718801287	122.47017225454638	10.305000000000001	70.0	62.05
477189200	1441066499	31.265527694858427	122.47021214612589	10.31	70.0	62.1
477189200	1441066500	31.265541922685458	122.47025275708279	10.315000000000001	70.0	62.15
477189200	1441066501	31.265556396796338	122.47029416976146	10.32	70.0	62.199999999999996
477189200	1441066502	31.265571111704848	122.4703364665063	10.325000000000001	70.0	62.24999999999999
477189200	1441066503	31.26558606192469	122.47037972966174	10.33	70.0	62.29999999999999
477189200	1441066504	31.265601241969442	122.47042404157239	10.335	70.0	62.35
477189200	1441066505	31.265616646352484	122.47046948458271	10.34	70.0	62.4
477189200	1441066506	31.265632269587122	122.47051614103742	10.345	70.0	62.449999999999996
477189200	1441066507	31.265648106186475	122.47056409328123	10.350000000000001	70.0	62.50000000000001
477189200	1441066508	31.26566415066348	122.47061342365883	10.355	70.0	62.550000000000004
477189200	1441066509	31.26568039753097	122.47066421451515	10.360000000000001	70.0	62.6
477189200	1441066510	31.265696841301544	122.47071654819503	10.365	70.0	62.65
477189200	1441066511	31.265713476487633	122.47077050704345	10.370000000000001	70.0	62.699999999999996
477189200	1441066512	31.265730297601475	122.47082617340544	10.375	70.0	62.75
477189200	1441066513	31.2657472991551	122.47088362962612	10.38	70.0	62.8
477189200	1441066514	31.26576447566032	122.47094295805063	10.385	70.0	62.849999999999994
477189200	1441066515	31.26578182162869	122.47100424102423	10.39	70.0	62.900000000000006
477189200	1441066516	31.265799331571554	122.47106756089222	10.395	70.0	62.95
477189200	1441066517	31.265816999999995	122.471133	10.4	70.0	63.0
477189200	1441066518	31.265834803230973	122.47120051862804	10.41	70.1	63.0
477189200	1441066519	31.265852644806355	122.47126958879677	10.42	70.2	63.0
477189200	1441066520	31.2658704100753	122.47133956046088	10.43	70.3	63.0
477189200	1441066521	31.265887984388407	122.47140978357422	10.44	70.39999999999999	63.0
477189200	1441066522	31.265905253097632	122.47147960808975	10.45	70.49999999999999	63.0
477189200	1441066523	31.26592210155636	122.47154838395967	10.46	70.6	63.0
477189200	1441066524	31.265938415119358	122.47161546113536	10.47	70.7	63.0
477189200	1441066525	31.26595407914261	122.47168018956744	10.48	70.8	63.0
477189200	1441066526	31.26596897898341	122.47174191920585	10.49	70.89999999999999	63.0
477189200	1441066527	31.265983000000002	122.4718	10.5	71.0	63.0
477189200	1441066528	31.265996077898116	122.4718539947882	10.51	71.10000000000001	62.900000000000006
477189200	1441066529	31.266008349769393	122.47190431796678	10.52	71.2	62.8
477189200	1441066530	31.26602000305088	122.47195159682232	10.53	71.3	62.699999999999996
477189200	1441066531	31.26603122517843	122.47199645864227	10.54	71.4	62.6
477189200	1441066532	31.2660422035869	122.47203953071482	10.55	71.5	62.50000000000001
477189200	1441066533	31.266053125710183	122.47208144032889	10.56	71.6	62.4
477189200	1441066534	31.26606417898131	122.47212281477395	10.57	71.69999999999999	62.29999999999999
477189200	1441066535	31.266075550832507	122.47216428134018	10.58	71.8	62.199999999999996
477189200	1441066536	31.266087428695204	122.47220646731837	10.59	71.9	62.1
477189200	1441066537	31.2661	122.47225	10.6	72.0	62.0
477189200	1441066538	31.266113414089894	122.47229540927736	10.6	71.9	61.8
477189200	1441066539	31.266127667960276	122.4723428354437	10.6	71.8	61.599999999999994
477189200	1441066540	31.266142720519596	122.47239232139243	10.6	71.69999999999999	61.4
477189200	1441066541	31.26615853067618	122.4724439100171	10.6	71.6	61.199999999999996
477189200	1441066542	31.266175057338113	122.47249764421124	10.6	71.5	61.0
477189200	1441066543	31.266192259413394	122.47255356686838	10.6	71.4	60.8
477189200	1441066544	31.26621009580974	122.4726117208822	10.6	71.3	60.599999999999994
477189200	1441066545	31.266228525434755	122.4726721491463	10.6	71.2	60.4
477189200	1441066546	31.266247507195782	122.47273489455435	10.6	71.10000000000001	60.199999999999996
477189200	1441066547	31.266266999999992	122.47280000000002	10.6	71.0	59.99999999999999
477189200	1441066548	31.2662869487589	122.47286738508419	10.6	70.89999999999999	59.9
477189200	1441066549	31.26630724240243	122.47293647623638	10.6	70.8	59.8
477189200	1441066550	31.266327755866353	122.47300657659243	10.6	70.7	59.7
477189200	1441066551	31.26634836408793	122.47307698928722	10.6	70.6	59.599999999999994
477189200	1441066552	31.266368942005887	122.47314701745469	10.6	70.49999999999999	59.5
477189200	1441066553	31.2663893645605	122.4732159642277	10.6	70.39999999999999	59.400000000000006
477189200	1441066554	31.26640950669348	122.4732831327382	10.6	70.3	59.300000000000004
477189200	1441066555	31.26642924334795	122.47334782611716	10.6	70.2	59.20000000000001
477189200	1441066556	31.26644844946828	122.47340934749467	10.6	70.1	59.1
477189200	1441066557	31.266467000000002	122.47346700000001	10.6	70.0	59.00000000000001
477189200	1441066558	31.266484815405093	122.47352034219426	10.6	70.0	58.8888888888889
477189200	1441066559	31.266501998207673	122.47356995436841	10.6	70.0	58.777777777777786
477189200	1441066560	31.266518696445964	122.47361667224696	10.6	70.0	58.66666666666668
477189200	1441066561	31.266535058156762	122.47366133155533	10.6	70.0	58.555555555555564
477189200	1441066562	31.26655123137554	122.47370476802	10.6	70.0	58.44444444444444
477189200	1441066563	31.26656736413663	122.4737478173682	10.6	70.0	58.333333333333336
477189200	1441066564	31.266583604473222	122.47379131532813	10.6	70.0	58.22222222222223
477189200	1441066565	31.26660010041738	122.47383609762875	10.6	70.0	58.111111111111114
477189200	1441066566	31.266617000000004	122.473883	10.6	70.0	58.00000000000001
477189200	1441066567	31.26663442204551	122.4739326621774	10.6	69.81818181818181	58.00000000000001
477189200	1441066568	31.26665236855703	122.47398493991575	10.6	69.63636363636364	58.00000000000001
477189200	1441066569	31.266670812332727	122.4740394929744	10.6	69.45454545454545	58.00000000000001
477189200	1441066570	31.26668972617125	122.47409598111241	10.6	69.27272727272727	58.00000000000001
477189200	1441066571	31.266709082871753	122.47415406408861	10.6	69.0909090909091	58.00000000000001
477189200	1441066572	31.266728855233904	122.4742134016615	10.6	68.9090909090909	58.00000000000001
477189200	1441066573	31.266749016057954	122.47427365358922	10.6	68.72727272727273	58.00000000000001
477189200	1441066574	31.266769538144768	122.47433447962966	10.6	68.54545454545456	58.00000000000001
477189200	1441066575	31.266790394295857	122.47439553954025	10.6	68.36363636363636	58.00000000000001
477189200	1441066576	31.266811557313325	122.47445649307814	10.6	68.18181818181819	58.00000000000001
477189200	1441066577	31.26683299999999	122.47451700000002	10.6	68.0	58.00000000000001
477189200	1441066578	31.266854691571456	122.47457677301567	10.59	67.85000000000001	58.050000000000004
477189200	1441066579	31.266876586892668	122.47463573664824	10.58	67.70000000000002	58.1
477189200	1441066580	31.266898637240814	122.47469386837415	10.57	67.55000000000001	58.150000000000006
477189200	1441066581	31.266920793893156	122.47475114566971	10.56	67.4	58.2
477189200	1441066582	31.266943008126972	122.47480754601101	10.55	67.25	58.25
477189200	1441066583	31.266965231219512	122.47486304687403	10.54	67.1	58.30000000000001
477189200	1441066584	31.26698741444812	122.47491762573466	10.53	66.95	58.35000000000001
477189200	1441066585	31.267009509090098	122.47497126006861	10.52	66.80000000000001	58.400000000000006
477189200	1441066586	31.26703146642279	122.47502392735146	10.51	66.65	58.45
477189200	1441066587	31.267053237723545	122.47507560505865	10.5	66.50000000000001	58.5
477189200	1441066588	31.267074774269737	122.47512627066561	10.49	66.35000000000001	58.55000000000001
477189200	1441066589	31.267096027338752	122.47517590164753	10.48	66.2	58.60000000000001
477189200	1441066590	31.26711694820797	122.47522447547958	10.47	66.05	58.650000000000006
477189200	1441066591	31.267137488154773	122.47527196963676	10.46	65.89999999999999	58.70000000000001
477189200	1441066592	31.2671575984566	122.47531836159408	10.45	65.75	58.75000000000001
477189200	1441066593	31.26717723039083	122.47536362882637	10.44	65.60000000000001	58.800000000000004
477189200	1441066594	31.267196335234868	122.47540774880842	10.43	65.45	58.85
477189200	1441066595	31.267214864266148	122.47545069901497	10.42	65.30000000000001	58.9
477189200	1441066596	31.267232768762053	122.47549245692062	10.41	65.15	58.95000000000001
477189200	1441066597	31.26725	122.47553300000001	10.4	65.0	59.00000000000001
477189200	1441066598	31.267266551693385	122.47557238906768	10.4	65.0	59.20000000000001
477189200	1441066599	31.26728258729941	122.47561101829835	10.4	65.0	59.400000000000006
477189200	1441066600	31.267298312710743	122.47564936520743	10.4	65.0	59.60000000000001
477189200	1441066601	31.267313933819487	122.47568790731097	10.4	65.0	59.80000000000001
477189200	1441066602	31.267329656517184	122.47572712212563	10.4	65.0	60.00000000000001
477189200	1441066603	31.267345686694757	122.47576748716884	10.4	65.0	60.199999999999996
477189200	1441066604	31.267362230242544	122.47580947995864	10.4	65.0	60.4
477189200	1441066605	31.267379493050218	122.47585357801385	10.4	65.0	60.599999999999994
477189200	1441066606	31.267397681006667	122.47590025885414	10.4	65.0	60.8
477189200	1441066607	31.26741699999999	122.47595000000001	10.4	65.0	61.0
477189200	1441066608	31.26743758822513	122.4760031251902	10.41	65.1	61.300000000000004
477189200	1441066609	31.267459313107445	122.47605934303252	10.42	65.2	61.599999999999994
477189200	1441066610	31.267481974380498	122.47611820835135	10.43	65.30000000000001	61.89999999999999
477189200	1441066611	31.26750537177848	122.4761792759704	10.44	65.4	62.199999999999996
477189200	1441066612	31.267529305036252	122.47624210071241	10.45	65.5	62.50000000000001
477189200	1441066613	31.267553573889494	122.47630623739936	10.46	65.60000000000001	62.8
477189200	1441066614	31.267577978074666	122.47637124085217	10.47	65.7	63.099999999999994
477189200	1441066615	31.267602317329175	122.47643666589077	10.48	65.8	63.4
477189200	1441066616	31.267626391391246	122.4765020673341	10.49	65.89999999999999	63.70000000000001
477189200	1441066617	31.26765000000001	122.476567	10.5	66.0	64.0
477189200	1441066618	31.26767297543928	122.47663109122931	10.510526315789473	66.21052631578948	64.26315789473684
477189200	1441066619	31.267695280168425	122.47669425845764	10.521052631578947	66.42105263157896	64.52631578947368
477189200	1441066620	31.267716909190618	122.47675649164454	10.531578947368422	66.63157894736842	64.78947368421052
477189200	1441066621	31.267737857509097	122.47681778074939	10.542105263157895	66.84210526315789	65.05263157894737
477189200	1441066622	31.267758120127024	122.47687811573175	10.552631578947368	67.05263157894737	65.3157894736842
477189200	1441066623	31.26777769204761	122.47693748655114	10.563157894736841	67.26315789473684	65.57894736842105
477189200	1441066624	31.267796568274008	122.47699588316712	10.573684210526315	67.47368421052633	65.84210526315789
477189200	1441066625	31.26781474380943	122.47705329553925	10.58421052631579	67.6842105263158	66.10526315789474
477189200	1441066626	31.267832213657083	122.47710971362707	10.594736842105263	67.89473684210526	66.36842105263158
477189200	1441066627	31.267848972820094	122.47716512739028	10.605263157894736	68.10526315789474	66.63157894736842
477189200	1441066628	31.26786501630169	122.47721952678843	10.61578947368421	68.3157894736842	66.89473684210526
477189200	1441066629	31.267880339104973	122.47727290178126	10.626315789473685	68.52631578947368	67.15789473684211
477189200	1441066630	31.26789493623314	122.47732524232846	10.636842105263158	68.73684210526316	67.42105263157895
477189200	1441066631	31.26790880268932	122.47737653838973	10.647368421052631	68.94736842105263	67.6842105263158
477189200	1441066632	31.267921933476647	122.47742677992484	10.657894736842104	69.15789473684211	67.94736842105263
477189200	1441066633	31.26793432359828	122.47747595689357	10.668421052631578	69.36842105263158	68.21052631578948
477189200	1441066634	31.26794596805731	122.47752405925577	10.678947368421053	69.57894736842104	68.47368421052632
477189200	1441066635	31.267956861856852	122.47757107697129	10.689473684210526	69.78947368421053	68.73684210526316
477189200	1441066636	31.26796699999999	122.47761700000001	10.7	70.0	69.0
477189200	1441066637	31.267976401769094	122.477661904488	10.709999999999999	70.39999999999999	69.0
477189200	1441066638	31.267985183563283	122.47770621132598	10.719999999999999	70.8	69.0
477189200	1441066639	31.26799348606034	122.47775042759127	10.73	71.2	69.0
477189200	1441066640	31.26800144993732	122.47779506036159	10.74	71.6	69.0
477189200	1441066641	31.268009215870606	122.47784061671514	10.75	72.0	69.0
477189200	1441066642	31.268016924535818	122.47788760373058	10.76	72.4	69.0
477189200	1441066643	31.268024716607822	122.47793652848696	10.77	72.8	69.0
477189200	1441066644	31.268032732760638	122.47798789806386	10.780000000000001	73.2	69.0
477189200	1441066645	31.268041113667348	122.47804221954134	10.790000000000001	73.60000000000001	69.0
477189200	1441066646	31.268050000000006	122.47810000000001	10.8	74.0	69.0
477189200	1441066647	31.268059491602852	122.47816152721026	10.80909090909091	74.0909090909091	68.9090909090909
477189200	1441066648	31.26806952501308	122.4782262116991	10.818181818181818	74.18181818181819	68.81818181818181
477189200	1441066649	31.268079995942387	122.47829324468212	10.827272727272728	74.27272727272728	68.72727272727272
477189200	1441066650	31.268090800103995	122.47836181737438	10.836363636363638	74.36363636363637	68.63636363636364
477189200	1441066651	31.268101833212707	122.47843112099028	10.845454545454546	74.45454545454545	68.54545454545455
477189200	1441066652	31.26811299098512	122.4785003467435	10.854545454545455	74.54545454545455	68.45454545454545
477189200	1441066653	31.2681241691395	122.47856868584705	10.863636363636363	74.63636363636364	68.36363636363636
477189200	1441066654	31.268135263395823	122.47863532951318	10.872727272727273	74.72727272727273	68.27272727272728
477189200	1441066655	31.268146169475745	122.47869946895354	10.881818181818183	74.81818181818183	68.18181818181819
477189200	1441066656	31.268156783102338	122.47876029537905	10.89090909090909	74.9090909090909	68.09090909090911
477189200	1441066657	31.268167	122.47881700000002	10.9	75.0	68.0
477189200	1441066658	31.26817675848626	122.47886907761293	10.91	75.10000000000001	68.0
477189200	1441066659	31.268186167246736	122.47891723736083	10.92	75.2	68.0
477189200	1441066660	31.268195377557408	122.47896249197403	10.93	75.3	68.0
477189200	1441066661	31.268204540692604	122.47900585418368	10.94	75.4	68.0
477189200	1441066662	31.268213807925108	122.47904833672165	10.95	75.50000000000001	68.0
477189200	1441066663	31.268223330526407	122.47909095232043	10.96	75.60000000000001	68.0
477189200	1441066664	31.268233259766617	122.4791347137133	10.97	75.7	68.0
477189200	1441066665	31.268243746914433	122.47918063363416	10.98	75.80000000000001	68.0
477189200	1441066666	31.26825494323708	122.4792297248178	10.99	75.9	68.0
477189200	1441066667	31.268266999999994	122.47928300000001	11.0	76.0	68.0
477189200	1441066668	31.268280017296714	122.47934118624381	11.0	75.9	68.1
477189200	1441066669	31.268293890539773	122.47940386791805	11.0	75.80000000000001	68.2
477189200	1441066670	31.26830846397238	122.47947034371738	11.0	75.7	68.3
477189200	1441066671	31.26832358183881	122.47953991233575	11.0	75.60000000000001	68.4
477189200	1441066672	31.26833908838457	122.47961187246635	11.0	75.50000000000001	68.5
477189200	1441066673	31.268354827856616	122.4796855228015	11.0	75.4	68.6
477189200	1441066674	31.268370644503353	122.47976016203252	11.0	75.3	68.7
477189200	1441066675	31.268386382574807	122.47983508884984	11.0	75.2	68.8
477189200	1441066676	31.268401886322604	122.47990960194284	11.0	75.10000000000001	68.9
477189200	1441066677	31.268417000000003	122.479983	11.0	75.0	69.0
477189200	1441066678	31.268431598492334	122.48005471788598	11.005263157894737	75.10526315789474	68.94736842105263
477189200	1441066679	31.268445679207957	122.48012473517356	11.010526315789473	75.21052631578947	68.89473684210526
477189200	1441066680	31.268459270185616	122.48019316761281	11.01578947368421	75.31578947368422	68.84210526315789
477189200	1441066681	31.26847239946369	122.48026013095397	11.021052631578947	75.42105263157896	68.78947368421052
477189200	1441066682	31.26848509508032	122.48032574094755	11.026315789473685	75.52631578947368	68.73684210526316
477189200	1441066683	31.26849738507333	122.48039011334411	11.031578947368422	75.63157894736842	68.6842105263158
477189200	1441066684	31.268509297480303	122.48045336389454	11.036842105263158	75.73684210526315	68.63157894736842
477189200	1441066685	31.268520860338562	122.48051560834978	11.042105263157895	75.8421052631579	68.57894736842105
477189200	1441066686	31.268532101685143	122.48057696246094	11.047368421052632	75.94736842105264	68.52631578947368
477189200	1441066687	31.268543049556875	122.48063754197936	11.052631578947368	76.05263157894737	68.47368421052632
477189200	1441066688	31.268553731990384	122.48069746265641	11.057894736842105	76.15789473684211	68.42105263157895
477189200	1441066689	31.268564177022007	122.48075684024371	11.063157894736841	76.26315789473685	68.36842105263158
477189200	1441066690	31.268574412687883	122.48081579049295	11.068421052631578	76.36842105263159	68.3157894736842
477189200	1441066691	31.268584467023967	122.48087442915595	11.073684210526315	76.47368421052633	68.26315789473685
477189200	1441066692	31.26859436806596	122.48093287198465	11.078947368421053	76.57894736842105	68.21052631578948
477189200	1441066693	31.268604143849366	122.48099123473114	11.08421052631579	76.6842105263158	68.15789473684211
477189200	1441066694	31.268613822409485	122.48104963314763	11.089473684210526	76.78947368421053	68.10526315789474
477189200	1441066695	31.2686234317814	122.48110818298645	11.094736842105263	76.89473684210527	68.05263157894737
477189200	1441066696	31.268632999999998	122.481167	11.1	77.0	68.0
477189200	1441066697	31.26864255250014	122.48122616550913	11.1	77.0	67.85714285714286
477189200	1441066698	31.268652104317507	122.48128562310761	11.1	77.0	67.71428571428572
477189200	1441066699	31.268661667888093	122.48134528195764	11.1	77.0	67.57142857142857
477189200	1441066700	31.268671255648083	122.48140505122126	11.1	77.0	67.42857142857144
477189200	1441066701	31.268680880033823	122.48146484006057	11.1	77.0	67.28571428571429
477189200	1441066702	31.26869055348181	122.4815245576376	11.1	77.0	67.14285714285715
477189200	1441066703	31.268700288428754	122.4815841131145	11.1	77.0	67.0
477189200	1441066704	31.26871009731149	122.48164341565325	11.1	77.0	66.85714285714286
477189200	1441066705	31.26871999256706	122.48170237441595	11.1	77.0	66.71428571428572
477189200	1441066706	31.268729986632604	122.48176089856462	11.1	77.0	66.57142857142857
477189200	1441066707	31.268740091945478	122.48181889726125	11.1	77.0	66.42857142857143
477189200	1441066708	31.268750320943216	122.4818762796679	11.1	77.0	66.28571428571429
477189200	1441066709	31.268760686063427	122.48193295494656	11.1	77.0	66.14285714285715
477189200	1441066710	31.268771199743938	122.48198883225919	11.1	77.0	66.0
477189200	1441066711	31.2687818744227	122.48204382076776	11.1	77.0	65.85714285714286
477189200	1441066712	31.268792722537793	122.48209782963417	11.1	77.0	65.71428571428572
477189200	1441066713	31.268803756527443	122.48215076802036	11.1	77.0	65.57142857142857
477189200	1441066714	31.268814988829966	122.48220254508821	11.1	77.0	65.42857142857143
477189200	1441066715	31.268826431883845	122.48225306999957	11.1	77.0	65.28571428571429
477189200	1441066716	31.26883809812764	122.48230225191625	11.1	77.0	65.14285714285715
477189200	1441066717	31.268850000000008	122.48235	11.1	77.0	65.0
477189200	1441066718	31.268862148225054	122.4823962947769	11.08	76.70000000000002	65.1
477189200	1441066719	31.26887454666818	122.48244140223038	11.06	76.4	65.2
477189200	1441066720	31.268887197479682	122.48248565970827	11.04	76.1	65.30000000000001
477189200	1441066721	31.268900102809354	122.4825294045587	11.02	75.80000000000001	65.4
477189200	1441066722	31.26891326480656	122.4825729741299	11.0	75.50000000000001	65.5
477189200	1441066723	31.268926685620173	122.48261670577028	10.98	75.2	65.60000000000001
477189200	1441066724	31.268940367398596	122.48266093682851	10.96	74.89999999999999	65.7
477189200	1441066725	31.268954312289818	122.48270600465347	10.94	74.60000000000001	65.8
477189200	1441066726	31.268968522441288	122.48275224659419	10.92	74.30000000000001	65.89999999999999
477189200	1441066727	31.268983000000002	122.4828	10.9	74.0	66.0
477189200	1441066728	31.268997754157418	122.48284958433877	10.89	73.8	66.10000000000001
477189200	1441066729	31.269012822284758	122.4829012475519	10.88	73.60000000000001	66.2
477189200	1441066730	31.26902824879782	122.4829552196993	10.870000000000001	73.4	66.3
477189200	1441066731	31.269044078111897	122.48301173084133	10.860000000000001	73.2	66.4
477189200	1441066732	31.26906035464177	122.48307101103853	10.850000000000001	73.0	66.50000000000001
477189200	1441066733	31.269077122801587	122.4831332903519	10.84	72.8	66.60000000000001
477189200	1441066734	31.26909442700488	122.48319879884278	10.83	72.6	66.7
477189200	1441066735	31.26911231166447	122.4832677665729	10.82	72.4	66.80000000000001
477189200	1441066736	31.26913082119243	122.48334042360443	10.81	72.2	66.9
477189200	1441066737	31.26915	122.48341700000002	10.8	72.0	67.0
477189200	1441066738	31.269169833436607	122.48349742332786	10.811111111111112	72.11111111111111	67.22222222222223
477189200	1441066739	31.26919007060856	122.48358041117585	10.822222222222223	72.22222222222221	67.44444444444444
477189200	1441066740	31.269210401564667	122.4836643786348	10.833333333333334	72.33333333333333	67.66666666666667
477189200	1441066741	31.2692305163578	122.48374774079306	10.844444444444445	72.44444444444444	67.88888888888889
477189200	1441066742	31.269250105044925	122.48382891273646	10.855555555555556	72.55555555555556	68.11111111111111
477189200	1441066743	31.2692688576869	122.48390630954842	10.866666666666667	72.66666666666667	68.33333333333334
477189200	1441066744	31.269286464348113	122.48397834631024	10.877777777777778	72.77777777777779	68.55555555555556
477189200	1441066745	31.269302615095945	122.48404343810142	10.88888888888889	72.88888888888889	68.77777777777777
477189200	1441066746	31.26931699999999	122.4841	10.9	73.0	69.0
477189200	1441066747	31.26932941358907	122.4841470322906	10.9	73.10000000000001	69.0
477189200	1441066748	31.269340068222448	122.48418587608826	10.9	73.2	69.0
477189200	1441066749	31.269349280713623	122.48421845771762	10.9	73.3	69.0
477189200	1441066750	31.269357367873035	122.48424670350529	10.9	73.4	69.0
477189200	1441066751	31.269364646508887	122.48427253977933	10.9	73.50000000000001	69.0
477189200	1441066752	31.26937143342754	122.48429789286891	10.9	73.60000000000001	69.0
477189200	1441066753	31.26937804543384	122.48432468910416	10.9	73.69999999999999	69.0
477189200	1441066754	31.269384799330986	122.48435485481619	10.9	73.8	69.0
477189200	1441066755	31.269392011920186	122.48439031633703	10.9	73.9	69.0
477189200	1441066756	31.2694	122.48443299999998	10.9	74.0	69.0
477189200	1441066757	31.269409005137746	122.48448430129174	10.92	74.2	68.9
477189200	1441066758	31.269418967987267	122.48454349230774	10.94	74.4	68.8
477189200	1441066759	31.269429753975025	122.48460931429508	10.96	74.60000000000001	68.7
477189200	1441066760	31.26944122852887	122.4846805085003	10.98	74.8	68.6
477189200	1441066761	31.269453257078716	122.4847558161692	11.0	75.0	68.5
477189200	1441066762	31.26946570505683	122.48483397854656	11.02	75.2	68.4
477189200	1441066763	31.269478437898346	122.48491373687628	11.04	75.4	68.3
477189200	1441066764	31.26949132104139	122.48499383240095	11.06	75.60000000000001	68.2
477189200	1441066765	31.269504219927168	122.48507300636207	11.08	75.80000000000001	68.1
477189200	1441066766	31.269517	122.48514999999999	11.1	76.0	68.0
477189200	1441066767	31.269529555027393	122.48522380948964	11.1	76.0	67.95
477189200	1441066768	31.26954189205945	122.48529445074844	11.1	76.0	67.9
477189200	1441066769	31.269554046466084	122.48536219462974	11.1	76.0	67.85000000000001
477189200	1441066770	31.269566053616376	122.48542731198722	11.1	76.0	67.80000000000001
477189200	1441066771	31.269577948878663	122.48549007367477	11.1	76.0	67.75000000000001
477189200	1441066772	31.269589767620655	122.48555075054658	11.1	76.0	67.70000000000002
477189200	1441066773	31.269601545209465	122.48560961345713	11.1	76.0	67.65
477189200	1441066774	31.26961331701157	122.48566693326106	11.1	76.0	67.60000000000001
477189200	1441066775	31.269625118392938	122.48572298081324	11.1	76.0	67.55000000000001
477189200	1441066776	31.269636984719018	122.48577802696884	11.1	76.0	67.5
477189200	1441066777	31.26964895135476	122.48583234258321	11.1	76.0	67.45
477189200	1441066778	31.269661053664645	122.48588619851188	11.1	76.0	67.4
477189200	1441066779	31.26967332701271	122.48593986561066	11.1	76.0	67.35000000000001
477189200	1441066780	31.269685806762507	122.48599361473558	11.1	76.0	67.30000000000001
477189200	1441066781	31.269698528277164	122.48604771674282	11.1	76.0	67.25
477189200	1441066782	31.26971152691937	122.48610244248889	11.1	76.0	67.2
477189200	1441066783	31.269724838051285	122.48615806283055	11.1	76.0	67.15
477189200	1441066784	31.269738497034645	122.48621484862471	11.1	76.0	67.1
477189200	1441066785	31.269752539230648	122.4862730707287	11.1	76.0	67.05
477189200	1441066786	31.26976700000001	122.48633299999999	11.1	76.0	67.0
477189200	1441066787	31.26978189155652	122.48639478305898	11.1	75.9090909090909	67.0
477189200	1441066788	31.2697971335288	122.48645806957603	11.1	75.81818181818183	67.0
477189200	1441066789	31.269812622399918	122.48652238498363	11.1	75.72727272727273	67.0
477189200	1441066790	31.26982825465384	122.48658725471358	11.1	75.63636363636364	67.0
477189200	1441066791	31.269843926775465	122.48665220419718	11.1	75.54545454545455	67.0
477189200	1441066792	31.269859535250678	122.48671675886509	11.1	75.45454545454545	67.0
477189200	1441066793	31.269874976566268	122.48678044414731	11.1	75.36363636363637	67.0
477189200	1441066794	31.269890147209967	122.48684278547329	11.1	75.27272727272728	67.0
477189200	1441066795	31.26990494367041	122.4869033082719	11.1	75.18181818181819	67.0
477189200	1441066796	31.269919262437025	122.48696153797154	11.1	75.0909090909091	67.0
477189200	1441066797	31.26993299999999	122.487017	11.1	75.0	67.0
477189200	1441066798	31.269946103049644	122.48706945255731	11.1	75.0	67.11111111111111
477189200	1441066799	31.269958719074104	122.4871195849339	11.1	75.0	67.22222222222223
477189200	1441066800	31.26997104575957	122.48716831919376	11.1	75.0	67.33333333333333
477189200	1441066801	31.269983280790804	122.48721657740177	11.1	75.0	67.44444444444444
477189200	1441066802	31.269995621851137	122.4872652816237	11.1	75.0	67.55555555555557
477189200	1441066803	31.27000826662256	122.48731535392633	11.1	75.0	67.66666666666667
477189200	1441066804	31.270021412785518	122.48736771637725	11.1	75.0	67.77777777777779
477189200	1441066805	31.270035258018968	122.4874232910452	11.1	75.0	67.8888888888889
477189200	1441066806	31.270049999999994	122.48748300000001	11.1	75.0	68.0
477189200	1441066807	31.270065763173776	122.48754743798213	11.1	74.89999999999999	68.1
477189200	1441066808	31.270082379064807	122.48761589041007	11.1	74.8	68.2
477189200	1441066809	31.27009960596913	122.4876873153707	11.1	74.7	68.3
477189200	1441066810	31.27011720218484	122.48776067094947	11.1	74.60000000000001	68.4
477189200	1441066811	31.270134926012247	122.48783491523038	11.1	74.5	68.5
477189200	1441066812	31.270152535754022	122.48790900629591	11.1	74.4	68.6
477189200	1441066813	31.27016978971524	122.48798190222698	11.1	74.30000000000001	68.7
477189200	1441066814	31.27018644620324	122.48805256110289	11.1	74.2	68.8
477189200	1441066815	31.270202263527654	122.48811994100168	11.1	74.1	68.9
477189200	1441066816	31.270216999999995	122.488183	11.1	74.0	69.0
477189200	1441066817	31.270230479187127	122.48824099945615	11.1	74.1	69.0
477189200	1441066818	31.270242785670877	122.48829441385877	11.1	74.2	69.0
477189200	1441066819	31.27025406928515	122.4883440209801	11.1	74.30000000000001	69.0
477189200	1441066820	31.270264479862323	122.48839059859336	11.1	74.4	69.0
477189200	1441066821	31.270274167233346	122.48843492447266	11.1	74.5	69.0
477189200	1441066822	31.27028328122798	122.48847777639278	11.1	74.60000000000001	69.0
477189200	1441066823	31.27029197167485	122.48851993212924	11.1	74.7	69.0
477189200	1441066824	31.2703003884016	122.48856216945808	11.1	74.8	69.0
477189200	1441066825	31.270308681234813	122.48860526615593	11.1	74.89999999999999	69.0
477189200	1441066826	31.270317000000002	122.48865000000002	11.1	75.0	69.0
477189200	1441066827	31.27032546920273	122.48869698798613	11.105	75.05	68.85
477189200	1441066828	31.270334112072312	122.48874620398267	11.11	75.10000000000001	68.7
477189200	1441066829	31.27034292651925	122.48879746107622	11.115	75.15	68.55
477189200	1441066830	31.270351910454224	122.48885057235317	11.12	75.2	68.39999999999999
477189200	1441066831	31.27036106178816	122.48890535089993	11.125	75.25	68.25
477189200	1441066832	31.270370378432233	122.48896160980279	11.129999999999999	75.3	68.1
477189200	1441066833	31.270379858297865	122.48901916214807	11.135	75.35000000000001	67.95
477189200	1441066834	31.270389499296783	122.48907782102192	11.139999999999999	75.4	67.8
477189200	1441066835	31.270399299341015	122.48913739951048	11.145	75.45	67.65
477189200	1441066836	31.27040925634294	122.48919771069974	11.149999999999999	75.50000000000001	67.5
477189200	1441066837	31.27041936821522	122.48925856767573	11.155	75.55000000000001	67.35
477189200	1441066838	31.27042963287092	122.4893197835243	11.16	75.60000000000001	67.2
477189200	1441066839	31.270440048223403	122.4893811713312	11.165	75.65	67.05
477189200	1441066840	31.27045061218644	122.48944254418217	11.17	75.7	66.9
477189200	1441066841	31.270461322674127	122.4895037151628	11.174999999999999	75.75000000000001	66.75
477189200	1441066842	31.270472177600872	122.4895644973586	11.18	75.80000000000001	66.60000000000001
477189200	1441066843	31.270483174881537	122.48962470385494	11.184999999999999	75.85000000000001	66.45
477189200	1441066844	31.270494312431232	122.48968414773718	11.19	75.9	66.3
477189200	1441066845	31.27050558816545	122.48974264209052	11.194999999999999	75.95	66.15
477189200	1441066846	31.270516999999998	122.48980000000002	11.2	76.0	66.0
477189200	1441066847	31.270528547400136	122.4898561007186	11.194999999999999	75.95	66.05
477189200	1441066848	31.270540236028	122.4899110881709	11.19	75.9	66.10000000000001
477189200	1441066849	31.2705520730945	122.4899651724495	11.184999999999999	75.85000000000001	66.15
477189200	1441066850	31.270564065810238	122.4900185636472	11.18	75.80000000000001	66.2
477189200	1441066851	31.270576221385397	122.49007147185682	11.174999999999999	75.75000000000001	66.25
477189200	1441066852	31.27058854702987	122.49012410717141	11.17	75.7	66.3
477189200	1441066853	31.27060104995313	122.49017667968407	11.165	75.65	66.35000000000001
477189200	1441066854	31.27061373736438	122.49022939948803	11.16	75.60000000000001	66.4
477189200	1441066855	31.270626616472413	122.49028247667668	11.155	75.55000000000001	66.45
477189200	1441066856	31.27063969448572	122.49033612134357	11.149999999999999	75.50000000000001	66.50000000000001
477189200	1441066857	31.270652978612436	122.49039054358236	11.145	75.45	66.55000000000001
477189200	1441066858	31.270666476060306	122.49044595348686	11.139999999999999	75.4	66.60000000000001
477189200	1441066859	31.270680194036704	122.490502561151	11.135	75.35000000000001	66.65
477189200	1441066860	31.270694139748596	122.49056057666898	11.129999999999999	75.3	66.7
477189200	1441066861	31.270708320402566	122.49062021013508	11.125	75.25	66.75000000000001
477189200	1441066862	31.27072274320471	122.49068167164373	11.12	75.2	66.80000000000001
477189200	1441066863	31.27073741536066	122.49074517128962	11.115	75.15	66.85000000000001
477189200	1441066864	31.270752344075557	122.49081091916757	11.11	75.10000000000001	66.9
477189200	1441066865	31.270767536553997	122.49087912537262	11.105	75.05	66.95
477189200	1441066866	31.270783000000005	122.49095	11.1	75.0	67.0
477189200	1441066867	31.270798720493865	122.491023568415	11.1	75.0	66.9
477189200	1441066868	31.270814599623666	122.49109911706216	11.1	75.0	66.80000000000001
477189200	1441066869	31.27083051785612	122.49117574765485	11.1	75.0	66.7
477189200	1441066870	31.270846355660083	122.49125256190553	11.1	75.0	66.60000000000001
477189200	1441066871	31.270861993506497	122.49132866152566	11.1	75.0	66.50000000000001
477189200	1441066872	31.270877311868407	122.49140314822559	11.1	75.0	66.4
477189200	1441066873	31.270892191220913	122.49147512371485	11.1	75.0	66.3
477189200	1441066874	31.27090651204102	122.49154368970194	11.1	75.0	66.2
477189200	1441066875	31.27092015480735	122.49160794789464	11.1	75.0	66.10000000000001
477189200	1441066876	31.270933	122.49166700000002	11.1	75.0	66.0
477189200	1441066877	31.270944986809596	122.49172030716247	11.09	74.89999999999999	66.2
477189200	1441066878	31.270956289264454	122.49176876827823	11.08	74.8	66.4
477189200	1441066879	31.270967140100115	122.49181364168271	11.07	74.7	66.60000000000001
477189200	1441066880	31.27097777205006	122.49185618571244	11.06	74.60000000000001	66.80000000000001
477189200	1441066881	31.270988417845825	122.49189765870501	11.05	74.5	67.0
477189200	1441066882	31.270999310217373	122.4919393189991	11.04	74.4	67.2
477189200	1441066883	31.271010681892978	122.49198242493428	11.03	74.30000000000001	67.4
477189200	1441066884	31.27102276559922	122.4920282348513	11.02	74.2	67.60000000000001
477189200	1441066885	31.27103579406075	122.49207800709212	11.01	74.1	67.80000000000001
477189200	1441066886	31.27105	122.492133	11.0	74.0	68.0
477189200	1441066887	31.2710655251172	122.49219404201872	11.0	74.0	68.0
477189200	1441066888	31.271082147032985	122.49226024198767	11.0	74.0	68.0
477189200	1441066889	31.2710995523501	122.49233027884382	11.0	74.0	68.0
477189200	1441066890	31.27111742767371	122.49240283152245	11.0	74.0	68.0
477189200	1441066891	31.271135459611713	122.49247657895701	11.0	74.0	68.0
477189200	1441066892	31.271153334774983	122.49255020007887	11.0	74.0	68.0
477189200	1441066893	31.27117073977734	122.49262237381748	11.0	74.0	68.0
477189200	1441066894	31.2711873612356	122.49269177910033	11.0	74.0	68.0
477189200	1441066895	31.271202885769203	122.49275709485312	11.0	74.0	68.0
477189200	1441066896	31.271216999999996	122.492817	11.0	74.0	68.0
477189200	1441066897	31.27122949591955	122.49287062863232	11.01	74.1	67.80000000000001
477189200	1441066898	31.271240586990967	122.49291893551461	11.02	74.2	67.60000000000001
477189200	1441066899	31.271250592042723	122.4929633305814	11.03	74.30000000000001	67.4
477189200	1441066900	31.27125982990089	122.49300522376878	11.04	74.4	67.2
477189200	1441066901	31.271268619389524	122.49304602501414	11.05	74.5	67.0
477189200	1441066902	31.271277279330842	122.49308714425602	11.06	74.60000000000001	66.80000000000001
477189200	1441066903	31.271286128545192	122.4931299914341	11.07	74.7	66.60000000000001
477189200	1441066904	31.271295485851077	122.49317597648917	11.08	74.8	66.4
477189200	1441066905	31.27130567006479	122.49322650936325	11.09	74.89999999999999	66.2
477189200	1441066906	31.271317	122.49328300000002	11.1	75.0	66.0
477189200	1441066907	31.27132969801427	122.49334637257382	11.1	75.0	66.10000000000001
477189200	1441066908	31.271343600651626	122.49341560817602	11.1	75.0	66.2
477189200	1441066909	31.27135844800495	122.4934892021261	11.1	75.0	66.3
477189200	1441066910	31.27137398017	122.493565649742	11.1	75.0	66.4
477189200	1441066911	31.27138993724584	122.49364344633997	11.1	75.0	66.50000000000001
477189200	1441066912	31.271406059335057	122.49372108723446	11.1	75.0	66.60000000000001
477189200	1441066913	31.271422086543797	122.49379706773797	11.1	75.0	66.7
477189200	1441066914	31.27143775898183	122.49386988316112	11.1	75.0	66.80000000000001
477189200	1441066915	31.271452816762	122.4939380288127	11.1	75.0	66.9
477189200	1441066916	31.271466999999994	122.494	11.1	75.0	67.0
477189200	1441066917	31.271480128255977	122.49405479294481	11.1	75.0	67.0
477189200	1441066918	31.27149233885949	122.49410340753269	11.1	75.0	67.0
477189200	1441066919	31.27150384857955	122.49414734456654	11.1	75.0	67.0
477189200	1441066920	31.27151487418255	122.49418810485064	11.1	75.0	67.0
477189200	1441066921	31.271525632432645	122.49422718919057	11.1	75.0	67.0
477189200	1441066922	31.271536340092016	122.49426609839304	11.1	75.0	67.0
477189200	1441066923	31.27154721392107	122.49430633326577	11.1	75.0	67.0
477189200	1441066924	31.271558470678276	122.49434939461759	11.1	75.0	67.0
477189200	1441066925	31.271570327119992	122.49439678325852	11.1	75.0	67.0
477189200	1441066926	31.271583	122.49445	11.1	75.0	67.0
477189200	1441066927	31.27159663675042	122.4945100627634	11.1	75.0	66.9
477189200	1441066928	31.271611107527523	122.4945760579049	11.1	75.0	66.80000000000001
477189200	1441066929	31.27162621317052	122.49464658888823	11.1	75.0	66.7
477189200	1441066930	31.271641754521088	122.49472025917592	11.1	75.0	66.60000000000001
477189200	1441066931	31.271657532423756	122.49479567222893	11.1	75.0	66.50000000000001
477189200	1441066932	31.271673347726235	122.49487143150675	11.1	75.0	66.4
477189200	1441066933	31.271689001279455	122.49494614046726	11.1	75.0	66.3
477189200	1441066934	31.271704293937585	122.49501840256669	11.1	75.0	66.2
477189200	1441066935	31.27171902655782	122.4950868212598	11.1	75.0	66.10000000000001
477189200	1441066936	31.271732999999998	122.49515	11.1	75.0	66.0
477189200	1441066937	31.27174607795758	122.49520697288966	11.1	74.89999999999999	66.10000000000001
477189200	1441066938	31.271758375449657	122.49525849663182	11.1	74.8	66.2
477189200	1441066939	31.271770070324425	122.49530575858078	11.1	74.7	66.3
477189200	1441066940	31.27178134042781	122.49534994609212	11.1	74.60000000000001	66.4
477189200	1441066941	31.27179236360383	122.49539224652231	11.1	74.5	66.50000000000001
477189200	1441066942	31.271803317694825	122.49543384722885	11.1	74.4	66.60000000000001
477189200	1441066943	31.271814380541578	122.49547593557014	11.1	74.30000000000001	66.7
477189200	1441066944	31.271825729983313	122.49551969890544	11.1	74.2	66.80000000000001
477189200	1441066945	31.27183754385753	122.49556632459498	11.1	74.1	66.9
477189200	1441066946	31.271850000000008	122.49561699999998	11.1	74.0	67.0
477189200	1441066947	31.27186322723447	122.49567257177485	11.1	74.0	67.0
477189200	1441066948	31.27187715834436	122.49573252374256	11.1	74.0	67.0
477189200	1441066949	31.27189167710416	122.49579599901757	11.1	74.0	67.0
477189200	1441066950	31.271906667289734	122.49586214071373	11.1	74.0	67.0
477189200	1441066951	31.27192201267845	122.49593009194399	11.1	74.0	67.0
477189200	1441066952	31.27193759704938	122.49599899582049	11.1	74.0	67.0
477189200	1441066953	31.271953304183416	122.4960679954545	11.1	74.0	67.0
477189200	1441066954	31.271969017863235	122.4961362339563	11.1	74.0	67.0
477189200	1441066955	31.271984621873358	122.49620285443534	11.1	74.0	67.0
477189200	1441066956	31.27199999999999	122.49626700000002	11.1	74.0	67.0
477189200	1441066957	31.272015059261264	122.49632801031223	11.1	74.0	67.2
477189200	1441066958	31.272029799597206	122.49638601125038	11.1	74.0	67.4
477189200	1441066959	31.27204424417752	122.49644132524735	11.1	74.0	67.60000000000001
477189200	1441066960	31.272058416171213	122.49649427473638	11.1	74.0	67.80000000000001
477189200	1441066961	31.272072338746586	122.49654518215094	11.1	74.0	68.0
477189200	1441066962	31.272086035071357	122.49659436992482	11.1	74.0	68.2
477189200	1441066963	31.27209952831265	122.49664216049207	11.1	74.0	68.4
477189200	1441066964	31.27211284163704	122.49668887628705	11.1	74.0	68.60000000000001
477189200	1441066965	31.27212599821063	122.49673483974429	11.1	74.0	68.80000000000001
477189200	1441066966	31.272139021199063	122.49678037329858	11.1	74.0	69.00000000000001
477189200	1441066967	31.272151933767486	122.496825799385	11.1	74.0	69.2
477189200	1441066968	31.272164759080592	122.49687144043874	11.1	74.0	69.39999999999999
477189200	1441066969	31.272177520302638	122.49691761889537	11.1	74.0	69.6
477189200	1441066970	31.2721902405974	122.49696465719055	11.1	74.0	69.8
477189200	1441066971	31.2722029431282	122.49701287776023	11.1	74.0	70.0
477189200	1441066972	31.272215651057788	122.4970626030406	11.1	74.0	70.2
477189200	1441066973	31.27222838754842	122.49711415546798	11.1	74.0	70.39999999999999
477189200	1441066974	31.272241175761778	122.49716785747907	11.1	74.0	70.6
477189200	1441066975	31.272254038858854	122.4972240315107	11.1	74.0	70.8
477189200	1441066976	31.272267000000003	122.49728300000001	11.1	74.0	71.0
477189200	1441066977	31.2722800752458	122.49734498806808	11.11	74.2	71.10000000000001
477189200	1441066978	31.27229325226045	122.49740983157123	11.12	74.4	71.2
477189200	1441066979	31.27230651160938	122.49747726904928	11.129999999999999	74.60000000000001	71.3
477189200	1441066980	31.27231983385842	122.49754703904193	11.139999999999999	74.8	71.4
477189200	1441066981	31.272333199573822	122.49761888008865	11.149999999999999	75.0	71.5
477189200	1441066982	31.27234658932229	122.49769253072867	11.16	75.2	71.6
477189200	1441066983	31.272359983671066	122.49776772950112	11.17	75.4	71.69999999999999
477189200	1441066984	31.27237336318795	122.49784421494478	11.18	75.60000000000001	71.8
477189200	1441066985	31.272386708441267	122.49792172559827	11.19	75.80000000000001	71.9
477189200	1441066986	31.272400000000008	122.49800000000002	11.2	76.0	72.0
477189200	1441066987	31.272413209745533	122.49807874245982	11.209999999999999	76.2	72.1
477189200	1441066988	31.272426274807316	122.49815752037378	11.219999999999999	76.4	72.2
477189200	1441066989	31.27243912362775	122.49823586690907	11.23	76.60000000000001	72.30000000000001
477189200	1441066990	31.272451684650328	122.4983133152324	11.24	76.80000000000001	72.4
477189200	1441066991	31.27246388631966	122.49838939851	11.25	77.0	72.5
477189200	1441066992	31.272475657081426	122.49846364990763	11.26	77.19999999999999	72.6
477189200	1441066993	31.272486925382307	122.49853560259069	11.27	77.39999999999999	72.7
477189200	1441066994	31.272497619669927	122.49860478972406	11.280000000000001	77.6	72.8
477189200	1441066995	31.272507668392763	122.49867074447238	11.290000000000001	77.8	72.89999999999999
477189200	1441066996	31.272517000000004	122.49873299999999	11.3	78.0	73.0
477189200	1441066997	31.272525566710748	122.49879124380236	11.305000000000001	78.10000000000001	73.05
477189200	1441066998	31.272533415821282	122.49884578070038	11.31	78.19999999999999	73.10000000000001
477189200	1441066999	31.272540618396206	122.49889706984686	11.315000000000001	78.29999999999998	73.15
477189200	1441067000	31.272547245499087	122.49894557039502	11.32	78.39999999999999	73.2
477189200	1441067001	31.27255336819267	122.4989917414984	11.325000000000001	78.5	73.25
477189200	1441067002	31.27255905753882	122.49903604231099	11.33	78.6	73.3
477189200	1441067003	31.272564384598752	122.49907893198706	11.335	78.69999999999999	73.35000000000001
477189200	1441067004	31.272569420432944	122.49912086968115	11.34	78.8	73.4
477189200	1441067005	31.27257423610127	122.49916231454809	11.345	78.9	73.45
477189200	1441067006	31.272578902663014	122.49920372574286	11.350000000000001	79.0	73.50000000000001
477189200	1441067007	31.27258349117688	122.49924556242077	11.355	79.1	73.55000000000001
477189200	1441067008	31.27258807270096	122.49928828373729	11.360000000000001	79.2	73.60000000000001
477189200	1441067009	31.272592718292675	122.49933234884814	11.365	79.3	73.65
477189200	1441067010	31.272597499008874	122.49937821690925	11.370000000000001	79.39999999999999	73.69999999999999
477189200	1441067011	31.272602485905626	122.49942634707685	11.375	79.49999999999999	73.75
477189200	1441067012	31.272607750038226	122.49947719850735	11.38	79.6	73.8
477189200	1441067013	31.27261336246109	122.49953123035762	11.385	79.7	73.85
477189200	1441067014	31.272619394227668	122.49958890178472	11.39	79.8	73.9
477189200	1441067015	31.272625916390275	122.4996506719462	11.395	79.89999999999999	73.95
477189200	1441067016	31.272632999999992	122.49971700000002	11.4	80.0	74.0
477189200	1441067017	31.272640682759153	122.49978808012541	11.41	80.10000000000001	74.0
477189200	1441067018	31.2726488689804	122.49986304658468	11.42	80.2	74.0
477189200	1441067019	31.27265742963093	122.49994076866028	11.43	80.3	74.0
477189200	1441067020	31.272666235680415	122.50002011563394	11.44	80.4	74.0
477189200	1441067021	31.272675158101244	122.5000999567865	11.45	80.5	74.0
477189200	1441067022	31.272684067868568	122.50017916139784	11.46	80.6	74.0
477189200	1441067023	31.272692835960317	122.50025659874709	11.47	80.69999999999999	74.0
477189200	1441067024	31.27270133335708	122.50033113811239	11.48	80.8	74.0
477189200	1441067025	31.2727094310419	122.50040164877115	11.49	80.9	74.0
477189200	1441067026	31.272717	122.500467	11.5	81.0	74.0
477189200	1441067027	31.272723958992273	122.50052644009043	11.5	81.0	74.1
477189200	1441067028	31.27273041787543	122.50058073339537	11.5	81.0	74.2
477189200	1441067029	31.27273653427778	122.50063102328397	11.5	81.0	74.30000000000001
477189200	1441067030	31.272742465825512	122.50067845312608	11.5	81.0	74.4
477189200	1441067031	31.272748370142754	122.50072416629236	11.5	81.0	74.5
477189200	1441067032	31.272754404851973	122.50076930615396	11.5	81.0	74.60000000000001
477189200	1441067033	31.272760727573992	122.5008150160827	11.5	81.0	74.7
477189200	1441067034	31.272767495928008	122.50086243945104	11.5	81.0	74.8
477189200	1441067035	31.272774867531513	122.50091271963215	11.5	81.0	74.89999999999999
477189200	1441067036	31.272782999999993	122.50096699999999	11.5	81.0	75.0
477189200	1441067037	31.272791993099627	122.50102614257312	11.5	81.0	75.3
477189200	1441067038	31.272801715206377	122.50108988394543	11.5	81.0	75.60000000000001
477189200	1441067039	31.272811976849397	122.50115767935407	11.5	81.0	75.9
477189200	1441067040	31.272822588558537	122.50122898403554	11.5	81.0	76.2
477189200	1441067041	31.272833360864514	122.50130325322566	11.5	81.0	76.5
477189200	1441067042	31.27284410429909	122.50137994215945	11.5	81.0	76.8
477189200	1441067043	31.272854629395177	122.501458506071	11.5	81.0	77.1
477189200	1441067044	31.272864746686853	122.50153840019357	11.5	81.0	77.39999999999999
477189200	1441067045	31.27287426670955	122.50161907975944	11.5	81.0	77.7
477189200	1441067046	31.272883	122.5017	11.5	81.0	78.0
477189200	1441067047	31.27289080471463	122.50178061355554	11.5	81.1	78.10000000000001
477189200	1441067048	31.272897729484637	122.50186036270507	11.5	81.2	78.19999999999999
477189200	1441067049	31.272903870560892	122.50193868713744	11.5	81.30000000000001	78.29999999999998
477189200	1441067050	31.272909324195613	122.50201502654177	11.5	81.4	78.39999999999999
477189200	1441067051	31.272914186642286	122.50208882060741	11.5	81.5	78.5
477189200	1441067052	31.27291855415554	122.50215950902391	11.5	81.6	78.6
477189200	1441067053	31.272922522991053	122.50222653148118	11.5	81.7	78.69999999999999
477189200	1441067054	31.27292618940535	122.50228932766935	11.5	81.8	78.8
477189200	1441067055	31.27292964965574	122.50234733727875	11.5	81.89999999999999	78.9
477189200	1441067056	31.272932999999995	122.50239999999998	11.5	82.0	79.0
477189200	1441067057	31.272936319319307	122.50244708148398	11.50909090909091	82.18181818181817	79.36363636363636
477189200	1441067058	31.272939616986516	122.50248965122252	11.518181818181818	82.36363636363637	79.72727272727272
477189200	1441067059	31.272942884995352	122.50252910466779	11.527272727272727	82.54545454545455	80.0909090909091
477189200	1441067060	31.27294611533759	122.50256683727217	11.536363636363637	82.72727272727273	80.45454545454545
477189200	1441067061	31.272949300003162	122.50260424448825	11.545454545454545	82.9090909090909	80.81818181818183
477189200	1441067062	31.2729524309804	122.50264272176882	11.554545454545455	83.0909090909091	81.18181818181817
477189200	1441067063	31.272955500255975	122.50268366456689	11.563636363636363	83.27272727272728	81.54545454545455
477189200	1441067064	31.2729584998146	122.50272846833559	11.572727272727272	83.45454545454545	81.9090909090909
477189200	1441067065	31.27296142163883	122.5027785285283	11.581818181818182	83.63636363636364	82.27272727272728
477189200	1441067066	31.272964257708487	122.50283524059856	11.59090909090909	83.81818181818183	82.63636363636364
477189200	1441067067	31.272966999999998	122.50290000000001	11.6	84.0	83.0
477189200	1441067068	31.27296963618303	122.50297364222176	11.6	84.11111111111111	83.33333333333333
477189200	1441067069	31.2729721367145	122.5030547628938	11.6	84.22222222222223	83.66666666666667
477189200	1441067070	31.272974467751467	122.50314139768095	11.6	84.33333333333333	84.0
477189200	1441067071	31.272976595455415	122.50323158224762	11.6	84.44444444444444	84.33333333333333
477189200	1441067072	31.272978485992887	122.50332335225778	11.6	84.55555555555557	84.66666666666667
477189200	1441067073	31.272980105535865	122.50341474337502	11.6	84.66666666666667	85.0
477189200	1441067074	31.272981420261953	122.50350379126252	11.6	84.77777777777779	85.33333333333333
477189200	1441067075	31.272982396354063	122.50358853158326	11.6	84.8888888888889	85.66666666666667
477189200	1441067076	31.272983000000004	122.50366699999998	11.6	85.0	86.0
477189200	1441067077	31.27298319863465	122.50373780300602	11.61111111111111	85.33333333333333	86.33333333333334
477189200	1441067078	31.27298296466596	122.50380183041752	11.622222222222222	85.66666666666667	86.66666666666667
477189200	1441067079	31.272982271741476	122.50386054288143	11.633333333333333	86.0	87.00000000000001
477189200	1441067080	31.27298109350527	122.50391540104484	11.644444444444444	86.33333333333334	87.33333333333334
477189200	1441067081	31.272979403598463	122.50396786555483	11.655555555555555	86.66666666666667	87.66666666666667
477189200	1441067082	31.27297717565961	122.50401939705849	11.666666666666666	87.0	88.0
477189200	1441067083	31.272974383324843	122.5040714562028	11.677777777777777	87.33333333333334	88.33333333333334
477189200	1441067084	31.272971000227894	122.50412550363446	11.688888888888888	87.66666666666667	88.66666666666667
477189200	1441067085	31.272967000000005	122.50418299999998	11.7	88.0	89.0
477189200	1441067086	31.272962445326364	122.50424472332465	11.7	88.25	89.25
477189200	1441067087	31.2729577551189	122.5043087211506	11.7	88.49999999999999	89.5
477189200	1441067088	31.272953437350683	122.50437235840083	11.7	88.75	89.75
477189200	1441067089	31.272949999999998	122.504433	11.7	89.0	90.0
477189200	1441067090	31.27294760395068	122.5044896841809	11.725	89.25	90.25
477189200	1441067091	31.272945021687985	122.50454814240182	11.75	89.5	90.5
477189200	1441067092	31.272940678585545	122.50461577942339	11.775	89.75	90.75
477189200	1441067093	31.272932999999995	122.5047	11.8	90.0	91.0
477189200	1441067094	31.27292136664242	122.50480231218953	11.8	90.66666666666667	91.33333333333333
477189200	1441067095	31.27290898074714	122.50490063730533	11.8	91.33333333333333	91.66666666666667
477189200	1441067096	31.272900000000007	122.50496699999998	11.8	92.0	92.0
477189200	1441067097	31.27289731208718	122.50498301369562	11.825000000000001	92.0	92.25
477189200	1441067098	31.272898724498432	122.5049686468156	11.850000000000001	92.0	92.5
477189200	1441067099	31.272900774658755	122.50495345652726	11.875	92.0	92.75
477189200	1441067100	31.272900000000007	122.50496699999998	11.9	92.0	93.0
477189200	1441067101	31.272893711966322	122.5050298490434	11.9	92.66666666666667	93.33333333333333
477189200	1441067102	31.27288231809883	122.5051266340354	11.9	93.33333333333333	93.66666666666667
477189200	1441067103	31.272867	122.50523300000002	11.9	94.0	94.0
477189200	1441067104	31.272849223889676	122.50532892404267	11.933333333333334	94.33333333333333	94.0
477189200	1441067105	31.272831594222904	122.50541171155352	11.966666666666667	94.66666666666667	94.0
477189200	1441067106	31.272817	122.50548299999998	12.0	95.0	94.0
477189200	1441067107	31.27280733400736	122.50554542822208	12.0	95.25	94.25
477189200	1441067108	31.27280050419402	122.50560564052401	12.0	95.50000000000001	94.5
477189200	1441067109	31.272793422287723	122.50567128256662	12.0	95.75000000000001	94.75000000000001
477189200	1441067110	31.272783000000008	122.50575	12.0	96.00000000000001	95.0
477189200	1441067111	31.272767031484253	122.50584684393733	12.02	96.2	95.4
477189200	1441067112	31.272746840735987	122.50595648739439	12.04	96.4	95.80000000000001
477189200	1441067113	31.272724634232166	122.50607100887459	12.06	96.6	96.19999999999999
477189200	1441067114	31.272702618476465	122.50618248689753	12.08	96.8	96.6
477189200	1441067115	31.272683	122.506283	12.1	97.0	97.0
477189200	1441067116	31.272667490710855	122.50636640133729	12.116666666666667	97.25	97.16666666666666
477189200	1441067117	31.272655823939925	122.50643364248549	12.133333333333333	97.49999999999999	97.33333333333333
477189200	1441067118	31.272647238362005	122.50648744961855	12.15	97.75	97.49999999999999
477189200	1441067119	31.2726409726424	122.50653054890476	12.166666666666666	98.0	97.66666666666667
477189200	1441067120	31.272636265439512	122.50656566650851	12.183333333333334	98.25	97.83333333333333
477189200	1441067121	31.272632355406873	122.5065955285915	12.2	98.5	98.0
477189200	1441067122	31.272628481194506	122.50662286131369	12.216666666666667	98.75	98.16666666666666
477189200	1441067123	31.272623881449807	122.50665039083356	12.233333333333334	99.0	98.33333333333333
477189200	1441067124	31.272617794817744	122.50668084330832	12.25	99.25	98.5
477189200	1441067125	31.27260945994058	122.50671694489321	12.266666666666667	99.5	98.66666666666667
477189200	1441067126	31.272598115456844	122.50676142174089	12.283333333333333	99.75	98.83333333333333
477189200	1441067127	31.272582999999987	122.506817	12.3	100.0	99.0
477189200	1441067128	31.272563624293767	122.50688549143513	12.322222222222223	100.33333333333333	99.11111111111111
477189200	1441067129	31.27254058744714	122.50696505029376	12.344444444444445	100.66666666666667	99.22222222222221
477189200	1441067130	31.27251476066925	122.50705291644694	12.366666666666667	101.0	99.33333333333333
477189200	1441067131	31.27248701517482	122.50714632977008	12.38888888888889	101.33333333333333	99.44444444444444
477189200	1441067132	31.272458222185687	122.50724253014421	12.411111111111111	101.66666666666667	99.55555555555556
477189200	1441067133	31.27242925293165	122.50733875745685	12.433333333333334	102.0	99.66666666666667
477189200	1441067134	31.272400978650765	122.5074322516022	12.455555555555556	102.33333333333333	99.77777777777779
477189200	1441067135	31.272374270589143	122.50752025248102	12.477777777777778	102.66666666666667	99.88888888888889
477189200	1441067136	31.27234999999999	122.50759999999998	12.5	103.0	100.0
477189200	1441067137	31.272328788111448	122.50766953075059	12.51	103.2	100.10000000000001
477189200	1441067138	31.27231025602953	122.50773006804572	12.52	103.4	100.2
477189200	1441067139	31.272293774824465	122.50778363187426	12.53	103.60000000000001	100.3
477189200	1441067140	31.27227871556162	122.50783224222128	12.54	103.80000000000001	100.4
477189200	1441067141	31.27226444930257	122.50787791906872	12.55	104.0	100.50000000000001
477189200	1441067142	31.272250347105604	122.50792268239583	12.56	104.2	100.60000000000001
477189200	1441067143	31.272235780026122	122.50796855217952	12.57	104.4	100.69999999999999
477189200	1441067144	31.272220119116582	122.50801754839422	12.58	104.60000000000001	100.8
477189200	1441067145	31.272202735426124	122.50807169101161	12.59	104.80000000000001	100.9
477189200	1441067146	31.272183000000002	122.50813300000002	12.6	105.00000000000001	101.0
477189200	1441067147	31.27216049894862	122.50820284369055	12.61	105.2	101.0
477189200	1441067148	31.2721356786598	122.50827998387932	12.62	105.4	101.0
477189200	1441067149	31.272109200593928	122.5083625307315	12.629999999999999	105.60000000000001	101.0
477189200	1441067150	31.272081726215376	122.50844859441594	12.639999999999999	105.80000000000001	101.0
477189200	1441067151	31.272053916993222	122.50853628510563	12.649999999999999	106.0	101.0
477189200	1441067152	31.27202643440167	122.50862371297814	12.66	106.2	101.0
477189200	1441067153	31.27199993992001	122.50870898821553	12.67	106.39999999999999	101.0
477189200	1441067154	31.27197509503262	122.50879022100423	12.68	106.6	101.0
477189200	1441067155	31.271952561228407	122.50886552153459	12.69	106.8	101.0
477189200	1441067156	31.271933000000004	122.508933	12.7	107.0	101.0
477189200	1441067157	31.27191684343575	122.50899140478303	12.709999999999999	107.0	101.2
477189200	1441067158	31.27190360599486	122.5090420370136	12.719999999999999	107.0	101.4
477189200	1441067159	31.27189257272529	122.50908683600491	12.73	107.0	101.60000000000001
477189200	1441067160	31.271883028671223	122.50912774106695	12.74	107.0	101.8
477189200	1441067161	31.27187425887382	122.50916669150716	12.75	107.0	102.0
477189200	1441067162	31.271865548371757	122.509205626631	12.76	107.0	102.2
477189200	1441067163	31.271856182201223	122.50924648574198	12.77	107.0	102.4
477189200	1441067164	31.271845445395922	122.50929120814159	12.780000000000001	107.0	102.60000000000001
477189200	1441067165	31.271832622986523	122.50934173312898	12.790000000000001	107.0	102.80000000000001
477189200	1441067166	31.271816999999984	122.50940000000001	12.8	107.0	103.0
477189200	1441067167	31.27179809501456	122.50946731292943	12.8	107.10000000000001	103.4
477189200	1441067168	31.27177636082972	122.50954243562107	12.8	107.2	103.80000000000001
477189200	1441067169	31.27175248380308	122.50962349666341	12.8	107.3	104.2
477189200	1441067170	31.27172715029599	122.50970862464801	12.8	107.4	104.60000000000001
477189200	1441067171	31.271701046674313	122.50979594817052	12.8	107.5	105.00000000000001
477189200	1441067172	31.271674859308835	122.5098835958307	12.8	107.6	105.39999999999999
477189200	1441067173	31.27164927457545	122.50996969623299	12.8	107.69999999999999	105.8
477189200	1441067174	31.271624978855108	122.51005237798617	12.8	107.8	106.2
477189200	1441067175	31.271602658533407	122.51012976970307	12.8	107.9	106.6
477189200	1441067176	31.271582999999996	122.51019999999998	12.8	108.0	107.0
477189200	1441067177	31.271566410353497	122.51026186266287	12.80909090909091	108.18181818181817	107.27272727272727
477189200	1441067178	31.27155217951576	122.5103168121457	12.818181818181818	108.36363636363637	107.54545454545455
477189200	1441067179	31.271539318110147	122.51036696806554	12.827272727272728	108.54545454545455	107.81818181818183
477189200	1441067180	31.27152683675594	122.51041445003553	12.836363636363638	108.72727272727273	108.0909090909091
477189200	1441067181	31.27151374606895	122.51046137766566	12.845454545454546	108.9090909090909	108.36363636363637
477189200	1441067182	31.271499056661785	122.51050987056271	12.854545454545455	109.0909090909091	108.63636363636363
477189200	1441067183	31.27148177914378	122.51056204833016	12.863636363636363	109.27272727272728	108.9090909090909
477189200	1441067184	31.27146092412052	122.5106200305673	12.872727272727273	109.45454545454545	109.18181818181817
477189200	1441067185	31.271435502193086	122.51068593686813	12.881818181818183	109.63636363636363	109.45454545454545
477189200	1441067186	31.271404523956836	122.51076188681968	12.89090909090909	109.81818181818183	109.72727272727273
477189200	1441067187	31.271366999999994	122.51085000000002	12.9	110.0	110.0
477189200	1441067188	31.27132279280226	122.51095060984743	12.916666666666668	110.33333333333333	110.33333333333333
477189200	1441067189	31.27127517244717	122.51105690528817	12.933333333333334	110.66666666666667	110.66666666666667
477189200	1441067190	31.27122826094301	122.51116028914936	12.95	111.0	111.0
477189200	1441067191	31.27118618032582	122.51125216429247	12.966666666666667	111.33333333333333	111.33333333333333
477189200	1441067192	31.27115305265447	122.51132393360746	12.983333333333334	111.66666666666667	111.66666666666667
477189200	1441067193	31.271133000000003	122.51136699999999	13.0	112.0	112.0
477189200	1441067194	31.271127940254274	122.5113775437582	13.0	112.0	112.33333333333333
477189200	1441067195	31.271130974591046	122.51137085469526	13.0	112.0	112.66666666666667
477189200	1441067196	31.271133000000003	122.51136699999999	13.0	112.0	113.0
477189200	1441067197	31.27112660137257	122.51138228073962	13.01	112.3	113.4
477189200	1441067198	31.271111115198476	122.5114179334842	13.02	112.60000000000001	113.80000000000001
477189200	1441067199	31.27108756586102	122.51147142867217	13.03	112.9	114.2
477189200	1441067200	31.27105697773942	122.51154023673692	13.04	113.2	114.6
477189200	1441067201	31.271020375212192	122.51162182811049	13.05	113.5	115.0
477189200	1441067202	31.27097878265993	122.51171367322685	13.06	113.8	115.39999999999999
477189200	1441067203	31.27093322446759	122.51181324252448	13.07	114.10000000000001	115.8
477189200	1441067204	31.27088472502637	122.51191800644858	13.08	114.39999999999999	116.2
477189200	1441067205	31.270834308734855	122.51202543545277	13.09	114.69999999999999	116.6
477189200	1441067206	31.270782999999998	122.512133	13.1	115.0	117.0
477189200	1441067207	31.27073196346345	122.51223804150133	13.114285714285714	115.28571428571429	117.28571428571429
477189200	1441067208	31.270682924680976	122.51233738513216	13.128571428571428	115.57142857142857	117.57142857142857
477189200	1441067209	31.2706377494442	122.51242772701968	13.142857142857142	115.85714285714286	117.85714285714286
477189200	1441067210	31.270598303552685	122.51250576330271	13.157142857142857	116.14285714285714	118.14285714285714
477189200	1441067211	31.270566452811188	122.51256819012795	13.17142857142857	116.42857142857143	118.42857142857143
477189200	1441067212	31.270544063025888	122.512611703645	13.185714285714285	116.71428571428571	118.71428571428571
477189200	1441067213	31.27053300000001	122.512633	13.2	117.0	119.0
477189200	1441067214	31.27053271485381	122.51263343460907	13.25	117.0	120.00000000000001
477189200	1441067215	31.27053300000001	122.512633	13.3	117.0	121.0
477189200	1441067216	31.270523623568447	122.51265156716482	13.3	117.20000000000002	121.19999999999999
477189200	1441067217	31.27050391526112	122.51268988383583	13.3	117.4	121.4
477189200	1441067218	31.270475595169184	122.51274391692446	13.3	117.60000000000001	121.6
477189200	1441067219	31.270440383383704	122.51280963334098	13.3	117.8	121.80000000000001
477189200	1441067220	31.270400000000006	122.51288300000002	13.3	118.00000000000001	122.0
477189200	1441067221	31.27035595483271	122.51296048843993	13.316666666666666	118.33333333333334	122.33333333333333
477189200	1441067222	31.270308916550995	122.51304058866708	13.333333333333334	118.66666666666667	122.66666666666666
477189200	1441067223	31.270259343538964	122.51312229530647	13.350000000000001	119.0	122.99999999999999
477189200	1441067224	31.270207694183235	122.51320460298652	13.366666666666667	119.33333333333333	123.33333333333334
477189200	1441067225	31.270154426872967	122.51328650633907	13.383333333333333	119.66666666666666	123.66666666666667
477189200	1441067226	31.270100000000003	122.51336699999999	13.4	119.99999999999999	124.0
477189200	1441067227	31.27004482210876	122.51344545011874	13.4	120.66666666666666	124.33333333333333
477189200	1441067228	31.269989102344496	122.51352270888586	13.4	121.33333333333333	124.66666666666669
477189200	1441067229	31.269932999999998	122.5136	13.4	122.0	125.00000000000001
477189200	1441067230	31.26987759700982	122.51367696962468	13.425	122.25	125.25
477189200	1441067231	31.269827665892215	122.5137469538033	13.45	122.50000000000001	125.5
477189200	1441067232	31.269788901825923	122.51380171107562	13.475	122.75	125.75000000000001
477189200	1441067233	31.269766999999995	122.513833	13.5	123.00000000000001	126.0
477189200	1441067234	31.26976423264657	122.51383737016269	13.5	123.33333333333334	126.66666666666666
477189200	1441067235	31.26976918016603	122.51383053525659	13.5	123.66666666666667	127.33333333333334
477189200	1441067236	31.269766999999995	122.513833	13.5	124.0	128.0
477189200	1441067237	31.26974613708591	122.5138607500436	13.514285714285714	124.28571428571429	128.42857142857142
477189200	1441067238	31.269708186343518	122.51391169476699	13.528571428571428	124.57142857142857	128.85714285714286
477189200	1441067239	31.269658030186363	122.51397922447863	13.542857142857143	124.85714285714286	129.28571428571428
477189200	1441067240	31.269600551033562	122.51405672949802	13.557142857142857	125.14285714285714	129.7142857142857
477189200	1441067241	31.269540631316907	122.51413760016915	13.571428571428571	125.42857142857143	130.14285714285714
477189200	1441067242	31.26948315348432	122.5142152268675	13.585714285714285	125.71428571428571	130.57142857142858
477189200	1441067243	31.269433000000006	122.514283	13.6	126.0	131.0
477189200	1441067244	31.269392658356896	122.51433733554094	13.6	126.5	131.25
477189200	1441067245	31.26935503611047	122.51438675163118	13.6	126.99999999999999	131.5
477189200	1441067246	31.269310645814244	122.5144427919174	13.6	127.50000000000001	131.75
477189200	1441067247	31.26925	122.51451700000001	13.6	128.0	132.0
477189200	1441067248	31.269168737190604	122.51461478270052	13.6	128.0	133.00000000000003
477189200	1441067249	31.269083000000002	122.51471700000002	13.6	128.0	134.0
477189200	1441067250	31.269010608978196	122.51480256774893	13.625	128.5	134.25
477189200	1441067251	31.268955592097612	122.51486717161184	13.649999999999999	129.00000000000003	134.5
477189200	1441067252	31.268918529170847	122.51491068967444	13.674999999999999	129.5	134.75000000000003
477189200	1441067253	31.268899999999995	122.514933	13.7	130.0	135.0
477189200	1441067254	31.268898309824614	122.51493625970714	13.7	130.33333333333334	135.33333333333334
477189200	1441067255	31.268902665668133	122.51493174221062	13.7	130.66666666666666	135.66666666666669
477189200	1441067256	31.268899999999995	122.514933	13.7	131.0	136.0
477189200	1441067257	31.268879906907028	122.51495088900116	13.714285714285714	131.28571428571428	136.57142857142858
477189200	1441067258	31.268842626944185	122.51498547888399	13.728571428571428	131.57142857142856	137.14285714285714
477189200	1441067259	31.268791062280343	122.51503414274652	13.742857142857142	131.85714285714286	137.71428571428572
477189200	1441067260	31.268728115083075	122.51509425368391	13.757142857142858	132.14285714285714	138.28571428571428
477189200	1441067261	31.268656687521332	122.51516318479597	13.771428571428572	132.42857142857142	138.85714285714286
477189200	1441067262	31.268579681767708	122.51523830919301	13.785714285714286	132.7142857142857	139.42857142857142
477189200	1441067263	31.2685	122.515317	13.8	133.0	140.0
477189200	1441067264	31.268420413680676	122.51539663065316	13.8	133.33333333333331	140.66666666666666
477189200	1441067265	31.268343171392853	122.51547457578141	13.8	133.66666666666666	141.33333333333334
477189200	1441067266	31.268270391004624	122.51554821032308	13.8	134.0	142.0
477189200	1441067267	31.268204190390044	122.51561490923022	13.8	134.33333333333334	142.66666666666666
477189200	1441067268	31.268146687427905	122.51567204746586	13.8	134.66666666666666	143.33333333333334
477189200	1441067269	31.268099999999993	122.515717	13.8	135.0	144.0
477189200	1441067270	31.268064202814017	122.51574913473732	13.8	135.5	144.5
477189200	1441067271	31.26803119787378	122.51577579130124	13.8	136.0	145.0
477189200	1441067272	31.267990843999126	122.5158063022222	13.8	136.5	145.5
477189200	1441067273	31.26793300000001	122.51585000000001	13.8	137.0	146.0
477189200	1441067274	31.267853594476804	122.51591116008126	13.833333333333334	137.33333333333334	146.33333333333334
477189200	1441067275	31.26777283525447	122.51597382989915	13.866666666666667	137.66666666666666	146.66666666666666
477189200	1441067276	31.267717	122.51601700000002	13.9	138.0	147.0
477189200	1441067277	31.26770329918596	122.51602697885765	13.9	138.33333333333331	147.66666666666666
477189200	1441067278	31.26771267439958	122.5160193463068	13.9	138.66666666666669	148.33333333333334
477189200	1441067279	31.267717	122.51601700000002	13.9	139.0	149.0
477189200	1441067280	31.267694067637375	122.51603759649662	13.9	139.75	149.0
477189200	1441067281	31.267645338117838	122.51607782795533	13.9	140.5	149.0
477189200	1441067282	31.2675781895371	122.51612914543117	13.9	141.25	149.0
477189200	1441067283	31.267499999999988	122.51618300000001	13.9	142.0	149.0
477189200	1441067284	31.267417297000353	122.5162324243495	13.9	143.0	149.0
477189200	1441067285	31.267333205541153	122.5162767774876	13.9	144.0	149.0
477189200	1441067286	31.267250000000004	122.516317	13.9	145.0	149.0
477189200	1441067287	31.267168901322137	122.51635442915428	13.9	145.33333333333334	149.0
477189200	1441067288	31.267086916727212	122.51639198893719	13.9	145.66666666666669	149.0
477189200	1441067289	31.267000000000003	122.516433	13.9	146.0	149.0
477189200	1441067290	31.266907727333688	122.5164785627046	13.9	146.66666666666666	149.33333333333331
477189200	1441067291	31.26682416457588	122.51652089634419	13.9	147.33333333333334	149.66666666666669
477189200	1441067292	31.266767000000005	122.51655000000001	13.9	148.0	150.0
477189200	1441067293	31.266747842370005	122.51655924627353	13.9	148.25	150.0
477189200	1441067294	31.266753982378955	122.51655550169862	13.9	148.5	150.0
477189200	1441067295	31.266766631198237	122.51654900627366	13.9	148.75	150.0
477189200	1441067296	31.266767000000005	122.51655000000001	13.9	149.0	150.0
477189200	1441067297	31.266740410917862	122.51656636871725	13.925	149.25	150.25000000000003
477189200	1441067298	31.266688629930645	122.5165965816108	13.95	149.5	150.5
477189200	1441067299	31.266617533977616	122.51663675369744	13.975	149.75	150.75
477189200	1441067300	31.266533000000003	122.516683	14.0	150.0	151.0
477189200	1441067301	31.266441847928423	122.51673134908656	14.0	150.0	151.0
477189200	1441067302	31.266354669639057	122.51677748366305	14.0	150.0	151.0
477189200	1441067303	31.266282999999998	122.516817	14.0	150.0	151.0
477189200	1441067304	31.26623318473836	122.51684751301066	14.0	150.25000000000003	151.25
477189200	1441067305	31.266190812994815	122.51687471206054	14.0	150.5	151.5
477189200	1441067306	31.26613628475614	122.51690630509192	14.0	150.75	151.75
477189200	1441067307	31.266049999999993	122.51695	14.0	151.0	152.0
477189200	1441067308	31.265924388590836	122.51700881376104	14.05	151.5	152.0
477189200	1441067309	31.26579999999999	122.517067	14.1	152.0	152.0
477189200	1441067310	31.26571692516609	122.51710904779532	14.1	152.0	152.5
477189200	1441067311	31.265665301162432	122.51713915068791	14.1	152.0	153.0
477189200	1441067312	31.265622776580088	122.51716642824945	14.1	152.0	153.50000000000003
477189200	1441067313	31.26556699999999	122.5172	14.1	152.0	154.0
477189200	1441067314	31.26548378132609	122.51724540484719	14.1	152.0	154.66666666666669
477189200	1441067315	31.265391575796375	122.51729385945212	14.1	152.0	155.33333333333334
477189200	1441067316	31.26531699999999	122.51733300000001	14.1	152.0	156.0
477189200	1441067317	31.26527960233065	122.5173538428267	14.1	152.0	156.57142857142856
477189200	1441067318	31.265270658337805	122.51736092456517	14.1	152.0	157.14285714285714
477189200	1441067319	31.265274375352273	122.51736216188648	14.1	152.0	157.7142857142857
477189200	1441067320	31.26527496070234	122.51736547145069	14.1	152.0	158.28571428571428
477189200	1441067321	31.265256621715054	122.517378769914	14.1	152.0	158.85714285714286
477189200	1441067322	31.265203565712092	122.51740997390928	14.1	152.0	159.42857142857142
477189200	1441067323	31.265100000000004	122.517467	14.1	152.0	160.0
477189200	1441067324	31.26495161078305	122.517546491576	14.1	152.5	161.0
477189200	1441067325	31.264849999999996	122.51760000000002	14.1	153.0	162.0
477189200	1441067326	31.264849999999996	122.51760000000002	14.1	153.0	163.0
477189200	1441067327	31.264816854283985	122.51762229396628	14.1	153.0	163.66666666666669
477189200	1441067328	31.26473118003143	122.51767305502428	14.1	153.0	164.33333333333334
477189200	1441067329	31.264617	122.517733	14.1	153.0	165.0
477189200	1441067330	31.264499201673182	122.51778498996495	14.1	153.33333333333334	166.33333333333334
477189200	1441067331	31.26440613134233	122.51782046265546	14.1	153.66666666666669	167.66666666666666
477189200	1441067332	31.264367	122.517833	14.1	154.0	169.0
477189200	1441067333	31.26438596885449	122.5178248593721	14.1	154.5	170.5
477189200	1441067334	31.264367	122.517833	14.1	155.0	172.0
477189200	1441067335	31.264237268441658	122.5178845985601	14.05	155.0	172.5
477189200	1441067336	31.264117000000002	122.51793300000001	14.0	155.0	173.0
477189200	1441067337	31.26411695742049	122.5179347466298	14.0	155.5	174.00000000000003
477189200	1441067338	31.264117000000002	122.51793300000001	14.0	156.0	175.0
477189200	1441067339	31.263996901867895	122.51797241486922	14.0	156.49999999999997	176.0
477189200	1441067340	31.263867	122.51801700000001	14.0	157.0	177.0
477189200	1441067341	31.263849670314148	122.51802529737712	14.0	157.33333333333334	177.66666666666666
477189200	1441067342	31.263884881399395	122.5180146262247	14.0	157.66666666666666	178.33333333333334
477189200	1441067343	31.263867	122.51801700000001	14.0	158.0	179.0
477189200	1441067344	31.26373633951671	122.51805119011556	13.95	158.5	180.0
477189200	1441067345	31.263616999999996	122.51808300000002	13.9	159.0	181.0
477189200	1441067346	31.263616999999996	122.51808300000002	13.9	160.0	182.0
477189200	1441067347	31.263629075406282	122.51808307328666	13.88	160.60000000000002	182.8
477189200	1441067348	31.263615254579037	122.5180902256407	13.860000000000001	161.2	183.6
477189200	1441067349	31.263570396048575	122.51810074135224	13.84	161.8	184.4
477189200	1441067350	31.26348935834531	122.51811090470733	13.82	162.4	185.20000000000002
477189200	1441067351	31.263367000000002	122.518117	13.8	163.0	186.0
477189200	1441067352	31.263215585104717	122.51811717108806	13.75	164.0	186.5
477189200	1441067353	31.263116999999998	122.518117	13.7	165.0	187.0
477189200	1441067354	31.263125725743834	122.51812037859833	13.649999999999999	166.0	187.5
477189200	1441067355	31.263116999999998	122.518117	13.6	167.0	188.0
477189200	1441067356	31.26298138691827	122.51809906453289	13.55	168.5	189.0
477189200	1441067357	31.262849999999993	122.51808300000002	13.5	170.0	190.0
477189200	1441067358	31.26284972659151	122.51808336318562	13.5	170.0	190.5
477189200	1441067359	31.262849999999993	122.51808300000002	13.5	170.0	191.0
477189200	1441067360	31.262721831713502	122.51806560774641	13.45	172.0	191.0
477189200	1441067361	31.262600000000003	122.51805000000002	13.4	174.0	191.0
477189200	1441067362	31.262600000000003	122.51805000000002	13.4	175.0	192.00000000000003
477189200	1441067363	31.262554692844354	122.51803517124883	13.38	175.8	192.20000000000002
477189200	1441067364	31.262444776221223	122.51800457675047	13.360000000000001	176.6	192.4
477189200	1441067365	31.26230921317068	122.51796809667194	13.34	177.4	192.6
477189200	1441067366	31.262186966743077	122.51793561109372	13.32	178.20000000000002	192.8
477189200	1441067367	31.262117	122.517917	13.3	179.0	193.0
477189200	1441067368	31.262117	122.517917	13.3	179.0	193.0
477189200	1441067369	31.262129680229204	122.51792135648617	13.3	179.5	193.0
477189200	1441067370	31.262117	122.517917	13.3	180.0	193.0
477189200	1441067371	31.262059764109225	122.51789600693985	13.266666666666667	181.0	193.0
477189200	1441067372	31.26197363746283	122.51786470860931	13.233333333333333	182.0	193.0
477189200	1441067373	31.261882999999994	122.517833	13.2	183.0	193.0
477189200	1441067374	31.26180707634142	122.5178086985234	13.2	183.49999999999997	193.5
477189200	1441067375	31.261744469800192	122.5177913114911	13.2	184.0	194.0
477189200	1441067376	31.261688628359323	122.51777826871009	13.2	184.5	194.5
477189200	1441067377	31.261632999999996	122.517767	13.2	185.0	195.0
477189200	1441067378	31.26157281517593	122.51775548568621	13.2	185.0	195.33333333333334
477189200	1441067379	31.261510434235202	122.51774390808347	13.2	185.0	195.66666666666666
477189200	1441067380	31.261449999999996	122.517733	13.2	185.0	196.0
477189200	1441067381	31.261394679067234	122.51772324503618	13.219999999999999	185.20000000000002	196.20000000000002
477189200	1441067382	31.261343733131824	122.51771412997375	13.24	185.4	196.4
477189200	1441067383	31.261295447662935	122.51770489239212	13.26	185.6	196.60000000000002
477189200	1441067384	31.26124810812945	122.51769476987293	13.280000000000001	185.79999999999998	196.8
477189200	1441067385	31.261199999999995	122.517683	13.3	186.0	197.0
477189200	1441067386	31.261149723753032	122.51766899237955	13.291666666666668	186.41666666666669	197.08333333333334
477189200	1441067387	31.26109713990753	122.51765284469934	13.283333333333333	186.83333333333334	197.16666666666669
477189200	1441067388	31.261042423992652	122.51763482666708	13.275	187.25	197.25
477189200	1441067389	31.260985751537596	122.51761520798993	13.266666666666667	187.66666666666669	197.33333333333334
477189200	1441067390	31.260927298071685	122.51759425837454	13.258333333333333	188.08333333333334	197.41666666666669
477189200	1441067391	31.26086723912435	122.51757224752687	13.25	188.5	197.5
477189200	1441067392	31.260805750225185	122.5175494451522	13.241666666666667	188.91666666666669	197.58333333333331
477189200	1441067393	31.260743006903947	122.51752612095497	13.233333333333333	189.33333333333334	197.66666666666666
477189200	1441067394	31.260679184690584	122.5175025446388	13.225	189.75	197.75000000000003
477189200	1441067395	31.260614459115217	122.5174789859065	13.216666666666667	190.16666666666669	197.83333333333334
477189200	1441067396	31.26054900570818	122.51745571445993	13.208333333333332	190.58333333333331	197.91666666666666
477189200	1441067397	31.260483000000004	122.51743299999998	13.2	191.0	198.0
477189200	1441067398	31.26041683883086	122.51741108207361	13.216666666666667	191.16666666666666	198.0
477189200	1441067399	31.26035180427894	122.51739007961405	13.233333333333333	191.33333333333334	198.0
477189200	1441067400	31.260289399732024	122.5173700814	13.25	191.5	198.0
477189200	1441067401	31.260231128577963	122.51735117620896	13.266666666666667	191.66666666666669	198.0
477189200	1441067402	31.26017849420463	122.51733345281717	13.283333333333333	191.83333333333334	198.0
477189200	1441067403	31.260132999999993	122.51731700000002	13.3	192.00000000000003	198.0
477189200	1441067404	31.26009517172231	122.51730175404738	13.316666666666666	192.33333333333334	198.16666666666666
477189200	1441067405	31.260061624610763	122.51728704131095	13.333333333333334	192.66666666666669	198.33333333333334
477189200	1441067406	31.260027996274417	122.51727203566124	13.350000000000001	193.0	198.50000000000003
477189200	1441067407	31.25998992432185	122.5172559109727	13.366666666666667	193.33333333333334	198.66666666666669
477189200	1441067408	31.259943046361222	122.5172378411241	13.383333333333333	193.66666666666666	198.83333333333334
477189200	1441067409	31.259882999999984	122.517217	13.4	194.0	199.0
477189200	1441067410	31.2598071872364	122.51719292957479	13.416666666666668	194.0	199.16666666666669
477189200	1441067411	31.259720067634618	122.51716664415575	13.433333333333334	194.0	199.33333333333334
477189200	1441067412	31.25962786515139	122.51713952612445	13.45	194.0	199.5
477189200	1441067413	31.259536803744755	122.51711295785101	13.466666666666667	194.0	199.66666666666669
477189200	1441067414	31.259453107374085	122.51708832169359	13.483333333333334	194.0	199.83333333333334
477189200	1441067415	31.259383	122.517067	13.5	194.0	200.0
477189200	1441067416	31.259330639535367	122.51704989786562	13.5	194.16666666666666	200.16666666666666
477189200	1441067417	31.259291919698704	122.51703601140662	13.5	194.33333333333331	200.33333333333334
477189200	1441067418	31.259260668158966	122.5170238595022	13.5	194.5	200.5
477189200	1441067419	31.259230712584362	122.51701196103814	13.5	194.66666666666669	200.66666666666669
477189200	1441067420	31.25919588064243	122.5169988349052	13.5	194.83333333333334	200.83333333333334
477189200	1441067421	31.259149999999995	122.516983	13.5	195.0	201.00000000000003
477189200	1441067422	31.259088532384528	122.51696329390688	13.516666666666666	195.0	201.16666666666669
477189200	1441067423	31.259013475769002	122.51693982893572	13.533333333333333	195.0	201.33333333333334
477189200	1441067424	31.25892846218793	122.51691303607574	13.55	195.0	201.5
477189200	1441067425	31.258837123676006	122.51688334631302	13.566666666666666	195.0	201.66666666666669
477189200	1441067426	31.258743092268222	122.51685119062917	13.583333333333332	195.0	201.83333333333334
477189200	1441067427	31.258649999999996	122.516817	13.6	195.0	202.0
477189200	1441067428	31.25856079574806	122.51678123661503	13.616666666666667	195.33333333333334	202.0
477189200	1441067429	31.258475695753233	122.51674448754017	13.633333333333333	195.66666666666666	202.0
477189200	1441067430	31.258394233097746	122.51670737105943	13.649999999999999	196.00000000000003	202.0
477189200	1441067431	31.25831594086455	122.51667050545531	13.666666666666666	196.33333333333334	202.0
477189200	1441067432	31.258240352137218	122.51663450900884	13.683333333333334	196.66666666666669	202.0
477189200	1441067433	31.258166999999993	122.5166	13.7	197.0	202.0
477189200	1441067434	31.258095461712287	122.51656744990073	13.709090909090909	197.0909090909091	202.0909090909091
477189200	1441067435	31.25802549123212	122.51653674295504	13.718181818181817	197.18181818181822	202.1818181818182
477189200	1441067436	31.25795688669185	122.51650761660102	13.727272727272727	197.27272727272728	202.27272727272728
477189200	1441067437	31.257889446223523	122.51647980827796	13.736363636363636	197.36363636363637	202.36363636363637
477189200	1441067438	31.257822967958923	122.51645305542624	13.745454545454546	197.45454545454544	202.45454545454544
477189200	1441067439	31.25775725002958	122.51642709548723	13.754545454545454	197.54545454545456	202.54545454545456
477189200	1441067440	31.257692090566803	122.51640166590337	13.763636363636364	197.63636363636365	202.63636363636363
477189200	1441067441	31.257627287701673	122.51637650411796	13.772727272727273	197.72727272727272	202.72727272727272
477189200	1441067442	31.257562639565087	122.5163513475753	13.781818181818183	197.8181818181818	202.8181818181818
477189200	1441067443	31.257497944287707	122.51632593372061	13.790909090909091	197.9090909090909	202.9090909090909
477189200	1441067444	31.257433000000006	122.51630000000002	13.8	198.0	203.0
477189200	1441067445	31.257367707602477	122.51627336893512	13.815384615384616	198.07692307692307	203.15384615384616
477189200	1441067446	31.257302379076588	122.51624620334582	13.830769230769231	198.15384615384616	203.30769230769232
477189200	1441067447	31.25723742917419	122.51621875112554	13.846153846153847	198.23076923076923	203.46153846153845
477189200	1441067448	31.257173272647346	122.5161912601666	13.861538461538462	198.30769230769232	203.6153846153846
477189200	1441067449	31.25711032424839	122.5161639783601	13.876923076923077	198.3846153846154	203.76923076923077
477189200	1441067450	31.257048998729783	122.51613715359609	13.892307692307693	198.46153846153848	203.92307692307693
477189200	1441067451	31.256989710844255	122.51611103376355	13.907692307692308	198.53846153846155	204.07692307692307
477189200	1441067452	31.25693287534473	122.51608586675044	13.923076923076923	198.6153846153846	204.23076923076923
477189200	1441067453	31.256878906984287	122.51606190044384	13.938461538461539	198.6923076923077	204.3846153846154
477189200	1441067454	31.256828220516162	122.51603938273006	13.953846153846154	198.76923076923077	204.53846153846155
477189200	1441067455	31.256781230693758	122.51601856149479	13.96923076923077	198.84615384615384	204.69230769230768
477189200	1441067456	31.256738352270514	122.51599968462314	13.984615384615385	198.92307692307693	204.84615384615384
477189200	1441067457	31.256699999999995	122.515983	14.0	199.0	205.0
477189200	1441067458	31.2566659489981	122.5159684045321	14.0	199.16666666666669	205.0
477189200	1441067459	31.256633415829615	122.51595439121567	14.0	199.33333333333334	205.0
477189200	1441067460	31.256598977420857	122.51593910207325	14.0	199.5	205.0
477189200	1441067461	31.256559210697223	122.51592067913231	14.0	199.66666666666669	205.0
477189200	1441067462	31.25651069258285	122.51589726442681	14.0	199.83333333333334	205.0
477189200	1441067463	31.256449999999997	122.515867	14.0	200.0	205.0
477189200	1441067464	31.256375230756067	122.5158288588155	14.016666666666666	200.16666666666666	205.0
477189200	1441067465	31.256290566208282	122.5157851374713	14.033333333333333	200.33333333333334	205.0
477189200	1441067466	31.256201708604504	122.51573896345843	14.05	200.5	205.0
477189200	1441067467	31.256114360196868	122.51569346424682	14.066666666666666	200.66666666666669	205.0
477189200	1441067468	31.256034223241887	122.51565176728441	14.083333333333332	200.83333333333334	205.0
477189200	1441067469	31.255967	122.515617	14.1	201.00000000000003	205.0
477189200	1441067470	31.25591636877525	122.515591229368	14.1	201.00000000000003	205.16666666666666
477189200	1441067471	31.255877912035075	122.51557228059923	14.1	201.00000000000003	205.33333333333331
477189200	1441067472	31.255845188284997	122.51555691847793	14.1	201.00000000000003	205.5
477189200	1441067473	31.255811756028354	122.51554190779956	14.1	201.00000000000003	205.66666666666669
477189200	1441067474	31.255771173766792	122.5155240133684	14.1	201.00000000000003	205.83333333333334
477189200	1441067475	31.255716999999994	122.5155	14.1	201.00000000000003	206.0
477189200	1441067476	31.255644974652277	122.51546765450577	14.1	201.00000000000003	206.0
477189200	1441067477	31.255559563356623	122.51542885162328	14.1	201.00000000000003	206.0
477189200	1441067478	31.255467413175626	122.51538648805757	14.1	201.00000000000003	206.0
477189200	1441067479	31.25537517117529	122.51534346049363	14.1	201.00000000000003	206.0
477189200	1441067480	31.25528948442554	122.51530266559395	14.1	201.00000000000003	206.0
477189200	1441067481	31.255216999999995	122.515267	14.1	201.00000000000003	206.0
477189200	1441067482	31.25516228822298	122.51523848101677	14.116666666666667	201.00000000000003	206.0
477189200	1441067483	31.25512161241023	122.51521560866534	14.133333333333333	201.00000000000003	206.0
477189200	1441067484	31.255089159123003	122.51519600365937	14.149999999999999	201.00000000000003	206.0
477189200	1441067485	31.255059114920616	122.51517728672337	14.166666666666666	201.00000000000003	206.0
477189200	1441067486	31.255025666360872	122.51515707858988	14.183333333333334	201.00000000000003	206.0
477189200	1441067487	31.254982999999992	122.515133	14.2	201.00000000000003	206.0
477189200	1441067488	31.254926886304023	122.51510333369202	14.2	201.16666666666669	206.0
477189200	1441067489	31.254859431385036	122.51506901035536	14.2	201.33333333333334	206.0
477189200	1441067490	31.254784325267828	122.51503162266086	14.2	201.5	206.0
477189200	1441067491	31.254705257978767	122.5149927632708	14.2	201.66666666666669	206.0
477189200	1441067492	31.254625919546083	122.51495402483697	14.2	201.83333333333334	206.0
477189200	1441067493	31.25455	122.51491699999998	14.2	202.0	206.0
477189200	1441067494	31.254480433591784	122.51488294545382	14.205555555555556	202.05555555555557	206.0
477189200	1441067495	31.25441713145049	122.51485177414229	14.21111111111111	202.11111111111111	206.0
477189200	1441067496	31.25435924892389	122.51482306307521	14.216666666666667	202.16666666666666	206.0
477189200	1441067497	31.25430594135928	122.51479638926546	14.222222222222221	202.22222222222223	206.0
477189200	1441067498	31.254256364103412	122.51477132972846	14.227777777777778	202.27777777777777	206.0
477189200	1441067499	31.254209672502665	122.5147474614818	14.233333333333333	202.33333333333334	206.0
477189200	1441067500	31.254165021903038	122.51472436154499	14.238888888888889	202.38888888888889	206.0
477189200	1441067501	31.254121567650184	122.51470160693933	14.244444444444444	202.44444444444446	206.0
477189200	1441067502	31.25407846508947	122.5146787746877	14.25	202.5	206.0
477189200	1441067503	31.254034869565952	122.51465544181451	14.255555555555556	202.55555555555554	206.0
477189200	1441067504	31.253989936424347	122.51463118534589	14.261111111111111	202.61111111111111	206.0
477189200	1441067505	31.25394282100905	122.51460558230957	14.266666666666667	202.66666666666666	206.0
477189200	1441067506	31.253892678664076	122.51457820973522	14.272222222222222	202.72222222222223	206.0
477189200	1441067507	31.25383866473299	122.51454864465457	14.277777777777779	202.77777777777777	206.0
477189200	1441067508	31.253779934558878	122.51451646410189	14.283333333333333	202.83333333333334	206.0
477189200	1441067509	31.25371564348425	122.5144812451143	14.28888888888889	202.88888888888889	206.0
477189200	1441067510	31.253644946850947	122.51444256473224	14.294444444444444	202.94444444444443	206.0
477189200	1441067511	31.253567000000004	122.51440000000001	14.3	203.0	206.0
477189200	1441067512	31.25348180658876	122.51435356151087	14.316666666666666	203.16666666666666	206.0
477189200	1441067513	31.253392763543594	122.514304994034	14.333333333333334	203.33333333333331	206.0
477189200	1441067514	31.253304116110915	122.51425647586889	14.350000000000001	203.5	206.0
477189200	1441067515	31.253220109540447	122.51421018529852	14.366666666666667	203.66666666666669	206.0
477189200	1441067516	31.253144989085026	122.51416830059048	14.383333333333333	203.83333333333334	206.0
477189200	1441067517	31.253082999999986	122.514133	14.4	204.0	206.0
477189200	1441067518	31.253036574771272	122.51410562174985	14.4	204.0	206.16666666666669
477189200	1441067519	31.253000894799793	122.51408414396745	14.4	204.0	206.33333333333334
477189200	1441067520	31.252969328712748	122.51406570476925	14.4	204.0	206.5
477189200	1441067521	31.252935245135212	122.51404744228229	14.4	204.0	206.66666666666666
477189200	1441067522	31.252892012690534	122.5140264946431	14.4	204.0	206.83333333333334
477189200	1441067523	31.25283299999999	122.514	14.4	204.0	207.0
477189200	1441067524	31.252753847990586	122.51396595632376	14.4	203.66666666666669	207.16666666666666
477189200	1441067525	31.252659286822055	122.51392580081394	14.4	203.33333333333334	207.33333333333334
477189200	1441067526	31.252556318964327	122.5138818304638	14.4	203.0	207.50000000000003
477189200	1441067527	31.252451946890154	122.51383634224744	14.4	202.66666666666666	207.66666666666669
477189200	1441067528	31.25235317307557	122.51379163311634	14.4	202.33333333333334	207.83333333333334
477189200	1441067529	31.252266999999996	122.51375	14.4	202.0	208.0
477189200	1441067530	31.252198699978667	122.51371330728739	14.4	202.16666666666666	208.16666666666669
477189200	1441067531	31.252146624659744	122.51368168927479	14.4	202.33333333333334	208.33333333333334
477189200	1441067532	31.252107395523414	122.51365484774513	14.4	202.5	208.5
477189200	1441067533	31.252077634049037	122.51363248448997	14.4	202.66666666666666	208.66666666666669
477189200	1441067534	31.252053961715244	122.51361430130733	14.4	202.83333333333334	208.83333333333334
477189200	1441067535	31.252032999999994	122.5136	14.4	203.0	209.0
477189200	1441067536	31.25201140762444	122.51358883786952	14.4	203.0	209.0
477189200	1441067537	31.2519859922837	122.51357829420209	14.4	203.0	209.0
477189200	1441067538	31.251953598915613	122.51356540378352	14.4	203.0	209.0
477189200	1441067539	31.2519110724567	122.51354720140597	14.4	203.0	209.0
477189200	1441067540	31.251855257841285	122.51352072187194	14.4	203.0	209.0
477189200	1441067541	31.251782999999993	122.513483	14.4	203.0	209.0
477189200	1441067542	31.251693026778895	122.51343249483462	14.4	203.4	209.20000000000002
477189200	1441067543	31.25159159770658	122.51337336223853	14.4	203.79999999999998	209.4
477189200	1441067544	31.251486855239747	122.5133111822467	14.4	204.2	209.60000000000002
477189200	1441067545	31.251386941845208	122.5132515348509	14.4	204.6	209.8
477189200	1441067546	31.251300000000004	122.5132	14.4	205.0	210.00000000000003
477189200	1441067547	31.251232164670142	122.51316079282518	14.414285714285715	204.85714285714286	210.14285714285717
477189200	1441067548	31.251181540747012	122.51313266931453	14.428571428571429	204.71428571428572	210.28571428571428
477189200	1441067549	31.251144225598306	122.51311302069175	14.442857142857143	204.57142857142858	210.42857142857144
477189200	1441067550	31.251116316588067	122.51309923819647	14.457142857142857	204.42857142857142	210.57142857142858
477189200	1441067551	31.251093911078094	122.51308871307826	14.471428571428572	204.28571428571428	210.71428571428572
477189200	1441067552	31.251073106428876	122.5130788365928	14.485714285714286	204.14285714285717	210.85714285714286
477189200	1441067553	31.251050000000006	122.513067	14.5	204.0	211.0
477189200	1441067554	31.251021390715984	122.51305106990563	14.5	204.16666666666669	211.0
477189200	1441067555	31.250986883764217	122.51303081428439	14.5	204.33333333333334	211.0
477189200	1441067556	31.250946785897614	122.5130064764536	14.5	204.5	211.0
477189200	1441067557	31.25090140386889	122.51297829973136	14.5	204.66666666666666	211.0
477189200	1441067558	31.25085104443066	122.51294652743627	14.5	204.83333333333334	211.0
477189200	1441067559	31.250796014335386	122.51291140288721	14.5	205.0	211.0
477189200	1441067560	31.250736620335555	122.51287316940306	14.5	205.16666666666666	211.0
477189200	1441067561	31.250673169183727	122.51283207030251	14.5	205.33333333333331	211.0
477189200	1441067562	31.250605967632552	122.51278834890378	14.5	205.5	211.0
477189200	1441067563	31.250535322434807	122.51274224852465	14.5	205.66666666666669	211.0
477189200	1441067564	31.250461540343544	122.51269401248194	14.5	205.83333333333334	211.0
477189200	1441067565	31.250384928111988	122.51264388409172	14.5	206.0	211.0
477189200	1441067566	31.250305792493727	122.51259210666889	14.5	206.16666666666669	211.0
477189200	1441067567	31.25022444024261	122.51253892352723	14.5	206.33333333333334	211.0
477189200	1441067568	31.2501411781129	122.5124845779792	14.5	206.5	211.0
477189200	1441067569	31.25005631285917	122.5124293133358	14.5	206.66666666666666	211.0
477189200	1441067570	31.249970151236386	122.51237337290674	14.5	206.83333333333334	211.0
477189200	1441067571	31.249882999999997	122.512317	14.5	207.0	211.0
477189200	1441067572	31.249795446048775	122.51226059391621	14.5	207.0	211.0
477189200	1441067573	31.249709196854297	122.5122051779284	14.5	207.0	211.0
477189200	1441067574	31.24962624003307	122.51215193129552	14.5	207.0	211.0
477189200	1441067575	31.249548563203415	122.51210203326828	14.5	207.0	211.0
477189200	1441067576	31.249478153985315	122.51205666309039	14.5	207.0	211.0
477189200	1441067577	31.249417	122.512017	14.5	207.0	211.0
477189200	1441067578	31.24936599586728	122.51198359471731	14.5	207.0	211.0
477189200	1441067579	31.249321664197094	122.51195448390799	14.5	207.0	211.0
477189200	1441067580	31.249279434594467	122.51192707573473	14.5	207.0	211.0
477189200	1441067581	31.24923473666201	122.51189877837082	14.5	207.0	211.0
477189200	1441067582	31.249183	122.511867	14.5	207.0	211.0
477189200	1441067583	31.2491209957652	122.51182988826024	14.5	207.0	211.0
477189200	1441067584	31.249050861349808	122.51178854856404	14.5	207.0	211.0
477189200	1441067585	31.248976075706786	122.5117448257588	14.5	207.0	211.0
477189200	1441067586	31.24890011779132	122.51170056468104	14.5	207.0	211.0
477189200	1441067587	31.248826466561187	122.51165761015523	14.5	207.0	211.0
477189200	1441067588	31.24875860097663	122.51161780699404	14.5	207.0	211.0
477189200	1441067589	31.248700000000003	122.51158300000002	14.5	207.0	211.0
477189200	1441067590	31.24865288901744	122.51155434236452	14.516666666666666	207.16666666666666	211.0
477189200	1441067591	31.248614479103466	122.51153022086473	14.533333333333333	207.33333333333334	211.0
477189200	1441067592	31.248580727752767	122.51150833068358	14.55	207.50000000000003	211.0
477189200	1441067593	31.248547592458124	122.51148636701222	14.566666666666666	207.66666666666669	211.0
477189200	1441067594	31.24851103071075	122.51146202504897	14.583333333333332	207.83333333333334	211.0
477189200	1441067595	31.248466999999998	122.51143300000001	14.6	208.0	211.0
477189200	1441067596	31.24841252454075	122.51139761468804	14.583333333333332	208.0	211.0
477189200	1441067597	31.248348895458243	122.51135670236637	14.566666666666666	208.0	211.0
477189200	1441067598	31.248278470606422	122.51131172389125	14.55	208.0	211.0
477189200	1441067599	31.248203607840782	122.51126414011236	14.533333333333333	208.0	211.0
477189200	1441067600	31.248126665018773	122.51121541187118	14.516666666666666	208.0	211.0
477189200	1441067601	31.248050000000003	122.511167	14.5	208.0	211.0
477189200	1441067602	31.247975578892508	122.51112011909937	14.5	208.0	210.91666666666666
477189200	1441067603	31.247903800790674	122.51107499887425	14.5	208.0	210.83333333333334
477189200	1441067604	31.24783467303525	122.51103162280674	14.5	208.0	210.75000000000003
[truncated: 5,842 more rows]
