# Supplementary material for: Maritime traffic congestion identification and ship trajectory prediction using temporal graph convolutional networks
Source: PLoS One. 2026 Mar 9;21(3):e0342781. doi: 10.1371/journal.pone.0342781 (PMC12970927; doi:10.1371/journal.pone.0342781)
Supplement: S1 File — (ZIP) [file pone.0342781.s001.zip › data/interpolation/shipid_477211300_processed.csv]

shipid	lasttime	lat	lon	sog	cog	hdg
477211300	1441069808	31.048847	122.99982300000002	7.3	273.0	267.0
477211300	1441069809	31.048849255880896	122.99978335587203	7.3	272.96666666666664	267.0
477211300	1441069810	31.048851439246604	122.99974394944901	7.3	272.93333333333334	267.0
477211300	1441069811	31.04885355375933	122.9997047597759	7.3	272.90000000000003	267.0
477211300	1441069812	31.048855603081147	122.99966576589762	7.3	272.8666666666667	267.0
477211300	1441069813	31.048857590874206	122.99962694685907	7.3	272.8333333333333	267.0
477211300	1441069814	31.048859520800576	122.99958828170514	7.3	272.79999999999995	267.0
477211300	1441069815	31.048861396522305	122.99954974948072	7.3	272.7666666666667	267.0
477211300	1441069816	31.048863221701446	122.99951132923073	7.3	272.73333333333335	267.0
477211300	1441069817	31.048865	122.99947299999998	7.3	272.7	267.0
477211300	1441069818	31.048866735079923	122.99943474083338	7.3	272.7190476190476	267.0
477211300	1441069819	31.048868430603203	122.99939653077578	7.3	272.7380952380952	267.0
477211300	1441069820	31.048870090231762	122.99935834887205	7.3	272.7571428571428	267.0
477211300	1441069821	31.048871717627502	122.99932017416698	7.3	272.7761904761905	267.0
477211300	1441069822	31.048873316452315	122.99928198570547	7.3	272.7952380952381	267.0
477211300	1441069823	31.048874890368044	122.9992437625323	7.3	272.8142857142857	267.0
477211300	1441069824	31.04887644303652	122.99920548369231	7.3	272.8333333333333	267.0
477211300	1441069825	31.048877978119563	122.99916712823034	7.3	272.85238095238094	267.0
477211300	1441069826	31.048879499278943	122.99912867519117	7.3	272.87142857142857	267.0
477211300	1441069827	31.048881010176437	122.9990901036196	7.3	272.8904761904762	267.0
477211300	1441069828	31.048882514473753	122.99905139256042	7.3	272.9095238095238	267.0
477211300	1441069829	31.04888401583261	122.99901252105843	7.3	272.92857142857144	267.0
477211300	1441069830	31.048885517914687	122.99897346815841	7.3	272.94761904761907	267.0
477211300	1441069831	31.04888702438163	122.99893421290513	7.3	272.96666666666664	267.0
477211300	1441069832	31.048888538895078	122.99889473434335	7.3	272.98571428571427	267.0
477211300	1441069833	31.04889006511663	122.99885501151782	7.3	273.0047619047619	267.0
477211300	1441069834	31.048891606707855	122.99881502347328	7.3	273.0238095238095	267.0
477211300	1441069835	31.0488931673303	122.99877474925454	7.3	273.04285714285714	267.0
477211300	1441069836	31.048894750645484	122.99873416790624	7.3	273.06190476190477	267.0
477211300	1441069837	31.048896360314895	122.99869325847318	7.3	273.0809523809524	267.0
477211300	1441069838	31.048898	122.99865200000002	7.3	273.1	267.0
477211300	1441069839	31.04889967223567	122.99861038525057	7.3	273.0842105263158	267.0
477211300	1441069840	31.04890137505052	122.9985684618649	7.3	273.06842105263155	267.0
477211300	1441069841	31.048903105346717	122.9985262912021	7.3	273.0526315789474	267.0
477211300	1441069842	31.04890486002645	122.99848393462135	7.3	273.0368421052632	267.0
477211300	1441069843	31.04890663599203	122.99844145348179	7.3	273.021052631579	267.0
477211300	1441069844	31.048908430145826	122.99839890914255	7.3	273.0052631578947	267.0
477211300	1441069845	31.048910239390306	122.99835636296284	7.3	272.9894736842105	267.0
477211300	1441069846	31.048912060628002	122.99831387630182	7.3	272.97368421052636	267.0
477211300	1441069847	31.04891389076152	122.99827151051869	7.3	272.95789473684215	267.0
477211300	1441069848	31.04891572669359	122.99822932697262	7.3	272.9421052631579	267.0
477211300	1441069849	31.048917565326974	122.99818738702285	7.3	272.9263157894737	267.0
477211300	1441069850	31.048919403564526	122.99814575202862	7.3	272.9105263157895	267.0
477211300	1441069851	31.048921238309184	122.99810448334911	7.3	272.8947368421053	267.0
477211300	1441069852	31.04892306646395	122.99806364234361	7.3	272.87894736842105	267.0
477211300	1441069853	31.04892488493192	122.99802329037134	7.3	272.86315789473684	267.0
477211300	1441069854	31.048926690616266	122.99798348879156	7.3	272.8473684210527	267.0
477211300	1441069855	31.048928480420177	122.99794429896356	7.3	272.8315789473685	267.0
477211300	1441069856	31.048930251246972	122.9979057822466	7.3	272.8157894736842	267.0
477211300	1441069857	31.048932000000004	122.997868	7.3	272.8	267.0
477211300	1441069858	31.04893372441382	122.99783098246427	7.3	272.8090909090909	267.0
477211300	1441069859	31.04893542554771	122.99779463540482	7.3	272.81818181818187	267.0
477211300	1441069860	31.048937105291877	122.99775883346837	7.3	272.8272727272727	267.0
477211300	1441069861	31.048938765536462	122.99772345130154	7.3	272.8363636363636	267.0
477211300	1441069862	31.04894040817142	122.99768836355099	7.3	272.8454545454546	267.0
477211300	1441069863	31.04894203508658	122.99765344486336	7.3	272.8545454545454	267.0
477211300	1441069864	31.048943648171655	122.99761856988523	7.3	272.8636363636364	267.0
477211300	1441069865	31.048945249316187	122.99758361326325	7.3	272.8727272727273	267.0
477211300	1441069866	31.048946840409567	122.997548449644	7.3	272.8818181818182	267.0
477211300	1441069867	31.048948423341123	122.99751295367405	7.3	272.8909090909091	267.0
477211300	1441069868	31.048950000000005	122.997477	7.3	272.9	267.0
477211300	1441069869	31.048951572259522	122.99744049067286	7.3	272.89	267.0
477211300	1441069870	31.04895314193047	122.99740343736148	7.3	272.88	267.0
477211300	1441069871	31.048954710807912	122.99736587913912	7.3	272.86999999999995	267.0
477211300	1441069872	31.04895628068704	122.99732785507909	7.3	272.85999999999996	267.0
477211300	1441069873	31.04895785336305	122.99728940425469	7.3	272.84999999999997	267.0
477211300	1441069874	31.04895943063118	122.99725056573921	7.3	272.84	267.0
477211300	1441069875	31.048961014286693	122.99721137860593	7.3	272.83	267.0
477211300	1441069876	31.048962606124935	122.99717188192814	7.3	272.82	267.0
477211300	1441069877	31.048964207941278	122.9971321147791	7.3	272.81	267.0
477211300	1441069878	31.04896582153114	122.99709211623218	7.3	272.79999999999995	267.0
477211300	1441069879	31.048967448690004	122.99705192536061	7.3	272.78999999999996	267.0
477211300	1441069880	31.04896909121335	122.99701158123769	7.3	272.78	267.0
477211300	1441069881	31.048970750896768	122.99697112293667	7.3	272.77	267.0
477211300	1441069882	31.04897242953586	122.9969305895309	7.3	272.76	267.0
477211300	1441069883	31.04897412892629	122.99689002009364	7.3	272.75	267.0
477211300	1441069884	31.048975850863766	122.9968494536982	7.3	272.74	267.0
477211300	1441069885	31.048977597144038	122.99680892941781	7.3	272.72999999999996	267.0
477211300	1441069886	31.04897936956293	122.99676848632579	7.3	272.71999999999997	267.0
477211300	1441069887	31.048981169916285	122.99672816349545	7.3	272.71	267.0
477211300	1441069888	31.048983	122.99668800000002	7.3	272.7	267.0
477211300	1441069889	31.048984861278946	122.99664802318824	7.3	272.71	267.0
477211300	1441069890	31.048986753893544	122.99660821351041	7.3	272.71999999999997	267.0
477211300	1441069891	31.04898867765306	122.99656853969232	7.3	272.72999999999996	267.0
477211300	1441069892	31.04899063236676	122.99652897045969	7.3	272.74	267.0
477211300	1441069893	31.048992617843858	122.99648947453827	7.3	272.75	267.0
477211300	1441069894	31.048994633893535	122.9964500206538	7.3	272.76000000000005	267.0
477211300	1441069895	31.048996680324898	122.99641057753198	7.3	272.77000000000004	267.0
477211300	1441069896	31.048998756947068	122.9963711138986	7.3	272.78000000000003	267.0
477211300	1441069897	31.04900086356909	122.99633159847936	7.3	272.79	267.0
477211300	1441069898	31.049003	122.996292	7.3	272.8	267.0
477211300	1441069899	31.04900516393933	122.99625229580664	7.3	272.81111111111113	267.0
477211300	1441069900	31.049007344648995	122.996212497727	7.3	272.82222222222225	267.0
477211300	1441069901	31.049009529281534	122.99617262620922	7.3	272.8333333333333	267.0
477211300	1441069902	31.049011704989432	122.99613270170146	7.3	272.84444444444443	267.0
477211300	1441069903	31.049013858925278	122.99609274465189	7.3	272.85555555555555	267.0
477211300	1441069904	31.049015978241638	122.99605277550872	7.3	272.8666666666667	267.0
477211300	1441069905	31.04901805009112	122.99601281472016	7.3	272.87777777777774	267.0
477211300	1441069906	31.049020061626354	122.99597288273452	7.3	272.88888888888886	267.0
477211300	1441069907	31.049021999999997	122.99593300000001	7.3	272.9	267.0
477211300	1441069908	31.049023856257215	122.99589318216502	7.3	272.8818181818182	267.0
477211300	1441069909	31.04902563701309	122.99585342567823	7.3	272.8636363636363	267.0
477211300	1441069910	31.04902735277521	122.99581372218839	7.3	272.8454545454545	267.0
477211300	1441069911	31.049029014051087	122.99577406334414	7.3	272.82727272727266	267.0
477211300	1441069912	31.049030631348288	122.99573444079425	7.3	272.80909090909086	267.0
477211300	1441069913	31.049032215174332	122.99569484618733	7.3	272.7909090909091	267.0
477211300	1441069914	31.049033776036733	122.99565527117208	7.3	272.77272727272725	267.0
477211300	1441069915	31.049035324443004	122.9956157073971	7.3	272.75454545454545	267.0
477211300	1441069916	31.049036870900647	122.99557614651103	7.3	272.73636363636365	267.0
477211300	1441069917	31.049038425917157	122.99553658016248	7.3	272.7181818181818	267.0
477211300	1441069918	31.049040000000005	122.99549700000001	7.3	272.7	267.0
477211300	1441069919	31.049041601825028	122.99545739925672	7.3	272.725	267.0
477211300	1441069920	31.049043232741628	122.99541777750365	7.3	272.75	267.0
477211300	1441069921	31.04904489226754	122.99537813589646	7.3	272.775	267.0
477211300	1441069922	31.049046579920525	122.99533847559069	7.3	272.79999999999995	267.0
477211300	1441069923	31.049048295218377	122.99529879774194	7.3	272.825	267.0
477211300	1441069924	31.04905003767881	122.9952591035058	7.3	272.84999999999997	267.0
477211300	1441069925	31.049051806819616	122.99521939403792	7.3	272.875	267.0
477211300	1441069926	31.04905360215856	122.99517967049383	7.3	272.9	267.0
477211300	1441069927	31.049055423213396	122.99513993402917	7.3	272.925	267.0
477211300	1441069928	31.049057269501915	122.99510018579953	7.3	272.95	267.0
477211300	1441069929	31.04905914054185	122.9950604269605	7.3	272.97499999999997	267.0
477211300	1441069930	31.049061035851	122.9950206586677	7.3	272.99999999999994	267.0
477211300	1441069931	31.04906295494715	122.99498088207669	7.3	273.025	267.0
477211300	1441069932	31.049064897348018	122.99494109834313	7.3	273.04999999999995	267.0
477211300	1441069933	31.049066862571447	122.9949013086226	7.3	273.075	267.0
477211300	1441069934	31.04906885013516	122.99486151407068	7.3	273.09999999999997	267.0
477211300	1441069935	31.049070859556945	122.994821715843	7.3	273.125	267.0
477211300	1441069936	31.04907289035464	122.99478191509516	7.3	273.15	267.0
477211300	1441069937	31.049074942045934	122.99474211298278	7.3	273.17499999999995	267.0
477211300	1441069938	31.04907701414867	122.99470231066142	7.3	273.2	267.0
477211300	1441069939	31.04907910618061	122.99466250928674	7.3	273.22499999999997	267.0
477211300	1441069940	31.049081217659555	122.99462271001434	7.3	273.25	267.0
477211300	1441069941	31.049083348103263	122.99458291399982	7.3	273.275	267.0
477211300	1441069942	31.04908549702955	122.9945431223988	7.3	273.3	267.0
477211300	1441069943	31.049087663956207	122.99450333636686	7.3	273.325	267.0
477211300	1441069944	31.049089848401003	122.99446355705967	7.3	273.34999999999997	267.0
477211300	1441069945	31.049092049881732	122.9944237856328	7.3	273.37499999999994	267.0
477211300	1441069946	31.04909426791619	122.99438402324188	7.3	273.4	267.0
477211300	1441069947	31.049096502022213	122.99434427104252	7.3	273.42499999999995	267.0
477211300	1441069948	31.04909875171754	122.99430453019035	7.3	273.45	267.0
477211300	1441069949	31.049101016519987	122.99426480184098	7.3	273.47499999999997	267.0
477211300	1441069950	31.04910329594736	122.99422508715001	7.3	273.5	267.0
477211300	1441069951	31.04910558951746	122.9941853872731	7.3	273.525	267.0
477211300	1441069952	31.049107896748087	122.99414570336586	7.3	273.54999999999995	267.0
477211300	1441069953	31.049110217157047	122.99410603658387	7.3	273.57499999999993	267.0
477211300	1441069954	31.049112550262134	122.99406638808281	7.3	273.59999999999997	267.0
477211300	1441069955	31.04911489558117	122.99402675901825	7.3	273.62499999999994	267.0
477211300	1441069956	31.04911725263195	122.99398715054585	7.3	273.65	267.0
477211300	1441069957	31.049119620932302	122.99394756382125	7.3	273.67499999999995	267.0
477211300	1441069958	31.049122000000004	122.99390800000002	7.3	273.7	267.0
477211300	1441069959	31.04912438686103	122.99386845866452	7.3	273.73333333333335	267.0
477211300	1441069960	31.049126768573775	122.99382893310379	7.3	273.76666666666665	267.0
477211300	1441069961	31.049129129704802	122.99378941503359	7.3	273.79999999999995	267.0
477211300	1441069962	31.049131454820643	122.99374989616973	7.3	273.8333333333333	267.0
477211300	1441069963	31.049133728487835	122.99371036822802	7.3	273.8666666666667	267.0
477211300	1441069964	31.04913593527284	122.99367082292434	7.3	273.90000000000003	267.0
477211300	1441069965	31.049138059742234	122.99363125197449	7.3	273.9333333333333	267.0
477211300	1441069966	31.049140086462447	122.99359164709442	7.3	273.96666666666664	267.0
477211300	1441069967	31.049142000000007	122.99355200000001	7.3	274.0	267.0
477211300	1441069968	31.049143791559302	122.9935123093745	7.3	274.0181818181818	267.0
477211300	1441069969	31.049145478896587	122.99347260177018	7.3	274.03636363636366	267.0
477211300	1441069970	31.049147086406066	122.99343291070663	7.3	274.05454545454546	267.0
477211300	1441069971	31.049148638481988	122.99339326970336	7.3	274.07272727272726	267.0
477211300	1441069972	31.049150159518646	122.99335371227988	7.3	274.0909090909091	267.0
477211300	1441069973	31.0491516739104	122.99331427195557	7.3	274.10909090909087	267.0
477211300	1441069974	31.049153206051603	122.99327498224989	7.3	274.1272727272727	267.0
477211300	1441069975	31.04915478033669	122.99323587668219	7.3	274.1454545454545	267.0
477211300	1441069976	31.04915642116012	122.99319698877179	7.3	274.16363636363633	267.0
477211300	1441069977	31.04915815291638	122.99315835203797	7.3	274.1818181818182	267.0
477211300	1441069978	31.04916	122.99312	7.3	274.2	267.0
477211300	1441069979	31.049161979624994	122.99308193366498	7.3	274.19	267.0
477211300	1441069980	31.049164080282992	122.99304402399152	7.3	274.18	267.0
477211300	1441069981	31.049166283284855	122.99300610942608	7.3	274.17	267.0
477211300	1441069982	31.049168569941298	122.99296802841513	7.3	274.15999999999997	267.0
477211300	1441069983	31.049170921562823	122.99292961940525	7.3	274.15	267.0
477211300	1441069984	31.049173319459697	122.99289072084291	7.3	274.14000000000004	267.0
477211300	1441069985	31.049175744942065	122.99285117117466	7.3	274.13000000000005	267.0
477211300	1441069986	31.04917817931982	122.99281080884704	7.3	274.12000000000006	267.0
477211300	1441069987	31.049180603902645	122.99276947230663	7.3	274.11000000000007	267.0
477211300	1441069988	31.049182999999992	122.992727	7.3	274.1	267.0
477211300	1441069989	31.049185351391387	122.99268331955967	7.3	274.03333333333336	266.88888888888886
477211300	1441069990	31.049187651737522	122.99263871536189	7.3	273.9666666666667	266.77777777777777
477211300	1441069991	31.04918989716988	122.99259356096888	7.3	273.90000000000003	266.66666666666663
477211300	1441069992	31.049192083820383	122.99254822994288	7.3	273.83333333333337	266.55555555555554
477211300	1441069993	31.04919420782152	122.99250309584623	7.3	273.76666666666665	266.44444444444446
477211300	1441069994	31.049196265306318	122.9924585322412	7.3	273.70000000000005	266.3333333333333
477211300	1441069995	31.049198252408246	122.99241491269022	7.3	273.6333333333333	266.22222222222223
477211300	1441069996	31.04920016526132	122.99237261075568	7.3	273.56666666666666	266.1111111111111
477211300	1441069997	31.049202000000008	122.99233200000002	7.3	273.5	266.0
477211300	1441069998	31.049203755823815	122.99229333096667	7.3	273.48181818181814	266.0
477211300	1441069999	31.049205444190907	122.99225636212297	7.3	273.46363636363634	266.0
477211300	1441070000	31.049207079623706	122.99222072891706	7.3	273.44545454545454	266.0
477211300	1441070001	31.049208676644135	122.99218606679712	7.3	273.4272727272727	266.0
477211300	1441070002	31.04921024977374	122.99215201121127	7.3	273.4090909090909	266.0
477211300	1441070003	31.04921181353365	122.99211819760754	7.3	273.39090909090913	266.0
477211300	1441070004	31.049213382444595	122.99208426143399	7.3	273.3727272727273	266.0
477211300	1441070005	31.04921497102695	122.99204983813854	7.3	273.3545454545455	266.0
477211300	1441070006	31.049216593800665	122.99201456316915	7.3	273.3363636363636	266.0
477211300	1441070007	31.049218265285305	122.9919780719737	7.3	273.3181818181818	266.0
477211300	1441070008	31.04921999999999	122.99194	7.3	273.3	266.0
477211300	1441070009	31.049221807177464	122.99190009508798	7.3	273.32222222222225	266.0
477211300	1441070010	31.049223674906777	122.99185855464633	7.3	273.34444444444443	266.0
477211300	1441070011	31.04922558599138	122.99181568847578	7.3	273.3666666666666	266.0
477211300	1441070012	31.049227523235004	122.99177180637729	7.3	273.38888888888886	266.0
477211300	1441070013	31.049229469441862	122.99172721815174	7.3	273.4111111111111	266.0
477211300	1441070014	31.049231407416563	122.99168223360019	7.3	273.43333333333334	266.0
477211300	1441070015	31.049233319964102	122.99163716252362	7.3	273.4555555555555	266.0
477211300	1441070016	31.049235189889973	122.99159231472318	7.3	273.47777777777776	266.0
477211300	1441070017	31.049237	122.991548	7.3	273.5	266.0
477211300	1441070018	31.04923873653662	122.99150446938168	7.296774193548387	273.44193548387096	266.0
477211300	1441070019	31.049240399486873	122.99146173880136	7.293548387096774	273.3838709677419	266.0
477211300	1441070020	31.04924199227388	122.99141976541847	7.290322580645161	273.3258064516129	266.0
477211300	1441070021	31.049243518320683	122.99137850639246	7.287096774193548	273.26774193548385	266.0
477211300	1441070022	31.049244981050254	122.99133791888283	7.283870967741936	273.2096774193548	266.0
477211300	1441070023	31.049246383885517	122.99129796004898	7.280645161290322	273.1516129032258	266.0
477211300	1441070024	31.04924773024932	122.99125858705031	7.27741935483871	273.09354838709675	266.0
477211300	1441070025	31.04924902356446	122.99121975704631	7.274193548387097	273.0354838709677	266.0
477211300	1441070026	31.049250267253658	122.9911814271963	7.2709677419354835	272.9774193548387	266.0
477211300	1441070027	31.049251464739594	122.99114355465976	7.267741935483871	272.9193548387097	266.0
477211300	1441070028	31.04925261944488	122.991106096596	7.264516129032258	272.86129032258066	266.0
477211300	1441070029	31.049253734792085	122.99106901016445	7.2612903225806456	272.8032258064516	266.0
477211300	1441070030	31.04925481420372	122.99103225252446	7.258064516129032	272.7451612903226	266.0
477211300	1441070031	31.049255861102264	122.99099578083539	7.254838709677419	272.68709677419355	266.0
477211300	1441070032	31.049256878910104	122.99095955225661	7.251612903225807	272.6290322580645	266.0
477211300	1441070033	31.0492578710496	122.99092352394744	7.248387096774193	272.5709677419355	266.0
477211300	1441070034	31.049258840943093	122.99088765306726	7.245161290322581	272.51290322580644	266.0
477211300	1441070035	31.04925979201282	122.99085189677537	7.241935483870968	272.4548387096774	266.0
477211300	1441070036	31.049260727681002	122.99081621223111	7.2387096774193544	272.39677419354837	266.0
477211300	1441070037	31.0492616513698	122.99078055659378	7.235483870967742	272.33870967741933	266.0
477211300	1441070038	31.049262566501348	122.99074488702273	7.232258064516129	272.2806451612903	266.0
477211300	1441070039	31.049263476497707	122.99070916067721	7.2290322580645165	272.2225806451613	266.0
477211300	1441070040	31.04926438478093	122.99067333471659	7.225806451612903	272.1645161290323	266.0
477211300	1441070041	31.049265294772947	122.99063736630009	7.22258064516129	272.10645161290324	266.0
477211300	1441070042	31.049266209895734	122.99060121258705	7.219354838709678	272.0483870967742	266.0
477211300	1441070043	31.04926713357114	122.99056483073672	7.216129032258064	271.99032258064517	266.0
477211300	1441070044	31.049268069221014	122.99052817790836	7.212903225806452	271.9322580645161	266.0
477211300	1441070045	31.049269020267136	122.99049121126126	7.209677419354839	271.8741935483871	266.0
477211300	1441070046	31.049269990131233	122.99045388795466	7.206451612903226	271.81612903225806	266.0
477211300	1441070047	31.049270982234987	122.99041616514783	7.203225806451613	271.758064516129	266.0
477211300	1441070048	31.04927199999999	122.990378	7.2	271.7	266.0
477211300	1441070049	31.049273045808846	122.99033936343443	7.196428571428571	271.6928571428572	266.0
477211300	1441070050	31.049274117887993	122.99030028143049	7.192857142857143	271.68571428571425	266.0
477211300	1441070051	31.049275213424917	122.99026079373161	7.189285714285714	271.67857142857144	266.0
477211300	1441070052	31.049276329607142	122.99022094008119	7.185714285714286	271.6714285714286	266.0
477211300	1441070053	31.04927746362226	122.99018076022266	7.182142857142857	271.6642857142857	266.0
477211300	1441070054	31.04927861265786	122.99014029389942	7.178571428571429	271.65714285714284	266.0
477211300	1441070055	31.049279773901656	122.99009958085492	7.175	271.65	266.0
477211300	1441070056	31.049280944541326	122.9900586608326	7.171428571428572	271.64285714285717	266.0
477211300	1441070057	31.04928212176467	122.99001757357591	7.167857142857143	271.63571428571424	266.0
477211300	1441070058	31.049283302759473	122.98997635882832	7.164285714285715	271.62857142857143	266.0
477211300	1441070059	31.04928448471362	122.98993505633322	7.160714285714286	271.62142857142857	266.0
477211300	1441070060	31.049285664815024	122.98989370583416	7.1571428571428575	271.61428571428576	266.0
477211300	1441070061	31.04928684025165	122.98985234707457	7.1535714285714285	271.60714285714283	266.0
477211300	1441070062	31.049288008211523	122.98981101979795	7.15	271.6	266.0
477211300	1441070063	31.04928916588271	122.98976976374777	7.146428571428571	271.59285714285716	266.0
477211300	1441070064	31.049290310453337	122.98972861866753	7.142857142857142	271.5857142857143	266.0
477211300	1441070065	31.049291439111563	122.98968762430071	7.139285714285714	271.5785714285714	266.0
477211300	1441070066	31.04929254904563	122.98964682039086	7.135714285714285	271.57142857142856	266.0
477211300	1441070067	31.049293637443792	122.98960624668143	7.132142857142857	271.56428571428575	266.0
477211300	1441070068	31.04929470149437	122.98956594291602	7.128571428571428	271.5571428571428	266.0
477211300	1441070069	31.04929573838575	122.9895259488381	7.125	271.55	266.0
477211300	1441070070	31.049296745306325	122.98948630419119	7.121428571428571	271.54285714285714	266.0
477211300	1441070071	31.049297719444564	122.98944704871889	7.117857142857143	271.5357142857143	266.0
477211300	1441070072	31.04929865798898	122.98940822216468	7.114285714285714	271.5285714285714	266.0
477211300	1441070073	31.04929955812813	122.98936986427213	7.110714285714286	271.5214285714286	266.0
477211300	1441070074	31.04930041705057	122.98933201478478	7.107142857142857	271.51428571428573	266.0
477211300	1441070075	31.04930123194497	122.98929471344624	7.103571428571429	271.50714285714287	266.0
477211300	1441070076	31.049302000000004	122.989258	7.1	271.5	266.0
477211300	1441070077	31.04930272099406	122.98922188840483	7.1	271.4909090909091	266.0
477211300	1441070078	31.049303405064332	122.98918628948002	7.1	271.4818181818182	266.0
477211300	1441070079	31.04930406493758	122.98915108826002	7.1	271.47272727272724	266.0
477211300	1441070080	31.049304713340437	122.98911616977928	7.1	271.46363636363634	266.0
477211300	1441070081	31.04930536299939	122.98908141907216	7.1	271.45454545454544	266.0
477211300	1441070082	31.049306026640842	122.9890467211731	7.1	271.44545454545454	266.0
477211300	1441070083	31.049306716991044	122.98901196111642	7.1	271.4363636363636	266.0
477211300	1441070084	31.04930744677612	122.98897702393646	7.1	271.42727272727274	266.0
477211300	1441070085	31.04930822872206	122.98894179466757	7.1	271.4181818181818	266.0
477211300	1441070086	31.04930907555477	122.98890615834398	7.1	271.4090909090909	266.0
477211300	1441070087	31.04931	122.98887000000002	7.1	271.4	266.0
477211300	1441070088	31.049311010327383	122.98883323703302	7.1	271.4090909090909	266.0
477211300	1441070089	31.04931209698271	122.98879591629291	7.1	271.4181818181818	266.0
477211300	1441070090	31.04931324595589	122.98875811699271	7.1	271.42727272727274	266.0
477211300	1441070091	31.049314443236877	122.98871991834545	7.1	271.4363636363636	266.0
477211300	1441070092	31.049315674815745	122.98868139956427	7.1	271.44545454545454	266.0
477211300	1441070093	31.049316926682668	122.98864263986222	7.1	271.45454545454544	266.0
477211300	1441070094	31.049318184827875	122.98860371845245	7.1	271.46363636363634	266.0
477211300	1441070095	31.049319435241713	122.98856471454815	7.1	271.47272727272724	266.0
477211300	1441070096	31.049320663914656	122.98852570736248	7.1	271.4818181818182	266.0
477211300	1441070097	31.049321856837203	122.9884867761087	7.1	271.4909090909091	266.0
477211300	1441070098	31.049323000000005	122.988448	7.1	271.5	266.0
477211300	1441070099	31.04932408278099	122.98840944005086	7.1	271.55	266.0
477211300	1441070100	31.049325108106938	122.98837108448052	7.1	271.6	266.0
477211300	1441070101	31.0493260822918	122.98833290330937	7.1	271.65	266.0
477211300	1441070102	31.0493270116495	122.98829486655781	7.1	271.7	266.0
477211300	1441070103	31.04932790249391	122.98825694424619	7.1	271.75000000000006	266.0
477211300	1441070104	31.04932876113887	122.98821910639488	7.1	271.8	266.0
477211300	1441070105	31.049329593898214	122.9881813230243	7.1	271.85	266.0
477211300	1441070106	31.04933040708568	122.98814356415473	7.1	271.90000000000003	266.0
477211300	1441070107	31.049331207015044	122.98810579980652	7.1	271.95000000000005	266.0
477211300	1441070108	31.049331999999996	122.988068	7.1	272.0	266.0
477211300	1441070109	31.04933279141729	122.98803014029929	7.1	271.98	266.0
477211300	1441070110	31.049333582896004	122.98799221844374	7.1	271.96000000000004	266.0
477211300	1441070111	31.049334375128367	122.98795423771642	7.1	271.94000000000005	266.0
477211300	1441070112	31.049335168806497	122.98791620140052	7.1	271.92	266.0
477211300	1441070113	31.04933596462264	122.98787811277917	7.1	271.90000000000003	266.0
477211300	1441070114	31.049336763268958	122.98783997513549	7.1	271.88000000000005	266.0
477211300	1441070115	31.049337565437657	122.98780179175259	7.1	271.86	266.0
477211300	1441070116	31.04933837182092	122.98776356591362	7.1	271.84000000000003	266.0
477211300	1441070117	31.049339183110963	122.98772530090172	7.1	271.82000000000005	266.0
477211300	1441070118	31.049339999999987	122.987687	7.1	271.8	266.0
477211300	1441070119	31.04934082325234	122.98764866593314	7.1	271.8	266.0
477211300	1441070120	31.049341653920806	122.98761029919206	7.1	271.8	266.0
477211300	1441070121	31.049342493130304	122.98757189970925	7.1	271.8	266.0
477211300	1441070122	31.049343342005763	122.98753346741717	7.1	271.8	266.0
477211300	1441070123	31.04934420167212	122.9874950022483	7.1	271.8	266.0
477211300	1441070124	31.049345073254276	122.9874565041351	7.1	271.8	266.0
477211300	1441070125	31.049345957877172	122.98741797301004	7.1	271.8	266.0
477211300	1441070126	31.04934685666571	122.98737940880558	7.1	271.8	266.0
477211300	1441070127	31.049347770744806	122.9873408114542	7.1	271.8	266.0
477211300	1441070128	31.049348701239417	122.98730218088835	7.1	271.8	266.0
477211300	1441070129	31.049349649274436	122.98726351704049	7.1	271.8	266.0
477211300	1441070130	31.049350615974785	122.98722481984308	7.1	271.8	266.0
477211300	1441070131	31.049351602465393	122.9871860892286	7.1	271.8	266.0
477211300	1441070132	31.04935260987118	122.98714732512946	7.1	271.8	266.0
477211300	1441070133	31.049353639317058	122.98710852747814	7.1	271.8	266.0
477211300	1441070134	31.049354691927967	122.98706969620709	7.1	271.8	266.0
477211300	1441070135	31.049355768828807	122.98703083124875	7.1	271.8	266.0
477211300	1441070136	31.04935687114452	122.98699193253557	7.1	271.8	266.0
477211300	1441070137	31.049357999999994	122.986953	7.1	271.8	266.0
477211300	1441070138	31.04935915552445	122.98691403977492	7.1	271.87000000000006	266.0
477211300	1441070139	31.049360333864076	122.98687508279502	7.1	271.94000000000005	266.0
477211300	1441070140	31.04936153016941	122.98683616619542	7.1	272.01000000000005	266.0
477211300	1441070141	31.049362739591025	122.98679732711129	7.1	272.08000000000004	266.0
477211300	1441070142	31.049363957279535	122.98675860267772	7.1	272.15000000000003	266.0
477211300	1441070143	31.049365178385592	122.98672003002994	7.1	272.22	266.0
477211300	1441070144	31.049366398059906	122.9866816463031	7.1	272.29	266.0
477211300	1441070145	31.049367611453196	122.98664348863237	7.1	272.36	266.0
477211300	1441070146	31.049368813716292	122.98660559415292	7.1	272.43	266.0
477211300	1441070147	31.04937	122.986568	7.1	272.5	266.0
477211300	1441070148	31.049371166501352	122.98653071332642	7.1	272.43636363636364	266.0
477211300	1441070149	31.0493723136021	122.98649362135554	7.1	272.3727272727273	266.0
477211300	1441070150	31.04937344272991	122.98645658132837	7.1	272.3090909090909	266.0
477211300	1441070151	31.049374555312387	122.98641945048587	7.1	272.24545454545455	266.0
477211300	1441070152	31.049375652776916	122.98638208606904	7.1	272.1818181818182	266.0
477211300	1441070153	31.049376736550727	122.98634434531881	7.1	272.1181818181818	266.0
477211300	1441070154	31.049377808060882	122.98630608547614	7.1	272.0545454545455	266.0
477211300	1441070155	31.049378868734273	122.986267163782	7.1	271.99090909090916	266.0
477211300	1441070156	31.049379919997612	122.98622743747731	7.1	271.92727272727274	266.0
477211300	1441070157	31.049380963277407	122.98618676380299	7.1	271.8636363636364	266.0
477211300	1441070158	31.049381999999994	122.98614500000001	7.1	271.8	266.0
477211300	1441070159	31.049383032591685	122.9861020862794	7.1	271.83333333333337	266.0
477211300	1441070160	31.049384067479764	122.98605829473308	7.1	271.8666666666667	266.0
477211300	1441070161	31.04938511209215	122.98601398042305	7.1	271.90000000000003	266.0
477211300	1441070162	31.049386173857215	122.98596949841136	7.1	271.9333333333334	266.0
477211300	1441070163	31.049387260203833	122.9859252037601	7.1	271.9666666666667	266.0
477211300	1441070164	31.049388378561353	122.98588145153127	7.1	272.0	266.0
477211300	1441070165	31.049389536359637	122.98583859678693	7.1	272.03333333333336	266.0
477211300	1441070166	31.049390741028944	122.98579699458914	7.1	272.06666666666666	266.0
477211300	1441070167	31.049392000000005	122.985757	7.1	272.1	266.0
477211300	1441070168	31.049393318492886	122.9857188574953	7.1	272.09000000000003	266.0
477211300	1441070169	31.049394692883535	122.98568236920597	7.1	272.08000000000004	266.0
477211300	1441070170	31.04939611733652	122.98564722667663	7.1	272.07000000000005	266.0
477211300	1441070171	31.049397586016003	122.98561312145192	7.1	272.06	266.0
477211300	1441070172	31.049399093085803	122.98557974507646	7.1	272.05	266.0
477211300	1441070173	31.04940063270938	122.98554678909495	7.1	272.04	266.0
477211300	1441070174	31.04940219904991	122.98551394505193	7.1	272.03000000000003	266.0
477211300	1441070175	31.04940378627023	122.98548090449204	7.1	272.02000000000004	266.0
477211300	1441070176	31.04940538853286	122.98544735895986	7.1	272.01000000000005	266.0
477211300	1441070177	31.049407	122.985413	7.1	272.0	266.0
477211300	1441070178	31.0494086158373	122.9853775919241	7.1	272.0	266.0
477211300	1441070179	31.049410235225427	122.98534119011235	7.1	272.0	266.0
477211300	1441070180	31.049411858348915	122.98530392271202	7.1	272.0	266.0
477211300	1441070181	31.04941348539243	122.98526591787049	7.1	272.0	266.0
477211300	1441070182	31.049415116540782	122.985227303735	7.1	272.0	266.0
477211300	1441070183	31.049416751978896	122.98518820845291	7.1	272.0	266.0
477211300	1441070184	31.049418391891916	122.98514876017151	7.1	272.0	266.0
477211300	1441070185	31.049420036465047	122.98510908703818	7.1	272.0	266.0
477211300	1441070186	31.0494216858837	122.98506931720023	7.1	272.0	266.0
477211300	1441070187	31.04942334033344	122.98502957880507	7.1	272.0	266.0
477211300	1441070188	31.049425	122.98499	7.1	272.0	266.0
477211300	1441070189	31.04942666479157	122.9849506813376	7.111111111111111	272.0111111111111	266.0
477211300	1441070190	31.049428333505716	122.98491161299111	7.122222222222222	272.02222222222224	266.0
477211300	1441070191	31.04943000466232	122.98487275753898	7.133333333333333	272.03333333333336	266.0
477211300	1441070192	31.049431676781182	122.98483407755964	7.144444444444444	272.0444444444445	266.0
477211300	1441070193	31.049433348382088	122.98479553563153	7.155555555555556	272.05555555555554	266.0
477211300	1441070194	31.049435017984752	122.98475709433308	7.166666666666667	272.06666666666666	266.0
477211300	1441070195	31.049436684108883	122.98471871624271	7.177777777777778	272.0777777777778	266.0
477211300	1441070196	31.0494383452741	122.98468036393888	7.188888888888889	272.0888888888889	266.0
477211300	1441070197	31.04944	122.984642	7.2	272.1	266.0
477211300	1441070198	31.04944164593875	122.98460359251656	7.19	272.1	266.0
477211300	1441070199	31.049443277272907	122.98456513162728	7.18	272.1	266.0
477211300	1441070200	31.04944488731765	122.98452661298298	7.17	272.1	266.0
477211300	1441070201	31.049446469388123	122.98448803223441	7.16	272.1	266.0
477211300	1441070202	31.049448016799502	122.98444938503242	7.15	272.1	266.0
477211300	1441070203	31.049449522866936	122.9844106670278	7.14	272.1	266.0
477211300	1441070204	31.049450980905554	122.98437187387141	7.13	272.1	266.0
477211300	1441070205	31.049452384230513	122.9843330012141	7.12	272.1	266.0
477211300	1441070206	31.049453726156944	122.98429404470666	7.109999999999999	272.1	266.0
477211300	1441070207	31.049455	122.98425500000002	7.1	272.1	266.0
477211300	1441070208	31.04945620087273	122.98421586992515	7.1090909090909085	272.0909090909091	266.0
477211300	1441070209	31.049457331080056	122.98417668603369	7.118181818181818	272.0818181818182	266.0
477211300	1441070210	31.049458394724898	122.9841374870574	7.127272727272727	272.0727272727273	266.0
477211300	1441070211	31.049459395910244	122.98409831172798	7.136363636363636	272.06363636363636	266.0
477211300	1441070212	31.049460338739078	122.98405919877716	7.1454545454545455	272.0545454545455	266.0
477211300	1441070213	31.049461227314456	122.98402018693672	7.154545454545454	272.04545454545456	266.0
477211300	1441070214	31.049462065739515	122.98398131493835	7.163636363636364	272.03636363636366	266.0
477211300	1441070215	31.04946285811737	122.98394262151379	7.172727272727273	272.02727272727276	266.0
477211300	1441070216	31.049463608551225	122.98390414539473	7.181818181818182	272.01818181818186	266.0
477211300	1441070217	31.04946432114435	122.98386592531293	7.190909090909091	272.0090909090909	266.0
477211300	1441070218	31.049464999999994	122.983828	7.2	272.0	266.0
477211300	1441070219	31.04946565138584	122.98379037770759	7.19	272.0	265.9
477211300	1441070220	31.04946629022684	122.98375294476675	7.18	272.0	265.8
477211300	1441070221	31.049466933612106	122.98371555702842	7.17	272.0	265.7
477211300	1441070222	31.04946759863062	122.98367807034343	7.16	272.0	265.6
477211300	1441070223	31.049468302371164	122.98364034056267	7.15	272.0	265.5
477211300	1441070224	31.049469061922355	122.98360222353696	7.14	272.0	265.4
477211300	1441070225	31.049469894372667	122.9835635751171	7.13	272.0	265.3
477211300	1441070226	31.049470816810345	122.98352425115385	7.12	272.0	265.2
477211300	1441070227	31.04947184632349	122.9834841074979	7.109999999999999	272.0	265.1
477211300	1441070228	31.049472999999992	122.98344299999998	7.1	272.0	265.0
477211300	1441070229	31.049474287603644	122.98340084477674	7.1125	271.95000000000005	265.125
477211300	1441070230	31.04947568960249	122.983357799009	7.125	271.90000000000003	265.25
477211300	1441070231	31.0494771791409	122.98331408014367	7.1375	271.85	265.375
477211300	1441070232	31.049478729363553	122.9832699056278	7.15	271.8	265.5
477211300	1441070233	31.0494803134154	122.98322549290833	7.1625	271.75000000000006	265.625
477211300	1441070234	31.049481904441674	122.98318105943243	7.175	271.70000000000005	265.75
477211300	1441070235	31.049483475587934	122.98313682264725	7.1875	271.65000000000003	265.875
477211300	1441070236	31.049485000000008	122.983093	7.2	271.6000000000001	266.0
477211300	1441070237	31.049486456159133	122.98304976888988	7.2	271.625	266.0
477211300	1441070238	31.049487843887157	122.98300714652372	7.2	271.65000000000003	266.0
477211300	1441070239	31.049489168341033	122.98296511006018	7.2	271.67500000000007	266.0
477211300	1441070240	31.049490434677594	122.98292363665793	7.2	271.70000000000005	266.0
477211300	1441070241	31.049491648053717	122.98288270347568	7.2	271.725	266.0
477211300	1441070242	31.049492813626227	122.98284228767206	7.2	271.75000000000006	266.0
477211300	1441070243	31.04949393655189	122.98280236640569	7.2	271.7750000000001	266.0
477211300	1441070244	31.049495021987475	122.98276291683528	7.2	271.8	266.0
477211300	1441070245	31.049496075089692	122.98272391611937	7.2	271.825	266.0
477211300	1441070246	31.049497101015184	122.98268534141661	7.2	271.85	266.0
477211300	1441070247	31.04949810492064	122.98264716988561	7.2	271.87500000000006	266.0
477211300	1441070248	31.049499091962684	122.98260937868496	7.2	271.90000000000003	266.0
477211300	1441070249	31.04950006729787	122.9825719449732	7.2	271.925	266.0
477211300	1441070250	31.04950103608277	122.98253484590897	7.2	271.95000000000005	266.0
477211300	1441070251	31.049502003473922	122.98249805865079	7.2	271.9750000000001	266.0
477211300	1441070252	31.049502974627835	122.98246156035724	7.2	272.0	266.0
477211300	1441070253	31.049503954700956	122.98242532818684	7.2	272.025	266.0
477211300	1441070254	31.04950494884975	122.98238933929815	7.2	272.05	266.0
477211300	1441070255	31.04950596223063	122.98235357084972	7.2	272.07500000000005	266.0
477211300	1441070256	31.049506999999995	122.98231800000002	7.2	272.1	266.0
477211300	1441070257	31.049508066187386	122.9822826014812	7.2	272.1454545454545	266.0
477211300	1441070258	31.049509160315026	122.98224734031994	7.2	272.19090909090914	266.0
477211300	1441070259	31.049510280778318	122.98221217911644	7.2	272.23636363636365	266.0
477211300	1441070260	31.0495114259726	122.982177080471	7.2	272.2818181818182	266.0
477211300	1441070261	31.049512594293162	122.98214200698386	7.2	272.32727272727277	266.0
477211300	1441070262	31.04951378413527	122.9821069212553	7.2	272.3727272727273	266.0
477211300	1441070263	31.049514993894118	122.98207178588555	7.2	272.4181818181819	266.0
477211300	1441070264	31.049516221964904	122.98203656347488	7.2	272.4636363636364	266.0
477211300	1441070265	31.049517466742767	122.98200121662354	7.2	272.50909090909096	266.0
477211300	1441070266	31.04951872662277	122.98196570793185	7.2	272.5545454545455	266.0
477211300	1441070267	31.04952	122.98193	7.2	272.6	266.0
477211300	1441070268	31.049521284188398	122.98189404914235	7.2	272.6	266.0
477211300	1441070269	31.04952257217764	122.98185778652952	7.2	272.6	266.0
477211300	1441070270	31.049523855876306	122.98182113704608	7.2	272.6	266.0
477211300	1441070271	31.049525127192833	122.98178402557676	7.2	272.6	266.0
477211300	1441070272	31.0495263780356	122.9817463770062	7.2	272.6	266.0
477211300	1441070273	31.0495276003129	122.98170811621911	7.2	272.6	266.0
477211300	1441070274	31.049528785932903	122.98166916810014	7.2	272.6	266.0
477211300	1441070275	31.049529926803697	122.98162945753405	7.2	272.6	266.0
477211300	1441070276	31.049531014833246	122.98158890940549	7.2	272.6	266.0
477211300	1441070277	31.04953204192944	122.98154744859924	7.2	272.6	266.0
477211300	1441070278	31.049532999999993	122.98150500000001	7.2	272.6	266.0
477211300	1441070279	31.04953388756253	122.9814615555462	7.2	272.61111111111114	266.0
477211300	1441070280	31.049534729574535	122.98141737539076	7.2	272.62222222222226	266.0
477211300	1441070281	31.049535557603882	122.98137278674021	7.2	272.6333333333333	266.0
477211300	1441070282	31.049536403218873	122.98132811680105	7.2	272.64444444444445	266.0
477211300	1441070283	31.049537297988227	122.98128369277971	7.2	272.65555555555557	266.0
477211300	1441070284	31.049538273481172	122.98123984188261	7.2	272.6666666666667	266.0
477211300	1441070285	31.049539361267335	122.9811968913161	7.2	272.67777777777775	266.0
477211300	1441070286	31.0495405929168	122.98115516828648	7.2	272.68888888888887	266.0
477211300	1441070287	31.049542000000006	122.98111500000002	7.2	272.7	266.0
477211300	1441070288	31.049543604422595	122.98107661084961	7.2	272.71999999999997	266.0
477211300	1441070289	31.049545389429614	122.98103981397455	7.2	272.74	266.0
477211300	1441070290	31.049547328600614	122.98100431970072	7.2	272.76	266.0
477211300	1441070291	31.04954939551479	122.98096983835406	7.2	272.78	266.0
477211300	1441070292	31.049551563750985	122.98093608026055	7.2	272.79999999999995	266.0
477211300	1441070293	31.04955380688772	122.98090275574617	7.2	272.82	266.0
477211300	1441070294	31.04955609850323	122.98086957513692	7.2	272.84	266.0
477211300	1441070295	31.049558412175415	122.98083624875879	7.2	272.85999999999996	266.0
477211300	1441070296	31.04956072148189	122.9808024869378	7.2	272.88	266.0
477211300	1441070297	31.049562999999992	122.980768	7.2	272.9	266.0
477211300	1441070298	31.04956522620925	122.98073256518406	7.2	272.8727272727273	266.0
477211300	1441070299	31.049567398199304	122.98069622737943	7.2	272.8454545454545	266.0
477211300	1441070300	31.049569518962308	122.98065909838824	7.2	272.8181818181818	266.0
477211300	1441070301	31.049571591490654	122.98062129001264	7.2	272.7909090909091	266.0
477211300	1441070302	31.049573618776755	122.98058291405475	7.2	272.7636363636364	266.0
477211300	1441070303	31.049575603813214	122.98054408231673	7.2	272.73636363636365	266.0
477211300	1441070304	31.049577549592716	122.98050490660071	7.2	272.70909090909095	266.0
477211300	1441070305	31.0495794591081	122.98046549870888	7.2	272.6818181818182	266.0
477211300	1441070306	31.049581335352354	122.98042597044335	7.2	272.6545454545455	266.0
477211300	1441070307	31.04958318131857	122.98038643360636	7.2	272.6272727272727	266.0
477211300	1441070308	31.049585000000008	122.98034700000001	7.2	272.6	266.0
477211300	1441070309	31.049586793520053	122.98030775784588	7.2	272.61111111111114	266.0
477211300	1441070310	31.04958856052215	122.98026870104296	7.2	272.62222222222226	266.0
477211300	1441070311	31.049590298779776	122.98022979990962	7.2	272.6333333333333	266.0
477211300	1441070312	31.049592006066334	122.98019102476425	7.2	272.64444444444445	266.0
477211300	1441070313	31.04959368015519	122.98015234592522	7.2	272.65555555555557	266.0
477211300	1441070314	31.04959531881971	122.98011373371088	7.2	272.6666666666667	266.0
477211300	1441070315	31.04959691983317	122.98007515843966	7.2	272.67777777777775	266.0
477211300	1441070316	31.04959848096885	122.9800365904299	7.2	272.68888888888887	266.0
477211300	1441070317	31.049600000000005	122.979998	7.2	272.7	266.0
477211300	1441070318	31.049601475981873	122.979959363827	7.2	272.6909090909091	266.0
477211300	1441070319	31.04960291309793	122.97992068402273	7.2	272.6818181818182	266.0
477211300	1441070320	31.049604316813742	122.97988196905763	7.2	272.6727272727273	266.0
477211300	1441070321	31.04960569259483	122.97984322740213	7.2	272.6636363636364	266.0
477211300	1441070322	31.04960704590681	122.97980446752673	7.2	272.6545454545454	266.0
477211300	1441070323	31.049608382215244	122.97976569790185	7.2	272.6454545454546	266.0
477211300	1441070324	31.049609706985688	122.97972692699793	7.2	272.6363636363636	266.0
477211300	1441070325	31.04961102568379	122.97968816328535	7.2	272.6272727272727	266.0
477211300	1441070326	31.04961234377512	122.97964941523456	7.2	272.6181818181819	266.0
477211300	1441070327	31.04961366672532	122.979610691316	7.2	272.6090909090909	266.0
477211300	1441070328	31.049615	122.97957199999999	7.2	272.6	266.0
477211300	1441070329	31.049616348961788	122.97953334601353	7.2	272.63000000000005	266.0
477211300	1441070330	31.049617718561162	122.97949471910961	7.2	272.66	266.0
477211300	1441070331	31.04961911364558	122.97945610529788	7.2	272.69000000000005	266.0
477211300	1441070332	31.04962053906247	122.9794174905879	7.2	272.72	266.0
477211300	1441070333	31.04962199965926	122.97937886098923	7.2	272.75	266.0
477211300	1441070334	31.04962350028334	122.97934020251144	7.2	272.78	266.0
477211300	1441070335	31.049625045782097	122.97930150116409	7.2	272.81	266.0
477211300	1441070336	31.049626641002888	122.9792627429567	7.2	272.84	266.0
477211300	1441070337	31.0496282907931	122.97922391389882	7.2	272.86999999999995	266.0
477211300	1441070338	31.049629999999997	122.97918499999999	7.2	272.9	266.0
477211300	1441070339	31.049631771544863	122.9791459919484	7.2	272.9052631578947	266.0
477211300	1441070340	31.04963360064446	122.97910689914704	7.2	272.91052631578947	266.0
477211300	1441070341	31.04963548058957	122.97906773567757	7.2	272.9157894736842	266.0
477211300	1441070342	31.049637404670907	122.9790285156217	7.2	272.92105263157896	266.0
477211300	1441070343	31.049639366179232	122.97898925306112	7.2	272.9263157894737	266.0
477211300	1441070344	31.04964135840535	122.97894996207754	7.2	272.9315789473684	266.0
477211300	1441070345	31.049643374640045	122.97891065675272	7.2	272.9368421052631	266.0
477211300	1441070346	31.049645408174143	122.97887135116832	7.2	272.9421052631579	266.0
477211300	1441070347	31.049647452298462	122.97883205940614	7.2	272.9473684210526	266.0
477211300	1441070348	31.04964950030387	122.97879279554796	7.2	272.9526315789474	266.0
477211300	1441070349	31.049651545481225	122.97875357367552	7.2	272.9578947368421	266.0
477211300	1441070350	31.049653581121415	122.97871440787063	7.2	272.96315789473687	266.0
477211300	1441070351	31.049655600515344	122.97867531221506	7.2	272.9684210526316	266.0
477211300	1441070352	31.04965759695393	122.97863630079067	7.2	272.97368421052636	266.0
477211300	1441070353	31.049659563728092	122.97859738767922	7.2	272.9789473684211	266.0
477211300	1441070354	31.049661494128824	122.97855858696256	7.2	272.9842105263158	266.0
477211300	1441070355	31.04966338144705	122.97851991272259	7.2	272.9894736842105	266.0
477211300	1441070356	31.04966521897378	122.97848137904111	7.2	272.9947368421053	266.0
477211300	1441070357	31.049666999999996	122.97844300000001	7.2	273.0	266.0
477211300	1441070358	31.049668720864506	122.97840477610924	7.209090909090909	273.0090909090909	266.0
477211300	1441070359	31.049670390097024	122.97836665359115	7.218181818181819	273.01818181818186	266.0
477211300	1441070360	31.049672019274986	122.97832856509604	7.2272727272727275	273.0272727272727	266.0
477211300	1441070361	31.049673619975767	122.9782904432743	7.236363636363636	273.03636363636366	266.0
477211300	1441070362	31.0496752037766	122.97825222077624	7.245454545454545	273.04545454545456	266.0
477211300	1441070363	31.0496767822547	122.97821383025214	7.254545454545455	273.05454545454546	266.0
477211300	1441070364	31.049678366987166	122.97817520435228	7.263636363636364	273.06363636363636	266.0
477211300	1441070365	31.04967996955102	122.97813627572694	7.2727272727272725	273.0727272727273	266.0
477211300	1441070366	31.049681601523233	122.97809697702628	7.281818181818181	273.08181818181816	266.0
477211300	1441070367	31.049683274480625	122.9780572409006	7.290909090909091	273.0909090909091	266.0
477211300	1441070368	31.049685000000004	122.97801700000001	7.3	273.1	266.0
477211300	1441070369	31.04968678671749	122.97797621118514	7.294736842105263	273.10526315789474	266.0
477211300	1441070370	31.049688631507156	122.97793492815846	7.2894736842105265	273.1105263157895	266.0
477211300	1441070371	31.049690528302566	122.97789322883291	7.284210526315789	273.11578947368423	266.0
477211300	1441070372	31.049692471037382	122.97785119112145	7.278947368421052	273.12105263157895	266.0
477211300	1441070373	31.049694453645404	122.97780889293703	7.273684210526316	273.12631578947367	266.0
477211300	1441070374	31.049696470060503	122.97776641219266	7.268421052631579	273.13157894736844	266.0
477211300	1441070375	31.049698514216654	122.97772382680137	7.2631578947368425	273.13684210526316	266.0
477211300	1441070376	31.049700580047947	122.9776812146761	7.257894736842105	273.1421052631579	266.0
477211300	1441070377	31.049702661488553	122.97763865372994	7.252631578947368	273.14736842105265	266.0
477211300	1441070378	31.049704752472778	122.97759622187594	7.247368421052632	273.15263157894736	266.0
477211300	1441070379	31.049706846935	122.97755399702719	7.242105263157895	273.15789473684214	266.0
477211300	1441070380	31.049708938809705	122.97751205709675	7.2368421052631575	273.16315789473686	266.0
477211300	1441070381	31.0497110220315	122.97747047999773	7.231578947368421	273.1684210526316	266.0
477211300	1441070382	31.04971309053506	122.97742934364331	7.226315789473684	273.17368421052635	266.0
477211300	1441070383	31.049715138255177	122.97738872594655	7.221052631578948	273.17894736842106	266.0
477211300	1441070384	31.049717159126715	122.9773487048207	7.215789473684211	273.1842105263158	266.0
477211300	1441070385	31.049719147084655	122.97730935817883	7.2105263157894735	273.1894736842105	266.0
477211300	1441070386	31.049721096064044	122.9772707639342	7.205263157894737	273.19473684210527	266.0
477211300	1441070387	31.049723000000007	122.97723300000001	7.2	273.2	266.0
477211300	1441070388	31.049724854904504	122.97719610696385	7.2	273.1727272727273	266.0
477211300	1441070389	31.04972666509665	122.97715997611091	7.2	273.1454545454545	266.0
477211300	1441070390	31.049728436972064	122.97712446140076	7.2	273.1181818181818	266.0
477211300	1441070391	31.049730176926264	122.97708941679294	7.2	273.09090909090907	266.0
477211300	1441070392	31.049731891354604	122.97705469624694	7.2	273.06363636363636	266.0
477211300	1441070393	31.049733586652227	122.97702015372226	7.2	273.0363636363636	266.0
477211300	1441070394	31.049735269214167	122.97698564317842	7.2	273.0090909090909	266.0
477211300	1441070395	31.0497369454353	122.97695101857487	7.2	272.98181818181814	266.0
477211300	1441070396	31.04973862171031	122.97691613387097	7.2	272.95454545454544	266.0
477211300	1441070397	31.049740304433747	122.97688084302624	7.2	272.9272727272727	266.0
477211300	1441070398	31.049742	122.976845	7.2	272.9	266.0
477211300	1441070399	31.049743713321952	122.97680849157949	7.2	272.9052631578947	266.0
477211300	1441070400	31.049745443387152	122.97677133586313	7.2	272.91052631578947	266.0
477211300	1441070401	31.049747187701904	122.97673358377722	7.2	272.9157894736842	266.0
477211300	1441070402	31.04974894377247	122.97669528624799	7.2	272.92105263157896	266.0
477211300	1441070403	31.049750709105226	122.9766564942017	7.2	272.9263157894737	266.0
477211300	1441070404	31.049752481206614	122.97661725856472	7.2	272.9315789473684	266.0
477211300	1441070405	31.0497542575831	122.97657763026324	7.2	272.9368421052631	266.0
477211300	1441070406	31.049756035741222	122.97653766022364	7.2	272.9421052631579	266.0
477211300	1441070407	31.04975781318757	122.97649739937218	7.2	272.9473684210526	266.0
477211300	1441070408	31.049759587428802	122.9764568986352	7.2	272.9526315789474	266.0
477211300	1441070409	31.04976135597167	122.97641620893904	7.2	272.9578947368421	266.0
477211300	1441070410	31.049763116322897	122.97637538120999	7.2	272.96315789473687	266.0
477211300	1441070411	31.049764865989385	122.97633446637442	7.2	272.9684210526316	266.0
477211300	1441070412	31.049766602478034	122.97629351535866	7.2	272.97368421052636	266.0
477211300	1441070413	31.0497683232958	122.9762525790891	7.2	272.9789473684211	266.0
477211300	1441070414	31.04977002594974	122.97621170849207	7.2	272.9842105263158	266.0
477211300	1441070415	31.04977170794697	122.97617095449395	7.2	272.9894736842105	266.0
477211300	1441070416	31.049773366794646	122.97613036802115	7.2	272.9947368421053	266.0
477211300	1441070417	31.049774999999997	122.97609	7.2	273.0	266.0
477211300	1441070418	31.049776606152268	122.97604988863378	7.2	272.9818181818182	265.9090909090909
477211300	1441070419	31.04977818816845	122.97601002123307	7.2	272.9636363636364	265.8181818181818
477211300	1441070420	31.049779750047463	122.97597037238532	7.2	272.94545454545454	265.7272727272727
477211300	1441070421	31.049781295788165	122.975930916678	7.2	272.92727272727274	265.6363636363636
477211300	1441070422	31.04978282938942	122.97589162869846	7.2	272.90909090909093	265.54545454545456
477211300	1441070423	31.049784354850058	122.97585248303415	7.2	272.89090909090913	265.45454545454544
477211300	1441070424	31.049785876168826	122.97581345427248	7.2	272.87272727272733	265.3636363636364
477211300	1441070425	31.049787397344513	122.97577451700086	7.2	272.8545454545455	265.27272727272725
477211300	1441070426	31.049788922375804	122.97573564580664	7.2	272.83636363636367	265.1818181818182
477211300	1441070427	31.04979045526141	122.97569681527722	7.2	272.81818181818187	265.0909090909091
477211300	1441070428	31.049791999999993	122.975658	7.2	272.8	265.0
477211300	1441070429	31.049793560147464	122.97561917884207	7.2	272.8	265.05
477211300	1441070430	31.049795137488815	122.97558034778957	7.2	272.8	265.1
477211300	1441070431	31.049796733366353	122.97554150710843	7.2	272.8	265.15
477211300	1441070432	31.049798349122362	122.9755026570646	7.2	272.8	265.2
477211300	1441070433	31.04979998609914	122.97546379792391	7.2	272.8	265.25
477211300	1441070434	31.049801645638954	122.97542492995227	7.2	272.8	265.3
477211300	1441070435	31.049803329084135	122.97538605341559	7.2	272.8	265.34999999999997
477211300	1441070436	31.049805037776917	122.97534716857976	7.2	272.8	265.4
477211300	1441070437	31.04980677305964	122.97530827571072	7.2	272.8	265.45
477211300	1441070438	31.04980853627458	122.97526937507429	7.2	272.8	265.5
477211300	1441070439	31.049810328764003	122.9752304669364	7.2	272.8	265.55
477211300	1441070440	31.04981215187025	122.97519155156294	7.2	272.8	265.6
477211300	1441070441	31.04981400693558	122.97515262921976	7.2	272.8	265.65000000000003
477211300	1441070442	31.049815895302284	122.9751137001728	7.2	272.8	265.7
477211300	1441070443	31.049817818312686	122.97507476468789	7.2	272.8	265.75
477211300	1441070444	31.049819777309025	122.97503582303091	7.2	272.8	265.8
477211300	1441070445	31.049821773633642	122.97499687546777	7.2	272.8	265.85
477211300	1441070446	31.049823808628812	122.97495792226431	7.2	272.8	265.9
477211300	1441070447	31.04982588363683	122.97491896368643	7.2	272.8	265.95
477211300	1441070448	31.049828	122.97488	7.2	272.8	266.0
477211300	1441070449	31.04983015732713	122.97484103133019	7.2	272.82000000000005	265.9
477211300	1441070450	31.049832348293172	122.97480205723959	7.2	272.84000000000003	265.8
477211300	1441070451	31.04983456383963	122.97476307715014	7.2	272.86	265.7
477211300	1441070452	31.049836794907957	122.97472409048373	7.2	272.88	265.6
477211300	1441070453	31.049839032439632	122.97468509666236	7.2	272.90000000000003	265.5
477211300	1441070454	31.049841267376145	122.97464609510796	7.2	272.92	265.4
477211300	1441070455	31.049843490658958	122.97460708524254	7.2	272.94	265.3
477211300	1441070456	31.04984569322955	122.97456806648805	7.2	272.96000000000004	265.2
477211300	1441070457	31.049847866029406	122.97452903826652	7.2	272.98	265.1
477211300	1441070458	31.04985	122.97449	7.2	273.0	265.0
477211300	1441070459	31.049852088871564	122.9744509501728	7.2	273.01	265.1
477211300	1441070460	31.049854137529504	122.97441188351841	7.2	273.02000000000004	265.2
477211300	1441070461	31.049856153647983	122.9743727938327	7.2	273.03000000000003	265.3
477211300	1441070462	31.04985814490114	122.97433367491143	7.2	273.04	265.4
477211300	1441070463	31.04986011896311	122.97429452055039	7.2	273.05	265.5
477211300	1441070464	31.049862083508067	122.97425532454534	7.2	273.06	265.6
477211300	1441070465	31.049864046210114	122.97421608069203	7.2	273.07	265.7
477211300	1441070466	31.04986601474338	122.97417678278624	7.2	273.08	265.8
477211300	1441070467	31.049867996781966	122.97413742462365	7.2	273.09000000000003	265.9
477211300	1441070468	31.04987	122.97409800000001	7.2	273.1	266.0
477211300	1441070469	31.04987202898751	122.97405850797308	7.211111111111111	273.11111111111114	266.0
477211300	1441070470	31.04987407599839	122.97401896864906	7.222222222222222	273.12222222222226	266.0
477211300	1441070471	31.04987613020247	122.97397940739624	7.233333333333333	273.1333333333334	266.0
477211300	1441070472	31.04987818076966	122.97393984958289	7.2444444444444445	273.14444444444445	266.0
477211300	1441070473	31.04988021686985	122.9739003205773	7.2555555555555555	273.15555555555557	266.0
477211300	1441070474	31.049882227672978	122.97386084574786	7.266666666666667	273.16666666666663	266.0
477211300	1441070475	31.049884202349048	122.97382145046294	7.277777777777778	273.17777777777775	266.0
477211300	1441070476	31.04988613006803	122.97378216009083	7.288888888888889	273.18888888888887	266.0
477211300	1441070477	31.049887999999992	122.973743	7.3	273.2	266.0
477211300	1441070478	31.04988980532861	122.97370397595485	7.3	273.19090909090914	266.0
477211300	1441070479	31.049891555291932	122.97366501530384	7.3	273.1818181818182	266.0
477211300	1441070480	31.049893263141602	122.97362602579135	7.3	273.1727272727273	266.0
477211300	1441070481	31.049894942129058	122.97358691516177	7.3	273.1636363636364	266.0
477211300	1441070482	31.049896605505683	122.97354759115953	7.3	273.1545454545455	266.0
477211300	1441070483	31.049898266522714	122.97350796152891	7.3	273.1454545454545	266.0
477211300	1441070484	31.049899938431338	122.97346793401421	7.3	273.1363636363636	266.0
477211300	1441070485	31.049901634482534	122.97342741635974	7.3	273.1272727272727	266.0
477211300	1441070486	31.04990336792722	122.97338631630977	7.3	273.1181818181818	266.0
477211300	1441070487	31.04990515201616	122.97334454160844	7.3	273.10909090909087	266.0
477211300	1441070488	31.049907000000005	122.97330200000002	7.3	273.1	266.0
477211300	1441070489	31.049908920062713	122.97325864807291	7.288888888888889	273.1333333333334	266.0
477211300	1441070490	31.049910900122093	122.97321463779286	7.277777777777778	273.16666666666663	266.0
477211300	1441070491	31.04991292302955	122.9731701699699	7.266666666666667	273.2	266.0
477211300	1441070492	31.049914971636817	122.97312544541414	7.2555555555555555	273.23333333333335	266.0
477211300	1441070493	31.049917028795907	122.9730806649357	7.2444444444444445	273.26666666666665	266.0
477211300	1441070494	31.049919077359075	122.9730360293448	7.233333333333333	273.3	266.0
477211300	1441070495	31.049921100178892	122.97299173945169	7.222222222222222	273.33333333333337	266.0
477211300	1441070496	31.04992308010816	122.97294799606664	7.211111111111111	273.3666666666666	266.0
477211300	1441070497	31.049925000000005	122.972905	7.2	273.4	266.0
477211300	1441070498	31.049926848583187	122.97286289974203	7.21	273.38	266.0
477211300	1441070499	31.049928638088335	122.97282163450254	7.22	273.36	266.0
477211300	1441070500	31.049930386621376	122.97278109117117	7.23	273.34	266.0
477211300	1441070501	31.049932112288072	122.9727411566375	7.24	273.32	266.0
477211300	1441070502	31.049933833194057	122.9727017177911	7.25	273.3	266.0
477211300	1441070503	31.04993556744481	122.97266266152148	7.26	273.28	266.0
477211300	1441070504	31.049937333145643	122.97262387471814	7.27	273.26	266.0
477211300	1441070505	31.04993914840177	122.97258524427049	7.28	273.24	266.0
477211300	1441070506	31.049941031318244	122.97254665706802	7.29	273.22	266.0
477211300	1441070507	31.049942999999992	122.972508	7.3	273.2	266.0
477211300	1441070508	31.049945066164856	122.97246918425346	7.3	273.21	266.0
477211300	1441070509	31.04994721598273	122.97243021820577	7.3	273.22	266.0
477211300	1441070510	31.04994942923661	122.97239113453205	7.3	273.23	266.0
477211300	1441070511	31.049951685709473	122.97235196590735	7.3	273.24	266.0
477211300	1441070512	31.049953965184432	122.97231274500689	7.3	273.25	266.0
477211300	1441070513	31.049956247444552	122.97227350450578	7.3	273.26	266.0
477211300	1441070514	31.04995851227297	122.97223427707928	7.3	273.27	266.0
477211300	1441070515	31.049960739452874	122.97219509540261	7.3	273.28	266.0
477211300	1441070516	31.04996290876746	122.97215599215106	7.3	273.29	266.0
477211300	1441070517	31.04996500000001	122.97211700000001	7.3	273.3	266.0
477211300	1441070518	31.04996699764709	122.97207814527376	7.3	273.3	266.0
477211300	1441070519	31.04996890505846	122.97203942889264	7.3	273.3	266.0
477211300	1441070520	31.049970730297172	122.97200084542597	7.3	273.3	266.0
477211300	1441070521	31.049972481426273	122.97196238944305	7.3	273.3	266.0
477211300	1441070522	31.049974166508793	122.97192405551318	7.3	273.3	266.0
477211300	1441070523	31.04997579360776	122.97188583820561	7.3	273.3	266.0
477211300	1441070524	31.049977370786195	122.97184773208957	7.3	273.3	266.0
477211300	1441070525	31.04997890610713	122.97180973173435	7.3	273.3	266.0
477211300	1441070526	31.049980407633527	122.97177183170916	7.3	273.3	266.0
477211300	1441070527	31.04998188342844	122.9717340265832	7.3	273.3	266.0
477211300	1441070528	31.049983341554835	122.97169631092571	7.3	273.3	266.0
477211300	1441070529	31.049984790075694	122.97165867930582	7.3	273.3	266.0
477211300	1441070530	31.049986237054004	122.97162112629276	7.3	273.3	266.0
477211300	1441070531	31.049987690552754	122.97158364645568	7.3	273.3	266.0
477211300	1441070532	31.049989158634883	122.97154623436369	7.3	273.3	266.0
477211300	1441070533	31.049990649363394	122.97150888458599	7.3	273.3	266.0
477211300	1441070534	31.049992170801207	122.97147159169167	7.3	273.3	266.0
477211300	1441070535	31.049993731011277	122.97143435024984	7.3	273.3	266.0
477211300	1441070536	31.049995338056565	122.97139715482959	7.3	273.3	266.0
477211300	1441070537	31.049996999999998	122.97136000000002	7.3	273.3	266.0
477211300	1441070538	31.049998723994968	122.97132286348378	7.3	273.3181818181818	266.0
477211300	1441070539	31.050000513556718	122.9712856556177	7.3	273.3363636363636	266.0
477211300	1441070540	31.050002371290876	122.97124826989231	7.3	273.3545454545455	266.0
477211300	1441070541	31.050004299802886	122.97121059979797	7.3	273.3727272727273	266.0
477211300	1441070542	31.050006301698104	122.97117253882509	7.3	273.39090909090913	266.0
477211300	1441070543	31.050008379581786	122.9711339804641	7.3	273.4090909090909	266.0
477211300	1441070544	31.050010536058984	122.97109481820536	7.3	273.4272727272727	266.0
477211300	1441070545	31.050012773734682	122.97105494553924	7.3	273.44545454545454	266.0
477211300	1441070546	31.050015095213663	122.9710142559561	7.3	273.46363636363634	266.0
477211300	1441070547	31.05001750310061	122.97097264294624	7.3	273.48181818181814	266.0
477211300	1441070548	31.05002	122.97093	7.3	273.5	266.0
477211300	1441070549	31.050022583156185	122.97088629290906	7.3	273.4888888888889	265.88888888888886
477211300	1441070550	31.050025228373343	122.97084177667087	7.3	273.47777777777776	265.77777777777777
477211300	1441070551	31.05002790609603	122.97079677858432	7.3	273.46666666666664	265.6666666666667
477211300	1441070552	31.050030586769257	122.97075162594841	7.3	273.4555555555555	265.55555555555554
477211300	1441070553	31.050033240838456	122.97070664606223	7.3	273.44444444444446	265.44444444444446
477211300	1441070554	31.050035838749558	122.97066216622498	7.3	273.43333333333334	265.3333333333333
477211300	1441070555	31.050038350948924	122.97061851373596	7.3	273.4222222222222	265.22222222222223
477211300	1441070556	31.05004074788334	122.97057601589448	7.3	273.4111111111111	265.11111111111114
477211300	1441070557	31.050043000000006	122.97053499999998	7.3	273.4	265.0
477211300	1441070558	31.050045086940173	122.9704956954998	7.3	273.3818181818182	265.0909090909091
477211300	1441070559	31.050047025120044	122.97045794043237	7.3	273.3636363636364	265.1818181818182
477211300	1441070560	31.050048840149156	122.97042147498391	7.3	273.3454545454545	265.27272727272725
477211300	1441070561	31.050050557636744	122.9703860393405	7.3	273.3272727272727	265.3636363636364
477211300	1441070562	31.050052203191733	122.97035137368823	7.3	273.30909090909086	265.45454545454544
477211300	1441070563	31.05005380242276	122.97031721821304	7.3	273.2909090909091	265.54545454545456
477211300	1441070564	31.050055380938105	122.97028331310094	7.3	273.2727272727273	265.6363636363636
477211300	1441070565	31.050056964345853	122.97024939853777	7.3	273.25454545454545	265.7272727272727
477211300	1441070566	31.0500585782538	122.9702152147094	7.3	273.23636363636365	265.8181818181818
477211300	1441070567	31.05006024826944	122.97018050180156	7.3	273.21818181818185	265.9090909090909
477211300	1441070568	31.050062	122.970145	7.3	273.2	266.0
477211300	1441070569	31.05006385140724	122.9701085130567	7.3	273.2	266.0
477211300	1441070570	31.05006578987212	122.97007109898887	7.3	273.2	266.0
477211300	1441070571	31.050067795130534	122.9700328793801	7.3	273.2	266.0
477211300	1441070572	31.050069846918447	122.96999397581395	7.3	273.2	266.0
477211300	1441070573	31.050071924972027	122.96995450987411	7.3	273.2	266.0
477211300	1441070574	31.050074009027576	122.96991460314426	7.3	273.2	266.0
477211300	1441070575	31.050076078821498	122.96987437720813	7.3	273.2	266.0
477211300	1441070576	31.050078114090365	122.96983395364948	7.3	273.2	266.0
477211300	1441070577	31.050080094570898	122.96979345405215	7.3	273.2	266.0
477211300	1441070578	31.050082000000003	122.969753	7.3	273.2	266.0
477211300	1441070579	31.050083815646065	122.96971269336402	7.3	273.21	265.9
477211300	1441070580	31.05008554890306	122.96967255716355	7.3	273.22	265.8
477211300	1441070581	31.05008721269641	122.96963259470495	7.3	273.23	265.7
477211300	1441070582	31.050088819951483	122.96959280929464	7.3	273.24	265.6
477211300	1441070583	31.050090383593663	122.9695532042389	7.3	273.25	265.5
477211300	1441070584	31.050091916548336	122.96951378284412	7.3	273.26	265.4
477211300	1441070585	31.050093431740905	122.96947454841657	7.3	273.27	265.3
477211300	1441070586	31.05009494209677	122.9694355042625	7.3	273.28	265.2
477211300	1441070587	31.05009646054133	122.96939665368825	7.3	273.29	265.1
477211300	1441070588	31.050097999999995	122.96935799999999	7.3	273.3	265.0
477211300	1441070589	31.050099569374268	122.96931952383976	7.3	273.27777777777777	265.0
477211300	1441070590	31.050101161470064	122.96928111519279	7.3	273.25555555555553	265.0
477211300	1441070591	31.05010276506926	122.96924264138	7.3	273.23333333333335	265.0
477211300	1441070592	31.05010436895354	122.96920396972251	7.3	273.2111111111111	265.0
477211300	1441070593	31.05010596190449	122.96916496754129	7.3	273.18888888888887	265.0
477211300	1441070594	31.050107532703464	122.96912550215738	7.3	273.16666666666663	265.0
477211300	1441070595	31.050109070131708	122.96908544089183	7.3	273.14444444444445	265.0
477211300	1441070596	31.050110562970257	122.96904465106567	7.3	273.12222222222226	265.0
477211300	1441070597	31.050111999999995	122.96900300000001	7.3	273.1	265.0
477211300	1441070598	31.05011337416897	122.96896040508412	7.3	273.07	265.0
477211300	1441070599	31.05011469509472	122.96891698398004	7.3	273.04	265.0
477211300	1441070600	31.0501159765623	122.968872904418	7.3	273.01	265.0
477211300	1441070601	31.050117232356993	122.96882833412832	7.3	272.98	265.0
477211300	1441070602	31.05011847626435	122.96878344084116	7.3	272.95000000000005	265.0
477211300	1441070603	31.050119722070093	122.96873839228675	7.3	272.92	265.0
477211300	1441070604	31.050120983560205	122.96869335619526	7.3	272.89000000000004	265.0
477211300	1441070605	31.050122274520888	122.96864850029688	7.3	272.86	265.0
477211300	1441070606	31.05012360873859	122.96860399232175	7.3	272.83000000000004	265.0
477211300	1441070607	31.050125	122.96856	7.3	272.8	265.0
477211300	1441070608	31.050126457008837	122.96851666272339	7.3	272.8	265.1
477211300	1441070609	31.0501279681364	122.9684740065303	7.3	272.8	265.2
477211300	1441070610	31.050129516670744	122.96843202912072	7.3	272.8	265.3
477211300	1441070611	31.050131085899995	122.96839072819472	7.3	272.8	265.4
477211300	1441070612	31.050132659112233	122.96835010145237	7.3	272.8	265.5
477211300	1441070613	31.050134219595513	122.96831014659374	7.3	272.8	265.6
477211300	1441070614	31.050135750637896	122.96827086131903	7.3	272.8	265.7
477211300	1441070615	31.05013723552742	122.96823224332837	7.3	272.8	265.8
477211300	1441070616	31.050138657552125	122.96819429032196	7.3	272.8	265.9
477211300	1441070617	31.050140000000003	122.968157	7.3	272.8	266.0
477211300	1441070618	31.05014125236858	122.96812034986296	7.3	272.8090909090909	266.0
477211300	1441070619	31.05014242899333	122.96808423661227	7.3	272.81818181818187	266.0
477211300	1441070620	31.05014355041913	122.96804853674956	7.3	272.8272727272727	266.0
477211300	1441070621	31.050144637190662	122.9680131267765	7.3	272.8363636363636	266.0
477211300	1441070622	31.05014570985254	122.96797788319454	7.3	272.8454545454546	266.0
477211300	1441070623	31.050146788949196	122.96794268250527	7.3	272.8545454545454	266.0
477211300	1441070624	31.05014789502493	122.96790740121018	7.3	272.8636363636364	266.0
477211300	1441070625	31.05014904862392	122.9678719158107	7.3	272.8727272727273	266.0
477211300	1441070626	31.050150270290175	122.96783610280828	7.3	272.8818181818182	266.0
477211300	1441070627	31.050151580567626	122.96779983870427	7.3	272.8909090909091	266.0
477211300	1441070628	31.050153	122.96776300000002	7.3	272.9	266.0
477211300	1441070629	31.05015454341346	122.9677255003566	7.3	272.89	266.0
477211300	1441070630	31.05015620276423	122.96768740207409	7.3	272.88	266.0
477211300	1441070631	31.05015796429116	122.96764880461242	7.3	272.86999999999995	266.0
477211300	1441070632	31.0501598142332	122.96760980743149	7.3	272.85999999999996	266.0
477211300	1441070633	31.050161738829445	122.9675705099912	7.3	272.84999999999997	266.0
477211300	1441070634	31.05016372431911	122.96753101175159	7.3	272.84000000000003	266.0
477211300	1441070635	31.05016575694148	122.96749141217259	7.3	272.83000000000004	266.0
477211300	1441070636	31.050167822936018	122.96745181071428	7.3	272.82000000000005	266.0
477211300	1441070637	31.050169908542298	122.96741230683674	7.3	272.81	266.0
477211300	1441070638	31.050171999999996	122.96737300000001	7.3	272.8	266.0
477211300	1441070639	31.05017408633974	122.96733396901412	7.3	272.81	266.0
477211300	1441070640	31.050176167755595	122.96729521008872	7.3	272.82000000000005	266.0
477211300	1441070641	31.050178247232434	122.96725669878326	7.3	272.83000000000004	266.0
477211300	1441070642	31.05018032775507	122.96721841065724	7.3	272.84000000000003	266.0
477211300	1441070643	31.050182412308317	122.96718032127018	7.3	272.84999999999997	266.0
477211300	1441070644	31.050184503876963	122.9671424061815	7.3	272.85999999999996	266.0
477211300	1441070645	31.050186605445752	122.96710464095065	7.3	272.86999999999995	266.0
477211300	1441070646	31.050188719999404	122.96706700113718	7.3	272.88	266.0
477211300	1441070647	31.0501908505226	122.96702946230049	7.3	272.89	266.0
477211300	1441070648	31.050193000000004	122.966992	7.3	272.9	266.0
477211300	1441070649	31.050195168222434	122.96695457158563	7.3	272.9	266.0
477211300	1441070650	31.050197342205387	122.96691706156895	7.3	272.9	266.0
477211300	1441070651	31.050199505770426	122.96687933625202	7.3	272.9	266.0
477211300	1441070652	31.050201642738934	122.96684126193684	7.3	272.9	266.0
477211300	1441070653	31.05020373693215	122.96680270492553	7.3	272.9	266.0
477211300	1441070654	31.050205772171132	122.96676353152013	7.3	272.9	266.0
477211300	1441070655	31.050207732276775	122.96672360802275	7.3	272.9	266.0
477211300	1441070656	31.05020960106982	122.96668280073553	7.3	272.9	266.0
477211300	1441070657	31.050211362370774	122.96664097596054	7.3	272.9	266.0
477211300	1441070658	31.050212999999992	122.96659800000002	7.3	272.9	266.0
477211300	1441070659	31.050214505316898	122.9665538209766	7.3	272.87777777777774	266.0
477211300	1441070660	31.050215899838104	122.96650871429497	7.3	272.8555555555555	266.0
477211300	1441070661	31.0502172126199	122.96646303718025	7.3	272.8333333333333	266.0
477211300	1441070662	31.050218472719123	122.96641714685755	7.3	272.8111111111111	266.0
477211300	1441070663	31.050219709193083	122.96637140055189	7.3	272.78888888888883	266.0
477211300	1441070664	31.050220951099593	122.96632615548835	7.3	272.76666666666665	266.0
477211300	1441070665	31.050222227496974	122.96628176889188	7.3	272.74444444444447	266.0
477211300	1441070666	31.050223567444032	122.96623859798746	7.3	272.72222222222223	266.0
477211300	1441070667	31.050224999999994	122.96619699999998	7.3	272.7	266.0
477211300	1441070668	31.05022654807787	122.96615722817168	7.3	272.70909090909095	266.0
477211300	1441070669	31.050228210003993	122.9661191198139	7.3	272.7181818181818	266.0
477211300	1441070670	31.050229977957766	122.96608240825535	7.3	272.72727272727275	266.0
477211300	1441070671	31.050231844118176	122.96604682682471	7.3	272.73636363636365	266.0
477211300	1441070672	31.050233800663957	122.96601210885066	7.3	272.74545454545455	266.0
477211300	1441070673	31.050235839773457	122.96597798766187	7.3	272.75454545454545	266.0
477211300	1441070674	31.050237953624773	122.965944196587	7.3	272.7636363636364	266.0
477211300	1441070675	31.050240134395704	122.96591046895477	7.3	272.77272727272725	266.0
477211300	1441070676	31.050242374263764	122.96587653809377	7.3	272.7818181818182	266.0
477211300	1441070677	31.05024466540622	122.96584213733261	7.3	272.7909090909091	266.0
477211300	1441070678	31.05024699999999	122.965807	7.3	272.8	266.0
477211300	1441070679	31.050249371207137	122.96577092297692	7.3	272.85	266.0
477211300	1441070680	31.050251776130953	122.96573395735435	7.3	272.90000000000003	266.0
477211300	1441070681	31.05025421286022	122.96569621777562	7.3	272.95000000000005	266.0
477211300	1441070682	31.050256679483788	122.96565781888417	7.3	273.0	266.0
477211300	1441070683	31.050259174090716	122.96561887532337	7.3	273.05	266.0
477211300	1441070684	31.050261694770114	122.96557950173668	7.3	273.1	266.0
477211300	1441070685	31.050264239611245	122.96553981276755	7.3	273.15000000000003	266.0
477211300	1441070686	31.050266806703547	122.96549992305941	7.3	273.2	266.0
477211300	1441070687	31.05026939413656	122.96545994725571	7.3	273.25	266.0
477211300	1441070688	31.050271999999996	122.96542	7.3	273.3	266.0
477211300	1441070689	31.050274620731567	122.96538017661655	7.3	273.31	266.0
477211300	1441070690	31.050277246160796	122.96534049515313	7.3	273.32	266.0
477211300	1441070691	31.0502798644651	122.9653009543383	7.3	273.33	266.0
477211300	1441070692	31.05028246382189	122.96526155290069	7.3	273.34	266.0
477211300	1441070693	31.050285032408585	122.96522228956887	7.3	273.34999999999997	266.0
477211300	1441070694	31.05028755840259	122.96518316307149	7.3	273.36	266.0
477211300	1441070695	31.050290029981326	122.96514417213724	7.3	273.37	266.0
477211300	1441070696	31.050292435322206	122.96510531549475	7.3	273.38	266.0
477211300	1441070697	31.050294762602626	122.9650665918728	7.3	273.39	266.0
477211300	1441070698	31.050296999999993	122.96502799999999	7.3	273.4	266.0
477211300	1441070699	31.050299140862315	122.96498952755735	7.3	273.38	266.0
477211300	1441070700	31.050301199219938	122.96495111803463	7.3	273.36	266.0
477211300	1441070701	31.05030319427374	122.96491270387382	7.3	273.34	266.0
477211300	1441070702	31.050305145224527	122.96487421751685	7.3	273.32	266.0
477211300	1441070703	31.050307071273	122.96483559140566	7.3	273.3	266.0
477211300	1441070704	31.050308991619794	122.96479675798207	7.3	273.28	266.0
477211300	1441070705	31.050310925465475	122.96475764968795	7.3	273.26	266.0
477211300	1441070706	31.050312892010485	122.96471819896506	7.3	273.24	266.0
477211300	1441070707	31.05031491045523	122.96467833825518	7.3	273.22	266.0
477211300	1441070708	31.05031700000001	122.96463800000001	7.3	273.2	266.0
477211300	1441070709	31.050319175070687	122.96459714011593	7.3	273.2157894736842	266.0
477211300	1441070710	31.050321430995883	122.96455580841808	7.3	273.23157894736846	266.0
477211300	1441070711	31.050323758329945	122.9645140781963	7.3	273.24736842105267	266.0
477211300	1441070712	31.050326147627334	122.96447202274047	7.3	273.2631578947368	266.0
477211300	1441070713	31.050328589442557	122.96442971534047	7.3	273.27894736842103	266.0
477211300	1441070714	31.050331074330295	122.96438722928625	7.3	273.2947368421053	266.0
477211300	1441070715	31.05033359284524	122.96434463786768	7.3	273.3105263157895	266.0
477211300	1441070716	31.05033613554224	122.96430201437478	7.3	273.32631578947365	266.0
477211300	1441070717	31.050338692976197	122.96425943209755	7.3	273.34210526315786	266.0
477211300	1441070718	31.050341255702154	122.96421696432596	7.3	273.3578947368421	266.0
477211300	1441070719	31.0503438142752	122.96417468435003	7.3	273.37368421052633	266.0
477211300	1441070720	31.050346359250568	122.96413266545989	7.3	273.3894736842105	266.0
477211300	1441070721	31.050348881183556	122.96409098094558	7.3	273.4052631578947	266.0
477211300	1441070722	31.050351370629564	122.96404970409722	7.3	273.42105263157896	266.0
477211300	1441070723	31.05035381814407	122.96400890820493	7.3	273.43684210526317	266.0
477211300	1441070724	31.050356214282683	122.96396866655887	7.3	273.4526315789473	266.0
477211300	1441070725	31.050358549601032	122.96392905244926	7.3	273.4684210526315	266.0
477211300	1441070726	31.05036081465486	122.96389013916621	7.3	273.4842105263158	266.0
477211300	1441070727	31.050362999999987	122.963852	7.3	273.5	266.0
477211300	1441070728	31.0503650991398	122.96381467328827	7.3	273.4909090909091	266.0
477211300	1441070729	31.050367117367458	122.96377805755839	7.3	273.48181818181814	266.0
477211300	1441070730	31.050369062923444	122.96374201638513	7.3	273.4727272727273	266.0
477211300	1441070731	31.050370944048122	122.96370641334316	7.3	273.46363636363634	266.0
477211300	1441070732	31.050372768981653	122.96367111200728	7.3	273.45454545454544	266.0
477211300	1441070733	31.05037454596407	122.96363597595214	7.3	273.44545454545454	266.0
477211300	1441070734	31.050376283235266	122.9636008687524	7.3	273.43636363636364	266.0
477211300	1441070735	31.05037798903495	122.96356565398271	7.3	273.4272727272727	266.0
477211300	1441070736	31.050379671602702	122.96353019521769	7.3	273.41818181818184	266.0
477211300	1441070737	31.050381339177967	122.96349435603192	7.3	273.4090909090909	266.0
477211300	1441070738	31.050383000000004	122.96345799999999	7.3	273.4	266.0
477211300	1441070739	31.050384661258573	122.96342100969693	7.31	273.40999999999997	266.0
477211300	1441070740	31.050386325945833	122.96338334369958	7.32	273.42	266.0
477211300	1441070741	31.05038799600457	122.96334497958522	7.33	273.43	266.0
477211300	1441070742	31.050389673377484	122.96330589493114	7.34	273.44	266.0
477211300	1441070743	31.050391360007247	122.9632660673146	7.35	273.45	266.0
477211300	1441070744	31.050393057836516	122.96322547431294	7.36	273.46	266.0
477211300	1441070745	31.0503947688079	122.96318409350337	7.37	273.46999999999997	266.0
477211300	1441070746	31.05039649486394	122.96314190246319	7.38	273.47999999999996	266.0
477211300	1441070747	31.050398237947142	122.96309887876964	7.390000000000001	273.49	266.0
477211300	1441070748	31.0504	122.963055	7.4	273.5	266.0
477211300	1441070749	31.050401780873592	122.96301028748138	7.390000000000001	273.46999999999997	266.0
477211300	1441070750	31.050403572053884	122.96296493754039	7.38	273.44	266.0
477211300	1441070751	31.050405362935823	122.96291919025363	7.37	273.40999999999997	266.0
477211300	1441070752	31.050407142914647	122.9628732856976	7.36	273.38	266.0
477211300	1441070753	31.05040890138597	122.96282746394893	7.35	273.34999999999997	266.0
477211300	1441070754	31.050410627745762	122.96278196508428	7.34	273.32	266.0
477211300	1441070755	31.050412311390293	122.9627370291803	7.33	273.29	266.0
477211300	1441070756	31.050413941716155	122.96269289631378	7.32	273.26	266.0
477211300	1441070757	31.05041550812031	122.96264980656142	7.31	273.23	266.0
477211300	1441070758	31.050416999999996	122.96260800000002	7.3	273.2	266.0
477211300	1441070759	31.050418411265365	122.9625676403796	7.31	273.18	266.0
477211300	1441070760	31.050419753877378	122.96252858614314	7.32	273.16	266.0
477211300	1441070761	31.05042104430941	122.96249061940672	7.33	273.14	266.0
477211300	1441070762	31.050422299034548	122.96245352228645	7.34	273.12	266.0
477211300	1441070763	31.050423534525574	122.9624170768984	7.35	273.1	266.0
477211300	1441070764	31.05042476725506	122.96238106535853	7.36	273.08	266.0
477211300	1441070765	31.05042601369532	122.96234526978283	7.37	273.06	266.0
477211300	1441070766	31.05042729031839	122.96230947228726	7.38	273.04	266.0
477211300	1441070767	31.050428613596097	122.9622734549877	7.390000000000001	273.02000000000004	266.0
477211300	1441070768	31.05042999999999	122.962237	7.4	273.0	266.0
477211300	1441070769	31.050431462733368	122.96219993179429	7.4	273.0310344827586	266.0
477211300	1441070770	31.050433001927107	122.96216224425768	7.4	273.06206896551726	266.0
477211300	1441070771	31.050434614444065	122.96212397363163	7.4	273.0931034482759	266.0
477211300	1441070772	31.050436297147126	122.96208515615754	7.4	273.1241379310345	266.0
477211300	1441070773	31.050438046899217	122.96204582807685	7.4	273.15517241379314	266.0
477211300	1441070774	31.05043986056328	122.962006025631	7.4	273.1862068965517	266.0
477211300	1441070775	31.05044173500233	122.9619657850614	7.4	273.21724137931034	266.0
477211300	1441070776	31.05044366707941	122.96192514260954	7.4	273.24827586206897	266.0
477211300	1441070777	31.050445653657594	122.96188413451685	7.4	273.27931034482754	266.0
477211300	1441070778	31.050447691600002	122.96184279702479	7.4	273.3103448275862	266.0
477211300	1441070779	31.050449777769817	122.96180116637485	7.4	273.3413793103448	266.0
477211300	1441070780	31.05045190903024	122.96175927880849	7.4	273.3724137931035	266.0
477211300	1441070781	31.050454082244528	122.96171717056717	7.4	273.40344827586205	266.0
477211300	1441070782	31.05045629427598	122.96167487789245	7.4	273.4344827586207	266.0
477211300	1441070783	31.050458541987975	122.96163243702574	7.4	273.4655172413793	266.0
477211300	1441070784	31.050460822243874	122.96158988420864	7.4	273.49655172413793	266.0
477211300	1441070785	31.05046313190714	122.96154725568262	7.4	273.5275862068965	266.0
477211300	1441070786	31.050465467841263	122.9615045876892	7.4	273.5586206896552	266.0
477211300	1441070787	31.050467826909795	122.96146191646994	7.4	273.58965517241376	266.0
477211300	1441070788	31.0504702059763	122.96141927826638	7.4	273.6206896551724	266.0
477211300	1441070789	31.05047260190444	122.96137670932006	7.4	273.651724137931	266.0
477211300	1441070790	31.050475011557886	122.96133424587255	7.4	273.6827586206896	266.0
477211300	1441070791	31.050477431800367	122.96129192416542	7.4	273.71379310344827	266.0
477211300	1441070792	31.050479859495674	122.96124978044027	7.4	273.74482758620684	266.0
477211300	1441070793	31.05048229150762	122.96120785093868	7.4	273.77586206896547	266.0
477211300	1441070794	31.050484724700098	122.96116617190222	7.4	273.8068965517241	266.0
477211300	1441070795	31.05048715593699	122.96112477957256	7.4	273.8379310344827	266.0
477211300	1441070796	31.050489582082296	122.96108371019129	7.4	273.86896551724135	266.0
477211300	1441070797	31.050492000000002	122.96104300000002	7.4	273.9	266.0
477211300	1441070798	31.050494406517434	122.96100266661371	7.4	273.87999999999994	266.0
477211300	1441070799	31.050496798315038	122.96096265314048	7.4	273.85999999999996	266.0
477211300	1441070800	31.050499172036485	122.96092288406183	7.4	273.84	266.0
477211300	1441070801	31.050501524325295	122.96088328385915	7.4	273.82	266.0
477211300	1441070802	31.050503851824935	122.96084377701395	7.4	273.79999999999995	266.0
477211300	1441070803	31.050506151178766	122.96080428800761	7.4	273.78	266.0
477211300	1441070804	31.050508419030066	122.9607647413216	7.4	273.76	266.0
477211300	1441070805	31.050510652021988	122.96072506143737	7.4	273.73999999999995	266.0
477211300	1441070806	31.050512846797638	122.96068517283635	7.4	273.71999999999997	266.0
477211300	1441070807	31.050515000000004	122.96064499999999	7.4	273.7	266.0
477211300	1441070808	31.050517110539936	122.96060450066219	7.4	273.7181818181818	266.0
477211300	1441070809	31.050519186400212	122.96056376556676	7.4	273.7363636363636	266.0
477211300	1441070810	31.050521237831664	122.96052291871	7.4	273.75454545454545	266.0
477211300	1441070811	31.050523275085325	122.9604820840882	7.4	273.77272727272725	266.0
477211300	1441070812	31.050525308412343	122.96044138569759	7.4	273.79090909090905	266.0
477211300	1441070813	31.05052734806405	122.96040094753448	7.4	273.80909090909086	266.0
477211300	1441070814	31.05052940429193	122.96036089359512	7.4	273.82727272727266	266.0
477211300	1441070815	31.05053148734763	122.96032134787575	7.4	273.8454545454545	266.0
477211300	1441070816	31.0505336074829	122.96028243437259	7.4	273.8636363636363	266.0
477211300	1441070817	31.05053577494966	122.96024427708194	7.4	273.8818181818181	266.0
477211300	1441070818	31.050538	122.96020699999998	7.4	273.9	266.0
477211300	1441070819	31.050540289719716	122.96017066597756	7.4	273.9111111111111	266.0
477211300	1441070820	31.05054263852926	122.96013509328361	7.4	273.9222222222222	266.0
477211300	1441070821	31.05054503768246	122.96010003904172	7.4	273.9333333333333	266.0
477211300	1441070822	31.050547478432904	122.96006526037539	7.4	273.9444444444444	266.0
477211300	1441070823	31.05054995203389	122.96003051440816	7.4	273.9555555555555	266.0
477211300	1441070824	31.05055244973845	122.95999555826349	7.4	273.96666666666664	266.0
477211300	1441070825	31.050554962799364	122.95996014906494	7.4	273.97777777777776	266.0
477211300	1441070826	31.050557482469138	122.95992404393594	7.4	273.9888888888889	266.0
477211300	1441070827	31.050559999999997	122.959887	7.4	274.0	266.0
477211300	1441070828	31.050562508090135	122.95984883401277	7.3950000000000005	273.98499999999996	266.0
477211300	1441070829	31.050565005222595	122.95980960125902	7.390000000000001	273.97	266.0
477211300	1441070830	31.050567491326735	122.95976941665565	7.385000000000001	273.955	266.0
477211300	1441070831	31.050569966332077	122.95972839511965	7.38	273.94	266.0
477211300	1441070832	31.050572430168245	122.95968665156799	7.375	273.925	266.0
477211300	1441070833	31.05057488276497	122.9596443009177	7.37	273.91	266.0
477211300	1441070834	31.050577324052195	122.95960145808576	7.365	273.895	266.0
477211300	1441070835	31.05057975395994	122.95955823798917	7.36	273.88	266.0
477211300	1441070836	31.050582172418416	122.95951475554502	7.355	273.865	266.0
477211300	1441070837	31.050584579357984	122.95947112567026	7.35	273.85	266.0
477211300	1441070838	31.05058697470912	122.95942746328204	7.345	273.835	266.0
477211300	1441070839	31.05058935840252	122.95938388329738	7.34	273.82	266.0
477211300	1441070840	31.050591730368968	122.95934050063335	7.335	273.805	266.0
477211300	1441070841	31.050594090539455	122.95929743020707	7.33	273.78999999999996	266.0
477211300	1441070842	31.05059643884509	122.9592547869356	7.325	273.775	266.0
477211300	1441070843	31.05059877521717	122.95921268573609	7.32	273.76	266.0
477211300	1441070844	31.050601099587073	122.95917124152564	7.3149999999999995	273.745	266.0
477211300	1441070845	31.050603411886367	122.95913056922136	7.31	273.72999999999996	266.0
477211300	1441070846	31.05060571204674	122.95909078374042	7.305	273.715	266.0
477211300	1441070847	31.050608	122.959052	7.3	273.7	266.0
477211300	1441070848	31.05061027548498	122.95901428337712	7.31	273.69	266.0
477211300	1441070849	31.050612537468126	122.95897750108848	7.32	273.67999999999995	266.0
477211300	1441070850	31.05061478472257	122.95894147081071	7.33	273.66999999999996	266.0
477211300	1441070851	31.050617016021228	122.95890601022036	7.34	273.65999999999997	266.0
477211300	1441070852	31.05061923013684	122.95887093699395	7.35	273.65000000000003	266.0
477211300	1441070853	31.05062142584191	122.95883606880808	7.36	273.64000000000004	266.0
477211300	1441070854	31.050623601908743	122.95880122333924	7.37	273.63000000000005	266.0
477211300	1441070855	31.050625757109465	122.95876621826395	7.38	273.62	266.0
477211300	1441070856	31.05062789021597	122.95873087125871	7.390000000000001	273.61	266.0
477211300	1441070857	31.050629999999995	122.95869500000002	7.4	273.6	266.0
477211300	1441070858	31.05063209025412	122.95865845546945	7.3909090909090915	273.6272727272727	266.0
477211300	1441070859	31.050634184855	122.95862122186914	7.381818181818182	273.6545454545455	266.0
477211300	1441070860	31.050636312700416	122.95858331670625	7.372727272727273	273.6818181818182	266.0
477211300	1441070861	31.050638502688116	122.958544757488	7.363636363636364	273.7090909090909	266.0
477211300	1441070862	31.050640783715863	122.95850556172145	7.3545454545454545	273.7363636363636	266.0
477211300	1441070863	31.05064318468144	122.9584657469137	7.345454545454546	273.76363636363635	266.0
477211300	1441070864	31.050645734482643	122.9584253305717	7.336363636363636	273.79090909090905	266.0
477211300	1441070865	31.050648462017264	122.95838433020248	7.327272727272727	273.8181818181818	266.0
477211300	1441070866	31.05065139618314	122.95834276331288	7.318181818181818	273.8454545454545	266.0
477211300	1441070867	31.05065456587812	122.9583006474098	7.309090909090909	273.8727272727273	266.0
477211300	1441070868	31.050658000000002	122.95825799999999	7.3	273.9	266.0
477211300	1441070869	31.050661709204352	122.95821486544564	7.3	273.91999999999996	266.0
477211300	1441070870	31.05066563117752	122.95817139553063	7.3	273.93999999999994	266.0
477211300	1441070871	31.05066968536378	122.95812776889443	7.3	273.96	266.0
477211300	1441070872	31.050673791207565	122.95808416417668	7.3	273.98	266.0
477211300	1441070873	31.050677868153628	122.95804076001723	7.3	274.0	266.0
477211300	1441070874	31.050681835646945	122.95799773505607	7.3	274.02	266.0
477211300	1441070875	31.05068561313269	122.95795526793333	7.3	274.04	266.0
477211300	1441070876	31.05068912005631	122.9579135372894	7.3	274.06000000000006	266.0
477211300	1441070877	31.05069227586346	122.95787272176474	7.3	274.08000000000004	266.0
477211300	1441070878	31.050695	122.957833	7.3	274.1	266.0
477211300	1441070879	31.050697240992083	122.9577944872628	7.311111111111111	274.08888888888896	266.0
477211300	1441070880	31.050699063686306	122.95775704532835	7.322222222222222	274.07777777777784	266.0
477211300	1441070881	31.05070056200917	122.9577204725985	7.333333333333333	274.0666666666667	266.0
477211300	1441070882	31.05070182988688	122.95768456747494	7.344444444444444	274.0555555555556	266.0
477211300	1441070883	31.050702961245428	122.9576491283592	7.355555555555556	274.0444444444445	266.0
477211300	1441070884	31.05070405001059	122.9576139536527	7.366666666666667	274.03333333333336	266.0
477211300	1441070885	31.0507051901079	122.95757884175661	7.377777777777778	274.02222222222224	266.0
477211300	1441070886	31.050706475462672	122.95754359107208	7.388888888888889	274.0111111111111	266.0
477211300	1441070887	31.050708000000004	122.957508	7.4	274.0	266.0
477211300	1441070888	31.050709835542293	122.95747189370657	7.4	274.0	266.0
477211300	1441070889	31.050711965501822	122.95743520441945	7.4	274.0	266.0
477211300	1441070890	31.05071435118832	122.9573978911318	7.4	274.0	266.0
477211300	1441070891	31.050716953911465	122.95735991283675	7.4	274.0	266.0
477211300	1441070892	31.05071973498089	122.95732122852749	7.4	274.0	266.0
477211300	1441070893	31.05072265570615	122.9572817971973	7.4	274.0	266.0
477211300	1441070894	31.050725677396745	122.95724157783948	7.4	274.0	266.0
477211300	1441070895	31.050728761362087	122.95720052944738	7.4	274.0	266.0
477211300	1441070896	31.050731868911573	122.95715861101445	7.4	274.0	266.0
477211300	1441070897	31.05073496135446	122.95711578153414	7.4	274.0	266.0
477211300	1441070898	31.050738	122.95707200000001	7.4	274.0	266.0
477211300	1441070899	31.05074095364287	122.95702728664335	7.388888888888889	274.0	266.0
477211300	1441070900	31.050743821020017	122.95698190664625	7.377777777777778	274.0	266.0
477211300	1441070901	31.050746608354324	122.95693618642848	7.366666666666667	274.0	266.0
477211300	1441070902	31.05074932186915	122.9568904524099	7.355555555555556	274.0	266.0
477211300	1441070903	31.050751967788283	122.95684503101033	7.344444444444444	274.0	266.0
477211300	1441070904	31.050754552336024	122.95680024864964	7.333333333333333	274.0	266.0
477211300	1441070905	31.050757081737054	122.95675643174776	7.322222222222222	274.0	266.0
477211300	1441070906	31.050759562216538	122.95671390672456	7.311111111111111	274.0	266.0
477211300	1441070907	31.050762	122.95667299999998	7.3	274.0	266.0
477211300	1441070908	31.05076440091418	122.95663393624243	7.31	273.97	266.0
477211300	1441070909	31.0507667691893	122.95659653311408	7.32	273.94	266.0
477211300	1441070910	31.050769108656095	122.95656050652549	7.33	273.91	266.0
477211300	1441070911	31.050771423144923	122.95652557238718	7.34	273.88	266.0
477211300	1441070912	31.050773716485804	122.95649144660973	7.35	273.85	266.0
477211300	1441070913	31.050775992508438	122.95645784510353	7.36	273.82	266.0
477211300	1441070914	31.050778255042225	122.95642448377907	7.37	273.78999999999996	266.0
477211300	1441070915	31.050780507916265	122.95639107854674	7.38	273.76	266.0
477211300	1441070916	31.050782754959357	122.95635734531695	7.390000000000001	273.72999999999996	266.0
477211300	1441070917	31.050785	122.956323	7.4	273.7	266.0
477211300	1441070918	31.050787246371964	122.95628780692539	7.4	273.6909090909091	266.0
477211300	1441070919	31.05078949543105	122.95625172409915	7.4	273.68181818181813	266.0
477211300	1441070920	31.050791748038595	122.95621475794651	7.4	273.6727272727273	266.0
477211300	1441070921	31.050794005055916	122.9561769148927	7.4	273.6636363636364	266.0
477211300	1441070922	31.050796267344335	122.9561382013629	7.4	273.6545454545454	266.0
477211300	1441070923	31.05079853576514	122.95609862378232	7.4	273.6454545454546	266.0
477211300	1441070924	31.050800811179638	122.95605818857618	7.4	273.6363636363636	266.0
477211300	1441070925	31.0508030944491	122.95601690216967	7.4	273.6272727272727	266.0
477211300	1441070926	31.050805386434803	122.955974770988	7.4	273.6181818181818	266.0
477211300	1441070927	31.050807687998017	122.95593180145637	7.4	273.6090909090909	266.0
477211300	1441070928	31.05080999999999	122.95588800000002	7.4	273.6	266.0
477211300	1441070929	31.050812322418242	122.95584341440095	7.390000000000001	273.57000000000005	266.0
477211300	1441070930	31.050814651695312	122.95579825786878	7.38	273.54	266.0
477211300	1441070931	31.050816983390344	122.9557527849699	7.37	273.51000000000005	266.0
477211300	1441070932	31.050819313062828	122.95570725027086	7.36	273.48	266.0
477211300	1441070933	31.050821636272616	122.95566190833816	7.35	273.45000000000005	266.0
477211300	1441070934	31.050823948579886	122.95561701373832	7.34	273.42	266.0
477211300	1441070935	31.050826245545213	122.95557282103796	7.33	273.39	266.0
477211300	1441070936	31.050828522729486	122.9555295848037	7.32	273.36	266.0
477211300	1441070937	31.0508307756939	122.95548755960213	7.31	273.33	266.0
477211300	1441070938	31.050833000000008	122.95544699999999	7.3	273.3	266.0
477211300	1441070939	31.050835192585755	122.95540807151177	7.311111111111111	273.32222222222225	266.0
477211300	1441070940	31.050837355893925	122.95537058344316	7.322222222222222	273.34444444444443	266.0
477211300	1441070941	31.050839493743105	122.95533425604764	7.333333333333333	273.3666666666666	266.0
477211300	1441070942	31.050841609951583	122.95529880957866	7.344444444444444	273.38888888888886	266.0
477211300	1441070943	31.050843708337258	122.95526396428961	7.355555555555556	273.4111111111111	266.0
477211300	1441070944	31.050845792717784	122.95522944043387	7.366666666666667	273.43333333333334	266.0
477211300	1441070945	31.05084786691045	122.95519495826483	7.377777777777778	273.4555555555555	266.0
477211300	1441070946	31.050849934732287	122.95516023803577	7.388888888888889	273.47777777777776	266.0
477211300	1441070947	31.050851999999992	122.955125	7.4	273.5	266.0
477211300	1441070948	31.050854066074205	122.95508901994954	7.4	273.52500000000003	266.0
477211300	1441070949	31.050856134492193	122.95505229583145	7.4	273.54999999999995	266.0
477211300	1441070950	31.05085820633544	122.95501488113155	7.4	273.575	266.0
477211300	1441070951	31.050860282685544	122.9549768293357	7.4	273.59999999999997	266.0
477211300	1441070952	31.05086236462411	122.9549381939297	7.4	273.625	266.0
477211300	1441070953	31.050864453232798	122.95489902839945	7.4	273.65	266.0
477211300	1441070954	31.05086654959332	122.95485938623072	7.4	273.675	266.0
477211300	1441070955	31.050868654787482	122.95481932090938	7.4	273.7	266.0
477211300	1441070956	31.05087076989715	122.95477888592127	7.4	273.725	266.0
477211300	1441070957	31.0508728960042	122.95473813475226	7.4	273.75	266.0
477211300	1441070958	31.050875034190646	122.95469712088816	7.4	273.775	266.0
477211300	1441070959	31.050877185538482	122.95465589781486	7.4	273.8	266.0
477211300	1441070960	31.050879351129872	122.9546145190182	7.4	273.825	266.0
477211300	1441070961	31.050881532046954	122.95457303798405	7.4	273.85	266.0
477211300	1441070962	31.050883729371996	122.95453150819823	7.4	273.875	266.0
477211300	1441070963	31.05088594418731	122.95448998314666	7.4	273.90000000000003	266.0
477211300	1441070964	31.050888177575292	122.95444851631518	7.4	273.925	266.0
477211300	1441070965	31.050890430618367	122.95440716118965	7.4	273.95	266.0
477211300	1441070966	31.050892704399068	122.95436597125598	7.4	273.97499999999997	266.0
477211300	1441070967	31.050894999999993	122.95432499999998	7.4	274.0	266.0
477211300	1441070968	31.05089731710948	122.95428428682598	7.4	273.97	266.0
477211300	1441070969	31.050899649838758	122.95424381481179	7.4	273.94	266.0
477211300	1441070970	31.050901990904663	122.95420355295364	7.4	273.91	266.0
477211300	1441070971	31.050904333024032	122.95416347024774	7.4	273.88	266.0
477211300	1441070972	31.05090666891363	122.95412353569034	7.4	273.85	266.0
477211300	1441070973	31.050908991290218	122.95408371827769	7.4	273.82	266.0
477211300	1441070974	31.0509112928705	122.95404398700609	7.4	273.78999999999996	266.0
477211300	1441070975	31.050913566371147	122.95400431087172	7.4	273.76	266.0
477211300	1441070976	31.050915804508776	122.95396465887094	7.4	273.72999999999996	266.0
477211300	1441070977	31.050918000000006	122.95392500000001	7.4	273.7	266.0
477211300	1441070978	31.0509201491281	122.95388530894122	7.4	273.7090909090909	266.0
477211300	1441070979	31.050922262443283	122.95384558312097	7.4	273.7181818181818	266.0
477211300	1441070980	31.050924354062552	122.95380582565156	7.4	273.72727272727275	266.0
477211300	1441070981	31.050926438102852	122.9537660396453	7.4	273.7363636363636	266.0
477211300	1441070982	31.05092852868115	122.9537262282145	7.4	273.74545454545455	266.0
477211300	1441070983	31.050930639914437	122.95368639447146	7.4	273.75454545454545	266.0
477211300	1441070984	31.05093278591969	122.95364654152837	7.4	273.76363636363635	266.0
477211300	1441070985	31.050934980813874	122.9536066724975	7.4	273.77272727272725	266.0
477211300	1441070986	31.050937238713992	122.95356679049102	7.4	273.7818181818182	266.0
477211300	1441070987	31.05093957373704	122.95352689862115	7.4	273.79090909090905	266.0
477211300	1441070988	31.050942	122.95348700000001	7.4	273.8	266.0
477211300	1441070989	31.05094452713226	122.95344709757225	7.4	273.8	266.0
477211300	1441070990	31.050947146812774	122.95340719361248	7.4	273.8	266.0
477211300	1441070991	31.05094984623288	122.95336729022782	7.4	273.8	266.0
477211300	1441070992	31.050952612583902	122.95332738952544	7.4	273.8	266.0
477211300	1441070993	31.050955433057208	122.95328749361255	7.4	273.8	266.0
477211300	1441070994	31.050958294844104	122.95324760459633	7.4	273.8	266.0
477211300	1441070995	31.05096118513597	122.95320772458399	7.4	273.8	266.0
477211300	1441070996	31.050964091124147	122.9531678556828	7.4	273.8	266.0
477211300	1441070997	31.050967000000004	122.953128	7.4	273.8	266.0
477211300	1441070998	31.05096990052517	122.95308815900911	7.4	273.83000000000004	266.0
477211300	1441070999	31.050972787742662	122.95304833164847	7.4	273.86	266.0
477211300	1441071000	31.050975658265756	122.95300851622265	7.4	273.89	266.0
477211300	1441071001	31.050978508707725	122.95296871103616	7.4	273.92	266.0
477211300	1441071002	31.050981335681875	122.95292891439361	7.4	273.95	266.0
477211300	1441071003	31.050984135801478	122.95288912459957	7.4	273.9800000000001	266.0
477211300	1441071004	31.050986905679817	122.95284933995858	7.4	274.01000000000005	266.0
477211300	1441071005	31.050989641930162	122.95280955877529	7.4	274.0400000000001	266.0
477211300	1441071006	31.05099234116579	122.95276977935423	7.4	274.07000000000005	266.0
477211300	1441071007	31.050995	122.95273000000002	7.4	274.1	266.0
477211300	1441071008	31.050997616424848	122.9526902191801	7.4	274.09000000000003	266.0
477211300	1441071009	31.051000193947726	122.95265043601339	7.4	274.08000000000004	266.0
477211300	1441071010	31.051002737454784	122.95261064978158	7.4	274.07000000000005	266.0
477211300	1441071011	31.05100525183219	122.9525708597664	7.4	274.06000000000006	266.0
477211300	1441071012	31.051007741966146	122.95253106524956	7.4	274.05	266.0
477211300	1441071013	31.05101021274282	122.95249126551279	7.4	274.04	266.0
477211300	1441071014	31.05101266904837	122.95245145983776	7.4	274.03000000000003	266.0
477211300	1441071015	31.051015115768966	122.95241164750615	7.4	274.02	266.0
477211300	1441071016	31.0510175577908	122.95237182779968	7.4	274.01	266.0
477211300	1441071017	31.051019999999998	122.952332	7.4	274.0	266.0
477211300	1441071018	31.05102244677541	122.95229216526994	7.41	274.04	266.0
477211300	1441071019	31.051024900466395	122.95225233229691	7.42	274.08	266.0
477211300	1441071020	31.051027362914958	122.95221251164958	7.430000000000001	274.12	266.0
477211300	1441071021	31.05102983596315	122.95217271389654	7.44	274.15999999999997	266.0
477211300	1441071022	31.051032321453025	122.95213294960638	7.45	274.2	266.0
477211300	1441071023	31.051034821226622	122.95209322934771	7.46	274.24	266.0
477211300	1441071024	31.05103733712603	122.95205356368913	7.47	274.28	266.0
477211300	1441071025	31.051039870993318	122.95201396319926	7.48	274.32	266.0
477211300	1441071026	31.051042424670605	122.9519744384467	7.49	274.35999999999996	266.0
477211300	1441071027	31.051044999999995	122.951935	7.5	274.4	266.0
477211300	1441071028	31.051047598474188	122.95189565274035	7.49	274.39	266.0
477211300	1441071029	31.051050220188237	122.95185637879909	7.48	274.38	266.0
477211300	1441071030	31.051052864887723	122.95181715462014	7.47	274.37	266.0
477211300	1441071031	31.051055532318205	122.95177795664743	7.46	274.35999999999996	266.0
477211300	1441071032	31.05105822222521	122.9517387613248	7.45	274.34999999999997	266.0
477211300	1441071033	31.05106093435427	122.95169954509619	7.44	274.34000000000003	266.0
477211300	1441071034	31.051063668450844	122.95166028440553	7.430000000000001	274.33000000000004	266.0
477211300	1441071035	31.051066424260377	122.95162095569667	7.42	274.32000000000005	266.0
477211300	1441071036	31.051069201528303	122.95158153541354	7.41	274.31000000000006	266.0
477211300	1441071037	31.051071999999998	122.951542	7.4	274.3	266.0
477211300	1441071038	31.051074817835705	122.9515023335823	7.4	274.2909090909091	266.0
477211300	1441071039	31.051077646855045	122.95146255101605	7.4	274.2818181818182	266.0
477211300	1441071040	31.05108047729257	122.95142267483914	7.4	274.27272727272725	266.0
477211300	1441071041	31.051083299382825	122.95138272758955	7.4	274.2636363636364	266.0
477211300	1441071042	31.051086103360408	122.95134273180525	7.4	274.25454545454545	266.0
477211300	1441071043	31.051088879459925	122.95130271002428	7.4	274.24545454545455	266.0
477211300	1441071044	31.05109161791602	122.95126268478461	7.4	274.23636363636365	266.0
477211300	1441071045	31.05109430896336	122.95122267862428	7.4	274.22727272727275	266.0
477211300	1441071046	31.05109694283665	122.95118271408134	7.4	274.2181818181818	266.0
477211300	1441071047	31.051099509770612	122.95114281369389	7.4	274.20909090909095	266.0
477211300	1441071048	31.051101999999997	122.95110299999999	7.4	274.2	266.0
477211300	1441071049	31.051104408767692	122.95106328827201	7.4	274.2111111111111	266.0
477211300	1441071050	31.051106751349003	122.95102366471917	7.4	274.22222222222223	266.0
477211300	1441071051	31.051109048027296	122.95098410828497	7.4	274.23333333333335	266.0
477211300	1441071052	31.051111319085955	122.95094459791281	7.4	274.24444444444447	266.0
477211300	1441071053	31.051113584808274	122.9509051125461	7.4	274.2555555555556	266.0
477211300	1441071054	31.051115865477573	122.95086563112815	7.4	274.2666666666667	266.0
477211300	1441071055	31.05111818137713	122.9508261326023	7.4	274.2777777777778	266.0
477211300	1441071056	31.051120552790202	122.95078659591185	7.4	274.28888888888895	266.0
477211300	1441071057	31.051123000000004	122.950747	7.4	274.3	266.0
477211300	1441071058	31.05112553718652	122.95070732765879	7.4	274.29	266.0
477211300	1441071059	31.051128154116835	122.95066757707531	7.4	274.28000000000003	266.0
477211300	1441071060	31.051130834454803	122.95062775028545	7.4	274.27000000000004	266.0
477211300	1441071061	31.0511335618643	122.95058784932516	7.4	274.26000000000005	266.0
477211300	1441071062	31.051136320009185	122.95054787623039	7.4	274.25	266.0
477211300	1441071063	31.051139092553328	122.95050783303712	7.4	274.24	266.0
477211300	1441071064	31.051141863160606	122.9504677217814	7.4	274.23	266.0
477211300	1441071065	31.051144615494902	122.95042754449925	7.4	274.21999999999997	266.0
477211300	1441071066	31.05114733322006	122.95038730322675	7.4	274.21	266.0
477211300	1441071067	31.05115	122.95034699999998	7.4	274.2	266.0
477211300	1441071068	31.051152603313632	122.9503066383475	7.4	274.19	266.0
477211300	1441071069	31.051155145900125	122.95026622776756	7.4	274.18	266.0
477211300	1441071070	31.051157634313697	122.95022577925074	7.4	274.17	266.0
477211300	1441071071	31.051160075108598	122.9501853037877	7.4	274.15999999999997	266.0
477211300	1441071072	31.051162474839078	122.95014481236903	7.4	274.15	266.0
477211300	1441071073	31.0511648400594	122.95010431598534	7.4	274.14	266.0
477211300	1441071074	31.051167177323848	122.95006382562723	7.4	274.13	266.0
477211300	1441071075	31.05116949318672	122.95002335228526	7.4	274.12	266.0
477211300	1441071076	31.05117179420231	122.94998290695001	7.4	274.11	266.0
477211300	1441071077	31.051174086924966	122.9499425006121	7.4	274.1	266.0
477211300	1441071078	31.051176377909012	122.94990214426197	7.4	274.09	266.0
477211300	1441071079	31.05117867370878	122.94986184889025	7.4	274.08	266.0
477211300	1441071080	31.051180980878666	122.94982162548744	7.4	274.07	266.0
477211300	1441071081	31.051183305973023	122.94978148504407	7.4	274.06	266.0
477211300	1441071082	31.051185655546238	122.94974143855066	7.4	274.05	266.0
477211300	1441071083	31.05118803615274	122.94970149699768	7.4	274.04	266.0
477211300	1441071084	31.05119045434693	122.94966167137565	7.4	274.03000000000003	266.0
477211300	1441071085	31.051192916683238	122.94962197267506	7.4	274.02	266.0
477211300	1441071086	31.0511954297161	122.94958241188635	7.4	274.01	266.0
477211300	1441071087	31.051197999999992	122.949543	7.4	274.0	266.0
477211300	1441071088	31.051200630795787	122.94950373351782	7.4	274.02	266.0
477211300	1441071089	31.05120331218994	122.94946455098687	7.4	274.04	266.0
477211300	1441071090	31.051206030975244	122.94942537646561	7.4	274.06	266.0
477211300	1441071091	31.05120877394441	122.94938613401251	7.4	274.08	266.0
477211300	1441071092	31.051211527890064	122.94934674768604	7.4	274.1	266.0
477211300	1441071093	31.051214279604693	122.94930714154462	7.4	274.12	266.0
477211300	1441071094	31.05121701588072	122.94926723964679	7.4	274.14	266.0
477211300	1441071095	31.051219723510485	122.94922696605107	7.4	274.15999999999997	266.0
477211300	1441071096	31.051222389286192	122.94918624481596	7.4	274.18	266.0
477211300	1441071097	31.051225	122.94914500000002	7.4	274.2	266.0
477211300	1441071098	31.051227546296424	122.94910318279895	7.4	274.178947368421	266.0
477211300	1441071099	31.051230034229963	122.94906085295732	7.4	274.15789473684214	266.0
477211300	1441071100	31.051232473707724	122.94901809735686	7.4	274.13684210526316	266.0
477211300	1441071101	31.05123487463691	122.94897500287927	7.4	274.1157894736842	266.0
477211300	1441071102	31.051237246924845	122.94893165640627	7.4	274.0947368421053	266.0
477211300	1441071103	31.051239600478983	122.94888814481952	7.4	274.0736842105263	266.0
477211300	1441071104	31.051241945206844	122.94884455500076	7.4	274.05263157894734	266.0
477211300	1441071105	31.051244291016133	122.94880097383165	7.4	274.0315789473685	266.0
477211300	1441071106	31.051246647814615	122.94875748819388	7.4	274.0105263157895	266.0
477211300	1441071107	31.05124902551019	122.94871418496906	7.4	273.9894736842105	266.0
477211300	1441071108	31.051251434010883	122.9486711510389	7.4	273.9684210526316	266.0
477211300	1441071109	31.051253883224852	122.94862847328498	7.4	273.94736842105266	266.0
477211300	1441071110	31.051256383060334	122.94858623858902	7.4	273.9263157894737	266.0
477211300	1441071111	31.051258943425662	122.94854453383257	7.4	273.90526315789475	266.0
477211300	1441071112	31.05126157422933	122.94850344589727	7.4	273.8842105263158	266.0
477211300	1441071113	31.05126428537988	122.94846306166477	7.4	273.86315789473684	266.0
477211300	1441071114	31.051267086785987	122.94842346801664	7.4	273.8421052631579	266.0
477211300	1441071115	31.051269988356413	122.94838475183451	7.4	273.821052631579	266.0
477211300	1441071116	31.05127299999999	122.94834699999998	7.4	273.8	266.0
477211300	1441071117	31.051276124693484	122.94831025414682	7.4	273.8181818181818	266.0
477211300	1441071118	31.051279337684754	122.94827437491725	7.4	273.83636363636367	266.0
477211300	1441071119	31.051282607289355	122.9482391777057	7.4	273.8545454545455	266.0
477211300	1441071120	31.051285901822574	122.94820447790661	7.4	273.87272727272733	266.0
477211300	1441071121	31.051289189599533	122.94817009091447	7.4	273.89090909090913	266.0
477211300	1441071122	31.05129243893511	122.94813583212375	7.4	273.9090909090909	266.0
477211300	1441071123	31.051295618144025	122.94810151692897	7.4	273.92727272727274	266.0
477211300	1441071124	31.05129869554076	122.94806696072463	7.4	273.94545454545454	266.0
477211300	1441071125	31.05130163943963	122.9480319789053	7.4	273.96363636363634	266.0
477211300	1441071126	31.051304418154757	122.94799638686555	7.4	273.9818181818182	266.0
477211300	1441071127	31.051306999999998	122.94795999999998	7.4	274.0	266.0
477211300	1441071128	31.05130936626942	122.94792268490053	7.4	273.98	266.0
477211300	1441071129	31.051311550178355	122.94788451294819	7.4	273.96	266.0
477211300	1441071130	31.051313597922626	122.9478456067212	7.4	273.94	266.0
477211300	1441071131	31.051315555698192	122.94780608879772	7.4	273.92	266.0
477211300	1441071132	31.05131746970113	122.94776608175583	7.4	273.90000000000003	266.0
477211300	1441071133	31.05131938612769	122.94772570817365	7.4	273.88	266.0
477211300	1441071134	31.051321351174245	122.94768509062908	7.4	273.86	266.0
477211300	1441071135	31.051323411037323	122.94764435170008	7.4	273.84000000000003	266.0
477211300	1441071136	31.051325611913633	122.94760361396445	7.4	273.82	266.0
477211300	1441071137	31.051328000000005	122.94756299999999	7.4	273.8	266.0
477211300	1441071138	31.051330607152675	122.9475226087495	7.4	273.84000000000003	266.0
477211300	1441071139	31.051333407864906	122.94748244461628	7.4	273.88	266.0
477211300	1441071140	31.051336362289177	122.94744248836875	7.4	273.92	266.0
477211300	1441071141	31.05133943057796	122.94740272077549	7.4	273.96	266.0
477211300	1441071142	31.051342572883687	122.94736312260501	7.4	274.0	266.0
477211300	1441071143	31.05134574935878	122.94732367462602	7.4	274.04	266.0
477211300	1441071144	31.05134892015559	122.94728435760723	7.4	274.08	266.0
477211300	1441071145	31.051352045426512	122.94724515231738	7.4	274.12	266.0
477211300	1441071146	31.051355085323866	122.94720603952534	7.4	274.15999999999997	266.0
477211300	1441071147	31.05135800000001	122.94716700000001	7.4	274.2	266.0
477211300	1441071148	31.05136076011412	122.94712800510678	7.4	274.2	266.0
477211300	1441071149	31.051363378353177	122.94708898859672	7.4	274.2	266.0
477211300	1441071150	31.05136587791098	122.94704987481737	7.4	274.2	266.0
477211300	1441071151	31.051368281981233	122.9470105881161	7.4	274.2	266.0
477211300	1441071152	31.051370613757552	122.94697105284035	7.4	274.2	266.0
477211300	1441071153	31.051372896433453	122.94693119333749	7.4	274.2	266.0
477211300	1441071154	31.051375153202375	122.94689093395478	7.4	274.2	266.0
477211300	1441071155	31.051377407257633	122.94685019903949	7.4	274.2	266.0
477211300	1441071156	31.051379681792472	122.94680891293885	7.4	274.2	266.0
477211300	1441071157	31.051381999999997	122.946767	7.4	274.2	266.0
477211300	1441071158	31.051384381304697	122.94672441616315	7.4	274.1727272727273	266.0
477211300	1441071159	31.051386830056746	122.94668124374073	7.4	274.1454545454545	266.0
477211300	1441071160	31.051389346837954	122.94663759663827	7.4	274.1181818181818	266.0
477211300	1441071161	31.051391932230228	122.94659358876123	7.4	274.09090909090907	266.0
477211300	1441071162	31.05139458681564	122.94654933401516	7.4	274.06363636363636	266.0
477211300	1441071163	31.051397311176423	122.94650494630561	7.4	274.0363636363636	266.0
477211300	1441071164	31.05140010589498	122.94646053953811	7.4	274.0090909090909	266.0
477211300	1441071165	31.05140297155385	122.94641622761824	7.4	273.98181818181814	266.0
477211300	1441071166	31.051405908735703	122.94637212445153	7.4	273.95454545454544	266.0
477211300	1441071167	31.051408918023412	122.94632834394358	7.4	273.9272727272727	266.0
477211300	1441071168	31.051412	122.946285	7.4	273.9	266.0
477211300	1441071169	31.051415150673193	122.94624219161732	7.4125000000000005	273.94999999999993	266.0
477211300	1441071170	31.051418347749298	122.94619995815576	7.425000000000001	273.99999999999994	266.0
477211300	1441071171	31.05142156435923	122.94615832406647	7.4375	274.05	266.0
477211300	1441071172	31.051424773633926	122.94611731380078	7.45	274.1	266.0
477211300	1441071173	31.051427948704344	122.94607695180991	7.4625	274.15	266.0
477211300	1441071174	31.0514310627015	122.94603726254522	7.475	274.20000000000005	266.0
477211300	1441071175	31.051434088756373	122.9459982704581	7.4875	274.25000000000006	266.0
477211300	1441071176	31.051437000000004	122.94595999999999	7.5	274.3	266.0
477211300	1441071177	31.051439776504402	122.94592244808997	7.490909090909091	274.2909090909091	266.0
477211300	1441071178	31.051442426105634	122.94588550151772	7.4818181818181815	274.2818181818182	266.0
477211300	1441071179	31.051444963580497	122.94584901954047	7.472727272727273	274.27272727272725	266.0
477211300	1441071180	31.051447403705712	122.94581286141545	7.463636363636364	274.2636363636364	266.0
477211300	1441071181	31.051449761257786	122.9457768863998	7.454545454545455	274.25454545454545	266.0
477211300	1441071182	31.051452051013094	122.94574095375066	7.445454545454545	274.24545454545455	266.0
477211300	1441071183	31.051454287747855	122.94570492272514	7.4363636363636365	274.23636363636365	266.0
477211300	1441071184	31.051456486238106	122.94566865258031	7.427272727272728	274.22727272727275	266.0
477211300	1441071185	31.05145866125976	122.94563200257319	7.418181818181819	274.2181818181818	266.0
477211300	1441071186	31.051460827588528	122.94559483196076	7.409090909090909	274.20909090909095	266.0
477211300	1441071187	31.05146299999999	122.945557	7.4	274.2	266.0
477211300	1441071188	31.05146518996027	122.94551840760505	7.41	274.21999999999997	266.0
477211300	1441071189	31.051467395698282	122.94547912231904	7.42	274.24	266.0
477211300	1441071190	31.051469612133793	122.94543925334231	7.430000000000001	274.26	266.0
477211300	1441071191	31.051471834186714	122.94539890987528	7.44	274.28	266.0
477211300	1441071192	31.051474056777028	122.94535820111834	7.45	274.3	266.0
477211300	1441071193	31.05147627482492	122.94531723627185	7.46	274.32	266.0
477211300	1441071194	31.05147848325068	122.94527612453633	7.47	274.34	266.0
477211300	1441071195	31.05148067697469	122.94523497511219	7.48	274.35999999999996	266.0
477211300	1441071196	31.05148285091757	122.94519389719991	7.49	274.38	266.0
477211300	1441071197	31.051485000000003	122.945153	7.5	274.4	266.0
477211300	1441071198	31.05148712213677	122.94511235472169	7.5	274.35999999999996	266.0
477211300	1441071199	31.051489227218564	122.94507188060904	7.5	274.32	266.0
477211300	1441071200	31.05149132812984	122.94503145891487	7.5	274.28	266.0
477211300	1441071201	31.05149343775496	122.94499097089192	7.5	274.24	266.0
477211300	1441071202	31.0514955689781	122.94495029779291	7.5	274.2	266.0
477211300	1441071203	31.0514977346833	122.94490932087055	7.5	274.15999999999997	266.0
477211300	1441071204	31.05149994775442	122.94486792137748	7.5	274.12	266.0
477211300	1441071205	31.051502221075236	122.9448259805663	7.5	274.08	266.0
477211300	1441071206	31.051504567529292	122.94478337968962	7.5	274.04	266.0
477211300	1441071207	31.051506999999994	122.94474	7.5	274.0	266.0
477211300	1441071208	31.051509527524555	122.94469578100689	7.5	274.03636363636366	266.0
477211300	1441071209	31.0515121437562	122.94465089524755	7.5	274.07272727272726	266.0
477211300	1441071210	31.05151483850242	122.94460557351623	7.5	274.10909090909087	266.0
477211300	1441071211	31.05151760157101	122.94456004660724	7.5	274.1454545454545	266.0
477211300	1441071212	31.051520422770086	122.94451454531493	7.5	274.1818181818182	266.0
477211300	1441071213	31.05152329190809	122.94446930043367	7.5	274.2181818181818	266.0
477211300	1441071214	31.05152619879382	122.94442454275789	7.5	274.25454545454545	266.0
477211300	1441071215	31.05152913323633	122.94438050308207	7.5	274.2909090909091	266.0
477211300	1441071216	31.051532085045032	122.94433741220078	7.5	274.3272727272727	266.0
477211300	1441071217	31.05153504402961	122.94429550090854	7.5	274.3636363636363	266.0
477211300	1441071218	31.051538000000008	122.944255	7.5	274.4	266.0
477211300	1441071219	31.051540944718095	122.9442160639493	7.5	274.4	266.0
477211300	1441071220	31.05154387775245	122.94417854194862	7.5	274.4	266.0
477211300	1441071221	31.05154680062307	122.94414220686956	7.5	274.4	266.0
477211300	1441071222	31.051549714849607	122.94410683158372	7.5	274.4	266.0
477211300	1441071223	31.051552621951494	122.94407218896266	7.5	274.4	266.0
477211300	1441071224	31.051555523447846	122.9440380518779	7.5	274.4	266.0
477211300	1441071225	31.051558420857603	122.94400419320093	7.5	274.4	266.0
477211300	1441071226	31.051561315699388	122.94397038580323	7.5	274.4	266.0
477211300	1441071227	31.051564209491644	122.94393640255625	7.5	274.4	266.0
477211300	1441071228	31.051567103752532	122.94390201633138	7.5	274.4	266.0
477211300	1441071229	31.05157000000001	122.94386700000001	7.5	274.4	266.0
477211300	1441071230	31.051572898516756	122.94383117323885	7.5	274.4055555555555	266.0
477211300	1441071231	31.05157579464547	122.94379454294598	7.5	274.4111111111111	266.0
477211300	1441071232	31.05157868249385	122.94375716282481	7.5	274.4166666666667	266.0
477211300	1441071233	31.051581556169694	122.94371908657881	7.5	274.4222222222222	266.0
477211300	1441071234	31.05158440978077	122.94368036791144	7.5	274.42777777777775	266.0
477211300	1441071235	31.051587237435008	122.94364106052619	7.5	274.43333333333334	266.0
477211300	1441071236	31.051590033240306	122.94360121812656	7.5	274.4388888888889	266.0
477211300	1441071237	31.051592791304664	122.9435608944161	7.5	274.44444444444446	266.0
477211300	1441071238	31.051595505736117	122.94352014309828	7.5	274.45	266.0
477211300	1441071239	31.051598170642805	122.94347901787668	7.5	274.4555555555556	266.0
477211300	1441071240	31.051600780132876	122.9434375724549	7.5	274.46111111111117	266.0
477211300	1441071241	31.051603328314613	122.94339586053647	7.5	274.4666666666667	266.0
477211300	1441071242	31.05160580929632	122.94335393582504	7.5	274.47222222222223	266.0
477211300	1441071243	31.051608217186345	122.94331185202424	7.5	274.4777777777778	266.0
477211300	1441071244	31.051610546093173	122.94326966283766	7.5	274.48333333333335	266.0
477211300	1441071245	31.05161279012532	122.94322742196897	7.5	274.4888888888889	266.0
477211300	1441071246	31.051614943391375	122.94318518312187	7.5	274.49444444444447	266.0
477211300	1441071247	31.051616999999997	122.94314299999999	7.5	274.5	266.0
477211300	1441071248	31.051618961106037	122.94310092525863	7.5	274.51000000000005	266.0
477211300	1441071249	31.05162085604889	122.94305900735908	7.5	274.52000000000004	266.0
477211300	1441071250	31.051622721214173	122.94301729371428	7.5	274.53000000000003	266.0
477211300	1441071251	31.051624592987494	122.94297583173697	7.5	274.54	266.0
477211300	1441071252	31.051626507754584	122.94293466883992	7.5	274.55	266.0
477211300	1441071253	31.051628501901174	122.94289385243577	7.5	274.56	266.0
477211300	1441071254	31.05163061181311	122.9428534299372	7.5	274.57	266.0
477211300	1441071255	31.051632873876265	122.9428134487567	7.5	274.58000000000004	266.0
477211300	1441071256	31.051635324476567	122.94277395630682	7.5	274.59000000000003	266.0
477211300	1441071257	31.051637999999997	122.94273500000001	7.5	274.6	266.0
477211300	1441071258	31.051640921701736	122.94269658889314	7.5	274.59000000000003	266.0
477211300	1441071259	31.05164405031348	122.94265857862086	7.5	274.58000000000004	266.0
477211300	1441071260	31.051647331435866	122.94262078646236	7.5	274.57	266.0
477211300	1441071261	31.05165071066936	122.9425830296968	7.5	274.56	266.0
477211300	1441071262	31.05165413361415	122.94254512560352	7.5	274.55	266.0
477211300	1441071263	31.05165754587025	122.94250689146182	7.5	274.54	266.0
477211300	1441071264	31.051660893037443	122.9424681445511	7.5	274.53000000000003	266.0
477211300	1441071265	31.051664120715266	122.94242870215085	7.5	274.52000000000004	266.0
477211300	1441071266	31.05166717450311	122.94238838154062	7.5	274.51000000000005	266.0
477211300	1441071267	31.05167	122.942347	7.5	274.5	266.0
477211300	1441071268	31.0516725574895	122.94230443902836	7.5	274.5	266.0
477211300	1441071269	31.051674865993984	122.94226083700374	7.5	274.5	266.0
477211300	1441071270	31.05167695922072	122.94221639652379	7.5	274.5	266.0
477211300	1441071271	31.05167887087728	122.94217132018616	7.5	274.5	266.0
477211300	1441071272	31.051680634671442	122.94212581058845	7.5	274.5	266.0
477211300	1441071273	31.051682284311333	122.94208007032819	7.5	274.5	266.0
477211300	1441071274	31.051683853505324	122.94203430200294	7.5	274.5	266.0
477211300	1441071275	31.05168537596211	122.9419887082101	7.5	274.5	266.0
477211300	1441071276	31.051686885390595	122.94194349154712	7.5	274.5	266.0
477211300	1441071277	31.051688415500067	122.94189885461131	7.5	274.5	266.0
477211300	1441071278	31.051689999999986	122.94185500000002	7.5	274.5	266.0
477211300	1441071279	31.051691669347576	122.94181207825734	7.5	274.53000000000003	266.0
477211300	1441071280	31.05169344098972	122.94177003171495	7.5	274.56	266.0
477211300	1441071281	31.05169532912058	122.94172875065134	7.5	274.59000000000003	266.0
477211300	1441071282	31.05169734793418	122.94168812534497	7.5	274.62	266.0
477211300	1441071283	31.051699511624385	122.94164804607429	7.5	274.65000000000003	266.0
477211300	1441071284	31.051701834384918	122.94160840311775	7.5	274.68	266.0
477211300	1441071285	31.05170433040937	122.9415690867537	7.5	274.71000000000004	266.0
477211300	1441071286	31.051707013891182	122.94152998726051	7.5	274.74	266.0
477211300	1441071287	31.051709899023656	122.9414909949165	7.5	274.77	266.0
477211300	1441071288	31.051713	122.941452	7.5	274.8	266.0
477211300	1441071289	31.05171631679183	122.94141292446605	7.5	274.7375	266.0
477211300	1441071290	31.05171979248508	122.94137381697706	7.5	274.675	266.0
477211300	1441071291	31.05172335594439	122.94133475787238	7.5	274.6125	266.0
477211300	1441071292	31.051726936034463	122.94129582749152	7.5	274.55	266.0
477211300	1441071293	31.0517304616201	122.94125710617406	7.5	274.4875	266.0
477211300	1441071294	31.051733861566227	122.94121867425973	7.5	274.42500000000007	266.0
477211300	1441071295	31.051737064737825	122.94118061208837	7.5	274.36250000000007	266.0
477211300	1441071296	31.05174	122.941143	7.5	274.3	266.0
477211300	1441071297	31.051742617058455	122.94110589057381	7.5	274.3	266.0
477211300	1441071298	31.051744948981003	122.9410692253455	7.5	274.3	266.0
477211300	1441071299	31.051747049675942	122.94103291808983	7.5	274.3	266.0
477211300	1441071300	31.051748973051406	122.94099688258149	7.5	274.3	266.0
477211300	1441071301	31.05175077301547	122.94096103259501	7.5	274.3	266.0
477211300	1441071302	31.05175250347611	122.94092528190485	7.5	274.3	266.0
477211300	1441071303	31.051754218341184	122.94088954428547	7.5	274.3	266.0
477211300	1441071304	31.051755971518475	122.9408537335111	7.5	274.3	266.0
477211300	1441071305	31.05175781691568	122.94081776335601	7.5	274.3	266.0
477211300	1441071306	31.05175980844035	122.94078154759428	7.5	274.3	266.0
477211300	1441071307	31.051761999999997	122.940745	7.5	274.3	266.0
477211300	1441071308	31.05176443072488	122.94070804504354	7.5	274.31000000000006	266.0
477211300	1441071309	31.051767080636697	122.9406706499811	7.5	274.32000000000005	266.0
477211300	1441071310	31.05176991498	122.94063279276538	7.5	274.33000000000004	266.0
477211300	1441071311	31.051772898999296	122.94059445134913	7.5	274.34000000000003	266.0
477211300	1441071312	31.051775997939078	122.94055560368513	7.5	274.34999999999997	266.0
477211300	1441071313	31.0517791770438	122.9405162277262	7.5	274.35999999999996	266.0
477211300	1441071314	31.051782401557897	122.94047630142525	7.5	274.37	266.0
477211300	1441071315	31.051785636725732	122.94043580273524	7.5	274.38	266.0
477211300	1441071316	31.051788847791652	122.94039470960912	7.5	274.39	266.0
477211300	1441071317	31.05179199999999	122.940353	7.5	274.4	266.0
477211300	1441071318	31.051795065469843	122.94031067274678	7.490909090909091	274.3909090909091	266.0
477211300	1441071319	31.05179804381956	122.94026781023148	7.4818181818181815	274.3818181818182	266.0
477211300	1441071320	31.051800941542428	122.940224515722	7.472727272727273	274.3727272727273	266.0
477211300	1441071321	31.051803765131908	122.94018089248617	7.463636363636364	274.3636363636364	266.0
477211300	1441071322	31.051806521081538	122.94013704379194	7.454545454545455	274.3545454545455	266.0
477211300	1441071323	31.05180921588505	122.94009307290715	7.445454545454545	274.3454545454546	266.0
477211300	1441071324	31.051811856036256	122.94004908309962	7.4363636363636365	274.3363636363636	266.0
477211300	1441071325	31.051814448029166	122.94000517763729	7.427272727272728	274.32727272727277	266.0
477211300	1441071326	31.051816998357886	122.939961459788	7.418181818181819	274.31818181818187	266.0
477211300	1441071327	31.051819513516698	122.9399180328196	7.409090909090909	274.3090909090909	266.0
477211300	1441071328	31.051821999999998	122.939875	7.4	274.3	266.0
477211300	1441071329	31.05182446258582	122.93983245052813	7.41	274.28000000000003	266.0
477211300	1441071330	31.05182689918631	122.93979041732725	7.42	274.26000000000005	266.0
477211300	1441071331	31.051829305997096	122.93974891925171	7.430000000000001	274.24000000000007	266.0
477211300	1441071332	31.051831679213873	122.93970797515587	7.44	274.22	266.0
477211300	1441071333	31.051834015032327	122.93966760389412	7.45	274.20000000000005	266.0
477211300	1441071334	31.051836309648152	122.93962782432084	7.46	274.18000000000006	266.0
477211300	1441071335	31.0518385592571	122.93958865529038	7.47	274.16	266.0
477211300	1441071336	31.051840760054887	122.93955011565717	7.48	274.14000000000004	266.0
477211300	1441071337	31.051842908237262	122.93951222427556	7.49	274.12000000000006	266.0
477211300	1441071338	31.051844999999997	122.939475	7.5	274.1	266.0
477211300	1441071339	31.05184703439566	122.93943843392053	7.5	274.0909090909091	266.0
477211300	1441071340	31.051849021904015	122.93940240606997	7.5	274.0818181818182	266.0
477211300	1441071341	31.05185097586142	122.93936676871681	7.5	274.07272727272726	266.0
477211300	1441071342	31.051852909604147	122.9393313741294	7.5	274.0636363636364	266.0
477211300	1441071343	31.051854836468216	122.93929607457618	7.5	274.05454545454546	266.0
477211300	1441071344	31.05185676978956	122.93926072232549	7.5	274.04545454545456	266.0
477211300	1441071345	31.051858722903873	122.93922516964562	7.5	274.03636363636366	266.0
477211300	1441071346	31.051860709146762	122.9391892688049	7.5	274.02727272727276	266.0
477211300	1441071347	31.051862741853622	122.93915287207157	7.5	274.0181818181818	266.0
477211300	1441071348	31.05186483435968	122.93911583171388	7.5	274.00909090909096	266.0
477211300	1441071349	31.051866999999994	122.93907800000001	7.5	274.0	266.0
477211300	1441071350	31.051869249066158	122.9390392855855	7.5	274.05	266.125
477211300	1441071351	31.051871579676558	122.93899982267558	7.5	274.1	266.25
477211300	1441071352	31.05187398690647	122.93895980186281	7.5	274.15	266.375
477211300	1441071353	31.051876465831413	122.93891941373987	7.5	274.2	266.5
477211300	1441071354	31.051879011527134	122.9388788488994	7.5	274.25	266.625
477211300	1441071355	31.05188161906962	122.93883829793413	7.5	274.3	266.75
477211300	1441071356	31.051884283535085	122.93879795143677	7.5	274.34999999999997	266.87499999999994
477211300	1441071357	31.051887	122.938758	7.5	274.4	267.0
477211300	1441071358	31.051889764599625	122.93871857407231	7.5	274.42999999999995	267.0
477211300	1441071359	31.051892577703534	122.9386795635246	7.5	274.46	267.0
477211300	1441071360	31.051895440739653	122.93864079808336	7.5	274.48999999999995	267.0
477211300	1441071361	31.05189835513578	122.93860210747512	7.5	274.52	267.0
477211300	1441071362	31.051901322319416	122.93856332142637	7.5	274.54999999999995	267.0
477211300	1441071363	31.051904343717926	122.93852426966356	7.5	274.58000000000004	267.0
477211300	1441071364	31.051907420758422	122.9384847819131	7.5	274.61	267.0
477211300	1441071365	31.051910554867845	122.93844468790145	7.5	274.64000000000004	267.0
477211300	1441071366	31.051913747472877	122.93840381735495	7.5	274.67	267.0
477211300	1441071367	31.051917000000007	122.938362	7.5	274.7	267.0
477211300	1441071368	31.051920310851287	122.93831913422916	7.488888888888889	274.7111111111111	267.0
477211300	1441071369	31.05192366633202	122.93827539310021	7.477777777777778	274.72222222222223	267.0
477211300	1441071370	31.05192704972359	122.93823101833718	7.466666666666667	274.73333333333335	267.0
477211300	1441071371	31.05193044430774	122.93818625166423	7.455555555555556	274.74444444444447	267.0
477211300	1441071372	31.05193383336647	122.93814133480558	7.444444444444445	274.75555555555553	267.0
477211300	1441071373	31.05193720018219	122.93809650948546	7.433333333333334	274.76666666666665	267.0
477211300	1441071374	31.051940528037612	122.9380520174282	7.4222222222222225	274.77777777777777	267.0
477211300	1441071375	31.05194380021574	122.93800810035825	7.411111111111111	274.7888888888889	267.0
477211300	1441071376	31.051947	122.937965	7.4	274.8	267.0
477211300	1441071377	31.051950116075727	122.93792289471753	7.4	274.85833333333335	267.0
477211300	1441071378	31.051953158735273	122.9378817094329	7.4	274.91666666666663	267.0
477211300	1441071379	31.051956143672477	122.93784130570779	7.4	274.975	267.0
477211300	1441071380	31.051959086581014	122.93780154510368	7.4	275.03333333333336	267.0
477211300	1441071381	31.051962003154372	122.93776228918213	7.4	275.09166666666664	267.0
477211300	1441071382	31.05196490908586	122.93772339950458	7.4	275.15000000000003	267.0
477211300	1441071383	31.05196782006864	122.93768473763245	7.4	275.20833333333337	267.0
477211300	1441071384	31.051970751795654	122.93764616512712	7.4	275.26666666666665	267.0
477211300	1441071385	31.05197371995975	122.93760754354994	7.4	275.325	267.0
477211300	1441071386	31.051976740253554	122.9375687344622	7.4	275.3833333333333	267.0
477211300	1441071387	31.05197982836953	122.93752959942516	7.4	275.4416666666667	267.0
477211300	1441071388	31.051983	122.93749000000001	7.4	275.5	267.0
477211300	1441071389	31.051986266075165	122.93744984674007	7.41	275.47	267.0
477211300	1441071390	31.0519896184775	122.93740924616712	7.42	275.44	267.0
477211300	1441071391	31.0519930443277	122.9373683537951	7.430000000000001	275.41	267.0
477211300	1441071392	31.051996530746667	122.93732732513806	7.44	275.38	267.0
477211300	1441071393	31.05200006485552	122.93728631571004	7.45	275.35	267.0
477211300	1441071394	31.052003633775527	122.93724548102514	7.46	275.32	267.0
477211300	1441071395	31.052007224628206	122.93720497659746	7.47	275.28999999999996	267.0
477211300	1441071396	31.05201082453523	122.93716495794123	7.48	275.26	267.0
477211300	1441071397	31.052014420618473	122.93712558057065	7.49	275.22999999999996	267.0
477211300	1441071398	31.052018000000004	122.93708700000002	7.5	275.2	267.0
477211300	1441071399	31.05202155161439	122.93704931788969	7.5	275.23636363636365	267.0
477211300	1441071400	31.052025071645673	122.93701242048424	7.5	275.27272727272725	267.0
477211300	1441071401	31.05202855809006	122.93697614017428	7.5	275.3090909090909	267.0
477211300	1441071402	31.05203200894361	122.93694030935046	7.5	275.3454545454546	267.0
477211300	1441071403	31.052035422202103	122.93690476040328	7.5	275.3818181818182	267.0
477211300	1441071404	31.052038795861193	122.93686932572335	7.5	275.4181818181818	267.0
477211300	1441071405	31.052042127916334	122.93683383770117	7.5	275.45454545454544	267.0
477211300	1441071406	31.05204541636281	122.93679812872728	7.5	275.4909090909091	267.0
477211300	1441071407	31.052048659195677	122.93676203119212	7.5	275.5272727272727	267.0
477211300	1441071408	31.052051854409836	122.93672537748621	7.5	275.56363636363636	267.0
477211300	1441071409	31.052055	122.93668799999999	7.5	275.6	267.0
477211300	1441071410	31.052058097598103	122.93664978422768	7.4875	275.625	267.0
477211300	1441071411	31.052061163385993	122.93661082807854	7.475	275.65	267.0
477211300	1441071412	31.052064217183116	122.93657128256565	7.4625	275.675	267.0
477211300	1441071413	31.052067278809066	122.93653129870201	7.45	275.7	267.0
477211300	1441071414	31.05207036808366	122.93649102750064	7.4375	275.72499999999997	267.0
477211300	1441071415	31.05207350482687	122.93645061997451	7.425000000000001	275.75	267.0
477211300	1441071416	31.052076708858852	122.93641022713666	7.4125000000000005	275.77500000000003	267.0
477211300	1441071417	31.05208	122.93637000000001	7.4	275.8	267.0
477211300	1441071418	31.052083393007887	122.93633005251249	7.4	275.82	267.0
477211300	1441071419	31.052086882388586	122.93629035036182	7.4	275.84	267.0
477211300	1441071420	31.052090457585113	122.93625082217055	7.4	275.86	267.0
477211300	1441071421	31.05209410804039	122.93621139656142	7.4	275.88	267.0
477211300	1441071422	31.052097823197293	122.93617200215706	7.4	275.9	267.0
477211300	1441071423	31.052101592498587	122.93613256758009	7.4	275.91999999999996	267.0
477211300	1441071424	31.05210540538696	122.93609302145326	7.4	275.94	267.0
477211300	1441071425	31.052109251304998	122.93605329239915	7.4	275.96	267.0
477211300	1441071426	31.052113119695207	122.93601330904053	7.4	275.97999999999996	267.0
477211300	1441071427	31.05211700000001	122.93597300000002	7.4	276.0	267.0
477211300	1441071428	31.052120883006996	122.93593231259503	7.4	275.99523809523805	266.95238095238096
477211300	1441071429	31.052124764884887	122.93589126892168	7.4	275.99047619047616	266.90476190476187
477211300	1441071430	31.052128643147697	122.93584990977081	7.4	275.98571428571427	266.85714285714283
477211300	1441071431	31.052132515309523	122.93580827593323	7.4	275.9809523809524	266.8095238095238
477211300	1441071432	31.052136378884462	122.93576640819978	7.4	275.9761904761904	266.76190476190476
477211300	1441071433	31.05214023138672	122.93572434736133	7.4	275.9714285714286	266.71428571428567
477211300	1441071434	31.052144070330506	122.93568213420876	7.4	275.96666666666664	266.66666666666663
477211300	1441071435	31.0521478932301	122.93563980953294	7.4	275.96190476190475	266.6190476190476
477211300	1441071436	31.052151697599857	122.93559741412474	7.4	275.95714285714286	266.57142857142856
477211300	1441071437	31.052155480954152	122.93555498877508	7.4	275.95238095238096	266.5238095238095
477211300	1441071438	31.052159240807438	122.93551257427487	7.4	275.947619047619	266.4761904761905
477211300	1441071439	31.05216297467421	122.93547021141502	7.4	275.9428571428571	266.42857142857144
477211300	1441071440	31.052166680069018	122.93542794098646	7.4	275.93809523809523	266.38095238095235
477211300	1441071441	31.05217035450645	122.93538580378016	7.4	275.93333333333334	266.3333333333333
477211300	1441071442	31.052173995501175	122.93534384058704	7.4	275.9285714285714	266.2857142857143
477211300	1441071443	31.052177600567916	122.93530209219809	7.4	275.92380952380955	266.2380952380952
477211300	1441071444	31.05218116722141	122.93526059940426	7.4	275.9190476190476	266.19047619047615
477211300	1441071445	31.05218469297648	122.93521940299652	7.4	275.9142857142857	266.14285714285717
477211300	1441071446	31.05218817534799	122.9351785437659	7.4	275.9095238095238	266.09523809523813
477211300	1441071447	31.05219161185083	122.9351380625034	7.4	275.9047619047619	266.04761904761904
477211300	1441071448	31.05219499999999	122.935098	7.4	275.9	266.0
477211300	1441071449	31.05219833832761	122.93505838380177	7.4	275.8619047619048	265.95238095238096
477211300	1441071450	31.05220162943447	122.93501918847493	7.4	275.82380952380953	265.90476190476187
477211300	1441071451	31.05220487693841	122.93498037534067	7.4	275.7857142857143	265.85714285714283
477211300	1441071452	31.05220808445728	122.93494190572028	7.4	275.747619047619	265.8095238095238
477211300	1441071453	31.052211255608825	122.93490374093493	7.4	275.70952380952383	265.76190476190476
477211300	1441071454	31.052214394010782	122.9348658423058	7.4	275.6714285714286	265.7142857142857
477211300	1441071455	31.05221750328083	122.93482817115411	7.4	275.6333333333334	265.6666666666667
477211300	1441071456	31.05222058703659	122.93479068880104	7.4	275.5952380952381	265.61904761904765
477211300	1441071457	31.052223648895648	122.93475335656774	7.4	275.5571428571429	265.57142857142856
477211300	1441071458	31.052226692475525	122.93471613577537	7.4	275.5190476190476	265.5238095238095
477211300	1441071459	31.052229721393736	122.93467898774506	7.4	275.4809523809524	265.4761904761905
477211300	1441071460	31.05223273926771	122.93464187379796	7.4	275.4428571428572	265.42857142857144
477211300	1441071461	31.052235749714878	122.93460475525518	7.4	275.4047619047619	265.38095238095235
477211300	1441071462	31.052238756352565	122.93456759343785	7.4	275.3666666666667	265.3333333333333
477211300	1441071463	31.0522417627981	122.93453034966704	7.4	275.3285714285714	265.2857142857143
477211300	1441071464	31.052244772668754	122.93449298526387	7.4	275.2904761904762	265.23809523809524
477211300	1441071465	31.052247789581752	122.93445546154942	7.4	275.252380952381	265.1904761904762
477211300	1441071466	31.05225081715426	122.93441773984475	7.4	275.2142857142858	265.14285714285717
477211300	1441071467	31.052253859003432	122.93437978147094	7.4	275.17619047619047	265.09523809523813
477211300	1441071468	31.052256918746327	122.934341547749	7.4	275.1380952380953	265.04761904761904
477211300	1441071469	31.052259999999993	122.934303	7.4	275.1	265.0
477211300	1441071470	31.052263100798502	122.9342641119052	7.4	275.08750000000003	264.875
477211300	1441071471	31.052266196844172	122.93422490658673	7.4	275.075	264.75
477211300	1441071472	31.05226925825646	122.93418541952707	7.4	275.0625	264.625
477211300	1441071473	31.052272255154808	122.93414568620871	7.4	275.05000000000007	264.50000000000006
477211300	1441071474	31.052275157658745	122.93410574211418	7.4	275.0375	264.375
477211300	1441071475	31.052277935887844	122.9340656227261	7.4	275.02500000000003	264.25
477211300	1441071476	31.052280559961712	122.93402536352714	7.4	275.0125	264.12500000000006
477211300	1441071477	31.052282999999985	122.93398500000002	7.4	275.0	264.0
477211300	1441071478	31.05228523541759	122.93394456719462	7.390000000000001	274.88	264.0
477211300	1441071479	31.052287282810347	122.93390409842934	7.38	274.76	264.0
477211300	1441071480	31.052289168069386	122.93386362658964	7.37	274.64000000000004	264.0
477211300	1441071481	31.052290917085855	122.933823184561	7.36	274.52000000000004	264.0
477211300	1441071482	31.05229255575094	122.93378280522879	7.35	274.40000000000003	264.0
477211300	1441071483	31.05229410995586	122.93374252147835	7.34	274.28	264.0
477211300	1441071484	31.05229560559189	122.93370236619499	7.33	274.15999999999997	264.0
477211300	1441071485	31.052297068550356	122.93366237226401	7.32	274.04	264.0
477211300	1441071486	31.05229852472259	122.93362257257061	7.31	273.92	264.0
477211300	1441071487	31.052299999999995	122.93358300000001	7.3	273.8	264.0
477211300	1441071488	31.05230151677436	122.93354366343655	7.3	273.75	264.1
477211300	1441071489	31.052303083438982	122.93350447576151	7.3	273.70000000000005	264.2
477211300	1441071490	31.052304704887387	122.93346532585541	7.3	273.65000000000003	264.3
477211300	1441071491	31.052306386012962	122.93342610259869	7.3	273.6	264.4
477211300	1441071492	31.052308131708998	122.9333866948718	7.3	273.55	264.50000000000006
477211300	1441071493	31.052309946868544	122.93334699155524	7.3	273.5	264.6
477211300	1441071494	31.052311836384668	122.93330688152936	7.3	273.45	264.70000000000005
477211300	1441071495	31.052313805150167	122.9332662536746	7.3	273.4	264.8
477211300	1441071496	31.052315858057767	122.93322499687137	7.3	273.34999999999997	264.90000000000003
477211300	1441071497	31.052317999999996	122.933183	7.3	273.3	265.0
477211300	1441071498	31.052320232986443	122.933140206479	7.3	273.3272727272727	265.0
477211300	1441071499	31.052322547495496	122.9330967778795	7.3	273.3545454545455	265.0
477211300	1441071500	31.05232493112296	122.93305293031077	7.3	273.3818181818182	265.0
477211300	1441071501	31.052327371464983	122.93300887988215	7.3	273.40909090909093	265.0
477211300	1441071502	31.052329856117908	122.93296484270307	7.3	273.43636363636364	265.0
477211300	1441071503	31.052332372678467	122.93292103488297	7.3	273.4636363636364	265.0
477211300	1441071504	31.05233490874362	122.93287767253128	7.3	273.4909090909091	265.0
477211300	1441071505	31.052337451910677	122.93283497175754	7.3	273.51818181818186	265.0
477211300	1441071506	31.05233998977717	122.93279314867135	7.3	273.54545454545456	265.0
477211300	1441071507	31.052342509940928	122.93275241938227	7.3	273.5727272727273	265.0
477211300	1441071508	31.052345	122.932713	7.3	273.6	265.0
477211300	1441071509	31.052347450036326	122.93267502623904	7.3	273.65000000000003	265.0
477211300	1441071510	31.052349860066414	122.93263831223321	7.3	273.70000000000005	265.0
477211300	1441071511	31.052352232590117	122.93260259172115	7.3	273.75	265.0
477211300	1441071512	31.052354570106964	122.93256759844145	7.3	273.8	265.0
477211300	1441071513	31.05235687511617	122.93253306613266	7.3	273.85	265.0
477211300	1441071514	31.052359150116644	122.93249872853332	7.3	273.90000000000003	265.0
477211300	1441071515	31.052361397607058	122.93246431938192	7.3	273.95000000000005	265.0
477211300	1441071516	31.052363620085757	122.93242957241695	7.3	274.00000000000006	265.0
477211300	1441071517	31.052365820050813	122.93239422137682	7.3	274.05000000000007	265.0
477211300	1441071518	31.052367999999994	122.932358	7.3	274.1	265.0
477211300	1441071519	31.05237016365337	122.932320711167	7.3	274.0818181818182	265.0
477211300	1441071520	31.05237231962129	122.93228243432691	7.3	274.0636363636364	265.0
477211300	1441071521	31.05237447773682	122.93224331807096	7.3	274.04545454545456	265.0
477211300	1441071522	31.052376647833185	122.93220351099043	7.3	274.02727272727276	265.0
477211300	1441071523	31.05237883974381	122.93216316167648	7.3	274.00909090909096	265.0
477211300	1441071524	31.05238106330224	122.93212241872038	7.3	273.99090909090904	265.0
477211300	1441071525	31.05238332834227	122.93208143071334	7.3	273.97272727272724	265.0
477211300	1441071526	31.052385644697814	122.93204034624654	7.3	273.95454545454544	265.0
477211300	1441071527	31.05238802220305	122.93199931391126	7.3	273.9363636363636	265.0
477211300	1441071528	31.052390470692266	122.93195848229867	7.3	273.9181818181818	265.0
477211300	1441071529	31.05239299999999	122.93191799999998	7.3	273.9	265.0
477211300	1441071530	31.05239561542171	122.93187797352074	7.3125	273.94999999999993	264.875
477211300	1441071531	31.05239830409606	122.93183834102389	7.325	273.99999999999994	264.75
477211300	1441071532	31.05240104862234	122.93179899858661	7.3375	274.05	264.625
477211300	1441071533	31.05240383159976	122.93175984228627	7.35	274.1	264.50000000000006
477211300	1441071534	31.05240663562737	122.93172076820011	7.3625	274.15	264.375
477211300	1441071535	31.052409443304093	122.93168167240543	7.375	274.20000000000005	264.25
477211300	1441071536	31.052412237228754	122.93164245097962	7.3875	274.25000000000006	264.12500000000006
477211300	1441071537	31.052415000000003	122.931603	7.4	274.3	264.0
477211300	1441071538	31.052417719130446	122.93156324454215	7.4	274.29	264.0
477211300	1441071539	31.052420401788694	122.93152322567464	7.4	274.28000000000003	264.0
477211300	1441071540	31.052423060057475	122.93148301346427	7.4	274.27000000000004	264.0
477211300	1441071541	31.052425706019577	122.93144267797787	7.4	274.26000000000005	264.0
477211300	1441071542	31.052428351757882	122.93140228928212	7.4	274.25	264.0
477211300	1441071543	31.052431009355395	122.93136191744385	7.4	274.24	264.0
477211300	1441071544	31.052433690895167	122.93132163252977	7.4	274.23	264.0
477211300	1441071545	31.052436408460352	122.93128150460664	7.4	274.21999999999997	264.0
477211300	1441071546	31.052439174134182	122.93124160374114	7.4	274.21	264.0
477211300	1441071547	31.052442000000003	122.93120200000001	7.4	274.2	264.0
477211300	1441071548	31.05244489391368	122.93116272773084	7.390000000000001	274.19	263.90000000000003
477211300	1441071549	31.05244784682109	122.93112367840479	7.38	274.18	263.8
477211300	1441071550	31.052450845440415	122.93108470777395	7.37	274.17	263.70000000000005
477211300	1441071551	31.052453876489665	122.93104567159043	7.36	274.15999999999997	263.6
477211300	1441071552	31.05245692668669	122.9310064256063	7.35	274.15	263.5
477211300	1441071553	31.052459982749127	122.93096682557365	7.34	274.14000000000004	263.4
477211300	1441071554	31.052463031394474	122.9309267272446	7.33	274.13000000000005	263.3
477211300	1441071555	31.052466059340038	122.93088598637122	7.32	274.12000000000006	263.2
477211300	1441071556	31.05246905330291	122.93084445870566	7.31	274.11000000000007	263.1
477211300	1441071557	31.052472000000005	122.930802	7.3	274.1	263.0
477211300	1441071558	31.052474888029856	122.93075853418765	7.3	274.0545454545455	262.90909090909093
477211300	1441071559	31.052477713518375	122.93071425792716	7.3	274.00909090909096	262.81818181818187
477211300	1441071560	31.052480474473594	122.93066943605834	7.3	273.9636363636364	262.72727272727275
477211300	1441071561	31.05248316890389	122.93062433342106	7.3	273.9181818181819	262.6363636363636
477211300	1441071562	31.052485794818033	122.93057921485526	7.3	273.87272727272733	262.54545454545456
477211300	1441071563	31.05248835022515	122.93053434520085	7.3	273.82727272727277	262.4545454545455
477211300	1441071564	31.05249083313474	122.93048998929785	7.3	273.7818181818182	262.3636363636364
477211300	1441071565	31.052493241556647	122.9304464119862	7.3	273.73636363636365	262.27272727272725
477211300	1441071566	31.0524955735011	122.93040387810599	7.3	273.69090909090914	262.18181818181813
477211300	1441071567	31.052497826978595	122.93036265249722	7.3	273.6454545454546	262.0909090909091
477211300	1441071568	31.052499999999995	122.93032299999999	7.3	273.6	262.0
477211300	1441071569	31.052502091708977	122.93028507619341	7.3	273.56000000000006	262.0
477211300	1441071570	31.05250410577951	122.93024859961277	7.3	273.52000000000004	262.0
477211300	1441071571	31.052506047017694	122.93021317953225	7.3	273.48	262.0
477211300	1441071572	31.052507920229203	122.93017842522607	7.3	273.44000000000005	262.0
477211300	1441071573	31.05250973021923	122.93014394596835	7.3	273.4	262.0
477211300	1441071574	31.052511481792582	122.93010935103328	7.3	273.36	262.0
477211300	1441071575	31.05251317975361	122.93007424969484	7.3	273.32	262.0
477211300	1441071576	31.05251482890627	122.93003825122716	7.3	273.28	262.0
477211300	1441071577	31.052516434054066	122.93000096490422	7.3	273.24	262.0
477211300	1441071578	31.052517999999992	122.92996200000002	7.3	273.2	262.0
477211300	1441071579	31.0525195309865	122.92992110171923	7.3	273.11	261.9
477211300	1441071580	31.052521029015686	122.9298785589895	7.3	273.02000000000004	261.8
477211300	1441071581	31.05252249553002	122.9298347966692	7.3	272.93	261.7
477211300	1441071582	31.052523931972516	122.92979023961672	7.3	272.84000000000003	261.6
477211300	1441071583	31.052525339786772	122.92974531269053	7.3	272.75	261.5
477211300	1441071584	31.052526720416918	122.92970044074904	7.3	272.65999999999997	261.4
477211300	1441071585	31.05252807530771	122.92965604865076	7.3	272.57	261.29999999999995
477211300	1441071586	31.052529405904465	122.92961256125415	7.3	272.48	261.2
477211300	1441071587	31.052530713653095	122.9295704034177	7.3	272.39	261.09999999999997
477211300	1441071588	31.052531999999996	122.92953000000001	7.3	272.3	261.0
477211300	1441071589	31.05253326659411	122.92949163810958	7.3	272.2888888888889	260.8888888888889
477211300	1441071590	31.052534515892752	122.92945505385508	7.3	272.27777777777777	260.77777777777777
477211300	1441071591	31.052535750554824	122.92941984559509	7.3	272.26666666666665	260.6666666666667
477211300	1441071592	31.05253697323876	122.92938561168825	7.3	272.25555555555553	260.55555555555554
477211300	1441071593	31.0525381866025	122.92935195049309	7.3	272.24444444444447	260.44444444444446
477211300	1441071594	31.052539393303597	122.92931846036818	7.3	272.23333333333335	260.3333333333333
477211300	1441071595	31.05254059599916	122.92928473967201	7.3	272.22222222222223	260.22222222222223
477211300	1441071596	31.052541797345867	122.92925038676313	7.3	272.2111111111111	260.11111111111114
477211300	1441071597	31.052542999999993	122.92921500000001	7.3	272.2	260.0
477211300	1441071598	31.05254420393457	122.92917827983183	7.3	272.15000000000003	260.0
477211300	1441071599	31.052545398391395	122.92914033507077	7.3	272.1	260.0
477211300	1441071600	31.052546569929657	122.9291013766198	7.3	272.05	260.0
477211300	1441071601	31.052547705108747	122.92906161538188	7.3	272.0	260.0
477211300	1441071602	31.052548790488345	122.92902126226005	7.3	271.95000000000005	260.0
477211300	1441071603	31.052549812628374	122.92898052815737	7.3	271.9	260.0
477211300	1441071604	31.052550758088984	122.92893962397686	7.3	271.84999999999997	260.0
477211300	1441071605	31.05255161343059	122.92889876062172	7.3	271.8	260.0
477211300	1441071606	31.05255236521396	122.92885814899505	7.3	271.75	260.0
477211300	1441071607	31.052553000000003	122.92881800000002	7.3	271.7	260.0
477211300	1441071608	31.05255351139355	122.92877845818637	7.3	271.64	259.90000000000003
477211300	1441071609	31.052553921173814	122.92873940268991	7.3	271.58	259.8
477211300	1441071610	31.052554258163376	122.9287006462929	7.3	271.52	259.70000000000005
477211300	1441071611	31.052554551184578	122.92866200177758	7.3	271.46000000000004	259.6
477211300	1441071612	31.05255482905957	122.92862328192616	7.3	271.40000000000003	259.50000000000006
477211300	1441071613	31.05255512061025	122.92858429952074	7.3	271.34000000000003	259.4
477211300	1441071614	31.052555454658318	122.9285448673434	7.3	271.28000000000003	259.3
477211300	1441071615	31.052555860025194	122.9285047981762	7.3	271.22	259.2
477211300	1441071616	31.052556365532105	122.92846390480108	7.3	271.16	259.1
477211300	1441071617	31.052556999999993	122.92842200000001	7.3	271.1	259.0
477211300	1441071618	31.05255778268274	122.92837897488035	7.3	271.02727272727276	258.90909090909093
477211300	1441071619	31.05255869456678	122.92833503385165	7.3	270.9545454545455	258.81818181818187
477211300	1441071620	31.052559707072096	122.92829045964902	7.3	270.88181818181823	258.72727272727275
477211300	1441071621	31.052560791618983	122.92824553500763	7.3	270.8090909090909	258.6363636363636
477211300	1441071622	31.052561919628154	122.9282005426627	7.3	270.73636363636365	258.5454545454545
477211300	1441071623	31.052563062520733	122.92815576534952	7.3	270.6636363636364	258.4545454545455
477211300	1441071624	31.052564191718194	122.92811148580347	7.3	270.5909090909091	258.3636363636364
477211300	1441071625	31.05256527864244	122.92806798675997	7.3	270.51818181818186	258.27272727272725
477211300	1441071626	31.05256629471569	122.92802555095453	7.3	270.44545454545454	258.18181818181813
477211300	1441071627	31.052567211360568	122.92798446112268	7.3	270.37272727272733	258.09090909090907
477211300	1441071628	31.052568000000004	122.92794500000001	7.3	270.3	258.0
477211300	1441071629	31.052568639498148	122.92790733515258	7.3	270.27000000000004	257.9
477211300	1441071630	31.052569138482973	122.92787117346798	7.3	270.24	257.8
477211300	1441071631	31.052569513022917	122.92783610666416	7.3	270.21000000000004	257.7
477211300	1441071632	31.052569779185962	122.92780172645901	7.3	270.18000000000006	257.6
477211300	1441071633	31.052569953039637	122.92776762457045	7.3	270.15000000000003	257.49999999999994
477211300	1441071634	31.05257005065103	122.92773339271629	7.3	270.12	257.4
477211300	1441071635	31.05257008808679	122.92769862261439	7.3	270.09	257.29999999999995
477211300	1441071636	31.052570081413133	122.9276629059825	7.3	270.06	257.2
477211300	1441071637	31.05257004669579	122.92762583453847	7.3	270.03	257.09999999999997
477211300	1441071638	31.05257	122.92758700000002	7.3	270.0	257.0
477211300	1441071639	31.05256995298185	122.92754613522256	7.29	269.92	256.9
477211300	1441071640	31.052569899662863	122.92750353761217	7.28	269.84000000000003	256.8
477211300	1441071641	31.052569829656342	122.92745964571266	7.27	269.76	256.7
477211300	1441071642	31.052569732576174	122.92741489806777	7.26	269.68	256.6
477211300	1441071643	31.052569598036772	122.92736973322135	7.25	269.6	256.5
477211300	1441071644	31.05256941565323	122.92732458971717	7.24	269.52	256.4
477211300	1441071645	31.05256917504124	122.92727990609907	7.23	269.44	256.3
477211300	1441071646	31.052568865817022	122.92723612091098	7.22	269.36	256.2
477211300	1441071647	31.052568477597497	122.92719367269666	7.21	269.28	256.1
477211300	1441071648	31.052568000000004	122.927153	7.2	269.2	256.0
477211300	1441071649	31.052567425431924	122.92711440528292	7.2	269.12222222222226	256.0
477211300	1441071650	31.052566757458514	122.92707764667934	7.2	269.0444444444444	256.0
477211300	1441071651	31.052566002434062	122.92704234624131	7.2	268.96666666666664	256.0
477211300	1441071652	31.052565166712405	122.92700812602077	7.2	268.8888888888889	256.0
477211300	1441071653	31.052564256646903	122.9269746080697	7.2	268.8111111111111	256.0
477211300	1441071654	31.052563278590537	122.9269414144401	7.2	268.73333333333335	256.0
477211300	1441071655	31.05256223889587	122.92690816718395	7.2	268.65555555555557	256.0
477211300	1441071656	31.052561143915096	122.92687448835325	7.2	268.5777777777777	256.0
477211300	1441071657	31.052559999999996	122.92684000000001	7.2	268.5	256.0
477211300	1441071658	31.052558812478757	122.92680441189388	7.2	268.45	255.91666666666666
477211300	1441071659	31.05255758258657	122.92676778467505	7.2	268.4	255.83333333333337
477211300	1441071660	31.052556310535493	122.92673026670127	7.2	268.35	255.75000000000003
477211300	1441071661	31.052554996537754	122.92669200633041	7.2	268.3	255.66666666666669
477211300	1441071662	31.052553640805755	122.92665315192019	7.2	268.25	255.58333333333334
477211300	1441071663	31.052552243552068	122.92661385182845	7.2	268.2	255.49999999999997
477211300	1441071664	31.052550804989405	122.92657425441293	7.2	268.15	255.41666666666669
477211300	1441071665	31.052549325330688	122.92653450803137	7.2	268.09999999999997	255.33333333333334
477211300	1441071666	31.05254780478903	122.92649476104157	7.2	268.04999999999995	255.25
477211300	1441071667	31.052546243577684	122.92645516180127	7.2	267.99999999999994	255.1666666666667
477211300	1441071668	31.05254464191011	122.92641585866818	7.2	267.95	255.08333333333337
477211300	1441071669	31.052542999999993	122.92637700000002	7.2	267.9	255.00000000000003
477211300	1441071670	31.052541317198582	122.92633866982966	7.2	267.84999999999997	255.00000000000003
477211300	1441071671	31.052539589407104	122.92630069489063	7.2	267.8	255.00000000000003
477211300	1441071672	31.052537811663996	122.92626283759151	7.2	267.75	255.00000000000003
477211300	1441071673	31.052535979007427	122.92622486034102	7.2	267.7	255.00000000000003
477211300	1441071674	31.05253408647529	122.9261865255479	7.2	267.65	255.00000000000003
477211300	1441071675	31.0525321291052	122.92614759562082	7.2	267.6	255.00000000000003
477211300	1441071676	31.05253010193443	122.92610783296858	7.2	267.55	255.00000000000003
477211300	1441071677	31.05252799999999	122.926067	7.2	267.5	255.00000000000003
477211300	1441071678	31.05252582094942	122.92602494759468	7.209090909090909	267.4090909090909	254.9090909090909
477211300	1441071679	31.05252357287351	122.92598188051544	7.218181818181819	267.3181818181818	254.81818181818184
477211300	1441071680	31.05252126647419	122.92593809199587	7.2272727272727275	267.22727272727275	254.72727272727275
477211300	1441071681	31.052518912453817	122.9258938752695	7.236363636363636	267.1363636363636	254.63636363636363
477211300	1441071682	31.052516521515095	122.92584952356977	7.245454545454545	267.04545454545456	254.5454545454546
477211300	1441071683	31.052514104361144	122.92580533013015	7.254545454545455	266.95454545454544	254.45454545454547
477211300	1441071684	31.0525116716955	122.92576158818399	7.263636363636364	266.8636363636364	254.3636363636364
477211300	1441071685	31.05250923422209	122.92571859096465	7.2727272727272725	266.7727272727273	254.2727272727273
477211300	1441071686	31.052506802645194	122.92567663170537	7.281818181818181	266.6818181818182	254.1818181818182
477211300	1441071687	31.052504387669515	122.92563600363945	7.290909090909091	266.5909090909091	254.09090909090912
477211300	1441071688	31.05250200000001	122.92559700000001	7.3	266.5	254.00000000000003
477211300	1441071689	31.052499646361817	122.92555980020184	7.29	266.44	254.00000000000003
477211300	1441071690	31.052497317559382	122.92552412838621	7.28	266.38	254.00000000000003
477211300	1441071691	31.052495000416602	122.92548959487607	7.27	266.32000000000005	254.00000000000003
477211300	1441071692	31.052492681756828	122.92545580999446	7.26	266.26000000000005	254.00000000000003
477211300	1441071693	31.05249034840307	122.92542238406448	7.25	266.20000000000005	254.00000000000003
477211300	1441071694	31.05248798717792	122.92538892740919	7.24	266.14	254.00000000000003
477211300	1441071695	31.05248558490348	122.92535505035181	7.23	266.08	254.00000000000003
477211300	1441071696	31.052483128401548	122.9253203632156	7.22	266.02	254.00000000000003
477211300	1441071697	31.052480604493443	122.92528447632388	7.21	265.96	254.00000000000003
477211300	1441071698	31.052477999999997	122.925247	7.2	265.9	254.00000000000003
477211300	1441071699	31.052475305118172	122.9252076584783	7.2	265.92	254.00000000000003
477211300	1441071700	31.05247252355101	122.92516663163649	7.2	265.94	254.00000000000003
477211300	1441071701	31.05246966237835	122.92512421326319	7.2	265.96	254.00000000000003
477211300	1441071702	31.052466728680407	122.92508069714692	7.2	265.98	254.00000000000003
477211300	1441071703	31.05246372953771	122.92503637707624	7.2	266.00000000000006	254.00000000000003
477211300	1441071704	31.052460672031213	122.92499154683954	7.2	266.02000000000004	254.00000000000003
477211300	1441071705	31.052457563242243	122.92494650022523	7.2	266.04	254.00000000000003
477211300	1441071706	31.052454410252547	122.92490153102167	7.2	266.06000000000006	254.00000000000003
477211300	1441071707	31.052451220144285	122.9248569330172	7.2	266.08000000000004	254.00000000000003
477211300	1441071708	31.052448000000002	122.92481300000001	7.2	266.1	254.00000000000003
477211300	1441071709	31.052444759197815	122.92476996888081	7.2	266.05000000000007	254.10000000000002
477211300	1441071710	31.05244151629668	122.92472784906015	7.2	266.00000000000006	254.20000000000002
477211300	1441071711	31.052438292150693	122.92468659306108	7.2	265.95000000000005	254.3
477211300	1441071712	31.05243510761387	122.92464615340656	7.2	265.90000000000003	254.4
477211300	1441071713	31.052431983540096	122.9246064826196	7.2	265.85	254.50000000000006
477211300	1441071714	31.052428940783276	122.9245675332231	7.2	265.8	254.60000000000005
477211300	1441071715	31.052426000197173	122.92452925774002	7.2	265.75	254.70000000000005
477211300	1441071716	31.0524231826355	122.92449160869322	7.2	265.7	254.80000000000004
477211300	1441071717	31.052420508951908	122.9244545386056	7.2	265.65000000000003	254.90000000000003
477211300	1441071718	31.052418000000003	122.924418	7.2	265.6	255.00000000000003
477211300	1441071719	31.05241566894144	122.92438193970827	7.2	265.6181818181818	255.00000000000003
477211300	1441071720	31.052413498170388	122.9243462817983	7.2	265.6363636363637	255.00000000000003
477211300	1441071721	31.052411462389006	122.924310944647	7.2	265.6545454545455	255.00000000000003
477211300	1441071722	31.05240953629942	122.92427584663146	7.2	265.6727272727273	255.00000000000003
477211300	1441071723	31.05240769460363	122.92424090612866	7.2	265.69090909090914	255.00000000000003
477211300	1441071724	31.052405912003554	122.9242060415157	7.2	265.7090909090909	255.00000000000003
477211300	1441071725	31.052404163201032	122.92417117116976	7.2	265.7272727272727	255.00000000000003
477211300	1441071726	31.052402422897806	122.92413621346797	7.2	265.74545454545455	255.00000000000003
477211300	1441071727	31.052400665795524	122.92410108678756	7.2	265.76363636363635	255.00000000000003
477211300	1441071728	31.052398866595773	122.9240657095058	7.2	265.7818181818182	255.00000000000003
477211300	1441071729	31.052396999999996	122.92402999999999	7.2	265.8	255.00000000000003
477211300	1441071730	31.052395046205465	122.923993880493	7.211111111111111	265.8	255.00000000000003
477211300	1441071731	31.05239300739275	122.9239572885897	7.222222222222222	265.8	255.00000000000003
477211300	1441071732	31.052390891238222	122.92392016574043	7.233333333333333	265.8	255.00000000000003
477211300	1441071733	31.052388705418178	122.92388245339559	7.2444444444444445	265.8	255.00000000000003
477211300	1441071734	31.052386457608815	122.92384409300553	7.2555555555555555	265.8	255.00000000000003
477211300	1441071735	31.052384155486322	122.92380502602057	7.266666666666667	265.8	255.00000000000003
477211300	1441071736	31.0523818067267	122.9237651938911	7.277777777777778	265.8	255.00000000000003
477211300	1441071737	31.05237941900597	122.92372453806748	7.288888888888889	265.8	255.00000000000003
477211300	1441071738	31.052377	122.923683	7.3	265.8	255.00000000000003
477211300	1441071739	31.052374556606534	122.92364057192407	7.3	265.8	255.00000000000003
477211300	1441071740	31.052372092611233	122.92359744921507	7.3	265.8	255.00000000000003
477211300	1441071741	31.052369611022016	122.9235538780335	7.3	265.8	255.00000000000003
477211300	1441071742	31.052367114847087	122.92351010453977	7.3	265.8	255.00000000000003
477211300	1441071743	31.052364607095	122.9234663748942	7.3	265.8	255.00000000000003
477211300	1441071744	31.052362090774675	122.92342293525715	7.3	265.8	255.00000000000003
477211300	1441071745	31.05235956889532	122.92338003178895	7.3	265.8	255.00000000000003
477211300	1441071746	31.052357044466465	122.92333791064988	7.3	265.8	255.00000000000003
477211300	1441071747	31.052354520497968	122.92329681800015	7.3	265.8	255.00000000000003
477211300	1441071748	31.05235199999999	122.92325700000002	7.3	265.8	255.00000000000003
477211300	1441071749	31.05234948633483	122.92321862472866	7.3	265.8	255.00000000000003
477211300	1441071750	31.05234698427237	122.92318154794143	7.3	265.8	255.00000000000003
477211300	1441071751	31.05234449893417	122.92314554731269	7.3	265.8	255.00000000000003
477211300	1441071752	31.052342035441495	122.92311040051682	7.3	265.8	255.00000000000003
477211300	1441071753	31.05233959891533	122.92307588522824	7.3	265.8	255.00000000000003
477211300	1441071754	31.052337194476436	122.92304177912138	7.3	265.8	255.00000000000003
477211300	1441071755	31.05233482724529	122.92300785987067	7.3	265.8	255.00000000000003
477211300	1441071756	31.052332502342193	122.92297390515053	7.3	265.8	255.00000000000003
477211300	1441071757	31.052330224887154	122.92293969263548	7.3	265.8	255.00000000000003
477211300	1441071758	31.052328000000003	122.922905	7.3	265.8	255.00000000000003
477211300	1441071759	31.0523258286982	122.92286964014923	7.3	265.8272727272727	255.09090909090912
477211300	1441071760	31.052323695590758	122.92283356691101	7.3	265.8545454545455	255.1818181818182
477211300	1441071761	31.052321581184582	122.92279676934389	7.3	265.8818181818182	255.27272727272728
477211300	1441071762	31.052319465986557	122.92275923650641	7.3	265.90909090909093	255.3636363636364
477211300	1441071763	31.05231733050352	122.92272095745716	7.3	265.93636363636364	255.45454545454547
477211300	1441071764	31.05231515524228	122.92268192125476	7.3	265.9636363636364	255.54545454545456
477211300	1441071765	31.05231292070964	122.9226421169579	7.3	265.9909090909091	255.63636363636363
477211300	1441071766	31.05231060741235	122.92260153362524	7.3	266.01818181818186	255.72727272727272
477211300	1441071767	31.052308195857197	122.92256016031551	7.3	266.04545454545456	255.81818181818184
477211300	1441071768	31.052305666550836	122.92251798608748	7.3	266.0727272727273	255.9090909090909
477211300	1441071769	31.05230299999999	122.922475	7.3	266.1	256.0
477211300	1441071770	31.05230018685022	122.92243123667264	7.3	266.0777777777778	256.0
477211300	1441071771	31.052297258302943	122.92238691296787	7.3	266.0555555555556	256.0
477211300	1441071772	31.052294255698747	122.92234229130892	7.3	266.03333333333336	256.0
477211300	1441071773	31.052291220378677	122.9222976341188	7.3	266.0111111111111	256.0
477211300	1441071774	31.05228819368408	122.92225320382047	7.3	265.98888888888894	256.0
477211300	1441071775	31.052285216956662	122.92220926283676	7.3	265.9666666666667	256.0
477211300	1441071776	31.052282331538517	122.92216607359038	7.3	265.94444444444446	256.0
477211300	1441071777	31.052279578772048	122.92212389850395	7.3	265.9222222222222	256.0
477211300	1441071778	31.052276999999993	122.922083	7.3	265.9	256.0
477211300	1441071779	31.052274623837253	122.92204356204584	7.3	265.96363636363634	256.0
477211300	1441071780	31.052272427986328	122.92200545478836	7.3	266.02727272727276	256.0
477211300	1441071781	31.052270377421262	122.92196846991938	7.3	266.0909090909091	256.0
477211300	1441071782	31.05226843711591	122.92193239913082	7.3	266.1545454545454	256.0
477211300	1441071783	31.052266572043813	122.9218970341147	7.3	266.2181818181818	256.0
477211300	1441071784	31.05226474717832	122.9218621665631	7.3	266.2818181818182	256.0
477211300	1441071785	31.0522629274925	122.92182758816816	7.3	266.3454545454546	256.0
477211300	1441071786	31.052261077959255	122.92179309062205	7.3	266.4090909090909	256.0
477211300	1441071787	31.052259163551167	122.92175846561706	7.3	266.47272727272724	256.0
477211300	1441071788	31.052257149240674	122.92172350484559	7.3	266.53636363636366	256.0
477211300	1441071789	31.052254999999995	122.92168799999999	7.3	266.6	256.0
477211300	1441071790	31.052252692042043	122.92165177486838	7.3	266.5888888888889	256.0
477211300	1441071791	31.052250246543558	122.92161478162127	7.3	266.5777777777778	256.0
477211300	1441071792	31.052247695922222	122.92157700452469	7.3	266.56666666666666	256.0
477211300	1441071793	31.052245072595674	122.92153842784467	7.3	266.55555555555554	256.0
477211300	1441071794	31.052242408981545	122.92149903584718	7.3	266.5444444444445	256.0
477211300	1441071795	31.052239737497384	122.92145881279811	7.3	266.53333333333336	256.0
477211300	1441071796	31.052237090560748	122.92141774296337	7.3	266.52222222222224	256.0
477211300	1441071797	31.05223450058913	122.92137581060877	7.3	266.5111111111111	256.0
477211300	1441071798	31.052232	122.92133300000002	7.3	266.5	256.0
477211300	1441071799	31.0522296121687	122.92128933727446	7.3	266.52000000000004	256.0
477211300	1441071800	31.052227324302272	122.92124501605582	7.3	266.54	256.0
477211300	1441071801	31.052225114565903	122.92120027183944	7.3	266.56	256.0
477211300	1441071802	31.052222961125157	122.92115534012065	7.3	266.58	256.0
477211300	1441071803	31.05222084214591	122.92111045639487	7.3	266.6	256.0
477211300	1441071804	31.05221873579434	122.92106585615744	7.3	266.62	256.0
477211300	1441071805	31.052216620236972	122.9210217749038	7.3	266.64	256.0
477211300	1441071806	31.052214473640664	122.92097844812938	7.3	266.66	256.0
[truncated: 4,681 more rows]
