# Supplementary material for: Maritime traffic congestion identification and ship trajectory prediction using temporal graph convolutional networks
Source: PLoS One. 2026 Mar 9;21(3):e0342781. doi: 10.1371/journal.pone.0342781 (PMC12970927; doi:10.1371/journal.pone.0342781)
Supplement: S1 File — (ZIP) [file pone.0342781.s001.zip › data/interpolation/shipid_477389600_processed.csv]

shipid	lasttime	lat	lon	sog	cog	hdg
477389600	1441065610	31.134766999999997	122.684483	7.1	221.0	242.0
477389600	1441065611	31.134749677226473	122.68446733128559	7.088888888888889	221.11111111111111	242.11111111111111
477389600	1441065612	31.134730753871544	122.68444966023878	7.0777777777777775	221.2222222222222	242.22222222222223
477389600	1441065613	31.1347103909577	122.68443014284068	7.066666666666666	221.33333333333331	242.33333333333334
477389600	1441065614	31.134688749507422	122.68440893507231	7.055555555555555	221.44444444444443	242.44444444444446
477389600	1441065615	31.134665990543244	122.68438619291453	7.044444444444444	221.55555555555557	242.55555555555557
477389600	1441065616	31.134642275087714	122.68436207234808	7.033333333333333	221.66666666666669	242.66666666666666
477389600	1441065617	31.134617764163494	122.68433672935342	7.022222222222222	221.7777777777778	242.77777777777777
477389600	1441065618	31.134592618793317	122.68431031991075	7.011111111111111	221.88888888888889	242.88888888888889
477389600	1441065619	31.134566999999997	122.684283	7.0	222.0	243.0
477389600	1441065620	31.134541068806467	122.68425492560075	7.0	222.27272727272728	243.0909090909091
477389600	1441065621	31.134514986235793	122.6842262526923	7.0	222.54545454545456	243.18181818181816
477389600	1441065622	31.134488913311177	122.68419713725353	7.0	222.81818181818184	243.27272727272728
477389600	1441065623	31.13446301105591	122.68416773526296	7.0	223.0909090909091	243.36363636363637
477389600	1441065624	31.13443744049349	122.68413820269882	7.0	223.36363636363637	243.45454545454544
477389600	1441065625	31.13441236264748	122.68410869553882	7.0	223.63636363636363	243.54545454545456
477389600	1441065626	31.13438793854166	122.68407936976047	7.0	223.9090909090909	243.6363636363636
477389600	1441065627	31.134364329199904	122.68405038134081	7.0	224.1818181818182	243.72727272727272
477389600	1441065628	31.134341695646256	122.6840218862566	7.0	224.45454545454544	243.8181818181818
477389600	1441065629	31.134320198904867	122.68399404048428	7.0	224.72727272727272	243.90909090909088
477389600	1441065630	31.134300000000003	122.683967	7.0	225.0	244.0
477389600	1441065631	31.134281205138777	122.68394087857882	6.99	225.2	244.1
477389600	1441065632	31.134263701259094	122.68391562119275	6.98	225.4	244.2
477389600	1441065633	31.13424732048144	122.68389113061323	6.97	225.60000000000002	244.3
477389600	1441065634	31.134231894926238	122.68386730961204	6.96	225.8	244.4
477389600	1441065635	31.134217256713825	122.68384406096116	6.95	226.0	244.5
477389600	1441065636	31.13420323796447	122.6838212874329	6.94	226.2	244.6
477389600	1441065637	31.134189670798317	122.68379889179981	6.930000000000001	226.4	244.7
477389600	1441065638	31.134176387335515	122.6837767768346	6.92	226.6	244.80000000000004
477389600	1441065639	31.134163219696077	122.68375484531028	6.91	226.79999999999998	244.90000000000003
477389600	1441065640	31.134149999999995	122.683733	6.9	227.0	245.00000000000003
477389600	1441065641	31.134136586362025	122.68371115359177	6.8909090909090915	227.13636363636363	245.00000000000003
477389600	1441065642	31.134122940876317	122.68368925843214	6.881818181818182	227.27272727272728	245.00000000000003
477389600	1441065643	31.134109051631928	122.6836672767823	6.872727272727273	227.4090909090909	245.00000000000003
477389600	1441065644	31.134094906717777	122.68364517090353	6.863636363636364	227.54545454545456	245.00000000000003
477389600	1441065645	31.13408049422283	122.6836229030571	6.8545454545454545	227.6818181818182	245.00000000000003
477389600	1441065646	31.134065802236023	122.68360043550433	6.845454545454546	227.8181818181818	245.00000000000003
477389600	1441065647	31.13405081884625	122.6835777305066	6.836363636363637	227.95454545454547	245.00000000000003
477389600	1441065648	31.13403553214238	122.68355475032527	6.827272727272727	228.0909090909091	245.00000000000003
477389600	1441065649	31.134019930213245	122.68353145722178	6.818181818181818	228.22727272727275	245.00000000000003
477389600	1441065650	31.13400400114767	122.68350781345762	6.8090909090909095	228.36363636363637	245.00000000000003
477389600	1441065651	31.133987733034427	122.68348378129434	6.800000000000001	228.49999999999997	245.00000000000003
477389600	1441065652	31.133971113962257	122.68345932299346	6.790909090909091	228.63636363636363	245.00000000000003
477389600	1441065653	31.133954132019905	122.6834344008166	6.781818181818182	228.77272727272725	245.00000000000003
477389600	1441065654	31.133936775296025	122.68340897702548	6.772727272727273	228.9090909090909	245.00000000000003
477389600	1441065655	31.133919031879262	122.68338301388177	6.763636363636364	229.04545454545453	245.00000000000003
477389600	1441065656	31.133900889858264	122.68335647364725	6.754545454545455	229.18181818181816	245.00000000000003
477389600	1441065657	31.133882337321573	122.68332931858379	6.745454545454546	229.3181818181818	245.00000000000003
477389600	1441065658	31.133863362357726	122.68330151095321	6.736363636363636	229.45454545454544	245.00000000000003
477389600	1441065659	31.133843953055223	122.6832730130175	6.7272727272727275	229.5909090909091	245.00000000000003
477389600	1441065660	31.133824097502515	122.68324378703866	6.718181818181819	229.72727272727272	245.00000000000003
477389600	1441065661	31.13380378378798	122.68321379527877	6.709090909090909	229.86363636363635	245.00000000000003
477389600	1441065662	31.133783000000008	122.683183	6.7	230.0	245.00000000000003
477389600	1441065663	31.133761679594127	122.68315143691113	6.7	230.11111111111111	245.00000000000003
477389600	1441065664	31.133739537495114	122.68311943550755	6.7	230.2222222222222	245.00000000000003
477389600	1441065665	31.13371623399531	122.6830873987313	6.7	230.33333333333331	245.00000000000003
477389600	1441065666	31.13369142938747	122.68305572952445	6.7	230.44444444444443	245.00000000000003
477389600	1441065667	31.133664783964754	122.68302483082918	6.7	230.55555555555554	245.00000000000003
477389600	1441065668	31.133635958020644	122.68299510558748	6.7	230.66666666666666	245.00000000000003
477389600	1441065669	31.133604611849023	122.68296695674115	6.7	230.77777777777777	245.00000000000003
477389600	1441065670	31.133570405744013	122.68294078723169	6.7	230.88888888888889	245.00000000000003
477389600	1441065671	31.133532999999996	122.682917	6.7	230.99999999999997	245.00000000000003
477389600	1441065672	31.133492220462884	122.68289580100051	6.677777777777778	231.1111111111111	245.00000000000003
477389600	1441065673	31.133448555184106	122.68287660824396	6.655555555555556	231.2222222222222	245.00000000000003
477389600	1441065674	31.13340265776587	122.68285864275576	6.633333333333334	231.33333333333331	245.00000000000003
477389600	1441065675	31.133355181810042	122.68284112556208	6.611111111111112	231.44444444444443	245.00000000000003
477389600	1441065676	31.133306780918	122.68282327769005	6.588888888888889	231.55555555555557	245.00000000000003
477389600	1441065677	31.133258108690722	122.68280432016799	6.566666666666666	231.66666666666669	245.00000000000003
477389600	1441065678	31.13320981872876	122.68278347402523	6.544444444444444	231.7777777777778	245.00000000000003
477389600	1441065679	31.133162564632087	122.68275996029217	6.522222222222222	231.8888888888889	245.00000000000003
477389600	1441065680	31.133117000000002	122.682733	6.5	232.00000000000003	245.00000000000003
477389600	1441065681	31.13307371336494	122.68270207871778	6.5	232.10000000000002	245.00000000000003
477389600	1441065682	31.133033032994685	122.68266774016396	6.5	232.20000000000002	245.00000000000003
477389600	1441065683	31.13299522209138	122.68263079259226	6.5	232.3	245.00000000000003
477389600	1441065684	31.13296054385792	122.68259204425418	6.5	232.4	245.00000000000003
477389600	1441065685	31.13292926149803	122.68255230339933	6.5	232.5	245.00000000000003
477389600	1441065686	31.13290163821641	122.68251237827542	6.5	232.60000000000002	245.00000000000003
477389600	1441065687	31.132877937218723	122.68247307712876	6.5	232.70000000000002	245.00000000000003
477389600	1441065688	31.132858421711596	122.6824352082045	6.5	232.8	245.00000000000003
477389600	1441065689	31.13284335490258	122.6823995797469	6.5	232.9	245.00000000000003
477389600	1441065690	31.132833000000005	122.682367	6.5	233.0	245.00000000000003
477389600	1441065691	31.132827440701206	122.68233804051191	6.5	233.0	245.00000000000003
477389600	1441065692	31.13282604265708	122.6823123260482	6.5	233.0	245.00000000000003
477389600	1441065693	31.132827992006295	122.68228924468028	6.5	233.0	245.00000000000003
477389600	1441065694	31.13283247488684	122.68226818448089	6.5	233.0	245.00000000000003
477389600	1441065695	31.132838677436204	122.68224853352383	6.5	233.0	245.00000000000003
477389600	1441065696	31.132845785791467	122.68222967988362	6.5	233.0	245.00000000000003
477389600	1441065697	31.13285298608933	122.68221101163535	6.5	233.0	245.00000000000003
477389600	1441065698	31.13285946446612	122.68219191685452	6.5	233.0	245.00000000000003
477389600	1441065699	31.132864407057813	122.68217178361716	6.5	233.0	245.00000000000003
477389600	1441065700	31.132866999999997	122.68215000000001	6.5	233.0	245.00000000000003
477389600	1441065701	31.132866611486307	122.68212609724702	6.490909090909091	233.0	245.00000000000003
477389600	1441065702	31.132863337944052	122.68210017926884	6.4818181818181815	233.0	245.00000000000003
477389600	1441065703	31.132857457859092	122.68207249314264	6.472727272727273	233.0	245.00000000000003
477389600	1441065704	31.132849249717413	122.68204328594557	6.463636363636364	233.0	245.00000000000003
477389600	1441065705	31.132838992005144	122.68201280475455	6.454545454545455	233.0	245.00000000000003
477389600	1441065706	31.13282696320864	122.68198129664624	6.445454545454545	233.0	245.00000000000003
477389600	1441065707	31.132813441814466	122.68194900869699	6.4363636363636365	233.0	245.00000000000003
477389600	1441065708	31.13279870630935	122.68191618798261	6.427272727272728	233.0	245.00000000000003
477389600	1441065709	31.13278303518036	122.68188308157849	6.418181818181819	233.0	245.00000000000003
477389600	1441065710	31.132766706914726	122.68184993655953	6.409090909090909	233.0	245.00000000000003
477389600	1441065711	31.13275	122.68181699999998	6.4	233.0	245.00000000000003
477389600	1441065712	31.132733152442608	122.68178447681049	6.4	233.0	245.00000000000003
477389600	1441065713	31.1327162403239	122.68175240324867	6.4	233.0	245.00000000000003
477389600	1441065714	31.132699299243928	122.6817207734089	6.4	233.0	245.00000000000003
477389600	1441065715	31.1326823648027	122.68168958138558	6.4	233.0	245.00000000000003
477389600	1441065716	31.132665472600277	122.681658821273	6.4	233.0	245.00000000000003
477389600	1441065717	31.132648658236622	122.68162848716545	6.4	233.0	245.00000000000003
477389600	1441065718	31.132631957311784	122.68159857315716	6.4	233.0	245.00000000000003
477389600	1441065719	31.132615405425714	122.68156907334232	6.4	233.0	245.00000000000003
477389600	1441065720	31.132599038178427	122.6815399818151	6.4	233.0	245.00000000000003
477389600	1441065721	31.132582891169854	122.68151129266963	6.4	233.0	245.00000000000003
477389600	1441065722	31.132567	122.68148300000001	6.4	233.0	245.00000000000003
477389600	1441065723	31.132551388792525	122.68145510443952	6.4	233.0	245.00000000000003
477389600	1441065724	31.132536035765956	122.6814276327783	6.4	233.0	245.00000000000003
477389600	1441065725	31.13252090766259	122.68140061834569	6.4	233.0	245.00000000000003
477389600	1441065726	31.132505971224727	122.6813740944712	6.4	233.0	245.00000000000003
477389600	1441065727	31.13249119319469	122.68134809448414	6.4	233.0	245.00000000000003
477389600	1441065728	31.13247654031483	122.68132265171401	6.4	233.0	245.00000000000003
477389600	1441065729	31.132461979327495	122.6812977994903	6.4	233.0	245.00000000000003
477389600	1441065730	31.13244747697508	122.68127357114246	6.4	233.0	245.00000000000003
477389600	1441065731	31.13243299999999	122.68125	6.4	233.0	245.00000000000003
477389600	1441065732	31.132418494072425	122.6812270646141	6.4	232.7777777777778	245.11111111111114
477389600	1441065733	31.132403820573575	122.68120452442264	6.4	232.55555555555557	245.22222222222226
477389600	1441065734	31.13238881981228	122.68118208408549	6.4	232.33333333333334	245.33333333333334
477389600	1441065735	31.13237333209715	122.68115944826283	6.4	232.11111111111114	245.44444444444446
477389600	1441065736	31.132357197736585	122.68113632161524	6.4	231.88888888888886	245.55555555555557
477389600	1441065737	31.13234025703876	122.68111240880361	6.4	231.66666666666663	245.66666666666669
477389600	1441065738	31.132322350311636	122.68108741448927	6.4	231.44444444444443	245.7777777777778
477389600	1441065739	31.132303317862906	122.68106104333397	6.4	231.2222222222222	245.8888888888889
477389600	1441065740	31.13228299999999	122.68103299999999	6.4	230.99999999999997	246.00000000000003
477389600	1441065741	31.13226131303877	122.68100311052771	6.390000000000001	230.89999999999998	246.20000000000002
477389600	1441065742	31.132238477329903	122.6809716864679	6.38	230.79999999999998	246.39999999999998
477389600	1441065743	31.132214789233135	122.68093916074831	6.37	230.7	246.60000000000002
477389600	1441065744	31.1321905451086	122.68090596629597	6.36	230.6	246.8
477389600	1441065745	31.132166041316825	122.68087253603699	6.35	230.5	247.0
477389600	1441065746	31.132141574218863	122.68083930289676	6.34	230.39999999999998	247.2
477389600	1441065747	31.132117440176113	122.68080669979969	6.33	230.29999999999998	247.39999999999998
477389600	1441065748	31.13209393555049	122.68077515966944	6.32	230.2	247.60000000000002
477389600	1441065749	31.132071356704227	122.68074511542883	6.31	230.1	247.8
477389600	1441065750	31.13205	122.68071700000002	6.3	230.0	248.0
477389600	1441065751	31.13203007595022	122.68069110913123	6.3	229.9	248.1
477389600	1441065752	31.132011451665267	122.68066718987755	6.3	229.8	248.2
477389600	1441065753	31.131993908404663	122.68064485212146	6.3	229.70000000000002	248.29999999999998
477389600	1441065754	31.131977227427615	122.68062370574597	6.3	229.60000000000002	248.39999999999998
477389600	1441065755	31.131961189993014	122.68060336063466	6.3	229.49999999999997	248.5
477389600	1441065756	31.131945577359485	122.68058342667166	6.3	229.39999999999998	248.6
477389600	1441065757	31.1319301707854	122.68056351374148	6.3	229.29999999999998	248.7
477389600	1441065758	31.13191475152891	122.68054323172909	6.3	229.2	248.79999999999998
477389600	1441065759	31.131899100847896	122.68052219052	6.3	229.1	248.89999999999998
477389600	1441065760	31.131883000000002	122.6805	6.3	229.0	248.99999999999997
477389600	1441065761	31.13186628345173	122.68047637476265	6.291666666666666	229.08333333333334	249.08333333333331
477389600	1441065762	31.13184899850611	122.68045144823031	6.283333333333333	229.16666666666666	249.16666666666669
477389600	1441065763	31.13183124567552	122.6804254585323	6.275	229.25	249.25000000000003
477389600	1441065764	31.131813125472426	122.68039864379773	6.266666666666667	229.33333333333334	249.33333333333331
477389600	1441065765	31.131794738409518	122.68037124215539	6.258333333333333	229.41666666666669	249.41666666666666
477389600	1441065766	31.131776184999637	122.68034349173381	6.25	229.49999999999997	249.5
477389600	1441065767	31.131757565755876	122.68031563066124	6.241666666666667	229.58333333333331	249.58333333333334
477389600	1441065768	31.131738981191475	122.68028789706557	6.233333333333333	229.66666666666666	249.66666666666669
477389600	1441065769	31.131720531819937	122.68026052907445	6.225	229.75	249.75
477389600	1441065770	31.131702318154897	122.68023376481514	6.216666666666667	229.83333333333334	249.83333333333334
477389600	1441065771	31.13168444071024	122.68020784241477	6.208333333333334	229.91666666666666	249.91666666666669
477389600	1441065772	31.131667	122.68018300000001	6.2	230.0	250.00000000000003
477389600	1441065773	31.131650056385503	122.68015936553476	6.2	230.2222222222222	250.11111111111114
477389600	1441065774	31.13163350961664	122.68013662633216	6.2	230.44444444444443	250.22222222222223
477389600	1441065775	31.131617219290153	122.68011435954315	6.2	230.66666666666666	250.33333333333334
477389600	1441065776	31.131601045002444	122.6800921423191	6.2	230.88888888888889	250.44444444444446
477389600	1441065777	31.13158484634968	122.68006955181173	6.2	231.11111111111114	250.55555555555557
477389600	1441065778	31.131568482927708	122.68004616517325	6.2	231.33333333333337	250.66666666666669
477389600	1441065779	31.131551814332045	122.68002155955634	6.2	231.55555555555557	250.7777777777778
477389600	1441065780	31.131534700157882	122.67999531211407	6.2	231.7777777777778	250.8888888888889
477389600	1441065781	31.13151699999999	122.679967	6.2	232.00000000000003	251.0
477389600	1441065782	31.13149862957258	122.67993634007262	6.19	232.10000000000002	251.1
477389600	1441065783	31.131479729068975	122.67990360800789	6.18	232.20000000000002	251.2
477389600	1441065784	31.131460494802678	122.67986921918566	6.17	232.3	251.29999999999998
477389600	1441065785	31.131441123087512	122.67983358898518	6.16	232.4	251.39999999999998
477389600	1441065786	31.13142181023773	122.67979713278514	6.15	232.5	251.50000000000003
477389600	1441065787	31.131402752568015	122.67976026596355	6.14	232.60000000000002	251.60000000000002
477389600	1441065788	31.131384146393508	122.6797234038978	6.13	232.70000000000002	251.70000000000002
477389600	1441065789	31.131366188029887	122.67968696196462	6.12	232.8	251.8
477389600	1441065790	31.131349073793196	122.67965135554016	6.109999999999999	232.9	251.9
477389600	1441065791	31.13133300000001	122.679617	6.1	233.0	252.0
477389600	1441065792	31.131318093628323	122.6795841973764	6.1	233.11111111111111	252.0
477389600	1441065793	31.1313042043006	122.67955279633034	6.1	233.22222222222223	252.0
477389600	1441065794	31.13129111230015	122.6795225321804	6.1	233.33333333333334	252.0
477389600	1441065795	31.131278597909944	122.67949314024575	6.1	233.44444444444446	252.0
477389600	1441065796	31.131266441412723	122.67946435584587	6.1	233.55555555555557	252.0
477389600	1441065797	31.13125442309099	122.67943591430078	6.1	233.66666666666666	252.0
477389600	1441065798	31.131242323226985	122.67940755093085	6.1	233.77777777777777	252.0
477389600	1441065799	31.131229922102726	122.67937900105687	6.1	233.88888888888889	252.0
477389600	1441065800	31.131217	122.67935	6.1	234.0	252.0
477389600	1441065801	31.131203390255354	122.67932034821378	6.1	234.08333333333334	252.08333333333334
477389600	1441065802	31.131189138425185	122.67929010667959	6.1	234.16666666666669	252.16666666666669
477389600	1441065803	31.13117434312094	122.6792594015106	6.1	234.24999999999997	252.24999999999997
477389600	1441065804	31.131159102954225	122.67922835881983	6.1	234.33333333333331	252.33333333333331
477389600	1441065805	31.1311435165367	122.67919710472005	6.1	234.41666666666669	252.41666666666669
477389600	1441065806	31.13112768248022	122.67916576532386	6.1	234.49999999999997	252.49999999999997
477389600	1441065807	31.131111699396698	122.67913446674362	6.1	234.58333333333331	252.58333333333331
477389600	1441065808	31.131095665898208	122.67910333509148	6.1	234.66666666666666	252.66666666666666
477389600	1441065809	31.13107968059695	122.67907249647945	6.1	234.75	252.75
477389600	1441065810	31.131063842105178	122.6790420770192	6.1	234.83333333333334	252.83333333333334
477389600	1441065811	31.131048249035363	122.67901220282225	6.1	234.91666666666663	252.91666666666663
477389600	1441065812	31.131033	122.678983	6.1	235.0	253.0
477389600	1441065813	31.13101815801321	122.6789545191161	6.0874999999999995	235.125	253.0
477389600	1441065814	31.13100364369507	122.67892650854452	6.074999999999999	235.24999999999997	253.0
477389600	1441065815	31.130989342066865	122.67889864111208	6.0625	235.375	253.0
477389600	1441065816	31.130975138149605	122.678870589646	6.05	235.5	253.0
477389600	1441065817	31.130960916964007	122.6788420269737	6.0375	235.62500000000003	253.0
477389600	1441065818	31.130946563530525	122.6788126259231	6.025	235.75000000000006	253.0
477389600	1441065819	31.130931962869255	122.67878205932236	6.0125	235.875	253.0
477389600	1441065820	31.130916999999997	122.67875	6.0	236.00000000000003	253.0
477389600	1441065821	31.130901588027434	122.67871626709847	6.0	236.09090909090912	253.0
477389600	1441065822	31.130885752397212	122.6786812650144	6.0	236.1818181818182	253.0
477389600	1441065823	31.130869546640692	122.67864554445751	6.0	236.2727272727273	253.0
477389600	1441065824	31.130853024289863	122.67860965613713	6.0	236.3636363636364	253.0
477389600	1441065825	31.130836238877304	122.6785741507621	6.0	236.45454545454547	253.0
477389600	1441065826	31.130819243936187	122.67853957904082	6.0	236.5454545454546	253.0
477389600	1441065827	31.130802093000245	122.67850649168118	6.0	236.63636363636363	253.0
477389600	1441065828	31.13078483960379	122.67847543939061	6.0	236.72727272727275	253.0
477389600	1441065829	31.130767537281507	122.67844697287599	6.0	236.81818181818184	253.0
477389600	1441065830	31.130750239568474	122.67842164284379	6.0	236.9090909090909	253.0
477389600	1441065831	31.130732999999996	122.67839999999998	6.0	237.00000000000003	253.0
477389600	1441065832	31.1307158295316	122.67838237052777	6.01	237.20000000000002	253.0
477389600	1441065833	31.130698568799087	122.67836818252093	6.02	237.39999999999998	253.0
477389600	1441065834	31.130681015857856	122.67835663955145	6.03	237.60000000000002	253.0
477389600	1441065835	31.130662968762802	122.678346945192	6.04	237.8	253.0
477389600	1441065836	31.130644225568474	122.67833830301589	6.05	238.0	253.0
477389600	1441065837	31.130624584329176	122.67832991659704	6.06	238.2	253.0
477389600	1441065838	31.13060384309897	122.67832098951013	6.069999999999999	238.39999999999998	253.0
477389600	1441065839	31.130581799931726	122.67831072533058	6.08	238.60000000000002	253.0
477389600	1441065840	31.130558252880988	122.67829832763474	6.09	238.8	253.0
477389600	1441065841	31.130532999999993	122.67828300000001	6.1	239.0	253.0
477389600	1441065842	31.13050595917628	122.67826413147218	6.1	239.11111111111111	253.0
477389600	1441065843	31.130477527636657	122.67824185296631	6.1	239.2222222222222	253.0
477389600	1441065844	31.13044822244274	122.67821648086417	6.1	239.33333333333331	253.0
477389600	1441065845	31.13041856065617	122.67818833154686	6.1	239.44444444444443	253.0
477389600	1441065846	31.130389059338683	122.67815772139453	6.1	239.55555555555554	253.0
477389600	1441065847	31.1303602355521	122.67812496678633	6.1	239.66666666666666	253.0
477389600	1441065848	31.130332606358547	122.67809038410026	6.1	239.77777777777777	253.0
477389600	1441065849	31.1303066888203	122.67805428971297	6.1	239.88888888888889	253.0
477389600	1441065850	31.130283	122.678017	6.1	239.99999999999997	253.0
477389600	1441065851	31.13026193119152	122.67797883028024	6.090909090909091	239.90909090909088	253.0
477389600	1441065852	31.130243370612874	122.67794009165071	6.081818181818181	239.8181818181818	253.0
477389600	1441065853	31.130227080713322	122.67790109415321	6.072727272727272	239.72727272727272	253.0
477389600	1441065854	31.130212823942557	122.67786214782961	6.0636363636363635	239.6363636363636	253.0
477389600	1441065855	31.130200362750614	122.67782356272193	6.054545454545455	239.54545454545453	253.0
477389600	1441065856	31.130189459587875	122.67778564887244	6.045454545454545	239.45454545454544	253.0
477389600	1441065857	31.130179876905096	122.67774871632379	6.036363636363636	239.36363636363637	253.0
477389600	1441065858	31.130171377153374	122.67771307511882	6.027272727272727	239.27272727272728	253.0
477389600	1441065859	31.130163722784136	122.67767903530078	6.0181818181818185	239.18181818181816	253.0
477389600	1441065860	31.13015667624903	122.67764690691321	6.009090909090909	239.0909090909091	253.0
477389600	1441065861	31.130149999999993	122.677617	6.0	239.0	253.0
477389600	1441065862	31.130143481987787	122.67758950716416	6.0	239.0	253.0
477389600	1441065863	31.13013701215786	122.67756415124491	6.0	239.0	253.0
477389600	1441065864	31.130130505953915	122.67754053764048	6.0	239.0	253.0
477389600	1441065865	31.130123878819337	122.67751827174942	6.0	239.0	253.0
477389600	1441065866	31.130117046197153	122.67749695897044	6.0	239.0	253.0
477389600	1441065867	31.130109923530114	122.67747620470237	6.0	239.0	253.0
477389600	1441065868	31.130102426260706	122.67745561434428	6.0	239.0	253.0
477389600	1441065869	31.13009446983115	122.67743479329543	6.0	239.0	253.0
477389600	1441065870	31.130085969683424	122.67741334695526	6.0	239.0	253.0
477389600	1441065871	31.130076841259225	122.67739088072346	6.0	239.0	253.0
477389600	1441065872	31.130066999999997	122.677367	6.0	239.0	253.0
477389600	1441065873	31.130056389743665	122.67734141823095	6.0	239.0	253.0
477389600	1441065874	31.130045067915532	122.6773142810459	6.0	239.0	253.0
477389600	1441065875	31.130033120337878	122.67728584212004	6.0	239.0	253.0
477389600	1441065876	31.130020632833126	122.67725635512852	6.0	239.0	253.0
477389600	1441065877	31.130007691224	122.6772260737462	6.0	239.0	253.0
477389600	1441065878	31.129994381333315	122.67719525164776	6.0	239.0	253.0
477389600	1441065879	31.129980788984195	122.67716414250764	6.0	239.0	253.0
477389600	1441065880	31.129966999999994	122.67713299999998	6.0	239.0	253.0
477389600	1441065881	31.129953080002352	122.67710201936079	6.0	239.0	253.0909090909091
477389600	1441065882	31.12993901380526	122.67707116207407	6.0	239.0	253.18181818181816
477389600	1441065883	31.129924766020682	122.67704033118592	6.0	239.0	253.27272727272725
477389600	1441065884	31.12991030126049	122.67700942974257	6.0	239.0	253.36363636363637
477389600	1441065885	31.129895584136477	122.67697836079039	6.0	239.0	253.45454545454547
477389600	1441065886	31.129880579260323	122.67694702737573	6.0	239.0	253.54545454545453
477389600	1441065887	31.129865251243647	122.67691533254528	6.0	239.0	253.63636363636365
477389600	1441065888	31.129849564697935	122.6768831793456	6.0	239.0	253.72727272727275
477389600	1441065889	31.12983348423457	122.67685047082352	6.0	239.0	253.81818181818187
477389600	1441065890	31.12981697446487	122.67681711002598	6.0	239.0	253.9090909090909
477389600	1441065891	31.129800000000003	122.676783	6.0	239.0	254.00000000000003
477389600	1441065892	31.12978256153938	122.6767481144304	6.0	239.0	254.00000000000003
477389600	1441065893	31.129764804135764	122.67671270955236	6.0	239.0	254.00000000000003
477389600	1441065894	31.129746908930525	122.67667711223825	6.0	239.0	254.00000000000003
477389600	1441065895	31.129729057065457	122.67664164935985	6.0	239.0	254.00000000000003
477389600	1441065896	31.129711429682633	122.67660664778853	6.0	239.0	254.00000000000003
477389600	1441065897	31.129694207924572	122.67657243439506	6.0	239.0	254.00000000000003
477389600	1441065898	31.129677572934032	122.67653933604979	6.0	239.0	254.00000000000003
477389600	1441065899	31.12966170585411	122.67650767962259	6.0	239.0	254.00000000000003
477389600	1441065900	31.12964678782824	122.67647779198295	6.0	239.0	254.00000000000003
477389600	1441065901	31.129633000000002	122.67645000000002	6.0	239.0	254.00000000000003
477389600	1441065902	31.129620443379153	122.67642448828998	6.0	239.0	254.00000000000003
477389600	1441065903	31.129608898439013	122.67640087245863	6.0	239.0	254.00000000000003
477389600	1441065904	31.129598065518387	122.67637862585963	6.0	239.0	254.00000000000003
477389600	1441065905	31.12958764495567	122.67635722184728	6.0	239.0	254.00000000000003
477389600	1441065906	31.12957733708891	122.67633613377642	6.0	239.0	254.00000000000003
477389600	1441065907	31.129566842255763	122.67631483500237	6.0	239.0	254.00000000000003
477389600	1441065908	31.129555860793552	122.67629279888104	6.0	239.0	254.00000000000003
477389600	1441065909	31.12954409303923	122.67626949876875	6.0	239.0	254.00000000000003
477389600	1441065910	31.129531239329356	122.67624440802251	6.0	239.0	254.00000000000003
477389600	1441065911	31.129517000000003	122.67621700000001	6.0	239.0	254.00000000000003
477389600	1441065912	31.12950117591512	122.67618693145148	6.0	238.9	254.00000000000003
477389600	1441065913	31.12948397005213	122.67615459269439	6.0	238.8	254.00000000000003
477389600	1441065914	31.12946568591726	122.67612055743743	6.0	238.70000000000002	254.00000000000003
477389600	1441065915	31.1294466270172	122.67608539938853	6.0	238.60000000000002	254.00000000000003
477389600	1441065916	31.129427096859228	122.67604969225482	6.0	238.50000000000003	254.00000000000003
477389600	1441065917	31.129407398951304	122.67601400974256	6.0	238.39999999999998	254.00000000000003
477389600	1441065918	31.129387836801982	122.67597892555699	6.0	238.29999999999998	254.00000000000003
477389600	1441065919	31.129368713920393	122.6759450134025	6.0	238.2	254.00000000000003
477389600	1441065920	31.129350333816323	122.6759128469826	6.0	238.1	254.00000000000003
477389600	1441065921	31.129333	122.67588300000001	6.0	238.0	254.00000000000003
477389600	1441065922	31.12931694221283	122.67585589225365	6.0	237.9090909090909	254.09090909090912
477389600	1441065923	31.12930209511911	122.67583132792998	6.0	237.81818181818184	254.1818181818182
477389600	1441065924	31.129288319613526	122.67580895731273	6.0	237.72727272727272	254.2727272727273
477389600	1441065925	31.129275476590344	122.6757884306862	6.0	237.63636363636363	254.3636363636364
477389600	1441065926	31.129263426943535	122.67576939833515	6.0	237.54545454545456	254.45454545454547
477389600	1441065927	31.12925203156685	122.67575151054464	6.0	237.45454545454547	254.5454545454546
477389600	1441065928	31.129241151353753	122.6757344176001	6.0	237.3636363636364	254.63636363636363
477389600	1441065929	31.129230647197517	122.67571776978724	6.0	237.27272727272728	254.72727272727275
477389600	1441065930	31.129220379991235	122.67570121739209	6.0	237.1818181818182	254.81818181818184
477389600	1441065931	31.12921021062782	122.67568441070084	6.0	237.09090909090912	254.9090909090909
477389600	1441065932	31.1292	122.67566699999999	6.0	237.00000000000003	255.00000000000003
477389600	1441065933	31.129189608596107	122.67564866929281	5.988888888888889	237.00000000000003	255.11111111111111
477389600	1441065934	31.12917889528744	122.67562923744893	5.977777777777778	237.00000000000003	255.22222222222223
477389600	1441065935	31.129167718540945	122.6756085570547	5.966666666666667	237.00000000000003	255.33333333333334
477389600	1441065936	31.12915593682349	122.6755864806967	5.955555555555556	237.00000000000003	255.44444444444446
477389600	1441065937	31.129143408601745	122.67556286096176	5.944444444444445	237.00000000000003	255.55555555555557
477389600	1441065938	31.12912999234227	122.67553755043699	5.933333333333334	237.00000000000003	255.66666666666669
477389600	1441065939	31.129115546511425	122.67551040170984	5.9222222222222225	237.00000000000003	255.77777777777777
477389600	1441065940	31.12909992957534	122.67548126736811	5.911111111111111	237.00000000000003	255.88888888888889
477389600	1441065941	31.129082999999998	122.67545	5.9	237.00000000000003	256.0
477389600	1441065942	31.129064705879323	122.67541658161512	5.890000000000001	237.10000000000002	256.1
477389600	1441065943	31.129045353820292	122.67538151190695	5.88	237.20000000000002	256.2
477389600	1441065944	31.12902534005865	122.675345419989	5.87	237.3	256.3
477389600	1441065945	31.129005060830856	122.67530893497378	5.86	237.39999999999998	256.4
477389600	1441065946	31.128984912373994	122.67527268597263	5.85	237.49999999999997	256.5
477389600	1441065947	31.128965290925905	122.67523730209578	5.84	237.60000000000002	256.6
477389600	1441065948	31.128946592725093	122.67520341245233	5.83	237.70000000000002	256.7
477389600	1441065949	31.128929214010668	122.67517164615049	5.82	237.8	256.8
477389600	1441065950	31.128913551022286	122.67514263229748	5.81	237.9	256.9
477389600	1441065951	31.128900000000005	122.67511700000001	5.8	238.0	257.0
477389600	1441065952	31.128888804176714	122.67509512430549	5.809090909090909	238.09090909090912	257.0909090909091
477389600	1441065953	31.128879594755258	122.67507636402644	5.818181818181818	238.18181818181816	257.1818181818182
477389600	1441065954	31.12887184993037	122.67505982391764	5.827272727272727	238.27272727272728	257.27272727272725
477389600	1441065955	31.128865047896138	122.67504460873475	5.836363636363636	238.36363636363637	257.3636363636364
477389600	1441065956	31.12885866684619	122.67502982323418	5.845454545454546	238.45454545454544	257.45454545454544
477389600	1441065957	31.12885218497372	122.67501457217291	5.8545454545454545	238.54545454545456	257.54545454545456
477389600	1441065958	31.12884508047148	122.67499796030859	5.863636363636364	238.6363636363636	257.6363636363636
477389600	1441065959	31.128836831531753	122.67497909239941	5.872727272727273	238.72727272727272	257.7272727272727
477389600	1441065960	31.1288269163462	122.6749570732045	5.881818181818182	238.81818181818184	257.8181818181818
477389600	1441065961	31.128814813105677	122.6749310074841	5.8909090909090915	238.90909090909088	257.9090909090909
477389600	1441065962	31.12879999999999	122.6749	5.9	239.0	258.0
477389600	1441065963	31.128782173337225	122.6748635469063	5.8875	239.125	258.0
477389600	1441065964	31.128761901903253	122.6748227099199	5.875	239.24999999999997	258.0
477389600	1441065965	31.12873997260467	122.67477894214657	5.8625	239.375	258.0
477389600	1441065966	31.128717172349717	122.67473369668981	5.85	239.49999999999997	258.0
477389600	1441065967	31.128694288048614	122.67468842665028	5.8375	239.62499999999997	258.0
477389600	1441065968	31.128672106613568	122.67464458512582	5.825	239.75	258.0
477389600	1441065969	31.12865141495875	122.67460362521152	5.8125	239.87499999999997	258.0
477389600	1441065970	31.128632999999994	122.674567	5.8	239.99999999999997	258.0
477389600	1441065971	31.12861744372936	122.67453577505567	5.8	240.0909090909091	258.0
477389600	1441065972	31.128604508438745	122.67450946583732	5.8	240.18181818181816	258.0
477389600	1441065973	31.12859375149379	122.67448720027888	5.8	240.27272727272725	258.0
477389600	1441065974	31.128584730259135	122.67446810631576	5.8	240.36363636363637	258.0
477389600	1441065975	31.128577002098595	122.67445131188447	5.8	240.45454545454547	258.0
477389600	1441065976	31.128570124375404	122.6744359449224	5.8	240.54545454545453	258.0
477389600	1441065977	31.128563654452268	122.67442113336756	5.8	240.63636363636363	258.0
477389600	1441065978	31.128557149691506	122.6744060051585	5.8	240.72727272727275	258.0
477389600	1441065979	31.12855016745501	122.67438968823433	5.8	240.81818181818187	258.0
477389600	1441065980	31.12854226510423	122.67437131053468	5.8	240.9090909090909	258.0
477389600	1441065981	31.12853300000001	122.67435	5.8	241.00000000000003	258.0
477389600	1441065982	31.12852205606356	122.67432513054598	5.8	241.09090909090912	258.0
477389600	1441065983	31.128509623459905	122.67429705998646	5.8	241.1818181818182	258.0
477389600	1441065984	31.128496018915286	122.67426639210944	5.8	241.2727272727273	258.0
477389600	1441065985	31.128481559156356	122.67423373070235	5.8	241.3636363636364	258.0
477389600	1441065986	31.128466560910276	122.67419967955202	5.8	241.45454545454547	258.0
477389600	1441065987	31.128451340904757	122.67416484244438	5.8	241.54545454545456	258.0
477389600	1441065988	31.128436215868135	122.67412982316472	5.8	241.63636363636363	258.0
477389600	1441065989	31.12842150252942	122.6740952254973	5.8	241.72727272727275	258.0
477389600	1441065990	31.12840751761822	122.67406165322566	5.8	241.81818181818184	258.0
477389600	1441065991	31.128394577864817	122.67402971013254	5.8	241.9090909090909	258.0
477389600	1441065992	31.128382999999996	122.67400000000002	5.8	242.0	258.0
477389600	1441065993	31.128372974081802	122.67397292123768	5.8	242.11111111111111	258.0
477389600	1441065994	31.12836418347555	122.67394805076734	5.8	242.22222222222223	258.0
477389600	1441065995	31.128356184872874	122.6739247601398	5.8	242.33333333333334	258.0
477389600	1441065996	31.128348534964825	122.67390242090643	5.8	242.44444444444446	258.0
477389600	1441065997	31.128340790442028	122.67388040461942	5.8	242.55555555555557	258.0
477389600	1441065998	31.128332507994642	122.67385808283153	5.8	242.66666666666666	258.0
477389600	1441065999	31.12832324431242	122.67383482709609	5.8	242.77777777777777	258.0
477389600	1441066000	31.128312556084616	122.67381000896727	5.8	242.88888888888889	258.0
477389600	1441066001	31.1283	122.673783	5.8	243.0	258.0
477389600	1441066002	31.128285252369054	122.67375337114912	5.8	243.11111111111111	258.0
477389600	1441066003	31.12826846799152	122.67372149096536	5.8	243.22222222222223	258.0
477389600	1441066004	31.12824992128988	122.67368792739792	5.8	243.33333333333331	258.0
477389600	1441066005	31.128229886687055	122.67365324839538	5.8	243.44444444444443	258.0
477389600	1441066006	31.128208638606583	122.67361802190561	5.8	243.55555555555554	258.0
477389600	1441066007	31.128186451472608	122.6735828158756	5.8	243.66666666666666	258.0
477389600	1441066008	31.12816359970986	122.67354819825144	5.8	243.77777777777777	258.0
477389600	1441066009	31.128140357743685	122.67351473697819	5.8	243.88888888888889	258.0
477389600	1441066010	31.128116999999996	122.673483	5.8	244.0	258.0
477389600	1441066011	31.128093790454905	122.6734534101599	5.8	244.0	258.0
477389600	1441066012	31.128070951283462	122.6734258098994	5.8	244.0	258.0
477389600	1441066013	31.12804869421012	122.6733998965599	5.8	244.0	258.0
477389600	1441066014	31.128027230959045	122.67337536748286	5.8	244.0	258.0
477389600	1441066015	31.1280067732541	122.67335192000989	5.8	244.0	258.0
477389600	1441066016	31.12798753281887	122.6733292514827	5.8	244.0	258.0
477389600	1441066017	31.127969721376775	122.67330705924317	5.8	244.0	258.0
477389600	1441066018	31.127953550650986	122.6732850406332	5.8	244.0	258.0
477389600	1441066019	31.127939232364458	122.67326289299471	5.8	244.0	258.0
477389600	1441066020	31.127926978239937	122.67324031366971	5.8	244.0	258.0
477389600	1441066021	31.127916999999993	122.673217	5.8	244.0	258.0
477389600	1441066022	31.127909403396785	122.67319270543767	5.8	244.0	258.0
477389600	1441066023	31.127903870301807	122.67316740787622	5.8	244.0	258.0
477389600	1441066024	31.127899976616387	122.67314114131982	5.8	244.0	258.0
477389600	1441066025	31.127897298241848	122.67311393977295	5.8	244.0	258.0
477389600	1441066026	31.127895411079564	122.67308583724052	5.8	244.0	258.0
477389600	1441066027	31.127893891030887	122.67305686772791	5.8	244.0	258.0
477389600	1441066028	31.127892313997183	122.67302706524093	5.8	244.0	258.0
477389600	1441066029	31.127890255879848	122.67299646378588	5.8	244.0	258.0
477389600	1441066030	31.127887292580308	122.67296509736975	5.8	244.0	258.0
477389600	1441066031	31.12788299999999	122.672933	5.8	244.0	258.0
477389600	1441066032	31.12787705940699	122.6729002249092	5.8	244.0	258.0
477389600	1441066033	31.127869573536124	122.67286690222814	5.8	244.0	258.0
477389600	1441066034	31.127860750488907	122.67283318131177	5.8	244.0	258.0
477389600	1441066035	31.127850798367056	122.67279921151486	5.8	244.0	258.0
477389600	1441066036	31.127839925272422	122.67276514219168	5.8	244.0	258.0
477389600	1441066037	31.127828339307033	122.67273112269629	5.8	244.0	258.0
477389600	1441066038	31.127816248573044	122.67269730238232	5.8	244.0	258.0
477389600	1441066039	31.12780386117282	122.672663830603	5.8	244.0	258.0
477389600	1441066040	31.127791385208774	122.67263085671122	5.8	244.0	258.0
477389600	1441066041	31.12777902878359	122.6725985300595	5.8	244.0	258.0
477389600	1441066042	31.127767	122.672567	5.8	244.0	258.0
477389600	1441066043	31.12775547291178	122.67253640118062	5.788888888888889	244.0	258.0
477389600	1441066044	31.12774448537628	122.6725068094335	5.777777777777778	244.0	258.0
477389600	1441066045	31.127734041201737	122.67247828588688	5.766666666666667	244.0	258.0
477389600	1441066046	31.127724144196456	122.67245089166902	5.7555555555555555	244.0	258.0
477389600	1441066047	31.127714798168718	122.67242468790812	5.7444444444444445	244.0	258.0
477389600	1441066048	31.12770600692688	122.6723997357325	5.733333333333333	244.0	258.0
477389600	1441066049	31.12769777427926	122.67237609627041	5.722222222222222	244.0	258.0
477389600	1441066050	31.12769010403418	122.67235383065012	5.711111111111111	244.0	258.0
477389600	1441066051	31.127683	122.672333	5.7	244.0	258.0
477389600	1441066052	31.127676422046097	122.67231356538309	5.7	244.0	258.0
477389600	1441066053	31.12767015428584	122.67229508760178	5.7	244.0	258.0
477389600	1441066054	31.127663936893345	122.67227702739343	5.7	244.0	258.0
477389600	1441066055	31.127657510042408	122.67225884549578	5.7	244.0	258.0
477389600	1441066056	31.127650613906535	122.67224000264702	5.7	244.0	258.0
477389600	1441066057	31.127642988658877	122.67221995958556	5.7	244.0	258.0
477389600	1441066058	31.127634374472272	122.67219817705033	5.7	244.0	258.0
477389600	1441066059	31.12762451151909	122.67217411578082	5.7	244.0	258.0
477389600	1441066060	31.12761313997125	122.67214723651708	5.7	244.0	258.0
477389600	1441066061	31.127599999999994	122.672117	5.7	244.0	258.0
477389600	1441066062	31.127584956207308	122.67208311139235	5.7	244.0	258.0
477389600	1441066063	31.127568370920486	122.67204625354103	5.7	244.0	258.0
477389600	1441066064	31.12755073089895	122.67200735371287	5.7	244.0	258.0
477389600	1441066065	31.127532522903078	122.67196733917345	5.7	244.0	258.0
477389600	1441066066	31.127514233694367	122.67192713718693	5.7	244.0	258.0
477389600	1441066067	31.127496350035457	122.6718876750159	5.7	244.0	258.0
477389600	1441066068	31.127479358690074	122.67184987992142	5.7	244.0	258.0
477389600	1441066069	31.12746374642302	122.67181467916328	5.7	244.0	258.0
477389600	1441066070	31.127449999999996	122.671783	5.7	244.0	258.0
477389600	1441066071	31.12743846031959	122.6717554953463	5.7	244.0	258.0
477389600	1441066072	31.12742888480965	122.67173172074472	5.7	244.0	258.0
477389600	1441066073	31.127420885029515	122.67171095739576	5.7	244.0	258.0
477389600	1441066074	31.12741407253785	122.6716924865009	5.7	244.0	258.0
477389600	1441066075	31.12740805889273	122.67167558926235	5.7	244.0	258.0
477389600	1441066076	31.12740245565177	122.67165954688281	5.7	244.0	258.0
477389600	1441066077	31.12739687437224	122.67164364056553	5.7	244.0	258.0
477389600	1441066078	31.127390926611003	122.67162715151422	5.7	244.0	258.0
477389600	1441066079	31.127384223924576	122.67160936093296	5.7	244.0	258.0
477389600	1441066080	31.12737637786905	122.67158955002643	5.7	244.0	258.0
477389600	1441066081	31.127366999999992	122.671567	5.7	244.0	258.0
477389600	1441066082	31.127355815358662	122.67154119234637	5.7	243.9	258.0
477389600	1441066083	31.127343002931166	122.67151240970509	5.7	243.8	258.0
477389600	1441066084	31.127328855190086	122.67148113500191	5.7	243.70000000000002	258.0
477389600	1441066085	31.127313664608316	122.67144785116228	5.7	243.60000000000002	258.0
477389600	1441066086	31.127297723659137	122.67141304111101	5.7	243.50000000000003	258.0
477389600	1441066087	31.127281324816238	122.67137718777226	5.7	243.39999999999998	258.0
477389600	1441066088	31.12726476055384	122.67134077406952	5.7	243.29999999999998	258.0
477389600	1441066089	31.127248323346727	122.67130428292542	5.7	243.2	258.0
477389600	1441066090	31.12723230567018	122.67126819726187	5.7	243.1	258.0
477389600	1441066091	31.127216999999998	122.67123299999999	5.7	243.0	258.0
477389600	1441066092	31.12720262647728	122.67119906693776	5.7	243.0	258.0
477389600	1441066093	31.127189115902187	122.67116634538321	5.7	243.0	258.0
477389600	1441066094	31.127176326739484	122.67113467552214	5.7	243.0	258.0
477389600	1441066095	31.12716411745378	122.67110389754073	5.7	243.0	258.0
477389600	1441066096	31.127152346509458	122.6710738516255	5.7	243.0	258.0
477389600	1441066097	31.127140872370788	122.67104437796318	5.7	243.0	258.0
477389600	1441066098	31.127129553501824	122.6710153167408	5.7	243.0	258.0
477389600	1441066099	31.127118248366546	122.67098650814563	5.7	243.0	258.0
477389600	1441066100	31.127106815428736	122.6709577923652	5.7	243.0	258.0
477389600	1441066101	31.127095113152055	122.67092900958733	5.7	243.0	258.0
477389600	1441066102	31.127082999999995	122.6709	5.7	243.0	258.0
477389600	1441066103	31.12707039045371	122.67087068664169	5.7	243.0	258.0
477389600	1441066104	31.127057423065313	122.67084132395162	5.7	243.0	258.0
477389600	1441066105	31.12704429240499	122.67081224921881	5.7	243.0	258.0
477389600	1441066106	31.12703119304317	122.67078379973185	5.7	243.0	258.0
477389600	1441066107	31.127018319550633	122.67075631277886	5.7	243.0	258.0
477389600	1441066108	31.127005866498383	122.67073012564768	5.7	243.0	258.0
477389600	1441066109	31.126994028457677	122.6707055756257	5.7	243.0	258.0
477389600	1441066110	31.126983000000003	122.67068300000001	5.7	243.0	258.0
477389600	1441066111	31.126972909756468	122.67066258996992	5.7	243.0	258.0
477389600	1441066112	31.126963622596378	122.67064395238461	5.7	243.0	258.0
477389600	1441066113	31.126954937448165	122.67062654800623	5.7	243.0	258.0
477389600	1441066114	31.126946653239916	122.67060983759721	5.7	243.0	258.0
477389600	1441066115	31.126938568899458	122.67059328192043	5.7	243.0	258.0
477389600	1441066116	31.12693048335433	122.67057634173909	5.7	243.0	258.0
477389600	1441066117	31.126922195531776	122.67055847781668	5.7	243.0	258.0
477389600	1441066118	31.126913504358704	122.6705391509171	5.7	243.0	258.0
477389600	1441066119	31.12690420876172	122.67051782180452	5.7	243.0	258.0
477389600	1441066120	31.126894107666953	122.67049395124374	5.7	243.0	258.0
477389600	1441066121	31.126883	122.67046699999999	5.7	243.0	258.0
477389600	1441066122	31.126870762360305	122.67043665242085	5.7	243.0	258.0
477389600	1441066123	31.126857582044845	122.67040348718092	5.7	243.0	258.0
477389600	1441066124	31.12684372402558	122.67036830653609	5.7	243.0	258.0
477389600	1441066125	31.126829453275196	122.67033191274132	5.7	243.0	258.0
477389600	1441066126	31.126815034767272	122.6702951080509	5.7	243.0	258.0
477389600	1441066127	31.126800733476223	122.67025869471813	5.7	243.0	258.0
477389600	1441066128	31.126786814377418	122.67022347499542	5.7	243.0	258.0
477389600	1441066129	31.126773542447047	122.6701902511344	5.7	243.0	258.0
477389600	1441066130	31.12676118266206	122.67015982538584	5.7	243.0	258.0
477389600	1441066131	31.12675	122.67013300000002	5.7	243.0	258.0
477389600	1441066132	31.126740161419175	122.67011028572516	5.7	243.0	258.0
477389600	1441066133	31.12673144179905	122.67009102730367	5.7	243.0	258.0
477389600	1441066134	31.12672351799862	122.67007427797732	5.7	243.0	258.0
477389600	1441066135	31.126716066876273	122.67005909098847	5.7	243.0	258.0
477389600	1441066136	31.12670876528979	122.6700445195802	5.7	243.0	258.0
477389600	1441066137	31.126701290096516	122.67002961699599	5.7	243.0	258.0
477389600	1441066138	31.126693318153396	122.67001343647989	5.7	243.0	258.0
477389600	1441066139	31.126684526316822	122.66999503127649	5.7	243.0	258.0
477389600	1441066140	31.12667459144261	122.66997345463105	5.7	243.0	258.0
477389600	1441066141	31.126663190385703	122.6699477597898	5.7	243.0	258.0
477389600	1441066142	31.12665000000001	122.66991700000001	5.7	243.0	258.0
477389600	1441066143	31.126634845021716	122.66988063481273	5.7	243.12500000000003	258.0
477389600	1441066144	31.12661814172151	122.66983974898879	5.7	243.24999999999997	258.0
477389600	1441066145	31.126600454254913	122.66979583359009	5.7	243.375	258.0
477389600	1441066146	31.126582346779173	122.66975037967663	5.7	243.50000000000003	258.0
477389600	1441066147	31.12656438345351	122.66970487830623	5.7	243.62499999999997	258.0
477389600	1441066148	31.12654712843926	122.66966082053462	5.7	243.75	258.0
477389600	1441066149	31.126531145899744	122.66961969741529	5.7	243.87499999999997	258.0
477389600	1441066150	31.126516999999993	122.669583	5.7	244.0	258.0
477389600	1441066151	31.12650509352729	122.66955183532362	5.7	244.0	258.0
477389600	1441066152	31.126495183752642	122.66952577435839	5.7	244.0	258.0
477389600	1441066153	31.1264868665668	122.6695040040624	5.7	244.0	258.0
477389600	1441066154	31.12647973785947	122.66948571139483	5.7	244.0	258.0
477389600	1441066155	31.1264733935196	122.66947008331569	5.7	244.0	258.0
477389600	1441066156	31.12646742943554	122.66945630678576	5.7	244.0	258.0
477389600	1441066157	31.126461441495174	122.66944356876621	5.7	244.0	258.0
477389600	1441066158	31.12645502558601	122.66943105621878	5.7	244.0	258.0
477389600	1441066159	31.12644777759526	122.66941795610552	5.7	244.0	258.0
477389600	1441066160	31.126439293409778	122.66940345538903	5.7	244.0	258.0
477389600	1441066161	31.12642916891604	122.66938674103251	5.7	244.0	258.0
477389600	1441066162	31.126416999999996	122.669367	5.7	244.0	258.0
477389600	1441066163	31.126402521364724	122.6693436442504	5.688888888888889	244.0	258.0
477389600	1441066164	31.126386022984082	122.66931698571875	5.677777777777778	244.0	258.0
477389600	1441066165	31.126367933649757	122.66928756133359	5.666666666666667	244.0	258.0
477389600	1441066166	31.126348682153758	122.6692559080228	5.655555555555556	244.0	258.0
477389600	1441066167	31.126328697288468	122.66922256271356	5.644444444444444	244.0	258.0
477389600	1441066168	31.126308407846775	122.66918806233205	5.633333333333333	244.0	258.0
477389600	1441066169	31.126288242622064	122.66915294380343	5.622222222222222	244.0	258.0
477389600	1441066170	31.12626863040829	122.66911774405173	5.611111111111111	244.0	258.0
477389600	1441066171	31.12625	122.66908299999999	5.6	244.0	258.0
477389600	1441066172	31.126232691327875	122.6690491451106	5.6	244.0	258.0
477389600	1441066173	31.12621668886526	122.66901619900732	5.6	244.0	258.0
477389600	1441066174	31.126201888220926	122.66898407785449	5.6	244.0	258.0
477389600	1441066175	31.126188185003663	122.66895269781678	5.6	244.0	258.0
477389600	1441066176	31.126175474822084	122.66892197505905	5.6	244.0	258.0
477389600	1441066177	31.12616365328473	122.66889182574641	5.6	244.0	258.0
477389600	1441066178	31.126152616000045	122.66886216604419	5.6	244.0	258.0
477389600	1441066179	31.12614225857644	122.66883291211788	5.6	244.0	258.0
477389600	1441066180	31.126132476622196	122.66880398013316	5.6	244.0	258.0
477389600	1441066181	31.12612316574553	122.66877528625592	5.6	244.0	258.0
477389600	1441066182	31.12611422155457	122.66874674665219	5.6	244.0	258.0
477389600	1441066183	31.126105539657413	122.66871827748815	5.6	244.0	258.0
477389600	1441066184	31.126097015662022	122.66868979493013	5.6	244.0	258.0
477389600	1441066185	31.12608854517635	122.66866121514471	5.6	244.0	258.0
477389600	1441066186	31.126080023808207	122.66863245429846	5.6	244.0	258.0
477389600	1441066187	31.126071347165396	122.6686034285583	5.6	244.0	258.0
477389600	1441066188	31.126062410855578	122.66857405409112	5.6	244.0	258.0
477389600	1441066189	31.126053110486403	122.6685442470641	5.6	244.0	258.0
477389600	1441066190	31.126043341665373	122.66851392364455	5.6	244.0	258.0
477389600	1441066191	31.126032999999993	122.66848300000001	5.6	244.0	258.0
477389600	1441066192	31.12602201747793	122.66845143268209	5.6	243.90909090909088	258.0
477389600	1441066193	31.126010471608428	122.66841933977847	5.6	243.8181818181818	258.0
477389600	1441066194	31.125998476281183	122.66838687976055	5.6	243.72727272727272	258.0
477389600	1441066195	31.12598614538604	122.66835421109958	5.6	243.6363636363636	258.0
477389600	1441066196	31.125973592813004	122.66832149226654	5.6	243.54545454545456	258.0
477389600	1441066197	31.125960932452276	122.66828888173218	5.6	243.45454545454544	258.0
477389600	1441066198	31.125948278194162	122.66825653796698	5.6	243.36363636363637	258.0
477389600	1441066199	31.12593574392917	122.66822461944128	5.6	243.27272727272728	258.0
477389600	1441066200	31.125923443547926	122.66819328462502	5.6	243.18181818181816	258.0
477389600	1441066201	31.12591149094122	122.66816269198807	5.6	243.0909090909091	258.0
477389600	1441066202	31.1259	122.668133	5.6	243.0	258.0
477389600	1441066203	31.125889042897867	122.66810430872434	5.6	243.0	258.0
477389600	1441066204	31.125878524938607	122.66807648460102	5.6	243.0	258.0
477389600	1441066205	31.125868309708466	122.66804933566442	5.6	243.0	258.0
477389600	1441066206	31.125858260793482	122.66802266994905	5.6	243.0	258.0
477389600	1441066207	31.1258482417795	122.66799629548976	5.6	243.0	258.0
477389600	1441066208	31.12583811625224	122.6679700203216	5.6	243.0	258.0
477389600	1441066209	31.125827747797278	122.66794365247983	5.6	243.0	258.0
477389600	1441066210	31.125817	122.66791700000002	5.6	243.0	258.0
477389600	1441066211	31.12580577013617	122.66788991600268	5.6	243.0	258.0
477389600	1441066212	31.125794090243538	122.66786243394775	5.6	243.0	258.0
477389600	1441066213	31.12578202605045	122.66783463237994	5.6	243.0	258.0
477389600	1441066214	31.125769643285306	122.66780658984372	5.6	243.0	258.0
477389600	1441066215	31.12575700767657	122.66777838488355	5.6	243.0	258.0
477389600	1441066216	31.12574418495276	122.66775009604378	5.6	243.0	258.0
477389600	1441066217	31.125731240842498	122.6677218018686	5.6	243.0	258.0
477389600	1441066218	31.12571824107444	122.66769358090207	5.6	243.0	258.0
477389600	1441066219	31.12570525137732	122.66766551168818	5.6	243.0	258.0
477389600	1441066220	31.125692337479947	122.66763767277072	5.6	243.0	258.0
477389600	1441066221	31.125679565111195	122.66761014269346	5.6	243.0	258.0
477389600	1441066222	31.125666999999996	122.667583	5.6	243.0	258.0
477389600	1441066223	31.125654698155326	122.66755632034257	5.6	243.0	258.0
477389600	1441066224	31.125642676706217	122.66753016780862	5.6	243.0	258.0
477389600	1441066225	31.125630943061644	122.66750460359425	5.6	243.0	258.0
477389600	1441066226	31.125619504630702	122.66747968889558	5.6	243.0	258.0
477389600	1441066227	31.12560836882247	122.6674554849087	5.6	243.0	258.0
477389600	1441066228	31.125597543046105	122.66743205282968	5.6	243.0	258.0
477389600	1441066229	31.12558703471077	122.66740945385453	5.6	243.0	258.0
477389600	1441066230	31.12557685122567	122.6673877491793	5.6	243.0	258.0
477389600	1441066231	31.125567	122.667367	5.6	243.0	258.0
477389600	1441066232	31.125557467051053	122.66734719198891	5.6	243.0	258.09999999999997
477389600	1441066233	31.125548152828237	122.66732800872363	5.6	243.0	258.2
477389600	1441066234	31.12553893638874	122.66730905825824	5.6	243.0	258.3
477389600	1441066235	31.125529696789556	122.66728994864717	5.6	243.0	258.40000000000003
477389600	1441066236	31.125520313087417	122.66727028794506	5.6	243.0	258.5
477389600	1441066237	31.125510664338833	122.66724968420677	5.6	243.0	258.6
477389600	1441066238	31.125500629600044	122.66722774548747	5.6	243.0	258.7
477389600	1441066239	31.125490087926988	122.66720407984262	5.6	243.0	258.8
477389600	1441066240	31.12547891837524	122.66717829532809	5.6	243.0	258.90000000000003
477389600	1441066241	31.125466999999993	122.66715	5.6	243.0	259.0
477389600	1441066242	31.125454264832804	122.6671189761908	5.6	243.0	259.0
477389600	1441066243	31.12544085681244	122.66708570333593	5.6	243.0	259.0
477389600	1441066244	31.1254269728549	122.66705083514604	5.6	243.0	259.0
477389600	1441066245	31.125412809876902	122.66701502533127	5.6	243.0	259.0
477389600	1441066246	31.125398564795752	122.66697892760098	5.6	243.0	259.0
477389600	1441066247	31.12538443452955	122.66694319566396	5.6	243.0	259.0
477389600	1441066248	31.1253706159971	122.66690848322826	5.6	243.0	259.0
477389600	1441066249	31.125357306117884	122.66687544400125	5.6	243.0	259.0
477389600	1441066250	31.125344701811976	122.66684473168972	5.6	243.0	259.0
477389600	1441066251	31.125333000000005	122.66681699999998	5.6	243.0	259.0
477389600	1441066252	31.125322321661518	122.6667926552051	5.6	243.0	259.0
477389600	1441066253	31.125312484010156	122.66677111384695	5.6	243.0	259.0
477389600	1441066254	31.125303228317417	122.66675154503532	5.6	243.0	259.0
477389600	1441066255	31.125294295854193	122.66673311788063	5.6	243.0	259.0
477389600	1441066256	31.125285427890866	122.66671500149383	5.6	243.0	259.0
477389600	1441066257	31.125276365697303	122.66669636498641	5.6	243.0	259.0
477389600	1441066258	31.12526685054292	122.66667637747038	5.6	243.0	259.0
477389600	1441066259	31.125256623696586	122.6666542080583	5.6	243.0	259.0
477389600	1441066260	31.125245426426474	122.66662902586349	5.6	243.0	259.0
477389600	1441066261	31.125233	122.66659999999999	5.6	243.0	259.0
477389600	1441066262	31.1252191910892	122.66656662646092	5.6	243.11111111111111	259.0
477389600	1441066263	31.125204267988458	122.66652970875172	5.6	243.22222222222223	259.0
477389600	1441066264	31.12518860439866	122.666490377255	5.6	243.33333333333331	259.0
477389600	1441066265	31.125172574021857	122.66644976235214	5.6	243.44444444444443	259.0
477389600	1441066266	31.125156550561456	122.66640899442322	5.6	243.55555555555554	259.0
477389600	1441066267	31.125140907722276	122.66636920384686	5.6	243.66666666666666	259.0
477389600	1441066268	31.125126019210505	122.66633152100033	5.6	243.77777777777777	259.0
477389600	1441066269	31.125112258733594	122.6662970762597	5.6	243.88888888888889	259.0
477389600	1441066270	31.125099999999986	122.666267	5.6	244.0	259.0
477389600	1441066271	31.125089497470697	122.6662420705798	5.591666666666667	244.0	259.0
477389600	1441066272	31.125080528614195	122.66622165829469	5.583333333333333	244.0	259.0
477389600	1441066273	31.125072751649853	122.66620478142558	5.574999999999999	244.0	259.0
477389600	1441066274	31.125065824796174	122.66619045825416	5.566666666666666	244.0	259.0
477389600	1441066275	31.125059406271035	122.6661777070629	5.558333333333334	244.0	259.0
477389600	1441066276	31.125053154291802	122.66616554613475	5.55	244.0	259.0
477389600	1441066277	31.125046727075507	122.66615299375314	5.541666666666666	244.0	259.0
477389600	1441066278	31.12503978283874	122.66613906820193	5.533333333333333	244.0	259.0
477389600	1441066279	31.125031979797672	122.6661227877655	5.525	244.0	259.0
477389600	1441066280	31.125022976167873	122.6661031707289	5.516666666666667	244.0	259.0
477389600	1441066281	31.125012430164094	122.66607923537804	5.508333333333333	244.0	259.0
477389600	1441066282	31.124999999999996	122.66605000000001	5.5	244.0	259.0
477389600	1441066283	31.124985490929788	122.66601489204253	5.5	244.0	259.0
477389600	1441066284	31.124969296374932	122.66597497559086	5.5	244.0	259.0
477389600	1441066285	31.12495195679979	122.66593172388842	5.5	244.0	259.0
477389600	1441066286	31.124934012670444	122.66588661017684	5.5	244.0	259.0
477389600	1441066287	31.12491600445483	122.66584110769571	5.5	244.0	259.0
477389600	1441066288	31.124898472622913	122.6657966896826	5.5	244.0	259.0
477389600	1441066289	31.12488195764671	122.66575482937284	5.5	244.0	259.0
477389600	1441066290	31.124866999999995	122.66571700000001	5.5	244.0	259.0
477389600	1441066291	31.124854001177034	122.66568429027704	5.5	244.0	258.90000000000003
477389600	1441066292	31.124842806748596	122.66565625084014	5.5	244.0	258.8
477389600	1441066293	31.124833123303386	122.66563204780743	5.5	244.0	258.7
477389600	1441066294	31.1248246574291	122.66561084729818	5.5	244.0	258.6
477389600	1441066295	31.12481711571265	122.66559181543244	5.5	244.0	258.5
477389600	1441066296	31.1248102047403	122.66557411833094	5.5	244.0	258.40000000000003
477389600	1441066297	31.124803631097805	122.66555692211497	5.5	244.0	258.3
477389600	1441066298	31.124797101370465	122.66553939290628	5.5	244.0	258.2
477389600	1441066299	31.124790322143074	122.66552069682706	5.5	244.0	258.09999999999997
477389600	1441066300	31.124783000000004	122.6655	5.5	244.0	258.0
477389600	1441066301	31.12477490485558	122.66547666779941	5.5	244.0909090909091	258.0
477389600	1441066302	31.12476605994625	122.66545086260437	5.5	244.18181818181816	258.0
477389600	1441066303	31.124756551839106	122.66542294604498	5.5	244.27272727272725	258.0
477389600	1441066304	31.124746467101474	122.66539327975121	5.5	244.36363636363637	258.0
477389600	1441066305	31.12473589230091	122.6653622253528	5.5	244.45454545454547	258.0
477389600	1441066306	31.12472491400528	122.66533014447926	5.5	244.54545454545453	258.0
477389600	1441066307	31.124713618782774	122.66529739875992	5.5	244.63636363636365	258.0
477389600	1441066308	31.1247020932019	122.66526434982374	5.5	244.72727272727275	258.0
477389600	1441066309	31.12469042383157	122.66523135929948	5.5	244.81818181818187	258.0
477389600	1441066310	31.124678697241066	122.66519878881552	5.5	244.9090909090909	258.0
477389600	1441066311	31.124667	122.665167	5.5	245.00000000000003	258.0
477389600	1441066312	31.12465540544822	122.6651362845695	5.5055555555555555	244.94444444444446	258.0
477389600	1441066313	31.124643934005228	122.66510665459558	5.511111111111111	244.8888888888889	258.0
477389600	1441066314	31.12463259286036	122.6650780522385	5.516666666666667	244.83333333333334	258.0
477389600	1441066315	31.124621389202836	122.66505041965864	5.522222222222222	244.7777777777778	258.0
477389600	1441066316	31.12461033022185	122.66502369901634	5.527777777777778	244.72222222222223	258.0
477389600	1441066317	31.124599423106513	122.66499783247201	5.533333333333333	244.66666666666669	258.0
477389600	1441066318	31.12458867504587	122.66497276218605	5.538888888888889	244.61111111111111	258.0
477389600	1441066319	31.124578093228873	122.66494843031894	5.544444444444444	244.5555555555556	258.0
477389600	1441066320	31.1245676848445	122.66492477903113	5.55	244.5	258.0
477389600	1441066321	31.12455745708157	122.6649017504831	5.555555555555555	244.44444444444443	258.0
477389600	1441066322	31.12454741712892	122.6648792868354	5.561111111111111	244.38888888888889	258.0
477389600	1441066323	31.124537572175363	122.6648573302486	5.566666666666666	244.33333333333331	258.0
477389600	1441066324	31.124527929409574	122.66483582288325	5.572222222222222	244.2777777777778	258.0
477389600	1441066325	31.12451849602025	122.66481470689993	5.5777777777777775	244.2222222222222	258.0
477389600	1441066326	31.124509279196058	122.6647939244593	5.583333333333333	244.16666666666669	258.0
477389600	1441066327	31.12450028612558	122.66477341772202	5.588888888888889	244.1111111111111	258.0
477389600	1441066328	31.124491523997378	122.66475312884866	5.594444444444444	244.05555555555557	258.0
477389600	1441066329	31.124483	122.66473299999998	5.6	244.0	258.0
477389600	1441066330	31.124474699870586	122.66471295396	5.6	244.0	258.0
477389600	1441066331	31.124466523540953	122.66469283600615	5.6	244.0	258.0
477389600	1441066332	31.124458349491466	122.66467247203941	5.6	244.0	258.0
477389600	1441066333	31.124450056202424	122.66465168796084	5.6	244.0	258.0
477389600	1441066334	31.124441522153948	122.66463030967172	5.6	244.0	258.0
477389600	1441066335	31.12443262582609	122.66460816307354	5.6	244.0	258.0
477389600	1441066336	31.124423245698754	122.66458507406792	5.6	244.0	258.0
477389600	1441066337	31.124413260251664	122.66456086855668	5.6	244.0	258.0
477389600	1441066338	31.124402547964472	122.66453537244199	5.6	244.0	258.0
477389600	1441066339	31.124390987316566	122.66450841162613	5.6	244.0	258.0
477389600	1441066340	31.124378456787223	122.66447981201182	5.6	244.0	258.0
477389600	1441066341	31.124364834855427	122.66444939950198	5.6	244.0	258.0
477389600	1441066342	31.124350000000003	122.66441700000001	5.6	244.0	258.0
477389600	1441066343	31.124333910461022	122.66438256661984	5.6	244.0	258.0
477389600	1441066344	31.12431684352486	122.66434656131618	5.6	244.0	258.0
477389600	1441066345	31.124299156239914	122.66430957325316	5.6	244.0	258.0
477389600	1441066346	31.124281205655254	122.66427219159402	5.6	244.0	258.0
477389600	1441066347	31.12426334882062	122.66423500550097	5.6	244.0	258.0
477389600	1441066348	31.12424594278642	122.66419860413521	5.6	244.0	258.0
477389600	1441066349	31.124229344603712	122.664163576657	5.6	244.0	258.0
477389600	1441066350	31.12421391132419	122.66413051222574	5.6	244.0	258.0
477389600	1441066351	31.12419999999999	122.6641	5.6	244.0	258.0
477389600	1441066352	31.124187861538058	122.66407244727382	5.6	243.9	258.0
477389600	1441066353	31.124177322262295	122.66404753388514	5.6	243.8	258.0
477389600	1441066354	31.124168102350456	122.66402475780856	5.6	243.70000000000002	258.0
477389600	1441066355	31.124159921979775	122.66400361701947	5.6	243.60000000000002	258.0
477389600	1441066356	31.124152501327085	122.66398360949368	5.6	243.50000000000003	258.0
477389600	1441066357	31.124145560568895	122.66396423320757	5.6	243.39999999999998	258.0
477389600	1441066358	31.12413881988138	122.66394498613779	5.6	243.29999999999998	258.0
477389600	1441066359	31.1241319994404	122.66392536626157	5.6	243.2	258.0
477389600	1441066360	31.124124819421525	122.66390487155633	5.6	243.1	258.0
477389600	1441066361	31.124116999999988	122.66388299999998	5.6	243.0	258.0
477389600	1441066362	31.124108317131455	122.66385935628573	5.6	243.0	258.0
477389600	1441066363	31.124098769894488	122.66383397196635	5.6	243.0	258.0
477389600	1441066364	31.12408841314842	122.66380698530949	5.6	243.0	258.0
477389600	1441066365	31.124077301752706	122.66377853458273	5.6	243.0	258.0
477389600	1441066366	31.124065490566785	122.6637487580536	5.6	243.0	258.0
477389600	1441066367	31.124053034450224	122.66371779398959	5.6	243.0	258.0
477389600	1441066368	31.1240399882627	122.66368578065806	5.6	243.0	258.0
477389600	1441066369	31.124026406863955	122.66365285632625	5.6	243.0	258.0
477389600	1441066370	31.124012345113893	122.66361915926133	5.6	243.0	258.0
477389600	1441066371	31.12399785787253	122.66358482773028	5.6	243.0	258.0
477389600	1441066372	31.123982999999996	122.66355	5.6	243.0	258.0
477389600	1441066373	31.123967837806852	122.66351483212128	5.6	243.0	258.0
477389600	1441066374	31.123952483404793	122.66347955128126	5.6	243.0	258.0
477389600	1441066375	31.123937060356038	122.66344440245088	5.6	243.0	258.0
477389600	1441066376	31.123921692223114	122.66340963060068	5.6	243.0	258.0
477389600	1441066377	31.12390650256872	122.66337548070096	5.6	243.0	258.0
477389600	1441066378	31.12389161495586	122.66334219772156	5.6	243.0	258.0
477389600	1441066379	31.123877152947788	122.66331002663209	5.6	243.0	258.0
477389600	1441066380	31.123863240107955	122.66327921240192	5.6	243.0	258.0
477389600	1441066381	31.123849999999987	122.66325	5.6	243.0	258.0
477389600	1441066382	31.123837512977936	122.66322254305011	5.6	243.0	258.0
477389600	1441066383	31.123825686556636	122.66319662979556	5.6	243.0	258.0
477389600	1441066384	31.123814385040898	122.66317195713488	5.6	243.0	258.0
477389600	1441066385	31.12380347273523	122.66314822196698	5.6	243.0	258.0
477389600	1441066386	31.12379281394393	122.66312512119102	5.6	243.0	258.0
477389600	1441066387	31.123782272971027	122.66310235170646	5.6	243.0	258.0
477389600	1441066388	31.123771714120366	122.66307961041306	5.6	243.0	258.0
477389600	1441066389	31.12376100169557	122.66305659421081	5.6	243.0	258.0
477389600	1441066390	31.123749999999998	122.66303300000001	5.6	243.0	258.0
477389600	1441066391	31.1237386045736	122.66300859559753	5.591666666666667	243.0	258.0
477389600	1441066392	31.123726835903124	122.66298343248576	5.583333333333333	243.0	258.0
477389600	1441066393	31.123714745712107	122.6629576330633	5.574999999999999	243.0	258.0
477389600	1441066394	31.12370238572418	122.66293131972871	5.566666666666666	243.0	258.0
477389600	1441066395	31.123689807663062	122.66290461488039	5.558333333333334	243.0	258.0
477389600	1441066396	31.123677063252597	122.66287764091666	5.55	243.0	258.0
477389600	1441066397	31.123664204216695	122.6628505202357	5.541666666666666	243.0	258.0
477389600	1441066398	31.123651282279376	122.66282337523555	5.533333333333333	243.0	258.0
477389600	1441066399	31.12363834916477	122.66279632831417	5.525	243.0	258.0
477389600	1441066400	31.123625456597104	122.66276950186935	5.516666666666667	243.0	258.0
477389600	1441066401	31.123612656300697	122.66274301829878	5.508333333333333	243.0	258.0
477389600	1441066402	31.123600000000003	122.66271700000001	5.5	243.0	258.0
477389600	1441066403	31.12358753790011	122.6626915364924	5.5	243.0	258.0
477389600	1441066404	31.123575314128647	122.66266658578304	5.5	243.0	258.0
477389600	1441066405	31.123563371293706	122.66264207300085	5.5	243.0	258.0
477389600	1441066406	31.1235517520034	122.66261792327477	5.5	243.0	258.0
477389600	1441066407	31.123540498865747	122.66259406173378	5.5	243.0	258.0
477389600	1441066408	31.123529654488706	122.66257041350686	5.5	243.0	258.0
477389600	1441066409	31.12351926148017	122.66254690372295	5.5	243.0	258.0
477389600	1441066410	31.123509362448	122.66252345751101	5.5	243.0	258.0
477389600	1441066411	31.1235	122.6625	5.5	243.0	258.0
477389600	1441066412	31.12349117570892	122.66247644394534	5.5	243.0	258.0
477389600	1441066413	31.123482727007538	122.66245265260855	5.5	243.0	258.0
477389600	1441066414	31.123474450293536	122.66242847687795	5.5	243.0	258.0
477389600	1441066415	31.1234661419645	122.66240376764203	5.5	243.0	258.0
477389600	1441066416	31.123457598417875	122.66237837578953	5.5	243.0	258.0
477389600	1441066417	31.123448616050986	122.66235215220955	5.5	243.0	258.0
477389600	1441066418	31.123438991261033	122.66232494779149	5.5	243.0	258.0
477389600	1441066419	31.123428520445096	122.66229661342493	5.5	243.0	258.0
477389600	1441066420	31.123416999999996	122.66226700000001	5.5	243.0	258.0
477389600	1441066421	31.123404304632647	122.66223604767167	5.5	242.90909090909088	258.09090909090907
477389600	1441066422	31.12339062229037	122.66220405365316	5.5	242.81818181818184	258.18181818181813
477389600	1441066423	31.12337621923098	122.66217140442181	5.5	242.72727272727272	258.27272727272725
477389600	1441066424	31.123361361712647	122.66213848645445	5.5	242.63636363636363	258.3636363636364
477389600	1441066425	31.123346315993924	122.66210568622725	5.5	242.54545454545456	258.4545454545455
477389600	1441066426	31.12333134833377	122.6620733902158	5.5	242.45454545454544	258.5454545454545
477389600	1441066427	31.12331672499152	122.66204198489507	5.5	242.3636363636364	258.6363636363636
477389600	1441066428	31.12330271222686	122.66201185673947	5.5	242.27272727272728	258.72727272727275
477389600	1441066429	31.12328957629981	122.66198339222288	5.5	242.1818181818182	258.81818181818187
477389600	1441066430	31.123277583470667	122.66195697781869	5.5	242.09090909090912	258.90909090909093
477389600	1441066431	31.123266999999995	122.66193300000002	5.5	242.0	259.0
477389600	1441066432	31.12325797738529	122.66191166448064	5.5	241.9090909090909	259.0909090909091
477389600	1441066433	31.123250208071212	122.66189245393866	5.5	241.81818181818184	259.1818181818182
477389600	1441066434	31.12324326973878	122.66187467029384	5.5	241.72727272727275	259.2727272727273
477389600	1441066435	31.123236740068545	122.66185761546663	5.5	241.63636363636363	259.36363636363643
477389600	1441066436	31.123230196740675	122.66184059137794	5.5	241.54545454545456	259.45454545454544
477389600	1441066437	31.123223217434944	122.66182289994923	5.5	241.45454545454547	259.54545454545456
477389600	1441066438	31.123215379830786	122.66180384310246	5.5	241.3636363636364	259.6363636363636
477389600	1441066439	31.123206261607127	122.66178272276024	5.5	241.2727272727273	259.72727272727275
477389600	1441066440	31.123195440442394	122.66175884084595	5.5	241.1818181818182	259.81818181818187
477389600	1441066441	31.123182494014387	122.66173149928399	5.5	241.09090909090912	259.9090909090909
477389600	1441066442	31.123166999999995	122.66170000000001	5.5	241.00000000000003	260.0
477389600	1441066443	31.123148730106344	122.66166397390792	5.5	240.875	260.125
477389600	1441066444	31.12312823216503	122.6616243678691	5.5	240.75000000000003	260.25
477389600	1441066445	31.123106248039903	122.6615824577301	5.5	240.62500000000003	260.375
477389600	1441066446	31.123083519596257	122.66153951933532	5.5	240.5	260.5
477389600	1441066447	31.123060788701054	122.66149682852672	5.5	240.37499999999997	260.625
477389600	1441066448	31.123038797222915	122.66145566114366	5.5	240.24999999999997	260.75
477389600	1441066449	31.123018287032036	122.6614172930231	5.5	240.125	260.875
477389600	1441066450	31.123000000000005	122.661383	5.5	239.99999999999997	261.0
477389600	1441066451	31.122984490497615	122.66135371835587	5.5	239.99999999999997	261.08333333333337
477389600	1441066452	31.122971562888495	122.66132902616529	5.5	239.99999999999997	261.16666666666663
477389600	1441066453	31.122960834033524	122.66130816195256	5.5	239.99999999999997	261.25
477389600	1441066454	31.122951920792666	122.66129036424321	5.5	239.99999999999997	261.3333333333333
477389600	1441066455	31.122944440025222	122.66127487156379	5.5	239.99999999999997	261.4166666666667
477389600	1441066456	31.122938008589966	122.66126092244157	5.5	239.99999999999997	261.5
477389600	1441066457	31.122932243345275	122.66124775540443	5.5	239.99999999999997	261.5833333333333
477389600	1441066458	31.122926761149213	122.66123460898065	5.5	239.99999999999997	261.6666666666667
477389600	1441066459	31.122921178859468	122.66122072169894	5.5	239.99999999999997	261.75
477389600	1441066460	31.12291511333346	122.66120533208847	5.5	239.99999999999997	261.8333333333333
477389600	1441066461	31.122908181428134	122.66118767867873	5.5	239.99999999999997	261.91666666666663
477389600	1441066462	31.12290000000001	122.661167	5.5	239.99999999999997	262.0
477389600	1441066463	31.122890287734585	122.66114275828305	5.5	240.09999999999997	262.09999999999997
477389600	1441066464	31.12287917063583	122.66111531055833	5.5	240.19999999999996	262.2
477389600	1441066465	31.122866876537582	122.66108523755605	5.5	240.3	262.3
477389600	1441066466	31.12285363327399	122.66105312000599	5.5	240.4	262.40000000000003
477389600	1441066467	31.12283966867971	122.66101953863746	5.5	240.5	262.5
477389600	1441066468	31.122825210589912	122.6609850741792	5.5	240.6	262.6
477389600	1441066469	31.122810486840343	122.66095030735926	5.5	240.7	262.7
477389600	1441066470	31.12279572526742	122.66091581890505	5.5	240.80000000000004	262.8
477389600	1441066471	31.1227811537081	122.66088218954327	5.5	240.90000000000003	262.90000000000003
477389600	1441066472	31.122766999999993	122.66085000000001	5.5	241.00000000000003	263.0
477389600	1441066473	31.122753435040728	122.66081967278929	5.5	241.25	263.0
477389600	1441066474	31.122740401966208	122.66079099757978	5.5	241.50000000000003	263.0
477389600	1441066475	31.122727786971538	122.6607636058291	5.5	241.75000000000003	263.0
477389600	1441066476	31.12271547625141	122.66073712899525	5.5	242.0	263.0
477389600	1441066477	31.122703356000255	122.66071119853657	5.5	242.25	263.0
477389600	1441066478	31.122691312412154	122.66068544591177	5.5	242.49999999999997	263.0
477389600	1441066479	31.122679231680895	122.66065950257982	5.5	242.75000000000003	263.0
477389600	1441066480	31.122666999999996	122.66063300000002	5.5	243.0	263.0
477389600	1441066481	31.122654541745423	122.66060567368355	5.491666666666667	243.08333333333334	263.08333333333337
477389600	1441066482	31.12264193402403	122.66057767534808	5.483333333333333	243.16666666666663	263.16666666666674
477389600	1441066483	31.122629292125627	122.66054926076262	5.475	243.24999999999997	263.25
477389600	1441066484	31.122616731340234	122.66052068569593	5.466666666666667	243.33333333333331	263.33333333333337
477389600	1441066485	31.12260436695809	122.66049220591646	5.458333333333334	243.41666666666669	263.4166666666667
477389600	1441066486	31.122592314269703	122.66046407719237	5.45	243.50000000000003	263.5
477389600	1441066487	31.12258068856571	122.66043655529164	5.441666666666666	243.58333333333331	263.5833333333333
477389600	1441066488	31.122569605137045	122.66040989598194	5.433333333333334	243.66666666666666	263.6666666666667
477389600	1441066489	31.122559179274784	122.66038435503073	5.425000000000001	243.75	263.75000000000006
477389600	1441066490	31.122549526270227	122.6603601882053	5.416666666666667	243.8333333333333	263.83333333333337
477389600	1441066491	31.12254076141479	122.66033765127273	5.408333333333333	243.91666666666663	263.9166666666667
477389600	1441066492	31.122532999999994	122.660317	5.4	244.0	264.0
477389600	1441066493	31.122526271378405	122.66029833668658	5.4	244.0	264.0
477389600	1441066494	31.122520261146	122.66028114976211	5.4	244.0	264.0
477389600	1441066495	31.12251456895928	122.66026477418937	5.4	244.0	264.0
477389600	1441066496	31.122508794474353	122.66024854493155	5.4	244.0	264.0
477389600	1441066497	31.12250253734706	122.66023179695225	5.4	244.0	264.0
477389600	1441066498	31.122495397232818	122.66021386521558	5.4	244.0	264.0
477389600	1441066499	31.122486973786717	122.66019408468622	5.4	244.0	264.0
477389600	1441066500	31.122476866663337	122.66017179032949	5.4	244.0	264.0
477389600	1441066501	31.122464675516675	122.66014631711163	5.4	244.0	264.0
477389600	1441066502	31.12244999999999	122.66011700000001	5.4	244.0	264.0
477389600	1441066503	31.122432611412393	122.66008343904336	5.4	243.87499999999997	264.12500000000006
477389600	1441066504	31.12241296763918	122.66004629461085	5.4	243.75	264.25
477389600	1441066505	31.122391698212976	122.66000649215061	5.4	243.62499999999997	264.375
477389600	1441066506	31.12236943266729	122.65996495710927	5.4	243.50000000000003	264.50000000000006
477389600	1441066507	31.122346800536764	122.65992261493167	5.4	243.375	264.625
477389600	1441066508	31.12232443135717	122.65988039106067	5.4	243.24999999999997	264.75
477389600	1441066509	31.122302954665525	122.65983921093711	5.4	243.12500000000003	264.875
477389600	1441066510	31.122283	122.6598	5.4	243.0	265.0
477389600	1441066511	31.12226505719245	122.6597634887071	5.4	243.0	265.1666666666667
477389600	1441066512	31.122249057246076	122.65972962759716	5.4	243.0	265.3333333333333
477389600	1441066513	31.12223479145636	122.65969817222994	5.4	243.0	265.5
477389600	1441066514	31.122222051118428	122.65966887816595	5.4	243.0	265.6666666666667
477389600	1441066515	31.1222106275271	122.6596415009663	5.4	243.0	265.83333333333337
477389600	1441066516	31.122200311976858	122.65961579619264	5.4	243.0	266.0
477389600	1441066517	31.122190895761936	122.65959151940706	5.4	243.0	266.16666666666663
477389600	1441066518	31.12218217017634	122.65956842617209	5.4	243.0	266.3333333333333
477389600	1441066519	31.12217392651383	122.65954627205056	5.4	243.0	266.5
477389600	1441066520	31.12216595606804	122.6595248126057	5.4	243.0	266.66666666666663
477389600	1441066521	31.12215805013233	122.65950380340094	5.4	243.0	266.8333333333333
477389600	1441066522	31.12215000000001	122.659483	5.4	243.0	267.0
477389600	1441066523	31.122141631311795	122.6594621924576	5.390000000000001	243.1	267.09999999999997
477389600	1441066524	31.122132907099143	122.65944130879129	5.38	243.2	267.2
477389600	1441066525	31.122123824741095	122.65942031150935	5.37	243.29999999999998	267.3
477389600	1441066526	31.1221143816167	122.65939916312013	5.36	243.39999999999998	267.40000000000003
477389600	1441066527	31.122104575104988	122.65937782613196	5.35	243.50000000000003	267.5
477389600	1441066528	31.122094402584906	122.6593562630532	5.34	243.60000000000002	267.6
477389600	1441066529	31.122083861435453	122.6593344363922	5.33	243.70000000000002	267.7
477389600	1441066530	31.122072949035545	122.65931230865736	5.32	243.8	267.8
477389600	1441066531	31.122061662764096	122.65928984235715	5.31	243.9	267.90000000000003
477389600	1441066532	31.122049999999998	122.659267	5.3	244.0	268.0
477389600	1441066533	31.122037972126755	122.65924374560984	5.3	244.125	268.12500000000006
477389600	1441066534	31.12202564654656	122.65922004927224	5.3	244.25000000000003	268.25
477389600	1441066535	31.122013104666227	122.65919588258815	5.3	244.375	268.375
477389600	1441066536	31.122000427892598	122.65917121715852	5.3	244.5	268.5
477389600	1441066537	31.12198769763243	122.65914602458415	5.3	244.62500000000003	268.625
477389600	1441066538	31.12197499529245	122.65912027646581	5.3	244.75	268.75
477389600	1441066539	31.12196240227942	122.65909394440422	5.3	244.875	268.875
477389600	1441066540	31.12195	122.65906700000001	5.3	245.00000000000003	269.0
477389600	1441066541	31.121937853262484	122.65903944230337	5.291666666666666	245.1666666666667	269.08333333333337
477389600	1441066542	31.12192596048173	122.65901138016314	5.283333333333333	245.33333333333334	269.16666666666663
477389600	1441066543	31.121914303474288	122.6589829498778	5.275	245.5	269.25
477389600	1441066544	31.121902864056874	122.65895428774569	5.266666666666667	245.66666666666669	269.3333333333333
477389600	1441066545	31.121891624046274	122.65892553006525	5.258333333333333	245.83333333333337	269.4166666666667
477389600	1441066546	31.121880565259406	122.6588968131347	5.25	246.00000000000003	269.50000000000006
477389600	1441066547	31.121869669513373	122.65886827325238	5.241666666666667	246.16666666666666	269.5833333333333
477389600	1441066548	31.121858918625275	122.65884004671645	5.233333333333333	246.33333333333334	269.6666666666667
477389600	1441066549	31.12184829441244	122.65881226982512	5.225	246.50000000000003	269.75
477389600	1441066550	31.121837778692274	122.65878507887652	5.216666666666667	246.66666666666669	269.8333333333333
477389600	1441066551	31.121827353282246	122.6587586101688	5.208333333333334	246.83333333333331	269.91666666666663
477389600	1441066552	31.121817	122.65873300000001	5.2	247.0	270.0
477389600	1441066553	31.12180671291821	122.6587083426491	5.2	247.11111111111111	270.0
477389600	1441066554	31.12179653512954	122.65868456431873	5.2	247.22222222222223	270.0
477389600	1441066555	31.12178652198156	122.65866154919243	5.2	247.33333333333334	270.0
477389600	1441066556	31.12177672882173	122.65863918145376	5.2	247.44444444444446	270.0
477389600	1441066557	31.121767210997437	122.65861734528632	5.2	247.55555555555554	270.0
477389600	1441066558	31.12175802385594	122.65859592487364	5.2	247.66666666666666	270.0
477389600	1441066559	31.12174922274446	122.65857480439931	5.2	247.77777777777777	270.0
477389600	1441066560	31.12174086301013	122.65855386804691	5.2	247.88888888888889	270.0
477389600	1441066561	31.121733	122.658533	5.2	248.0	270.0
477389600	1441066562	31.12172565241124	122.65851206777322	5.2	248.11111111111111	270.1111111111111
477389600	1441066563	31.121718692341727	122.65849087220543	5.2	248.2222222222222	270.22222222222223
477389600	1441066564	31.121711955239384	122.65846919746677	5.2	248.33333333333331	270.3333333333333
477389600	1441066565	31.121705276552007	122.65844682772754	5.2	248.44444444444443	270.44444444444446
477389600	1441066566	31.121698491727223	122.65842354715828	5.2	248.55555555555554	270.55555555555554
477389600	1441066567	31.12169143621247	122.65839913992973	5.2	248.66666666666666	270.6666666666667
477389600	1441066568	31.12168394545501	122.65837339021293	5.2	248.77777777777777	270.77777777777777
477389600	1441066569	31.12167585490191	122.65834608217915	5.2	248.88888888888889	270.88888888888886
477389600	1441066570	31.12166699999999	122.658317	5.2	248.99999999999997	271.0
477389600	1441066571	31.121657272767923	122.65828603372921	5.188888888888889	249.1111111111111	271.0
477389600	1441066572	31.121646791512692	122.65825349694799	5.177777777777778	249.2222222222222	271.0
477389600	1441066573	31.121635731113685	122.65821980911902	5.166666666666667	249.33333333333331	271.0
477389600	1441066574	31.12162426645074	122.65818538970461	5.155555555555556	249.44444444444443	271.0
477389600	1441066575	31.12161257240405	122.6581506581666	5.144444444444444	249.55555555555557	271.0
477389600	1441066576	31.121600823854298	122.6581160339664	5.133333333333333	249.66666666666669	271.0
477389600	1441066577	31.1215891956826	122.65808193656498	5.122222222222222	249.7777777777778	271.0
477389600	1441066578	31.1215778627705	122.6580487854228	5.111111111111111	249.8888888888889	271.0
477389600	1441066579	31.12156699999999	122.658017	5.1	250.00000000000003	271.0
477389600	1441066580	31.12155674532205	122.6579869001093	5.1	250.0769230769231	271.0
477389600	1441066581	31.121547088962316	122.65795840697578	5.1	250.1538461538462	271.0
477389600	1441066582	31.12153798421491	122.65793134217786	5.1	250.23076923076925	271.0
477389600	1441066583	31.121529384373737	122.65790552729399	5.1	250.30769230769235	271.0
477389600	1441066584	31.12152124273255	122.65788078390294	5.1	250.38461538461542	271.0
477389600	1441066585	31.121513512584897	122.65785693358349	5.1	250.4615384615385	271.0
477389600	1441066586	31.121506147224192	122.65783379791462	5.1	250.53846153846152	271.0
477389600	1441066587	31.121499099943712	122.65781119847541	5.1	250.6153846153846	271.0
477389600	1441066588	31.121492324036584	122.65778895684511	5.1	250.69230769230768	271.0
477389600	1441066589	31.12148577279582	122.65776689460296	5.1	250.76923076923077	271.0
477389600	1441066590	31.12147939951432	122.6577448333284	5.1	250.84615384615384	271.0
477389600	1441066591	31.121473157484818	122.65772259460088	5.1	250.92307692307693	271.0
477389600	1441066592	31.121466999999996	122.65770000000002	5.1	251.0	271.0
477389600	1441066593	31.12146088390934	122.65767690036071	5.1125	251.12500000000003	271.0
477389600	1441066594	31.12145478029021	122.65765326353883	5.125	251.25	271.0
477389600	1441066595	31.121448663776953	122.65762908664553	5.1375	251.375	271.0
477389600	1441066596	31.1214425090039	122.65760436679201	5.15	251.50000000000003	271.0
477389600	1441066597	31.12143629060537	122.65757910108945	5.1625	251.625	271.0
477389600	1441066598	31.121429983215677	122.65755328664906	5.175	251.75000000000003	271.0
477389600	1441066599	31.121423561469125	122.65752692058216	5.1875	251.87499999999997	271.0
477389600	1441066600	31.121416999999997	122.65749999999998	5.2	252.0	271.0
477389600	1441066601	31.12141027693804	122.65747252242757	5.190909090909091	252.0909090909091	271.0
477389600	1441066602	31.12140338439482	122.65744448704442	5.181818181818182	252.18181818181816	271.0
477389600	1441066603	31.1213963179773	122.6574158934438	5.172727272727273	252.27272727272728	271.0
477389600	1441066604	31.121389073292487	122.65738674121893	5.163636363636364	252.36363636363637	271.0
477389600	1441066605	31.121381645947363	122.65735702996308	5.154545454545454	252.45454545454544	271.0
477389600	1441066606	31.1213740315489	122.65732675926944	5.1454545454545455	252.54545454545456	271.0
477389600	1441066607	31.12136622570406	122.65729592873134	5.136363636363636	252.6363636363636	271.0
477389600	1441066608	31.121358224019797	122.65726453794204	5.127272727272727	252.72727272727272	271.0
477389600	1441066609	31.12135002210308	122.65723258649484	5.118181818181818	252.8181818181818	271.0
477389600	1441066610	31.121341615560848	122.65720007398306	5.1090909090909085	252.90909090909088	271.0
477389600	1441066611	31.121333000000003	122.657167	5.1	253.0	271.0
477389600	1441066612	31.12132418664552	122.6571334088493	5.1	253.0	271.0
477389600	1441066613	31.12131524919441	122.65709952367571	5.1	253.0	271.0
477389600	1441066614	31.121306276961985	122.65706561233412	5.1	253.0	271.0
477389600	1441066615	31.12129735926381	122.65703194267918	5.1	253.0	271.0
477389600	1441066616	31.12128858541576	122.65699878256521	5.1	253.0	271.0
477389600	1441066617	31.12128004473392	122.65696639984648	5.1	253.0	271.0
477389600	1441066618	31.121271826534706	122.65693506237689	5.1	253.0	271.0
477389600	1441066619	31.121264020134728	122.65690503801022	5.1	253.0	271.0
477389600	1441066620	31.121256714850823	122.65687659460013	5.1	253.0	271.0
477389600	1441066621	31.121249999999996	122.65685000000002	5.1	253.0	271.0
477389600	1441066622	31.121243934358606	122.65682542958616	5.1	253.0909090909091	270.9090909090909
477389600	1441066623	31.121238454539764	122.65680268882647	5.1	253.18181818181816	270.8181818181818
477389600	1441066624	31.1212334666155	122.65678149071192	5.1	253.27272727272725	270.7272727272727
477389600	1441066625	31.121228876657618	122.6567615482338	5.1	253.36363636363637	270.6363636363636
477389600	1441066626	31.121224590737675	122.65674257438344	5.1	253.45454545454547	270.54545454545456
477389600	1441066627	31.121220514927053	122.6567242821524	5.1	253.54545454545453	270.45454545454544
477389600	1441066628	31.121216555296932	122.65670638453237	5.1	253.63636363636365	270.3636363636364
477389600	1441066629	31.121212617918385	122.65668859451512	5.1	253.72727272727275	270.27272727272725
477389600	1441066630	31.12120860886227	122.6566706250926	5.1	253.81818181818187	270.1818181818182
477389600	1441066631	31.12120443419929	122.65665218925685	5.1	253.9090909090909	270.0909090909091
477389600	1441066632	31.121200000000005	122.656633	5.1	254.00000000000003	270.0
477389600	1441066633	31.121195235771456	122.65661282239057	5.1	254.00000000000003	270.0
477389600	1441066634	31.12119016476724	122.65659162980174	5.1	254.00000000000003	270.0
477389600	1441066635	31.12118483367761	122.65656944768291	5.1	254.00000000000003	270.0
477389600	1441066636	31.121179289192828	122.65654630148342	5.1	254.00000000000003	270.0
477389600	1441066637	31.12117357800313	122.65652221665256	5.1	254.00000000000003	270.0
477389600	1441066638	31.121167746798758	122.65649721863961	5.1	254.00000000000003	270.0
477389600	1441066639	31.12116184226993	122.65647133289377	5.1	254.00000000000003	270.0
477389600	1441066640	31.12115591110694	122.6564445848642	5.1	254.00000000000003	270.0
477389600	1441066641	31.121149999999997	122.656417	5.1	254.00000000000003	270.0
477389600	1441066642	31.121144143126212	122.6563886295851	5.090909090909091	253.9090909090909	270.0
477389600	1441066643	31.121138324610026	122.65635962824268	5.081818181818181	253.81818181818187	270.0
477389600	1441066644	31.121132516062918	122.65633017643083	5.072727272727272	253.72727272727275	270.0
477389600	1441066645	31.121126689096467	122.6563004546076	5.0636363636363635	253.63636363636365	270.0
477389600	1441066646	31.12112081532248	122.65627064323101	5.054545454545455	253.54545454545453	270.0
477389600	1441066647	31.121114866352894	122.65624092275914	5.045454545454545	253.45454545454547	270.0
477389600	1441066648	31.121108813799797	122.65621147364995	5.036363636363636	253.36363636363637	270.0
477389600	1441066649	31.121102629275445	122.65618247636147	5.027272727272727	253.27272727272725	270.0
477389600	1441066650	31.121096284392305	122.65615411135167	5.0181818181818185	253.18181818181816	270.0
477389600	1441066651	31.121089750762906	122.65612655907854	5.009090909090909	253.0909090909091	270.0
477389600	1441066652	31.121083000000006	122.65610000000001	5.0	253.0	270.0
477389600	1441066653	31.121076016352635	122.65607454264311	5.0	253.0	270.0
477389600	1441066654	31.121068834614682	122.65605000781134	5.0	253.0	270.0
477389600	1441066655	31.12106150221604	122.6560261443774	5.0	253.0	270.0
477389600	1441066656	31.121054066586414	122.65600270121394	5.0	253.0	270.0
477389600	1441066657	31.12104657515532	122.65597942719369	5.0	253.0	270.0
477389600	1441066658	31.121039075352076	122.65595607118935	5.0	253.0	270.0
477389600	1441066659	31.12103161460583	122.65593238207377	5.0	253.0	270.0
477389600	1441066660	31.121024240345548	122.65590810871971	5.0	253.0	270.0
477389600	1441066661	31.12101699999999	122.655883	5.0	253.0	270.0
477389600	1441066662	31.121009920893208	122.65585685749406	5.0	253.0	270.0
477389600	1441066663	31.121002949930965	122.65582969360734	5.0	253.0	270.0
477389600	1441066664	31.120996013914556	122.65580157345187	5.0	253.0	270.0
477389600	1441066665	31.120989039645288	122.65577256213972	5.0	253.0	270.0
477389600	1441066666	31.12098195392452	122.65574272478305	5.0	253.0	270.0
477389600	1441066667	31.120974683553644	122.65571212649414	5.0	253.0	270.0
477389600	1441066668	31.120967155334103	122.6556808323853	5.0	253.0	270.0
477389600	1441066669	31.12095929606739	122.65564890756893	5.0	253.0	270.0
477389600	1441066670	31.12095103255505	122.65561641715753	5.0	253.0	270.0
477389600	1441066671	31.120942291598706	122.65558342626366	5.0	253.0	270.0
477389600	1441066672	31.120932999999997	122.65555000000002	5.0	253.0	270.0
477389600	1441066673	31.120923123865527	122.65551623036265	5.0	253.0	270.0
477389600	1441066674	31.120912786521338	122.65548231688065	5.0	253.0	270.0
477389600	1441066675	31.120902150598546	122.6554484859661	5.0	253.0	270.0
477389600	1441066676	31.120891378728516	122.6554149640308	5.0	253.0	270.0
477389600	1441066677	31.120880633542814	122.65538197748612	5.0	253.0	270.0
477389600	1441066678	31.12087007767327	122.65534975274316	5.0	253.0	270.0
477389600	1441066679	31.12085987375191	122.65531851621272	5.0	253.0	270.0
477389600	1441066680	31.120850184410948	122.65528849430527	5.0	253.0	270.0
477389600	1441066681	31.120841172282788	122.65525991343104	5.0	253.0	270.0
477389600	1441066682	31.120833000000005	122.65523300000001	5.0	253.0	270.0
477389600	1441066683	31.12082577994749	122.6552078920367	5.0	253.1	270.0
477389600	1441066684	31.12081942351906	122.65518437402434	5.0	253.2	270.0
477389600	1441066685	31.120813791860435	122.65516214206124	5.0	253.3	270.0
477389600	1441066686	31.120808746117117	122.65514089224588	5.0	253.4	270.0
477389600	1441066687	31.1208041474344	122.655120320677	5.0	253.5	270.0
477389600	1441066688	31.12079985695732	122.65510012345361	5.0	253.6	270.0
477389600	1441066689	31.120795735830757	122.65507999667481	5.0	253.7	270.0
477389600	1441066690	31.120791645199386	122.65505963643992	5.0	253.80000000000004	270.0
477389600	1441066691	31.120787446207707	122.65503873884843	5.0	253.90000000000003	270.0
477389600	1441066692	31.120782999999996	122.655017	5.0	254.00000000000003	270.0
477389600	1441066693	31.120778189462825	122.65499416221333	5.0	254.12500000000006	270.0
477389600	1441066694	31.120772984452756	122.6549701526825	5.0	254.25	270.0
477389600	1441066695	31.120767376568747	122.65494494482047	5.0	254.37500000000003	270.0
477389600	1441066696	31.120761357409705	122.65491851204031	5.0	254.50000000000006	270.0
477389600	1441066697	31.120754918574544	122.65489082775503	5.0	254.625	270.0
477389600	1441066698	31.12074805166204	122.65486186537775	5.0	254.75000000000003	270.0
477389600	1441066699	31.12074074827097	122.65483159832166	5.0	254.875	270.0
477389600	1441066700	31.120732999999994	122.65480000000001	5.0	255.00000000000003	270.0
477389600	1441066701	31.12072481924703	122.65476710587802	5.0	255.00000000000003	270.0
477389600	1441066702	31.120716301607203	122.65473319962894	5.0	255.00000000000003	270.0
477389600	1441066703	31.120707563475193	122.65469862697779	5.0	255.00000000000003	270.0
477389600	1441066704	31.12069872124603	122.65466373364926	5.0	255.00000000000003	270.0
477389600	1441066705	31.120689891315138	122.6546288653678	5.0	255.00000000000003	270.0
477389600	1441066706	31.120681190078336	122.65459436785746	5.0	255.00000000000003	270.0
477389600	1441066707	31.120672733931766	122.65456058684212	5.0	255.00000000000003	270.0
477389600	1441066708	31.120664639271894	122.65452786804526	5.0	255.00000000000003	270.0
477389600	1441066709	31.120657022495607	122.65449655719023	5.0	255.00000000000003	270.0
477389600	1441066710	31.120649999999998	122.65446700000001	5.0	255.00000000000003	270.0
477389600	1441066711	31.120643650114648	122.65443943125871	5.01	254.90000000000003	270.0
477389600	1441066712	31.120637898897872	122.65441364199536	5.02	254.80000000000004	270.0
477389600	1441066713	31.12063263433986	122.65438931230048	5.03	254.70000000000005	270.0
477389600	1441066714	31.120627744430518	122.65436612226479	5.04	254.60000000000005	270.0
477389600	1441066715	31.120623117159486	122.65434375197925	5.05	254.50000000000006	270.0
477389600	1441066716	31.120618640516163	122.65432188153504	5.06	254.4	270.0
477389600	1441066717	31.12061420248969	122.65430019102344	5.069999999999999	254.3	270.0
477389600	1441066718	31.12060969106907	122.65427836053595	5.08	254.20000000000002	270.0
477389600	1441066719	31.120604994242992	122.6542560701642	5.09	254.10000000000002	270.0
477389600	1441066720	31.120599999999992	122.654233	5.1	254.00000000000003	270.0
477389600	1441066721	31.12059461999832	122.65420890022351	5.108333333333333	253.91666666666669	270.0
477389600	1441066722	31.120588860575914	122.65418380136748	5.116666666666666	253.83333333333334	270.0
477389600	1441066723	31.120582751740788	122.65415780405276	5.125	253.75000000000006	270.0
477389600	1441066724	31.12057632350092	122.65413100890021	5.133333333333333	253.66666666666669	270.0
477389600	1441066725	31.120569605864436	122.65410351653057	5.141666666666667	253.58333333333334	270.0
477389600	1441066726	31.120562628839494	122.65407542756465	5.15	253.5	270.0
477389600	1441066727	31.120555422434357	122.65404684262305	5.158333333333333	253.41666666666666	270.0
477389600	1441066728	31.120548016657317	122.65401786232644	5.166666666666667	253.33333333333331	270.0
477389600	1441066729	31.120540441516823	122.65398858729537	5.175	253.24999999999997	270.0
477389600	1441066730	31.120532727021356	122.65395911815034	5.183333333333334	253.16666666666669	270.0
477389600	1441066731	31.120524903179525	122.65392955551178	5.191666666666666	253.08333333333334	270.0
477389600	1441066732	31.120516999999982	122.65390000000001	5.2	253.0	270.0
477389600	1441066733	31.12050904480541	122.65387053569265	5.205	253.1	270.0
477389600	1441066734	31.120501054173936	122.65384118049656	5.21	253.2	270.0
477389600	1441066735	31.120493041997577	122.65381193577579	5.215	253.29999999999998	270.0
477389600	1441066736	31.120485022168346	122.65378280289448	5.22	253.4	270.0
477389600	1441066737	31.12047700857825	122.65375378321674	5.225	253.5	270.0
477389600	1441066738	31.12046901511934	122.65372487810659	5.23	253.6	270.0
477389600	1441066739	31.120461055683606	122.65369608892809	5.235	253.7	270.0
477389600	1441066740	31.12045314416309	122.65366741704527	5.24	253.79999999999998	270.0
477389600	1441066741	31.120445294449812	122.65363886382215	5.245	253.89999999999998	270.0
477389600	1441066742	31.120437520435786	122.65361043062273	5.25	253.99999999999997	270.0
477389600	1441066743	31.120429836013024	122.65358211881102	5.255	254.10000000000002	270.0
477389600	1441066744	31.120422255073564	122.65355392975093	5.26	254.20000000000002	270.0
477389600	1441066745	31.120414791509447	122.6535258648064	5.265	254.3	270.0
477389600	1441066746	31.120407459212675	122.65349792534144	5.27	254.4	270.0
477389600	1441066747	31.12040027207529	122.65347011271992	5.275	254.5	270.0
477389600	1441066748	31.120393243989295	122.65344242830574	5.28	254.6	270.0
477389600	1441066749	31.12038638884675	122.6534148734628	5.285	254.70000000000005	270.0
477389600	1441066750	31.120379720539667	122.65338744955496	5.29	254.80000000000004	270.0
477389600	1441066751	31.120373252960064	122.65336015794607	5.295	254.90000000000003	270.0
477389600	1441066752	31.120366999999998	122.653333	5.3	255.00000000000003	270.0
477389600	1441066753	31.120360957251417	122.65330593662749	5.3	255.00000000000003	270.0
477389600	1441066754	31.12035504710595	122.65327876692702	5.3	255.00000000000003	270.0
477389600	1441066755	31.120349173654958	122.65325124954408	5.3	255.00000000000003	270.0
477389600	1441066756	31.1203432409896	122.6532231431245	5.3	255.00000000000003	270.0
477389600	1441066757	31.120337153200833	122.6531942063141	5.3	255.00000000000003	270.0
477389600	1441066758	31.12033081437938	122.653164197759	5.3	255.00000000000003	270.0
477389600	1441066759	31.120324128615703	122.65313287610546	5.3	255.00000000000003	270.0
477389600	1441066760	31.120316999999986	122.6531	5.3	255.00000000000003	270.0
477389600	1441066761	31.120309365365348	122.65306541244304	5.3	255.10000000000002	270.0
477389600	1441066762	31.120301292517418	122.65302929384984	5.3	255.20000000000002	270.0
477389600	1441066763	31.120292882005263	122.65299190898916	5.3	255.3	270.0
477389600	1441066764	31.120284234378154	122.65295352262952	5.3	255.39999999999998	270.0
477389600	1441066765	31.12027545018567	122.65291439953921	5.3	255.49999999999997	270.0
477389600	1441066766	31.120266629977714	122.65287480448632	5.3	255.60000000000002	270.0
477389600	1441066767	31.120257874304485	122.65283500223858	5.3	255.70000000000002	270.0
477389600	1441066768	31.120249283716497	122.65279525756347	5.3	255.8	270.0
477389600	1441066769	31.120240958764608	122.65275583522829	5.3	255.9	270.0
477389600	1441066770	31.120232999999995	122.65271700000001	5.3	256.0	270.0
477389600	1441066771	31.120225484398095	122.65267897586037	5.3	256.0	270.0
477389600	1441066772	31.120218394630307	122.65264182365094	5.3	256.0	270.0
477389600	1441066773	31.12021168979207	122.65260556342842	5.3	256.0	270.0
477389600	1441066774	31.12020532897881	122.65257021524953	5.3	256.0	270.0
477389600	1441066775	31.120199271285916	122.65253579917108	5.3	256.0	270.0
477389600	1441066776	31.12019347580883	122.65250233524995	5.3	256.0	270.0
477389600	1441066777	31.120187901642947	122.65246984354314	5.3	256.0	270.0
477389600	1441066778	31.120182507883726	122.65243834410762	5.3	256.0	270.0
477389600	1441066779	31.120177253626544	122.65240785700048	5.3	256.0	270.0
477389600	1441066780	31.12017209796684	122.65237840227888	5.3	256.0	270.0
477389600	1441066781	31.120167000000002	122.65235000000001	5.3	256.0	270.0
477389600	1441066782	31.12016192931629	122.65232266062489	5.309090909090909	255.9090909090909	270.0
477389600	1441066783	31.120156897485376	122.65229635622991	5.318181818181818	255.81818181818184	270.0
477389600	1441066784	31.12015192657168	122.65227104929517	5.327272727272727	255.72727272727272	270.0
477389600	1441066785	31.120147038639605	122.65224670230077	5.336363636363636	255.63636363636363	270.0
477389600	1441066786	31.120142255753503	122.65222327772692	5.345454545454546	255.54545454545456	270.0
477389600	1441066787	31.120137599977678	122.65220073805364	5.3545454545454545	255.45454545454547	270.0
477389600	1441066788	31.12013309337636	122.6521790457611	5.363636363636364	255.3636363636364	270.0
477389600	1441066789	31.12012875801378	122.65215816332936	5.372727272727273	255.27272727272728	270.0
477389600	1441066790	31.12012461595412	122.65213805323855	5.381818181818182	255.1818181818182	270.0
477389600	1441066791	31.120120689261494	122.65211867796873	5.3909090909090915	255.09090909090912	270.0
477389600	1441066792	31.120117000000004	122.65210000000002	5.4	255.00000000000003	270.0
477389600	1441066793	31.120113539213634	122.6520819054949	5.4	255.00000000000003	270.0
477389600	1441066794	31.120110173865996	122.65206397534568	5.4	255.00000000000003	270.0
477389600	1441066795	31.1201067399003	122.65204571412724	5.4	255.00000000000003	270.0
477389600	1441066796	31.12010307325954	122.65202662641465	5.4	255.00000000000003	270.0
477389600	1441066797	31.1200990098864	122.65200621678319	5.4	255.00000000000003	270.0
477389600	1441066798	31.120094385723174	122.65198398980847	5.4	255.00000000000003	270.0
477389600	1441066799	31.12008903671179	122.65195945006629	5.4	255.00000000000003	270.0
477389600	1441066800	31.120082798793685	122.65193210213293	5.4	255.00000000000003	270.0
477389600	1441066801	31.1200755079097	122.65190145058507	5.4	255.00000000000003	270.0
477389600	1441066802	31.120067000000002	122.65186700000001	5.4	255.00000000000003	270.0
477389600	1441066803	31.120057191123475	122.65182850016379	5.411111111111111	255.00000000000003	270.0
477389600	1441066804	31.12004631781697	122.65178668169527	5.4222222222222225	255.00000000000003	270.0
477389600	1441066805	31.12003469673779	122.65174252042088	5.433333333333334	255.00000000000003	270.0
477389600	1441066806	31.120022644544306	122.65169699216598	5.444444444444445	255.00000000000003	270.0
477389600	1441066807	31.12001047789626	122.651651072755	5.455555555555556	255.00000000000003	270.0
477389600	1441066808	31.119998513454725	122.65160573801121	5.466666666666667	255.00000000000003	270.0
477389600	1441066809	31.119987067882175	122.65156196375683	5.477777777777778	255.00000000000003	270.0
477389600	1441066810	31.119976457842313	122.651520725813	5.488888888888889	255.00000000000003	270.0
477389600	1441066811	31.119966999999995	122.65148299999998	5.5	255.00000000000003	270.0
477389600	1441066812	31.119958916401018	122.65144944728974	5.511111111111111	255.00000000000003	270.0
477389600	1441066813	31.11995205061121	122.6514194692635	5.522222222222222	255.00000000000003	270.0
477389600	1441066814	31.119946151575505	122.65139215265575	5.533333333333333	255.00000000000003	270.0
477389600	1441066815	31.119940968237735	122.65136658420153	5.544444444444444	255.00000000000003	270.0
477389600	1441066816	31.119936249540984	122.65134185063657	5.555555555555555	255.00000000000003	270.0
477389600	1441066817	31.1199317444276	122.65131703869707	5.566666666666666	255.00000000000003	270.0
477389600	1441066818	31.119927201839193	122.65129123511964	5.5777777777777775	255.00000000000003	270.0
477389600	1441066819	31.119922370716644	122.65126352664144	5.588888888888889	255.00000000000003	270.0
477389600	1441066820	31.119916999999994	122.65123300000002	5.6	255.00000000000003	270.0
477389600	1441066821	31.119910903159415	122.65119899741417	5.611111111111111	255.11111111111111	270.0
477389600	1441066822	31.119904151789047	122.65116188302527	5.622222222222222	255.22222222222223	270.0
477389600	1441066823	31.119896882014515	122.65112227645513	5.633333333333333	255.33333333333334	270.0
477389600	1441066824	31.11988922996206	122.65108079732514	5.644444444444444	255.44444444444446	270.0
477389600	1441066825	31.119881331758563	122.65103806525642	5.655555555555556	255.55555555555557	270.0
477389600	1441066826	31.119873323531714	122.6509946998696	5.666666666666667	255.66666666666669	270.0
477389600	1441066827	31.119865341409973	122.65095132078484	5.677777777777778	255.77777777777777	270.0
477389600	1441066828	31.11985752152271	122.65090854762188	5.688888888888889	255.88888888888889	270.0
477389600	1441066829	31.119849999999996	122.65086699999999	5.7	256.0	270.0
477389600	1441066830	31.119842884288847	122.65082717799983	5.708333333333334	256.0	270.0
477389600	1441066831	31.119836167100928	122.650789103549	5.716666666666667	256.0	270.0
477389600	1441066832	31.11982981246385	122.65075267903703	5.725	256.0	270.0
477389600	1441066833	31.1198237844051	122.65071780685354	5.733333333333333	256.0	270.0
477389600	1441066834	31.119818046951938	122.65068438938825	5.741666666666667	256.0	270.0
477389600	1441066835	31.119812564131543	122.65065232903106	5.75	256.0	270.0
477389600	1441066836	31.119807299970876	122.65062152817188	5.758333333333333	256.0	270.0
477389600	1441066837	31.119802218496833	122.65059188920073	5.766666666666667	256.0	270.0
477389600	1441066838	31.119797283736148	122.65056331450776	5.775	256.0	270.0
477389600	1441066839	31.119792459715455	122.65053570648314	5.783333333333333	256.0	270.0
477389600	1441066840	31.119787710461257	122.6505089675171	5.791666666666666	256.0	270.0
477389600	1441066841	31.11978299999999	122.65048300000001	5.8	256.0	270.0
477389600	1441066842	31.119778287672435	122.65045765844569	5.8	256.11111111111114	270.0
477389600	1441066843	31.119773514076773	122.65043260586184	5.8	256.22222222222223	270.0
477389600	1441066844	31.119768615125405	122.65040745737983	5.8	256.3333333333333	270.0
477389600	1441066845	31.11976352673041	122.65038182813109	5.8	256.44444444444446	270.0
477389600	1441066846	31.119758184803498	122.65035533324726	5.8	256.55555555555554	270.0
477389600	1441066847	31.119752525256153	122.65032758786015	5.8	256.6666666666667	270.0
477389600	1441066848	31.119746483999418	122.6502982071017	5.8	256.77777777777777	270.0
477389600	1441066849	31.119739996943963	122.6502668061042	5.8	256.88888888888886	270.0
477389600	1441066850	31.119732999999993	122.65023300000001	5.8	257.0	270.0
477389600	1441066851	31.119725458190196	122.6501965759347	5.81	257.0	270.0
477389600	1441066852	31.119717452988915	122.65015800910518	5.82	257.0	270.0
477389600	1441066853	31.11970909498414	122.65011794672081	5.83	257.0	270.0
477389600	1441066854	31.11970049476452	122.6500770359906	5.84	257.0	270.0
477389600	1441066855	31.119691762919484	122.65003592412323	5.85	257.0	270.0
477389600	1441066856	31.1196830100393	122.64999525832683	5.86	257.0	270.0
477389600	1441066857	31.119674346715076	122.64995568580918	5.87	257.0	270.0
477389600	1441066858	31.119665883538655	122.64991785377757	5.88	257.0	270.0
477389600	1441066859	31.119657731102574	122.649882409439	5.890000000000001	257.0	270.0
477389600	1441066860	31.11965	122.64985	5.9	257.0	270.0
477389600	1441066861	31.11964277342495	122.64982107973161	5.9	256.91666666666663	270.0
477389600	1441066862	31.119636024972998	122.64979533116369	5.9	256.8333333333333	270.0
477389600	1441066863	31.119629700839575	122.64977224389119	5.9	256.75	270.0
477389600	1441066864	31.119623747219556	122.64975130750922	5.9	256.6666666666667	270.0
477389600	1441066865	31.119618110307343	122.64973201161321	5.9	256.5833333333333	270.0
477389600	1441066866	31.119612736296954	122.64971384579876	5.9	256.5	270.0
477389600	1441066867	31.119607571382105	122.64969629966166	5.9	256.4166666666667	270.0
477389600	1441066868	31.119602561756178	122.64967886279786	5.9	256.3333333333333	270.0
477389600	1441066869	31.119597653612328	122.64966102480345	5.9	256.25	270.0
477389600	1441066870	31.119592793143386	122.64964227527473	5.9	256.16666666666663	270.0
477389600	1441066871	31.119587926541886	122.64962210380804	5.9	256.08333333333337	270.0
477389600	1441066872	31.119582999999995	122.6496	5.9	256.0	270.0
477389600	1441066873	31.119577955856364	122.64957556603152	5.9	256.0	270.0
477389600	1441066874	31.11957272103683	122.64954885442057	5.9	256.0	270.0
477389600	1441066875	31.11956721861407	122.6495200302695	5.9	256.0	270.0
477389600	1441066876	31.119561371660822	122.64948925868075	5.9	256.0	270.0
477389600	1441066877	31.119555103249837	122.64945670475673	5.9	256.0	270.0
477389600	1441066878	31.119548336454027	122.64942253360012	5.9	256.0	270.0
477389600	1441066879	31.119540994346384	122.6493869103136	5.9	256.0	270.0
477389600	1441066880	31.119533000000008	122.64935	5.9	256.0	270.0
477389600	1441066881	31.119524309228538	122.64931197132934	5.91	256.0	270.0
477389600	1441066882	31.11951500880732	122.64927300723987	5.92	256.0	270.0
477389600	1441066883	31.119505218252225	122.64923329423662	5.930000000000001	256.0	270.0
477389600	1441066884	31.119495057079366	122.64919301882448	5.94	256.0	270.0
477389600	1441066885	31.119484644805077	122.64915236750794	5.95	256.0	270.0
477389600	1441066886	31.11947410094592	122.64911152679136	5.96	256.0	270.0
477389600	1441066887	31.119463545018696	122.6490706831787	5.97	256.0	270.0
477389600	1441066888	31.11945309654041	122.64903002317368	5.98	256.0	270.0
477389600	1441066889	31.119442875028344	122.64898973327973	5.99	256.0	270.0
477389600	1441066890	31.119433	122.64895	6.0	256.0	270.0
477389600	1441066891	31.119423567363214	122.64891098278231	6.009090909090909	256.0	270.0
477389600	1441066892	31.119414578586575	122.64887273285414	6.0181818181818185	256.0	270.0
477389600	1441066893	31.119406011528802	122.64883527438796	6.027272727272727	256.0	270.0
477389600	1441066894	31.11939784404869	122.64879863155626	6.036363636363636	256.0	270.0
477389600	1441066895	31.119390054005002	122.64876282853162	6.045454545454545	256.0	270.0
477389600	1441066896	31.119382619256506	122.64872788948661	6.054545454545455	256.0	270.0
477389600	1441066897	31.119375517661986	122.64869383859387	6.0636363636363635	256.0	270.0
477389600	1441066898	31.119368727080275	122.64866070002611	6.072727272727272	256.0	270.0
477389600	1441066899	31.119362225370168	122.64862849795601	6.081818181818181	256.0	270.0
477389600	1441066900	31.11935599039047	122.6485972565564	6.090909090909091	256.0	270.0
477389600	1441066901	31.119350000000004	122.64856700000001	6.1	256.0	270.0
477389600	1441066902	31.119344227339294	122.64853769347826	6.111111111111111	256.0	270.0
477389600	1441066903	31.119338626675592	122.64850906625666	6.122222222222222	256.0	270.0
477389600	1441066904	31.11933314755761	122.64848078861942	6.133333333333333	256.0	270.0
477389600	1441066905	31.119327739533755	122.64845253085088	6.144444444444444	256.0	270.0
477389600	1441066906	31.11932235215215	122.64842396323549	6.155555555555556	256.0	270.0
477389600	1441066907	31.119316934960615	122.64839475605787	6.166666666666667	256.0	270.0
477389600	1441066908	31.119311437506678	122.64836457960278	6.177777777777778	256.0	270.0
477389600	1441066909	31.11930580933753	122.64833310415516	6.188888888888889	256.0	270.0
477389600	1441066910	31.119299999999992	122.6483	6.2	256.0	270.0
477389600	1441066911	31.11929397653816	122.64826506209492	6.2	256.0909090909091	270.0
477389600	1441066912	31.119287775986574	122.64822858408698	6.2	256.1818181818182	270.0
477389600	1441066913	31.119281452877704	122.64819098429541	6.2	256.27272727272725	270.0
477389600	1441066914	31.119275061744503	122.64815268103932	6.2	256.3636363636364	270.0
477389600	1441066915	31.119268657120394	122.6481140926376	6.2	256.45454545454544	270.0
477389600	1441066916	31.119262293539293	122.64807563740885	6.2	256.54545454545456	270.0
477389600	1441066917	31.119256025535627	122.64803773367163	6.2	256.6363636363636	270.0
477389600	1441066918	31.119249907644303	122.64800079974412	6.2	256.7272727272727	270.0
477389600	1441066919	31.119243994400662	122.64796525394443	6.2	256.8181818181818	270.0
477389600	1441066920	31.119238340340516	122.64793151459048	6.2	256.9090909090909	270.0
477389600	1441066921	31.119233	122.64790000000002	6.2	257.0	270.0
477389600	1441066922	31.11922800721011	122.64787098813542	6.2	257.0909090909091	270.0
477389600	1441066923	31.119223312979937	122.64784419553808	6.2	257.1818181818182	270.0
477389600	1441066924	31.119218847612643	122.64781919839446	6.2	257.27272727272725	270.0
477389600	1441066925	31.119214541410997	122.64779557289111	6.2	257.3636363636364	270.0
477389600	1441066926	31.1192103246774	122.64777289521474	6.2	257.45454545454544	270.0
477389600	1441066927	31.119206127713916	122.64775074155229	6.2	257.54545454545456	270.0
477389600	1441066928	31.119201880822338	122.64772868809077	6.2	257.6363636363636	270.0
477389600	1441066929	31.11919751430412	122.64770631101737	6.2	257.7272727272727	270.0
477389600	1441066930	31.119192958460474	122.6476831865194	6.2	257.8181818181818	270.0
477389600	1441066931	31.119188143592254	122.64765889078441	6.2	257.9090909090909	270.0
477389600	1441066932	31.119183	122.64763300000001	6.2	258.0	270.0
477389600	1441066933	31.119177480145563	122.64760518684922	6.2125	258.0	270.0
477389600	1441066934	31.11917162513744	122.64757550999566	6.225	258.0	270.0
477389600	1441066935	31.119165498245817	122.64754412459817	6.2375	258.0	270.0
477389600	1441066936	31.11915916274105	122.64751118581532	6.25	258.0	270.0
477389600	1441066937	31.119152681893503	122.64747684880572	6.2625	258.0	270.0
477389600	1441066938	31.119146118973685	122.6474412687278	6.275	258.0	270.0
477389600	1441066939	31.119139537252266	122.64740460073983	6.2875	258.0	270.0
477389600	1441066940	31.119132999999998	122.647367	6.3	258.0	270.0
477389600	1441066941	31.119126553494926	122.64732861484033	6.3	258.0	270.0
477389600	1441066942	31.119120176043293	122.6472895662887	6.3	258.0	270.0
477389600	1441066943	31.11911382895861	122.647249968547	6.3	258.0	270.0
477389600	1441066944	31.119107473554443	122.64720993581722	6.3	258.0	270.0
477389600	1441066945	31.119101071144556	122.64716958230123	6.3	258.0	270.0
477389600	1441066946	31.119094583042823	122.64712902220109	6.3	258.0	270.0
477389600	1441066947	31.11908797056327	122.64708836971882	6.3	258.0	270.0
477389600	1441066948	31.119081195020044	122.64704773905646	6.3	258.0	270.0
477389600	1441066949	31.11907421772748	122.64700724441616	6.3	258.0	270.0
477389600	1441066950	31.119067000000012	122.64696699999999	6.3	258.0	270.0
477389600	1441066951	31.119059519927365	122.64692710236326	6.3	257.8181818181818	270.0
477389600	1441066952	31.119051822699912	122.6468875774738	6.3	257.6363636363636	270.0
477389600	1441066953	31.119043970283197	122.64684843365244	6.3	257.45454545454544	270.0
477389600	1441066954	31.11903602464273	122.6468096792199	6.3	257.27272727272725	270.0
477389600	1441066955	31.11902804774405	122.64677132249686	6.3	257.0909090909091	270.0
477389600	1441066956	31.11902010155267	122.64673337180378	6.3	256.9090909090909	270.0
477389600	1441066957	31.119012248034185	122.64669583546114	6.3	256.7272727272727	270.0
477389600	1441066958	31.11900454915411	122.64665872178925	6.3	256.54545454545456	270.0
477389600	1441066959	31.118997066878016	122.64662203910837	6.3	256.3636363636364	270.0
477389600	1441066960	31.11898986317146	122.64658579573859	6.3	256.1818181818182	270.0
477389600	1441066961	31.118982999999997	122.64655	6.3	256.0	270.0
477389600	1441066962	31.118976520426767	122.64651468441757	6.311111111111111	256.0	270.0
477389600	1441066963	31.118970391905084	122.6464799783362	6.322222222222222	256.0	270.0
477389600	1441066964	31.11896456298597	122.64644603530589	6.333333333333333	256.0	270.0
477389600	1441066965	31.11895898222059	122.64641300887662	6.344444444444444	256.0	270.0
477389600	1441066966	31.118953598160264	122.64638105259849	6.355555555555556	256.0	270.0
477389600	1441066967	31.11894835935646	122.64635032002158	6.366666666666667	256.0	270.0
477389600	1441066968	31.118943214360687	122.64632096469609	6.377777777777778	256.0	270.0
477389600	1441066969	31.118938111724614	122.64629314017213	6.388888888888889	256.0	270.0
477389600	1441066970	31.118932999999995	122.64626700000001	6.4	256.0	270.0
477389600	1441066971	31.118927831903278	122.64624259664743	6.409090909090909	256.0909090909091	270.0
477389600	1441066972	31.118922576809574	122.64621957825241	6.418181818181819	256.1818181818182	270.0
477389600	1441066973	31.11891720825831	122.64619749187047	6.427272727272728	256.27272727272725	270.0
477389600	1441066974	31.118911699788566	122.64617588455734	6.4363636363636365	256.3636363636364	270.0
477389600	1441066975	31.11890602493913	122.64615430336883	6.445454545454545	256.45454545454544	270.0
477389600	1441066976	31.11890015724848	122.64613229536094	6.454545454545455	256.54545454545456	270.0
477389600	1441066977	31.118894070254772	122.64610940758975	6.463636363636364	256.6363636363636	270.0
477389600	1441066978	31.11888773749583	122.64608518711154	6.472727272727273	256.7272727272727	270.0
477389600	1441066979	31.118881132509127	122.64605918098275	6.4818181818181815	256.8181818181818	270.0
477389600	1441066980	31.11887422883168	122.64603093625996	6.490909090909091	256.9090909090909	270.0
477389600	1441066981	31.118867	122.64600000000002	6.5	257.0	270.0
477389600	1441066982	31.118859431543864	122.64596607630459	6.5	257.0	270.0
477389600	1441066983	31.11885155696787	122.64592949745408	6.5	257.0	270.0
477389600	1441066984	31.118843421770713	122.64589075277328	6.5	257.0	270.0
477389600	1441066985	31.11883507145156	122.64585033158687	6.5	257.0	270.0
477389600	1441066986	31.118826551510107	122.64580872321928	6.5	257.0	270.0
477389600	1441066987	31.118817907446623	122.64576641699462	6.5	257.0	270.0
477389600	1441066988	31.118809184762004	122.64572390223684	6.5	257.0	270.0
477389600	1441066989	31.1188004289578	122.6456816682696	6.5	257.0	270.0
477389600	1441066990	31.118791685536205	122.6456402044163	6.5	257.0	270.0
477389600	1441066991	31.118783	122.64560000000002	6.5	257.0	270.0
477389600	1441066992	31.118774409922946	122.64556141656405	6.5	257.125	270.125
477389600	1441066993	31.118765921160485	122.6455243045332	6.5	257.25	270.25
477389600	1441066994	31.118757531638195	122.64548838655276	6.5	257.375	270.375
477389600	1441066995	31.118749239281257	122.64545338526815	6.5	257.49999999999994	270.49999999999994
477389600	1441066996	31.118741042014555	122.64541902332489	6.5	257.625	270.625
477389600	1441066997	31.118732937762648	122.64538502336863	6.5	257.75	270.75
477389600	1441066998	31.118724924449804	122.64535110804503	6.5	257.87499999999994	270.87499999999994
477389600	1441066999	31.118716999999997	122.645317	6.5	258.0	271.0
477389600	1441067000	31.118709162905848	122.64528247292189	6.5	258.0454545454545	270.95454545454544
477389600	1441067001	31.1187014139356	122.64524750466903	6.5	258.09090909090907	270.9090909090909
477389600	1441067002	31.118693754426396	122.64521212414216	6.5	258.1363636363636	270.8636363636364
477389600	1441067003	31.11868618571543	122.64517636024205	6.5	258.18181818181813	270.8181818181818
477389600	1441067004	31.11867870913994	122.64514024186946	6.5	258.22727272727275	270.77272727272725
477389600	1441067005	31.118671326037152	122.64510379792507	6.5	258.27272727272725	270.7272727272727
477389600	1441067006	31.118664037744363	122.64506705730965	6.5	258.3181818181818	270.6818181818182
477389600	1441067007	31.118656845598878	122.64503004892387	6.5	258.3636363636364	270.6363636363636
477389600	1441067008	31.118649750938037	122.64499280166842	6.5	258.4090909090909	270.59090909090907
477389600	1441067009	31.118642755099213	122.64495534444397	6.5	258.4545454545455	270.54545454545456
477389600	1441067010	31.1186358594198	122.64491770615123	6.5	258.5	270.49999999999994
477389600	1441067011	31.118629065237265	122.64487991569078	6.5	258.5454545454545	270.45454545454544
477389600	1441067012	31.118622373889064	122.64484200196334	6.5	258.5909090909091	270.40909090909093
477389600	1441067013	31.118615786712716	122.64480399386946	6.5	258.6363636363636	270.3636363636364
477389600	1441067014	31.118609305045723	122.64476592030982	6.5	258.6818181818182	270.3181818181818
477389600	1441067015	31.118602930225713	122.644727810185	6.5	258.72727272727275	270.27272727272725
477389600	1441067016	31.118596663590242	122.64468969239557	6.5	258.77272727272725	270.22727272727275
477389600	1441067017	31.118590506476973	122.64465159584219	6.5	258.81818181818187	270.1818181818182
477389600	1441067018	31.1185844602236	122.64461354942536	6.5	258.8636363636364	270.1363636363636
477389600	1441067019	31.118578526167816	122.64457558204569	6.5	258.90909090909093	270.0909090909091
477389600	1441067020	31.118572705647345	122.64453772260372	6.5	258.9545454545455	270.0454545454545
477389600	1441067021	31.118567	122.6445	6.5	259.0	270.0
477389600	1441067022	31.11856140502277	122.64446245901588	6.5	259.0	270.0
477389600	1441067023	31.118555894349583	122.64442520795603	6.5	259.0	270.0
477389600	1441067024	31.11855043607367	122.64438837100596	6.5	259.0	270.0
477389600	1441067025	31.11854499828843	122.64435207235114	6.5	259.0	270.0
477389600	1441067026	31.118539549087394	122.64431643617709	6.5	259.0	270.0
477389600	1441067027	31.118534056564208	122.64428158666941	6.5	259.0	270.0
477389600	1441067028	31.118528488812636	122.64424764801359	6.5	259.0	270.0
477389600	1441067029	31.118522813926564	122.64421474439528	6.5	259.0	270.0
477389600	1441067030	31.118517	122.64418300000001	6.5	259.0	270.0
477389600	1441067031	31.1185110209329	122.64415246537921	6.5	259.0	270.0
477389600	1441067032	31.11850487384881	122.6441228965476	6.5	259.0	270.0
477389600	1441067033	31.118498561676848	122.64409397588585	6.5	259.0	270.0
477389600	1441067034	31.118492087345896	122.64406538577467	6.5	259.0	270.0
477389600	1441067035	31.11848545378448	122.64403680859482	6.5	259.0	270.0
477389600	1441067036	31.11847866392089	122.6440079267272	6.5	259.0	270.0
477389600	1441067037	31.11847172068312	122.6439784225528	6.5	259.0	270.0
477389600	1441067038	31.118464626998843	122.64394797845267	6.5	259.0	270.0
477389600	1441067039	31.118457385795452	122.643916276808	6.5	259.0	270.0
477389600	1441067040	31.118449999999996	122.64388300000002	6.5	259.0	270.0
477389600	1441067041	31.118442477760542	122.64384792646173	6.5	258.90909090909093	270.0
477389600	1441067042	31.118434848110716	122.6438112188324	6.5	258.81818181818187	270.0
477389600	1441067043	31.118427145305727	122.6437731358028	6.5	258.72727272727275	270.0
477389600	1441067044	31.118419403601074	122.64373393606354	6.5	258.6363636363636	270.0
477389600	1441067045	31.118411657252473	122.64369387830509	6.5	258.5454545454545	270.0
477389600	1441067046	31.11840394051601	122.64365322121778	6.5	258.4545454545455	270.0
477389600	1441067047	31.118396287648054	122.64361222349181	6.5	258.3636363636364	270.0
477389600	1441067048	31.118388732905288	122.64357114381723	6.5	258.27272727272725	270.0
477389600	1441067049	31.118381310544738	122.6435302408839	6.5	258.18181818181813	270.0
477389600	1441067050	31.11837405482375	122.64348977338163	6.5	258.09090909090907	270.0
477389600	1441067051	31.118367	122.64345	6.5	258.0	270.0
477389600	1441067052	31.118360170751984	122.64341113871754	6.5	258.0	270.0
477389600	1441067053	31.118353553440592	122.64337324466865	6.5	258.0	270.0
477389600	1441067054	31.11834712484721	122.64333633227689	6.5	258.0	270.0
477389600	1441067055	31.118340861753296	122.64330041596577	6.5	258.0	270.0
477389600	1441067056	31.118334740940213	122.64326551015887	6.5	258.0	270.0
477389600	1441067057	31.118328739189383	122.64323162927982	6.5	258.0	270.0
477389600	1441067058	31.118322833282175	122.64319878775231	6.5	258.0	270.0
477389600	1441067059	31.118317000000008	122.643167	6.5	258.0	270.0
477389600	1441067060	31.118311221945152	122.64313622436306	6.5	258.07692307692304	270.0
477389600	1441067061	31.11830550500362	122.64310619484729	6.5	258.15384615384613	270.0
477389600	1441067062	31.118299860882022	122.64307658937506	6.5	258.2307692307692	270.0
477389600	1441067063	31.118294301286696	122.64304708586873	6.5	258.3076923076923	270.0
477389600	1441067064	31.118288837923668	122.64301736225075	6.5	258.38461538461536	270.0
477389600	1441067065	31.118283482498686	122.64298709644362	6.5	258.46153846153845	270.0
477389600	1441067066	31.118278246717157	122.64295596636995	6.5	258.53846153846155	270.0
477389600	1441067067	31.118273142284195	122.64292364995231	6.5	258.61538461538464	270.0
477389600	1441067068	31.11826818090457	122.64288982511344	6.5	258.6923076923077	270.0
477389600	1441067069	31.118263374282645	122.64285416977599	6.5	258.7692307692308	270.0
477389600	1441067070	31.118258734122342	122.64281636186277	6.5	258.84615384615387	270.0
477389600	1441067071	31.118254272127153	122.64277607929648	6.5	258.92307692307696	270.0
477389600	1441067072	31.11825	122.64273299999999	6.5	259.0	270.0
477389600	1441067073	31.118245922548827	122.64268698531075	6.5	259.11111111111114	269.8888888888889
477389600	1441067074	31.11824201700392	122.6426386302248	6.5	259.22222222222223	269.77777777777777
477389600	1441067075	31.118238253702028	122.64258871315283	6.5	259.33333333333337	269.6666666666667
477389600	1441067076	31.11823460298107	122.64253801250537	6.5	259.44444444444446	269.55555555555554
477389600	1441067077	31.11823103518011	122.64248730669289	6.5	259.55555555555554	269.44444444444446
477389600	1441067078	31.11822752063948	122.64243737412582	6.5	259.6666666666667	269.3333333333333
477389600	1441067079	31.11822402970065	122.64238899321447	6.5	259.77777777777777	269.22222222222223
477389600	1441067080	31.118220532706278	122.64234294236913	6.5	259.8888888888889	269.11111111111114
477389600	1441067081	31.118217	122.64230000000002	6.5	260.0	269.0
477389600	1441067082	31.118213407817496	122.64226071840233	6.522222222222222	260.11111111111114	269.0
477389600	1441067083	31.118209755959448	122.64222474541145	6.544444444444444	260.22222222222223	269.0
477389600	1441067084	31.11820605011693	122.6421915027479	6.566666666666666	260.3333333333333	269.0
477389600	1441067085	31.118202295980243	122.6421604121323	6.588888888888889	260.44444444444446	269.0
477389600	1441067086	31.11819849923896	122.6421308952853	6.611111111111112	260.55555555555554	269.0
477389600	1441067087	31.118194665582124	122.64210237392766	6.633333333333334	260.6666666666667	269.0
477389600	1441067088	31.11819080069813	122.64207426978025	6.655555555555556	260.77777777777777	269.0
477389600	1441067089	31.118186910274947	122.64204600456402	6.677777777777778	260.8888888888889	269.0
477389600	1441067090	31.118183000000002	122.642017	6.7	261.0	269.0
477389600	1441067091	31.11817907487233	122.64198679518508	6.7	261.0	268.90476190476187
477389600	1441067092	31.118175137139236	122.64195539871942	6.7	261.0	268.80952380952385
477389600	1441067093	31.118171188360183	122.64192293657885	6.7	261.0	268.7142857142857
477389600	1441067094	31.118167230094755	122.64188953473925	6.7	261.0	268.61904761904765
477389600	1441067095	31.11816326390263	122.64185531917646	6.7	261.0	268.5238095238095
477389600	1441067096	31.118159291343606	122.64182041586628	6.7	261.0	268.4285714285714
477389600	1441067097	31.11815531397757	122.64178495078447	6.7	261.0	268.33333333333337
477389600	1441067098	31.118151333364633	122.64174904990679	6.7	261.0	268.23809523809524
477389600	1441067099	31.11814735106495	122.64171283920902	6.7	261.0	268.1428571428571
477389600	1441067100	31.11814336863884	122.64167644466686	6.7	261.0	268.04761904761904
477389600	1441067101	31.118139387646753	122.64163999225593	6.7	261.0	267.95238095238096
477389600	1441067102	31.11813540964934	122.64160360795196	6.7	261.0	267.8571428571429
477389600	1441067103	31.118131436207317	122.64156741773056	6.7	261.0	267.76190476190476
477389600	1441067104	31.11812746888158	122.64153154756735	6.7	261.0	267.66666666666663
477389600	1441067105	31.11812350923315	122.6414961234379	6.7	261.0	267.57142857142856
477389600	1441067106	31.118119558823206	122.64146127131775	6.7	261.0	267.4761904761905
477389600	1441067107	31.118115619213036	122.6414271171825	6.7	261.0	267.38095238095235
477389600	1441067108	31.118111691964035	122.64139378700762	6.7	261.0	267.2857142857143
477389600	1441067109	31.11810777863776	122.64136140676861	6.7	261.0	267.19047619047615
477389600	1441067110	31.11810388079584	122.6413301024409	6.7	261.0	267.0952380952381
477389600	1441067111	31.1181	122.6413	6.7	261.0	267.0
477389600	1441067112	31.118096139050003	122.64127115141731	6.711111111111111	260.8888888888889	266.88888888888886
477389600	1441067113	31.118092305697267	122.64124331264848	6.722222222222222	260.77777777777777	266.77777777777777
477389600	1441067114	31.118088508930885	122.64121616564515	6.733333333333333	260.6666666666667	266.66666666666663
477389600	1441067115	31.118084757739652	122.64118939235902	6.7444444444444445	260.55555555555554	266.55555555555554
477389600	1441067116	31.118081061112104	122.64116267474192	6.7555555555555555	260.44444444444446	266.44444444444446
477389600	1441067117	31.118077428036507	122.6411356947456	6.766666666666667	260.3333333333333	266.3333333333333
477389600	1441067118	31.118073867500858	122.64110813432191	6.777777777777778	260.22222222222223	266.22222222222223
477389600	1441067119	31.118070388492864	122.64107967542274	6.788888888888889	260.11111111111114	266.1111111111111
477389600	1441067120	31.118066999999996	122.64105	6.8	260.0	266.0
477389600	1441067121	31.118063699626425	122.64101887667428	6.8	259.9166666666667	265.91666666666663
477389600	1441067122	31.118060439444626	122.64098642074057	6.8	259.8333333333333	265.83333333333337
477389600	1441067123	31.118057160144254	122.64095283416255	6.8	259.75	265.75
477389600	1441067124	31.118053802415183	122.64091831890393	6.8	259.6666666666667	265.6666666666667
477389600	1441067125	31.11805030694745	122.64088307692852	6.8	259.5833333333333	265.5833333333333
477389600	1441067126	31.11804661443132	122.64084731020013	6.8	259.50000000000006	265.5
477389600	1441067127	31.118042665557248	122.64081122068269	6.8	259.4166666666667	265.4166666666667
477389600	1441067128	31.11803840101593	122.64077501034012	6.8	259.33333333333337	265.3333333333333
477389600	1441067129	31.118033761498292	122.64073888113651	6.8	259.25	265.25
477389600	1441067130	31.118028687695475	122.64070303503586	6.8	259.1666666666667	265.1666666666667
477389600	1441067131	31.11802312029885	122.6406676740023	6.8	259.08333333333337	265.08333333333337
477389600	1441067132	31.118017000000005	122.640633	6.8	259.0	265.0
477389600	1441067133	31.118010288151204	122.64059914651425	6.8	258.90000000000003	265.0
477389600	1441067134	31.118003028746678	122.6405659731152	6.8	258.8	265.0
477389600	1441067135	31.117995286440934	122.64053327089428	6.8	258.7	265.0
477389600	1441067136	31.11798712588824	122.64050083094268	6.8	258.6	265.0
477389600	1441067137	31.117978611742704	122.64046844435171	6.8	258.5	265.0
477389600	1441067138	31.11796980865819	122.64043590221263	6.8	258.40000000000003	265.0
477389600	1441067139	31.117960781288325	122.64040299561668	6.8	258.3	265.0
477389600	1441067140	31.117951594286566	122.64036951565508	6.8	258.2	265.0
477389600	1441067141	31.117942312306134	122.64033525341912	6.8	258.09999999999997	265.0
477389600	1441067142	31.117932999999994	122.6403	6.8	258.0	265.0
477389600	1441067143	31.117923710550194	122.64026359659357	6.8	257.88888888888886	265.0
477389600	1441067144	31.11791445125583	122.64022608481397	6.8	257.77777777777777	265.0
477389600	1441067145	31.11790521794533	122.64018755638001	6.8	257.66666666666663	265.0
477389600	1441067146	31.11789600644725	122.64014810301036	6.8	257.55555555555554	265.0
477389600	1441067147	31.117886812590207	122.64010781642372	6.8	257.44444444444446	265.0
477389600	1441067148	31.1178776322029	122.64006678833876	6.8	257.3333333333333	265.0
477389600	1441067149	31.11786846111415	122.6400251104741	6.8	257.22222222222223	265.0
477389600	1441067150	31.11785929515291	122.63998287454832	6.8	257.1111111111111	265.0
477389600	1441067151	31.117850130148184	122.63994017228	6.8	257.0	265.0
477389600	1441067152	31.11784096192914	122.6398970953877	6.8	256.88888888888886	265.0
477389600	1441067153	31.117831786325063	122.63985373558987	6.8	256.77777777777777	265.0
477389600	1441067154	31.11782259916534	122.63981018460505	6.8	256.6666666666667	265.0
477389600	1441067155	31.117813396279477	122.63976653415166	6.8	256.55555555555554	265.0
477389600	1441067156	31.11780417349713	122.63972287594812	6.8	256.44444444444446	265.0
477389600	1441067157	31.117794926648077	122.63967930171285	6.8	256.3333333333333	265.0
477389600	1441067158	31.11778565156216	122.63963590316419	6.8	256.22222222222223	265.0
477389600	1441067159	31.117776344069437	122.63959277202046	6.8	256.11111111111114	265.0
477389600	1441067160	31.117767000000004	122.63955	6.8	256.0	265.0
477389600	1441067161	31.117757619986044	122.63950766947374	6.8	256.0	265.0
477389600	1441067162	31.11774822386739	122.63946582542326	6.8	256.0	265.0
477389600	1441067163	31.11773883628588	122.63942450348269	6.8	256.0	265.0
477389600	1441067164	31.117729481883348	122.6393837392862	6.8	256.0	265.0
477389600	1441067165	31.117720185301675	122.63934356846786	6.8	256.0	265.0
477389600	1441067166	31.117710971182806	122.63930402666168	6.8	256.0	265.0
477389600	1441067167	31.11770186416869	122.6392651495016	6.8	256.0	265.0
477389600	1441067168	31.11769288890131	122.63922697262156	6.8	256.0	265.0
477389600	1441067169	31.117684070022698	122.63918953165539	6.8	256.0	265.0
477389600	1441067170	31.1176754321749	122.63915286223695	6.8	256.0	265.0
477389600	1441067171	31.117666999999997	122.639117	6.8	256.0	265.0
477389600	1441067172	31.117658789385633	122.63908195752894	6.8	256.0	265.0
477389600	1441067173	31.11765078120155	122.63904765521086	6.8	256.0	265.0
477389600	1441067174	31.117642947562942	122.6390139903836	6.8	256.0	265.0
477389600	1441067175	31.117635260584873	122.63898086038505	6.8	256.0	265.0
477389600	1441067176	31.117627692382307	122.6389481625532	6.8	256.0	265.0
477389600	1441067177	31.11762021507006	122.63891579422616	6.8	256.0	265.0
477389600	1441067178	31.1176128007629	122.63888365274202	6.8	256.0	265.0
477389600	1441067179	31.11760542157543	122.63885163543901	6.8	256.0	265.0
477389600	1441067180	31.117598049622202	122.63881963965541	6.8	256.0	265.0
477389600	1441067181	31.117590657017644	122.63878756272958	6.8	256.0	265.0
477389600	1441067182	31.117583215876074	122.63875530199992	6.8	256.0	265.0
477389600	1441067183	31.117575698311736	122.63872275480493	6.8	256.0	265.0
477389600	1441067184	31.117568076438737	122.63868981848319	6.8	256.0	265.0
477389600	1441067185	31.117560322371087	122.63865639037333	6.8	256.0	265.0
477389600	1441067186	31.1175524082227	122.63862236781408	6.8	256.0	265.0
477389600	1441067187	31.11754430610736	122.63858764814424	6.8	256.0	265.0
477389600	1441067188	31.117535988138712	122.63855212870266	6.8	256.0	265.0
477389600	1441067189	31.117527426430335	122.63851570682831	6.8	256.0	265.0
477389600	1441067190	31.11751859309559	122.63847827986034	6.8	256.0	265.0
477389600	1441067191	31.11750946024777	122.6384397451378	6.8	256.0	265.0
477389600	1441067192	31.117499999999993	122.63840000000002	6.8	256.0	265.0
477389600	1441067193	31.117490197335616	122.63835899141381	6.8	255.94444444444443	265.0
477389600	1441067194	31.117480088719564	122.63831686485572	6.8	255.88888888888889	265.0
477389600	1441067195	31.11746972348737	122.63827381542968	6.8	255.83333333333337	265.0
477389600	1441067196	31.11745915097479	122.6382300382394	6.8	255.77777777777777	265.0
477389600	1441067197	31.11744842051782	122.63818572838845	6.8	255.7222222222222	265.0
477389600	1441067198	31.117437581452766	122.63814108098019	6.8	255.66666666666669	265.0
477389600	1441067199	31.11742668311613	122.63809629111786	6.8	255.61111111111114	265.0
477389600	1441067200	31.117415774844726	122.63805155390448	6.8	255.55555555555557	265.0
477389600	1441067201	31.117404905975633	122.63800706444283	6.8	255.49999999999997	265.0
477389600	1441067202	31.117394125846175	122.63796301783565	6.8	255.44444444444446	265.0
477389600	1441067203	31.117383483793976	122.63791960918535	6.8	255.3888888888889	265.0
477389600	1441067204	31.117373029156862	122.63787703359425	6.8	255.33333333333334	265.0
477389600	1441067205	31.11736281127297	122.63783548616449	6.8	255.27777777777777	265.0
477389600	1441067206	31.117352879480592	122.63779516199806	6.8	255.22222222222223	265.0
477389600	1441067207	31.11734328311831	122.63775625619675	6.8	255.1666666666667	265.0
477389600	1441067208	31.117334071524812	122.63771896386227	6.8	255.11111111111111	265.0
477389600	1441067209	31.117325294039034	122.63768348009619	6.8	255.05555555555554	265.0
477389600	1441067210	31.117317	122.63765	6.8	255.00000000000003	265.0
477389600	1441067211	31.117309217243278	122.63761860035179	6.81	254.90000000000003	265.0
477389600	1441067212	31.11730188758977	122.63758888463659	6.82	254.80000000000004	265.0
477389600	1441067213	31.11729493135638	122.6375603380164	6.83	254.70000000000005	265.0
477389600	1441067214	31.11728826885942	122.63753244565353	6.84	254.60000000000005	265.0
477389600	1441067215	31.117281820414753	122.63750469271055	6.85	254.50000000000006	265.0
477389600	1441067216	31.11727550633784	122.63747656435024	6.86	254.4	265.0
477389600	1441067217	31.117269246943675	122.63744754573564	6.87	254.3	265.0
477389600	1441067218	31.11726296254675	122.63741712203002	6.88	254.20000000000002	265.0
477389600	1441067219	31.117256573461056	122.63738477839688	6.890000000000001	254.10000000000002	265.0
477389600	1441067220	31.117249999999988	122.63735000000001	6.9	254.00000000000003	265.0
477389600	1441067221	31.117243180708634	122.63731243992225	6.909090909090909	254.09090909090912	265.0
477389600	1441067222	31.117236127060945	122.63727242292173	6.918181818181819	254.1818181818182	265.0
477389600	1441067223	31.117228868763654	122.63723044167526	6.927272727272728	254.2727272727273	265.0
477389600	1441067224	31.117221435523984	122.63718698885944	6.9363636363636365	254.3636363636364	265.0
477389600	1441067225	31.11721385704974	122.6371425571507	6.945454545454545	254.45454545454547	265.0
477389600	1441067226	31.117206163049406	122.63709763922529	6.954545454545455	254.5454545454546	265.0
477389600	1441067227	31.117198383232132	122.63705272775915	6.963636363636364	254.63636363636363	265.0
477389600	1441067228	31.117190547307718	122.63700831542813	6.972727272727273	254.72727272727275	265.0
477389600	1441067229	31.117182684986698	122.63696489490775	6.9818181818181815	254.81818181818184	265.0
477389600	1441067230	31.11717482598021	122.63692295887334	6.990909090909091	254.9090909090909	265.0
477389600	1441067231	31.117167	122.636883	7.0	255.00000000000003	265.0
477389600	1441067232	31.117159232705117	122.63684535920164	7.0	255.00000000000003	265.0
477389600	1441067233	31.117151533541833	122.63680977034811	7.0	255.00000000000003	265.0
477389600	1441067234	31.117143907902737	122.63677581554842	7.0	255.00000000000003	265.0
477389600	1441067235	31.117136361179888	122.63674307691164	7.0	255.00000000000003	265.0
477389600	1441067236	31.11712889876486	122.63671113654702	7.0	255.00000000000003	265.0
477389600	1441067237	31.117121526048823	122.63667957656398	7.0	255.00000000000003	265.0
477389600	1441067238	31.117114248422528	122.63664797907204	7.0	255.00000000000003	265.0
477389600	1441067239	31.117107071276273	122.63661592618078	7.0	255.00000000000003	265.0
477389600	1441067240	31.1171	122.636583	7.0	255.00000000000003	265.0
477389600	1441067241	31.117093035142716	122.63654887832404	7.0	255.00000000000003	265.0
477389600	1441067242	31.117086157891247	122.63651362168514	7.0	255.00000000000003	265.0
477389600	1441067243	31.117079344592064	122.63647738629999	7.0	255.00000000000003	265.0
477389600	1441067244	31.117072571591788	122.63644032838522	7.0	255.00000000000003	265.0
477389600	1441067245	31.117065815237165	122.63640260415755	7.0	255.00000000000003	265.0
477389600	1441067246	31.117059051875174	122.63636436983363	7.0	255.00000000000003	265.0
477389600	1441067247	31.11705225785292	122.63632578163006	7.0	255.00000000000003	265.0
477389600	1441067248	31.11704540951771	122.63628699576353	7.0	255.00000000000003	265.0
477389600	1441067249	31.11703848321704	122.63624816845065	7.0	255.00000000000003	265.0
477389600	1441067250	31.117031455298598	122.63620945590802	7.0	255.00000000000003	265.0
477389600	1441067251	31.117024302110227	122.63617101435227	7.0	255.00000000000003	265.0
477389600	1441067252	31.117016999999997	122.636133	7.0	255.00000000000003	265.0
477389600	1441067253	31.117009524566736	122.63609551045352	7.0	255.00000000000003	265.0
477389600	1441067254	31.117001848411693	122.636058408858	7.0	255.00000000000003	265.0
477389600	1441067255	31.11699394338649	122.63602149974447	7.0	255.00000000000003	265.0
477389600	1441067256	31.11698578134256	122.63598458764407	7.0	255.00000000000003	265.0
477389600	1441067257	31.11697733413109	122.63594747708802	7.0	255.00000000000003	265.0
477389600	1441067258	31.116968573603057	122.63590997260765	7.0	255.00000000000003	265.0
477389600	1441067259	31.116959471609185	122.63587187873445	7.0	255.00000000000003	265.0
477389600	1441067260	31.11695	122.63583300000002	7.0	255.00000000000003	265.0
477389600	1441067261	31.11694014537634	122.63579320507655	7.009090909090909	254.9090909090909	265.0
477389600	1441067262	31.11692995334138	122.635752619198	7.0181818181818185	254.81818181818184	265.0
477389600	1441067263	31.1169194842491	122.63571143173856	7.027272727272727	254.72727272727275	265.0
477389600	1441067264	31.116908798453647	122.63566983207234	7.036363636363636	254.63636363636363	265.0
477389600	1441067265	31.116897956309494	122.63562800957324	7.045454545454545	254.5454545454546	265.0
477389600	1441067266	31.11688701817129	122.63558615361487	7.054545454545455	254.45454545454547	265.0
477389600	1441067267	31.11687604439395	122.63554445357076	7.0636363636363635	254.3636363636364	265.0
477389600	1441067268	31.116865095332628	122.63550309881423	7.072727272727272	254.2727272727273	265.0
477389600	1441067269	31.116854231342746	122.63546227871834	7.081818181818181	254.1818181818182	265.0
477389600	1441067270	31.11684351277992	122.63542218265601	7.090909090909091	254.09090909090912	265.0
477389600	1441067271	31.116832999999993	122.63538300000002	7.1	254.00000000000003	265.0
477389600	1441067272	31.1168227429284	122.63534487114364	7.1	254.00000000000003	265.11111111111114
477389600	1441067273	31.11681274976801	122.63530774056328	7.1	254.00000000000003	265.22222222222223
477389600	1441067274	31.11680301829095	122.6352715037561	7.1	254.00000000000003	265.3333333333333
477389600	1441067275	31.116793546269175	122.63523605621936	7.1	254.00000000000003	265.44444444444446
477389600	1441067276	31.11678433147453	122.63520129345035	7.1	254.00000000000003	265.55555555555554
477389600	1441067277	31.11677537167875	122.63516711094648	7.1	254.00000000000003	265.6666666666667
477389600	1441067278	31.11676666465344	122.63513340420513	7.1	254.00000000000003	265.77777777777777
477389600	1441067279	31.11675820817006	122.63510006872382	7.1	254.00000000000003	265.88888888888886
477389600	1441067280	31.116750000000003	122.63506700000002	7.1	254.00000000000003	266.0
477389600	1441067281	31.116742033595827	122.63503409969239	7.1	254.10000000000002	265.95
477389600	1441067282	31.1167342851352	122.63500129410401	7.1	254.20000000000002	265.9
477389600	1441067283	31.116726726477044	122.63496851569911	7.1	254.3	265.85
477389600	1441067284	31.116719329480194	122.63493569694192	7.1	254.4	265.8
477389600	1441067285	31.11671206600343	122.6349027702968	7.1	254.50000000000006	265.75
477389600	1441067286	31.116704907905422	122.63486966822812	7.1	254.60000000000005	265.7
477389600	1441067287	31.11669782704482	122.63483632320037	7.1	254.70000000000005	265.65000000000003
477389600	1441067288	31.11669079528019	122.63480266767803	7.1	254.80000000000004	265.6
477389600	1441067289	31.116683784469995	122.63476863412569	7.1	254.90000000000003	265.55
477389600	1441067290	31.11667676647269	122.63473415500796	7.1	255.00000000000003	265.5
477389600	1441067291	31.116669713146585	122.63469916278956	7.1	255.10000000000002	265.45
477389600	1441067292	31.11666259634993	122.6346635899352	7.1	255.20000000000002	265.4
477389600	1441067293	31.116655387940916	122.63462736890975	7.1	255.3	265.34999999999997
477389600	1441067294	31.11664805977765	122.63459043217803	7.1	255.39999999999998	265.3
477389600	1441067295	31.116640583718112	122.63455271220509	7.1	255.49999999999997	265.25
477389600	1441067296	31.11663293162023	122.63451414145587	7.1	255.60000000000002	265.2
477389600	1441067297	31.116625075341823	122.63447465239554	7.1	255.70000000000002	265.15
477389600	1441067298	31.116616986740585	122.63443417748925	7.1	255.8	265.1
477389600	1441067299	31.116608637674148	122.63439264920227	7.1	255.9	265.05
477389600	1441067300	31.116599999999995	122.63435000000001	7.1	256.0	265.0
477389600	1441067301	31.116591062187947	122.63430622202979	7.1	256.0	265.0
477389600	1441067302	31.116581879157422	122.6342615461667	7.1	256.0	265.0
477389600	1441067303	31.11657252244066	122.63421626296743	7.1	256.0	265.0
477389600	1441067304	31.11656306357029	122.63417066298851	7.1	256.0	265.0
477389600	1441067305	31.1165535740793	122.63412503678624	7.1	256.0	265.0
477389600	1441067306	31.116544125501115	122.63407967491658	7.1	256.0	265.0
477389600	1441067307	31.116534789369577	122.63403486793526	7.1	256.0	265.0
477389600	1441067308	31.116525637218906	122.63399090639781	7.1	256.0	265.0
477389600	1441067309	31.116516740583716	122.63394808085947	7.1	256.0	265.0
477389600	1441067310	31.116508170998994	122.63390668187526	7.1	256.0	265.0
477389600	1441067311	31.116499999999995	122.63386700000001	7.1	256.0	265.0
477389600	1441067312	31.116492267297048	122.63382920908793	7.111111111111111	255.88888888888889	265.0
477389600	1441067313	31.116484885299244	122.63379301619159	7.122222222222222	255.77777777777777	265.0
477389600	1441067314	31.116477734589903	122.63375801166336	7.133333333333333	255.66666666666669	265.0
477389600	1441067315	31.116470695751868	122.63372378585602	7.144444444444444	255.55555555555557	265.0
477389600	1441067316	31.116463649367553	122.63368992912262	7.155555555555556	255.44444444444446	265.0
477389600	1441067317	31.116456476018897	122.63365603181653	7.166666666666667	255.33333333333334	265.0
477389600	1441067318	31.116449056287436	122.63362168429136	7.177777777777778	255.22222222222223	265.0
477389600	1441067319	31.11644127075427	122.63358647690109	7.188888888888889	255.11111111111111	265.0
477389600	1441067320	31.116433000000004	122.63355	7.2	255.00000000000003	265.0
477389600	1441067321	31.11642416027189	122.63351193565684	7.2	255.00000000000003	265.0
477389600	1441067322	31.116414810485182	122.633472332797	7.2	255.00000000000003	265.0
477389600	1441067323	31.11640504522225	122.63343133205984	7.2	255.00000000000003	265.0
477389600	1441067324	31.116394959065644	122.63338907408456	7.2	255.00000000000003	265.0
477389600	1441067325	31.11638464659802	122.63334569951013	7.2	255.00000000000003	265.0
477389600	1441067326	31.11637420240225	122.63330134897535	7.2	255.00000000000003	265.0
477389600	1441067327	31.11636372106128	122.63325616311877	7.2	255.00000000000003	265.0
477389600	1441067328	31.1163532971583	122.63321028257867	7.2	255.00000000000003	265.0
477389600	1441067329	31.1163430252767	122.63316384799315	7.2	255.00000000000003	265.0
477389600	1441067330	31.11633299999999	122.63311699999998	7.2	255.00000000000003	265.0
477389600	1441067331	31.116323298792846	122.63306990551392	7.2	255.00000000000003	265.0
477389600	1441067332	31.11631393064374	122.63302283655807	7.2	255.00000000000003	265.0
477389600	1441067333	31.116304887422434	122.6329760914326	7.2	255.00000000000003	265.0
477389600	1441067334	31.11629616099916	122.63292996843754	7.2	255.00000000000003	265.0
477389600	1441067335	31.116287743244534	122.6328847658729	7.2	255.00000000000003	265.0
477389600	1441067336	31.116279626029613	122.63284078203857	7.2	255.00000000000003	265.0
477389600	1441067337	31.11627180122578	122.63279831523437	7.2	255.00000000000003	265.0
477389600	1441067338	31.116264260704817	122.63275766376007	7.2	255.00000000000003	265.0
477389600	1441067339	31.116256996338794	122.6327191259154	7.2	255.00000000000003	265.0
477389600	1441067340	31.116249999999997	122.632683	7.2	255.00000000000003	265.0
477389600	1441067341	31.116243259499825	122.63264947378306	7.209090909090909	255.00000000000003	265.0
477389600	1441067342	31.116236746404926	122.63261829291194	7.218181818181819	255.00000000000003	265.0
477389600	1441067343	31.116230428220394	122.63258909250368	7.2272727272727275	255.00000000000003	265.0
477389600	1441067344	31.116224272450822	122.63256150767556	7.236363636363636	255.00000000000003	265.0
477389600	1441067345	31.116218246600475	122.63253517354494	7.245454545454545	255.00000000000003	265.0
477389600	1441067346	31.11621231817327	122.63250972522934	7.254545454545455	255.00000000000003	265.0
477389600	1441067347	31.11620645467279	122.63248479784647	7.263636363636364	255.00000000000003	265.0
477389600	1441067348	31.116200623602346	122.63246002651414	7.2727272727272725	255.00000000000003	265.0
477389600	1441067349	31.116194792464963	122.63243504635021	7.281818181818181	255.00000000000003	265.0
477389600	1441067350	31.116188928763354	122.63240949247277	7.290909090909091	255.00000000000003	265.0
477389600	1441067351	31.116183000000007	122.63238300000002	7.3	255.00000000000003	265.0
477389600	1441067352	31.116176967708338	122.63235526011948	7.3	255.00000000000003	265.0
477389600	1441067353	31.11617076954696	122.6323261882959	7.3	255.00000000000003	265.0
477389600	1441067354	31.116164337205653	122.63229575606326	7.3	255.00000000000003	265.0
477389600	1441067355	31.11615760237417	122.63226393495574	7.3	255.00000000000003	265.0
477389600	1441067356	31.11615049674219	122.63223069650765	7.3	255.00000000000003	265.0
477389600	1441067357	31.1161429519993	122.63219601225339	7.3	255.00000000000003	265.0
477389600	1441067358	31.116134899835036	122.63215985372752	7.3	255.00000000000003	265.0
477389600	1441067359	31.11612627193882	122.63212219246475	7.3	255.00000000000003	265.0
477389600	1441067360	31.116117000000006	122.632083	7.3	255.00000000000003	265.0
477389600	1441067361	31.116107051045827	122.63204230370424	7.3	255.00000000000003	265.0
477389600	1441067362	31.11609653345534	122.63200035429203	7.3	255.00000000000003	265.0
477389600	1441067363	31.116085590945882	122.63195745831366	7.3	255.00000000000003	265.0
477389600	1441067364	31.11607436723521	122.63191392231894	7.3	255.00000000000003	265.0
477389600	1441067365	31.116063006041422	122.63187005285728	7.3	255.00000000000003	265.0
477389600	1441067366	31.116051651083062	122.63182615647777	7.3	255.00000000000003	265.0
477389600	1441067367	31.116040446079086	122.63178253972902	7.3	255.00000000000003	265.0
477389600	1441067368	31.116029534748836	122.6317395091592	7.3	255.00000000000003	265.0
477389600	1441067369	31.11601906081208	122.63169737131619	7.3	255.00000000000003	265.0
477389600	1441067370	31.116009167988977	122.63165643274743	7.3	255.00000000000003	265.0
477389600	1441067371	31.116000000000003	122.631617	7.3	255.00000000000003	265.0
477389600	1441067372	31.115991644572198	122.63157926926745	7.3	255.00000000000003	265.0
477389600	1441067373	31.11598396545732	122.63154299533018	7.3	255.00000000000003	265.0
477389600	1441067374	31.11597677041296	122.63150782261565	7.3	255.00000000000003	265.0
477389600	1441067375	31.11596986719621	122.63147339555188	7.3	255.00000000000003	265.0
477389600	1441067376	31.11596306356387	122.63143935856718	7.3	255.00000000000003	265.0
477389600	1441067377	31.11595616727226	122.63140535609031	7.3	255.00000000000003	265.0
477389600	1441067378	31.11594898607742	122.63137103255042	7.3	255.00000000000003	265.0
477389600	1441067379	31.11594132773492	122.63133603237699	7.3	255.00000000000003	265.0
477389600	1441067380	31.115933	122.63130000000001	7.3	255.00000000000003	265.0
477389600	1441067381	31.11592386680096	122.63126270469925	7.3	255.00000000000003	265.0
477389600	1441067382	31.115914016759984	122.63122441515264	7.3	255.00000000000003	265.0
477389600	1441067383	31.115903594673075	122.63118552488723	7.3	255.00000000000003	265.0
477389600	1441067384	31.115892745336737	122.63114642742966	7.3	255.00000000000003	265.0
477389600	1441067385	31.115881613547945	122.63110751630622	7.3	255.00000000000003	265.0
477389600	1441067386	31.1158703441041	122.63106918504275	7.3	255.00000000000003	265.0
477389600	1441067387	31.1158590818031	122.63103182716463	7.3	255.00000000000003	265.0
477389600	1441067388	31.115847971443294	122.63099583619687	7.3	255.00000000000003	265.0
477389600	1441067389	31.1158371578234	122.63096160566408	7.3	255.00000000000003	265.0
477389600	1441067390	31.1158267857425	122.63092952909051	7.3	255.00000000000003	265.0
477389600	1441067391	31.115816999999996	122.6309	7.3	255.00000000000003	265.0
477389600	1441067392	31.115807895148574	122.63087321352023	7.3	255.00000000000003	265.0
477389600	1441067393	31.115799364753425	122.63084857119475	7.3	255.00000000000003	265.0
477389600	1441067394	31.11579125213211	122.63082527617155	7.3	255.00000000000003	265.0
477389600	1441067395	31.115783400601607	122.63080253159907	7.3	255.00000000000003	265.0
477389600	1441067396	31.115775653478295	122.63077954062629	7.3	255.00000000000003	265.0
477389600	1441067397	31.115767854078022	122.63075550640254	7.3	255.00000000000003	265.0
477389600	1441067398	31.11575984571599	122.63072963207752	7.3	255.00000000000003	265.0
477389600	1441067399	31.115751471706677	122.63070112080149	7.3	255.00000000000003	265.0
477389600	1441067400	31.11574257536381	122.63066917572522	7.3	255.00000000000003	265.0
477389600	1441067401	31.115733000000002	122.63063300000002	7.3	255.00000000000003	265.0
477389600	1441067402	31.11572264049772	122.6305920835276	7.3	255.10000000000002	265.0
477389600	1441067403	31.115711598022926	122.63054706320857	7.3	255.20000000000002	265.0
477389600	1441067404	31.11570002531332	122.63049886269268	7.3	255.3	265.0
477389600	1441067405	31.115688075107638	122.63044840562904	7.3	255.39999999999998	265.0
477389600	1441067406	31.115675900145952	122.6303966156661	7.3	255.49999999999997	265.0
477389600	1441067407	31.11566365316974	122.63034441645146	7.3	255.60000000000002	265.0
477389600	1441067408	31.115651486921927	122.63029273163191	7.3	255.70000000000002	265.0
477389600	1441067409	31.11563955414696	122.6302424848535	7.3	255.8	265.0
477389600	1441067410	31.115628007590615	122.63019459976135	7.3	255.9	265.0
477389600	1441067411	31.115617	122.63015000000001	7.3	256.0	265.0
477389600	1441067412	31.115606636951274	122.63010931313187	7.3	256.0	265.0
477389600	1441067413	31.115596835332727	122.63007198239337	7.3	256.0	265.0
477389600	1441067414	31.115587464859576	122.63003715494021	7.3	256.0	265.0
477389600	1441067415	31.115578395245958	122.63000397792858	7.3	256.0	265.0
477389600	1441067416	31.115569496205012	122.6299715985153	7.3	256.0	265.0
477389600	1441067417	31.115560637448983	122.62993916385771	7.3	256.0	265.0
477389600	1441067418	31.115551688689305	122.62990582111367	7.3	256.0	265.0
477389600	1441067419	31.11554251963647	122.62987071744146	7.3	256.0	265.0
477389600	1441067420	31.115533	122.629833	7.3	256.0	265.0
477389600	1441067421	31.11552303639119	122.62979206486929	7.3	256.0	265.0
477389600	1441067422	31.115512683031994	122.62974830381143	7.3	256.0	265.0
477389600	1441067423	31.115502031047797	122.62970235750872	7.3	256.0	265.0
477389600	1441067424	31.11549117156473	122.62965486664305	7.3	256.0	265.0
477389600	1441067425	31.11548019570978	122.62960647189584	7.3	256.0	265.0
477389600	1441067426	31.115469194610846	122.62955781394807	7.3	256.0	265.0
477389600	1441067427	31.11545825939683	122.62950953348019	7.3	256.0	265.0
477389600	1441067428	31.11544748119757	122.62946227117214	7.3	256.0	265.0
477389600	1441067429	31.11543695114382	122.62941666770345	7.3	256.0	265.0
477389600	1441067430	31.11542676036718	122.62937336375322	7.3	256.0	265.0
477389600	1441067431	31.115417	122.62933300000002	7.3	256.0	265.0
477389600	1441067432	31.115407719252314	122.62929595546633	7.3	255.88888888888889	265.0
477389600	1441067433	31.11539879964221	122.62926156255105	7.3	255.77777777777777	265.0
477389600	1441067434	31.115390080763742	122.62922889199781	7.3	255.66666666666669	265.0
477389600	1441067435	31.115381402209934	122.62919701455093	7.3	255.55555555555557	265.0
477389600	1441067436	31.115372603572876	122.6291650009551	7.3	255.44444444444446	265.0
477389600	1441067437	31.115363524443726	122.62913192195579	7.3	255.33333333333334	265.0
477389600	1441067438	31.115354004412662	122.62909684829896	7.3	255.22222222222223	265.0
477389600	1441067439	31.1153438830688	122.62905885073123	7.3	255.11111111111111	265.0
477389600	1441067440	31.115333	122.62901700000002	7.3	255.00000000000003	265.0
477389600	1441067441	31.115321264808756	122.62897071772053	7.3	255.00000000000003	265.0
477389600	1441067442	31.115308867161513	122.62892082897632	7.3	255.00000000000003	265.0
477389600	1441067443	31.115296066742037	122.62886850971692	7.3	255.00000000000003	265.0
477389600	1441067444	31.115283123235848	122.62881493589086	7.3	255.00000000000003	265.0
477389600	1441067445	31.115270296330287	122.6287612834454	7.3	255.00000000000003	265.0
477389600	1441067446	31.115257845714666	122.6287087283266	7.3	255.00000000000003	265.0
477389600	1441067447	31.115246031080176	122.6286584464793	7.3	255.00000000000003	265.0
477389600	1441067448	31.115235112119787	122.62861161384731	7.3	255.00000000000003	265.0
477389600	1441067449	31.115225348527876	122.62856940637346	7.3	255.00000000000003	265.0
477389600	1441067450	31.115217000000005	122.628533	7.3	255.00000000000003	265.0
477389600	1441067451	31.11521021892004	122.6285030937924	7.309090909090909	255.00000000000003	265.0
477389600	1441067452	31.115204728422132	122.62847847931111	7.318181818181818	255.00000000000003	265.0
477389600	1441067453	31.11520014432628	122.62845747124138	7.327272727272727	255.00000000000003	265.0
477389600	1441067454	31.115196082450968	122.62843838426942	7.336363636363636	255.00000000000003	265.0
477389600	1441067455	31.115192158613556	122.6284195330822	7.345454545454546	255.00000000000003	265.0
477389600	1441067456	31.11518798863036	122.62839923236726	7.3545454545454545	255.00000000000003	265.0
477389600	1441067457	31.115183188316625	122.6283757968128	7.363636363636364	255.00000000000003	265.0
477389600	1441067458	31.115177373486194	122.62834754110786	7.372727272727273	255.00000000000003	265.0
477389600	1441067459	31.115170159951013	122.62831277994256	7.381818181818182	255.00000000000003	265.0
477389600	1441067460	31.11516116352038	122.62826982800864	7.3909090909090915	255.00000000000003	265.0
477389600	1441067461	31.115149999999993	122.628217	7.4	255.00000000000003	265.0
477389600	1441067462	31.115136450538703	122.62815330284502	7.4	255.10000000000002	265.0
477389600	1441067463	31.115120957674264	122.62808051239998	7.4	255.20000000000002	265.0
477389600	1441067464	31.11510412929501	122.62800109675103	7.4	255.3	265.0
477389600	1441067465	31.115086573293972	122.62791752398125	7.4	255.39999999999998	265.0
477389600	1441067466	31.115068897570005	122.62783226217003	7.4	255.49999999999997	265.0
477389600	1441067467	31.115051710028272	122.62774777939266	7.4	255.60000000000002	265.0
477389600	1441067468	31.115035618580325	122.62766654372065	7.4	255.70000000000002	265.0
477389600	1441067469	31.1150212311438	122.62759102322165	7.4	255.8	265.0
477389600	1441067470	31.11500915564148	122.62752368596051	7.4	255.9	265.0
477389600	1441067471	31.11499999999999	122.627467	7.4	256.0	265.0
477389600	1441067472	31.114994167420168	122.62742263237281	7.4	256.0	265.0
477389600	1441067473	31.114991242189554	122.6273890459961	7.4	256.0	265.0
477389600	1441067474	31.114990603862907	122.62736390276083	7.4	256.0	265.0
477389600	1441067475	31.11499163199117	122.62734486456021	7.4	256.0	265.0
477389600	1441067476	31.114993706122746	122.62732959328869	7.4	256.0	265.0
477389600	1441067477	31.11499620580449	122.62731575084125	7.4	256.0	265.0
477389600	1441067478	31.11499851058204	122.6273009991132	7.4	256.0	265.0
477389600	1441067479	31.11499999999999	122.627283	7.4	256.0	265.0
477389600	1441067480	31.1150001818257	122.62725991907527	7.4	256.08333333333337	265.0
477389600	1441067481	31.114999076722277	122.6272319366242	7.4	256.16666666666663	265.0
477389600	1441067482	31.11499683357684	122.6271997366099	7.4	256.25	265.0
477389600	1441067483	31.11499360127683	122.62716400299561	7.4	256.3333333333333	265.0
477389600	1441067484	31.11498952871004	122.6271254197445	7.4	256.4166666666667	265.0
477389600	1441067485	31.11498476476488	122.62708467081949	7.4	256.5	265.0
477389600	1441067486	31.11497945833049	122.62704244018326	7.4	256.5833333333333	265.0
477389600	1441067487	31.114973758296834	122.62699941179814	7.4	256.6666666666667	265.0
477389600	1441067488	31.114967813554763	122.62695626962604	7.4	256.75	265.0
477389600	1441067489	31.114961772996033	122.62691369762837	7.4	256.8333333333333	265.0
477389600	1441067490	31.11495578551328	122.62687237976617	7.4	256.91666666666663	265.0
477389600	1441067491	31.114950000000004	122.626833	7.4	257.0	265.0
477389600	1441067492	31.11494452202198	122.62679604249595	7.4	256.88888888888886	265.0
477389600	1441067493	31.11493928383124	122.62676119224356	7.4	256.77777777777777	265.0
477389600	1441067494	31.114934174350786	122.62672793443858	7.4	256.6666666666667	265.0
477389600	1441067495	31.114929082502975	122.62669575427704	7.4	256.55555555555554	265.0
477389600	1441067496	31.114923897209668	122.62666413695516	7.4	256.44444444444446	265.0
477389600	1441067497	31.114918507392158	122.62663256766957	7.4	256.3333333333333	265.0
477389600	1441067498	31.114912801971265	122.62660053161707	7.4	256.22222222222223	265.0
477389600	1441067499	31.114906669867302	122.62656751399473	7.4	256.11111111111114	265.0
477389600	1441067500	31.1149	122.62653299999998	7.4	256.0	265.0
477389600	1441067501	31.11489269904216	122.62649658200407	7.409090909090909	255.81818181818184	265.0909090909091
477389600	1441067502	31.11488474468075	122.62645828107236	7.418181818181819	255.63636363636363	265.1818181818182
477389600	1441067503	31.114876132356372	122.62641822544371	7.427272727272728	255.45454545454547	265.27272727272725
477389600	1441067504	31.11486685750966	122.62637654335708	7.4363636363636365	255.27272727272728	265.3636363636364
477389600	1441067505	31.11485691558143	122.62633336305142	7.445454545454545	255.09090909090912	265.45454545454544
477389600	1441067506	31.114846302012573	122.62628881276567	7.454545454545455	254.9090909090909	265.54545454545456
477389600	1441067507	31.114835012244107	122.62624302073883	7.463636363636364	254.72727272727275	265.6363636363636
477389600	1441067508	31.1148230417172	122.62619611520986	7.472727272727273	254.5454545454546	265.7272727272727
477389600	1441067509	31.1148103858732	122.62614822441779	7.4818181818181815	254.3636363636364	265.8181818181818
477389600	1441067510	31.114797040153572	122.62609947660151	7.490909090909091	254.1818181818182	265.9090909090909
477389600	1441067511	31.114783	122.62605	7.5	254.00000000000003	266.0
477389600	1441067512	31.11476829045233	122.62599994648899	7.5	253.80000000000004	266.2
477389600	1441067513	31.114753054942785	122.62594956249141	7.5	253.6	266.40000000000003
477389600	1441067514	31.114737466501982	122.62589911806661	7.5	253.4	266.6
477389600	1441067515	31.11472169816097	122.62584888327336	7.5	253.20000000000002	266.8
477389600	1441067516	31.114705922951195	122.62579912816987	7.5	253.00000000000003	267.0
477389600	1441067517	31.11469031390454	122.62575012281386	7.5	252.8	267.20000000000005
477389600	1441067518	31.114675044053275	122.62570213726244	7.5	252.60000000000002	267.40000000000003
477389600	1441067519	31.114660286430045	122.62565544157228	7.5	252.40000000000003	267.6
477389600	1441067520	31.114646214067843	122.62561030579957	7.5	252.2	267.8
477389600	1441067521	31.114633000000005	122.625567	7.5	252.0	268.0
477389600	1441067522	31.11462077439714	122.62552571994124	7.5	252.0	268.11111111111114
477389600	1441067523	31.11460949597786	122.62548636423969	7.5	252.0	268.22222222222223
477389600	1441067524	31.11459908059751	122.62544875722432	7.5	252.0	268.33333333333337
477389600	1441067525	31.114589444111175	122.6254127232244	7.5	252.0	268.44444444444446
477389600	1441067526	31.11458050237364	122.62537808656951	7.5	252.0	268.55555555555554
477389600	1441067527	31.11457217123951	122.62534467158949	7.5	252.0	268.6666666666667
477389600	1441067528	31.11456436656313	122.62531230261435	7.5	252.0	268.77777777777777
477389600	1441067529	31.114557004198634	122.62528080397438	7.5	252.0	268.8888888888889
477389600	1441067530	31.11455	122.62525000000001	7.5	252.0	269.0
477389600	1441067531	31.11454325567614	122.62521970650216	7.5	252.0	269.2
477389600	1441067532	31.114536616356304	122.62518970521303	7.5	252.0	269.4
477389600	1441067533	31.1145299130247	122.62515976934532	7.5	252.0	269.6
477389600	1441067534	31.114522976665278	122.62512967211202	7.5	252.0	269.8
477389600	1441067535	31.114515638261825	122.62509918672639	7.5	252.0	270.0
477389600	1441067536	31.114507728797875	122.625068086402	7.5	252.0	270.2
477389600	1441067537	31.11449907925676	122.62503614435275	7.5	252.0	270.4
477389600	1441067538	31.11448952062156	122.62500313379284	7.5	252.0	270.6
477389600	1441067539	31.114478883875123	122.62496882793691	7.5	252.0	270.8
477389600	1441067540	31.114466999999998	122.624933	7.5	252.0	271.0
477389600	1441067541	31.114453770881557	122.62489551818274	7.5	252.0909090909091	271.27272727272725
477389600	1441067542	31.114439382017448	122.6248566306267	7.5	252.18181818181816	271.54545454545456
477389600	1441067543	31.114424089808793	122.62481668045804	7.5	252.27272727272728	271.8181818181818
477389600	1441067544	31.11440815065702	122.62477601080252	7.5	252.36363636363637	272.09090909090907
477389600	1441067545	31.114391820964045	122.62473496478513	7.5	252.45454545454544	272.3636363636364
477389600	1441067546	31.114375357132158	122.62469388553025	7.5	252.54545454545456	272.6363636363636
477389600	1441067547	31.114359015564123	122.62465311616157	7.5	252.6363636363636	272.90909090909093
477389600	1441067548	31.11434305266309	122.62461299980215	7.5	252.72727272727272	273.1818181818182
477389600	1441067549	31.114327724832684	122.62457387957433	7.5	252.8181818181818	273.45454545454544
477389600	1441067550	31.11431328847686	122.62453609859988	7.5	252.90909090909088	273.72727272727275
477389600	1441067551	31.114300000000004	122.62449999999998	7.5	253.0	274.0
477389600	1441067552	31.114288037116882	122.62446577952299	7.5	253.2222222222222	274.11111111111114
477389600	1441067553	31.11427726278284	122.6244330434275	7.5	253.44444444444443	274.22222222222223
477389600	1441067554	31.114267461262735	122.62440125060031	7.5	253.66666666666666	274.3333333333333
477389600	1441067555	31.114258416820885	122.62436985992879	7.5	253.88888888888886	274.44444444444446
477389600	1441067556	31.114249913721153	122.62433833030087	7.5	254.11111111111114	274.55555555555554
477389600	1441067557	31.114241736226763	122.62430612060491	7.5	254.33333333333334	274.6666666666667
477389600	1441067558	31.114233668600466	122.62427268972979	7.5	254.55555555555557	274.77777777777777
477389600	1441067559	31.114225495104378	122.62423749656487	7.5	254.7777777777778	274.88888888888886
477389600	1441067560	31.114217	122.6242	7.5	255.00000000000003	275.0
477389600	1441067561	31.114208024928597	122.62415984844033	7.5	255.27272727272728	275.1818181818182
477389600	1441067562	31.114198641053108	122.62411744835015	7.5	255.54545454545456	275.3636363636364
477389600	1441067563	31.11418897691748	122.62407339570824	7.5	255.81818181818184	275.54545454545456
477389600	1441067564	31.114179161066396	122.62402828649279	7.5	256.0909090909091	275.7272727272727
477389600	1441067565	31.114169322045356	122.62398271668167	7.5	256.3636363636364	275.90909090909093
477389600	1441067566	31.11415958840067	122.62393728225209	7.5	256.6363636363636	276.09090909090907
477389600	1441067567	31.114150088679484	122.62389257918092	7.5	256.9090909090909	276.2727272727273
477389600	1441067568	31.114140951429754	122.62384920344445	7.5	257.1818181818182	276.4545454545455
477389600	1441067569	31.114132305200226	122.62380775101855	7.5	257.45454545454544	276.6363636363636
477389600	1441067570	31.11412427854029	122.62376881787868	7.5	257.7272727272727	276.81818181818187
477389600	1441067571	31.114117000000007	122.62373300000002	7.5	258.0	277.0
477389600	1441067572	31.11411055599836	122.62370065664847	7.5	258.18181818181813	277.0909090909091
477389600	1441067573	31.114104864428413	122.62367120025435	7.5	258.3636363636364	277.1818181818182
477389600	1441067574	31.11409980105093	122.62364380653939	7.5	258.5454545454545	277.2727272727273
477389600	1441067575	31.114095241625826	122.6236176512258	7.5	258.7272727272727	277.36363636363643
477389600	1441067576	31.114091061912287	122.62359191003611	7.5	258.90909090909093	277.45454545454544
477389600	1441067577	31.114087137668847	122.6235657586932	7.5	259.09090909090907	277.54545454545456
477389600	1441067578	31.11408334465336	122.62353837292021	7.5	259.2727272727273	277.6363636363636
477389600	1441067579	31.114079558622944	122.62350892844053	7.5	259.45454545454544	277.72727272727275
477389600	1441067580	31.114075655333902	122.62347660097785	7.5	259.6363636363636	277.81818181818187
477389600	1441067581	31.114071510541553	122.6234405662562	7.5	259.81818181818187	277.9090909090909
477389600	1441067582	31.114067	122.62340000000002	7.5	260.0	278.0
477389600	1441067583	31.114062037259146	122.62335440443731	7.5	260.22222222222223	278.0
477389600	1441067584	31.114056687057072	122.62330458780906	7.5	260.44444444444446	278.0
477389600	1441067585	31.11405105193012	122.62325168485918	7.5	260.6666666666667	278.0
477389600	1441067586	31.11404523441623	122.62319683033103	7.5	260.8888888888889	278.0
477389600	1441067587	31.114039337055143	122.62314115896751	7.5	261.1111111111111	278.0
477389600	1441067588	31.114033462388477	122.62308580551108	7.5	261.3333333333333	278.0
477389600	1441067589	31.11402771295982	122.62303190470354	7.5	261.55555555555554	278.0
477389600	1441067590	31.114022191314625	122.62298059128622	7.5	261.77777777777777	278.0
477389600	1441067591	31.114016999999997	122.622933	7.5	262.0	278.0
477389600	1441067592	31.1140122154145	122.62288993306605	7.488888888888889	262.22222222222223	278.11111111111114
477389600	1441067593	31.114007809356966	122.6228508626284	7.477777777777778	262.4444444444444	278.22222222222223
477389600	1441067594	31.114003727475033	122.62281492831207	7.466666666666667	262.66666666666663	278.3333333333333
477389600	1441067595	31.113999915415064	122.62278126974245	7.455555555555556	262.88888888888886	278.44444444444446
477389600	1441067596	31.113996318822426	122.62274902654515	7.444444444444445	263.11111111111114	278.55555555555554
477389600	1441067597	31.11399288334148	122.62271733834606	7.433333333333334	263.33333333333337	278.6666666666667
477389600	1441067598	31.113989554615802	122.6226853447713	7.4222222222222225	263.5555555555556	278.77777777777777
477389600	1441067599	31.11398627828805	122.62265218544711	7.411111111111111	263.77777777777777	278.8888888888889
477389600	1441067600	31.113983000000005	122.62261699999999	7.4	264.0	279.0
477389600	1441067601	31.113979679469946	122.62257915332404	7.4	264.0909090909091	279.0
477389600	1441067602	31.11397633272556	122.62253891138269	7.4	264.1818181818182	279.0
477389600	1441067603	31.11397298987247	122.62249676540672	7.4	264.2727272727273	279.0
477389600	1441067604	31.11396968101674	122.62245320662676	7.4	264.3636363636364	279.0
477389600	1441067605	31.113966436265095	122.6224087262733	7.4	264.45454545454544	279.0
477389600	1441067606	31.113963285724882	122.62236381557669	7.4	264.54545454545456	279.0
477389600	1441067607	31.113960259504143	122.62231896576715	7.4	264.6363636363636	279.0
477389600	1441067608	31.113957387711583	122.6222746680748	7.4	264.72727272727275	279.0
[truncated: 6,253 more rows]
