# Supplementary material for: Maritime traffic congestion identification and ship trajectory prediction using temporal graph convolutional networks
Source: PLoS One. 2026 Mar 9;21(3):e0342781. doi: 10.1371/journal.pone.0342781 (PMC12970927; doi:10.1371/journal.pone.0342781)
Supplement: S1 File — (ZIP) [file pone.0342781.s001.zip › data/interpolation/shipid_477595700_processed.csv]

shipid	lasttime	lat	lon	sog	cog	hdg
477595700	1441065736	30.978017	122.47119500000001	0.1	325.9	55.0
477595700	1441065737	30.978017018108286	122.47119478488091	0.1005464480874317	326.75573770491803	55.02732240437158
477595700	1441065738	30.978017033997933	122.47119458080091	0.10109289617486339	327.61147540983603	55.05464480874317
477595700	1441065739	30.97801704767551	122.47119438770288	0.10163934426229508	328.4672131147541	55.08196721311475
477595700	1441065740	30.978017059147653	122.47119420552953	0.10218579234972679	329.32295081967214	55.10928961748634
477595700	1441065741	30.978017068420936	122.47119403422374	0.10273224043715848	330.17868852459014	55.13661202185792
477595700	1441065742	30.97801707550197	122.4711938737283	0.10327868852459017	331.0344262295082	55.16393442622951
477595700	1441065743	30.97801708039735	122.47119372398595	0.10382513661202186	331.89016393442625	55.19125683060109
477595700	1441065744	30.9780170831137	122.47119358493957	0.10437158469945355	332.74590163934425	55.21857923497268
477595700	1441065745	30.978017083657612	122.47119345653194	0.10491803278688525	333.60163934426225	55.24590163934426
477595700	1441065746	30.978017082035663	122.47119333870582	0.10546448087431695	334.4573770491803	55.27322404371585
477595700	1441065747	30.978017078254492	122.47119323140409	0.10601092896174864	335.3131147540983	55.30054644808743
477595700	1441065748	30.97801707232069	122.47119313456948	0.10655737704918034	336.16885245901636	55.32786885245902
477595700	1441065749	30.97801706424086	122.47119304814483	0.10710382513661203	337.0245901639344	55.3551912568306
477595700	1441065750	30.978017054021592	122.47119297207293	0.10765027322404372	337.8803278688524	55.38251366120219
477595700	1441065751	30.978017041669492	122.47119290629661	0.10819672131147541	338.7360655737705	55.40983606557377
477595700	1441065752	30.978017027191168	122.47119285075863	0.1087431693989071	339.59180327868853	55.43715846994536
477595700	1441065753	30.978017010593234	122.47119280540183	0.10928961748633881	340.44754098360653	55.46448087431694
477595700	1441065754	30.978016991882285	122.471192770169	0.1098360655737705	341.3032786885246	55.49180327868852
477595700	1441065755	30.978016971064914	122.47119274500295	0.11038251366120219	342.15901639344264	55.51912568306011
477595700	1441065756	30.978016948147705	122.47119272984646	0.11092896174863388	343.01475409836064	55.54644808743169
477595700	1441065757	30.9780169231373	122.47119272464234	0.11147540983606558	343.8704918032787	55.57377049180328
477595700	1441065758	30.978016896040284	122.4711927293334	0.11202185792349728	344.7262295081967	55.60109289617486
477595700	1441065759	30.97801686686325	122.47119274386245	0.11256830601092897	345.5819672131147	55.62841530054645
477595700	1441065760	30.978016835612824	122.4711927681723	0.11311475409836066	346.43770491803275	55.65573770491803
477595700	1441065761	30.978016802295585	122.47119280220574	0.11366120218579236	347.2934426229508	55.68306010928962
477595700	1441065762	30.978016766918135	122.47119284590556	0.11420765027322405	348.14918032786886	55.7103825136612
477595700	1441065763	30.978016729487102	122.47119289921456	0.11475409836065574	349.00491803278686	55.73770491803279
477595700	1441065764	30.978016690009053	122.47119296207558	0.11530054644808743	349.8606557377049	55.76502732240437
477595700	1441065765	30.978016648490627	122.4711930344314	0.11584699453551914	350.7163934426229	55.79234972677596
477595700	1441065766	30.9780166049384	122.47119311622482	0.11639344262295083	351.572131147541	55.81967213114754
477595700	1441065767	30.97801655935898	122.47119320739863	0.11693989071038252	352.427868852459	55.84699453551913
477595700	1441065768	30.978016511758977	122.47119330789566	0.11748633879781421	353.2836065573771	55.87431693989071
477595700	1441065769	30.97801646214499	122.47119341765871	0.1180327868852459	354.1393442622951	55.9016393442623
477595700	1441065770	30.97801641052362	122.47119353663057	0.1185792349726776	354.9950819672131	55.92896174863388
477595700	1441065771	30.97801635690144	122.47119366475404	0.11912568306010929	355.8508196721311	55.95628415300546
477595700	1441065772	30.978016301285102	122.47119380197195	0.119672131147541	356.70655737704914	55.98360655737705
477595700	1441065773	30.978016243681193	122.47119394822708	0.12021857923497269	357.5622950819672	56.01092896174863
477595700	1441065774	30.978016184096305	122.47119410346222	0.12076502732240438	358.41803278688525	56.03825136612022
477595700	1441065775	30.97801612253703	122.47119426762019	0.12131147540983607	359.27377049180325	56.0655737704918
477595700	1441065776	30.97801605901	122.47119444064381	0.12185792349726776	0.12950819672130365	56.09289617486339
477595700	1441065777	30.978015993521794	122.47119462247588	0.12240437158469947	0.9852459016393027	56.12021857923497
477595700	1441065778	30.978015926079028	122.47119481305914	0.12295081967213115	1.8409836065573586	56.14754098360656
477595700	1441065779	30.9780158566883	122.4711950123365	0.12349726775956285	2.6967213114754145	56.17486338797814
477595700	1441065780	30.978015785356195	122.47119522025065	0.12404371584699454	3.5524590163934704	56.20218579234973
477595700	1441065781	30.978015712089338	122.47119543674447	0.12459016393442623	4.4081967213114694	56.22950819672131
477595700	1441065782	30.978015636894327	122.47119566176075	0.12513661202185794	5.263934426229525	56.2568306010929
477595700	1441065783	30.97801555977776	122.47119589524226	0.12568306010928962	6.119672131147524	56.28415300546448
477595700	1441065784	30.978015480746237	122.47119613713184	0.12622950819672132	6.9754098360655235	56.31147540983607
477595700	1441065785	30.978015399806374	122.47119638737229	0.126775956284153	7.831147540983579	56.33879781420765
477595700	1441065786	30.978015316964743	122.47119664590637	0.1273224043715847	8.686885245901635	56.36612021857924
477595700	1441065787	30.978015232227985	122.47119691267694	0.1278688524590164	9.542622950819634	56.39344262295082
477595700	1441065788	30.978015145602665	122.47119718762676	0.1284153005464481	10.39836065573769	56.4207650273224
477595700	1441065789	30.978015057095416	122.47119747069867	0.1289617486338798	11.254098360655746	56.44808743169399
477595700	1441065790	30.978014966712824	122.47119776183543	0.12950819672131147	12.109836065573745	56.47540983606557
477595700	1441065791	30.978014874461486	122.47119806097987	0.13005464480874318	12.965573770491801	56.50273224043716
477595700	1441065792	30.978014780348033	122.47119836807482	0.13060109289617486	13.821311475409857	56.53005464480874
477595700	1441065793	30.97801468437903	122.47119868306302	0.13114754098360656	14.677049180327856	56.55737704918033
477595700	1441065794	30.978014586561105	122.47119900588733	0.13169398907103824	15.532786885245912	56.58469945355191
477595700	1441065795	30.978014486900847	122.4711993364905	0.13224043715846995	16.388524590163968	56.6120218579235
477595700	1441065796	30.978014385404855	122.47119967481538	0.13278688524590165	17.244262295081967	56.63934426229508
477595700	1441065797	30.978014282079755	122.47120002080474	0.13333333333333333	18.099999999999966	56.66666666666667
477595700	1441065798	30.978014176932117	122.47120037440139	0.13387978142076504	18.955737704918022	56.69398907103825
477595700	1441065799	30.97801406996857	122.47120073554815	0.13442622950819672	19.81147540983602	56.72131147540984
477595700	1441065800	30.97801396119571	122.47120110418783	0.13497267759562842	20.667213114754077	56.74863387978142
477595700	1441065801	30.978013850620112	122.47120148026318	0.13551912568306013	21.522950819672133	56.775956284153004
477595700	1441065802	30.978013738248432	122.47120186371706	0.1360655737704918	22.37868852459013	56.80327868852459
477595700	1441065803	30.978013624087218	122.47120225449224	0.1366120218579235	23.234426229508188	56.830601092896174
477595700	1441065804	30.9780135081431	122.47120265253155	0.1371584699453552	24.090163934426243	56.857923497267755
477595700	1441065805	30.978013390422685	122.47120305777777	0.1377049180327869	24.945901639344243	56.885245901639344
477595700	1441065806	30.97801327093256	122.4712034701737	0.1382513661202186	25.8016393442623	56.912568306010925
477595700	1441065807	30.978013149679335	122.47120388966215	0.13879781420765028	26.657377049180354	56.939890710382514
477595700	1441065808	30.978013026669593	122.47120431618593	0.13934426229508196	27.513114754098353	56.967213114754095
477595700	1441065809	30.97801290190997	122.47120474968784	0.13989071038251366	28.36885245901641	56.99453551912568
477595700	1441065810	30.978012775407045	122.47120519011068	0.14043715846994537	29.22459016393441	57.021857923497265
477595700	1441065811	30.978012647167436	122.47120563739725	0.14098360655737704	30.080327868852464	57.04918032786885
477595700	1441065812	30.978012517197723	122.47120609149036	0.14153005464480875	30.936065573770463	57.076502732240435
477595700	1441065813	30.97801238550452	122.47120655233282	0.14207650273224043	31.79180327868852	57.103825136612016
477595700	1441065814	30.978012252094445	122.4712070198674	0.14262295081967213	32.64754098360652	57.131147540983605
477595700	1441065815	30.978012116974085	122.47120749403696	0.14316939890710384	33.503278688524574	57.158469945355186
477595700	1441065816	30.97801198015004	122.47120797478424	0.14371584699453552	34.35901639344263	57.185792349726775
477595700	1441065817	30.978011841628895	122.47120846205206	0.14426229508196722	35.214754098360686	57.213114754098356
477595700	1441065818	30.97801170141729	122.47120895578325	0.1448087431693989	36.070491803278685	57.24043715846994
477595700	1441065819	30.978011559521804	122.47120945592062	0.1453551912568306	36.92622950819674	57.267759562841526
477595700	1441065820	30.97801141594906	122.4712099624069	0.1459016393442623	37.78196721311474	57.29508196721311
477595700	1441065821	30.978011270705625	122.47121047518499	0.146448087431694	38.637704918032796	57.322404371584696
477595700	1441065822	30.978011123798126	122.47121099419762	0.1469945355191257	39.49344262295085	57.34972677595628
477595700	1441065823	30.978010975233165	122.47121151938761	0.14754098360655737	40.34918032786885	57.37704918032786
477595700	1441065824	30.978010825017336	122.47121205069779	0.14808743169398908	41.20491803278685	57.404371584699454
477595700	1441065825	30.978010673157254	122.47121258807093	0.14863387978142079	42.060655737704906	57.431693989071036
477595700	1441065826	30.978010519659495	122.47121313144986	0.14918032786885246	42.916393442622905	57.45901639344262
477595700	1441065827	30.978010364530682	122.47121368077735	0.14972677595628414	43.77213114754096	57.4863387978142
477595700	1441065828	30.978010207777412	122.47121423599624	0.15027322404371585	44.62786885245902	57.513661202185794
477595700	1441065829	30.978010049406304	122.47121479704933	0.15081967213114755	45.48360655737707	57.540983606557376
477595700	1441065830	30.978009889423927	122.47121536387938	0.15136612021857923	46.33934426229507	57.56830601092896
477595700	1441065831	30.978009727836916	122.47121593642923	0.15191256830601094	47.19508196721313	57.59562841530054
477595700	1441065832	30.978009564651835	122.47121651464167	0.15245901639344261	48.05081967213113	57.622950819672134
477595700	1441065833	30.978009399875322	122.4712170984595	0.15300546448087432	48.90655737704918	57.650273224043715
477595700	1441065834	30.978009233513962	122.47121768782556	0.15355191256830603	49.76229508196724	57.6775956284153
477595700	1441065835	30.978009065574366	122.47121828268259	0.1540983606557377	50.618032786885294	57.70491803278688
477595700	1441065836	30.97800889606314	122.47121888297343	0.1546448087431694	51.47377049180329	57.73224043715846
477595700	1441065837	30.978008724986854	122.47121948864088	0.1551912568306011	52.32950819672129	57.759562841530055
477595700	1441065838	30.978008552352165	122.47122009962776	0.1557377049180328	53.18524590163929	57.78688524590164
477595700	1441065839	30.97800837816563	122.47122071587684	0.1562841530054645	54.04098360655735	57.81420765027322
477595700	1441065840	30.978008202433855	122.47122133733093	0.15683060109289618	54.8967213114754	57.8415300546448
477595700	1441065841	30.978008025163465	122.47122196393285	0.15737704918032788	55.75245901639346	57.868852459016395
477595700	1441065842	30.97800784636104	122.47122259562539	0.15792349726775956	56.60819672131146	57.89617486338798
477595700	1441065843	30.978007666033204	122.47122323235136	0.15846994535519127	57.463934426229514	57.92349726775956
477595700	1441065844	30.97800748418654	122.47122387405356	0.15901639344262297	58.31967213114751	57.95081967213114
477595700	1441065845	30.978007300827652	122.47122452067478	0.15956284153005465	59.17540983606557	57.978142076502735
477595700	1441065846	30.97800711596316	122.47122517215786	0.16010928961748633	60.031147540983625	58.005464480874316
477595700	1441065847	30.97800692959965	122.47122582844554	0.16065573770491803	60.88688524590168	58.0327868852459
477595700	1441065848	30.97800674174372	122.47122648948067	0.16120218579234974	61.74262295081968	58.06010928961748
477595700	1441065849	30.978006552401993	122.47122715520607	0.16174863387978142	62.598360655737736	58.087431693989075
477595700	1441065850	30.978006361581052	122.4712278255645	0.16229508196721312	63.454098360655735	58.114754098360656
477595700	1441065851	30.978006169287497	122.47122850049877	0.1628415300546448	64.30983606557373	58.14207650273224
477595700	1441065852	30.978005975527946	122.4712291799517	0.1633879781420765	65.16557377049179	58.16939890710382
477595700	1441065853	30.978005780308997	122.47122986386607	0.1639344262295082	66.02131147540985	58.1967213114754
477595700	1441065854	30.978005583637255	122.47123055218472	0.1644808743169399	66.87704918032784	58.224043715846996
477595700	1441065855	30.9780053855193	122.47123124485042	0.1650273224043716	67.7327868852459	58.25136612021858
477595700	1441065856	30.97800518596177	122.47123194180598	0.16557377049180327	68.5885245901639	58.27868852459016
477595700	1441065857	30.978004984971232	122.4712326429942	0.16612021857923498	69.44426229508196	58.30601092896174
477595700	1441065858	30.9780047825543	122.47123334835788	0.16666666666666669	70.30000000000001	58.333333333333336
477595700	1441065859	30.978004578717606	122.47123405783987	0.16721311475409836	71.15573770491807	58.36065573770492
477595700	1441065860	30.978004373467698	122.47123477138291	0.16775956284153004	72.01147540983607	58.3879781420765
477595700	1441065861	30.97800416681122	122.47123548892982	0.16830601092896175	72.86721311475412	58.41530054644808
477595700	1441065862	30.978003958754766	122.47123621042343	0.16885245901639345	73.72295081967218	58.442622950819676
477595700	1441065863	30.97800374930493	122.4712369358065	0.16939890710382516	74.57868852459012	58.46994535519126
477595700	1441065864	30.978003538468315	122.47123766502187	0.16994535519125684	75.43442622950818	58.49726775956284
477595700	1441065865	30.97800332625152	122.47123839801232	0.17049180327868851	76.29016393442623	58.52459016393442
477595700	1441065866	30.978003112661167	122.47123913472069	0.17103825136612022	77.14590163934423	58.551912568306015
477595700	1441065867	30.97800289770384	122.47123987508972	0.17158469945355193	78.00163934426229	58.5792349726776
477595700	1441065868	30.97800268138614	122.47124061906229	0.17213114754098363	78.85737704918034	58.60655737704918
477595700	1441065869	30.978002463714677	122.4712413665811	0.1726775956284153	79.71311475409834	58.63387978142076
477595700	1441065870	30.978002244696047	122.47124211758907	0.173224043715847	80.5688524590164	58.66120218579234
477595700	1441065871	30.97800202433686	122.4712428720289	0.1737704918032787	81.42459016393445	58.68852459016394
477595700	1441065872	30.978001802643714	122.47124362984346	0.1743169398907104	82.28032786885251	58.71584699453552
477595700	1441065873	30.978001579623207	122.47124439097553	0.17486338797814208	83.13606557377051	58.7431693989071
477595700	1441065874	30.978001355281943	122.47124515536794	0.17540983606557378	83.99180327868851	58.77049180327868
477595700	1441065875	30.97800112962653	122.47124592296343	0.17595628415300546	84.84754098360656	58.797814207650276
477595700	1441065876	30.97800090266356	122.47124669370486	0.17650273224043717	85.70327868852456	58.82513661202186
477595700	1441065877	30.978000674399667	122.47124746753501	0.17704918032786887	86.55901639344262	58.85245901639344
477595700	1441065878	30.978000444841417	122.47124824439669	0.17759562841530055	87.41475409836067	58.87978142076502
477595700	1441065879	30.978000213995415	122.47124902423269	0.17814207650273223	88.27049180327867	58.907103825136616
477595700	1441065880	30.97799998186828	122.47124980698582	0.17868852459016393	89.12622950819673	58.9344262295082
477595700	1441065881	30.9779997484666	122.47125059259888	0.17923497267759564	89.98196721311473	58.96174863387978
477595700	1441065882	30.977999513796984	122.4712513810147	0.17978142076502734	90.83770491803278	58.98907103825136
477595700	1441065883	30.977999277866036	122.47125217217605	0.18032786885245902	91.69344262295084	59.01639344262294
477595700	1441065884	30.977999040680377	122.47125296602573	0.1808743169398907	92.5491803278689	59.04371584699454
477595700	1441065885	30.97799880224656	122.47125376250656	0.1814207650273224	93.4049180327869	59.07103825136612
477595700	1441065886	30.977998562571223	122.47125456156137	0.1819672131147541	94.26065573770495	59.0983606557377
477595700	1441065887	30.977998321660962	122.4712553631329	0.18251366120218582	95.11639344262295	59.12568306010928
477595700	1441065888	30.977998079522383	122.47125616716401	0.1830601092896175	95.972131147541	59.15300546448088
477595700	1441065889	30.977997836162068	122.47125697359745	0.18360655737704917	96.827868852459	59.18032786885246
477595700	1441065890	30.977997591586657	122.47125778237607	0.18415300546448088	97.68360655737706	59.20765027322404
477595700	1441065891	30.977997345802702	122.47125859344266	0.18469945355191258	98.539344262295	59.23497267759562
477595700	1441065892	30.977997098816864	122.47125940674	0.18524590163934426	99.39508196721306	59.26229508196722
477595700	1441065893	30.977996850635694	122.47126022221092	0.18579234972677597	100.25081967213112	59.2896174863388
477595700	1441065894	30.97799660126582	122.47126103979822	0.18633879781420765	101.10655737704917	59.31693989071038
477595700	1441065895	30.977996350713838	122.47126185944467	0.18688524590163935	101.96229508196723	59.34426229508196
477595700	1441065896	30.977996098986353	122.47126268109311	0.18743169398907106	102.81803278688528	59.37158469945356
477595700	1441065897	30.97799584608997	122.47126350468635	0.18797814207650274	103.67377049180334	59.39890710382514
477595700	1441065898	30.97799559203127	122.47126433016714	0.1885245901639344	104.5295081967214	59.42622950819672
477595700	1441065899	30.97799533681688	122.47126515747836	0.18907103825136612	105.38524590163934	59.4535519125683
477595700	1441065900	30.977995080453397	122.47126598656273	0.18961748633879782	106.24098360655739	59.48087431693989
477595700	1441065901	30.97799482294742	122.4712668173631	0.19016393442622953	107.09672131147545	59.50819672131147
477595700	1441065902	30.97799456430555	122.4712676498223	0.1907103825136612	107.95245901639345	59.53551912568306
477595700	1441065903	30.97799430453439	122.47126848388307	0.1912568306010929	108.80819672131145	59.56284153005464
477595700	1441065904	30.977994043640557	122.47126931948824	0.1918032786885246	109.66393442622945	59.59016393442622
477595700	1441065905	30.97799378163061	122.47127015658062	0.1923497267759563	110.5196721311475	59.61748633879781
477595700	1441065906	30.977993518511216	122.471270995103	0.192896174863388	111.37540983606556	59.64480874316939
477595700	1441065907	30.977993254288904	122.4712718349982	0.19344262295081968	112.23114754098361	59.67213114754098
477595700	1441065908	30.977992988970342	122.47127267620898	0.19398907103825136	113.08688524590167	59.69945355191256
477595700	1441065909	30.977992722562107	122.47127351867823	0.19453551912568307	113.94262295081973	59.72677595628415
477595700	1441065910	30.977992455070765	122.47127436234868	0.19508196721311477	114.79836065573778	59.75409836065573
477595700	1441065911	30.977992186502988	122.47127520716313	0.19562841530054645	115.65409836065572	59.78142076502731
477595700	1441065912	30.97799191686533	122.47127605306443	0.19617486338797815	116.50983606557378	59.8087431693989
477595700	1441065913	30.977991646164412	122.47127689999535	0.19672131147540983	117.36557377049184	59.83606557377049
477595700	1441065914	30.977991374406812	122.47127774789868	0.19726775956284154	118.22131147540989	59.86338797814207
477595700	1441065915	30.977991101599176	122.47127859671728	0.19781420765027324	119.07704918032789	59.89071038251365
477595700	1441065916	30.977990827748055	122.4712794463939	0.19836065573770492	119.93278688524589	59.918032786885234
477595700	1441065917	30.97799055286009	122.47128029687136	0.1989071038251366	120.78852459016389	59.945355191256816
477595700	1441065918	30.977990276941874	122.47128114809244	0.1994535519125683	121.64426229508194	59.97267759562841
477595700	1441065919	30.97799	122.471282	0.2	122.5	59.99999999999999
477595700	1441065920	30.977989722041062	122.47128285253679	0.19944444444444445	122.51666666666665	59.96666666666666
477595700	1441065921	30.977989443071692	122.47128370564562	0.1988888888888889	122.5333333333333	59.93333333333332
477595700	1441065922	30.977989163098474	122.47128455926932	0.19833333333333333	122.55000000000007	59.9
477595700	1441065923	30.977988882128006	122.4712854133507	0.1977777777777778	122.56666666666672	59.86666666666667
477595700	1441065924	30.977988600166906	122.47128626783251	0.19722222222222224	122.58333333333337	59.83333333333333
477595700	1441065925	30.977988317221772	122.47128712265757	0.19666666666666668	122.60000000000002	59.8
477595700	1441065926	30.977988033299177	122.47128797776872	0.19611111111111112	122.61666666666667	59.76666666666666
477595700	1441065927	30.977987748405774	122.47128883310873	0.19555555555555557	122.63333333333333	59.73333333333333
477595700	1441065928	30.977987462548125	122.47128968862042	0.195	122.65000000000003	59.7
477595700	1441065929	30.977987175732853	122.47129054424657	0.19444444444444445	122.66666666666669	59.666666666666664
477595700	1441065930	30.977986887966544	122.47129139993	0.1938888888888889	122.68333333333334	59.63333333333333
477595700	1441065931	30.97798659925582	122.47129225561353	0.19333333333333336	122.69999999999999	59.599999999999994
477595700	1441065932	30.977986309607267	122.47129311123992	0.1927777777777778	122.71666666666664	59.56666666666666
477595700	1441065933	30.97798601902749	122.471293966752	0.19222222222222224	122.73333333333329	59.533333333333324
477595700	1441065934	30.9779857275231	122.47129482209259	0.19166666666666668	122.75000000000006	59.5
477595700	1441065935	30.977985435100706	122.47129567720444	0.19111111111111112	122.76666666666671	59.46666666666667
477595700	1441065936	30.97798514176688	122.47129653203041	0.19055555555555556	122.78333333333336	59.43333333333333
477595700	1441065937	30.97798484752825	122.47129738651327	0.19	122.80000000000001	59.39999999999999
477595700	1441065938	30.977984552391415	122.47129824059581	0.18944444444444444	122.81666666666666	59.36666666666666
477595700	1441065939	30.977984256362966	122.4712990942209	0.1888888888888889	122.83333333333337	59.33333333333332
477595700	1441065940	30.977983959449524	122.47129994733125	0.18833333333333335	122.85000000000002	59.300000000000004
477595700	1441065941	30.977983661657667	122.47130079986972	0.1877777777777778	122.86666666666667	59.266666666666666
477595700	1441065942	30.977983362994024	122.4713016517791	0.18722222222222223	122.88333333333333	59.23333333333333
477595700	1441065943	30.97798306346516	122.47130250300222	0.18666666666666668	122.89999999999998	59.199999999999996
477595700	1441065944	30.977982763077723	122.47130335348184	0.18611111111111112	122.91666666666663	59.16666666666666
477595700	1441065945	30.97798246183828	122.47130420316078	0.18555555555555556	122.9333333333334	59.133333333333326
477595700	1441065946	30.977982159753452	122.47130505198186	0.185	122.95000000000005	59.1
477595700	1441065947	30.977981856829835	122.47130589988785	0.18444444444444447	122.9666666666667	59.06666666666666
477595700	1441065948	30.977981553074038	122.47130674682158	0.1838888888888889	122.98333333333335	59.03333333333333
477595700	1441065949	30.97798124849267	122.47130759272582	0.18333333333333335	123.0	58.99999999999999
477595700	1441065950	30.9779809430923	122.47130843754343	0.1827777777777778	123.01666666666671	58.96666666666666
477595700	1441065951	30.977980636879558	122.47130928121716	0.18222222222222223	123.03333333333336	58.93333333333334
477595700	1441065952	30.977980329861033	122.47131012368985	0.18166666666666667	123.05000000000001	58.9
477595700	1441065953	30.97798002204334	122.47131096490426	0.1811111111111111	123.06666666666666	58.86666666666667
477595700	1441065954	30.977979713433076	122.47131180480321	0.18055555555555558	123.08333333333331	58.83333333333333
477595700	1441065955	30.977979404036844	122.47131264332954	0.18000000000000002	123.09999999999997	58.8
477595700	1441065956	30.977979093861254	122.471313480426	0.17944444444444446	123.11666666666673	58.76666666666666
477595700	1441065957	30.977978782912874	122.47131431603543	0.1788888888888889	123.13333333333338	58.733333333333334
477595700	1441065958	30.977978471198355	122.47131515010062	0.17833333333333334	123.15000000000003	58.7
477595700	1441065959	30.97797815872426	122.47131598256438	0.17777777777777778	123.16666666666669	58.666666666666664
477595700	1441065960	30.97797784549723	122.47131681336948	0.17722222222222223	123.18333333333334	58.633333333333326
477595700	1441065961	30.97797753152382	122.47131764245877	0.17666666666666667	123.19999999999999	58.599999999999994
477595700	1441065962	30.977977216810675	122.47131846977504	0.1761111111111111	123.2166666666667	58.566666666666656
477595700	1441065963	30.977976901364357	122.47131929526105	0.17555555555555558	123.23333333333335	58.53333333333334
477595700	1441065964	30.977976585191517	122.47132011885967	0.17500000000000002	123.25	58.5
477595700	1441065965	30.977976268298704	122.47132094051365	0.17444444444444446	123.26666666666665	58.46666666666666
477595700	1441065966	30.977975950692578	122.47132176016582	0.1738888888888889	123.2833333333333	58.43333333333333
477595700	1441065967	30.97797563237969	122.47132257775898	0.17333333333333334	123.30000000000007	58.39999999999999
477595700	1441065968	30.97797531336667	122.47132339323592	0.17277777777777778	123.31666666666672	58.36666666666666
477595700	1441065969	30.977974993660112	122.47132420653945	0.17222222222222222	123.33333333333337	58.333333333333336
477595700	1441065970	30.977974673266633	122.47132501761237	0.1716666666666667	123.35000000000002	58.3
477595700	1441065971	30.977974352192806	122.4713258263975	0.17111111111111113	123.36666666666667	58.266666666666666
477595700	1441065972	30.97797403044526	122.47132663283763	0.17055555555555557	123.38333333333333	58.23333333333333
477595700	1441065973	30.977973708030586	122.47132743687557	0.17	123.40000000000003	58.199999999999996
477595700	1441065974	30.977973384955376	122.47132823845412	0.16944444444444445	123.41666666666669	58.16666666666666
477595700	1441065975	30.97797306122626	122.47132903751607	0.1688888888888889	123.43333333333334	58.13333333333333
477595700	1441065976	30.97797273684981	122.47132983400421	0.16833333333333333	123.44999999999999	58.1
477595700	1441065977	30.977972411832646	122.4713306278614	0.1677777777777778	123.46666666666664	58.06666666666666
477595700	1441065978	30.977972086181374	122.4713314190304	0.16722222222222222	123.48333333333329	58.03333333333333
477595700	1441065979	30.977971759902584	122.47133220745401	0.16666666666666669	123.50000000000006	57.99999999999999
477595700	1441065980	30.977971433002875	122.47133299307507	0.16611111111111113	123.51666666666671	57.966666666666654
477595700	1441065981	30.977971105488884	122.47133377583634	0.16555555555555557	123.53333333333336	57.93333333333334
477595700	1441065982	30.97797077736717	122.47133455568064	0.165	123.55000000000001	57.9
477595700	1441065983	30.97797044864435	122.47133533255077	0.16444444444444445	123.56666666666666	57.86666666666666
477595700	1441065984	30.977970119327033	122.47133610638953	0.16388888888888892	123.58333333333337	57.83333333333333
477595700	1441065985	30.977969789421817	122.47133687713973	0.16333333333333333	123.60000000000002	57.79999999999999
477595700	1441065986	30.977969458935306	122.4713376447442	0.1627777777777778	123.61666666666667	57.76666666666667
477595700	1441065987	30.977969127874104	122.4713384091457	0.16222222222222224	123.63333333333333	57.733333333333334
477595700	1441065988	30.97796879624481	122.47133917028704	0.16166666666666668	123.64999999999998	57.699999999999996
477595700	1441065989	30.97796846405403	122.47133992811104	0.16111111111111112	123.66666666666663	57.666666666666664
477595700	1441065990	30.97796813130836	122.4713406825605	0.16055555555555556	123.6833333333334	57.633333333333326
477595700	1441065991	30.977967798014408	122.4713414335782	0.16	123.70000000000005	57.599999999999994
477595700	1441065992	30.977967464178764	122.47134218110698	0.15944444444444444	123.7166666666667	57.56666666666667
477595700	1441065993	30.977967129808064	122.4713429250896	0.1588888888888889	123.73333333333335	57.53333333333333
477595700	1441065994	30.977966794908866	122.4713436654689	0.15833333333333335	123.75	57.5
477595700	1441065995	30.977966459487813	122.47134440218767	0.1577777777777778	123.76666666666671	57.46666666666666
477595700	1441065996	30.977966123551465	122.4713451351887	0.15722222222222224	123.78333333333336	57.43333333333333
477595700	1441065997	30.977965787106452	122.47134586441483	0.15666666666666668	123.80000000000001	57.39999999999999
477595700	1441065998	30.97796545015938	122.47134658980882	0.15611111111111112	123.81666666666666	57.36666666666667
477595700	1441065999	30.977965112716856	122.47134731131351	0.15555555555555556	123.83333333333331	57.333333333333336
477595700	1441066000	30.977964774785438	122.47134802887166	0.15500000000000003	123.84999999999997	57.3
477595700	1441066001	30.97796443637178	122.47134874242609	0.15444444444444444	123.86666666666673	57.266666666666666
477595700	1441066002	30.97796409748246	122.47134945191962	0.1538888888888889	123.88333333333338	57.233333333333334
477595700	1441066003	30.977963758124094	122.47135015729505	0.15333333333333335	123.90000000000003	57.199999999999996
477595700	1441066004	30.977963418303254	122.4713508584952	0.1527777777777778	123.91666666666669	57.166666666666664
477595700	1441066005	30.977963078026587	122.47135155546282	0.15222222222222223	123.93333333333334	57.13333333333333
477595700	1441066006	30.97796273730066	122.47135224814073	0.15166666666666667	123.94999999999999	57.099999999999994
477595700	1441066007	30.977962396132096	122.47135293647177	0.1511111111111111	123.9666666666667	57.06666666666666
477595700	1441066008	30.977962054527477	122.47135362039872	0.15055555555555555	123.98333333333335	57.03333333333333
477595700	1441066009	30.977961712493418	122.47135429986437	0.15000000000000002	124.0	57.0
477595700	1441066010	30.977961370036525	122.47135497481153	0.14944444444444446	124.01666666666665	56.96666666666666
477595700	1441066011	30.9779610271634	122.47135564518302	0.1488888888888889	124.0333333333333	56.93333333333333
477595700	1441066012	30.97796068388062	122.47135631092162	0.14833333333333334	124.05000000000007	56.9
477595700	1441066013	30.97796034019485	122.47135697197017	0.14777777777777779	124.06666666666672	56.86666666666666
477595700	1441066014	30.977959996112617	122.47135762827142	0.14722222222222223	124.08333333333337	56.833333333333336
477595700	1441066015	30.97795965164057	122.4713582797682	0.14666666666666667	124.10000000000002	56.8
477595700	1441066016	30.97795930678531	122.47135892640331	0.14611111111111114	124.11666666666667	56.76666666666666
477595700	1441066017	30.977958961553412	122.47135956811955	0.14555555555555558	124.13333333333333	56.733333333333334
477595700	1441066018	30.977958615951497	122.47136020485975	0.14500000000000002	124.15000000000003	56.699999999999996
477595700	1441066019	30.97795826998616	122.47136083656666	0.14444444444444446	124.16666666666669	56.666666666666664
477595700	1441066020	30.97795792366403	122.47136146318316	0.1438888888888889	124.18333333333334	56.63333333333333
477595700	1441066021	30.97795757699167	122.47136208465197	0.14333333333333334	124.19999999999999	56.599999999999994
477595700	1441066022	30.9779572299757	122.47136270091595	0.14277777777777778	124.21666666666664	56.56666666666667
477595700	1441066023	30.977956882622724	122.47136331191787	0.14222222222222225	124.23333333333329	56.53333333333333
477595700	1441066024	30.97795653493936	122.47136391760054	0.14166666666666666	124.25000000000006	56.5
477595700	1441066025	30.977956186932175	122.4713645179068	0.14111111111111113	124.26666666666671	56.46666666666667
477595700	1441066026	30.9779558386078	122.47136511277941	0.14055555555555557	124.28333333333336	56.43333333333333
477595700	1441066027	30.977955489972825	122.47136570216118	0.14	124.30000000000001	56.4
477595700	1441066028	30.97795514103386	122.47136628599492	0.13944444444444445	124.31666666666666	56.36666666666667
477595700	1441066029	30.97795479179748	122.47136686422341	0.1388888888888889	124.33333333333343	56.333333333333336
477595700	1441066030	30.977954442270327	122.47136743678949	0.13833333333333334	124.35000000000002	56.3
477595700	1441066031	30.977954092459	122.47136800363596	0.13777777777777778	124.36666666666667	56.266666666666666
477595700	1441066032	30.97795374237006	122.4713685647056	0.13722222222222225	124.38333333333333	56.233333333333334
477595700	1441066033	30.97795339201015	122.47136911994122	0.13666666666666666	124.39999999999998	56.199999999999996
477595700	1441066034	30.977953041385867	122.47136966928565	0.13611111111111113	124.41666666666663	56.166666666666664
477595700	1441066035	30.97795269050381	122.47137021268165	0.13555555555555557	124.4333333333334	56.13333333333333
477595700	1441066036	30.977952339370567	122.47137075007203	0.135	124.45000000000005	56.099999999999994
477595700	1441066037	30.977951987992746	122.47137128139964	0.13444444444444445	124.4666666666667	56.06666666666667
477595700	1441066038	30.97795163637696	122.47137180660724	0.1338888888888889	124.48333333333335	56.03333333333333
477595700	1441066039	30.97795128452981	122.47137232563763	0.13333333333333336	124.5	55.99999999999999
477595700	1441066040	30.97795093245789	122.47137283843362	0.13277777777777777	124.51666666666677	55.96666666666667
477595700	1441066041	30.977950580167803	122.47137334493803	0.13222222222222224	124.53333333333342	55.93333333333333
477595700	1441066042	30.977950227666163	122.47137384509364	0.13166666666666668	124.55000000000001	55.9
477595700	1441066043	30.977949874959553	122.47137433884328	0.13111111111111112	124.56666666666666	55.86666666666667
477595700	1441066044	30.977949522054598	122.47137482612972	0.13055555555555556	124.58333333333331	55.83333333333333
477595700	1441066045	30.977949168957878	122.47137530689578	0.13	124.59999999999997	55.8
477595700	1441066046	30.97794881567602	122.47137578108426	0.12944444444444447	124.61666666666673	55.766666666666666
477595700	1441066047	30.977948462215608	122.471376248638	0.1288888888888889	124.63333333333338	55.733333333333334
477595700	1441066048	30.97794810858325	122.47137670949972	0.12833333333333335	124.65000000000003	55.699999999999996
477595700	1441066049	30.977947754785546	122.4713771636123	0.1277777777777778	124.66666666666669	55.666666666666664
477595700	1441066050	30.97794740082909	122.47137761091851	0.12722222222222224	124.68333333333334	55.63333333333333
477595700	1441066051	30.97794704672051	122.47137805136117	0.12666666666666668	124.69999999999999	55.6
477595700	1441066052	30.977946692466393	122.47137848488306	0.12611111111111112	124.71666666666675	55.56666666666667
477595700	1441066053	30.977946338073334	122.471378911427	0.1255555555555556	124.73333333333335	55.53333333333333
477595700	1441066054	30.977945983547947	122.47137933093578	0.125	124.75	55.49999999999999
477595700	1441066055	30.977945628896837	122.47137974335222	0.12444444444444445	124.76666666666665	55.46666666666667
477595700	1441066056	30.977945274126572	122.4713801486191	0.1238888888888889	124.7833333333333	55.43333333333333
477595700	1441066057	30.977944919243814	122.47138054667926	0.12333333333333335	124.80000000000007	55.4
477595700	1441066058	30.977944564255125	122.47138093747546	0.12277777777777779	124.81666666666672	55.36666666666667
477595700	1441066059	30.977944209167116	122.47138132095051	0.12222222222222223	124.83333333333337	55.33333333333333
477595700	1441066060	30.97794385398638	122.47138169704726	0.12166666666666667	124.85000000000002	55.300000000000004
477595700	1441066061	30.977943498719544	122.47138206570847	0.12111111111111113	124.86666666666667	55.266666666666666
477595700	1441066062	30.977943143373185	122.47138242687693	0.12055555555555557	124.88333333333333	55.23333333333333
477595700	1441066063	30.977942787953918	122.47138278049549	0.12000000000000001	124.90000000000009	55.2
477595700	1441066064	30.977942432468353	122.47138312650691	0.11944444444444445	124.91666666666674	55.166666666666664
477595700	1441066065	30.977942076923064	122.47138346485403	0.1188888888888889	124.93333333333334	55.13333333333333
477595700	1441066066	30.977941721324676	122.47138379547961	0.11833333333333335	124.94999999999999	55.1
477595700	1441066067	30.977941365679797	122.4713841183265	0.11777777777777779	124.96666666666664	55.06666666666666
477595700	1441066068	30.97794100999502	122.47138443333746	0.11722222222222223	124.98333333333329	55.03333333333333
477595700	1441066069	30.977940654276946	122.47138474045533	0.11666666666666668	125.00000000000006	55.0
477595700	1441066070	30.977940298532157	122.47138503962289	0.11611111111111112	125.01666666666671	54.96666666666667
477595700	1441066071	30.97793994276731	122.47138533078295	0.11555555555555556	125.03333333333336	54.93333333333333
477595700	1441066072	30.977939586988956	122.47138561387833	0.115	125.05000000000001	54.9
477595700	1441066073	30.977939231203717	122.4713858888518	0.11444444444444446	125.06666666666666	54.86666666666667
477595700	1441066074	30.9779388754182	122.47138615564617	0.1138888888888889	125.08333333333343	54.83333333333333
477595700	1441066075	30.977938519638993	122.47138641420425	0.11333333333333334	125.10000000000008	54.800000000000004
477595700	1441066076	30.977938163872725	122.47138666446887	0.11277777777777778	125.11666666666667	54.766666666666666
477595700	1441066077	30.97793780812596	122.47138690638279	0.11222222222222224	125.13333333333333	54.73333333333333
477595700	1441066078	30.977937452405328	122.47138713988883	0.11166666666666668	125.14999999999998	54.7
477595700	1441066079	30.97793709671743	122.4713873649298	0.11111111111111112	125.16666666666663	54.666666666666664
477595700	1441066080	30.977936741068852	122.4713875814485	0.11055555555555557	125.1833333333334	54.63333333333333
477595700	1441066081	30.97793638546622	122.47138778938772	0.11000000000000001	125.20000000000005	54.6
477595700	1441066082	30.977936029916112	122.47138798869028	0.10944444444444446	125.2166666666667	54.56666666666666
477595700	1441066083	30.977935674425154	122.47138817929897	0.1088888888888889	125.23333333333335	54.53333333333333
477595700	1441066084	30.97793531899992	122.47138836115663	0.10833333333333335	125.25	54.5
477595700	1441066085	30.977934963647034	122.471388534206	0.10777777777777779	125.26666666666677	54.46666666666666
477595700	1441066086	30.9779346083731	122.47138869838992	0.10722222222222223	125.28333333333342	54.43333333333334
477595700	1441066087	30.97793425318471	122.47138885365119	0.10666666666666667	125.30000000000007	54.4
477595700	1441066088	30.977933898088477	122.47138899993261	0.10611111111111113	125.31666666666666	54.36666666666667
477595700	1441066089	30.97793354309098	122.47138913717698	0.10555555555555557	125.33333333333331	54.333333333333336
477595700	1441066090	30.977933188198854	122.47138926532712	0.10500000000000001	125.34999999999997	54.3
477595700	1441066091	30.977932833418674	122.47138938432582	0.10444444444444445	125.36666666666673	54.266666666666666
477595700	1441066092	30.977932478757044	122.4713894941159	0.1038888888888889	125.38333333333338	54.233333333333334
477595700	1441066093	30.9779321242206	122.47138959464013	0.10333333333333335	125.40000000000003	54.2
477595700	1441066094	30.977931769815907	122.47138968584132	0.10277777777777779	125.41666666666669	54.166666666666664
477595700	1441066095	30.97793141554959	122.4713897676623	0.10222222222222223	125.43333333333334	54.13333333333333
477595700	1441066096	30.97793106142823	122.47138984004584	0.10166666666666668	125.44999999999999	54.1
477595700	1441066097	30.97793070745845	122.47138990293477	0.10111111111111112	125.46666666666675	54.06666666666666
477595700	1441066098	30.977930353646844	122.47138995627189	0.10055555555555556	125.4833333333334	54.03333333333334
477595700	1441066099	30.977929999999997	122.47138999999999	0.1	125.50000000000006	54.0
477595700	1441066100	30.977929646533376	122.47139003407528	0.10055555555555556	126.32111111111112	53.955555555555556
477595700	1441066101	30.97792929329765	122.47139005850762	0.10111111111111111	127.14222222222224	53.91111111111111
477595700	1441066102	30.977928940352353	122.4713900733202	0.10166666666666667	127.96333333333331	53.86666666666667
477595700	1441066103	30.97792858775704	122.4713900785363	0.10222222222222223	128.7844444444445	53.822222222222216
477595700	1441066104	30.977928235571245	122.47139007417918	0.10277777777777779	129.60555555555555	53.77777777777778
477595700	1441066105	30.977927883854477	122.47139006027201	0.10333333333333333	130.42666666666673	53.733333333333334
477595700	1441066106	30.977927532666286	122.47139003683809	0.10388888888888889	131.2477777777778	53.68888888888889
477595700	1441066107	30.977927182066185	122.47139000390065	0.10444444444444445	132.06888888888898	53.644444444444446
477595700	1441066108	30.977926832113717	122.47138996148291	0.10500000000000001	132.89000000000004	53.6
477595700	1441066109	30.977926482868433	122.47138990960815	0.10555555555555556	133.7111111111111	53.55555555555556
477595700	1441066110	30.977926134389822	122.47138984829957	0.10611111111111111	134.5322222222223	53.511111111111106
477595700	1441066111	30.977925786737433	122.47138977758041	0.10666666666666667	135.35333333333335	53.46666666666666
477595700	1441066112	30.97792543997084	122.47138969747395	0.10722222222222223	136.17444444444448	53.422222222222224
477595700	1441066113	30.977925094149523	122.47138960800339	0.10777777777777778	136.99555555555554	53.37777777777778
477595700	1441066114	30.977924749333027	122.47138950919201	0.10833333333333334	137.81666666666672	53.333333333333336
477595700	1441066115	30.977924405580882	122.47138940106302	0.1088888888888889	138.63777777777779	53.28888888888889
477595700	1441066116	30.977924062952628	122.47138928363967	0.10944444444444446	139.45888888888896	53.24444444444445
477595700	1441066117	30.97792372150778	122.4713891569452	0.11	140.28000000000003	53.199999999999996
477595700	1441066118	30.9779233813059	122.47138902100285	0.11055555555555556	141.1011111111111	53.15555555555555
477595700	1441066119	30.977923042406502	122.47138887583584	0.11111111111111112	141.92222222222227	53.11111111111111
477595700	1441066120	30.977922704869123	122.47138872146743	0.11166666666666668	142.74333333333334	53.06666666666667
477595700	1441066121	30.97792236875329	122.4713885579209	0.11222222222222222	143.56444444444452	53.022222222222226
477595700	1441066122	30.977922034118517	122.47138838521943	0.11277777777777778	144.38555555555558	52.97777777777778
477595700	1441066123	30.977921701024364	122.47138820338628	0.11333333333333334	145.2066666666667	52.93333333333334
477595700	1441066124	30.97792136953036	122.4713880124447	0.1138888888888889	146.02777777777777	52.888888888888886
477595700	1441066125	30.977921039696025	122.47138781241794	0.11444444444444445	146.84888888888895	52.84444444444444
477595700	1441066126	30.977920711580893	122.47138760332919	0.115	147.67000000000002	52.8
477595700	1441066127	30.977920385244502	122.47138738520177	0.11555555555555556	148.49111111111108	52.75555555555555
477595700	1441066128	30.97792006074638	122.47138715805885	0.11611111111111111	149.31222222222226	52.711111111111116
477595700	1441066129	30.977919738146053	122.4713869219237	0.11666666666666667	150.13333333333333	52.66666666666667
477595700	1441066130	30.977919417503063	122.47138667681955	0.11722222222222223	150.9544444444445	52.62222222222223
477595700	1441066131	30.977919098876928	122.47138642276965	0.11777777777777779	151.77555555555557	52.577777777777776
477595700	1441066132	30.97791878232722	122.47138615979725	0.11833333333333335	152.5966666666667	52.53333333333333
477595700	1441066133	30.97791846791341	122.47138588792558	0.11888888888888889	153.41777777777781	52.48888888888889
477595700	1441066134	30.977918155695065	122.47138560717787	0.11944444444444445	154.23888888888894	52.44444444444444
477595700	1441066135	30.97791784573171	122.47138531757736	0.12000000000000001	155.06000000000006	52.4
477595700	1441066136	30.977917538082878	122.47138501914732	0.12055555555555555	155.88111111111107	52.35555555555556
477595700	1441066137	30.977917232808107	122.47138471191097	0.12111111111111111	156.7022222222223	52.31111111111111
477595700	1441066138	30.977916929966923	122.47138439589155	0.12166666666666667	157.5233333333333	52.266666666666666
477595700	1441066139	30.97791662961885	122.47138407111231	0.12222222222222223	158.34444444444443	52.22222222222222
477595700	1441066140	30.977916331823437	122.47138373759647	0.12277777777777779	159.16555555555556	52.17777777777778
477595700	1441066141	30.977916036640192	122.47138339536728	0.12333333333333334	159.98666666666668	52.13333333333333
477595700	1441066142	30.977915744128673	122.471383044448	0.1238888888888889	160.8077777777778	52.08888888888889
477595700	1441066143	30.977915454348402	122.47138268486185	0.12444444444444445	161.62888888888892	52.044444444444444
477595700	1441066144	30.977915167358905	122.47138231663206	0.125	162.45000000000005	52.0
477595700	1441066145	30.977914883219714	122.47138193978193	0.12555555555555556	163.27111111111105	51.955555555555556
477595700	1441066146	30.977914601990367	122.47138155433463	0.12611111111111112	164.0922222222223	51.91111111111111
477595700	1441066147	30.977914323730396	122.47138116031343	0.12666666666666668	164.9133333333333	51.86666666666667
477595700	1441066148	30.977914048499322	122.47138075774156	0.12722222222222224	165.73444444444453	51.82222222222222
477595700	1441066149	30.977913776356687	122.47138034664226	0.12777777777777777	166.55555555555554	51.77777777777778
477595700	1441066150	30.977913507362025	122.47137992703878	0.12833333333333333	167.37666666666667	51.733333333333334
477595700	1441066151	30.97791324157485	122.4713794989544	0.1288888888888889	168.1977777777778	51.68888888888889
477595700	1441066152	30.977912979054718	122.47137906241228	0.12944444444444445	169.0188888888889	51.644444444444446
477595700	1441066153	30.977912719861145	122.47137861743573	0.13	169.84000000000003	51.6
477595700	1441066154	30.97791246405366	122.47137816404793	0.13055555555555556	170.66111111111104	51.55555555555556
477595700	1441066155	30.977912211691798	122.47137770227216	0.13111111111111112	171.48222222222228	51.51111111111111
477595700	1441066156	30.977911962835112	122.47137723213167	0.13166666666666668	172.30333333333328	51.46666666666667
477595700	1441066157	30.977911717543115	122.47137675364966	0.13222222222222224	173.12444444444452	51.422222222222224
477595700	1441066158	30.97791147587532	122.47137626684942	0.13277777777777777	173.94555555555553	51.37777777777778
477595700	1441066159	30.977911237891295	122.47137577175414	0.13333333333333333	174.76666666666677	51.33333333333333
477595700	1441066160	30.977911003650554	122.47137526838709	0.1338888888888889	175.58777777777777	51.288888888888884
477595700	1441066161	30.97791077321262	122.47137475677151	0.13444444444444445	176.4088888888889	51.24444444444445
477595700	1441066162	30.977910546637048	122.47137423693064	0.135	177.23000000000002	51.2
477595700	1441066163	30.977910323983348	122.47137370888773	0.13555555555555557	178.05111111111103	51.15555555555556
477595700	1441066164	30.97791010531107	122.47137317266598	0.13611111111111113	178.87222222222226	51.111111111111114
477595700	1441066165	30.97790989067973	122.47137262828868	0.13666666666666666	179.69333333333327	51.06666666666667
477595700	1441066166	30.977909680148855	122.47137207577903	0.13722222222222222	180.5144444444445	51.02222222222222
477595700	1441066167	30.977909473778002	122.47137151516029	0.13777777777777778	181.33555555555552	50.977777777777774
477595700	1441066168	30.977909271626682	122.47137094645568	0.13833333333333334	182.15666666666675	50.93333333333333
477595700	1441066169	30.977909073754432	122.47137036968847	0.1388888888888889	182.97777777777776	50.88888888888889
477595700	1441066170	30.977908880220802	122.47136978488193	0.13944444444444445	183.79888888888888	50.84444444444445
477595700	1441066171	30.97790869108529	122.47136919205923	0.14	184.62	50.800000000000004
477595700	1441066172	30.977908506407445	122.47136859124362	0.14055555555555554	185.44111111111113	50.75555555555555
477595700	1441066173	30.97790832624678	122.47136798245837	0.14111111111111113	186.26222222222225	50.71111111111111
477595700	1441066174	30.977908150662866	122.47136736572675	0.14166666666666666	187.08333333333337	50.666666666666664
477595700	1441066175	30.977907979715216	122.47136674107193	0.14222222222222222	187.9044444444445	50.62222222222222
477595700	1441066176	30.977907813463354	122.47136610851719	0.14277777777777778	188.7255555555555	50.577777777777776
477595700	1441066177	30.97790765196681	122.47136546808574	0.14333333333333334	189.54666666666674	50.53333333333334
477595700	1441066178	30.97790749528513	122.47136481980085	0.1438888888888889	190.36777777777775	50.488888888888894
477595700	1441066179	30.977907343477835	122.47136416368579	0.14444444444444446	191.18888888888898	50.44444444444444
477595700	1441066180	30.977907196604455	122.47136349976375	0.14500000000000002	192.01	50.4
477595700	1441066181	30.977907054724543	122.47136282805795	0.14555555555555555	192.8311111111111	50.355555555555554
477595700	1441066182	30.977906917897595	122.47136214859171	0.1461111111111111	193.65222222222224	50.31111111111111
477595700	1441066183	30.977906786183173	122.47136146138818	0.14666666666666667	194.47333333333336	50.266666666666666
477595700	1441066184	30.977906659640784	122.47136076647068	0.14722222222222223	195.29444444444448	50.22222222222222
477595700	1441066185	30.97790653832999	122.4713600638624	0.14777777777777779	196.1155555555556	50.17777777777778
477595700	1441066186	30.977906422310294	122.4713593535866	0.14833333333333334	196.93666666666672	50.13333333333333
477595700	1441066187	30.97790631164124	122.47135863566653	0.1488888888888889	197.75777777777773	50.08888888888889
477595700	1441066188	30.97790620638236	122.47135791012543	0.14944444444444444	198.57888888888886	50.044444444444444
477595700	1441066189	30.977906106593206	122.4713571769865	0.15000000000000002	199.39999999999998	50.0
477595700	1441066190	30.977906012333264	122.471356436273	0.15055555555555555	200.2211111111111	49.955555555555556
477595700	1441066191	30.97790592366211	122.4713556880082	0.1511111111111111	201.04222222222222	49.91111111111111
477595700	1441066192	30.977905840639245	122.47135493221533	0.15166666666666667	201.86333333333334	49.86666666666667
477595700	1441066193	30.9779057633242	122.4713541689176	0.15222222222222223	202.68444444444447	49.82222222222222
477595700	1441066194	30.977905691776545	122.47135339813826	0.1527777777777778	203.5055555555556	49.77777777777778
477595700	1441066195	30.977905626055758	122.47135261990059	0.15333333333333332	204.3266666666667	49.733333333333334
477595700	1441066196	30.97790556622142	122.47135183422778	0.1538888888888889	205.14777777777783	49.68888888888889
477595700	1441066197	30.977905512333027	122.47135104114311	0.15444444444444444	205.96888888888896	49.644444444444446
477595700	1441066198	30.97790546445014	122.47135024066978	0.155	206.78999999999996	49.6
477595700	1441066199	30.97790542263225	122.47134943283106	0.15555555555555556	207.6111111111111	49.55555555555556
477595700	1441066200	30.97790538693894	122.47134861765018	0.15611111111111112	208.4322222222222	49.51111111111111
477595700	1441066201	30.977905357429698	122.47134779515038	0.15666666666666668	209.25333333333333	49.46666666666666
477595700	1441066202	30.977905334164085	122.4713469653549	0.15722222222222224	210.07444444444445	49.422222222222224
477595700	1441066203	30.977905317201614	122.47134612828701	0.1577777777777778	210.89555555555557	49.37777777777778
477595700	1441066204	30.977905306601826	122.47134528396988	0.15833333333333333	211.7166666666667	49.333333333333336
477595700	1441066205	30.977905302424244	122.47134443242683	0.15888888888888889	212.53777777777782	49.28888888888889
477595700	1441066206	30.97790530472841	122.47134357368105	0.15944444444444444	213.35888888888883	49.24444444444445
477595700	1441066207	30.97790531357385	122.47134270775581	0.16	214.18000000000006	49.2
477595700	1441066208	30.977905329020103	122.47134183467432	0.16055555555555556	215.00111111111107	49.15555555555555
477595700	1441066209	30.977905351126697	122.47134095445982	0.16111111111111112	215.8222222222222	49.11111111111111
477595700	1441066210	30.97790537995315	122.47134006713557	0.16166666666666668	216.64333333333332	49.06666666666666
477595700	1441066211	30.97790541555902	122.47133917272485	0.1622222222222222	217.46444444444444	49.022222222222226
477595700	1441066212	30.97790545800381	122.47133827125081	0.1627777777777778	218.28555555555556	48.97777777777778
477595700	1441066213	30.977905507347064	122.47133736273675	0.16333333333333333	219.10666666666668	48.93333333333334
477595700	1441066214	30.97790556364834	122.47133644720589	0.1638888888888889	219.9277777777778	48.888888888888886
477595700	1441066215	30.977905626967132	122.4713355246815	0.16444444444444445	220.74888888888893	48.84444444444444
477595700	1441066216	30.977905697362967	122.47133459518676	0.165	221.57000000000005	48.8
477595700	1441066217	30.97790577489542	122.47133365874498	0.16555555555555557	222.39111111111106	48.75555555555555
477595700	1441066218	30.977905859623984	122.47133271537936	0.1661111111111111	223.2122222222223	48.711111111111116
477595700	1441066219	30.977905951608207	122.47133176511315	0.16666666666666669	224.0333333333333	48.66666666666667
477595700	1441066220	30.977906050907617	122.47133080796957	0.16722222222222222	224.85444444444443	48.62222222222223
477595700	1441066221	30.977906157581742	122.47132984397189	0.1677777777777778	225.67555555555555	48.577777777777776
477595700	1441066222	30.97790627169012	122.47132887314335	0.16833333333333333	226.49666666666667	48.53333333333333
477595700	1441066223	30.977906393292287	122.47132789550717	0.1688888888888889	227.3177777777778	48.48888888888889
477595700	1441066224	30.97790652244776	122.47132691108659	0.16944444444444445	228.1388888888888	48.44444444444444
477595700	1441066225	30.977906659216092	122.47132591990487	0.17	228.96000000000004	48.4
477595700	1441066226	30.97790680365679	122.47132492198523	0.17055555555555557	229.78111111111104	48.355555555555554
477595700	1441066227	30.977906955829397	122.47132391735093	0.1711111111111111	230.60222222222228	48.31111111111112
477595700	1441066228	30.97790711579345	122.4713229060252	0.1716666666666667	231.4233333333333	48.266666666666666
477595700	1441066229	30.977907283608477	122.47132188803127	0.17222222222222222	232.24444444444453	48.22222222222222
477595700	1441066230	30.977907459334002	122.4713208633924	0.17277777777777778	233.06555555555553	48.17777777777778
477595700	1441066231	30.977907643029578	122.47131983213181	0.17333333333333334	233.88666666666666	48.13333333333333
477595700	1441066232	30.9779078347547	122.47131879427278	0.1738888888888889	234.70777777777778	48.08888888888889
477595700	1441066233	30.977908034568937	122.47131774983849	0.17444444444444446	235.5288888888889	48.044444444444444
477595700	1441066234	30.977908242531804	122.47131669885223	0.175	236.35000000000002	48.00000000000001
477595700	1441066235	30.977908458702824	122.47131564133723	0.17555555555555558	237.17111111111103	47.955555555555556
477595700	1441066236	30.97790868314155	122.47131457731668	0.1761111111111111	237.99222222222227	47.91111111111111
477595700	1441066237	30.977908915907506	122.4713135068139	0.17666666666666667	238.81333333333328	47.86666666666667
477595700	1441066238	30.9779091570602	122.47131242985208	0.17722222222222223	239.6344444444445	47.82222222222222
477595700	1441066239	30.977909406659197	122.47131134645447	0.17777777777777778	240.45555555555552	47.77777777777778
477595700	1441066240	30.977909664764002	122.4713102566443	0.17833333333333334	241.27666666666676	47.733333333333334
477595700	1441066241	30.977909931434173	122.47130916044483	0.17888888888888888	242.09777777777776	47.68888888888889
477595700	1441066242	30.977910206729227	122.4713080578793	0.17944444444444446	242.9188888888889	47.644444444444446
477595700	1441066243	30.977910490708712	122.47130694897095	0.18	243.74	47.6
477595700	1441066244	30.97791078343211	122.47130583374297	0.18055555555555558	244.56111111111113	47.55555555555556
477595700	1441066245	30.97791108495902	122.4713047122187	0.1811111111111111	245.38222222222225	47.51111111111111
477595700	1441066246	30.97791139534892	122.4713035844213	0.18166666666666667	246.20333333333326	47.46666666666667
477595700	1441066247	30.97791171466137	122.47130245037403	0.18222222222222223	247.0244444444445	47.422222222222224
477595700	1441066248	30.977912042955904	122.47130131010013	0.1827777777777778	247.8455555555555	47.37777777777778
477595700	1441066249	30.97791238029202	122.47130016362284	0.18333333333333335	248.66666666666674	47.333333333333336
477595700	1441066250	30.977912726729304	122.47129901096542	0.18388888888888888	249.48777777777775	47.288888888888884
477595700	1441066251	30.977913082327238	122.47129785215108	0.18444444444444447	250.308888888889	47.24444444444444
477595700	1441066252	30.977913447145383	122.4712966872031	0.185	251.13	47.2
477595700	1441066253	30.97791382124325	122.47129551614464	0.18555555555555556	251.95111111111112	47.15555555555556
477595700	1441066254	30.977914204680395	122.47129433899903	0.18611111111111112	252.77222222222224	47.111111111111114
477595700	1441066255	30.97791459751633	122.47129315578945	0.18666666666666668	253.59333333333325	47.06666666666667
477595700	1441066256	30.977914999810594	122.4712919665392	0.18722222222222223	254.41444444444448	47.02222222222222
477595700	1441066257	30.97791541162271	122.47129077127146	0.18777777777777777	255.2355555555555	46.977777777777774
477595700	1441066258	30.97791583301224	122.47128957000949	0.18833333333333335	256.05666666666673	46.93333333333333
477595700	1441066259	30.977916264038655	122.47128836277655	0.18888888888888888	256.87777777777774	46.88888888888889
477595700	1441066260	30.977916704761547	122.47128714959585	0.18944444444444444	257.69888888888886	46.84444444444445
477595700	1441066261	30.97791715524044	122.47128593049064	0.19	258.52	46.800000000000004
477595700	1441066262	30.977917615534825	122.47128470548418	0.19055555555555556	259.3411111111112	46.75555555555556
477595700	1441066263	30.977918085704275	122.47128347459967	0.19111111111111112	260.1622222222222	46.71111111111111
477595700	1441066264	30.977918565808306	122.4712822378604	0.19166666666666665	260.98333333333335	46.666666666666664
477595700	1441066265	30.977919055906433	122.47128099528956	0.19222222222222224	261.80444444444447	46.62222222222222
477595700	1441066266	30.97791955605822	122.47127974691045	0.19277777777777777	262.6255555555555	46.57777777777778
477595700	1441066267	30.977920066323186	122.47127849274624	0.19333333333333336	263.4466666666667	46.53333333333333
477595700	1441066268	30.97792058676087	122.47127723282021	0.1938888888888889	264.2677777777777	46.488888888888894
477595700	1441066269	30.977921117430764	122.4712759671556	0.19444444444444445	265.08888888888896	46.44444444444445
477595700	1441066270	30.977921658392443	122.47127469577563	0.195	265.90999999999997	46.4
477595700	1441066271	30.977922209705422	122.47127341870357	0.19555555555555557	266.7311111111111	46.355555555555554
477595700	1441066272	30.977922771429252	122.47127213596264	0.19611111111111112	267.5522222222222	46.31111111111111
477595700	1441066273	30.977923343623438	122.4712708475761	0.19666666666666666	268.37333333333333	46.266666666666666
477595700	1441066274	30.97792392634751	122.47126955356714	0.19722222222222224	269.19444444444446	46.22222222222222
477595700	1441066275	30.97792451966103	122.47126825395904	0.19777777777777777	270.0155555555556	46.177777777777784
477595700	1441066276	30.977925123623493	122.47126694877504	0.19833333333333333	270.8366666666667	46.13333333333333
477595700	1441066277	30.977925738294463	122.47126563803839	0.1988888888888889	271.6577777777777	46.08888888888889
477595700	1441066278	30.977926363733456	122.4712643217723	0.19944444444444445	272.47888888888883	46.044444444444444
477595700	1441066279	30.977927000000005	122.471263	0.2	273.29999999999995	46.0
477595700	1441066280	30.97792764713356	122.47126167275519	0.2011173184357542	273.61843575418993	46.011173184357546
477595700	1441066281	30.977928305093233	122.47126034011313	0.2022346368715084	273.9368715083799	46.022346368715084
477595700	1441066282	30.977928973818035	122.47125900215953	0.20335195530726258	274.2553072625699	46.03351955307263
477595700	1441066283	30.977929653247045	122.47125765898012	0.20446927374301677	274.57374301675975	46.04469273743017
477595700	1441066284	30.97793034331924	122.47125631066059	0.20558659217877095	274.8921787709497	46.05586592178771
477595700	1441066285	30.97793104397368	122.47125495728669	0.20670391061452514	275.2106145251397	46.06703910614526
477595700	1441066286	30.97793175514937	122.47125359894405	0.20782122905027933	275.52905027932957	46.07821229050279
477595700	1441066287	30.977932476785373	122.47125223571844	0.20893854748603352	275.84748603351954	46.089385474860336
477595700	1441066288	30.977933208820698	122.47125086769557	0.2100558659217877	276.1659217877095	46.100558659217874
477595700	1441066289	30.977933951194363	122.47124949496111	0.2111731843575419	276.4843575418995	46.11173184357542
477595700	1441066290	30.977934703845413	122.4712481176008	0.2122905027932961	276.80279329608936	46.122905027932966
477595700	1441066291	30.97793546671288	122.47124673570032	0.2134078212290503	277.12122905027934	46.134078212290504
477595700	1441066292	30.977936239735804	122.47124534934541	0.2145251396648045	277.4396648044693	46.14525139664805
477595700	1441066293	30.977937022853187	122.47124395862174	0.21564245810055868	277.7581005586592	46.15642458100559
477595700	1441066294	30.97793781600407	122.47124256361506	0.21675977653631287	278.07653631284916	46.16759776536313
477595700	1441066295	30.97793861912749	122.47124116441108	0.21787709497206706	278.39497206703913	46.17877094972067
477595700	1441066296	30.977939432162454	122.47123976109546	0.21899441340782125	278.7134078212291	46.18994413407821
477595700	1441066297	30.97794025504804	122.47123835375396	0.22011173184357544	279.031843575419	46.201117318435756
477595700	1441066298	30.977941087723217	122.47123694247229	0.22122905027932963	279.35027932960895	46.212290502793294
477595700	1441066299	30.97794193012705	122.4712355273361	0.22234636871508381	279.66871508379893	46.22346368715084
477595700	1441066300	30.97794278219857	122.47123410843115	0.223463687150838	279.9871508379888	46.23463687150838
477595700	1441066301	30.97794364387679	122.47123268584313	0.2245810055865922	280.30558659217877	46.245810055865924
477595700	1441066302	30.97794451510075	122.47123125965773	0.22569832402234638	280.62402234636875	46.25698324022347
477595700	1441066303	30.977945395809474	122.47122982996072	0.22681564245810057	280.9424581005587	46.26815642458101
477595700	1441066304	30.977946285942014	122.47122839683774	0.22793296089385476	281.2608938547486	46.27932960893855
477595700	1441066305	30.977947185437355	122.47122696037455	0.22905027932960895	281.57932960893856	46.29050279329609
477595700	1441066306	30.977948094234577	122.47122552065683	0.23016759776536314	281.89776536312854	46.30167597765363
477595700	1441066307	30.97794901227266	122.47122407777029	0.23128491620111732	282.2162011173185	46.312849162011176
477595700	1441066308	30.97794993949067	122.47122263180066	0.2324022346368715	282.5346368715084	46.324022346368714
477595700	1441066309	30.977950875827624	122.47122118283362	0.23351955307262573	282.85307262569836	46.33519553072626
477595700	1441066310	30.977951821222554	122.47121973095487	0.23463687150837992	283.17150837988834	46.3463687150838
477595700	1441066311	30.977952775614487	122.47121827625018	0.2357541899441341	283.4899441340782	46.357541899441344
477595700	1441066312	30.977953738942446	122.47121681880522	0.2368715083798883	283.8083798882682	46.36871508379889
477595700	1441066313	30.977954711145482	122.47121535870566	0.23798882681564248	284.12681564245815	46.37988826815643
477595700	1441066314	30.97795569216261	122.47121389603727	0.23910614525139667	284.44525139664813	46.39106145251397
477595700	1441066315	30.977956681932852	122.47121243088574	0.24022346368715086	284.763687150838	46.402234636871505
477595700	1441066316	30.97795768039525	122.47121096333677	0.24134078212290505	285.082122905028	46.41340782122905
477595700	1441066317	30.977958687488833	122.47120949347607	0.24245810055865924	285.40055865921795	46.424581005586596
477595700	1441066318	30.977959703152635	122.47120802138937	0.24357541899441343	285.7189944134078	46.435754189944134
477595700	1441066319	30.97796072732566	122.47120654716235	0.24469273743016762	286.0374301675978	46.44692737430168
477595700	1441066320	30.977961759946957	122.47120507088071	0.2458100558659218	286.35586592178777	46.45810055865922
477595700	1441066321	30.977962800955563	122.4712035926302	0.246927374301676	286.67430167597774	46.469273743016764
477595700	1441066322	30.9779638502905	122.47120211249651	0.24804469273743018	286.9927374301676	46.4804469273743
477595700	1441066323	30.977964907890787	122.47120063056532	0.24916201117318437	287.3111731843576	46.49162011173185
477595700	1441066324	30.97796597369549	122.47119914692239	0.25027932960893856	287.62960893854745	46.502793296089386
477595700	1441066325	30.97796704764359	122.4711976616534	0.25139664804469275	287.9480446927374	46.513966480446925
477595700	1441066326	30.977968129674135	122.47119617484405	0.25251396648044694	288.2664804469273	46.52513966480447
477595700	1441066327	30.977969219726162	122.47119468658006	0.2536312849162011	288.58491620111727	46.53631284916201
477595700	1441066328	30.9779703177387	122.47119319694714	0.2547486033519553	288.90335195530724	46.547486033519554
477595700	1441066329	30.977971423650786	122.47119170603102	0.2558659217877095	289.2217877094971	46.5586592178771
477595700	1441066330	30.97797253740142	122.47119021391738	0.2569832402234637	289.5402234636871	46.56983240223464
477595700	1441066331	30.97797365892966	122.47118872069191	0.2581005586592179	289.85865921787706	46.581005586592184
477595700	1441066332	30.977974788174524	122.47118722644038	0.25921787709497207	290.17709497206704	46.59217877094972
477595700	1441066333	30.977975925075057	122.47118573124844	0.26033519553072626	290.4955307262569	46.60335195530727
477595700	1441066334	30.97797706957027	122.47118423520186	0.26145251396648045	290.8139664804469	46.614525139664806
477595700	1441066335	30.977978221599187	122.47118273838626	0.26256983240223464	291.13240223463686	46.625698324022345
477595700	1441066336	30.977979381100862	122.47118124088743	0.2636871508379888	291.45083798882683	46.63687150837989
477595700	1441066337	30.977980548014312	122.47117974279104	0.264804469273743	291.7692737430167	46.64804469273743
477595700	1441066338	30.977981722278567	122.47117824418282	0.26592178770949726	292.0877094972067	46.659217877094974
477595700	1441066339	30.977982903832636	122.47117674514845	0.2670391061452514	292.40614525139665	46.67039106145252
477595700	1441066340	30.977984092615596	122.47117524577368	0.26815642458100564	292.7245810055865	46.68156424581006
477595700	1441066341	30.977985288566444	122.47117374614419	0.26927374301675977	293.0430167597765	46.692737430167604
477595700	1441066342	30.977986491624204	122.47117224634569	0.270391061452514	293.36145251396647	46.70391061452514
477595700	1441066343	30.97798770172793	122.47117074646388	0.27150837988826815	293.67988826815645	46.71508379888269
477595700	1441066344	30.977988918816646	122.4711692465845	0.2726256983240224	293.9983240223463	46.72625698324022
477595700	1441066345	30.977990142829363	122.47116774679321	0.2737430167597765	294.3167597765363	46.737430167597765
477595700	1441066346	30.97799137370512	122.47116624717579	0.27486033519553077	294.63519553072626	46.74860335195531
477595700	1441066347	30.977992611382952	122.47116474781788	0.2759776536312849	294.9536312849161	46.75977653631285
477595700	1441066348	30.977993855801888	122.47116324880524	0.27709497206703915	295.2720670391061	46.770949720670394
477595700	1441066349	30.977995106900956	122.47116175022354	0.27821229050279334	295.5905027932961	46.78212290502793
477595700	1441066350	30.97799636461919	122.47116025215853	0.2793296089385475	295.90893854748606	46.79329608938548
477595700	1441066351	30.977997628895608	122.47115875469585	0.2804469273743017	296.2273743016759	46.804469273743024
477595700	1441066352	30.977998899669252	122.47115725792129	0.2815642458100559	296.5458100558659	46.81564245810056
477595700	1441066353	30.97800017687915	122.4711557619205	0.2826815642458101	296.8642458100559	46.8268156424581
477595700	1441066354	30.978001460464338	122.47115426677922	0.2837988826815643	297.18268156424574	46.83798882681564
477595700	1441066355	30.978002750363814	122.47115277258315	0.28491620111731847	297.5011173184357	46.849162011173185
477595700	1441066356	30.978004046516638	122.47115127941802	0.28603351955307266	297.8195530726257	46.86033519553073
477595700	1441066357	30.97800534886184	122.4711497873695	0.28715083798882685	298.1379888268157	46.87150837988827
477595700	1441066358	30.978006657338426	122.47114829652331	0.28826815642458103	298.45642458100554	46.882681564245814
477595700	1441066359	30.978007971885447	122.47114680696518	0.2893854748603352	298.7748603351955	46.89385474860335
477595700	1441066360	30.978009292441943	122.47114531878083	0.2905027932960894	299.0932960893855	46.9050279329609
477595700	1441066361	30.978010618946914	122.47114383205592	0.2916201117318436	299.41173184357547	46.916201117318444
477595700	1441066362	30.97801195133941	122.47114234687618	0.2927374301675978	299.73016759776533	46.92737430167598
477595700	1441066363	30.978013289558454	122.47114086332732	0.293854748603352	300.0486033519553	46.93854748603352
477595700	1441066364	30.978014633543076	122.47113938149505	0.29497206703910617	300.3670391061453	46.94972067039106
477595700	1441066365	30.9780159832323	122.4711379014651	0.29608938547486036	300.68547486033515	46.960893854748605
477595700	1441066366	30.978017338565177	122.47113642332316	0.29720670391061454	301.0039106145251	46.97206703910615
477595700	1441066367	30.97801869948071	122.47113494715494	0.29832402234636873	301.3223463687151	46.98324022346369
477595700	1441066368	30.978020065917946	122.47113347304612	0.2994413407821229	301.6407821229051	46.994413407821234
477595700	1441066369	30.978021437815908	122.47113200108247	0.3005586592178771	301.95921787709494	47.00558659217877
477595700	1441066370	30.978022815113643	122.47113053134967	0.3016759776536313	302.2776536312849	47.01675977653632
477595700	1441066371	30.978024197750145	122.47112906393342	0.3027932960893855	302.5960893854749	47.02793296089386
477595700	1441066372	30.978025585664472	122.47112759891944	0.3039106145251397	302.91452513966476	47.0391061452514
477595700	1441066373	30.978026978795647	122.47112613639342	0.30502793296089387	303.23296089385474	47.05027932960894
477595700	1441066374	30.978028377082705	122.4711246764411	0.30614525139664805	303.5513966480447	47.06145251396648
477595700	1441066375	30.97802978046466	122.47112321914814	0.30726256983240224	303.8698324022347	47.072625698324025
477595700	1441066376	30.97803118888056	122.4711217646003	0.30837988826815643	304.18826815642456	47.08379888268156
477595700	1441066377	30.978032602269412	122.47112031288329	0.3094972067039106	304.50670391061453	47.09497206703911
477595700	1441066378	30.97803402057028	122.4711188640828	0.3106145251396648	304.8251396648045	47.106145251396654
477595700	1441066379	30.978035443722163	122.47111741828452	0.311731843575419	305.1435754189944	47.11731843575419
477595700	1441066380	30.978036871664116	122.47111597557418	0.3128491620111732	305.46201117318435	47.12849162011174
477595700	1441066381	30.978038304335136	122.4711145360375	0.31396648044692743	305.7804469273743	47.13966480446928
477595700	1441066382	30.97803974167429	122.47111309976017	0.31508379888268156	306.0988826815643	47.150837988826815
477595700	1441066383	30.97804118362058	122.47111166682792	0.3162011173184358	306.41731843575417	47.16201117318436
477595700	1441066384	30.978042630113045	122.47111023732646	0.31731843575418994	306.73575418994415	47.1731843575419
477595700	1441066385	30.97804408109071	122.47110881134145	0.3184357541899442	307.0541899441341	47.184357541899445
477595700	1441066386	30.978045536492623	122.47110738895864	0.3195530726256983	307.3726256983241	47.19553072625698
477595700	1441066387	30.978046996257806	122.47110597026376	0.32067039106145256	307.69106145251396	47.20670391061453
477595700	1441066388	30.978048460325276	122.47110455534248	0.3217877094972067	308.00949720670394	47.217877094972074
477595700	1441066389	30.978049928634064	122.47110314428052	0.32290502793296094	308.3279329608939	47.22905027932961
477595700	1441066390	30.978051401123228	122.47110173716361	0.3240223463687151	308.6463687150838	47.24022346368716
477595700	1441066391	30.97805287773176	122.47110033407743	0.3251396648044693	308.96480446927376	47.2513966480447
477595700	1441066392	30.9780543583987	122.47109893510769	0.32625698324022345	309.28324022346374	47.262569832402235
477595700	1441066393	30.97805584306311	122.47109754034014	0.3273743016759777	309.6016759776537	47.27374301675978
477595700	1441066394	30.97805733166397	122.47109614986043	0.32849162011173183	309.9201117318436	47.28491620111732
477595700	1441066395	30.978058824140362	122.47109476375432	0.3296089385474861	310.23854748603355	47.296089385474865
477595700	1441066396	30.97806032043126	122.4710933821075	0.3307262569832402	310.55698324022353	47.3072625698324
477595700	1441066397	30.978061820475755	122.47109200500567	0.33184357541899445	310.8754189944134	47.31843575418995
477595700	1441066398	30.978063324212826	122.47109063253454	0.33296089385474864	311.19385474860337	47.32960893854749
477595700	1441066399	30.97806483158152	122.47108926477982	0.33407821229050283	311.51229050279335	47.34078212290503
477595700	1441066400	30.978066342520865	122.47108790182726	0.335195530726257	311.8307262569833	47.35195530726258
477595700	1441066401	30.97806785696991	122.47108654376252	0.3363128491620112	312.1491620111732	47.36312849162012
477595700	1441066402	30.978069374867662	122.47108519067133	0.3374301675977654	312.46759776536317	47.374301675977655
477595700	1441066403	30.97807089615316	122.47108384263939	0.3385474860335196	312.78603351955314	47.385474860335194
477595700	1441066404	30.978072420765425	122.47108249975241	0.3396648044692738	313.1044692737431	47.39664804469274
477595700	1441066405	30.978073948643505	122.47108116209611	0.34078212290502796	313.422905027933	47.407821229050285
477595700	1441066406	30.97807547972641	122.47107982975619	0.34189944134078215	313.74134078212296	47.41899441340782
477595700	1441066407	30.9780770139532	122.47107850281837	0.34301675977653634	314.05977653631294	47.43016759776537
477595700	1441066408	30.97807855126286	122.47107718136836	0.34413407821229053	314.3782122905028	47.44134078212291
477595700	1441066409	30.97808009159445	122.47107586549184	0.3452513966480447	314.6966480446928	47.45251396648045
477595700	1441066410	30.97808163488701	122.47107455527455	0.3463687150837989	315.01508379888276	47.463687150838
477595700	1441066411	30.978083181079533	122.47107325080222	0.3474860335195531	315.3335195530726	47.47486033519553
477595700	1441066412	30.978084730111085	122.4710719521605	0.3486033519553073	315.6519553072626	47.486033519553075
477595700	1441066413	30.978086281920675	122.47107065943514	0.34972067039106147	315.97039106145246	47.497206703910614
477595700	1441066414	30.97808783644735	122.47106937271184	0.35083798882681566	316.28882681564255	47.50837988826816
477595700	1441066415	30.978089393630103	122.47106809207631	0.35195530726256985	316.6072625698324	47.519553072625705
477595700	1441066416	30.978090953408014	122.47106681761426	0.35307262569832404	316.9256983240223	47.53072625698324
477595700	1441066417	30.978092515720093	122.47106554941138	0.3541899441340782	317.24413407821226	47.54189944134079
477595700	1441066418	30.97809408050535	122.47106428755343	0.35530726256983247	317.56256983240223	47.55307262569833
477595700	1441066419	30.97809564770283	122.4710630321261	0.3564245810055866	317.8810055865921	47.56424581005587
477595700	1441066420	30.97809721725158	122.47106178321503	0.35754189944134085	318.1994413407821	47.57541899441341
477595700	1441066421	30.97809878909061	122.47106054090605	0.358659217877095	318.51787709497205	47.58659217877095
477595700	1441066422	30.97810036315894	122.47105930528478	0.3597765363128492	318.836312849162	47.597765363128495
477595700	1441066423	30.978101939395632	122.47105807643695	0.36089385474860336	319.1547486033519	47.608938547486034
477595700	1441066424	30.978103517739687	122.47105685444829	0.3620111731843576	319.47318435754187	47.62011173184358
477595700	1441066425	30.978105098130165	122.47105563940448	0.36312849162011174	319.79162011173185	47.63128491620112
477595700	1441066426	30.97810668050606	122.47105443139127	0.364245810055866	320.1100558659217	47.64245810055866
477595700	1441066427	30.97810826480642	122.47105323049432	0.3653631284916201	320.4284916201117	47.65363128491621
477595700	1441066428	30.978109850970277	122.4710520367994	0.36648044692737436	320.74692737430166	47.66480446927375
477595700	1441066429	30.978111438936665	122.47105085039215	0.3675977653631285	321.06536312849164	47.67597765363129
477595700	1441066430	30.978113028644604	122.47104967135834	0.36871508379888274	321.3837988826815	47.68715083798883
477595700	1441066431	30.97811462003312	122.47104849978365	0.36983240223463687	321.7022346368715	47.69832402234637
477595700	1441066432	30.97811621304125	122.47104733575378	0.3709497206703911	322.02067039106146	47.709497206703915
477595700	1441066433	30.978117807608044	122.47104617935449	0.37206703910614525	322.33910614525144	47.720670391061454
477595700	1441066434	30.9781194036725	122.4710450306714	0.3731843575418995	322.6575418994413	47.731843575419
477595700	1441066435	30.978121001173662	122.47104388979031	0.3743016759776536	322.9759776536313	47.74301675977654
477595700	1441066436	30.978122600050558	122.47104275679689	0.37541899441340787	323.29441340782125	47.75418994413408
477595700	1441066437	30.978124200242213	122.47104163177687	0.376536312849162	323.6128491620111	47.76536312849163
477595700	1441066438	30.97812580168767	122.47104051481594	0.37765363128491625	323.9312849162011	47.77653631284917
477595700	1441066439	30.978127404325946	122.47103940599979	0.37877094972067044	324.24972067039107	47.78770949720671
477595700	1441066440	30.97812900809609	122.47103830541415	0.3798882681564246	324.56815642458105	47.798882681564244
477595700	1441066441	30.978130612937107	122.47103721314477	0.3810055865921788	324.8865921787709	47.81005586592179
477595700	1441066442	30.978132218788048	122.4710361292773	0.382122905027933	325.2050279329609	47.821229050279335
477595700	1441066443	30.978133825587925	122.47103505389747	0.3832402234636872	325.52346368715087	47.832402234636874
477595700	1441066444	30.97813543327578	122.471033987091	0.3843575418994414	325.84189944134073	47.84357541899442
477595700	1441066445	30.97813704179065	122.47103292894359	0.38547486033519557	326.1603351955307	47.85474860335196
477595700	1441066446	30.97813865107154	122.47103187954094	0.38659217877094976	326.4787709497207	47.8659217877095
477595700	1441066447	30.978140261057497	122.47103083896879	0.38770949720670395	326.79720670391066	47.87709497206705
477595700	1441066448	30.97814187168755	122.47102980731283	0.38882681564245813	327.1156424581005	47.88826815642459
477595700	1441066449	30.97814348290074	122.47102878465877	0.3899441340782123	327.4340782122905	47.899441340782126
477595700	1441066450	30.978145094636076	122.47102777109234	0.3910614525139665	327.7525139664805	47.910614525139664
477595700	1441066451	30.97814670683261	122.4710267666992	0.3921787709497207	328.07094972067034	47.92178770949721
477595700	1441066452	30.978148319429348	122.47102577156511	0.3932960893854749	328.3893854748603	47.93296089385475
477595700	1441066453	30.978149932365334	122.47102478577577	0.3944134078212291	328.7078212290503	47.944134078212294
477595700	1441066454	30.97815154557959	122.47102380941686	0.39553072625698327	329.0262569832403	47.95530726256984
477595700	1441066455	30.978153159011157	122.47102284257413	0.39664804469273746	329.34469273743014	47.96648044692738
477595700	1441066456	30.97815477259907	122.47102188533329	0.39776536312849164	329.6631284916201	47.97765363128492
477595700	1441066457	30.978156386282336	122.47102093777998	0.39888268156424583	329.9815642458101	47.98882681564246
477595700	1441066458	30.978158	122.47102000000001	0.4	330.30000000000007	48.00000000000001
477595700	1441066459	30.978159613688057	122.47101907205277	0.39830508474576276	330.26440677966104	48.07344632768362
477595700	1441066460	30.978161227270313	122.47101815389279	0.39661016949152544	330.228813559322	48.14689265536724
477595700	1441066461	30.978162840667565	122.47101724544828	0.3949152542372882	330.1932203389831	48.22033898305085
477595700	1441066462	30.978164453800613	122.47101634664752	0.39322033898305087	330.1576271186441	48.293785310734464
477595700	1441066463	30.978166066590212	122.4710154574187	0.3915254237288136	330.12203389830506	48.36723163841808
477595700	1441066464	30.978167678957174	122.47101457769013	0.3898305084745763	330.08644067796604	48.440677966101696
477595700	1441066465	30.978169290822272	122.47101370738999	0.388135593220339	330.0508474576271	48.514124293785315
477595700	1441066466	30.978170902106275	122.47101284644656	0.3864406779661017	330.0152542372881	48.587570621468934
477595700	1441066467	30.978172512729994	122.47101199478806	0.38474576271186445	329.9796610169492	48.66101694915255
477595700	1441066468	30.978174122614192	122.47101115234274	0.38305084745762713	329.94406779661017	48.734463276836166
477595700	1441066469	30.97817573167967	122.47101031903884	0.38135593220338987	329.90847457627126	48.80790960451978
477595700	1441066470	30.97817733984721	122.4710094948046	0.37966101694915255	329.87288135593224	48.88135593220339
477595700	1441066471	30.978178947037588	122.47100867956829	0.3779661016949153	329.8372881355932	48.95480225988701
477595700	1441066472	30.978180553171597	122.4710078732581	0.376271186440678	329.8016949152542	49.02824858757062
477595700	1441066473	30.97818215817003	122.47100707580232	0.3745762711864407	329.7661016949153	49.101694915254235
477595700	1441066474	30.978183761953645	122.47100628712916	0.3728813559322034	329.73050847457625	49.175141242937855
477595700	1441066475	30.97818536444324	122.47100550716686	0.37118644067796613	329.69491525423723	49.248587570621474
477595700	1441066476	30.978186965559626	122.4710047358437	0.3694915254237288	329.6593220338983	49.32203389830509
477595700	1441066477	30.97818856522354	122.47100397308789	0.36779661016949156	329.6237288135594	49.395480225988706
477595700	1441066478	30.978190163355794	122.47100321882769	0.36610169491525424	329.5881355932204	49.46892655367232
477595700	1441066479	30.978191759877195	122.47100247299134	0.364406779661017	329.55254237288136	49.54237288135594
477595700	1441066480	30.978193354708477	122.47100173550704	0.36271186440677966	329.51694915254234	49.61581920903955
477595700	1441066481	30.978194947770465	122.4710010063031	0.3610169491525424	329.4813559322034	49.68926553672316
477595700	1441066482	30.978196538983912	122.47100028530768	0.3593220338983051	329.4457627118644	49.76271186440678
477595700	1441066483	30.97819812826964	122.47099957244913	0.3576271186440678	329.4101694915254	49.8361581920904
477595700	1441066484	30.978199715548396	122.4709988676556	0.3559322033898305	329.37457627118636	49.909604519774014
477595700	1441066485	30.978201300741	122.47099817085534	0.35423728813559324	329.33898305084745	49.98305084745763
477595700	1441066486	30.97820288376821	122.47099748197667	0.3525423728813559	329.30338983050854	50.056497175141246
477595700	1441066487	30.978204464550817	122.47099680094772	0.35084745762711866	329.2677966101695	50.12994350282486
477595700	1441066488	30.978206043009624	122.47099612769684	0.3491525423728814	329.2322033898305	50.20338983050848
477595700	1441066489	30.978207619065387	122.47099546215219	0.3474576271186441	329.1966101694916	50.27683615819209
477595700	1441066490	30.9782091926389	122.47099480424205	0.34576271186440677	329.16101694915255	50.35028248587571
477595700	1441066491	30.97821076365097	122.47099415389465	0.3440677966101695	329.12542372881353	50.42372881355932
477595700	1441066492	30.978212332022345	122.47099351103824	0.34237288135593225	329.0898305084745	50.49717514124294
477595700	1441066493	30.978213897673825	122.47099287560107	0.34067796610169493	329.0542372881356	50.57062146892656
477595700	1441066494	30.97821546052622	122.47099224751138	0.3389830508474576	329.0186440677966	50.64406779661017
477595700	1441066495	30.97821702050028	122.47099162669737	0.33728813559322035	328.98305084745766	50.717514124293785
477595700	1441066496	30.978218577516795	122.47099101308731	0.3355932203389831	328.94745762711864	50.790960451977405
477595700	1441066497	30.97822013149657	122.47099040660947	0.3338983050847458	328.9118644067797	50.86440677966102
477595700	1441066498	30.978221682360363	122.47098980719207	0.33220338983050846	328.8762711864407	50.93785310734463
477595700	1441066499	30.978223230028995	122.47098921476335	0.3305084745762712	328.8406779661017	51.01129943502825
477595700	1441066500	30.97822477442322	122.47098862925155	0.32881355932203393	328.80508474576266	51.08474576271187
477595700	1441066501	30.978226315463814	122.4709880505849	0.3271186440677966	328.76949152542375	51.15819209039549
477595700	1441066502	30.97822785307159	122.47098747869167	0.32542372881355935	328.7338983050847	51.2316384180791
477595700	1441066503	30.978229387167325	122.47098691350008	0.32372881355932204	328.6983050847457	51.30508474576271
477595700	1441066504	30.978230917671798	122.47098635493838	0.3220338983050848	328.6627118644068	51.37853107344633
477595700	1441066505	30.978232444505785	122.4709858029348	0.32033898305084746	328.6271186440679	51.451977401129945
477595700	1441066506	30.978233967590093	122.47098525741762	0.3186440677966102	328.59152542372885	51.52542372881356
477595700	1441066507	30.978235486845502	122.47098471831504	0.3169491525423729	328.55593220338983	51.59887005649718
477595700	1441066508	30.978237002192778	122.47098418555532	0.3152542372881356	328.5203389830508	51.672316384180796
477595700	1441066509	30.97823851355272	122.47098365906669	0.3135593220338983	328.4847457627119	51.74576271186441
477595700	1441066510	30.978240020846105	122.47098313877741	0.31186440677966104	328.4491525423729	51.81920903954803
477595700	1441066511	30.978241523993724	122.4709826246157	0.3101694915254237	328.41355932203385	51.89265536723164
477595700	1441066512	30.978243022916374	122.47098211650983	0.30847457627118646	328.3779661016948	51.96610169491526
477595700	1441066513	30.97824451753482	122.47098161438802	0.30677966101694915	328.342372881356	52.03954802259887
477595700	1441066514	30.978246007769847	122.47098111817853	0.3050847457627119	328.306779661017	52.112994350282484
477595700	1441066515	30.978247493542245	122.47098062780958	0.30338983050847457	328.271186440678	52.186440677966104
477595700	1441066516	30.9782489747728	122.4709801432094	0.3016949152542373	328.23559322033896	52.259887005649716
477595700	1441066517	30.978250451382298	122.4709796643063	0.30000000000000004	328.20000000000005	52.333333333333336
477595700	1441066518	30.97825192329152	122.47097919102843	0.2983050847457627	328.164406779661	52.406779661016955
477595700	1441066519	30.978253390421248	122.4709787233041	0.2966101694915254	328.128813559322	52.48022598870057
477595700	1441066520	30.978254852692274	122.47097826106152	0.29491525423728815	328.093220338983	52.55367231638418
477595700	1441066521	30.978256310025387	122.47097780422894	0.2932203389830509	328.05762711864406	52.6271186440678
477595700	1441066522	30.978257762341354	122.4709773527346	0.29152542372881357	328.02203389830515	52.70056497175141
477595700	1441066523	30.978259209560978	122.47097690650673	0.28983050847457625	327.98644067796613	52.77401129943503
477595700	1441066524	30.97826065160503	122.47097646547363	0.288135593220339	327.9508474576271	52.847457627118644
477595700	1441066525	30.97826208839431	122.47097602956346	0.28644067796610173	327.9152542372882	52.92090395480226
477595700	1441066526	30.978263519849584	122.47097559870451	0.2847457627118644	327.87966101694917	52.99435028248588
477595700	1441066527	30.978264945891652	122.470975172825	0.2830508474576271	327.84406779661015	53.067796610169495
477595700	1441066528	30.97826636644127	122.4709747518532	0.28135593220338984	327.8084745762711	53.14124293785311
477595700	1441066529	30.97826778141926	122.47097433571734	0.2796610169491526	327.7728813559322	53.21468926553673
477595700	1441066530	30.978269190746396	122.47097392434564	0.27796610169491526	327.7372881355932	53.28813559322034
477595700	1441066531	30.978270594343456	122.47097351766637	0.276271186440678	327.7016949152543	53.36158192090395
477595700	1441066532	30.978271992131226	122.47097311560776	0.2745762711864407	327.66610169491526	53.43502824858757
477595700	1441066533	30.978273384030487	122.47097271809804	0.2728813559322034	327.63050847457635	53.50847457627118
477595700	1441066534	30.978274769962024	122.47097232506547	0.2711864406779661	327.5949152542373	53.58192090395481
477595700	1441066535	30.978276149846632	122.47097193643829	0.2694915254237288	327.5593220338983	53.65536723163842
477595700	1441066536	30.978277523605087	122.47097155214472	0.2677966101694915	327.5237288135593	53.728813559322035
477595700	1441066537	30.978278891158176	122.47097117211304	0.26610169491525426	327.48813559322036	53.80225988700565
477595700	1441066538	30.978280252426693	122.47097079627144	0.26440677966101694	327.45254237288134	53.87570621468927
477595700	1441066539	30.978281607331404	122.47097042454821	0.2627118644067797	327.4169491525423	53.94915254237288
477595700	1441066540	30.978282955793095	122.47097005687158	0.26101694915254237	327.3813559322034	54.0225988700565
477595700	1441066541	30.97828429773257	122.47096969316979	0.2593220338983051	327.3457627118645	54.09604519774011
477595700	1441066542	30.978285633070595	122.47096933337104	0.25762711864406784	327.31016949152547	54.16949152542373
477595700	1441066543	30.978286961727967	122.47096897740364	0.2559322033898305	327.27457627118645	54.24293785310735
477595700	1441066544	30.978288283625467	122.47096862519581	0.2542372881355932	327.2389830508474	54.31638418079096
477595700	1441066545	30.978289598683876	122.47096827667576	0.25254237288135595	327.2033898305085	54.389830508474574
477595700	1441066546	30.978290906823975	122.47096793177175	0.2508474576271187	327.1677966101695	54.463276836158194
477595700	1441066547	30.978292207966543	122.47096759041203	0.24915254237288137	327.13220338983047	54.536723163841806
477595700	1441066548	30.978293502032397	122.47096725252484	0.24745762711864408	327.09661016949144	54.61016949152542
477595700	1441066549	30.978294788942293	122.47096691803843	0.2457627118644068	327.06101694915253	54.68361581920904
477595700	1441066550	30.97829606861702	122.47096658688103	0.2440677966101695	327.0254237288136	54.75706214689266
477595700	1441066551	30.97829734097736	122.47096625898085	0.2423728813559322	326.9898305084746	54.83050847457628
477595700	1441066552	30.97829860594412	122.4709659342662	0.24067796610169492	326.9542372881356	54.90395480225989
477595700	1441066553	30.978299863438064	122.47096561266528	0.23898305084745763	326.91864406779666	54.9774011299435
477595700	1441066554	30.978301113379963	122.4709652941063	0.23728813559322035	326.88305084745764	55.05084745762712
477595700	1441066555	30.978302355690634	122.47096497851759	0.23559322033898306	326.8474576271186	55.12429378531073
477595700	1441066556	30.978303590290835	122.4709646658273	0.23389830508474577	326.8118644067796	55.19774011299435
477595700	1441066557	30.97830481710137	122.47096435596374	0.23220338983050848	326.7762711864407	55.271186440677965
477595700	1441066558	30.978306036043026	122.47096404885511	0.2305084745762712	326.74067796610166	55.34463276836158
477595700	1441066559	30.978307247036554	122.47096374442967	0.2288135593220339	326.70508474576275	55.4180790960452
477595700	1441066560	30.97830845000277	122.47096344261564	0.2271186440677966	326.6694915254237	55.49152542372882
477595700	1441066561	30.978309644862456	122.4709631433413	0.22542372881355932	326.6338983050848	55.56497175141243
477595700	1441066562	30.9783108315364	122.47096284653486	0.22372881355932203	326.5983050847458	55.63841807909605
477595700	1441066563	30.978312009945363	122.47096255212458	0.22203389830508474	326.56271186440677	55.71186440677966
477595700	1441066564	30.978313180010147	122.47096226003866	0.22033898305084745	326.52711864406774	55.78531073446327
477595700	1441066565	30.97831434165154	122.47096197020541	0.21864406779661016	326.49152542372883	55.85875706214689
477595700	1441066566	30.978315494790323	122.47096168255304	0.21694915254237288	326.4559322033898	55.932203389830505
477595700	1441066567	30.97831663934726	122.47096139700976	0.21525423728813559	326.4203389830509	56.005649717514125
477595700	1441066568	30.97831777524317	122.47096111350386	0.2135593220338983	326.3847457627119	56.079096045197744
477595700	1441066569	30.978318902398808	122.47096083196357	0.211864406779661	326.34915254237296	56.152542372881356
477595700	1441066570	30.978320020734987	122.47096055231708	0.21016949152542375	326.31355932203394	56.22598870056497
477595700	1441066571	30.978321130172468	122.4709602744927	0.20847457627118646	326.2779661016949	56.29943502824859
477595700	1441066572	30.978322230632045	122.47095999841865	0.20677966101694917	326.2423728813559	56.3728813559322
477595700	1441066573	30.9783233220345	122.47095972402316	0.20508474576271188	326.206779661017	56.44632768361582
477595700	1441066574	30.978324404300633	122.47095945123449	0.2033898305084746	326.17118644067796	56.51977401129943
477595700	1441066575	30.978325477351202	122.47095917998087	0.2016949152542373	326.13559322033893	56.593220338983045
477595700	1441066576	30.978326541107002	122.47095891019052	0.2	326.1	56.66666666666667
477595700	1441066577	30.978327595488828	122.47095864179173	0.19830508474576272	326.0644067796611	56.740112994350284
477595700	1441066578	30.978328640417452	122.47095837471271	0.19661016949152543	326.0288135593221	56.813559322033896
477595700	1441066579	30.97832967581366	122.4709581088817	0.19491525423728814	325.99322033898306	56.887005649717516
477595700	1441066580	30.97833070159824	122.47095784422693	0.19322033898305085	325.95762711864404	56.96045197740113
477595700	1441066581	30.97833171769199	122.47095758067668	0.19152542372881357	325.92203389830513	57.03389830508474
477595700	1441066582	30.97833272401567	122.4709573181592	0.18983050847457628	325.8864406779661	57.10734463276836
477595700	1441066583	30.978333720490077	122.47095705660266	0.188135593220339	325.8508474576271	57.18079096045197
477595700	1441066584	30.978334707035998	122.47095679593534	0.1864406779661017	325.81525423728806	57.25423728813559
477595700	1441066585	30.9783356835742	122.4709565360855	0.1847457627118644	325.77966101694915	57.32768361581921
477595700	1441066586	30.978336650025494	122.47095627698138	0.18305084745762712	325.74406779661024	57.40112994350282
477595700	1441066587	30.978337606310657	122.47095601855119	0.18135593220338983	325.7084745762712	57.474576271186436
477595700	1441066588	30.97833855235046	122.47095576072321	0.17966101694915254	325.6728813559322	57.54802259887005
477595700	1441066589	30.978339488065693	122.47095550342566	0.17796610169491525	325.6372881355933	57.621468926553675
477595700	1441066590	30.978340413377158	122.47095524658675	0.17627118644067796	325.60169491525426	57.69491525423729
477595700	1441066591	30.978341328205616	122.47095499013479	0.17457627118644067	325.56610169491523	57.7683615819209
477595700	1441066592	30.978342232471853	122.47095473399797	0.17288135593220338	325.5305084745762	57.84180790960452
477595700	1441066593	30.97834312609668	122.47095447810456	0.1711864406779661	325.4949152542373	57.91525423728813
477595700	1441066594	30.978344009000846	122.47095422238277	0.1694915254237288	325.4593220338983	57.98870056497176
477595700	1441066595	30.978344881105155	122.47095396676089	0.16779661016949152	325.42372881355936	58.06214689265537
477595700	1441066596	30.97834574233039	122.47095371116711	0.16610169491525423	325.38813559322034	58.13559322033898
477595700	1441066597	30.978346592597347	122.47095345552972	0.16440677966101694	325.35254237288143	58.209039548022595
477595700	1441066598	30.978347431826787	122.47095319977691	0.16271186440677965	325.3169491525424	58.28248587570621
477595700	1441066599	30.97834825993951	122.47095294383695	0.16101694915254236	325.2813559322034	58.355932203389834
477595700	1441066600	30.978349076856297	122.47095268763807	0.15932203389830507	325.24576271186436	58.429378531073446
477595700	1441066601	30.978349882497934	122.47095243110856	0.15762711864406778	325.21016949152545	58.502824858757066
477595700	1441066602	30.978350676785194	122.47095217417657	0.1559322033898305	325.1745762711864	58.57627118644068
477595700	1441066603	30.978351459638876	122.47095191677042	0.15423728813559323	325.1389830508474	58.64971751412429
477595700	1441066604	30.97835223097975	122.47095165881832	0.15254237288135594	325.1033898305085	58.7231638418079
477595700	1441066605	30.97835299072864	122.47095140024854	0.15084745762711865	325.0677966101696	58.796610169491515
477595700	1441066606	30.97835373880629	122.47095114098927	0.14915254237288134	325.03220338983056	58.87005649717514
477595700	1441066607	30.978354475133482	122.4709508809688	0.14745762711864407	324.99661016949153	58.943502824858754
477595700	1441066608	30.97835519963102	122.47095062011532	0.14576271186440676	324.9610169491525	59.01694915254237
477595700	1441066609	30.97835591221968	122.47095035835713	0.1440677966101695	324.9254237288136	59.090395480225986
477595700	1441066610	30.97835661282025	122.47095009562241	0.14237288135593218	324.8898305084746	59.1638418079096
477595700	1441066611	30.97835730135353	122.47094983183948	0.14067796610169492	324.85423728813555	59.237288135593225
477595700	1441066612	30.978357977740266	122.4709495669365	0.1389830508474576	324.8186440677965	59.31073446327684
477595700	1441066613	30.978358641901277	122.47094930084178	0.13728813559322034	324.78305084745773	59.38418079096045
477595700	1441066614	30.978359293757336	122.47094903348348	0.13559322033898302	324.7474576271187	59.45762711864406
477595700	1441066615	30.97835993322923	122.47094876478994	0.13389830508474576	324.7118644067797	59.531073446327675
477595700	1441066616	30.97836056023773	122.47094849468932	0.13220338983050844	324.67627118644066	59.6045197740113
477595700	1441066617	30.978361174703622	122.47094822310993	0.13050847457627118	324.64067796610175	59.67796610169491
477595700	1441066618	30.978361776547725	122.47094794997994	0.12881355932203387	324.6050847457627	59.75141242937853
477595700	1441066619	30.9783623656908	122.47094767522766	0.1271186440677966	324.5694915254237	59.824858757062145
477595700	1441066620	30.97836294205361	122.47094739878128	0.12542372881355934	324.5338983050847	59.89830508474576
477595700	1441066621	30.97836350555697	122.47094712056905	0.12372881355932203	324.49830508474577	59.971751412429384
477595700	1441066622	30.978364056121652	122.47094684051922	0.12203389830508476	324.46271186440686	60.045197740113
477595700	1441066623	30.978364593668438	122.47094655856004	0.12033898305084745	324.42711864406783	60.11864406779661
477595700	1441066624	30.978365118118127	122.47094627461976	0.11864406779661019	324.3915254237288	60.19209039548022
477595700	1441066625	30.978365629391487	122.47094598862661	0.11694915254237287	324.3559322033899	60.265536723163834
477595700	1441066626	30.97836612740931	122.4709457005088	0.11525423728813561	324.3203389830509	60.33898305084745
477595700	1441066627	30.978366612092376	122.4709454101946	0.11355932203389829	324.28474576271185	60.412429378531066
477595700	1441066628	30.978367083361487	122.47094511761227	0.11186440677966103	324.2491525423728	60.48587570621469
477595700	1441066629	30.978367541137406	122.47094482269002	0.11016949152542371	324.2135593220339	60.559322033898304
477595700	1441066630	30.978367985340924	122.47094452535612	0.10847457627118645	324.1779661016949	60.63276836158192
477595700	1441066631	30.978368415892835	122.47094422553876	0.10677966101694913	324.142372881356	60.70621468926553
477595700	1441066632	30.978368832713905	122.47094392316626	0.10508474576271187	324.10677966101696	60.77966101694914
477595700	1441066633	30.97836923572494	122.47094361816679	0.10338983050847456	324.07118644067805	60.85310734463277
477595700	1441066634	30.97836962484671	122.47094331046863	0.1016949152542373	324.035593220339	60.92655367231638
477595700	1441066635	30.978369999999998	122.470943	0.09999999999999998	324.0	61.0
477595700	1441066636	30.97837036113486	122.47094268670827	0.1	323.22336956521735	61.03260869565217
477595700	1441066637	30.978370708318412	122.47094237061717	0.1	322.4467391304348	61.065217391304344
477595700	1441066638	30.978371041647005	122.47094205176958	0.1	321.6701086956522	61.09782608695651
477595700	1441066639	30.978371361217043	122.47094173020835	0.1	320.89347826086964	61.130434782608695
477595700	1441066640	30.97837166712489	122.47094140597632	0.1	320.116847826087	61.16304347826087
477595700	1441066641	30.978371959466923	122.4709410791164	0.1	319.34021739130435	61.19565217391304
477595700	1441066642	30.978372238339496	122.47094074967139	0.1	318.5635869565217	61.22826086956521
477595700	1441066643	30.978372503839008	122.4709404176842	0.1	317.78695652173906	61.260869565217384
477595700	1441066644	30.978372756061834	122.47094008319765	0.1	317.0103260869565	61.293478260869556
477595700	1441066645	30.978372995104323	122.47093974625463	0.1	316.2336956521739	61.32608695652174
477595700	1441066646	30.978373221062874	122.47093940689797	0.1	315.45706521739123	61.358695652173914
477595700	1441066647	30.978373434033852	122.47093906517054	0.1	314.6804347826087	61.391304347826086
477595700	1441066648	30.97837363411364	122.47093872111522	0.1	313.90380434782605	61.42391304347826
477595700	1441066649	30.978373821398595	122.47093837477485	0.1	313.1271739130435	61.45652173913043
477595700	1441066650	30.978373995985123	122.47093802619226	0.1	312.3505434782609	61.4891304347826
477595700	1441066651	30.978374157969572	122.47093767541038	0.1	311.5739130434782	61.52173913043479
477595700	1441066652	30.97837430744832	122.47093732247201	0.1	310.7972826086957	61.55434782608696
477595700	1441066653	30.978374444517748	122.47093696742003	0.1	310.02065217391305	61.586956521739125
477595700	1441066654	30.978374569274227	122.4709366102973	0.1	309.2440217391305	61.6195652173913
477595700	1441066655	30.978374681814124	122.4709362511467	0.1	308.46739130434787	61.65217391304347
477595700	1441066656	30.978374782233832	122.47093589001102	0.1	307.6907608695652	61.68478260869564
477595700	1441066657	30.978374870629718	122.4709355269332	0.1	306.9141304347826	61.71739130434783
477595700	1441066658	30.978374947098164	122.47093516195608	0.1	306.13749999999993	61.75
477595700	1441066659	30.97837501173551	122.47093479512247	0.1	305.3608695652174	61.78260869565217
477595700	1441066660	30.978375064638165	122.47093442647528	0.1	304.58423913043475	61.815217391304344
477595700	1441066661	30.978375105902497	122.47093405605735	0.1	303.8076086956521	61.847826086956516
477595700	1441066662	30.978375135624894	122.47093368391154	0.1	303.0309782608696	61.88043478260869
477595700	1441066663	30.978375153901705	122.47093331008071	0.1	302.2543478260869	61.913043478260875
477595700	1441066664	30.97837516082931	122.47093293460773	0.1	301.4777173913044	61.94565217391305
477595700	1441066665	30.97837515650409	122.47093255753545	0.1	300.70108695652175	61.97826086956522
477595700	1441066666	30.97837514102242	122.47093217890672	0.1	299.9244565217391	62.01086956521739
477595700	1441066667	30.978375114480674	122.47093179876441	0.1	299.14782608695657	62.04347826086956
477595700	1441066668	30.97837507697522	122.47093141715138	0.1	298.3711956521739	62.076086956521735
477595700	1441066669	30.978375028602436	122.47093103411049	0.1	297.5945652173914	62.108695652173914
477595700	1441066670	30.97837496945871	122.47093064968458	0.1	296.81793478260875	62.141304347826086
477595700	1441066671	30.978374899640396	122.47093026391653	0.1	296.0413043478261	62.17391304347826
477595700	1441066672	30.97837481924388	122.47092987684921	0.1	295.26467391304345	62.20652173913043
477595700	1441066673	30.97837472836553	122.47092948852544	0.1	294.4880434782608	62.2391304347826
477595700	1441066674	30.978374627101736	122.47092909898812	0.1	293.7114130434783	62.271739130434774
477595700	1441066675	30.978374515548857	122.47092870828008	0.1	292.9347826086956	62.30434782608696
477595700	1441066676	30.978374393803282	122.47092831644422	0.1	292.1581521739131	62.33695652173913
477595700	1441066677	30.978374261961356	122.47092792352333	0.1	291.38152173913045	62.369565217391305
477595700	1441066678	30.978374120119515	122.47092752956034	0.1	290.6048913043478	62.40217391304348
477595700	1441066679	30.978373968374054	122.47092713459806	0.1	289.82826086956527	62.43478260869565
477595700	1441066680	30.978373806821406	122.47092673867938	0.1	289.0516304347826	62.46739130434782
477595700	1441066681	30.97837363555791	122.47092634184715	0.1	288.275	62.50000000000001
477595700	1441066682	30.978373454679954	122.4709259441442	0.1	287.49836956521744	62.53260869565218
477595700	1441066683	30.978373264283952	122.47092554561345	0.1	286.7217391304348	62.56521739130435
477595700	1441066684	30.978373064466208	122.47092514629772	0.1	285.94510869565227	62.59782608695652
477595700	1441066685	30.97837285532315	122.47092474623986	0.1	285.1684782608695	62.630434782608695
477595700	1441066686	30.978372636951118	122.47092434548274	0.1	284.391847826087	62.66304347826087
477595700	1441066687	30.978372409446507	122.47092394406924	0.1	283.6152173913043	62.69565217391304
477595700	1441066688	30.978372172905697	122.47092354204219	0.1	282.8385869565217	62.72826086956522
477595700	1441066689	30.978371927425055	122.47092313944445	0.1	282.06195652173915	62.76086956521739
477595700	1441066690	30.978371673100938	122.47092273631888	0.1	281.2853260869565	62.79347826086956
477595700	1441066691	30.978371410029748	122.47092233270838	0.1	280.50869565217386	62.826086956521735
477595700	1441066692	30.978371138307843	122.47092192865578	0.1	279.7320652173913	62.85869565217391
477595700	1441066693	30.978370858031607	122.47092152420393	0.1	278.9554347826087	62.89130434782608
477595700	1441066694	30.9783705692974	122.4709211193957	0.1	278.17880434782614	62.923913043478265
477595700	1441066695	30.978370272201612	122.47092071427392	0.1	277.4021739130435	62.95652173913044
477595700	1441066696	30.978369966840624	122.47092030888149	0.1	276.62554347826097	62.98913043478261
477595700	1441066697	30.978369653310786	122.47091990326126	0.1	275.8489130434783	63.02173913043478
477595700	1441066698	30.97836933170849	122.4709194974561	0.1	275.0722826086957	63.05434782608695
477595700	1441066699	30.97836900213011	122.47091909150882	0.1	274.295652173913	63.086956521739125
477595700	1441066700	30.97836866467201	122.47091868546234	0.1	273.5190217391304	63.11956521739131
477595700	1441066701	30.978368319430587	122.47091827935947	0.1	272.74239130434785	63.152173913043484
477595700	1441066702	30.978367966502187	122.4709178732431	0.1	271.9657608695652	63.184782608695656
477595700	1441066703	30.978367605983188	122.47091746715606	0.1	271.18913043478256	63.21739130434783
477595700	1441066704	30.978367237970005	122.47091706114125	0.1	270.4125	63.25
477595700	1441066705	30.978366862558957	122.47091665524148	0.1	269.6358695652174	63.28260869565217
477595700	1441066706	30.978366479846464	122.47091624949968	0.1	268.85923913043484	63.31521739130435
477595700	1441066707	30.97836608992887	122.47091584395865	0.1	268.0826086956522	63.34782608695652
477595700	1441066708	30.978365692902564	122.47091543866125	0.1	267.30597826086955	63.380434782608695
477595700	1441066709	30.978365288863923	122.47091503365037	0.1	266.529347826087	63.41304347826087
477595700	1441066710	30.978364877909307	122.47091462896883	0.1	265.7527173913044	63.44565217391304
477595700	1441066711	30.978364460135108	122.47091422465954	0.1	264.97608695652184	63.47826086956521
477595700	1441066712	30.978364035637682	122.47091382076533	0.1	264.1994565217392	63.5108695652174
477595700	1441066713	30.978363604513433	122.47091341732904	0.1	263.42282608695655	63.54347826086957
477595700	1441066714	30.97836316685871	122.47091301439355	0.1	262.6461956521739	63.57608695652174
477595700	1441066715	30.978362722769894	122.47091261200173	0.1	261.86956521739125	63.608695652173914
477595700	1441066716	30.978362272343354	122.47091221019643	0.1	261.0929347826087	63.641304347826086
477595700	1441066717	30.978361815675477	122.47091180902049	0.1	260.3163043478261	63.67391304347826
477595700	1441066718	30.978361352862628	122.47091140851681	0.1	259.53967391304343	63.706521739130444
477595700	1441066719	30.978360884001184	122.47091100872824	0.1	258.7630434782609	63.739130434782616
477595700	1441066720	30.978360409187516	122.4709106096976	0.1	257.98641304347825	63.77173913043479
477595700	1441066721	30.978359928518024	122.47091021146775	0.1	257.2097826086957	63.80434782608696
477595700	1441066722	30.97835944208906	122.47090981408162	0.1	256.4331521739131	63.836956521739125
477595700	1441066723	30.978358949996988	122.47090941758199	0.1	255.65652173913043	63.8695652173913
477595700	1441066724	30.978358452338203	122.47090902201175	0.1	254.8798913043479	63.90217391304347
477595700	1441066725	30.978357949209077	122.47090862741379	0.1	254.10326086956525	63.934782608695656
477595700	1441066726	30.97835744070597	122.47090823383091	0.1	253.32663043478271	63.96739130434783
477595700	1441066727	30.978356926925287	122.47090784130602	0.1	252.55000000000007	64.0
477595700	1441066728	30.97835640796337	122.47090744988195	0.1	251.7733695652173	64.03260869565217
477595700	1441066729	30.978355883916606	122.47090705960154	0.1	250.99673913043478	64.06521739130434
477595700	1441066730	30.978355354881373	122.4709066705077	0.1	250.22010869565213	64.09782608695653
477595700	1441066731	30.978354820954035	122.47090628264326	0.1	249.4434782608696	64.1304347826087
477595700	1441066732	30.978354282230992	122.4709058960511	0.1	248.66684782608695	64.16304347826087
477595700	1441066733	30.978353738808586	122.47090551077403	0.1	247.8902173913043	64.19565217391305
477595700	1441066734	30.97835319078321	122.47090512685497	0.1	247.11358695652177	64.22826086956522
477595700	1441066735	30.978352638251245	122.47090474433674	0.1	246.33695652173913	64.26086956521739
477595700	1441066736	30.978352081309048	122.47090436326222	0.1	245.5603260869566	64.29347826086956
477595700	1441066737	30.97835152005301	122.47090398367426	0.1	244.78369565217395	64.32608695652175
477595700	1441066738	30.978350954579486	122.4709036056157	0.1	244.0070652173913	64.35869565217392
477595700	1441066739	30.978350384984875	122.47090322912942	0.1	243.23043478260877	64.3913043478261
477595700	1441066740	30.978349811365536	122.47090285425831	0.1	242.45380434782612	64.42391304347827
477595700	1441066741	30.978349233817845	122.47090248104514	0.1	241.6771739130436	64.45652173913044
477595700	1441066742	30.97834865243819	122.47090210953287	0.1	240.90054347826083	64.48913043478261
477595700	1441066743	30.978348067322916	122.47090173976429	0.1	240.1239130434783	64.5217391304348
477595700	1441066744	30.978347478568438	122.4709013717823	0.1	239.34728260869565	64.55434782608697
477595700	1441066745	30.97834688627109	122.47090100562973	0.1	238.570652173913	64.58695652173914
477595700	1441066746	30.97834629052727	122.47090064134944	0.1	237.79402173913047	64.61956521739131
477595700	1441066747	30.97834569143336	122.47090027898433	0.1	237.01739130434783	64.65217391304348
477595700	1441066748	30.978345089085717	122.4708999185772	0.1	236.24076086956518	64.68478260869566
477595700	1441066749	30.97834448358073	122.47089956017095	0.1	235.46413043478265	64.71739130434783
477595700	1441066750	30.97834387501474	122.47089920380843	0.1	234.6875	64.75
477595700	1441066751	30.97834326348418	122.47089884953249	0.1	233.91086956521747	64.78260869565217
477595700	1441066752	30.97834264908537	122.47089849738602	0.1	233.13423913043482	64.81521739130434
477595700	1441066753	30.978342031914707	122.47089814741182	0.1	232.3576086956523	64.84782608695652
477595700	1441066754	30.978341412068573	122.47089779965279	0.1	231.58097826086964	64.88043478260869
477595700	1441066755	30.97834078964334	122.47089745415178	0.1	230.804347826087	64.91304347826087
477595700	1441066756	30.978340164735375	122.47089711095167	0.1	230.02771739130435	64.94565217391305
477595700	1441066757	30.97833953744107	122.47089677009527	0.1	229.2510869565217	64.97826086956522
477595700	1441066758	30.978338907856752	122.47089643162549	0.1	228.47445652173906	65.01086956521739
477595700	1441066759	30.978338276078844	122.47089609558516	0.1	227.69782608695652	65.04347826086956
477595700	1441066760	30.978337642203716	122.47089576201715	0.1	226.92119565217388	65.07608695652173
477595700	1441066761	30.978337006327724	122.4708954309643	0.1	226.14456521739135	65.10869565217392
477595700	1441066762	30.97833636854726	122.47089510246953	0.1	225.3679347826087	65.1413043478261
477595700	1441066763	30.978335728958676	122.47089477657562	0.1	224.59130434782617	65.17391304347827
477595700	1441066764	30.978335087658376	122.47089445332547	0.1	223.81467391304352	65.20652173913044
477595700	1441066765	30.978334444742707	122.47089413276191	0.1	223.03804347826087	65.23913043478261
477595700	1441066766	30.978333800308057	122.47089381492786	0.1	222.26141304347834	65.27173913043478
477595700	1441066767	30.978333154450812	122.47089349986611	0.1	221.4847826086957	65.30434782608697
477595700	1441066768	30.97833250726733	122.47089318761958	0.1	220.70815217391305	65.33695652173914
477595700	1441066769	30.978331858853977	122.47089287823107	0.1	219.93152173913052	65.36956521739131
477595700	1441066770	30.97833120930716	122.47089257174346	0.1	219.15489130434787	65.40217391304348
477595700	1441066771	30.97833055872322	122.47089226819965	0.1	218.37826086956522	65.43478260869566
477595700	1441066772	30.978329907198553	122.47089196764244	0.1	217.60163043478258	65.46739130434783
477595700	1441066773	30.97832925482952	122.47089167011472	0.1	216.82500000000005	65.5
477595700	1441066774	30.978328601712523	122.47089137565933	0.1	216.0483695652174	65.53260869565219
477595700	1441066775	30.97832794794391	122.47089108431918	0.1	215.27173913043475	65.56521739130436
477595700	1441066776	30.97832729362005	122.47089079613706	0.1	214.49510869565222	65.59782608695653
477595700	1441066777	30.97832663883734	122.47089051115587	0.1	213.71847826086957	65.6304347826087
477595700	1441066778	30.978325983692148	122.47089022941844	0.1	212.94184782608693	65.66304347826087
477595700	1441066779	30.978325328280835	122.47088995096767	0.1	212.1652173913044	65.69565217391305
477595700	1441066780	30.9783246726998	122.4708896758464	0.1	211.38858695652175	65.72826086956522
477595700	1441066781	30.978324017045395	122.47088940409746	0.1	210.61195652173922	65.76086956521739
477595700	1441066782	30.978323361414002	122.47088913576376	0.1	209.83532608695657	65.79347826086956
477595700	1441066783	30.978322705902002	122.47088887088812	0.1	209.05869565217404	65.82608695652173
477595700	1441066784	30.97832205060577	122.47088860951342	0.1	208.2820652173914	65.8586956521739
477595700	1441066785	30.978321395621656	122.47088835168249	0.1	207.50543478260863	65.89130434782608
477595700	1441066786	30.978320741046087	122.47088809743825	0.1	206.7288043478261	65.92391304347827
477595700	1441066787	30.978320086975376	122.47088784682349	0.1	205.95217391304345	65.95652173913044
477595700	1441066788	30.97831943350594	122.4708875998811	0.1	205.1755434782608	65.98913043478261
477595700	1441066789	30.978318780734146	122.47088735665393	0.1	204.39891304347827	66.02173913043478
477595700	1441066790	30.978318128756364	122.47088711718486	0.1	203.62228260869563	66.05434782608695
477595700	1441066791	30.978317477668945	122.47088688151675	0.1	202.8456521739131	66.08695652173913
477595700	1441066792	30.978316827568314	122.47088664969242	0.1	202.06902173913045	66.11956521739131
477595700	1441066793	30.97831617855081	122.47088642175474	0.1	201.29239130434792	66.15217391304348
477595700	1441066794	30.978315530712802	122.47088619774662	0.1	200.51576086956527	66.18478260869566
477595700	1441066795	30.978314884150716	122.47088597771086	0.1	199.73913043478262	66.21739130434783
477595700	1441066796	30.97831423896087	122.47088576169033	0.1	198.9625000000001	66.25
477595700	1441066797	30.97831359523964	122.47088554972791	0.1	198.18586956521744	66.28260869565217
477595700	1441066798	30.97831295308344	122.47088534186645	0.1	197.4092391304348	66.31521739130436
477595700	1441066799	30.97831231258862	122.4708851381488	0.1	196.63260869565215	66.34782608695653
477595700	1441066800	30.978311673851557	122.47088493861781	0.1	195.85597826086962	66.3804347826087
477595700	1441066801	30.97831103696863	122.47088474331639	0.1	195.07934782608697	66.41304347826087
477595700	1441066802	30.978310402036218	122.47088455228734	0.1	194.30271739130433	66.44565217391305
477595700	1441066803	30.978309769150687	122.47088436557357	0.1	193.5260869565218	66.47826086956522
477595700	1441066804	30.978309138408402	122.47088418321786	0.1	192.74945652173915	66.5108695652174
477595700	1441066805	30.978308509905744	122.47088400526316	0.1	191.9728260869565	66.54347826086958
477595700	1441066806	30.97830788373912	122.47088383175227	0.1	191.19619565217397	66.57608695652175
477595700	1441066807	30.978307260004865	122.47088366272808	0.1	190.41956521739132	66.60869565217392
477595700	1441066808	30.978306638799364	122.47088349823343	0.1	189.64293478260868	66.6413043478261
477595700	1441066809	30.978306020219	122.4708833383112	0.1	188.86630434782614	66.67391304347827
477595700	1441066810	30.97830540436014	122.4708831830042	0.1	188.0896739130436	66.70652173913045
477595700	1441066811	30.978304791319154	122.47088303235535	0.1	187.31304347826097	66.73913043478262
477595700	1441066812	30.978304181192428	122.47088288640748	0.1	186.53641304347832	66.7717391304348
477595700	1441066813	30.978303574076335	122.47088274520344	0.1	185.75978260869567	66.80434782608697
477595700	1441066814	30.978302970067247	122.47088260878613	0.1	184.98315217391303	66.83695652173914
477595700	1441066815	30.978302369261538	122.47088247719836	0.1	184.20652173913038	66.86956521739131
477595700	1441066816	30.978301771755575	122.470882350483	0.1	183.42989130434785	66.90217391304348
477595700	1441066817	30.978301177645754	122.47088222868291	0.1	182.6532608695652	66.93478260869566
477595700	1441066818	30.97830058702844	122.47088211184096	0.1	181.87663043478267	66.96739130434783
477595700	1441066819	30.9783	122.47088200000002	0.1	181.10000000000002	67.0
477595700	1441066820	30.978299416650625	122.47088189318737	0.10111111111111111	182.05166666666673	66.94444444444446
477595700	1441066821	30.978298837045806	122.47088179136813	0.10222222222222223	183.00333333333333	66.8888888888889
477595700	1441066822	30.97829826124484	122.47088169449187	0.10333333333333333	183.95500000000004	66.83333333333334
477595700	1441066823	30.978297689307002	122.47088160250811	0.10444444444444445	184.90666666666675	66.77777777777779
477595700	1441066824	30.9782971212916	122.47088151536643	0.10555555555555556	185.85833333333335	66.72222222222223
477595700	1441066825	30.97829655725793	122.4708814330164	0.10666666666666667	186.81000000000006	66.66666666666667
477595700	1441066826	30.97829599726528	122.47088135540753	0.10777777777777778	187.76166666666666	66.61111111111111
477595700	1441066827	30.97829544137297	122.47088128248943	0.1088888888888889	188.71333333333337	66.55555555555557
477595700	1441066828	30.97829488964027	122.47088121421162	0.11	189.66500000000008	66.50000000000001
477595700	1441066829	30.978294342126482	122.47088115052365	0.11111111111111112	190.61666666666667	66.44444444444446
477595700	1441066830	30.978293798890885	122.4708810913751	0.11222222222222222	191.56833333333338	66.38888888888889
477595700	1441066831	30.978293259992814	122.47088103671553	0.11333333333333334	192.51999999999998	66.33333333333333
477595700	1441066832	30.978292725491542	122.47088098649449	0.11444444444444445	193.4716666666667	66.27777777777779
477595700	1441066833	30.97829219544636	122.4708809406615	0.11555555555555556	194.4233333333334	66.22222222222223
477595700	1441066834	30.978291669916562	122.47088089916615	0.11666666666666667	195.375	66.16666666666667
477595700	1441066835	30.97829114896146	122.47088086195801	0.11777777777777779	196.3266666666667	66.11111111111111
477595700	1441066836	30.978290632640334	122.4708808289866	0.11888888888888889	197.27833333333342	66.05555555555556
477595700	1441066837	30.978290121012492	122.47088080020148	0.12000000000000001	198.23000000000002	66.0
477595700	1441066838	30.978289614137214	122.47088077555223	0.12111111111111111	199.18166666666673	65.94444444444444
477595700	1441066839	30.978289112073814	122.4708807549884	0.12222222222222223	200.13333333333333	65.8888888888889
477595700	1441066840	30.978288614881567	122.47088073845954	0.12333333333333334	201.08500000000004	65.83333333333334
477595700	1441066841	30.978288122619777	122.47088072591521	0.12444444444444445	202.03666666666675	65.77777777777779
477595700	1441066842	30.97828763534777	122.47088071730496	0.12555555555555556	202.98833333333334	65.72222222222223
477595700	1441066843	30.978287153124786	122.47088071257832	0.12666666666666668	203.94000000000005	65.66666666666667
477595700	1441066844	30.978286676010146	122.4708807116849	0.12777777777777777	204.89166666666665	65.61111111111111
477595700	1441066845	30.978286204063163	122.4708807145742	0.1288888888888889	205.84333333333336	65.55555555555557
477595700	1441066846	30.9782857373431	122.47088072119583	0.13	206.79500000000007	65.50000000000001
477595700	1441066847	30.978285275909275	122.47088073149932	0.13111111111111112	207.74666666666667	65.44444444444446
477595700	1441066848	30.978284819820992	122.47088074543421	0.13222222222222224	208.69833333333338	65.3888888888889
477595700	1441066849	30.978284369137512	122.47088076295006	0.13333333333333333	209.6500000000001	65.33333333333333
477595700	1441066850	30.97828392391817	122.47088078399648	0.13444444444444445	210.6016666666667	65.27777777777777
477595700	1441066851	30.978283484222224	122.47088080852296	0.13555555555555557	211.5533333333334	65.22222222222223
477595700	1441066852	30.978283050109003	122.47088083647907	0.13666666666666666	212.505	65.16666666666667
477595700	1441066853	30.97828262163777	122.47088086781437	0.13777777777777778	213.4566666666667	65.11111111111111
477595700	1441066854	30.97828219886786	122.47088090247846	0.1388888888888889	214.40833333333342	65.05555555555556
477595700	1441066855	30.978281781858527	122.47088094042081	0.14	215.36	65.0
477595700	1441066856	30.97828137066909	122.47088098159104	0.14111111111111113	216.31166666666672	64.94444444444444
477595700	1441066857	30.97828096535886	122.47088102593871	0.14222222222222222	217.26333333333332	64.88888888888889
477595700	1441066858	30.978280565987085	122.47088107341332	0.14333333333333334	218.21500000000003	64.83333333333334
477595700	1441066859	30.97828017261309	122.47088112396447	0.14444444444444446	219.16666666666674	64.77777777777779
477595700	1441066860	30.978279785296184	122.4708811775417	0.14555555555555555	220.11833333333334	64.72222222222223
477595700	1441066861	30.97827940409563	122.47088123409459	0.14666666666666667	221.07000000000005	64.66666666666667
477595700	1441066862	30.978279029070755	122.47088129357266	0.14777777777777779	222.02166666666676	64.61111111111111
477595700	1441066863	30.978278660280846	122.4708813559255	0.1488888888888889	222.97333333333336	64.55555555555556
477595700	1441066864	30.978278297785174	122.47088142110266	0.15000000000000002	223.92500000000007	64.50000000000001
477595700	1441066865	30.97827794164307	122.47088148905365	0.1511111111111111	224.87666666666667	64.44444444444446
477595700	1441066866	30.978277591913802	122.47088155972807	0.15222222222222223	225.82833333333338	64.3888888888889
477595700	1441066867	30.97827724865669	122.47088163307548	0.15333333333333332	226.7800000000001	64.33333333333334
477595700	1441066868	30.978276911930987	122.47088170904541	0.15444444444444444	227.73166666666668	64.27777777777779
477595700	1441066869	30.978276581796045	122.47088178758743	0.15555555555555556	228.6833333333334	64.22222222222223
477595700	1441066870	30.978276258311123	122.47088186865112	0.15666666666666668	229.635	64.16666666666667
477595700	1441066871	30.978275941535518	122.47088195218598	0.1577777777777778	230.5866666666667	64.11111111111111
477595700	1441066872	30.97827563152855	122.47088203814161	0.15888888888888889	231.5383333333334	64.05555555555556
477595700	1441066873	30.978275328349486	122.47088212646754	0.16	232.49	64.0
477595700	1441066874	30.97827503205765	122.47088221711336	0.16111111111111112	233.44166666666672	63.94444444444444
477595700	1441066875	30.97827474271229	122.47088231002859	0.1622222222222222	234.39333333333343	63.88888888888889
477595700	1441066876	30.97827446037274	122.47088240516278	0.16333333333333333	235.34500000000003	63.833333333333336
477595700	1441066877	30.978274185098297	122.47088250246554	0.16444444444444445	236.29666666666674	63.77777777777778
477595700	1441066878	30.978273916948243	122.47088260188637	0.16555555555555557	237.24833333333333	63.72222222222223
477595700	1441066879	30.978273655981877	122.47088270337485	0.16666666666666669	238.20000000000005	63.66666666666667
477595700	1441066880	30.978273402258495	122.47088280688054	0.1677777777777778	239.15166666666676	63.611111111111114
477595700	1441066881	30.978273155837385	122.47088291235299	0.1688888888888889	240.10333333333335	63.555555555555564
477595700	1441066882	30.978272916777858	122.47088301974175	0.17	241.05500000000006	63.50000000000001
477595700	1441066883	30.978272685139206	122.47088312899638	0.1711111111111111	242.00666666666666	63.44444444444445
477595700	1441066884	30.978272460980715	122.47088324006643	0.17222222222222222	242.95833333333337	63.3888888888889
477595700	1441066885	30.97827224436169	122.47088335290147	0.17333333333333334	243.91000000000008	63.33333333333334
477595700	1441066886	30.97827203534141	122.47088346745106	0.17444444444444446	244.86166666666668	63.277777777777786
477595700	1441066887	30.978271833979193	122.47088358366473	0.17555555555555558	245.8133333333334	63.222222222222236
477595700	1441066888	30.97827164033432	122.47088370149204	0.17666666666666667	246.765	63.16666666666668
477595700	1441066889	30.978271454466096	122.47088382088259	0.17777777777777778	247.7166666666667	63.11111111111111
477595700	1441066890	30.978271276433798	122.47088394178587	0.17888888888888888	248.6683333333334	63.05555555555556
477595700	1441066891	30.978271106296734	122.47088406415148	0.18	249.62	63.0
477595700	1441066892	30.978270944114215	122.47088418792897	0.1811111111111111	250.57166666666672	62.94444444444444
477595700	1441066893	30.978270789945515	122.47088431306787	0.18222222222222223	251.52333333333343	62.88888888888889
477595700	1441066894	30.978270643849925	122.47088443951777	0.18333333333333335	252.4749999999999	62.833333333333336
477595700	1441066895	30.97827050588677	122.47088456722821	0.18444444444444447	253.42666666666673	62.77777777777778
477595700	1441066896	30.9782703761153	122.47088469614877	0.18555555555555556	254.37833333333333	62.72222222222223
477595700	1441066897	30.978270254594857	122.47088482622895	0.18666666666666668	255.33000000000004	62.66666666666667
477595700	1441066898	30.978270141384726	122.47088495741835	0.18777777777777777	256.28166666666664	62.611111111111114
477595700	1441066899	30.978270036544178	122.47088508966654	0.18888888888888888	257.23333333333335	62.55555555555556
477595700	1441066900	30.97826994013252	122.47088522292302	0.19	258.18499999999995	62.50000000000001
477595700	1441066901	30.978269852209056	122.47088535713739	0.19111111111111112	259.13666666666666	62.44444444444445
477595700	1441066902	30.978269772833077	122.47088549225919	0.19222222222222224	260.08833333333325	62.38888888888889
477595700	1441066903	30.97826970206388	122.47088562823798	0.19333333333333336	261.0400000000001	62.33333333333334
477595700	1441066904	30.978269639960768	122.4708857650233	0.19444444444444445	261.99166666666656	62.277777777777786
477595700	1441066905	30.97826958658303	122.47088590256473	0.19555555555555557	262.9433333333334	62.22222222222223
477595700	1441066906	30.978269541989935	122.47088604081185	0.19666666666666666	263.895	62.16666666666668
477595700	1441066907	30.978269506240817	122.47088617971414	0.19777777777777777	264.8466666666667	62.11111111111112
477595700	1441066908	30.978269479394964	122.47088631922121	0.1988888888888889	265.7983333333333	62.055555555555564
477595700	1441066909	30.978269461511648	122.47088645928261	0.2	266.75	62.000000000000014
477595700	1441066910	30.97826945265018	122.47088659984789	0.20111111111111113	267.7016666666666	61.94444444444444
477595700	1441066911	30.97826945286987	122.4708867408666	0.20222222222222225	268.6533333333334	61.888888888888886
477595700	1441066912	30.978269462229992	122.4708868822883	0.20333333333333334	269.6049999999999	61.833333333333336
477595700	1441066913	30.97826948078985	122.47088702406256	0.20444444444444446	270.55666666666673	61.77777777777778
477595700	1441066914	30.978269508608747	122.47088716613891	0.20555555555555555	271.5083333333333	61.72222222222222
477595700	1441066915	30.97826954574597	122.47088730846694	0.20666666666666667	272.46000000000004	61.66666666666667
477595700	1441066916	30.97826959226081	122.47088745099617	0.20777777777777778	273.41166666666663	61.611111111111114
477595700	1441066917	30.978269648212553	122.4708875936762	0.2088888888888889	274.36333333333323	61.55555555555556
477595700	1441066918	30.97826971366053	122.4708877364565	0.21000000000000002	275.31499999999994	61.50000000000001
477595700	1441066919	30.978269788664008	122.47088787928675	0.2111111111111111	276.26666666666665	61.44444444444445
477595700	1441066920	30.97826987328229	122.4708880221164	0.21222222222222223	277.21833333333325	61.38888888888889
477595700	1441066921	30.97826996757467	122.47088816489506	0.21333333333333332	278.16999999999996	61.333333333333336
477595700	1441066922	30.97827007160044	122.47088830757225	0.21444444444444444	279.12166666666667	61.277777777777786
477595700	1441066923	30.978270185418918	122.47088845009756	0.21555555555555556	280.07333333333327	61.22222222222223
477595700	1441066924	30.978270309089368	122.47088859242054	0.21666666666666667	281.025	61.16666666666667
477595700	1441066925	30.978270442671114	122.47088873449074	0.2177777777777778	281.9766666666666	61.11111111111112
477595700	1441066926	30.97827058622342	122.47088887625772	0.2188888888888889	282.9283333333333	61.055555555555564
477595700	1441066927	30.9782707398056	122.47088901767103	0.22	283.88	61.00000000000001
477595700	1441066928	30.97827090347696	122.47088915868021	0.22111111111111112	284.8316666666666	60.94444444444446
477595700	1441066929	30.978271077296775	122.47088929923484	0.2222222222222222	285.7833333333333	60.888888888888886
477595700	1441066930	30.97827126132435	122.47088943928449	0.22333333333333333	286.7349999999999	60.83333333333333
477595700	1441066931	30.97827145561897	122.47088957877868	0.22444444444444445	287.6866666666666	60.77777777777778
477595700	1441066932	30.97827166023995	122.47088971766696	0.22555555555555556	288.6383333333333	60.72222222222222
477595700	1441066933	30.978271875246577	122.47088985589893	0.22666666666666668	289.5899999999999	60.666666666666664
477595700	1441066934	30.978272100698142	122.47088999342414	0.22777777777777777	290.54166666666663	60.611111111111114
477595700	1441066935	30.978272336653944	122.47089013019209	0.2288888888888889	291.49333333333334	60.55555555555556
477595700	1441066936	30.978272583173293	122.4708902661524	0.23	292.44499999999994	60.5
477595700	1441066937	30.97827284031544	122.47089040125461	0.23111111111111113	293.39666666666665	60.44444444444445
477595700	1441066938	30.978273108139735	122.47089053544823	0.23222222222222222	294.34833333333324	60.38888888888889
477595700	1441066939	30.97827338670542	122.47089066868287	0.23333333333333334	295.29999999999995	60.333333333333336
477595700	1441066940	30.978273676071847	122.47089080090807	0.23444444444444446	296.25166666666667	60.277777777777786
477595700	1441066941	30.978273976298272	122.4708909320734	0.23555555555555557	297.20333333333326	60.22222222222223
477595700	1441066942	30.978274287444012	122.47089106212837	0.23666666666666666	298.155	60.16666666666667
477595700	1441066943	30.97827460956835	122.47089119102259	0.23777777777777778	299.10666666666657	60.11111111111112
477595700	1441066944	30.978274942730568	122.47089131870557	0.2388888888888889	300.0583333333333	60.055555555555564
477595700	1441066945	30.978275286990005	122.47089144512692	0.24000000000000002	301.01	60.00000000000001
477595700	1441066946	30.978275642405908	122.47089157023615	0.2411111111111111	301.9616666666666	59.94444444444445
477595700	1441066947	30.978276009037593	122.47089169398281	0.24222222222222223	302.9133333333333	59.8888888888889
477595700	1441066948	30.978276386944366	122.47089181631651	0.24333333333333335	303.8649999999999	59.83333333333334
477595700	1441066949	30.978276776185513	122.47089193718675	0.24444444444444444	304.8166666666666	59.777777777777786
477595700	1441066950	30.978277176820317	122.4708920565431	0.24555555555555555	305.7683333333333	59.722222222222236
477595700	1441066951	30.978277588908103	122.47089217433513	0.24666666666666667	306.7199999999999	59.666666666666664
477595700	1441066952	30.978278012508135	122.47089229051241	0.2477777777777778	307.6716666666666	59.611111111111114
477595700	1441066953	30.978278447679727	122.47089240502446	0.24888888888888888	308.62333333333333	59.55555555555556
477595700	1441066954	30.978278894482187	122.47089251782084	0.25	309.57499999999993	59.5
477595700	1441066955	30.978279352974766	122.47089262885113	0.2511111111111111	310.52666666666664	59.44444444444444
477595700	1441066956	30.9782798232168	122.47089273806488	0.25222222222222224	311.47833333333324	59.38888888888889
477595700	1441066957	30.978280305267578	122.47089284541161	0.2533333333333333	312.42999999999995	59.333333333333336
477595700	1441066958	30.97828079918638	122.47089295084092	0.2544444444444445	313.38166666666666	59.27777777777778
477595700	1441066959	30.978281305032507	122.47089305430235	0.25555555555555554	314.33333333333326	59.22222222222223
477595700	1441066960	30.978281822865267	122.47089315574549	0.2566666666666667	315.28499999999997	59.16666666666667
477595700	1441066961	30.978282352743953	122.47089325511983	0.2577777777777778	316.23666666666657	59.111111111111114
477595700	1441066962	30.978282894727837	122.47089335237496	0.2588888888888889	317.1883333333333	59.055555555555564
477595700	1441066963	30.97828344887624	122.47089344746044	0.26	318.14	59.00000000000001
477595700	1441066964	30.97828401524846	122.47089354032582	0.2611111111111111	319.0916666666666	58.94444444444445
477595700	1441066965	30.97828459390377	122.47089363092064	0.26222222222222225	320.0433333333333	58.8888888888889
477595700	1441066966	30.978285184901484	122.47089371919449	0.2633333333333333	320.995	58.83333333333334
477595700	1441066967	30.97828578830088	122.47089380509689	0.2644444444444445	321.9466666666666	58.777777777777786
477595700	1441066968	30.97828640416128	122.47089388857742	0.26555555555555554	322.8983333333333	58.722222222222236
477595700	1441066969	30.978287032541957	122.47089396958565	0.26666666666666666	323.8499999999999	58.666666666666664
477595700	1441066970	30.97828767350221	122.4708940480711	0.2677777777777778	324.8016666666666	58.61111111111111
477595700	1441066971	30.97828832710134	122.47089412398336	0.2688888888888889	325.75333333333333	58.55555555555556
477595700	1441066972	30.978288993398643	122.47089419727193	0.27	326.7049999999999	58.5
477595700	1441066973	30.978289672453407	122.47089426788644	0.2711111111111111	327.65666666666664	58.44444444444444
477595700	1441066974	30.97829036432493	122.47089433577636	0.27222222222222225	328.60833333333323	58.38888888888889
477595700	1441066975	30.978291069072526	122.47089440089132	0.2733333333333333	329.55999999999995	58.333333333333336
477595700	1441066976	30.978291786755452	122.47089446318085	0.2744444444444445	330.51166666666666	58.27777777777778
477595700	1441066977	30.978292517433037	122.47089452259453	0.27555555555555555	331.46333333333325	58.22222222222223
477595700	1441066978	30.978293261164573	122.47089457908187	0.27666666666666667	332.41499999999996	58.16666666666667
477595700	1441066979	30.97829401800934	122.47089463259246	0.2777777777777778	333.3666666666667	58.111111111111114
477595700	1441066980	30.97829478802665	122.47089468307584	0.27888888888888885	334.31833333333327	58.05555555555556
477595700	1441066981	30.978295571275776	122.47089473048158	0.28	335.27	58.00000000000001
477595700	1441066982	30.978296367816036	122.47089477475919	0.2811111111111111	336.2216666666666	57.94444444444445
477595700	1441066983	30.97829717770672	122.47089481585827	0.28222222222222226	337.1733333333333	57.88888888888889
477595700	1441066984	30.97829800100711	122.4708948537284	0.2833333333333333	338.125	57.83333333333334
477595700	1441066985	30.978298837776507	122.47089488831907	0.28444444444444444	339.0766666666666	57.777777777777786
477595700	1441066986	30.978299688074237	122.47089491957988	0.28555555555555556	340.0283333333333	57.72222222222223
477595700	1441066987	30.978300551959563	122.47089494746038	0.2866666666666667	340.9799999999999	57.66666666666668
477595700	1441066988	30.978301429491772	122.4708949719101	0.2877777777777778	341.9316666666666	57.61111111111112
477595700	1441066989	30.97830232073019	122.47089499287863	0.28888888888888886	342.8833333333333	57.555555555555564
477595700	1441066990	30.978303225734088	122.47089501031553	0.29000000000000004	343.8349999999999	57.500000000000014
477595700	1441066991	30.97830414456278	122.4708950241703	0.2911111111111111	344.78666666666663	57.44444444444444
477595700	1441066992	30.978305077275543	122.47089503439256	0.2922222222222222	345.73833333333334	57.388888888888886
477595700	1441066993	30.978306023931697	122.47089504093185	0.29333333333333333	346.68999999999994	57.333333333333336
477595700	1441066994	30.978306984590503	122.47089504373768	0.29444444444444445	347.64166666666665	57.27777777777778
477595700	1441066995	30.978307959311287	122.47089504275965	0.29555555555555557	348.59333333333325	57.22222222222222
477595700	1441066996	30.978308948153334	122.47089503794732	0.29666666666666663	349.54499999999996	57.16666666666667
477595700	1441066997	30.978309951175937	122.47089502925023	0.2977777777777778	350.49666666666667	57.111111111111114
477595700	1441066998	30.97831096843839	122.47089501661793	0.29888888888888887	351.44833333333327	57.05555555555556
477595700	1441066999	30.978311999999992	122.470895	0.30000000000000004	352.4	57.00000000000001
477595700	1441067000	30.978313045887468	122.4708949793569	0.3	352.4054945054945	57.03846153846155
477595700	1441067001	30.97831410599717	122.47089495469287	0.3	352.41098901098894	57.07692307692309
477595700	1441067002	30.97831518019292	122.47089492602309	0.3	352.4164835164835	57.11538461538462
477595700	1441067003	30.978316268338478	122.47089489336268	0.3	352.421978021978	57.15384615384616
477595700	1441067004	30.97831737029768	122.47089485672687	0.3	352.42747252747256	57.1923076923077
477595700	1441067005	30.978318485934295	122.47089481613078	0.3	352.432967032967	57.23076923076924
477595700	1441067006	30.978319615112127	122.47089477158957	0.3	352.4384615384614	57.269230769230774
477595700	1441067007	30.978320757694966	122.47089472311843	0.3	352.44395604395595	57.307692307692314
477595700	1441067008	30.978321913546615	122.47089467073248	0.3	352.4494505494506	57.346153846153854
477595700	1441067009	30.978323082530842	122.47089461444695	0.3	352.45494505494503	57.384615384615394
477595700	1441067010	30.978324264511482	122.47089455427695	0.3	352.46043956043945	57.423076923076934
477595700	1441067011	30.978325459352316	122.47089449023765	0.3	352.465934065934	57.461538461538474
477595700	1441067012	30.978326666917113	122.47089442234424	0.3	352.47142857142853	57.5
477595700	1441067013	30.978327887069696	122.47089435061187	0.3	352.4769230769231	57.53846153846154
477595700	1441067014	30.978329119673862	122.4708942750557	0.3	352.4824175824175	57.57692307692308
477595700	1441067015	30.97833036459339	122.47089419569089	0.3	352.48791208791204	57.61538461538462
477595700	1441067016	30.97833162169208	122.47089411253262	0.3	352.4934065934066	57.65384615384616
477595700	1441067017	30.978332890833737	122.47089402559602	0.3	352.4989010989011	57.6923076923077
477595700	1441067018	30.978334171882146	122.4708939348963	0.3	352.50439560439554	57.73076923076924
477595700	1441067019	30.978335464701086	122.47089384044858	0.3	352.5098901098901	57.76923076923078
477595700	1441067020	30.97833676915439	122.47089374226806	0.3	352.5153846153846	57.80769230769231
477595700	1441067021	30.978338085105822	122.47089364036988	0.3	352.52087912087904	57.84615384615385
477595700	1441067022	30.97833941241919	122.47089353476922	0.3	352.5263736263736	57.88461538461539
477595700	1441067023	30.97834075095828	122.47089342548124	0.3	352.5318681318681	57.92307692307693
477595700	1441067024	30.978342100586907	122.47089331252108	0.3	352.53736263736266	57.96153846153847
477595700	1441067025	30.978343461168834	122.47089319590394	0.3	352.5428571428571	58.00000000000001
477595700	1441067026	30.978344832567874	122.47089307564495	0.3	352.5483516483515	58.03846153846155
477595700	1441067027	30.978346214647843	122.4708929517593	0.3	352.55384615384617	58.07692307692309
477595700	1441067028	30.9783476072725	122.47089282426215	0.3	352.5593406593407	58.11538461538461
477595700	1441067029	30.978349010305664	122.47089269316864	0.3	352.56483516483513	58.15384615384615
477595700	1441067030	30.978350423611104	122.47089255849396	0.3	352.57032967032956	58.19230769230769
477595700	1441067031	30.97835184705265	122.47089242025329	0.3	352.5758241758241	58.23076923076923
477595700	1441067032	30.978353280494062	122.47089227846175	0.3	352.58131868131875	58.269230769230774
477595700	1441067033	30.97835472379916	122.47089213313451	0.3	352.5868131868132	58.307692307692314
477595700	1441067034	30.97835617683173	122.47089198428674	0.3	352.5923076923076	58.346153846153854
477595700	1441067035	30.978357639455567	122.47089183193364	0.3	352.59780219780214	58.384615384615394
477595700	1441067036	30.97835911153446	122.47089167609033	0.3	352.6032967032967	58.423076923076934
477595700	1441067037	30.97836059293221	122.47089151677197	0.3	352.6087912087912	58.46153846153846
477595700	1441067038	30.97836208351261	122.47089135399378	0.3	352.61428571428564	58.5
477595700	1441067039	30.978363583139483	122.47089118777085	0.3	352.6197802197802	58.53846153846154
477595700	1441067040	30.978365091676572	122.4708910181184	0.3	352.6252747252747	58.57692307692308
477595700	1441067041	30.97836660898771	122.47089084505157	0.3	352.63076923076915	58.61538461538462
477595700	1441067042	30.978368134936666	122.47089066858551	0.3	352.6362637362637	58.65384615384616
477595700	1441067043	30.978369669387256	122.4708904887354	0.3	352.6417582417582	58.6923076923077
477595700	1441067044	30.978371212203264	122.47089030551642	0.3	352.64725274725276	58.73076923076924
477595700	1441067045	30.978372763248498	122.47089011894371	0.3	352.6527472527472	58.76923076923077
477595700	1441067046	30.978374322386742	122.47088992903244	0.3	352.65824175824173	58.80769230769231
477595700	1441067047	30.978375889481786	122.47088973579778	0.3	352.66373626373627	58.84615384615385
477595700	1441067048	30.978377464397415	122.4708895392549	0.3	352.6692307692308	58.88461538461539
477595700	1441067049	30.978379046997468	122.47088933941892	0.3	352.67472527472523	58.92307692307693
477595700	1441067050	30.978380637145698	122.47088913630506	0.3	352.68021978021966	58.96153846153847
477595700	1441067051	30.97838223470591	122.47088892992845	0.3	352.6857142857143	59.00000000000001
477595700	1441067052	30.978383839541916	122.47088872030426	0.3	352.69120879120885	59.03846153846155
477595700	1441067053	30.978385451517493	122.47088850744767	0.3	352.6967032967033	59.07692307692307
477595700	1441067054	30.97838707049644	122.47088829137381	0.3	352.7021978021977	59.11538461538461
477595700	1441067055	30.978388696342538	122.47088807209789	0.3	352.70769230769224	59.15384615384615
477595700	1441067056	30.978390328919623	122.47088784963505	0.3	352.7131868131868	59.19230769230769
477595700	1441067057	30.97839196809144	122.47088762400041	0.3	352.7186813186813	59.23076923076923
477595700	1441067058	30.978393613721824	122.47088739520922	0.3	352.72417582417575	59.269230769230774
477595700	1441067059	30.978395265674546	122.47088716327659	0.3	352.7296703296703	59.307692307692314
477595700	1441067060	30.9783969238134	122.47088692821767	0.3	352.7351648351648	59.346153846153854
477595700	1441067061	30.97839858800221	122.47088669004765	0.3	352.74065934065936	59.384615384615394
477595700	1441067062	30.978400258104738	122.47088644878171	0.3	352.7461538461538	59.42307692307692
477595700	1441067063	30.978401933984795	122.47088620443499	0.3	352.7516483516483	59.46153846153846
477595700	1441067064	30.978403615506153	122.47088595702267	0.3	352.75714285714287	59.5
477595700	1441067065	30.978405302532636	122.47088570655987	0.3	352.7626373626373	59.53846153846154
477595700	1441067066	30.97840699492804	122.47088545306183	0.3	352.76813186813183	59.57692307692308
477595700	1441067067	30.978408692556147	122.47088519654363	0.3	352.77362637362637	59.61538461538462
477595700	1441067068	30.978410395280747	122.47088493702049	0.3	352.7791208791209	59.65384615384616
477595700	1441067069	30.97841210296563	122.47088467450753	0.3	352.78461538461534	59.6923076923077
477595700	1441067070	30.97841381547462	122.47088440901997	0.3	352.79010989010976	59.730769230769226
477595700	1441067071	30.97841553267149	122.47088414057293	0.3	352.7956043956044	59.76923076923077
477595700	1441067072	30.978417254420044	122.47088386918159	0.3	352.80109890109895	59.80769230769231
477595700	1441067073	30.978418980584056	122.47088359486112	0.3	352.8065934065934	59.84615384615385
477595700	1441067074	30.97842071102735	122.47088331762667	0.3	352.8120879120878	59.88461538461539
477595700	1441067075	30.978422445613703	122.47088303749342	0.3	352.81758241758234	59.92307692307693
477595700	1441067076	30.978424184206915	122.47088275447652	0.3	352.823076923077	59.96153846153847
477595700	1441067077	30.978425926670788	122.47088246859114	0.3	352.8285714285714	60.00000000000001
477595700	1441067078	30.9784276728691	122.47088217985242	0.3	352.83406593406585	60.03846153846153
477595700	1441067079	30.97842942266566	122.47088188827556	0.3	352.8395604395604	60.07692307692307
477595700	1441067080	30.97843117592425	122.4708815938757	0.3	352.8450549450549	60.11538461538461
477595700	1441067081	30.978432932508692	122.47088129666801	0.3	352.85054945054947	60.15384615384615
477595700	1441067082	30.978434692282747	122.47088099666766	0.3	352.8560439560439	60.19230769230769
477595700	1441067083	30.97843645511023	122.47088069388981	0.3	352.86153846153843	60.23076923076923
477595700	1441067084	30.978438220854933	122.47088038834963	0.3	352.86703296703297	60.269230769230774
477595700	1441067085	30.978439989380654	122.47088008006229	0.3	352.8725274725275	60.307692307692314
477595700	1441067086	30.978441760551167	122.47087976904291	0.3	352.87802197802193	60.34615384615384
477595700	1441067087	30.978443534230305	122.47087945530669	0.3	352.8835164835165	60.38461538461538
477595700	1441067088	30.978445310281828	122.4708791388688	0.3	352.889010989011	60.42307692307692
477595700	1441067089	30.978447088569542	122.47087881974439	0.3	352.89450549450544	60.46153846153846
477595700	1441067090	30.978448868957248	122.4708784979486	0.3	352.9	60.5
477595700	1441067091	30.978450651308737	122.47087817349664	0.3	352.9054945054945	60.53846153846154
477595700	1441067092	30.9784524354878	122.47087784640367	0.3	352.91098901098906	60.57692307692308
477595700	1441067093	30.978454221358223	122.47087751668482	0.3	352.9164835164835	60.61538461538462
477595700	1441067094	30.97845600878384	122.47087718435527	0.3	352.9219780219779	60.65384615384616
477595700	1441067095	30.978457797628415	122.47087684943017	0.3	352.92747252747256	60.692307692307686
477595700	1441067096	30.978459587755736	122.47087651192471	0.3	352.9329670329671	60.730769230769226
477595700	1441067097	30.978461379029618	122.47087617185406	0.3	352.9384615384615	60.76923076923077
477595700	1441067098	30.978463171313845	122.47087582923336	0.3	352.94395604395595	60.80769230769231
477595700	1441067099	30.9784649644722	122.4708754840778	0.3	352.9494505494505	60.84615384615385
477595700	1441067100	30.978466758368505	122.47087513640248	0.3	352.95494505494514	60.88461538461539
477595700	1441067101	30.978468552866538	122.47087478622262	0.3	352.96043956043957	60.92307692307693
477595700	1441067102	30.978470347830104	122.47087443355338	0.3	352.965934065934	60.96153846153846
477595700	1441067103	30.978472143122985	122.47087407840992	0.3	352.97142857142853	61.0
477595700	1441067104	30.97847393860899	122.47087372080739	0.3	352.9769230769231	61.03846153846154
477595700	1441067105	30.978475734151896	122.47087336076096	0.3	352.9824175824176	61.07692307692308
477595700	1441067106	30.978477529615517	122.47087299828581	0.3	352.98791208791204	61.11538461538462
477595700	1441067107	30.978479324863642	122.4708726333971	0.3	352.9934065934066	61.15384615384615
477595700	1441067108	30.978481119760065	122.47087226610996	0.3	352.9989010989011	61.19230769230769
477595700	1441067109	30.978482914168573	122.47087189643959	0.3	353.00439560439554	61.23076923076923
477595700	1441067110	30.978484707952962	122.47087152440113	0.3	353.0098901098901	61.269230769230774
477595700	1441067111	30.978486500977038	122.47087115000977	0.3	353.0153846153846	61.30769230769231
477595700	1441067112	30.978488293104583	122.47087077328065	0.3	353.02087912087916	61.34615384615385
477595700	1441067113	30.97849008419941	122.47087039422895	0.3	353.0263736263736	61.38461538461539
477595700	1441067114	30.978491874125304	122.47087001286982	0.3	353.0318681318681	61.42307692307693
477595700	1441067115	30.978493662746054	122.47086962921844	0.3	353.03736263736266	61.46153846153847
477595700	1441067116	30.97849544992546	122.47086924328995	0.3	353.0428571428572	61.50000000000001
477595700	1441067117	30.978497235527318	122.47086885509957	0.3	353.0483516483516	61.53846153846155
477595700	1441067118	30.978499019415416	122.47086846466239	0.3	353.05384615384605	61.57692307692309
477595700	1441067119	30.978500801453556	122.47086807199362	0.3	353.0593406593406	61.61538461538461
477595700	1441067120	30.978502581505538	122.4708676771084	0.3	353.06483516483524	61.65384615384615
477595700	1441067121	30.978504359435146	122.47086728002189	0.3	353.07032967032967	61.69230769230769
477595700	1441067122	30.97850613510618	122.47086688074931	0.3	353.0758241758241	61.73076923076923
477595700	1441067123	30.978507908382447	122.47086647930576	0.3	353.08131868131863	61.769230769230774
477595700	1441067124	30.97850967912771	122.47086607570641	0.3	353.0868131868132	61.807692307692314
477595700	1441067125	30.9785114472058	122.47086566996647	0.3	353.0923076923077	61.846153846153854
477595700	1441067126	30.97851321248048	122.47086526210107	0.3	353.09780219780214	61.884615384615394
477595700	1441067127	30.97851497481556	122.47086485212537	0.3	353.1032967032967	61.923076923076934
477595700	1441067128	30.978516734074848	122.47086444005454	0.3	353.1087912087912	61.96153846153846
477595700	1441067129	30.978518490122113	122.47086402590375	0.3	353.11428571428576	62.0
477595700	1441067130	30.978520242821165	122.47086360968815	0.3	353.1197802197802	62.03846153846154
477595700	1441067131	30.978521992035812	122.47086319142292	0.3	353.1252747252747	62.07692307692308
477595700	1441067132	30.978523737629807	122.47086277112324	0.3	353.13076923076926	62.11538461538462
477595700	1441067133	30.978525479467002	122.47086234880422	0.3	353.1362637362637	62.15384615384616
477595700	1441067134	30.978527217411145	122.47086192448107	0.3	353.1417582417582	62.1923076923077
477595700	1441067135	30.978528951326048	122.47086149816894	0.3	353.14725274725276	62.230769230769226
477595700	1441067136	30.978530681075508	122.470861069883	0.3	353.1527472527473	62.26923076923077
477595700	1441067137	30.978532406523307	122.4708606396384	0.3	353.15824175824173	62.30769230769231
477595700	1441067138	30.978534127533262	122.47086020745031	0.3	353.16373626373615	62.34615384615385
477595700	1441067139	30.978535843969155	122.47085977333391	0.3	353.1692307692308	62.38461538461539
477595700	1441067140	30.97853755569479	122.47085933730435	0.3	353.17472527472535	62.42307692307693
477595700	1441067141	30.978539262573936	122.47085889937676	0.3	353.1802197802198	62.46153846153847
477595700	1441067142	30.97854096447042	122.47085845956636	0.3	353.1857142857142	62.50000000000001
477595700	1441067143	30.978542661248024	122.4708580178883	0.3	353.19120879120874	62.53846153846155
477595700	1441067144	30.978544352770534	122.47085757435771	0.3	353.1967032967034	62.57692307692307
477595700	1441067145	30.978546038901747	122.4708571289898	0.3	353.2021978021978	62.61538461538461
477595700	1441067146	30.97854771950548	122.47085668179972	0.3	353.20769230769224	62.65384615384615
477595700	1441067147	30.978549394445498	122.47085623280262	0.3	353.2131868131868	62.69230769230769
477595700	1441067148	30.97855106358562	122.47085578201367	0.3	353.2186813186813	62.73076923076923
477595700	1441067149	30.97855272678963	122.47085532944803	0.3	353.22417582417586	62.769230769230774
477595700	1441067150	30.97855438392132	122.47085487512088	0.3	353.2296703296703	62.807692307692314
477595700	1441067151	30.978556034844487	122.47085441904737	0.3	353.2351648351648	62.846153846153854
477595700	1441067152	30.97855767942293	122.47085396124265	0.3	353.24065934065936	62.88461538461538
477595700	1441067153	30.978559317520443	122.47085350172192	0.3	353.2461538461538	62.92307692307692
477595700	1441067154	30.97856094900081	122.47085304050032	0.3	353.2516483516483	62.96153846153846
477595700	1441067155	30.978562573727842	122.47085257759304	0.3	353.25714285714287	63.0
477595700	1441067156	30.978564191565326	122.47085211301521	0.3	353.2626373626374	63.03846153846154
477595700	1441067157	30.97856580237708	122.470851646782	0.3	353.26813186813183	63.07692307692308
477595700	1441067158	30.978567406026844	122.47085117890859	0.3	353.27362637362637	63.11538461538462
477595700	1441067159	30.97856900237846	122.47085070941012	0.3	353.2791208791209	63.15384615384616
477595700	1441067160	30.978570591295714	122.47085023830178	0.3	353.28461538461545	63.1923076923077
477595700	1441067161	30.978572172642387	122.47084976559873	0.3	353.2901098901099	63.230769230769226
477595700	1441067162	30.978573746282297	122.47084929131613	0.3	353.2956043956043	63.26923076923077
477595700	1441067163	30.978575312079208	122.47084881546914	0.3	353.30109890109895	63.30769230769231
477595700	1441067164	30.978576869896933	122.47084833807293	0.3	353.3065934065935	63.34615384615385
477595700	1441067165	30.97857841959927	122.47084785914264	0.3	353.3120879120879	63.38461538461539
477595700	1441067166	30.978579961050013	122.47084737869346	0.3	353.31758241758234	63.42307692307693
477595700	1441067167	30.978581494112955	122.47084689674055	0.3	353.3230769230769	63.46153846153847
477595700	1441067168	30.978583018651882	122.47084641329909	0.3	353.3285714285714	63.50000000000001
477595700	1441067169	30.978584534530604	122.47084592838422	0.3	353.33406593406596	63.53846153846153
477595700	1441067170	30.97858604161289	122.4708454420111	0.3	353.3395604395604	63.57692307692307
477595700	1441067171	30.978587539762575	122.47084495419492	0.3	353.3450549450549	63.61538461538461
477595700	1441067172	30.97858902884342	122.4708444649508	0.3	353.35054945054947	63.65384615384615
477595700	1441067173	30.978590508719254	122.47084397429396	0.3	353.356043956044	63.69230769230769
477595700	1441067174	30.978591979253824	122.47084348223953	0.3	353.36153846153843	63.73076923076923
477595700	1441067175	30.978593440310966	122.47084298880269	0.3	353.36703296703297	63.769230769230774
477595700	1441067176	30.97859489175445	122.4708424939986	0.3	353.3725274725275	63.807692307692314
477595700	1441067177	30.978596333448095	122.4708419978424	0.3	353.37802197802193	63.84615384615384
477595700	1441067178	30.978597765255675	122.47084150034927	0.3	353.3835164835165	63.88461538461538
477595700	1441067179	30.978599187040984	122.47084100153438	0.3	353.389010989011	63.92307692307692
477595700	1441067180	30.978600598667825	122.47084050141292	0.3	353.39450549450555	63.96153846153846
477595700	1441067181	30.978602000000002	122.47084000000001	0.3	353.4	64.0
477595700	1441067182	30.97860339092855	122.47083949731125	0.29972375690607733	352.9795580110498	64.02762430939227
477595700	1441067183	30.978604771453554	122.47083899336398	0.2994475138121547	352.5591160220994	64.05524861878453
477595700	1441067184	30.978606141602324	122.47083848817596	0.299171270718232	352.1386740331492	64.0828729281768
477595700	1441067185	30.9786075014022	122.47083798176493	0.29889502762430936	351.7182320441989	64.11049723756906
477595700	1441067186	30.978608850880512	122.47083747414864	0.2986187845303867	351.2977900552486	64.13812154696133
477595700	1441067187	30.97861019006456	122.47083696534484	0.2983425414364641	350.8773480662984	64.1657458563536
477595700	1441067188	30.978611518981683	122.4708364553713	0.29806629834254145	350.4569060773481	64.19337016574586
477595700	1441067189	30.978612837659227	122.47083594424578	0.2977900552486188	350.0364640883978	64.22099447513813
477595700	1441067190	30.97861414612449	122.470835431986	0.29751381215469613	349.6160220994475	64.2486187845304
477595700	1441067191	30.97861544440481	122.47083491860974	0.2972375690607735	349.1955801104972	64.27624309392266
477595700	1441067192	30.97861673252753	122.47083440413476	0.2969613259668508	348.775138121547	64.30386740331492
477595700	1441067193	30.978618010519938	122.4708338885788	0.29668508287292816	348.3546961325967	64.33149171270718
477595700	1441067194	30.9786192784094	122.47083337195961	0.2964088397790055	347.9342541436464	64.35911602209944
477595700	1441067195	30.978620536223215	122.47083285429495	0.29613259668508285	347.5138121546961	64.38674033149171
477595700	1441067196	30.978621783988714	122.47083233560257	0.2958563535911602	347.0933701657459	64.41436464088397
477595700	1441067197	30.978623021733235	122.47083181590023	0.29558011049723754	346.6729281767956	64.44198895027624
477595700	1441067198	30.978624249484096	122.47083129520567	0.29530386740331493	346.2524861878453	64.4696132596685
477595700	1441067199	30.97862546726861	122.47083077353669	0.2950276243093923	345.832044198895	64.49723756906077
477595700	1441067200	30.978626675114143	122.47083025091096	0.2947513812154696	345.4116022099447	64.52486187845304
477595700	1441067201	30.97862787304797	122.47082972734633	0.29447513812154696	344.9911602209945	64.5524861878453
477595700	1441067202	30.978629061097458	122.47082920286047	0.2941988950276243	344.5707182320442	64.58011049723757
477595700	1441067203	30.978630239289892	122.47082867747118	0.29392265193370165	344.1502762430939	64.60773480662984
477595700	1441067204	30.97863140765265	122.47082815119623	0.293646408839779	343.7298342541437	64.6353591160221
477595700	1441067205	30.978632566213022	122.47082762405333	0.29337016574585634	343.3093922651933	64.66298342541437
477595700	1441067206	30.978633714998338	122.47082709606023	0.2930939226519337	342.8889502762431	64.69060773480663
477595700	1441067207	30.97863485403594	122.47082656723472	0.292817679558011	342.4685082872928	64.7182320441989
477595700	1441067208	30.97863598335315	122.47082603759456	0.29254143646408837	342.0480662983425	64.74585635359117
477595700	1441067209	30.978637102977277	122.47082550715746	0.2922651933701657	341.62762430939233	64.77348066298343
477595700	1441067210	30.978638212935657	122.47082497594121	0.2919889502762431	341.2071823204419	64.8011049723757
477595700	1441067211	30.978639313255616	122.47082444396354	0.29171270718232045	340.7867403314917	64.82872928176796
477595700	1441067212	30.978640403964487	122.4708239112422	0.2914364640883978	340.3662983425414	64.85635359116023
477595700	1441067213	30.978641485089597	122.47082337779497	0.29116022099447514	339.9458563535911	64.8839779005525
477595700	1441067214	30.978642556658258	122.47082284363962	0.2908839779005525	339.52541436464094	64.91160220994476
477595700	1441067215	30.978643618697802	122.47082230879386	0.2906077348066298	339.1049723756905	64.93922651933703
477595700	1441067216	30.978644671235564	122.47082177327545	0.29033149171270717	338.68453038674033	64.96685082872929
477595700	1441067217	30.97864571429886	122.47082123710214	0.2900552486187845	338.26408839779015	64.99447513812156
477595700	1441067218	30.97864674791502	122.47082070029171	0.28977900552486185	337.84364640883973	65.02209944751381
477595700	1441067219	30.97864777211135	122.47082016286191	0.2895027624309392	337.42320441988954	65.04972375690608
477595700	1441067220	30.97864878691523	122.47081962483047	0.28922651933701654	337.00276243093924	65.07734806629834
477595700	1441067221	30.978649792353938	122.47081908621517	0.28895027624309394	336.58232044198894	65.10497237569061
477595700	1441067222	30.97865078845481	122.47081854703377	0.2886740331491713	336.16187845303875	65.13259668508287
477595700	1441067223	30.978651775245183	122.47081800730398	0.2883977900552486	335.74143646408834	65.16022099447514
477595700	1441067224	30.978652752752375	122.47081746704357	0.28812154696132597	335.32099447513815	65.1878453038674
477595700	1441067225	30.978653721003706	122.47081692627033	0.2878453038674033	334.90055248618785	65.21546961325967
477595700	1441067226	30.978654680026512	122.47081638500198	0.28756906077348066	334.48011049723755	65.24309392265194
477595700	1441067227	30.97865562984812	122.47081584325628	0.287292817679558	334.05966850828736	65.2707182320442
477595700	1441067228	30.978656570495854	122.47081530105098	0.28701657458563534	333.63922651933694	65.29834254143647
477595700	1441067229	30.978657501997034	122.47081475840385	0.2867403314917127	333.21878453038676	65.32596685082873
477595700	1441067230	30.978658424379006	122.47081421533264	0.28646408839779003	332.79834254143645	65.353591160221
477595700	1441067231	30.978659337669075	122.47081367185508	0.28618784530386737	332.37790055248615	65.38121546961327
477595700	1441067232	30.97866024189457	122.47081312798893	0.28591160220994477	331.95745856353597	65.40883977900553
477595700	1441067233	30.97866113708282	122.47081258375198	0.2856353591160221	331.53701657458566	65.4364640883978
477595700	1441067234	30.978662023261155	122.47081203916196	0.28535911602209946	331.11657458563536	65.46408839779006
477595700	1441067235	30.9786629004569	122.47081149423659	0.2850828729281768	330.69613259668506	65.49171270718233
477595700	1441067236	30.97866376869737	122.47081094899369	0.28480662983425414	330.27569060773476	65.5193370165746
477595700	1441067237	30.978664628009927	122.47081040345095	0.2845303867403315	329.8552486187846	65.54696132596686
477595700	1441067238	30.978665478421842	122.47080985762616	0.28425414364640883	329.43480662983427	65.57458563535913
477595700	1441067239	30.978666319960485	122.4708093115371	0.2839779005524862	329.01436464088397	65.6022099447514
477595700	1441067240	30.978667152653163	122.47080876520147	0.2837016574585635	328.59392265193367	65.62983425414366
477595700	1441067241	30.978667976527216	122.47080821863703	0.28342541436464086	328.1734806629835	65.65745856353593
477595700	1441067242	30.978668791609934	122.47080767186156	0.2831491712707182	327.7530386740332	65.68508287292818
477595700	1441067243	30.978669597928686	122.47080712489283	0.28287292817679555	327.3325966850829	65.71270718232044
477595700	1441067244	30.978670395510786	122.47080657774852	0.28259668508287294	326.9121546961326	65.74033149171271
477595700	1441067245	30.978671184383547	122.47080603044645	0.2823204419889503	326.4917127071823	65.76795580110497
477595700	1441067246	30.978671964574318	122.47080548300437	0.28204419889502763	326.0712707182321	65.79558011049724
477595700	1441067247	30.97867273611041	122.47080493544	0.281767955801105	325.6508287292818	65.8232044198895
477595700	1441067248	30.978673499019138	122.4708043877711	0.2814917127071823	325.2303867403315	65.85082872928177
477595700	1441067249	30.978674253327846	122.47080384001546	0.28121546961325966	324.8099447513813	65.87845303867404
477595700	1441067250	30.978674999063852	122.4708032921908	0.280939226519337	324.3895027624309	65.9060773480663
477595700	1441067251	30.978675736254488	122.4708027443149	0.28066298342541435	323.9690607734807	65.93370165745857
477595700	1441067252	30.978676464927076	122.47080219640547	0.2803867403314917	323.5486187845304	65.96132596685084
477595700	1441067253	30.978677185108953	122.47080164848029	0.28011049723756903	323.1281767955801	65.9889502762431
477595700	1441067254	30.978677896827428	122.47080110055713	0.2798342541436464	322.7077348066299	66.01657458563535
477595700	1441067255	30.978678600109834	122.47080055265374	0.2795580110497238	322.2872928176795	66.04419889502762
477595700	1441067256	30.978679294983497	122.47080000478783	0.2792817679558011	321.8668508287293	66.07182320441989
477595700	1441067257	30.978679981475754	122.4707994569772	0.27900552486187846	321.446408839779	66.09944751381215
477595700	1441067258	30.97868065961391	122.4707989092396	0.2787292817679558	321.0259668508287	66.12707182320442
477595700	1441067259	30.978681329425303	122.47079836159277	0.27845303867403315	320.6055248618785	66.15469613259668
477595700	1441067260	30.97868199093725	122.47079781405446	0.2781767955801105	320.1850828729281	66.18232044198895
477595700	1441067261	30.97868264417711	122.47079726664245	0.27790055248618784	319.7646408839779	66.20994475138122
477595700	1441067262	30.978683289172174	122.47079671937446	0.2776243093922652	319.3441988950277	66.23756906077348
477595700	1441067263	30.978683925949774	122.47079617226824	0.2773480662983425	318.9237569060773	66.26519337016575
477595700	1441067264	30.978684554537242	122.47079562534158	0.27707182320441986	318.5033149171271	66.29281767955801
477595700	1441067265	30.978685174961903	122.47079507861223	0.2767955801104972	318.0828729281768	66.32044198895028
477595700	1441067266	30.97868578725109	122.47079453209791	0.2765193370165746	317.6624309392265	66.34806629834253
477595700	1441067267	30.97868639143212	122.4707939858164	0.27624309392265195	317.2419889502763	66.3756906077348
477595700	1441067268	30.978686987532328	122.47079343978547	0.2759668508287293	316.8215469613259	66.40331491712706
477595700	1441067269	30.97868757557902	122.47079289402282	0.27569060773480664	316.4011049723757	66.43093922651933
477595700	1441067270	30.978688155599553	122.47079234854627	0.275414364640884	315.9806629834254	66.4585635359116
477595700	1441067271	30.97868872762123	122.4707918033735	0.2751381215469613	315.5602209944751	66.48618784530386
477595700	1441067272	30.978689291671376	122.47079125852234	0.27486187845303867	315.13977900552493	66.51381215469613
477595700	1441067273	30.978689847777336	122.47079071401049	0.274585635359116	314.7193370165746	66.54143646408839
477595700	1441067274	30.978690395966417	122.4707901698557	0.27430939226519335	314.2988950276243	66.56906077348066
477595700	1441067275	30.978690936265956	122.47078962607578	0.2740331491712707	313.878453038674	66.59668508287292
477595700	1441067276	30.978691468703282	122.47078908268843	0.27375690607734804	313.4580110497237	66.62430939226519
477595700	1441067277	30.978691993305695	122.47078853971144	0.27348066298342544	313.03756906077354	66.65193370165746
477595700	1441067278	30.978692510100572	122.47078799716252	0.2732044198895028	312.61712707182323	66.67955801104972
477595700	1441067279	30.978693019115195	122.47078745505947	0.2729281767955801	312.19668508287293	66.70718232044199
477595700	1441067280	30.978693520376897	122.47078691342001	0.27265193370165747	311.77624309392263	66.73480662983425
477595700	1441067281	30.978694013913028	122.47078637226191	0.2723756906077348	311.35580110497233	66.76243093922652
477595700	1441067282	30.978694499750876	122.47078583160292	0.27209944751381215	310.93535911602214	66.79005524861878
477595700	1441067283	30.9786949779178	122.4707852914608	0.2718232044198895	310.51491712707184	66.81767955801105
477595700	1441067284	30.978695448441123	122.47078475185332	0.27154696132596684	310.09447513812154	66.84530386740332
477595700	1441067285	30.978695911348147	122.47078421279818	0.2712707182320442	309.67403314917124	66.87292817679558
477595700	1441067286	30.97869636666623	122.4707836743132	0.2709944751381215	309.25359116022105	66.90055248618785
477595700	1441067287	30.978696814422687	122.47078313641606	0.27071823204419887	308.83314917127075	66.92817679558011
477595700	1441067288	30.97869725464483	122.47078259912458	0.27044198895027627	308.41270718232045	66.95580110497238
477595700	1441067289	30.978697687359983	122.47078206245648	0.2701657458563536	307.99226519337014	66.98342541436465
477595700	1441067290	30.978698112595488	122.47078152642953	0.26988950276243096	307.57182320441984	67.0110497237569
477595700	1441067291	30.97869853037868	122.47078099106147	0.2696132596685083	307.15138121546966	67.03867403314916
477595700	1441067292	30.978698940736866	122.47078045637005	0.26933701657458564	306.73093922651935	67.06629834254143
477595700	1441067293	30.978699343697368	122.47077992237304	0.269060773480663	306.31049723756905	67.0939226519337
477595700	1441067294	30.978699739287535	122.4707793890882	0.26878453038674033	305.89005524861886	67.12154696132596
477595700	1441067295	30.978700127534683	122.47077885653326	0.26850828729281767	305.46961325966845	67.14917127071823
477595700	1441067296	30.978700508466137	122.470778324726	0.268232044198895	305.04917127071826	67.1767955801105
477595700	1441067297	30.97870088210922	122.47077779368412	0.26795580110497236	304.62872928176796	67.20441988950276
477595700	1441067298	30.978701248491245	122.47077726342546	0.2676795580110497	304.20828729281766	67.23204419889503
477595700	1441067299	30.978701607639568	122.47077673396768	0.2674033149171271	303.78784530386747	67.25966850828729
477595700	1441067300	30.9787019595815	122.4707762053286	0.26712707182320444	303.36740331491706	67.28729281767956
477595700	1441067301	30.97870230434437	122.47077567752596	0.2668508287292818	302.94696132596687	67.31491712707182
477595700	1441067302	30.9787026419555	122.47077515057751	0.26657458563535913	302.5265193370167	67.34254143646409
477595700	1441067303	30.978702972442218	122.47077462450099	0.2662983425414365	302.10607734806626	67.37016574585635
477595700	1441067304	30.978703295831846	122.47077409931418	0.2660220994475138	301.6856353591161	67.39779005524862
477595700	1441067305	30.97870361215173	122.47077357503481	0.26574585635359116	301.26519337016566	67.42541436464089
477595700	1441067306	30.978703921429165	122.47077305168065	0.2654696132596685	300.8447513812155	67.45303867403315
477595700	1441067307	30.978704223691494	122.47077252926942	0.26519337016574585	300.4243093922653	67.48066298342542
477595700	1441067308	30.978704518966055	122.47077200781894	0.2649171270718232	300.00386740331487	67.50828729281768
477595700	1441067309	30.978704807280142	122.4707714873469	0.26464088397790053	299.5834254143647	67.53591160220995
477595700	1441067310	30.978705088661112	122.47077096787106	0.26436464088397793	299.1629834254144	67.56353591160222
477595700	1441067311	30.978705363136275	122.47077044940923	0.2640883977900552	298.7425414364641	67.59116022099448
477595700	1441067312	30.978705630732975	122.47076993197909	0.2638121546961326	298.3220994475139	67.61878453038675
477595700	1441067313	30.97870589147852	122.47076941559845	0.26353591160220996	297.9016574585635	67.64640883977901
477595700	1441067314	30.97870614540024	122.47076890028507	0.2632596685082873	297.4812154696133	67.67403314917128
477595700	1441067315	30.978706392525464	122.47076838605662	0.26298342541436465	297.060773480663	67.70165745856353
477595700	1441067316	30.978706632881508	122.47076787293094	0.262707182320442	296.6403314917127	67.7292817679558
477595700	1441067317	30.978706866495703	122.47076736092575	0.26243093922651933	296.2198895027625	67.75690607734806
477595700	1441067318	30.9787070933954	122.4707668500588	0.2621546961325967	295.7994475138122	67.78453038674033
477595700	1441067319	30.978707313607877	122.47076634034786	0.261878453038674	295.3790055248619	67.8121546961326
477595700	1441067320	30.978707527160516	122.47076583181068	0.26160220994475136	294.9585635359116	67.83977900552486
477595700	1441067321	30.978707734080597	122.470765324465	0.26132596685082876	294.5381215469613	67.86740331491713
477595700	1441067322	30.978707934395473	122.47076481832862	0.26104972375690605	294.117679558011	67.89502762430939
477595700	1441067323	30.978708128132467	122.47076431341922	0.26077348066298345	293.6972375690608	67.92265193370166
477595700	1441067324	30.978708315318887	122.4707638097546	0.2604972375690608	293.2767955801105	67.95027624309392
477595700	1441067325	30.978708495982076	122.4707633073525	0.26022099447513813	292.8563535911602	67.97790055248619
477595700	1441067326	30.978708670149345	122.47076280623067	0.2599447513812155	292.4359116022099	68.00552486187846
477595700	1441067327	30.978708837848043	122.47076230640688	0.2596685082872928	292.0154696132597	68.03314917127072
477595700	1441067328	30.97870899910548	122.47076180789887	0.25939226519337016	291.5950276243094	68.06077348066299
477595700	1441067329	30.97870915394899	122.47076131072441	0.2591160220994475	291.1745856353591	68.08839779005525
477595700	1441067330	30.978709302405896	122.47076081490125	0.25883977900552485	290.7541436464088	68.11602209944752
477595700	1441067331	30.97870944450351	122.47076032044714	0.2585635359116022	290.3337016574586	68.14364640883979
477595700	1441067332	30.978709580269186	122.47075982737981	0.25828729281767954	289.9132596685082	68.17127071823205
477595700	1441067333	30.978709709730236	122.47075933571705	0.2580110497237569	289.492817679558	68.19889502762432
477595700	1441067334	30.97870983291398	122.47075884547658	0.2577348066298343	289.0723756906077	68.22651933701658
477595700	1441067335	30.978709949847755	122.47075835667619	0.2574585635359116	288.6519337016574	68.25414364640885
477595700	1441067336	30.97871006055889	122.47075786933361	0.25718232044198897	288.2314917127072	68.28176795580112
477595700	1441067337	30.978710165074688	122.4707573834666	0.2569060773480663	287.8110497237569	68.30939226519337
477595700	1441067338	30.978710263422503	122.47075689909292	0.25662983425414365	287.3906077348066	68.33701657458563
477595700	1441067339	30.978710355629634	122.47075641623032	0.256353591160221	286.97016574585643	68.3646408839779
477595700	1441067340	30.978710441723436	122.47075593489654	0.25607734806629834	286.549723756906	68.39226519337016
477595700	1441067341	30.978710521731212	122.47075545510936	0.2558011049723757	286.12928176795583	68.41988950276243
477595700	1441067342	30.978710595680298	122.4707549768865	0.255524861878453	285.70883977900553	68.4475138121547
477595700	1441067343	30.978710663598036	122.47075450024573	0.25524861878453037	285.2883977900552	68.47513812154696
477595700	1441067344	30.978710725511725	122.47075402520483	0.2549723756906077	284.86795580110504	68.50276243093923
477595700	1441067345	30.978710781448704	122.4707535517815	0.2546961325966851	284.4475138121546	68.5303867403315
477595700	1441067346	30.978710831436295	122.47075307999354	0.25441988950276245	284.02707182320444	68.55801104972376
477595700	1441067347	30.97871087550183	122.4707526098587	0.2541436464088398	283.60662983425425	68.58563535911603
477595700	1441067348	30.97871091367262	122.4707521413947	0.25386740331491714	283.18618784530383	68.61325966850829
477595700	1441067349	30.97871094597602	122.47075167461932	0.2535911602209945	282.76574585635365	68.64088397790056
477595700	1441067350	30.978710972439327	122.47075120955031	0.2533149171270718	282.34530386740323	68.66850828729282
477595700	1441067351	30.978710993089887	122.47075074620544	0.25303867403314917	281.92486187845304	68.69613259668509
477595700	1441067352	30.978711007955017	122.47075028460242	0.2527624309392265	281.50441988950274	68.72375690607736
477595700	1441067353	30.978711017062054	122.47074982475903	0.25248618784530386	281.08397790055244	68.75138121546962
477595700	1441067354	30.9787110204383	122.47074936669304	0.2522099447513812	280.66353591160225	68.77900552486189
477595700	1441067355	30.978711018111095	122.47074891042217	0.25193370165745854	280.24309392265195	68.80662983425415
477595700	1441067356	30.978711010107784	122.47074845596421	0.25165745856353594	279.82265193370165	68.83425414364642
477595700	1441067357	30.978710996455664	122.47074800333688	0.2513812154696133	279.40220994475146	68.86187845303868
477595700	1441067358	30.978710977182065	122.47074755255797	0.2511049723756906	278.98176795580105	68.88950276243095
477595700	1441067359	30.978710952314337	122.47074710364518	0.25082872928176797	278.56132596685086	68.91712707182322
477595700	1441067360	30.97871092187978	122.47074665661631	0.2505524861878453	278.14088397790056	68.94475138121548
477595700	1441067361	30.978710885905723	122.47074621148911	0.25027624309392266	277.72044198895026	68.97237569060775
477595700	1441067362	30.97871084441952	122.47074576828132	0.25	277.29999999999995	69.00000000000001
477595700	1441067363	30.97871079744848	122.4707453270107	0.24972375690607734	276.87955801104977	69.02762430939227
477595700	1441067364	30.9787107450199	122.47074488769498	0.2494475138121547	276.45911602209947	69.05524861878453
477595700	1441067365	30.978710687161144	122.47074445035194	0.24917127071823206	276.03867403314916	69.0828729281768
477595700	1441067366	30.978710623899527	122.47074401499935	0.2488950276243094	275.61823204419886	69.11049723756906
477595700	1441067367	30.97871055526238	122.47074358165493	0.24861878453038674	275.1977900552487	69.13812154696133
477595700	1441067368	30.978710481277034	122.47074315033645	0.2483425414364641	274.7773480662984	69.1657458563536
477595700	1441067369	30.97871040197078	122.47074272106164	0.24806629834254146	274.35690607734807	69.19337016574586
477595700	1441067370	30.978710317370968	122.47074229384829	0.2477900552486188	273.93646408839777	69.22099447513813
477595700	1441067371	30.97871022750493	122.47074186871416	0.24751381215469614	273.5160220994476	69.2486187845304
477595700	1441067372	30.97871013240001	122.47074144567695	0.2472375690607735	273.09558011049717	69.27624309392266
477595700	1441067373	30.9787100320835	122.47074102475446	0.24696132596685083	272.675138121547	69.30386740331492
477595700	1441067374	30.97870992658273	122.47074060596441	0.24668508287292817	272.2546961325967	69.33149171270719
477595700	1441067375	30.978709815925036	122.47074018932457	0.24640883977900552	271.8342541436464	69.35911602209946
477595700	1441067376	30.978709700137745	122.47073977485272	0.2461325966850829	271.4138121546962	69.38674033149172
477595700	1441067377	30.978709579248182	122.47073936256658	0.24585635359116023	270.9933701657459	69.41436464088397
477595700	1441067378	30.97870945328367	122.4707389524839	0.24558011049723757	270.5729281767956	69.44198895027624
477595700	1441067379	30.978709322271538	122.47073854462246	0.24530386740331492	270.1524861878453	69.4696132596685
477595700	1441067380	30.978709186239108	122.47073813899999	0.24502762430939226	269.732044198895	69.49723756906077
477595700	1441067381	30.97870904521372	122.47073773563426	0.24475138121546963	269.3116022099448	69.52486187845304
477595700	1441067382	30.978708899222685	122.470737334543	0.24447513812154698	268.8911602209944	69.5524861878453
477595700	1441067383	30.97870874829333	122.47073693574401	0.24419889502762432	268.4707182320442	69.58011049723757
477595700	1441067384	30.978708592452982	122.47073653925503	0.24392265193370166	268.050276243094	69.60773480662984
477595700	1441067385	30.978708431728975	122.47073614509378	0.243646408839779	267.6298342541436	69.6353591160221
477595700	1441067386	30.97870826614863	122.470735753278	0.24337016574585635	267.2093922651934	69.66298342541435
477595700	1441067387	30.978708095739265	122.47073536382553	0.2430939226519337	266.7889502762431	69.69060773480662
477595700	1441067388	30.978707920528223	122.47073497675403	0.24281767955801106	266.3685082872928	69.71823204419888
477595700	1441067389	30.978707740542834	122.47073459208131	0.2425414364640884	265.9480662983426	69.74585635359115
477595700	1441067390	30.978707555810388	122.4707342098251	0.24226519337016575	265.5276243093922	69.77348066298342
477595700	1441067391	30.978707366358243	122.47073383000316	0.2419889502762431	265.107182320442	69.80110497237568
477595700	1441067392	30.978707172213724	122.47073345263327	0.24171270718232046	264.6867403314917	69.82872928176795
477595700	1441067393	30.978706973404154	122.47073307773313	0.2414364640883978	264.2662983425414	69.85635359116021
477595700	1441067394	30.97870676995685	122.47073270532053	0.24116022099447515	263.8458563535912	69.88397790055248
477595700	1441067395	30.97870656189915	122.47073233541325	0.2408839779005525	263.4254143646408	69.91160220994475
477595700	1441067396	30.978706349258367	122.47073196802894	0.24060773480662984	263.0049723756906	69.93922651933701
477595700	1441067397	30.978706132061838	122.47073160318548	0.24033149171270718	262.5845303867404	69.96685082872928
477595700	1441067398	30.97870591033688	122.47073124090056	0.24005524861878452	262.16408839779	69.99447513812154
477595700	1441067399	30.97870568411083	122.47073088119191	0.2397790055248619	261.7436464088398	70.02209944751381
477595700	1441067400	30.978705453410996	122.47073052407735	0.23950276243093924	261.3232044198895	70.04972375690608
477595700	1441067401	30.978705218264746	122.47073016957458	0.23922651933701658	260.9027624309392	70.07734806629834
477595700	1441067402	30.978704978699348	122.47072981770137	0.23895027624309392	260.4823204419889	70.10497237569061
477595700	1441067403	30.97870473474218	122.4707294684755	0.2386740331491713	260.0618784530386	70.13259668508287
477595700	1441067404	30.978704486420543	122.47072912191467	0.23839779005524864	259.64143646408843	70.16022099447514
477595700	1441067405	30.978704233761746	122.47072877803667	0.23812154696132598	259.2209944751381	70.1878453038674
477595700	1441067406	30.978703976793156	122.47072843685926	0.23784530386740332	258.8005524861878	70.21546961325967
477595700	1441067407	30.978703715542075	122.47072809840014	0.23756906077348067	258.38011049723764	70.24309392265194
477595700	1441067408	30.978703450035827	122.47072776267716	0.237292817679558	257.95966850828734	70.2707182320442
477595700	1441067409	30.97870318030175	122.47072742970799	0.23701657458563535	257.53922651933703	70.29834254143647
477595700	1441067410	30.978702906367154	122.47072709951041	0.2367403314917127	257.11878453038673	70.32596685082873
477595700	1441067411	30.978702628259395	122.47072677210218	0.23646408839779007	256.69834254143643	70.35359116022099
477595700	1441067412	30.97870234600577	122.47072644750105	0.2361878453038674	256.27790055248613	70.38121546961325
477595700	1441067413	30.9787020596336	122.47072612572477	0.23591160220994475	255.85745856353594	70.40883977900552
477595700	1441067414	30.97870176917024	122.47072580679108	0.23563535911602213	255.43701657458564	70.43646408839778
477595700	1441067415	30.978701474643003	122.47072549071777	0.23535911602209947	255.01657458563534	70.46408839779005
477595700	1441067416	30.978701176079202	122.47072517752257	0.2350828729281768	254.59613259668515	70.49171270718232
477595700	1441067417	30.978700873506188	122.47072486722323	0.23480662983425415	254.17569060773485	70.51933701657458
477595700	1441067418	30.978700566951268	122.47072455983752	0.2345303867403315	253.75524861878455	70.54696132596685
477595700	1441067419	30.978700256441787	122.47072425538317	0.23425414364640884	253.33480662983425	70.57458563535911
477595700	1441067420	30.978699942005054	122.47072395387796	0.23397790055248618	252.91436464088395	70.60220994475138
477595700	1441067421	30.978699623668387	122.47072365533963	0.23370165745856353	252.49392265193376	70.62983425414365
477595700	1441067422	30.978699301459137	122.47072335978595	0.2334254143646409	252.07348066298334	70.65745856353591
477595700	1441067423	30.97869897540462	122.47072306723463	0.23314917127071824	251.65303867403316	70.68508287292818
477595700	1441067424	30.97869864553216	122.47072277770347	0.23287292817679558	251.23259668508285	70.71270718232044
477595700	1441067425	30.978698311869078	122.4707224912102	0.23259668508287296	250.81215469613255	70.74033149171271
477595700	1441067426	30.978697974442714	122.47072220777258	0.2323204419889503	250.39171270718236	70.76795580110497
477595700	1441067427	30.978697633280376	122.47072192740836	0.23204419889502764	249.97127071823206	70.79558011049724
477595700	1441067428	30.978697288409418	122.47072165013532	0.23176795580110499	249.55082872928176	70.8232044198895
477595700	1441067429	30.97869693985713	122.47072137597117	0.23149171270718233	249.13038674033157	70.85082872928177
477595700	1441067430	30.978696587650877	122.47072110493369	0.23121546961325967	248.70994475138116	70.87845303867404
477595700	1441067431	30.97869623181795	122.4707208370406	0.23093922651933702	248.28950276243097	70.9060773480663
477595700	1441067432	30.978695872385686	122.47072057230973	0.23066298342541436	247.86906077348067	70.93370165745857
477595700	1441067433	30.978695509381435	122.47072031075875	0.23038674033149173	247.44861878453037	70.96132596685084
477595700	1441067434	30.978695142832496	122.47072005240548	0.23011049723756907	247.02817679558018	70.98895027624309
477595700	1441067435	30.978694772766193	122.47071979726762	0.22983425414364642	246.60773480662976	71.01657458563535
477595700	1441067436	30.978694399209875	122.47071954536295	0.2295580110497238	246.18729281767958	71.04419889502762
477595700	1441067437	30.978694022190847	122.47071929670922	0.22928176795580113	245.7668508287294	71.07182320441989
477595700	1441067438	30.978693641736445	122.47071905132418	0.22900552486187847	245.34640883977897	71.09944751381215
477595700	1441067439	30.978693257874003	122.4707188092256	0.22872928176795582	244.9259668508288	71.12707182320442
477595700	1441067440	30.978692870630823	122.47071857043122	0.22845303867403316	244.50552486187848	71.15469613259668
477595700	1441067441	30.978692480034255	122.47071833495878	0.2281767955801105	244.08508287292818	71.18232044198895
477595700	1441067442	30.978692086111618	122.47071810282607	0.22790055248618785	243.66464088397788	71.20994475138122
477595700	1441067443	30.97869168889024	122.4707178740508	0.2276243093922652	243.24419889502758	71.23756906077348
477595700	1441067444	30.97869128839742	122.47071764865075	0.22734806629834253	242.8237569060774	71.26519337016575
477595700	1441067445	30.97869088466054	122.47071742664367	0.2270718232044199	242.4033149171271	71.29281767955801
477595700	1441067446	30.97869047770687	122.4707172080473	0.22679558011049725	241.9828729281768	71.32044198895028
477595700	1441067447	30.97869006756377	122.47071699287943	0.22651933701657462	241.5624309392266	71.34806629834254
477595700	1441067448	30.978689654258567	122.47071678115779	0.22624309392265196	241.1419889502762	71.37569060773481
477595700	1441067449	30.978689237818575	122.47071657290013	0.2259668508287293	240.721546961326	71.40331491712708
477595700	1441067450	30.978688818271117	122.47071636812419	0.22569060773480665	240.3011049723757	71.43093922651934
477595700	1441067451	30.978688395643513	122.47071616684775	0.225414364640884	239.8806629834254	71.45856353591161
477595700	1441067452	30.97868796996311	122.47071596908857	0.22513812154696133	239.4602209944751	71.48618784530387
477595700	1441067453	30.978687541257223	122.47071577486436	0.22486187845303868	239.0397790055249	71.51381215469614
477595700	1441067454	30.97868710955318	122.47071558419293	0.22458563535911602	238.6193370165746	71.5414364640884
477595700	1441067455	30.97868667487831	122.470715397092	0.22430939226519336	238.1988950276243	71.56906077348067
477595700	1441067456	30.978686237259936	122.4707152135793	0.22403314917127073	237.778453038674	71.59668508287294
477595700	1441067457	30.978685796725376	122.47071503367265	0.22375690607734808	237.3580110497238	71.6243093922652
477595700	1441067458	30.978685353301966	122.47071485738975	0.22348066298342542	236.9375690607735	71.65193370165747
477595700	1441067459	30.97868490701704	122.47071468474837	0.2232044198895028	236.5171270718232	71.67955801104974
477595700	1441067460	30.97868445789792	122.47071451576626	0.22292817679558014	236.0966850828729	71.70718232044199
477595700	1441067461	30.978684005971925	122.47071435046117	0.22265193370165748	235.67624309392272	71.73480662983425
477595700	1441067462	30.97868355126636	122.47071418885086	0.22237569060773482	235.2558011049723	71.76243093922652
477595700	1441067463	30.97868309380859	122.47071403095309	0.22209944751381216	234.83535911602212	71.79005524861878
477595700	1441067464	30.978682633625944	122.47071387678564	0.2218232044198895	234.41491712707182	71.81767955801105
477595700	1441067465	30.97868217074571	122.47071372636618	0.22154696132596685	233.99447513812152	71.84530386740332
477595700	1441067466	30.978681705195232	122.47071357971257	0.2212707182320442	233.57403314917133	71.87292817679558
477595700	1441067467	30.978681237001844	122.47071343684246	0.22099447513812157	233.15359116022103	71.90055248618785
477595700	1441067468	30.978680766192866	122.47071329777367	0.2207182320441989	232.73314917127072	71.92817679558011
477595700	1441067469	30.978680292795616	122.47071316252394	0.22044198895027625	232.31270718232054	71.95580110497238
477595700	1441067470	30.978679816837438	122.470713031111	0.22016574585635362	231.89226519337012	71.98342541436465
477595700	1441067471	30.978679338345657	122.47071290355264	0.21988950276243097	231.47182320441993	72.01104972375691
477595700	1441067472	30.978678857347592	122.47071277986659	0.2196132596685083	231.05138121546952	72.03867403314918
477595700	1441067473	30.978678373870547	122.47071266007062	0.21933701657458565	230.63093922651933	72.06629834254144
477595700	1441067474	30.9786778879419	122.47071254418248	0.219060773480663	230.21049723756914	72.09392265193371
477595700	1441067475	30.97867739958893	122.47071243221991	0.21878453038674034	229.79005524861873	72.12154696132598
477595700	1441067476	30.97867690883897	122.47071232420066	0.21850828729281768	229.36961325966854	72.14917127071824
477595700	1441067477	30.978676415719374	122.47071222014247	0.21823204419889503	228.94917127071824	72.17679558011051
477595700	1441067478	30.978675920257434	122.47071212006317	0.2179558011049724	228.52872928176794	72.20441988950277
477595700	1441067479	30.978675422480492	122.47071202398045	0.21767955801104974	228.10828729281775	72.23204419889504
477595700	1441067480	30.978674922415887	122.47071193191206	0.21740331491712708	227.68784530386733	72.2596685082873
477595700	1441067481	30.978674420090936	122.47071184387576	0.21712707182320445	227.26740331491715	72.28729281767956
477595700	1441067482	30.97867391553296	122.47071175988935	0.2168508287292818	226.84696132596684	72.31491712707182
477595700	1441067483	30.97867340876928	122.4707116799705	0.21657458563535914	226.42651933701654	72.34254143646409
477595700	1441067484	30.978672899827224	122.47071160413705	0.21629834254143648	226.00607734806636	72.37016574585635
477595700	1441067485	30.978672388734147	122.47071153240668	0.21602209944751383	225.58563535911605	72.39779005524862
477595700	1441067486	30.97867187551733	122.4707114647972	0.21574585635359117	225.16519337016575	72.42541436464089
477595700	1441067487	30.978671360204128	122.47071140132634	0.2154696132596685	224.74475138121556	72.45303867403315
477595700	1441067488	30.978670842821867	122.47071134201184	0.21519337016574586	224.32430939226515	72.48066298342542
477595700	1441067489	30.978670323397846	122.47071128687148	0.2149171270718232	223.90386740331496	72.50828729281768
477595700	1441067490	30.978669801959438	122.47071123592299	0.21464088397790057	223.48342541436466	72.53591160220995
477595700	1441067491	30.978669278533932	122.47071118918416	0.2143646408839779	223.06298342541436	72.56353591160222
477595700	1441067492	30.978668753148664	122.47071114667268	0.21408839779005528	222.64254143646406	72.59116022099448
477595700	1441067493	30.978668225830962	122.47071110840636	0.21381215469613263	222.22209944751376	72.61878453038675
477595700	1441067494	30.97866769660814	122.47071107440294	0.21353591160220997	221.80165745856357	72.64640883977901
477595700	1441067495	30.978667165507552	122.47071104468016	0.21325966850828731	221.38121546961327	72.67403314917128
477595700	1441067496	30.978666632556486	122.47071101925579	0.21298342541436466	220.96077348066297	72.70165745856355
477595700	1441067497	30.978666097782323	122.47071099814757	0.212707182320442	220.54033149171278	72.72928176795581
477595700	1441067498	30.978665561212342	122.47071098137327	0.21243093922651934	220.11988950276248	72.75690607734808
477595700	1441067499	30.978665022873876	122.47071096895061	0.2121546961325967	219.69944751381217	72.78453038674034
477595700	1441067500	30.97866448279426	122.47071096089739	0.21187845303867403	219.27900552486187	72.8121546961326
477595700	1441067501	30.97866394100082	122.47071095723133	0.2116022099447514	218.85856353591157	72.83977900552486
477595700	1441067502	30.978663397520894	122.4707109579702	0.21132596685082874	218.43812154696127	72.86740331491713
477595700	1441067503	30.97866285238178	122.47071096313175	0.2110497237569061	218.01767955801108	72.89502762430939
477595700	1441067504	30.97866230561082	122.47071097273371	0.21077348066298346	217.59723756906078	72.92265193370166
477595700	1441067505	30.978661757235336	122.47071098679388	0.2104972375690608	217.17679558011048	72.95027624309392
477595700	1441067506	30.978661207282677	122.47071100532997	0.21022099447513815	216.7563535911603	72.97790055248619
477595700	1441067507	30.97866065578013	122.47071102835979	0.2099447513812155	216.33591160221	73.00552486187846
477595700	1441067508	30.978660102755047	122.47071105590102	0.20966850828729283	215.9154696132597	73.03314917127072
477595700	1441067509	30.978659548234752	122.47071108797145	0.20939226519337018	215.4950276243094	73.06077348066297
477595700	1441067510	30.97865899224656	122.47071112458885	0.20911602209944752	215.07458563535909	73.08839779005524
477595700	1441067511	30.978658434817802	122.47071116577095	0.20883977900552486	214.6541436464089	73.1160220994475
477595700	1441067512	30.978657875975816	122.47071121153549	0.20856353591160223	214.23370165745848	73.14364640883977
477595700	1441067513	30.978657315747913	122.47071126190026	0.20828729281767958	213.8132596685083	73.17127071823204
477595700	1441067514	30.97865675416143	122.470711316883	0.20801104972375692	213.3928176795581	73.1988950276243
477595700	1441067515	30.97865619124369	122.47071137650144	0.2077348066298343	212.9723756906077	73.22651933701657
477595700	1441067516	30.978655627022004	122.47071144077336	0.20745856353591163	212.5519337016575	73.25414364640883
477595700	1441067517	30.97865506152372	122.47071150971651	0.20718232044198898	212.1314917127072	73.2817679558011
477595700	1441067518	30.97865449477616	122.47071158334866	0.20690607734806632	211.7110497237569	73.30939226519337
477595700	1441067519	30.978653926806643	122.47071166168753	0.20662983425414366	211.2906077348067	73.33701657458563
477595700	1441067520	30.9786533576425	122.47071174475087	0.206353591160221	210.8701657458563	73.3646408839779
477595700	1441067521	30.97865278731104	122.4707118325565	0.20607734806629835	210.4497237569061	73.39226519337016
477595700	1441067522	30.978652215839617	122.47071192512209	0.2058011049723757	210.0292817679558	73.41988950276243
477595700	1441067523	30.978651643255546	122.47071202246543	0.20552486187845306	209.6088397790055	73.4475138121547
477595700	1441067524	30.978651069586164	122.47071212460426	0.2052486187845304	209.18839779005532	73.47513812154696
477595700	1441067525	30.978650494858755	122.47071223155638	0.20497237569060775	208.7679558011049	73.50276243093923
477595700	1441067526	30.9786499191007	122.47071234333949	0.20469613259668512	208.34751381215472	73.5303867403315
477595700	1441067527	30.978649342339292	122.47071245997137	0.20441988950276246	207.92707182320453	73.55801104972376
477595700	1441067528	30.978648764601864	122.47071258146975	0.2041436464088398	207.5066298342541	73.58563535911603
477595700	1441067529	30.978648185915734	122.4707127078524	0.20386740331491715	207.08618784530393	73.61325966850828
477595700	1441067530	30.97864760630826	122.4707128391371	0.2035911602209945	206.66574585635362	73.64088397790054
477595700	1441067531	30.97864702580673	122.47071297534156	0.20331491712707184	206.24530386740332	73.66850828729281
477595700	1441067532	30.978646444438493	122.47071311648355	0.20303867403314918	205.82486187845302	73.69613259668508
477595700	1441067533	30.97864586223086	122.47071326258083	0.20276243093922652	205.40441988950272	73.72375690607734
477595700	1441067534	30.978645279211168	122.47071341365114	0.20248618784530387	204.98397790055253	73.7513812154696
477595700	1441067535	30.978644695406743	122.47071356971223	0.20220994475138124	204.56353591160223	73.77900552486187
477595700	1441067536	30.978644110844908	122.47071373078188	0.20193370165745858	204.14309392265193	73.80662983425414
477595700	1441067537	30.97864352555299	122.47071389687783	0.20165745856353595	203.72265193370174	73.8342541436464
477595700	1441067538	30.978642939558302	122.47071406801783	0.2013812154696133	203.30220994475144	73.86187845303867
477595700	1441067539	30.978642352888198	122.47071424421965	0.20110497237569064	202.88176795580114	73.88950276243094
477595700	1441067540	30.978641765569996	122.470714425501	0.20082872928176798	202.46132596685084	73.9171270718232
477595700	1441067541	30.978641177631015	122.47071461187967	0.20055248618784532	202.04088397790053	73.94475138121547
477595700	1441067542	30.97864058909857	122.47071480337343	0.20027624309392267	201.62044198895023	73.97237569060773
477595700	1441067543	30.97864	122.470715	0.2	201.20000000000005	74.0
477595700	1441067544	30.97863941036841	122.4707152017639	0.19941520467836257	201.08128654970756	73.9590643274854
477595700	1441067545	30.978638820260006	122.47071540861674	0.19883040935672516	200.96257309941518	73.91812865497076
477595700	1441067546	30.978638229736784	122.47071562049688	0.19824561403508772	200.8438596491228	73.87719298245614
477595700	1441067547	30.97863763886073	122.47071583734267	0.19766081871345031	200.72514619883043	73.83625730994153
477595700	1441067548	30.97863704769383	122.4707160590925	0.19707602339181288	200.60643274853805	73.79532163742691
477595700	1441067549	30.97863645629808	122.4707162856847	0.19649122807017544	200.48771929824557	73.75438596491227
477595700	1441067550	30.978635864735487	122.47071651705762	0.19590643274853803	200.3690058479532	73.71345029239767
477595700	1441067551	30.97863527306799	122.4707167531497	0.1953216374269006	200.25029239766081	73.67251461988305
477595700	1441067552	30.978634681357633	122.47071699389922	0.19473684210526318	200.13157894736844	73.63157894736842
477595700	1441067553	30.978634089666368	122.47071723924458	0.19415204678362574	200.01286549707606	73.5906432748538
477595700	1441067554	30.978633498056208	122.47071748912413	0.1935672514619883	199.89415204678357	73.54970760233918
477595700	1441067555	30.97863290658914	122.47071774347623	0.1929824561403509	199.7754385964912	73.50877192982456
477595700	1441067556	30.978632315327143	122.47071800223927	0.19239766081871346	199.65672514619882	73.46783625730994
477595700	1441067557	30.978631724332203	122.47071826535156	0.19181286549707605	199.53801169590645	73.42690058479532
477595700	1441067558	30.978631133666322	122.47071853275153	0.1912280701754386	199.41929824561407	73.38596491228071
477595700	1441067559	30.978630543391485	122.4707188043775	0.19064327485380117	199.3005847953217	73.34502923976608
477595700	1441067560	30.97862995356968	122.47071908016783	0.19005847953216376	199.1818713450292	73.30409356725147
477595700	1441067561	30.978629364262904	122.47071936006088	0.18947368421052632	199.06315789473683	73.26315789473685
477595700	1441067562	30.97862877553315	122.47071964399503	0.1888888888888889	198.94444444444446	73.22222222222221
477595700	1441067563	30.978628187442386	122.47071993190863	0.18830409356725147	198.82573099415208	73.18128654970761
477595700	1441067564	30.978627600052604	122.47072022374005	0.18771929824561404	198.7070175438597	73.14035087719299
477595700	1441067565	30.978627013425825	122.47072051942764	0.18713450292397663	198.58830409356722	73.09941520467837
477595700	1441067566	30.97862642762401	122.4707208189098	0.1865497076023392	198.46959064327484	73.05847953216374
477595700	1441067567	30.978625842709167	122.47072112212484	0.18596491228070178	198.35087719298247	73.01754385964912
477595700	1441067568	30.978625258743254	122.47072142901115	0.18538011695906434	198.2321637426901	72.97660818713452
477595700	1441067569	30.978624675788303	122.47072173950707	0.1847953216374269	198.11345029239772	72.93567251461988
477595700	1441067570	30.978624093906276	122.470722053551	0.1842105263157895	197.99473684210523	72.89473684210526
477595700	1441067571	30.978623513159167	122.47072237108127	0.18362573099415205	197.87602339181285	72.85380116959065
477595700	1441067572	30.978622933608964	122.47072269203628	0.18304093567251462	197.75730994152048	72.81286549707602
477595700	1441067573	30.97862235531766	122.47072301635434	0.1824561403508772	197.638596491228	72.77192982456141
477595700	1441067574	30.97862177834726	122.47072334397383	0.18187134502923977	197.51988304093572	72.73099415204679
477595700	1441067575	30.978621202759726	122.47072367483314	0.18128654970760236	197.40116959064335	72.69005847953215
477595700	1441067576	30.97862062861707	122.47072400887062	0.18070175438596492	197.28245614035086	72.64912280701755
477595700	1441067577	30.978620055981256	122.47072434602461	0.1801169590643275	197.16374269005848	72.60818713450293
477595700	1441067578	30.978619484914297	122.47072468623348	0.17953216374269007	197.0450292397661	72.5672514619883
477595700	1441067579	30.978618915478176	122.47072502943561	0.17894736842105263	196.92631578947373	72.52631578947368
477595700	1441067580	30.97861834773489	122.47072537556937	0.17836257309941522	196.80760233918136	72.48538011695906
477595700	1441067581	30.978617781746408	122.47072572457309	0.17777777777777778	196.68888888888887	72.44444444444446
477595700	1441067582	30.978617217574744	122.47072607638513	0.17719298245614035	196.5701754385965	72.40350877192982
477595700	1441067583	30.97861665528187	122.47072643094387	0.17660818713450294	196.45146198830412	72.3625730994152
477595700	1441067584	30.97861609492978	122.47072678818769	0.1760233918128655	196.33274853801163	72.3216374269006
477595700	1441067585	30.978615536580467	122.4707271480549	0.1754385964912281	196.21403508771937	72.28070175438596
477595700	1441067586	30.97861498029592	122.47072751048395	0.17485380116959065	196.09532163742688	72.23976608187135
477595700	1441067587	30.978614426138122	122.47072787541312	0.17426900584795324	195.9766081871345	72.19883040935673
477595700	1441067588	30.978613874169074	122.4707282427808	0.1736842105263158	195.85789473684213	72.15789473684211
477595700	1441067589	30.978613324450762	122.47072861252533	0.17309941520467836	195.73918128654964	72.11695906432749
477595700	1441067590	30.97861277704517	122.47072898458512	0.17251461988304095	195.62046783625738	72.07602339181287
477595700	1441067591	30.978612232014296	122.4707293588985	0.17192982456140352	195.501754385965	72.03508771929825
477595700	1441067592	30.978611689420116	122.47072973540384	0.17134502923976608	195.3830409356725	71.99415204678363
477595700	1441067593	30.978611149324628	122.47073011403948	0.17076023391812867	195.26432748538014	71.953216374269
477595700	1441067594	30.978610611789833	122.47073049474383	0.17017543859649123	195.14561403508776	71.9122807017544
477595700	1441067595	30.978610076877708	122.47073087745522	0.16959064327485382	195.02690058479527	71.87134502923976
477595700	1441067596	30.97860954465024	122.47073126211201	0.16900584795321638	194.908187134503	71.83040935672514
477595700	1441067597	30.97860901516942	122.47073164865257	0.16842105263157897	194.78947368421052	71.78947368421053
477595700	1441067598	30.978608488497244	122.47073203701528	0.16783625730994153	194.67076023391814	71.74853801169591
477595700	1441067599	30.978607964695723	122.47073242713846	0.1672514619883041	194.55204678362577	71.70760233918129
477595700	1441067600	30.978607443826796	122.4707328189605	0.16666666666666669	194.43333333333328	71.66666666666667
477595700	1441067601	30.97860692595247	122.47073321241977	0.16608187134502925	194.31461988304102	71.62573099415205
477595700	1441067602	30.97860641113476	122.47073360745463	0.1654970760233918	194.19590643274853	71.58479532163743
477595700	1441067603	30.978605899435635	122.47073400400342	0.1649122807017544	194.07719298245615	71.54385964912281
477595700	1441067604	30.978605390917085	122.47073440200452	0.16432748538011696	193.95847953216378	71.50292397660819
477595700	1441067605	30.978604885641108	122.47073480139629	0.16374269005847955	193.8397660818713	71.46198830409358
477595700	1441067606	30.978604383669683	122.4707352021171	0.1631578947368421	193.7210526315789	71.42105263157895
477595700	1441067607	30.978603885064814	122.47073560410526	0.1625730994152047	193.60233918128665	71.38011695906434
477595700	1441067608	30.978603389888484	122.47073600729922	0.16198830409356726	193.48362573099416	71.33918128654972
477595700	1441067609	30.978602898202674	122.47073641163729	0.16140350877192983	193.3649122807018	71.29824561403508
477595700	1441067610	30.978602410069385	122.47073681705783	0.16081871345029242	193.2461988304094	71.25730994152048
477595700	1441067611	30.9786019255506	122.47073722349921	0.16023391812865498	193.12748538011692	71.21637426900585
477595700	1441067612	30.978601444708314	122.47073763089979	0.15964912280701754	193.00877192982466	71.17543859649123
477595700	1441067613	30.978600967604514	122.47073803919795	0.15906432748538013	192.89005847953217	71.13450292397661
477595700	1441067614	30.97860049430118	122.47073844833204	0.1584795321637427	192.7713450292398	71.09356725146199
477595700	1441067615	30.97860002486032	122.47073885824042	0.15789473684210528	192.65263157894742	71.05263157894738
477595700	1441067616	30.97859955934392	122.47073926886144	0.15730994152046784	192.53391812865493	71.01169590643275
477595700	1441067617	30.978599097813948	122.47073968013349	0.15672514619883043	192.41520467836256	70.97076023391813
477595700	1441067618	30.97859864033242	122.47074009199491	0.156140350877193	192.29649122807018	70.92982456140352
477595700	1441067619	30.97859818696131	122.47074050438408	0.15555555555555556	192.1777777777778	70.88888888888889
477595700	1441067620	30.978597737762623	122.47074091723934	0.15497076023391815	192.05906432748543	70.84795321637428
477595700	1441067621	30.97859729279835	122.4707413304991	0.1543859649122807	191.94035087719294	70.80701754385966
477595700	1441067622	30.978596852130448	122.47074174410166	0.15380116959064327	191.82163742690057	70.76608187134502
477595700	1441067623	30.978596415820938	122.4707421579854	0.15321637426900586	191.7029239766083	70.72514619883042
477595700	1441067624	30.978595983931815	122.47074257208868	0.15263157894736842	191.58421052631581	70.6842105263158
477595700	1441067625	30.978595556525015	122.4707429863499	0.152046783625731	191.46549707602344	70.64327485380117
477595700	1441067626	30.978595133662605	122.4707434007074	0.15146198830409358	191.34678362573106	70.60233918128655
477595700	1441067627	30.978594715406516	122.47074381509952	0.15087719298245617	191.22807017543857	70.56140350877193
477595700	1441067628	30.978594301818763	122.47074422946469	0.15029239766081873	191.1093567251462	70.52046783625732
477595700	1441067629	30.97859389296132	122.47074464374117	0.1497076023391813	190.99064327485382	70.47953216374269
477595700	1441067630	30.9785934888962	122.4707450578674	0.14912280701754388	190.87192982456145	70.43859649122807
477595700	1441067631	30.97859308968538	122.47074547178171	0.14853801169590644	190.75321637426907	70.39766081871346
477595700	1441067632	30.97859269539085	122.47074588542249	0.147953216374269	190.63450292397658	70.35672514619883
477595700	1441067633	30.9785923060746	122.47074629872806	0.1473684210526316	190.5157894736842	70.31578947368422
477595700	1441067634	30.97859192179862	122.4707467116368	0.14678362573099416	190.39707602339183	70.2748538011696
477595700	1441067635	30.978591542624887	122.47074712408713	0.14619883040935674	190.27836257309946	70.23391812865498
477595700	1441067636	30.978591168615417	122.4707475360173	0.1456140350877193	190.15964912280708	70.19298245614036
477595700	1441067637	30.97859079983218	122.47074794736577	0.1450292397660819	190.0409356725146	70.15204678362574
477595700	1441067638	30.978590436337164	122.47074835807084	0.14444444444444446	189.92222222222222	70.11111111111111
477595700	1441067639	30.978590078192376	122.47074876807092	0.14385964912280702	189.80350877192984	70.0701754385965
477595700	1441067640	30.978589725459777	122.47074917730434	0.1432748538011696	189.68479532163747	70.02923976608187
477595700	1441067641	30.978589378201406	122.47074958570947	0.14269005847953217	189.5660818713451	69.98830409356727
477595700	1441067642	30.978589036479192	122.47074999322469	0.14210526315789473	189.44736842105272	69.94736842105263
477595700	1441067643	30.978588700355168	122.47075039978833	0.14152046783625732	189.32865497076023	69.90643274853801
477595700	1441067644	30.978588369891305	122.47075080533877	0.1409356725146199	189.20994152046785	69.8654970760234
477595700	1441067645	30.978588045149603	122.47075120981438	0.14035087719298248	189.09122807017548	69.82456140350878
477595700	1441067646	30.97858772619205	122.4707516131535	0.13976608187134504	188.9725146198831	69.78362573099415
477595700	1441067647	30.978587413080625	122.47075201529451	0.13918128654970763	188.85380116959072	69.74269005847954
477595700	1441067648	30.97858710587733	122.4707524161758	0.1385964912280702	188.73508771929824	69.70175438596492
477595700	1441067649	30.97858680464415	122.47075281573568	0.13801169590643275	188.61637426900586	69.6608187134503
477595700	1441067650	30.97858650944307	122.47075321391252	0.13742690058479534	188.49766081871348	69.61988304093568
477595700	1441067651	30.978586220336076	122.4707536106447	0.1368421052631579	188.3789473684211	69.57894736842105
477595700	1441067652	30.978585937385173	122.47075400587059	0.13625730994152047	188.26023391812873	69.53801169590643
477595700	1441067653	30.978585660652353	122.47075439952854	0.13567251461988306	188.14152046783624	69.49707602339181
477595700	1441067654	30.978585390199587	122.4707547915569	0.13508771929824562	188.02280701754387	69.45614035087719
477595700	1441067655	30.97858512608887	122.47075518189406	0.13450292397660818	187.9040935672515	69.41520467836258
477595700	1441067656	30.97858486838219	122.47075557047839	0.13391812865497077	187.78538011695912	69.37426900584795
477595700	1441067657	30.978584617141568	122.47075595724819	0.13333333333333336	187.66666666666674	69.33333333333334
477595700	1441067658	30.978584372428944	122.47075634214188	0.13274853801169592	187.54795321637437	69.29239766081872
477595700	1441067659	30.978584134306345	122.4707567250978	0.13216374269005848	187.42923976608188	69.25146198830409
477595700	1441067660	30.97858390283574	122.47075710605434	0.13157894736842107	187.3105263157895	69.21052631578948
477595700	1441067661	30.978583678079133	122.47075748494981	0.13099415204678364	187.191812865497	69.16959064327486
477595700	1441067662	30.978583460098502	122.47075786172262	0.1304093567251462	187.07309941520475	69.12865497076024
477595700	1441067663	30.97858324895584	122.4707582363111	0.1298245614035088	186.95438596491238	69.08771929824562
477595700	1441067664	30.978583044713137	122.47075860865365	0.12923976608187135	186.8356725146199	69.046783625731
477595700	1441067665	30.97858284743238	122.4707589786886	0.1286549707602339	186.7169590643275	69.00584795321639
477595700	1441067666	30.978582657175576	122.4707593463543	0.1280701754385965	186.59824561403514	68.96491228070175
477595700	1441067667	30.978582474004686	122.47075971158918	0.1274853801169591	186.47953216374276	68.92397660818713
477595700	1441067668	30.978582297981728	122.47076007433151	0.12690058479532165	186.36081871345039	68.88304093567253
477595700	1441067669	30.97858212916868	122.47076043451972	0.12631578947368421	186.2421052631579	68.84210526315789
477595700	1441067670	30.978581967627523	122.47076079209215	0.1257309941520468	186.12339181286552	68.80116959064328
477595700	1441067671	30.978581813420252	122.47076114698717	0.12514619883040937	186.00467836257315	68.76023391812866
477595700	1441067672	30.97858166660886	122.47076149914315	0.12456140350877194	185.88596491228066	68.71929824561403
477595700	1441067673	30.978581527255333	122.4707618484984	0.12397660818713452	185.7672514619884	68.67836257309942
477595700	1441067674	30.97858139542167	122.47076219499137	0.12339181286549708	185.64853801169602	68.6374269005848
477595700	1441067675	30.978581271169855	122.47076253856032	0.12280701754385966	185.52982456140353	68.59649122807018
477595700	1441067676	30.978581154561866	122.4707628791437	0.12222222222222223	185.41111111111115	68.55555555555556
477595700	1441067677	30.978581045659727	122.47076321667984	0.12163742690058481	185.29239766081866	68.51461988304094
477595700	1441067678	30.97858094452537	122.47076355110711	0.12105263157894738	185.1736842105264	68.47368421052633
477595700	1441067679	30.97858085122084	122.47076388236384	0.12046783625730995	185.05497076023403	68.4327485380117
477595700	1441067680	30.978580765808108	122.47076421038841	0.11988304093567252	184.93625730994154	68.39181286549707
477595700	1441067681	30.97858068834915	122.4707645351192	0.1192982456140351	184.81754385964916	68.35087719298247
477595700	1441067682	30.978580618905983	122.47076485649455	0.11871345029239767	184.6988304093568	68.30994152046785
477595700	1441067683	30.97858055754057	122.47076517445285	0.11812865497076025	184.5801169590643	68.26900584795322
477595700	1441067684	30.978580504314905	122.47076548893246	0.11754385964912281	184.46140350877204	68.2280701754386
477595700	1441067685	30.978580459290992	122.4707657998717	0.11695906432748539	184.34269005847955	68.18713450292398
477595700	1441067686	30.978580422530815	122.47076610720896	0.11637426900584796	184.22397660818717	68.14619883040936
477595700	1441067687	30.97858039409635	122.47076641088262	0.11578947368421054	184.1052631578948	68.10526315789474
477595700	1441067688	30.978580374049614	122.47076671083101	0.11520467836257312	183.9865497076023	68.06432748538012
477595700	1441067689	30.978580362452572	122.4707670069925	0.11461988304093568	183.86783625730993	68.0233918128655
477595700	1441067690	30.978580359367225	122.47076729930548	0.11403508771929825	183.74912280701767	67.98245614035088
477595700	1441067691	30.978580364855564	122.47076758770831	0.11345029239766083	183.63040935672518	67.94152046783627
477595700	1441067692	30.97858037897957	122.4707678721393	0.1128654970760234	183.5116959064328	67.90058479532165
477595700	1441067693	30.97858040180123	122.47076815253686	0.11228070175438598	183.39298245614032	67.85964912280701
477595700	1441067694	30.97858043338256	122.47076842883932	0.11169590643274854	183.27426900584794	67.8187134502924
477595700	1441067695	30.978580473785524	122.47076870098509	0.11111111111111112	183.15555555555568	67.77777777777779
477595700	1441067696	30.978580523072118	122.4707689689125	0.1105263157894737	183.0368421052632	67.73684210526316
477595700	1441067697	30.97858058130433	122.4707692325599	0.10994152046783627	182.91812865497081	67.69590643274854
477595700	1441067698	30.978580648544153	122.47076949186568	0.10935672514619885	182.79941520467844	67.65497076023392
477595700	1441067699	30.97858072485358	122.47076974676818	0.10877192982456141	182.68070175438595	67.6140350877193
477595700	1441067700	30.978580810294588	122.4707699972058	0.10818713450292398	182.56198830409357	67.57309941520468
477595700	1441067701	30.97858090492919	122.47077024311685	0.10760233918128656	182.4432748538012	67.53216374269006
477595700	1441067702	30.978581008819347	122.47077048443973	0.10701754385964914	182.32456140350882	67.49122807017545
477595700	1441067703	30.97858112202707	122.4707707211128	0.10643274853801171	182.20584795321645	67.45029239766082
477595700	1441067704	30.978581244614354	122.47077095307439	0.10584795321637427	182.08713450292396	67.40935672514621
477595700	1441067705	30.978581376643156	122.47077118026289	0.10526315789473685	181.96842105263158	67.36842105263159
477595700	1441067706	30.9785815181755	122.47077140261668	0.10467836257309943	181.84970760233932	67.32748538011695
477595700	1441067707	30.97858166927336	122.47077162007407	0.104093567251462	181.73099415204683	67.28654970760235
477595700	1441067708	30.97858182999872	122.47077183257348	0.10350877192982456	181.61228070175446	67.24561403508773
477595700	1441067709	30.978582000413585	122.47077204005322	0.10292397660818714	181.49356725146197	67.2046783625731
477595700	1441067710	30.978582180579934	122.47077224245169	0.10233918128654972	181.3748538011696	67.16374269005848
477595700	1441067711	30.978582370559764	122.47077243970725	0.10175438596491229	181.25614035087722	67.12280701754386
477595700	1441067712	30.97858257041505	122.47077263175825	0.10116959064327487	181.13742690058484	67.08187134502926
477595700	1441067713	30.97858278020781	122.47077281854304	0.10058479532163743	181.01871345029247	67.04093567251462
477595700	1441067714	30.978583	122.470773	0.1	180.9000000000001	67.0
477595700	1441067715	30.97858322983261	122.47077317608537	0.10053191489361703	179.9638297872341	66.99468085106383
477595700	1441067716	30.978583469662468	122.47077334682702	0.10106382978723405	179.0276595744682	66.98936170212767
477595700	1441067717	30.978583719425423	122.47077351227061	0.10159574468085107	178.0914893617022	66.9840425531915
477595700	1441067718	30.97858397905727	122.47077367246192	0.1021276595744681	177.1553191489362	66.97872340425533
477595700	1441067719	30.97858424849388	122.47077382744664	0.10265957446808512	176.2191489361703	66.97340425531915
477595700	1441067720	30.978584527671032	122.47077397727048	0.10319148936170214	175.2829787234043	66.96808510638299
477595700	1441067721	30.978584816524567	122.47077412197918	0.10372340425531916	174.3468085106383	66.96276595744682
477595700	1441067722	30.978585114990324	122.47077426161846	0.10425531914893618	173.41063829787242	66.95744680851065
477595700	1441067723	30.978585423004105	122.470774396234	0.10478723404255319	172.47446808510642	66.95212765957447
477595700	1441067724	30.97858574050174	122.4707745258716	0.10531914893617021	171.53829787234042	66.9468085106383
477595700	1441067725	30.97858606741909	122.47077465057694	0.10585106382978723	170.60212765957453	66.94148936170214
477595700	1441067726	30.978586403691924	122.47077477039574	0.10638297872340426	169.66595744680853	66.93617021276596
477595700	1441067727	30.9785867492561	122.4707748853737	0.10691489361702128	168.72978723404253	66.93085106382979
477595700	1441067728	30.97858710404743	122.47077499555658	0.1074468085106383	167.79361702127665	66.92553191489363
477595700	1441067729	30.978587468001745	122.47077510099007	0.10797872340425532	166.85744680851064	66.92021276595744
477595700	1441067730	30.97858784105486	122.47077520171992	0.10851063829787234	165.92127659574464	66.91489361702128
477595700	1441067731	30.97858822314263	122.47077529779182	0.10904255319148937	164.98510638297876	66.90957446808511
477595700	1441067732	30.97858861420085	122.47077538925153	0.10957446808510639	164.04893617021276	66.90425531914894
477595700	1441067733	30.97858901416535	122.47077547614474	0.11010638297872341	163.11276595744675	66.89893617021276
477595700	1441067734	30.978589422971954	122.47077555851716	0.11063829787234043	162.17659574468087	66.8936170212766
[truncated: 7,207 more rows]
