# Supplementary material for: Maritime traffic congestion identification and ship trajectory prediction using temporal graph convolutional networks
Source: PLoS One. 2026 Mar 9;21(3):e0342781. doi: 10.1371/journal.pone.0342781 (PMC12970927; doi:10.1371/journal.pone.0342781)
Supplement: S1 File — (ZIP) [file pone.0342781.s001.zip › data/interpolation/shipid_477628300_processed.csv]

shipid	lasttime	lat	lon	sog	cog	hdg
477628300	1441065607	31.055500000000002	122.844667	0.1	265.8	356.0
477628300	1441065608	31.055497124488973	122.84466041017774	0.1	265.8181818181818	356.0
477628300	1441065609	31.05549508287592	122.84465573140415	0.1	265.83636363636367	356.0
477628300	1441065610	31.055493788895742	122.84465276598439	0.1	265.8545454545455	356.0
477628300	1441065611	31.05549315628318	122.84465131622366	0.1	265.8727272727273	356.0
477628300	1441065612	31.055493098772946	122.84465118442722	0.1	265.89090909090913	356.0
477628300	1441065613	31.055493530099707	122.84465217290044	0.1	265.9090909090909	356.0
477628300	1441065614	31.055494363998054	122.84465408394873	0.1	265.9272727272727	356.0
477628300	1441065615	31.055495514202637	122.84465671987743	0.1	265.94545454545454	356.0
477628300	1441065616	31.05549689444808	122.84465988299198	0.1	265.96363636363634	356.0
477628300	1441065617	31.055498418468964	122.84466337559769	0.1	265.9818181818182	356.0
477628300	1441065618	31.055500000000002	122.844667	0.1	266.0	356.0
477628300	1441065619	31.055501552775816	122.84467055850419	0.11	266.01	356.0
477628300	1441065620	31.055502990531114	122.84467385341559	0.12000000000000001	266.02	356.0
477628300	1441065621	31.055504227000608	122.84467668703947	0.13	266.03	356.0
477628300	1441065622	31.055505175919013	122.84467886168107	0.14	266.03999999999996	356.0
477628300	1441065623	31.05550575102106	122.84468017964572	0.15000000000000002	266.05	356.0
477628300	1441065624	31.055505866041468	122.84468044323866	0.16	266.06000000000006	356.0
477628300	1441065625	31.055505434714945	122.84467945476517	0.17	266.07000000000005	356.0
477628300	1441065626	31.055504370776124	122.8446770165306	0.18	266.08000000000004	356.0
477628300	1441065627	31.055502587959644	122.84467293084039	0.19	266.09000000000003	356.0
477628300	1441065628	31.055500000000002	122.844667	0.2	266.1	356.0
477628300	1441065629	31.055496562822118	122.84465914158109	0.2	266.12222222222226	356.0
477628300	1441065630	31.05549240111294	122.8446497342193	0.2	266.1444444444445	356.0
477628300	1441065631	31.055487681749938	122.84463927181619	0.2	266.1666666666667	356.0
477628300	1441065632	31.055482571610764	122.84462824827328	0.2	266.1888888888889	356.0
477628300	1441065633	31.05547723757318	122.84461715749181	0.2	266.21111111111117	356.0
477628300	1441065634	31.05547184651512	122.8446064933729	0.2	266.2333333333334	356.0
477628300	1441065635	31.055466565314752	122.84459674981747	0.2	266.2555555555556	356.0
477628300	1441065636	31.055461560850258	122.84458842072631	0.2	266.27777777777777	356.0
477628300	1441065637	31.055457000000004	122.84458199999999	0.2	266.3	356.0
477628300	1441065638	31.055453026474524	122.84457782858661	0.2	266.31818181818187	356.0909090909091
477628300	1441065639	31.055449691313097	122.84457563562454	0.2	266.33636363636367	356.1818181818182
477628300	1441065640	31.055447022387035	122.84457499729983	0.2	266.3545454545455	356.27272727272725
477628300	1441065641	31.05544504756759	122.84457548979867	0.2	266.37272727272733	356.3636363636364
477628300	1441065642	31.055443794725985	122.84457668930733	0.2	266.39090909090913	356.45454545454544
477628300	1441065643	31.055443291733443	122.84457817201213	0.2	266.4090909090909	356.54545454545456
477628300	1441065644	31.055443566461182	122.84457951409942	0.2	266.42727272727274	356.6363636363636
477628300	1441065645	31.055444646780472	122.8445802917556	0.2	266.44545454545454	356.7272727272727
477628300	1441065646	31.055446560562558	122.84458008116695	0.2	266.4636363636364	356.8181818181818
477628300	1441065647	31.055449335678688	122.8445784585197	0.2	266.4818181818182	356.9090909090909
477628300	1441065648	31.055453000000007	122.84457500000002	0.2	266.5	357.0
477628300	1441065649	31.05545753943345	122.84456943086137	0.1888888888888889	266.52222222222224	357.0
477628300	1441065650	31.055462772029323	122.84456207262734	0.17777777777777778	266.5444444444445	357.0
477628300	1441065651	31.055468473873795	122.84455339588912	0.16666666666666669	266.56666666666666	357.0
477628300	1441065652	31.055474421053113	122.84454387123806	0.15555555555555556	266.5888888888889	357.0
477628300	1441065653	31.055480389653646	122.84453396926567	0.14444444444444446	266.61111111111114	357.0
477628300	1441065654	31.05548615576189	122.84452416056365	0.13333333333333336	266.6333333333334	357.0
477628300	1441065655	31.05549149546449	122.84451491572393	0.12222222222222223	266.6555555555555	357.0
477628300	1441065656	31.055496184848245	122.84450670533863	0.11111111111111112	266.67777777777775	357.0
477628300	1441065657	31.055499999999995	122.8445	0.1	266.7	357.0
477628300	1441065658	31.05550277619885	122.84449515104588	0.1	266.71	357.0
477628300	1441065659	31.055504585492407	122.84449203279627	0.1	266.72	357.0
477628300	1441065660	31.055505559120313	122.84449040031663	0.1	266.73	357.0
477628300	1441065661	31.055505828322183	122.8444900086723	0.1	266.74	357.0
477628300	1441065662	31.055505524337537	122.84449061292847	0.1	266.75	357.0
477628300	1441065663	31.055504778405904	122.84449196815041	0.1	266.76	357.0
477628300	1441065664	31.05550372176682	122.84449382940329	0.1	266.77	357.0
477628300	1441065665	31.055502485659773	122.84449595175235	0.1	266.78	357.0
477628300	1441065666	31.055501201324315	122.84449809026283	0.1	266.79	357.0
477628300	1441065667	31.055499999999995	122.8445	0.1	266.8	357.0
477628300	1441065668	31.055498990538176	122.8445014842209	0.1090909090909091	266.8181818181818	357.0
477628300	1441065669	31.055498192237515	122.84450253894973	0.1181818181818182	266.8363636363636	357.0
477628300	1441065670	31.055497602008355	122.84450320840244	0.1272727272727273	266.8545454545455	357.0
477628300	1441065671	31.05549721676117	122.84450353679505	0.13636363636363638	266.8727272727273	357.0
477628300	1441065672	31.05549703340636	122.84450356834348	0.14545454545454548	266.8909090909091	357.0
477628300	1441065673	31.055497048854313	122.84450334726371	0.15454545454545454	266.9090909090909	357.0
477628300	1441065674	31.055497260015475	122.84450291777168	0.16363636363636364	266.9272727272727	357.0
477628300	1441065675	31.055497663800192	122.84450232408334	0.17272727272727273	266.94545454545454	357.0
477628300	1441065676	31.055498257118934	122.84450161041465	0.18181818181818182	266.96363636363634	357.0
477628300	1441065677	31.055499036882054	122.84450082098157	0.19090909090909092	266.98181818181814	357.0
477628300	1441065678	31.055499999999995	122.8445	0.2	267.0	357.0
477628300	1441065679	31.055501120873906	122.84449919376122	0.2	267.02222222222224	357.0
477628300	1441065680	31.055502283867924	122.8444984568576	0.2	267.0444444444444	357.0
477628300	1441065681	31.055503350836943	122.84449784595677	0.2	267.0666666666666	357.0
477628300	1441065682	31.055504183635847	122.84449741772643	0.2	267.08888888888885	357.0
477628300	1441065683	31.055504644119544	122.84449722883423	0.2	267.1111111111111	357.0
477628300	1441065684	31.055504594142924	122.84449733594784	0.2	267.1333333333333	357.0
477628300	1441065685	31.05550389556086	122.8444977957349	0.2	267.1555555555555	357.0
477628300	1441065686	31.055502410228268	122.8444986648631	0.2	267.17777777777775	357.0
477628300	1441065687	31.055499999999995	122.8445	0.2	267.2	357.0
477628300	1441065688	31.055496580094406	122.84450182836449	0.2	267.22999999999996	357.09999999999997
477628300	1441065689	31.055492279183717	122.84450405938048	0.2	267.26	357.2
477628300	1441065690	31.055487279303623	122.84450657302325	0.2	267.28999999999996	357.3
477628300	1441065691	31.055481762489826	122.84450924926807	0.2	267.31999999999994	357.40000000000003
477628300	1441065692	31.05547591077805	122.8445119680902	0.2	267.35	357.5
477628300	1441065693	31.055469906204006	122.84451460946502	0.2	267.38	357.6
477628300	1441065694	31.05546393080343	122.84451705336794	0.2	267.41	357.7
477628300	1441065695	31.055458166612073	122.84451917977441	0.2	267.44	357.8
477628300	1441065696	31.055452795665683	122.84452086865991	0.2	267.47	357.90000000000003
477628300	1441065697	31.055448	122.84452200000001	0.2	267.5	358.0
477628300	1441065698	31.055443933642962	122.84452248733915	0.2	267.5181818181818	358.0
477628300	1441065699	31.055440638591136	122.84452237849764	0.2	267.53636363636366	358.0
477628300	1441065700	31.055438128833263	122.84452175486466	0.2	267.55454545454546	358.0
477628300	1441065701	31.055436418358067	122.84452069782932	0.2	267.57272727272726	358.0
477628300	1441065702	31.055435521154276	122.84451928878075	0.2	267.5909090909091	358.0
477628300	1441065703	31.055435451210627	122.84451760910804	0.2	267.60909090909087	358.0
477628300	1441065704	31.05543622251583	122.8445157402003	0.2	267.6272727272727	358.0
477628300	1441065705	31.055437849058634	122.84451376344656	0.2	267.6454545454545	358.0
477628300	1441065706	31.055440344827765	122.84451176023586	0.2	267.66363636363633	358.0
477628300	1441065707	31.055443723811983	122.84450981195732	0.2	267.6818181818182	358.0
477628300	1441065708	31.055448000000005	122.844508	0.2	267.7	358.0
477628300	1441065709	31.055453147369615	122.8445063903126	0.2	267.72222222222223	358.0
477628300	1441065710	31.05545897985463	122.84450498708229	0.2	267.74444444444447	358.0
477628300	1441065711	31.05546527137789	122.84450377905584	0.2	267.76666666666665	358.0
477628300	1441065712	31.05547179586227	122.84450275498006	0.2	267.7888888888889	358.0
477628300	1441065713	31.05547832723057	122.84450190360177	0.2	267.8111111111111	358.0
477628300	1441065714	31.055484639405655	122.84450121366781	0.2	267.8333333333333	358.0
477628300	1441065715	31.05549050631035	122.84450067392495	0.2	267.8555555555555	358.0
477628300	1441065716	31.05549570186753	122.84450027312008	0.2	267.87777777777774	358.0
477628300	1441065717	31.055499999999995	122.8445	0.2	267.9	358.0
477628300	1441065718	31.055503232187824	122.84449984165525	0.2	267.90909090909093	358.0
477628300	1441065719	31.055505460139866	122.84449977855147	0.2	267.9181818181818	358.0
477628300	1441065720	31.0555068031222	122.84449978949795	0.2	267.92727272727274	358.0
477628300	1441065721	31.055507380400908	122.84449985330404	0.2	267.93636363636364	358.0
477628300	1441065722	31.05550731124205	122.84449994877907	0.2	267.94545454545454	358.0
477628300	1441065723	31.05550671491169	122.8445000547324	0.2	267.95454545454544	358.0
477628300	1441065724	31.055505710675906	122.84450014997338	0.2	267.9636363636364	358.0
477628300	1441065725	31.055504417800783	122.84450021331128	0.2	267.97272727272724	358.0
477628300	1441065726	31.055502955552367	122.84450022355544	0.2	267.9818181818182	358.0
477628300	1441065727	31.055501443196764	122.84450015951525	0.2	267.9909090909091	358.0
477628300	1441065728	31.055499999999995	122.8445	0.2	268.0	358.0
477628300	1441065729	31.055498729617863	122.84449973532726	0.2	268.03000000000003	358.0
477628300	1441065730	31.055497673264917	122.84449940184753	0.2	268.06	358.0
477628300	1441065731	31.05549685654537	122.84449904741949	0.2	268.09000000000003	358.0
477628300	1441065732	31.055496305063468	122.84449871990181	0.2	268.12	358.0
477628300	1441065733	31.055496044423442	122.84449846715317	0.2	268.15000000000003	358.0
477628300	1441065734	31.055496100229554	122.84449833703228	0.2	268.18	358.0
477628300	1441065735	31.055496498086033	122.84449837739781	0.2	268.21000000000004	358.0
477628300	1441065736	31.055497263597104	122.84449863610848	0.2	268.24	358.0
477628300	1441065737	31.055498422367013	122.84449916102298	0.2	268.27	358.0
477628300	1441065738	31.055499999999995	122.8445	0.2	268.3	358.0
477628300	1441065739	31.055501970972397	122.84450116032174	0.2	268.32222222222225	358.11111111111114
477628300	1441065740	31.055504105248968	122.84450248696425	0.2	268.3444444444445	358.22222222222223
477628300	1441065741	31.05550612166659	122.84450378432706	0.2	268.3666666666667	358.33333333333337
477628300	1441065742	31.055507739062143	122.84450485680962	0.2	268.38888888888886	358.44444444444446
477628300	1441065743	31.05550867627253	122.84450550881137	0.2	268.4111111111111	358.55555555555554
477628300	1441065744	31.055508652134634	122.84450554473176	0.2	268.43333333333334	358.6666666666667
477628300	1441065745	31.055507385485342	122.84450476897028	0.2	268.4555555555555	358.77777777777777
477628300	1441065746	31.055504595161526	122.84450298592647	0.2	268.47777777777776	358.8888888888889
477628300	1441065747	31.055499999999995	122.8445	0.2	268.5	359.0
477628300	1441065748	31.055493457336976	122.84449570924934	0.2	268.52222222222224	359.0
477628300	1441065749	31.05548537850629	122.84449038636735	0.2	268.5444444444445	359.0
477628300	1441065750	31.055476313341227	122.84448439770543	0.2	268.56666666666666	359.0
477628300	1441065751	31.0554668116751	122.84447810961467	0.2	268.58888888888885	359.0
477628300	1441065752	31.05545742334132	122.84447188844595	0.2	268.6111111111111	359.0
477628300	1441065753	31.055448698173365	122.84446610054987	0.2	268.6333333333333	359.0
477628300	1441065754	31.055441186004764	122.84446111227679	0.2	268.6555555555555	359.0
477628300	1441065755	31.0554354366691	122.84445728997677	0.2	268.67777777777775	359.0
477628300	1441065756	31.055431999999993	122.844455	0.2	268.7	359.0
477628300	1441065757	31.055431268835992	122.84445450430243	0.2	268.725	359.0
477628300	1441065758	31.055433008035656	122.84445564726384	0.2	268.75	359.0
477628300	1441065759	31.055436825462483	122.84445816887	0.2	268.775	359.0
477628300	1441065760	31.055442328979886	122.8444618091069	0.2	268.79999999999995	359.0
477628300	1441065761	31.055449126451343	122.84446630796046	0.2	268.825	359.0
477628300	1441065762	31.055456825740286	122.84447140541661	0.2	268.85	359.0
477628300	1441065763	31.055465034710227	122.84447684146114	0.2	268.875	359.0
477628300	1441065764	31.055473361224706	122.84448235607964	0.2	268.90000000000003	359.0
477628300	1441065765	31.05548141314728	122.84448768925758	0.2	268.925	359.0
477628300	1441065766	31.055488798341575	122.84449258098022	0.2	268.95	359.0
477628300	1441065767	31.055495124671257	122.84449677123268	0.2	268.97499999999997	359.0
477628300	1441065768	31.055499999999995	122.8445	0.2	269.0	359.0
477628300	1441065769	31.05550315032536	122.84450208560787	0.2	269.02222222222224	359.0
477628300	1441065770	31.05550477418027	122.8445031597449	0.2	269.0444444444445	359.0
477628300	1441065771	31.05550518823154	122.84450343244055	0.2	269.06666666666666	359.0
477628300	1441065772	31.055504709145872	122.84450311372436	0.2	269.0888888888889	359.0
477628300	1441065773	31.055503653590055	122.84450241362585	0.2	269.11111111111114	359.0
477628300	1441065774	31.05550233823081	122.84450154217463	0.2	269.1333333333333	359.0
477628300	1441065775	31.055501079734874	122.84450070940022	0.2	269.1555555555555	359.0
477628300	1441065776	31.05550019476902	122.84450012533217	0.2	269.17777777777775	359.0
477628300	1441065777	31.055499999999995	122.8445	0.2	269.2	359.0
477628300	1441065778	31.055500711435485	122.84450047659146	0.2	269.21818181818185	359.0
477628300	1441065779	31.055502142446894	122.84450143092742	0.2	269.23636363636365	359.0
477628300	1441065780	31.055504005746528	122.84450267198699	0.2	269.25454545454545	359.0
477628300	1441065781	31.055506014046696	122.84450400874924	0.2	269.2727272727273	359.0
477628300	1441065782	31.05550788005979	122.84450525019321	0.2	269.2909090909091	359.0
477628300	1441065783	31.055509316498096	122.84450620529799	0.2	269.30909090909086	359.0
477628300	1441065784	31.05551003607398	122.84450668304257	0.2	269.3272727272727	359.0
477628300	1441065785	31.055509751499784	122.84450649240594	0.2	269.3454545454545	359.0
477628300	1441065786	31.05550817548787	122.8445054423672	0.2	269.3636363636363	359.0
477628300	1441065787	31.055505020750513	122.84450334190544	0.2	269.3818181818182	359.0
477628300	1441065788	31.055499999999995	122.8445	0.2	269.4	359.0
477628300	1441065789	31.055492973990102	122.84449527735336	0.2	269.43	359.1
477628300	1441065790	31.055484395640757	122.84448924156011	0.2	269.46	359.2
477628300	1441065791	31.055474865913386	122.84448201193783	0.2	269.48999999999995	359.3
477628300	1441065792	31.055464985769436	122.844473707804	0.2	269.52	359.4
477628300	1441065793	31.055455356170366	122.84446444847578	0.2	269.54999999999995	359.50000000000006
477628300	1441065794	31.055446578077625	122.84445435327014	0.2	269.58000000000004	359.6
477628300	1441065795	31.0554392524527	122.84444354150371	0.2	269.61	359.70000000000005
477628300	1441065796	31.055433980257078	122.84443213249268	0.2	269.64000000000004	359.8
477628300	1441065797	31.055431362452328	122.84442024555295	0.2	269.67	359.9
477628300	1441065798	31.055432	122.84440799999999	0.2	269.70000000000005	0.0
477628300	1441065799	31.05543624230137	122.84439555857885	0.2	269.72222222222223	0.0
477628300	1441065800	31.05544343251641	122.84438325775461	0.2	269.74444444444447	0.0
477628300	1441065801	31.05545266224492	122.84437147742281	0.2	269.76666666666665	0.0
477628300	1441065802	31.055463023086787	122.84436059747966	0.2	269.7888888888889	0.0
477628300	1441065803	31.055473606642064	122.84435099782203	0.2	269.81111111111113	0.0
477628300	1441065804	31.05548350451086	122.84434305834735	0.2	269.83333333333337	0.0
477628300	1441065805	31.055491808293358	122.84433715895342	0.2	269.85555555555555	0.0
477628300	1441065806	31.05549760958971	122.84433367953834	0.2	269.8777777777778	0.0
477628300	1441065807	31.055500000000002	122.844333	0.2	269.9	0.0
477628300	1441065808	31.055498364487928	122.84433532799774	0.1888888888888889	269.9	0.0
477628300	1441065809	31.055493261472236	122.84434018223759	0.17777777777777778	269.9	0.0
477628300	1441065810	31.055485542735422	122.84434690918702	0.16666666666666669	269.9	0.0
477628300	1441065811	31.05547606005994	122.84435485531365	0.15555555555555556	269.9	0.0
477628300	1441065812	31.05546566522844	122.84436336708534	0.14444444444444446	269.9	0.0
477628300	1441065813	31.055455210023663	122.84437179097057	0.13333333333333336	269.9	0.0
477628300	1441065814	31.055445546228583	122.84437947343834	0.12222222222222223	269.9	0.0
477628300	1441065815	31.055437525626296	122.84438576095819	0.11111111111111112	269.9	0.0
477628300	1441065816	31.055432	122.84439	0.1	269.9	0.0
477628300	1441065817	31.05542960681019	122.8443917047408	0.1	269.925	0.0
477628300	1441065818	31.05543012622647	122.84439106018594	0.1	269.95	0.0
477628300	1441065819	31.055433124095572	122.84438841904743	0.1	269.97499999999997	0.0
477628300	1441065820	31.055438166264143	122.84438413403713	0.1	270.0	0.0
477628300	1441065821	31.05544481857886	122.84437855786668	0.1	270.02500000000003	0.0
477628300	1441065822	31.05545264688635	122.84437204324782	0.1	270.05	0.0
477628300	1441065823	31.05546121703333	122.84436494289243	0.1	270.075	0.0
477628300	1441065824	31.055470094866546	122.84435760951264	0.1	270.09999999999997	0.0
477628300	1441065825	31.05547884623286	122.84435039582078	0.1	270.125	0.0
477628300	1441065826	31.055487036979184	122.84434365452947	0.1	270.15	0.0
477628300	1441065827	31.055494232952555	122.84433773835154	0.1	270.17499999999995	0.0
477628300	1441065828	31.055500000000002	122.844333	0.1	270.2	0.0
477628300	1441065829	31.05550401924087	122.84432969814866	0.1	270.2111111111111	0.0
477628300	1441065830	31.055506432883554	122.84432771531402	0.1	270.22222222222223	0.0
477628300	1441065831	31.05550749840865	122.84432683997312	0.1	270.23333333333335	0.0
477628300	1441065832	31.05550747329671	122.84432686060286	0.1	270.24444444444447	0.0
477628300	1441065833	31.05550661502827	122.84432756568008	0.1	270.2555555555556	0.0
477628300	1441065834	31.055505181083852	122.84432874368157	0.1	270.2666666666667	0.0
477628300	1441065835	31.055503428943975	122.84433018308417	0.1	270.27777777777777	0.0
477628300	1441065836	31.055501616089177	122.8443316723647	0.1	270.2888888888889	0.0
477628300	1441065837	31.055500000000002	122.844333	0.1	270.3	0.0
477628300	1441065838	31.055498786429705	122.84433399696151	0.1	270.31818181818187	0.0
477628300	1441065839	31.055497974222572	122.8443346641987	0.1	270.33636363636367	0.0
477628300	1441065840	31.05549751049554	122.84433504515562	0.1	270.3545454545455	0.0
477628300	1441065841	31.055497342365612	122.84433518327624	0.1	270.37272727272733	0.0
477628300	1441065842	31.05549741694974	122.84433512200457	0.1	270.39090909090913	0.0
477628300	1441065843	31.055497681364887	122.84433490478459	0.1	270.40909090909093	0.0
477628300	1441065844	31.05549808272804	122.8443345750603	0.1	270.42727272727274	0.0
477628300	1441065845	31.055498568156153	122.84433417627571	0.1	270.44545454545454	0.0
477628300	1441065846	31.0554990847662	122.84433375187481	0.1	270.4636363636364	0.0
477628300	1441065847	31.055499579675164	122.84433334530155	0.1	270.4818181818182	0.0
477628300	1441065848	31.055500000000002	122.844333	0.1	270.5	0.0
477628300	1441065849	31.055500304390815	122.8443327499395	0.1	270.52000000000004	0.0999999999999659
477628300	1441065850	31.05550049763032	122.84433259119105	0.1	270.54	0.19999999999998863
477628300	1441065851	31.055500596034364	122.84433251035098	0.1	270.56	0.2999999999999545
477628300	1441065852	31.05550061591877	122.84433249401569	0.1	270.58000000000004	0.39999999999997726
477628300	1441065853	31.05550057359938	122.84433252878151	0.1	270.6	0.49999999999994316
477628300	1441065854	31.055500485392052	122.8443326012448	0.1	270.62	0.6000000000000227
477628300	1441065855	31.055500367612602	122.84433269800194	0.1	270.64	0.6999999999999886
477628300	1441065856	31.05550023657688	122.84433280564929	0.1	270.66	0.8000000000000114
477628300	1441065857	31.055500108600732	122.84433291078318	0.1	270.68	0.8999999999999773
477628300	1441065858	31.055500000000002	122.844333	0.1	270.7	1.0
477628300	1441065859	31.05549992354236	122.84433306281095	0.1	270.7	1.0
477628300	1441065860	31.055499877802912	122.84433310038655	0.1	270.7	1.0
477628300	1441065861	31.055499857808627	122.84433311681225	0.1	270.7	1.0
477628300	1441065862	31.055499858586433	122.84433311617343	0.1	270.7	1.0
477628300	1441065863	31.055499875163267	122.84433310255544	0.1	270.7	1.0
477628300	1441065864	31.055499902566105	122.8443330800437	0.1	270.7	1.0
477628300	1441065865	31.055499935821864	122.84433305272363	0.1	270.7	1.0
477628300	1441065866	31.055499969957513	122.8443330246806	0.1	270.7	1.0
477628300	1441065867	31.055500000000002	122.844333	0.1	270.7	1.0
477628300	1441065868	31.055500021995027	122.84433298193032	0.1	270.72	1.0
477628300	1441065869	31.055500036063407	122.84433297037239	0.1	270.74	1.0
477628300	1441065870	31.055500043344708	122.84433296439008	0.1	270.76	1.0
477628300	1441065871	31.05550004497851	122.84433296304735	0.1	270.78000000000003	1.0
477628300	1441065872	31.055500042104395	122.84433296540803	0.1	270.8	1.0
477628300	1441065873	31.055500035861918	122.8443329705361	0.1	270.82	1.0
477628300	1441065874	31.05550002739067	122.84433297749541	0.1	270.84	1.0
477628300	1441065875	31.05550001783021	122.84433298534991	0.1	270.86	1.0
477628300	1441065876	31.055500008320134	122.84433299316346	0.1	270.88	1.0
477628300	1441065877	31.055500000000002	122.844333	0.1	270.9	1.0
477628300	1441065878	31.055499993774262	122.8443330051165	0.1	270.9	1.0
477628300	1441065879	31.05549998960696	122.84433300854236	0.1	270.9	1.0
477628300	1441065880	31.055499987226987	122.84433301049998	0.1	270.9	1.0
477628300	1441065881	31.05549998636325	122.84433301121186	0.1	270.9	1.0
477628300	1441065882	31.055499986744664	122.84433301090043	0.1	270.9	1.0
477628300	1441065883	31.05549998810014	122.84433300978817	0.1	270.9	1.0
477628300	1441065884	31.055499990158562	122.8443330080975	0.1	270.9	1.0
477628300	1441065885	31.055499992648848	122.84433300605089	0.1	270.9	1.0
477628300	1441065886	31.05549999529992	122.84433300387082	0.1	270.9	1.0
477628300	1441065887	31.05549999784066	122.84433300177969	0.1	270.9	1.0
477628300	1441065888	31.055500000000002	122.844333	0.1	270.9	1.0
477628300	1441065889	31.05550000156584	122.84433299870592	0.1	270.89	1.0
477628300	1441065890	31.055500002562255	122.84433299787854	0.1	270.88	1.0
477628300	1441065891	31.05550000307225	122.84433299745069	0.1	270.87	1.0
477628300	1441065892	31.05550000317892	122.84433299735521	0.1	270.86	1.0
477628300	1441065893	31.055500002965314	122.84433299752492	0.1	270.85	1.0
477628300	1441065894	31.05550000251447	122.84433299789262	0.1	270.84	1.0
477628300	1441065895	31.055500001909472	122.84433299839115	0.1	270.83	1.0
477628300	1441065896	31.05550000123335	122.84433299895335	0.1	270.82	1.0
477628300	1441065897	31.055500000569168	122.84433299951203	0.1	270.81	1.0
477628300	1441065898	31.055500000000002	122.844333	0.1	270.8	1.0
477628300	1441065899	31.05549999959107	122.8443330003639	0.09000000000000001	279.81	1.0
477628300	1441065900	31.055499999336423	122.8443330006055	0.08	288.82	1.0
477628300	1441065901	31.055499999212266	122.8443330007403	0.07	297.83	1.0
477628300	1441065902	31.05549999919485	122.84433300078386	0.060000000000000005	306.84	1.0
477628300	1441065903	31.05549999926037	122.84433300075176	0.05	315.85	1.0
477628300	1441065904	31.055499999385074	122.84433300065952	0.04000000000000001	324.86	1.0
477628300	1441065905	31.055499999545145	122.84433300052268	0.03	333.87	1.0
477628300	1441065906	31.055499999716847	122.84433300035678	0.020000000000000004	342.88	1.0
477628300	1441065907	31.055499999876385	122.84433300017737	0.010000000000000009	351.89	1.0
477628300	1441065908	31.055500000000002	122.844333	0.0	0.8999999999999773	1.0
477628300	1441065909	31.055500000070044	122.8443329998392	0.0125	349.65	1.0
477628300	1441065910	31.05550000009363	122.84433299970543	0.025	338.40000000000003	1.0
477628300	1441065911	31.05550000008395	122.84433299960816	0.037500000000000006	327.15000000000003	1.0
477628300	1441065912	31.055500000054263	122.84433299955684	0.05	315.9	1.0
477628300	1441065913	31.05550000001778	122.8443329995609	0.0625	304.65	1.0
477628300	1441065914	31.05549999998777	122.84433299962981	0.07500000000000001	293.4	1.0
477628300	1441065915	31.055499999977418	122.84433299977303	0.08750000000000001	282.15000000000003	1.0
477628300	1441065916	31.055500000000002	122.844333	0.1	270.9	1.0
477628300	1441065917	31.055500000064058	122.84433300031213	0.09090909090909091	279.08181818181816	1.0
477628300	1441065918	31.05550000015953	122.84433300067856	0.08181818181818182	287.26363636363635	1.0
477628300	1441065919	31.055500000271657	122.84433300106035	0.07272727272727272	295.44545454545454	1.0
477628300	1441065920	31.055500000385738	122.84433300141866	0.06363636363636363	303.6272727272727	1.0
477628300	1441065921	31.055500000486994	122.84433300171452	0.05454545454545454	311.80909090909086	1.0
477628300	1441065922	31.055500000560688	122.84433300190908	0.045454545454545456	319.9909090909091	1.0
477628300	1441065923	31.055500000592104	122.84433300196336	0.03636363636363636	328.1727272727273	1.0
477628300	1441065924	31.055500000566482	122.84433300183852	0.027272727272727268	336.3545454545455	1.0
477628300	1441065925	31.055500000469074	122.84433300149563	0.018181818181818174	344.53636363636366	1.0
477628300	1441065926	31.055500000285168	122.84433300089574	0.00909090909090908	352.7181818181818	1.0
477628300	1441065927	31.055500000000002	122.844333	-1.3877787807814457e-17	0.8999999999999773	1.0
477628300	1441065928	31.055499999610497	122.84433299880327	0.0	0.8999999999999773	1.0
477628300	1441065929	31.055499999160244	122.84433299743559	0.0	0.8999999999999773	1.0
477628300	1441065930	31.055499998704473	122.84433299606077	0.0	0.8999999999999773	1.0
477628300	1441065931	31.055499998298423	122.84433299484269	0.0	0.8999999999999773	1.0
477628300	1441065932	31.055499997997366	122.84433299394517	0.0	0.8999999999999773	1.0
477628300	1441065933	31.055499997856497	122.84433299353202	0.0	0.8999999999999773	1.0
477628300	1441065934	31.055499997931086	122.84433299376711	0.0	0.8999999999999773	1.0
477628300	1441065935	31.055499998276375	122.84433299481425	0.0	0.8999999999999773	1.0
477628300	1441065936	31.0554999989476	122.84433299683725	0.0	0.8999999999999773	1.0
477628300	1441065937	31.055500000000002	122.844333	0.0	0.8999999999999773	1.0
477628300	1441065938	31.055500001449342	122.84433300434846	0.0	0.8999999999999773	1.0
477628300	1441065939	31.055500003153533	122.84433300945715	0.0	0.8999999999999773	1.0
477628300	1441065940	31.055500004930995	122.84433301478276	0.0	0.8999999999999773	1.0
477628300	1441065941	31.055500006600155	122.84433301978201	0.0	0.8999999999999773	1.0
477628300	1441065942	31.055500007979454	122.84433302391156	0.0	0.8999999999999773	1.0
477628300	1441065943	31.05550000888731	122.84433302662812	0.0	0.8999999999999773	1.0
477628300	1441065944	31.05550000914216	122.84433302738837	0.0	0.8999999999999773	1.0
477628300	1441065945	31.055500008562415	122.844333025649	0.0	0.8999999999999773	1.0
477628300	1441065946	31.05550000696653	122.84433302086669	0.0	0.8999999999999773	1.0
477628300	1441065947	31.055500004172902	122.84433301249811	0.0	0.8999999999999773	1.0
477628300	1441065948	31.055500000000002	122.844333	0.0	0.8999999999999773	1.0
477628300	1441065949	31.05549999442375	122.84433298330066	0.0	0.8999999999999773	1.0
477628300	1441065950	31.05549998805027	122.84433296421494	0.0	0.8999999999999773	1.0
477628300	1441065951	31.055499981643226	122.84433294502935	0.0	0.8999999999999773	1.0
477628300	1441065952	31.055499975966242	122.84433292803041	0.0	0.8999999999999773	1.0
477628300	1441065953	31.05549997178297	122.8443329155046	0.0	0.8999999999999773	1.0
477628300	1441065954	31.055499969857078	122.8443329097384	0.0	0.8999999999999773	1.0
477628300	1441065955	31.055499970952173	122.84433291301836	0.0	0.8999999999999773	1.0
477628300	1441065956	31.055499975831932	122.84433292763093	0.0	0.8999999999999773	1.0
477628300	1441065957	31.055499985259992	122.84433295586265	0.0	0.8999999999999773	1.0
477628300	1441065958	31.055500000000002	122.844333	0.0	0.8999999999999773	1.0
477628300	1441065959	31.055500020208036	122.84433306051025	0.0	0.8899999999999864	1.0
477628300	1441065960	31.055500043609953	122.84433313058388	0.0	0.8799999999999955	1.0
477628300	1441065961	31.055500067324047	122.84433320159208	0.0	0.8700000000000045	1.0
477628300	1441065962	31.055500088468605	122.84433326490606	0.0	0.8600000000000136	1.0
477628300	1441065963	31.055500104161926	122.84433331189705	0.0	0.8500000000000227	1.0
477628300	1441065964	31.05550011152227	122.84433333393629	0.0	0.839999999999975	1.0
477628300	1441065965	31.05550010766797	122.84433332239497	0.0	0.8299999999999841	1.0
477628300	1441065966	31.0555000897173	122.84433326864436	0.0	0.8199999999999932	1.0
477628300	1441065967	31.055500054788542	122.84433316405561	0.0	0.8100000000000023	1.0
477628300	1441065968	31.055500000000002	122.844333	0.0	0.8000000000000114	1.0
477628300	1441065969	31.055499925397807	122.84433277661573	0.0125	349.55	1.0
477628300	1441065970	31.055499842739593	122.84433252910905	0.025	338.3	1.0
477628300	1441065971	31.055499766710824	122.84433230145319	0.037500000000000006	327.05	1.0
477628300	1441065972	31.05549971199696	122.84433213762142	0.05	315.8	1.0
477628300	1441065973	31.055499693283465	122.84433208158697	0.0625	304.55	1.0
477628300	1441065974	31.05549972525584	122.8443321773231	0.07500000000000001	293.29999999999995	1.0
477628300	1441065975	31.055499822599526	122.84433246880302	0.08750000000000001	282.05	1.0
477628300	1441065976	31.055500000000002	122.844333	0.1	270.8	1.0
477628300	1441065977	31.055500263551295	122.84433378916165	0.09090909090909091	278.9727272727273	1.0
477628300	1441065978	31.055500584981708	122.84433475163294	0.08181818181818182	287.1454545454545	1.0
477628300	1441065979	31.055500927428117	122.84433577703324	0.07272727272727272	295.3181818181818	1.0
477628300	1441065980	31.055501254027394	122.84433675498187	0.06363636363636363	303.4909090909091	1.0
477628300	1441065981	31.0555015279164	122.84433757509817	0.05454545454545454	311.6636363636364	1.0
477628300	1441065982	31.05550171223204	122.84433812700148	0.045454545454545456	319.83636363636367	1.0
477628300	1441065983	31.055501770111164	122.84433830031115	0.03636363636363636	328.0090909090909	1.0
477628300	1441065984	31.05550166469065	122.84433798464647	0.027272727272727268	336.1818181818182	1.0
477628300	1441065985	31.05550135910738	122.84433706962682	0.018181818181818174	344.3545454545455	1.0
477628300	1441065986	31.055500816498228	122.84433544487155	0.00909090909090908	352.5272727272727	1.0
477628300	1441065987	31.055500000000002	122.844333	-1.3877787807814457e-17	0.6999999999999886	1.0
477628300	1441065988	31.055498892088313	122.84432968247043	0.0	0.6899999999999977	1.0
477628300	1441065989	31.05549755259384	122.84432567109647	0.0	0.6800000000000068	1.0
477628300	1441065990	31.055496060686067	122.84432120253062	0.0	0.6700000000000159	1.0
477628300	1441065991	31.05549449553446	122.84431651342535	0.0	0.660000000000025	1.0
477628300	1441065992	31.05549293630855	122.8443118404331	0.0	0.6500000000000341	1.0
477628300	1441065993	31.05549146217792	122.8443074202062	0.0	0.6399999999999864	1.0
477628300	1441065994	31.055490152312114	122.84430348939712	0.0	0.6299999999999955	1.0
477628300	1441065995	31.05548908588078	122.84430028465816	0.0	0.6200000000000045	1.0
477628300	1441065996	31.05548834205354	122.84429804264168	0.0	0.6100000000000136	1.0
477628300	1441065997	31.05548799999999	122.84429700000001	0.0	0.6000000000000227	1.0
477628300	1441065998	31.05548811379815	122.84429731872567	0.0	0.5818181818181642	0.9090909090908781
477628300	1441065999	31.055488637159335	122.84429886217175	0.0	0.5636363636363626	0.818181818181813
477628300	1441066000	31.055489498703277	122.8443014190316	0.0	0.545454545454561	0.7272727272726911
477628300	1441066001	31.055490627049668	122.84430477799852	0.0	0.5272727272727025	0.636363636363626
477628300	1441066002	31.05549195081821	122.84430872776579	0.0	0.5090909090909008	0.545454545454561
477628300	1441066003	31.0554933986286	122.84431305702674	0.0	0.4909090909090992	0.45454545454543904
477628300	1441066004	31.05549489910056	122.84431755447461	0.0	0.4727272727272407	0.36363636363637397
477628300	1441066005	31.05549638085387	122.84432200880266	0.0	0.45454545454543904	0.27272727272725206
477628300	1441066006	31.055497772508346	122.84432620870413	0.0	0.4363636363636374	0.18181818181818699
477628300	1441066007	31.055499002683767	122.84432994287219	0.0	0.4181818181817789	0.09090909090912191
477628300	1441066008	31.055500000000002	122.844333	0.0	0.39999999999997726	0.0
477628300	1441066009	31.055500711614595	122.8443352219342	0.0	0.39999999999997726	0.0
477628300	1441066010	31.055501158836083	122.84433666313511	0.0	0.39999999999997726	0.0
477628300	1441066011	31.055501381510673	122.84433743121649	0.0	0.39999999999997726	0.0
477628300	1441066012	31.055501419484578	122.84433763379221	0.0	0.39999999999997726	0.0
477628300	1441066013	31.055501312603965	122.844337378476	0.0	0.39999999999997726	0.0
477628300	1441066014	31.05550110071505	122.84433677288172	0.0	0.39999999999997726	0.0
477628300	1441066015	31.05550082366399	122.84433592462318	0.0	0.39999999999997726	0.0
477628300	1441066016	31.055500521296995	122.84433494131417	0.0	0.39999999999997726	0.0
477628300	1441066017	31.05550023346028	122.8443339305685	0.0	0.39999999999997726	0.0
477628300	1441066018	31.055500000000002	122.844333	0.0	0.39999999999997726	0.0
477628300	1441066019	31.055499851340098	122.84433223844336	0.0	0.37999999999999545	0.0
477628300	1441066020	31.055499780215435	122.84433165961691	0.0	0.3599999999999568	0.0
477628300	1441066021	31.055499769938642	122.84433125845989	0.0	0.339999999999975	0.0
477628300	1441066022	31.055499803822308	122.8443310299115	0.0	0.3199999999999932	0.0
477628300	1441066023	31.05549986517904	122.84433096891104	0.0	0.2999999999999545	0.0
477628300	1441066024	31.055499937321464	122.84433107039766	0.0	0.2799999999999727	0.0
477628300	1441066025	31.055500003562166	122.84433132931063	0.0	0.2599999999999909	0.0
477628300	1441066026	31.05550004721376	122.8443317405892	0.0	0.2400000000000091	0.0
477628300	1441066027	31.055500051588826	122.84433229917259	0.0	0.21999999999997044	0.0
477628300	1441066028	31.055500000000002	122.844333	0.0	0.19999999999998863	0.0
477628300	1441066029	31.055499883628293	122.84433382172345	0.0	0.19999999999998863	0.0
477628300	1441066030	31.055499725128566	122.84433467784595	0.0	0.19999999999998863	0.0
477628300	1441066031	31.05549955502406	122.84433546558321	0.0	0.19999999999998863	0.0
477628300	1441066032	31.05549940383804	122.84433608215105	0.0	0.19999999999998863	0.0
477628300	1441066033	31.055499302093825	122.84433642476517	0.0	0.19999999999998863	0.0
477628300	1441066034	31.055499280314628	122.84433639064139	0.0	0.19999999999998863	0.0
477628300	1441066035	31.05549936902377	122.84433587699544	0.0	0.19999999999998863	0.0
477628300	1441066036	31.055499598744472	122.84433478104305	0.0	0.19999999999998863	0.0
477628300	1441066037	31.055500000000002	122.844333	0.0	0.19999999999998863	0.0
477628300	1441066038	31.055500593806933	122.84433046567922	0.0	0.18500000000000227	0.0
477628300	1441066039	31.055501363155237	122.84432724828247	0.0	0.17000000000001592	0.0
477628300	1441066040	31.05550228152818	122.84432345260875	0.0	0.15499999999997272	0.0
477628300	1441066041	31.055503322409088	122.84431918345693	0.0	0.13999999999998636	0.0
477628300	1441066042	31.055504459281227	122.84431454562609	0.0	0.125	0.0
477628300	1441066043	31.055505665627937	122.84430964391514	0.0	0.11000000000001364	0.0
477628300	1441066044	31.055506914932543	122.84430458312306	0.0	0.09499999999997044	0.0
477628300	1441066045	31.05550818067838	122.84429946804887	0.0	0.07999999999998408	0.0
477628300	1441066046	31.0555094363488	122.84429440349156	0.0	0.06499999999999773	0.0
477628300	1441066047	31.05551065542721	122.84428949425016	0.0	0.05000000000001137	0.0
477628300	1441066048	31.055511811396965	122.8442848451237	0.0	0.03499999999996817	0.0
477628300	1441066049	31.055512877741513	122.84428056091122	0.0	0.01999999999998181	0.0
477628300	1441066050	31.055513827944228	122.84427674641174	0.0	0.0049999999999954525	0.0
477628300	1441066051	31.055514635488564	122.84427350642434	0.0	359.99	0.0
477628300	1441066052	31.055515273857942	122.84427094574806	0.0	359.97499999999997	0.0
477628300	1441066053	31.055515716535787	122.84426916918196	0.0	359.96	0.0
477628300	1441066054	31.05551593700552	122.84426828152506	0.0	359.94500000000005	0.0
477628300	1441066055	31.055515908750547	122.84426838757643	0.0	359.93	0.0
477628300	1441066056	31.05551560525426	122.84426959213509	0.0	359.91499999999996	0.0
477628300	1441066057	31.055515000000003	122.84427200000002	0.0	359.9	0.0
477628300	1441066058	31.05551408086447	122.84427565971383	0.0	359.8818181818182	0.0
477628300	1441066059	31.055512893297877	122.8442803947936	0.0	359.8636363636364	0.0
477628300	1441066060	31.055511497143748	122.84428597249997	0.0	359.8454545454545	0.0
477628300	1441066061	31.05550995224571	122.84429216009372	0.0	359.8272727272727	0.0
477628300	1441066062	31.05550831844739	122.84429872483553	0.0	359.8090909090909	0.0
477628300	1441066063	31.05550665559244	122.84430543398612	0.0	359.7909090909091	0.0
477628300	1441066064	31.055505023524585	122.84431205480635	0.0	359.7727272727273	0.0
477628300	1441066065	31.055503482087595	122.84431835455698	0.0	359.7545454545455	0.0
477628300	1441066066	31.055502091125266	122.84432410049888	0.0	359.73636363636365	0.0
477628300	1441066067	31.05550091048144	122.84432905989293	0.0	359.71818181818185	0.0
477628300	1441066068	31.055500000000002	122.844333	0.0	359.70000000000005	0.0
477628300	1441066069	31.055499400605033	122.8443357559433	0.0	359.68	0.0
477628300	1441066070	31.055499077541633	122.84433743429537	0.0	359.66	0.0
477628300	1441066071	31.055498977135066	122.84433820949094	0.0	359.64000000000004	0.0
477628300	1441066072	31.055499045710555	122.84433825596483	0.0	359.62	0.0
477628300	1441066073	31.05549922959338	122.84433774815182	0.0	359.6	0.0
477628300	1441066074	31.055499475108725	122.84433686048666	0.0	359.58000000000004	0.0
477628300	1441066075	31.05549972858182	122.84433576740412	0.0	359.56	0.0
477628300	1441066076	31.05549993633791	122.84433464333897	0.0	359.54	0.0
477628300	1441066077	31.055500044702214	122.844333662726	0.0	359.52000000000004	0.0
477628300	1441066078	31.055500000000002	122.844333	0.0	359.50000000000006	0.0
477628300	1441066079	31.055499763674483	122.8443327882231	0.005555555555555556	359.4777777777778	359.94444444444446
477628300	1441066080	31.055499357641004	122.84433299496683	0.011111111111111112	359.4555555555556	359.8888888888889
477628300	1441066081	31.055498818932833	122.84433354643016	0.016666666666666666	359.4333333333334	359.83333333333337
477628300	1441066082	31.0554981845833	122.84433436881199	0.022222222222222223	359.41111111111115	359.77777777777777
477628300	1441066083	31.05549749162571	122.84433538831124	0.02777777777777778	359.3888888888889	359.72222222222223
477628300	1441066084	31.055496777093346	122.84433653112681	0.03333333333333333	359.3666666666667	359.6666666666667
477628300	1441066085	31.05549607801955	122.84433772345766	0.03888888888888889	359.3444444444445	359.61111111111114
477628300	1441066086	31.055495431437617	122.84433889150273	0.044444444444444446	359.32222222222225	359.55555555555554
477628300	1441066087	31.055494874380855	122.84433996146092	0.05	359.30000000000007	359.50000000000006
477628300	1441066088	31.055494443882598	122.84434085953119	0.05555555555555556	359.2777777777778	359.4444444444445
477628300	1441066089	31.055494176976147	122.84434151191248	0.061111111111111116	359.2555555555556	359.3888888888889
477628300	1441066090	31.055494110694827	122.84434184480372	0.06666666666666667	359.2333333333334	359.33333333333337
477628300	1441066091	31.055494282071948	122.84434178440385	0.07222222222222223	359.21111111111117	359.2777777777778
477628300	1441066092	31.055494728140836	122.8443412569118	0.07777777777777778	359.1888888888889	359.2222222222223
477628300	1441066093	31.05549548593478	122.84434018852649	0.08333333333333334	359.1666666666667	359.1666666666667
477628300	1441066094	31.055496592487106	122.84433850544686	0.08888888888888889	359.1444444444445	359.11111111111114
477628300	1441066095	31.055498084831097	122.84433613387172	0.09444444444444444	359.12222222222226	359.0555555555556
477628300	1441066096	31.055500000000002	122.844333	0.1	359.1000000000001	359.00000000000006
477628300	1441066097	31.05550235798861	122.84432906413308	0.1	359.0833333333334	359.00000000000006
477628300	1441066098	31.055505110637796	122.84432442298252	0.1	359.0666666666667	359.00000000000006
477628300	1441066099	31.055508192749965	122.84431920736247	0.1	359.05	359.00000000000006
477628300	1441066100	31.055511539127536	122.84431354808707	0.1	359.03333333333336	359.00000000000006
477628300	1441066101	31.055515084572964	122.84430757597052	0.1	359.0166666666667	359.00000000000006
477628300	1441066102	31.055518763888678	122.844301421827	0.1	359.0	359.00000000000006
477628300	1441066103	31.05552251187718	122.84429521647077	0.1	358.9833333333333	359.00000000000006
477628300	1441066104	31.055526263340973	122.84428909071609	0.1	358.96666666666664	359.00000000000006
477628300	1441066105	31.055529953082587	122.84428317537731	0.1	358.95	359.00000000000006
477628300	1441066106	31.055533515904568	122.84427760126879	0.1	358.93333333333334	359.00000000000006
477628300	1441066107	31.0555368866095	122.84427249920486	0.1	358.91666666666663	359.00000000000006
477628300	1441066108	31.055539999999993	122.844268	0.1	358.9	359.00000000000006
477628300	1441066109	31.055542789940645	122.84426422182088	0.1	358.88888888888886	359.00000000000006
477628300	1441066110	31.055545186544133	122.84426123224328	0.1	358.87777777777774	359.00000000000006
477628300	1441066111	31.055547118985164	122.84425908619534	0.1	358.8666666666667	359.00000000000006
477628300	1441066112	31.055548516438392	122.8442578386051	0.1	358.85555555555555	359.00000000000006
477628300	1441066113	31.05554930807852	122.84425754440063	0.1	358.84444444444443	359.00000000000006
477628300	1441066114	31.055549423080123	122.84425825850995	0.1	358.8333333333333	359.00000000000006
477628300	1441066115	31.055548790617863	122.844260035861	0.1	358.82222222222225	359.00000000000006
477628300	1441066116	31.055547339866298	122.84426293138172	0.1	358.81111111111113	359.00000000000006
477628300	1441066117	31.055544999999995	122.84426699999999	0.1	358.8	359.00000000000006
477628300	1441066118	31.05554174307505	122.84427224535288	0.1	358.78000000000003	359.00000000000006
477628300	1441066119	31.055537712673782	122.84427846591478	0.1	358.76000000000005	359.00000000000006
477628300	1441066120	31.05553309526018	122.8442854088694	0.1	358.74	359.00000000000006
477628300	1441066121	31.055528077298163	122.84429282140056	0.1	358.72	359.00000000000006
477628300	1441066122	31.05552284525181	122.84430045069213	0.1	358.70000000000005	359.00000000000006
477628300	1441066123	31.055517585585207	122.8443080439281	0.1	358.68	359.00000000000006
477628300	1441066124	31.055512484762495	122.84431534829262	0.1	358.66	359.00000000000006
477628300	1441066125	31.05550772924787	122.8443221109699	0.1	358.64000000000004	359.00000000000006
477628300	1441066126	31.05550350550562	122.84432807914422	0.1	358.62000000000006	359.00000000000006
477628300	1441066127	31.055500000000002	122.844333	0.1	358.6	359.00000000000006
477628300	1441066128	31.055497352484714	122.84433668631061	0.1	358.5727272727273	358.90909090909093
477628300	1441066129	31.055495515870977	122.84433921320523	0.1	358.54545454545456	358.81818181818187
477628300	1441066130	31.055494396359332	122.84434072140186	0.1	358.51818181818186	358.7272727272728
477628300	1441066131	31.055493900150278	122.84434135161852	0.1	358.4909090909091	358.6363636363637
477628300	1441066132	31.05549393344432	122.84434124457313	0.1	358.4636363636364	358.5454545454546
477628300	1441066133	31.055494402441948	122.84434054098358	0.1	358.43636363636364	358.4545454545455
477628300	1441066134	31.055495213343594	122.84433938156779	0.1	358.40909090909093	358.36363636363643
477628300	1441066135	31.05549627234975	122.84433790704362	0.1	358.3818181818182	358.27272727272737
477628300	1441066136	31.05549748566088	122.84433625812899	0.1	358.3545454545455	358.18181818181824
477628300	1441066137	31.055498759477477	122.84433457554181	0.1	358.3272727272727	358.0909090909092
477628300	1441066138	31.055500000000002	122.844333	0.1	358.3	358.00000000000006
477628300	1441066139	31.055501123490792	122.84433165113147	0.1	358.28000000000003	358.00000000000006
477628300	1441066140	31.05550208645956	122.844330564204	0.1	358.26	358.00000000000006
477628300	1441066141	31.055502855477815	122.84432975339548	0.1	358.24	358.00000000000006
477628300	1441066142	31.055503397117118	122.84432923288367	0.1	358.22	358.00000000000006
477628300	1441066143	31.055503677948963	122.84432901684634	0.1	358.2	358.00000000000006
477628300	1441066144	31.055503664544897	122.8443291194613	0.1	358.18	358.00000000000006
477628300	1441066145	31.05550332347645	122.8443295549064	0.1	358.16	358.00000000000006
477628300	1441066146	31.05550262131513	122.84433033735937	0.1	358.14	358.00000000000006
477628300	1441066147	31.05550152463248	122.84433148099798	0.1	358.12	358.00000000000006
477628300	1441066148	31.055500000000002	122.844333	0.1	358.1	358.00000000000006
477628300	1441066149	31.055498066794588	122.84433486341052	0.1	358.0888888888889	358.00000000000006
477628300	1441066150	31.055495955614752	122.84433685974405	0.1	358.0777777777778	358.00000000000006
477628300	1441066151	31.055493949864378	122.8443387323824	0.1	358.06666666666666	358.00000000000006
477628300	1441066152	31.05549233294738	122.84434022470747	0.1	358.05555555555554	358.00000000000006
477628300	1441066153	31.055491388267694	122.84434108010119	0.1	358.0444444444445	358.00000000000006
477628300	1441066154	31.05549139922922	122.8443410419455	0.1	358.03333333333336	358.00000000000006
477628300	1441066155	31.055492649235884	122.84433985362223	0.1	358.02222222222224	358.00000000000006
477628300	1441066156	31.055495421691532	122.8443372585132	0.1	358.0111111111111	358.00000000000006
477628300	1441066157	31.055500000000002	122.844333	0.1	358.0	358.00000000000006
477628300	1441066158	31.055506530374	122.84432693943626	0.1	357.9818181818182	358.00000000000006
477628300	1441066159	31.055514610262414	122.84431941006484	0.1	357.9636363636364	358.00000000000006
477628300	1441066160	31.055523699923164	122.844310863101	0.1	357.94545454545454	358.00000000000006
477628300	1441066161	31.05553325961427	122.84430174976028	0.1	357.92727272727274	358.00000000000006
477628300	1441066162	31.055542749593855	122.84429252125861	0.1	357.90909090909093	358.00000000000006
477628300	1441066163	31.055551630120213	122.84428362881224	0.1	357.89090909090913	358.00000000000006
477628300	1441066164	31.055559361451714	122.84427552363785	0.1	357.87272727272733	358.00000000000006
477628300	1441066165	31.05556540384687	122.84426865695237	0.1	357.8545454545455	358.00000000000006
477628300	1441066166	31.055569217564265	122.84426347997288	0.1	357.83636363636367	358.00000000000006
477628300	1441066167	31.055570262862467	122.84426044391647	0.1	357.81818181818187	358.00000000000006
477628300	1441066168	31.055568	122.84426000000002	0.1	357.8	358.00000000000006
477628300	1441066169	31.05556214455593	122.84426243504373	0.1	357.77000000000004	358.00000000000006
477628300	1441066170	31.05555343339162	122.84426737828288	0.1	357.74	358.00000000000006
477628300	1441066171	31.055542858689073	122.84427429455646	0.1	357.71000000000004	358.00000000000006
477628300	1441066172	31.05553141263022	122.84428264870373	0.1	357.68000000000006	358.00000000000006
477628300	1441066173	31.055520087397124	122.84429190556436	0.1	357.65	358.00000000000006
477628300	1441066174	31.05550987517198	122.84430152997872	0.1	357.62	358.00000000000006
477628300	1441066175	31.05550176813711	122.84431098678779	0.1	357.59	358.00000000000006
477628300	1441066176	31.05549675847505	122.84431974083304	0.1	357.56	358.00000000000006
477628300	1441066177	31.05549583836844	122.84432725695646	0.1	357.53	358.00000000000006
477628300	1441066178	31.055500000000002	122.844333	0.1	357.5	358.00000000000006
477628300	1441066179	31.055509874999622	122.84433659447944	0.1	357.46666666666664	357.88888888888897
477628300	1441066180	31.0555246527857	122.8443383036064	0.1	357.43333333333334	357.7777777777778
477628300	1441066181	31.055543162223643	122.8443385502661	0.1	357.40000000000003	357.66666666666674
477628300	1441066182	31.055564232178767	122.84433775734367	0.1	357.3666666666667	357.55555555555566
477628300	1441066183	31.05558669151643	122.84433634772441	0.1	357.33333333333337	357.44444444444446
477628300	1441066184	31.055609369101983	122.84433474429404	0.1	357.3	357.33333333333337
477628300	1441066185	31.055631093800802	122.84433336993874	0.1	357.26666666666665	357.22222222222223
477628300	1441066186	31.055650694478327	122.84433264754507	0.1	357.23333333333335	357.11111111111114
477628300	1441066187	31.055666999999993	122.844333	0.1	357.20000000000005	357.00000000000006
477628300	1441066188	31.05567911951976	122.84433470311123	0.1	357.19090909090914	357.00000000000006
477628300	1441066189	31.05568728334567	122.8443374443689	0.1	357.1818181818182	357.00000000000006
477628300	1441066190	31.055692002074316	122.8443407641835	0.1	357.1727272727273	357.00000000000006
477628300	1441066191	31.05569378630232	122.84434420296533	0.1	357.1636363636364	357.00000000000006
477628300	1441066192	31.055693146626318	122.84434730112461	0.1	357.1545454545455	357.00000000000006
477628300	1441066193	31.055690593643	122.84434959907173	0.1	357.1454545454545	357.00000000000006
477628300	1441066194	31.05568663794908	122.84435063721723	0.1	357.1363636363637	357.00000000000006
477628300	1441066195	31.05568179014127	122.84434995597182	0.1	357.1272727272727	357.00000000000006
477628300	1441066196	31.0556765608162	122.84434709574646	0.1	357.1181818181818	357.00000000000006
477628300	1441066197	31.055671460570345	122.84434159695218	0.1	357.1090909090909	357.00000000000006
477628300	1441066198	31.055666999999993	122.844333	0.1	357.1	357.00000000000006
477628300	1441066199	31.055663586793514	122.84432103677864	0.1	357.08000000000004	357.00000000000006
477628300	1441066200	31.055661217008662	122.84430620508819	0.1	357.06	357.00000000000006
477628300	1441066201	31.055659783795647	122.84428919420638	0.1	357.04	357.00000000000006
477628300	1441066202	31.055659180304946	122.84427069341082	0.1	357.02000000000004	357.00000000000006
477628300	1441066203	31.05565929968732	122.84425139197914	0.1	357.0	357.00000000000006
477628300	1441066204	31.055660035093958	122.84423197918898	0.1	356.97999999999996	357.00000000000006
477628300	1441066205	31.05566127967639	122.84421314431803	0.1	356.96	357.00000000000006
477628300	1441066206	31.05566292658663	122.8441955766442	0.1	356.94	357.00000000000006
477628300	1441066207	31.055664868976958	122.84417996544546	0.1	356.91999999999996	357.00000000000006
477628300	1441066208	31.055667	122.84416700000001	0.1	356.9	357.00000000000006
477628300	1441066209	31.055669199039126	122.84415721032575	0.1	356.87777777777774	357.00000000000006
477628300	1441066210	31.055671290400483	122.84415048939924	0.1	356.8555555555555	357.00000000000006
477628300	1441066211	31.055673084620615	122.84414657093664	0.1	356.8333333333333	357.00000000000006
477628300	1441066212	31.055674392235815	122.84414518865407	0.1	356.81111111111113	357.00000000000006
477628300	1441066213	31.05567502378226	122.84414607626759	0.1	356.7888888888889	357.00000000000006
477628300	1441066214	31.055674789795976	122.84414896749317	0.1	356.76666666666665	357.00000000000006
477628300	1441066215	31.055673500812894	122.84415359604667	0.1	356.74444444444447	357.00000000000006
477628300	1441066216	31.055670967368936	122.84415969564374	0.1	356.72222222222223	357.00000000000006
477628300	1441066217	31.055667	122.84416700000001	0.1	356.7	357.00000000000006
477628300	1441066218	31.05566150500967	122.84417523328561	0.1	356.6727272727273	356.90909090909093
477628300	1441066219	31.055654771772335	122.84418408148973	0.1	356.6454545454545	356.81818181818187
477628300	1441066220	31.055647185430125	122.84419322105637	0.1	356.6181818181818	356.72727272727275
477628300	1441066221	31.055639131125265	122.84420232842979	0.1	356.59090909090907	356.6363636363636
477628300	1441066222	31.05563099400005	122.84421108005456	0.1	356.56363636363636	356.5454545454546
477628300	1441066223	31.055623159196898	122.8442191523754	0.1	356.5363636363636	356.4545454545455
477628300	1441066224	31.055616011858287	122.84422622183729	0.1	356.5090909090909	356.36363636363643
477628300	1441066225	31.05560993712674	122.84423196488544	0.1	356.48181818181814	356.2727272727273
477628300	1441066226	31.055605320144835	122.84423605796512	0.1	356.45454545454544	356.1818181818182
477628300	1441066227	31.055602546055084	122.8442381775216	0.1	356.4272727272727	356.0909090909092
477628300	1441066228	31.05560199999999	122.844238	0.1	356.4	356.00000000000006
477628300	1441066229	31.055603930309235	122.8442353301419	0.1	356.38	356.00000000000006
477628300	1441066230	31.055608038061813	122.84423048587527	0.1	356.35999999999996	356.00000000000006
477628300	1441066231	31.055613887523894	122.84422391342457	0.1	356.34	356.00000000000006
477628300	1441066232	31.055621042961747	122.8442160590143	0.1	356.32	356.00000000000006
477628300	1441066233	31.055629068641647	122.84420736886906	0.1	356.29999999999995	356.00000000000006
477628300	1441066234	31.055637528829994	122.8441982892138	0.1	356.28	356.00000000000006
477628300	1441066235	31.055645987793316	122.84418926627359	0.1	356.26	356.00000000000006
477628300	1441066236	31.055654009798218	122.844180746274	0.1	356.23999999999995	356.00000000000006
477628300	1441066237	31.055661159111512	122.8441731754408	0.1	356.21999999999997	356.00000000000006
477628300	1441066238	31.055667	122.84416700000001	0.1	356.2	356.00000000000006
477628300	1441066239	31.055671206146382	122.84416255301588	0.1	356.18	356.00000000000006
477628300	1441066240	31.055673888896457	122.84415971490519	0.1	356.15999999999997	356.00000000000006
477628300	1441066241	31.055675269011676	122.84415825292251	0.1	356.14	356.00000000000006
477628300	1441066242	31.055675567253505	122.84415793432241	0.1	356.12	356.00000000000006
477628300	1441066243	31.055675004383318	122.84415852635922	0.1	356.09999999999997	356.00000000000006
477628300	1441066244	31.055673801162484	122.84415979628736	0.1	356.08	356.00000000000006
477628300	1441066245	31.055672178352353	122.84416151136114	0.1	356.06	356.00000000000006
477628300	1441066246	31.055670356714295	122.84416343883491	0.1	356.03999999999996	356.00000000000006
477628300	1441066247	31.055668557009717	122.84416534596305	0.1	356.02	356.00000000000006
477628300	1441066248	31.055667	122.84416700000001	0.1	356.0	356.00000000000006
477628300	1441066249	31.055665860100913	122.84416821678387	0.1	355.96999999999997	356.00000000000006
477628300	1441066250	31.055665126345726	122.84416900648748	0.1	355.94	356.00000000000006
477628300	1441066251	31.055664741422074	122.84416942786726	0.1	355.91	356.00000000000006
477628300	1441066252	31.055664648017604	122.84416953967967	0.1	355.88	356.00000000000006
477628300	1441066253	31.055664788819907	122.84416940068115	0.1	355.85	356.00000000000006
477628300	1441066254	31.05566510651662	122.84416906962815	0.1	355.82	356.00000000000006
477628300	1441066255	31.05566554379536	122.84416860527709	0.1	355.79	356.00000000000006
477628300	1441066256	31.055666043343756	122.84416806638443	0.1	355.76	356.00000000000006
477628300	1441066257	31.055666547849434	122.84416751170657	0.1	355.73	356.00000000000006
477628300	1441066258	31.055667	122.84416700000001	0.1	355.7	356.00000000000006
477628300	1441066259	31.05566735344983	122.84416657984838	0.1	355.68	356.00000000000006
477628300	1441066260	31.055667605720302	122.84416625914425	0.1	355.66	356.00000000000006
477628300	1441066261	31.05566776529954	122.84416603560749	0.1	355.64000000000004	356.00000000000006
477628300	1441066262	31.055667840675614	122.84416590695787	0.1	355.62	356.00000000000006
477628300	1441066263	31.055667840336636	122.84416587091523	0.1	355.6	356.00000000000006
477628300	1441066264	31.05566777277074	122.84416592519936	0.1	355.58000000000004	356.00000000000006
477628300	1441066265	31.05566764646602	122.8441660675301	0.1	355.56	356.00000000000006
477628300	1441066266	31.05566746991058	122.84416629562725	0.1	355.54	356.00000000000006
477628300	1441066267	31.055667251592542	122.84416660721061	0.1	355.52000000000004	356.00000000000006
477628300	1441066268	31.055667	122.84416700000001	0.1	355.5	356.00000000000006
477628300	1441066269	31.055666726859954	122.84416746236938	0.1	355.4777777777778	355.8888888888889
477628300	1441066270	31.055666456854915	122.84416794530912	0.1	355.4555555555556	355.7777777777778
477628300	1441066271	31.055666217906357	122.8441683904638	0.1	355.4333333333334	355.66666666666674
477628300	1441066272	31.055666037935666	122.84416873947798	0.1	355.41111111111115	355.5555555555556
477628300	1441066273	31.055665944864252	122.84416893399614	0.1	355.3888888888889	355.4444444444445
477628300	1441066274	31.055665966613567	122.84416891566292	0.1	355.3666666666667	355.33333333333337
477628300	1441066275	31.055666131105003	122.84416862612278	0.1	355.3444444444445	355.2222222222223
477628300	1441066276	31.055666466260018	122.84416800702031	0.1	355.32222222222225	355.11111111111114
477628300	1441066277	31.055667	122.84416700000001	0.1	355.3	355.00000000000006
477628300	1441066278	31.05566773998845	122.84416558680368	0.1	355.2727272727273	355.00000000000006
477628300	1441066279	31.05566861285726	122.84416390956223	0.1	355.24545454545455	355.00000000000006
477628300	1441066280	31.055669524980384	122.8441621505037	0.1	355.21818181818185	355.00000000000006
477628300	1441066281	31.055670382731844	122.8441604918563	0.1	355.1909090909091	355.00000000000006
477628300	1441066282	31.055671092485596	122.84415911584817	0.1	355.1636363636364	355.00000000000006
477628300	1441066283	31.055671560615632	122.84415820470741	0.1	355.1363636363636	355.00000000000006
477628300	1441066284	31.055671693495988	122.84415794066227	0.1	355.1090909090909	355.00000000000006
477628300	1441066285	31.05567139750065	122.84415850594083	0.1	355.08181818181816	355.00000000000006
477628300	1441066286	31.055670579003586	122.84416008277127	0.1	355.05454545454546	355.00000000000006
477628300	1441066287	31.055669144378736	122.84416285338166	0.1	355.0272727272727	355.00000000000006
477628300	1441066288	31.055667	122.84416700000001	0.1	355.0	355.00000000000006
477628300	1441066289	31.055664103319213	122.84417260561749	0.1	354.98	355.00000000000006
477628300	1441066290	31.05566061610013	122.844179356278	0.1	354.96	355.00000000000006
477628300	1441066291	31.055656751184518	122.84418683878876	0.1	354.94	355.00000000000006
477628300	1441066292	31.05565272141425	122.84419463995708	0.1	354.92	355.00000000000006
477628300	1441066293	31.055648739631263	122.84420234659038	0.1	354.90000000000003	355.00000000000006
477628300	1441066294	31.055645018677613	122.84420954549621	0.1	354.88	355.00000000000006
477628300	1441066295	31.05564177139544	122.84421582348232	0.1	354.86	355.00000000000006
477628300	1441066296	31.055639210626964	122.8442207673564	0.1	354.84000000000003	355.00000000000006
477628300	1441066297	31.055637549214413	122.84422396392638	0.1	354.82	355.00000000000006
477628300	1441066298	31.05563699999999	122.84422500000001	0.1	354.8	355.00000000000006
477628300	1441066299	31.055637703321853	122.84422360375386	0.1	354.77000000000004	355.00000000000006
477628300	1441066300	31.05563950950199	122.84422006883996	0.1	354.74	355.00000000000006
477628300	1441066301	31.055642196358328	122.84421483027918	0.1	354.71000000000004	355.00000000000006
477628300	1441066302	31.055645541708774	122.84420832309229	0.1	354.68	355.00000000000006
477628300	1441066303	31.055649323371323	122.84420098230018	0.1	354.65	355.00000000000006
477628300	1441066304	31.055653319163984	122.84419324292381	0.1	354.62	355.00000000000006
477628300	1441066305	31.055657306904912	122.8441855399843	0.1	354.59	355.00000000000006
477628300	1441066306	31.055661064412316	122.84417830850289	0.1	354.56	355.00000000000006
477628300	1441066307	31.05566436950454	122.84417198350096	0.1	354.53	355.00000000000006
477628300	1441066308	31.055667	122.84416700000001	0.1	354.5	355.00000000000006
477628300	1441066309	31.05566879317166	122.84416367327589	0.1	354.46666666666664	354.88888888888897
477628300	1441066310	31.055669824110694	122.84416183962195	0.1	354.43333333333334	354.7777777777778
477628300	1441066311	31.055670227362718	122.84416121558569	0.1	354.4	354.66666666666674
477628300	1441066312	31.055670137473335	122.8441615177147	0.1	354.3666666666666	354.5555555555556
477628300	1441066313	31.055669688988097	122.84416246255643	0.1	354.33333333333337	354.4444444444445
477628300	1441066314	31.055669016452576	122.84416376665833	0.1	354.3	354.33333333333337
477628300	1441066315	31.055668254412332	122.8441651465679	0.1	354.26666666666665	354.2222222222223
477628300	1441066316	31.055667537412944	122.84416631883262	0.1	354.23333333333335	354.1111111111112
477628300	1441066317	31.055667	122.84416700000001	0.1	354.2	354.00000000000006
477628300	1441066318	31.055666743344776	122.84416698624716	0.1	354.1727272727273	354.00000000000006
477628300	1441066319	31.055666735121346	122.84416639226959	0.1	354.1454545454545	354.00000000000006
477628300	1441066320	31.055666909629444	122.8441654123924	0.1	354.1181818181818	354.00000000000006
477628300	1441066321	31.05566720116883	122.84416424094064	0.1	354.09090909090907	354.00000000000006
477628300	1441066322	31.055667544039235	122.84416307223947	0.1	354.06363636363636	354.00000000000006
477628300	1441066323	31.05566787254044	122.84416210061396	0.1	354.0363636363636	354.00000000000006
477628300	1441066324	31.055668120972204	122.8441615203892	0.1	354.0090909090909	354.00000000000006
477628300	1441066325	31.0556682236343	122.84416152589034	0.1	353.98181818181814	354.00000000000006
477628300	1441066326	31.055668114826464	122.84416231144247	0.1	353.95454545454544	354.00000000000006
477628300	1441066327	31.055667728848473	122.84416407137067	0.1	353.9272727272727	354.00000000000006
477628300	1441066328	31.055667	122.84416700000001	0.1	353.9	354.00000000000006
477628300	1441066329	31.055665891153232	122.84417119561597	0.1	353.88888888888886	354.00000000000006
477628300	1441066330	31.055664479470355	122.84417637234564	0.1	353.87777777777774	354.00000000000006
477628300	1441066331	31.055662870686017	122.84418214827666	0.1	353.8666666666667	354.00000000000006
477628300	1441066332	31.055661170534997	122.84418814149657	0.1	353.85555555555555	354.00000000000006
477628300	1441066333	31.05565948475208	122.8441939700931	0.1	353.84444444444443	354.00000000000006
477628300	1441066334	31.055657919072175	122.84419925215394	0.1	353.8333333333333	354.00000000000006
477628300	1441066335	31.055656579230202	122.84420360576684	0.1	353.82222222222225	354.00000000000006
477628300	1441066336	31.05565557096115	122.8442066490196	0.1	353.81111111111113	354.00000000000006
477628300	1441066337	31.055654999999998	122.844208	0.1	353.8	354.00000000000006
477628300	1441066338	31.05565494141157	122.84420740080492	0.1	353.7636363636364	353.90909090909093
477628300	1441066339	31.055655347580128	122.84420508956755	0.1	353.72727272727275	353.8181818181819
477628300	1441066340	31.055656140219835	122.84420142843014	0.1	353.6909090909091	353.7272727272728
477628300	1441066341	31.055657241044777	122.84419677953487	0.1	353.6545454545454	353.6363636363637
477628300	1441066342	31.0556585717691	122.84419150502401	0.1	353.6181818181818	353.5454545454546
477628300	1441066343	31.055660054106976	122.84418596703979	0.1	353.5818181818182	353.4545454545455
477628300	1441066344	31.05566160977265	122.84418052772453	0.1	353.54545454545456	353.3636363636365
477628300	1441066345	31.055663160480425	122.84417554922054	0.1	353.50909090909096	353.27272727272737
477628300	1441066346	31.055664627944648	122.84417139367018	0.1	353.4727272727273	353.18181818181824
477628300	1441066347	31.055665933879705	122.84416842321586	0.1	353.43636363636364	353.0909090909092
477628300	1441066348	31.055667	122.84416700000001	0.1	353.4	353.00000000000006
477628300	1441066349	31.055667767771332	122.84416736662779	0.1	353.37	353.00000000000006
477628300	1441066350	31.05566825766534	122.84416928755516	0.1	353.34000000000003	353.00000000000006
477628300	1441066351	31.05566850990503	122.8441724077008	0.1	353.31	353.00000000000006
477628300	1441066352	31.055668564713436	122.84417637198342	0.1	353.28000000000003	353.00000000000006
477628300	1441066353	31.055668462313587	122.84418082532163	0.1	353.25	353.00000000000006
477628300	1441066354	31.05566824292856	122.8441854126341	0.1	353.22	353.00000000000006
477628300	1441066355	31.055667946781494	122.84418977883949	0.1	353.19	353.00000000000006
477628300	1441066356	31.05566761409557	122.84419356885645	0.1	353.16	353.00000000000006
477628300	1441066357	31.055667285094	122.84419642760373	0.1	353.13	353.00000000000006
477628300	1441066358	31.055666999999985	122.844198	0.1	353.1	353.00000000000006
477628300	1441066359	31.05566679062371	122.84419803310719	0.1	348.58	353.00000000000006
477628300	1441066360	31.05566665512297	122.84419668256014	0.1	344.06	353.00000000000006
477628300	1441066361	31.055666583242424	122.84419420613692	0.1	339.54	353.00000000000006
477628300	1441066362	31.055666564726785	122.84419086161564	0.1	335.02000000000004	353.00000000000006
477628300	1441066363	31.05566658932073	122.84418690677434	0.1	330.5	353.00000000000006
477628300	1441066364	31.055666646768966	122.84418259939109	0.1	325.97999999999996	353.00000000000006
477628300	1441066365	31.05566672681623	122.84417819724395	0.1	321.46	353.00000000000006
477628300	1441066366	31.05566681920728	122.84417395811101	0.1	316.94	353.00000000000006
477628300	1441066367	31.05566691368692	122.84417013977033	0.1	312.42	353.00000000000006
477628300	1441066368	31.055667	122.84416700000001	0.1	307.9	353.00000000000006
477628300	1441066369	31.055667069733513	122.84416473394326	0.1	312.37	353.00000000000006
477628300	1441066370	31.055667121843157	122.84416328620397	0.1	316.84	353.00000000000006
477628300	1441066371	31.055667157126774	122.84416253875112	0.1	321.31	353.00000000000006
477628300	1441066372	31.055667176382194	122.84416237355377	0.1	325.78	353.00000000000006
477628300	1441066373	31.05566718040722	122.84416267258092	0.1	330.25	353.00000000000006
477628300	1441066374	31.055667169999687	122.8441633178016	0.1	334.72	353.00000000000006
477628300	1441066375	31.055667145957372	122.84416419118484	0.1	339.19	353.00000000000006
477628300	1441066376	31.055667109078115	122.84416517469963	0.1	343.66	353.00000000000006
477628300	1441066377	31.055667060159713	122.84416615031503	0.1	348.13000000000005	353.00000000000006
477628300	1441066378	31.055667	122.84416700000001	0.1	352.6000000000001	353.00000000000006
477628300	1441066379	31.055666930441117	122.84416763011977	0.1	352.57000000000005	352.9000000000001
477628300	1441066380	31.055666857502676	122.84416804462398	0.1	352.5400000000001	352.80000000000007
477628300	1441066381	31.055666788248548	122.8441682718585	0.1	352.51000000000005	352.70000000000005
477628300	1441066382	31.055666729742683	122.84416834016922	0.1	352.4800000000001	352.6000000000001
477628300	1441066383	31.05566668904898	122.84416827790191	0.1	352.45	352.50000000000006
477628300	1441066384	31.055666673231364	122.84416811340246	0.1	352.42	352.4000000000001
477628300	1441066385	31.055666689353743	122.84416787501671	0.1	352.39	352.30000000000007
477628300	1441066386	31.055666744480032	122.84416759109047	0.1	352.36	352.20000000000005
477628300	1441066387	31.055666845674136	122.84416728996962	0.1	352.33000000000004	352.1
477628300	1441066388	31.055667	122.84416700000001	0.1	352.3	352.00000000000006
477628300	1441066389	31.055667207737688	122.84416674600325	0.1	352.27777777777777	352.00000000000006
477628300	1441066390	31.055667442032	122.84416653870419	0.1	352.25555555555553	352.00000000000006
477628300	1441066391	31.055667669243938	122.84416638530347	0.1	352.23333333333335	352.00000000000006
477628300	1441066392	31.05566785573446	122.84416629300173	0.1	352.21111111111117	352.00000000000006
477628300	1441066393	31.055667967864533	122.84416626899961	0.1	352.1888888888889	352.00000000000006
477628300	1441066394	31.055667971995163	122.84416632049775	0.1	352.1666666666667	352.00000000000006
477628300	1441066395	31.055667834487284	122.84416645469676	0.1	352.1444444444445	352.00000000000006
477628300	1441066396	31.055667521701913	122.84416667879732	0.1	352.12222222222226	352.00000000000006
477628300	1441066397	31.055667	122.84416700000001	0.1	352.1	352.00000000000006
477628300	1441066398	31.05566625764182	122.8441674164887	0.1	347.9818181818182	352.00000000000006
477628300	1441066399	31.05566537048489	122.84416789038005	0.1	343.8636363636364	352.00000000000006
477628300	1441066400	31.055664436286005	122.84416837477393	0.1	339.74545454545455	352.00000000000006
477628300	1441066401	31.055663552801946	122.8441688227702	0.1	335.6272727272727	352.00000000000006
477628300	1441066402	31.0556628177895	122.8441691874687	0.1	331.5090909090909	352.00000000000006
477628300	1441066403	31.055662329005507	122.84416942196937	0.1	327.39090909090913	352.00000000000006
477628300	1441066404	31.055662184206753	122.84416947937201	0.1	323.2727272727273	352.00000000000006
477628300	1441066405	31.055662481150023	122.84416931277654	0.1	319.1545454545455	352.00000000000006
477628300	1441066406	31.055663317592114	122.84416887528283	0.1	315.03636363636366	352.00000000000006
477628300	1441066407	31.055664791289843	122.84416811999071	0.1	310.91818181818184	352.00000000000006
477628300	1441066408	31.055667	122.84416700000001	0.1	306.8	352.00000000000006
477628300	1441066409	31.05566998746007	122.84416549498692	0.1	311.27000000000004	351.90000000000003
477628300	1441066410	31.055673581330467	122.84416369093306	0.1	315.74	351.80000000000007
477628300	1441066411	31.05567755525228	122.8441617003964	0.1	320.21	351.70000000000005
477628300	1441066412	31.055681682866652	122.84415963593496	0.1	324.68	351.6000000000001
477628300	1441066413	31.055685737814702	122.84415761010683	0.1	329.15000000000003	351.5
477628300	1441066414	31.05568949373755	122.8441557354701	0.1	333.62	351.40000000000003
477628300	1441066415	31.055692724276373	122.84415412458289	0.1	338.09	351.3
477628300	1441066416	31.05569520307228	122.84415289000337	0.1	342.56	351.20000000000005
477628300	1441066417	31.055696703766444	122.84415214428968	0.1	347.03000000000003	351.1
477628300	1441066418	31.055697	122.844152	0.1	351.5	351.00000000000006
477628300	1441066419	31.055695946187534	122.84415252944888	0.1	351.4666666666667	351.00000000000006
477628300	1441066420	31.055693719837365	122.84415364397655	0.1	351.43333333333334	351.00000000000006
477628300	1441066421	31.05569057923128	122.84415521467974	0.1	351.40000000000003	351.00000000000006
477628300	1441066422	31.05568678265104	122.84415711265505	0.1	351.3666666666667	351.00000000000006
477628300	1441066423	31.05568258837844	122.84415920899926	0.1	351.3333333333333	351.00000000000006
477628300	1441066424	31.05567825469523	122.84416137480903	0.1	351.29999999999995	351.00000000000006
477628300	1441066425	31.055674039883222	122.84416348118123	0.1	351.2666666666667	351.00000000000006
477628300	1441066426	31.0556702022242	122.84416539921259	0.1	351.23333333333335	351.00000000000006
477628300	1441066427	31.055667	122.84416700000001	0.1	351.2	351.00000000000006
477628300	1441066428	31.05566463094934	122.84416818484003	0.1	347.08181818181816	351.00000000000006
477628300	1441066429	31.055663050638696	122.84416897582783	0.1	342.96363636363634	351.00000000000006
477628300	1441066430	31.055662154091415	122.84416942525814	0.1	338.8454545454545	351.00000000000006
477628300	1441066431	31.05566183633092	122.8441695854257	0.1	334.7272727272727	351.00000000000006
477628300	1441066432	31.055661992380553	122.84416950862531	0.1	330.6090909090909	351.00000000000006
477628300	1441066433	31.055662517263695	122.84416924715165	0.1	326.4909090909091	351.00000000000006
477628300	1441066434	31.055663306003712	122.84416885329945	0.1	322.3727272727273	351.00000000000006
477628300	1441066435	31.055664253623977	122.84416837936347	0.1	318.25454545454545	351.00000000000006
477628300	1441066436	31.05566525514787	122.8441678776384	0.1	314.1363636363636	351.00000000000006
477628300	1441066437	31.055666205598747	122.844167400419	0.1	310.0181818181818	351.00000000000006
477628300	1441066438	31.055667	122.84416700000001	0.1	305.9	351.00000000000006
477628300	1441066439	31.055667556960397	122.84416671704257	0.1	305.8666666666667	351.00000000000006
477628300	1441066440	31.0556678894304	122.84416654567357	0.1	305.83333333333337	351.00000000000006
477628300	1441066441	31.05566803394582	122.84416646838622	0.1	305.8	351.00000000000006
477628300	1441066442	31.055668027042536	122.84416646767383	0.1	305.76666666666665	351.00000000000006
477628300	1441066443	31.055667905256374	122.84416652602962	0.1	305.73333333333335	351.00000000000006
477628300	1441066444	31.055667705123195	122.84416662594688	0.1	305.70000000000005	351.00000000000006
477628300	1441066445	31.055667463178843	122.84416674991884	0.1	305.6666666666667	351.00000000000006
477628300	1441066446	31.05566721595916	122.8441668804388	0.1	305.6333333333334	351.00000000000006
477628300	1441066447	31.055667	122.84416700000001	0.1	305.6	351.00000000000006
477628300	1441066448	31.05566684423958	122.84416709435432	0.1	305.59000000000003	351.00000000000006
477628300	1441066449	31.055666747225626	122.84416716228799	0.1	305.58000000000004	351.00000000000006
477628300	1441066450	31.055666699908247	122.8441672058459	0.1	305.57000000000005	351.00000000000006
477628300	1441066451	31.05566669323758	122.84416722707299	0.1	305.56	351.00000000000006
477628300	1441066452	31.055666718163696	122.84416722801402	0.1	305.55	351.00000000000006
477628300	1441066453	31.055666765636712	122.84416721071396	0.1	305.54	351.00000000000006
477628300	1441066454	31.055666826606757	122.84416717721766	0.1	305.53000000000003	351.00000000000006
477628300	1441066455	31.055666892023908	122.84416712956998	0.1	305.52000000000004	351.00000000000006
477628300	1441066456	31.055666952838283	122.8441670698158	0.1	305.51000000000005	351.00000000000006
477628300	1441066457	31.055667	122.84416700000001	0.1	305.50000000000006	351.00000000000006
477628300	1441066458	31.055667026690973	122.84416692280398	0.1	305.4727272727273	350.90909090909093
477628300	1441066459	31.055667035020495	122.84416684345518	0.1	305.44545454545454	350.81818181818187
477628300	1441066460	31.055667029329644	122.84416676781763	0.1	305.41818181818184	350.72727272727275
477628300	1441066461	31.0556670139595	122.8441667017553	0.1	305.3909090909091	350.6363636363637
477628300	1441066462	31.05566699325117	122.84416665113217	0.1	305.3636363636364	350.5454545454546
477628300	1441066463	31.0556669715457	122.8441666218122	0.1	305.3363636363636	350.4545454545455
477628300	1441066464	31.05566695318424	122.84416661965946	0.1	305.3090909090909	350.36363636363643
477628300	1441066465	31.05566694250783	122.84416665053786	0.1	305.28181818181815	350.2727272727273
477628300	1441066466	31.055666943857606	122.84416672031143	0.1	305.25454545454545	350.18181818181824
477628300	1441066467	31.05566696157463	122.84416683484416	0.1	305.2272727272727	350.0909090909092
477628300	1441066468	31.055667	122.84416700000001	0.1	305.2	350.00000000000006
477628300	1441066469	31.055667060739562	122.84416721515191	0.1	305.16666666666663	350.00000000000006
477628300	1441066470	31.05566713445826	122.8441674537084	0.1	305.1333333333333	350.00000000000006
477628300	1441066471	31.055667209085804	122.84416768258694	0.1	305.1	350.00000000000006
477628300	1441066472	31.055667272551883	122.84416786870503	0.1	305.06666666666666	350.00000000000006
477628300	1441066473	31.055667312786213	122.84416797898014	0.1	305.0333333333333	350.00000000000006
477628300	1441066474	31.055667317718488	122.8441679803297	0.1	304.99999999999994	350.00000000000006
477628300	1441066475	31.055667275278395	122.84416783967123	0.1	304.96666666666664	350.00000000000006
477628300	1441066476	31.055667173395673	122.84416752392217	0.1	304.93333333333334	350.00000000000006
477628300	1441066477	31.055667	122.84416700000001	0.1	304.9	350.00000000000006
477628300	1441066478	31.055666750593808	122.84416625658342	0.1	304.8727272727273	350.00000000000006
477628300	1441066479	31.055666450970495	122.84416536939592	0.1	304.8454545454545	350.00000000000006
477628300	1441066480	31.055666134496168	122.8441644359223	0.1	304.8181818181818	350.00000000000006
477628300	1441066481	31.055665834536956	122.84416355364723	0.1	304.7909090909091	350.00000000000006
477628300	1441066482	31.055665584458968	122.8441628200555	0.1	304.76363636363635	350.00000000000006
477628300	1441066483	31.05566541762834	122.84416233263184	0.1	304.73636363636365	350.00000000000006
477628300	1441066484	31.05566536741122	122.84416218886093	0.1	304.7090909090909	350.00000000000006
477628300	1441066485	31.05566546717371	122.84416248622756	0.1	304.6818181818182	350.00000000000006
477628300	1441066486	31.055665750281925	122.84416332221646	0.1	304.6545454545455	350.00000000000006
477628300	1441066487	31.05566625010198	122.84416479431236	0.1	304.6272727272727	350.00000000000006
477628300	1441066488	31.055667	122.84416700000001	0.1	304.6	350.00000000000006
477628300	1441066489	31.055668001095114	122.8441699421856	0.1	304.5777777777778	349.88888888888897
477628300	1441066490	31.055669125518868	122.84417324546091	0.1	304.55555555555554	349.7777777777778
477628300	1441066491	31.055670213155906	122.84417643983905	0.1	304.53333333333336	349.66666666666674
477628300	1441066492	31.055671103890912	122.8441790553331	0.1	304.5111111111111	349.5555555555556
477628300	1441066493	31.05567163760863	122.84418062195613	0.1	304.48888888888894	349.4444444444445
477628300	1441066494	31.055671654193773	122.84418066972118	0.1	304.4666666666667	349.3333333333334
477628300	1441066495	31.055670993531027	122.84417872864137	0.1	304.44444444444446	349.2222222222223
477628300	1441066496	31.05566949550497	122.84417432872985	0.1	304.4222222222222	349.1111111111112
477628300	1441066497	31.055667	122.84416700000001	0.1	304.4	349.00000000000006
477628300	1441066498	31.055663451391027	122.84415645378348	0.1	304.3727272727273	349.00000000000006
477628300	1441066499	31.05565921201601	122.84414312668407	0.1	304.3454545454545	349.00000000000006
477628300	1441066500	31.055654748703734	122.84412763662347	0.1	304.3181818181818	349.00000000000006
477628300	1441066501	31.055650528283145	122.8441106015229	0.1	304.2909090909091	349.00000000000006
477628300	1441066502	31.055647017583453	122.84409263930326	0.1	304.26363636363635	349.00000000000006
477628300	1441066503	31.055644683434192	122.84407436788486	0.1	304.23636363636365	349.00000000000006
477628300	1441066504	31.055643992665168	122.84405640518766	0.1	304.2090909090909	349.00000000000006
477628300	1441066505	31.055645412106614	122.8440393691312	0.1	304.1818181818182	349.00000000000006
477628300	1441066506	31.055649408589044	122.8440238776348	0.1	304.1545454545455	349.00000000000006
477628300	1441066507	31.055656448943207	122.84401054861787	0.1	304.1272727272727	349.00000000000006
477628300	1441066508	31.055666999999993	122.84400000000001	0.1	304.1	349.00000000000006
477628300	1441066509	31.055681303668322	122.84399266844311	0.1	304.0777777777778	349.00000000000006
477628300	1441066510	31.055698702168673	122.84398826557627	0.1	304.05555555555554	349.00000000000006
477628300	1441066511	31.055718312799197	122.84398632177079	0.1	304.0333333333333	349.00000000000006
477628300	1441066512	31.055739252857926	122.84398636739802	0.1	304.01111111111106	349.00000000000006
477628300	1441066513	31.055760639642713	122.8439879328291	0.1	303.9888888888889	349.00000000000006
477628300	1441066514	31.055781590451428	122.84399054843482	0.1	303.9666666666667	349.00000000000006
477628300	1441066515	31.055801222581916	122.84399374458549	0.1	303.94444444444446	349.00000000000006
477628300	1441066516	31.055818653332132	122.8439970516508	0.1	303.9222222222222	349.00000000000006
477628300	1441066517	31.055833	122.84400000000001	0.1	303.9	349.00000000000006
477628300	1441066518	31.055843603917243	122.84400221433549	0.1090909090909091	302.2090909090909	349.00000000000006
477628300	1441066519	31.055850702550426	122.84400369669348	0.1181818181818182	300.5181818181818	349.00000000000006
477628300	1441066520	31.055854757399736	122.84400454344394	0.1272727272727273	298.8272727272727	349.00000000000006
477628300	1441066521	31.055856229965435	122.84400485095692	0.13636363636363638	297.1363636363636	349.00000000000006
477628300	1441066522	31.055855581747686	122.84400471560267	0.14545454545454548	295.44545454545454	349.00000000000006
477628300	1441066523	31.055853274246722	122.8440042337514	0.15454545454545454	293.75454545454545	349.00000000000006
477628300	1441066524	31.055849768962688	122.84400350177346	0.16363636363636364	292.06363636363636	349.00000000000006
477628300	1441066525	31.055845527395814	122.8440026160391	0.17272727272727273	290.3727272727273	349.00000000000006
477628300	1441066526	31.055841011046265	122.8440016729186	0.18181818181818182	288.6818181818182	349.00000000000006
477628300	1441066527	31.055836681414256	122.84400076878215	0.19090909090909092	286.9909090909091	349.00000000000006
477628300	1441066528	31.055833	122.84400000000001	0.2	285.3	349.00000000000006
477628300	1441066529	31.055830327935794	122.84399944198421	0.19	287.12	348.9000000000001
477628300	1441066530	31.055828624882476	122.84399908631438	0.18000000000000002	288.94	348.80000000000007
477628300	1441066531	31.055827750132977	122.84399890361212	0.17	290.76000000000005	348.70000000000005
477628300	1441066532	31.055827562980234	122.84399886449899	0.16	292.58000000000004	348.6
477628300	1441066533	31.055827922717178	122.84399893959652	0.15000000000000002	294.40000000000003	348.50000000000006
477628300	1441066534	31.05582868863676	122.84399909952636	0.14	296.21999999999997	348.40000000000003
477628300	1441066535	31.055829720031884	122.84399931491004	0.13	298.03999999999996	348.30000000000007
477628300	1441066536	31.055830876195508	122.84399955636914	0.12000000000000001	299.86	348.20000000000005
477628300	1441066537	31.055832016420577	122.84399979452529	0.11000000000000001	301.68	348.1
477628300	1441066538	31.055833	122.84400000000001	0.1	303.5	348.00000000000006
477628300	1441066539	31.05583371596198	122.84400014962088	0.1	303.47	348.00000000000006
477628300	1441066540	31.05583417227583	122.84400024503941	0.1	303.44	348.00000000000006
477628300	1441066541	31.05583440664609	122.84400029411303	0.1	303.41	348.00000000000006
477628300	1441066542	31.055834456777312	122.84400030469926	0.1	303.38	348.00000000000006
477628300	1441066543	31.05583436037407	122.84400028465558	0.1	303.35	348.00000000000006
477628300	1441066544	31.05583415514089	122.84400024183944	0.1	303.31999999999994	348.00000000000006
477628300	1441066545	31.05583387878233	122.84400018410832	0.1	303.28999999999996	348.00000000000006
477628300	1441066546	31.05583356900297	122.84400011931974	0.1	303.26	348.00000000000006
477628300	1441066547	31.055833263507335	122.84400005533112	0.1	303.22999999999996	348.00000000000006
477628300	1441066548	31.055833	122.84400000000001	0.1	303.2	348.00000000000006
477628300	1441066549	31.055832808216213	122.84399995953234	0.1	303.16999999999996	348.00000000000006
477628300	1441066550	31.055832686014142	122.84399993352812	0.1	303.14	348.00000000000006
477628300	1441066551	31.055832623282612	122.84399991993588	0.1	303.10999999999996	348.00000000000006
477628300	1441066552	31.05583260991044	122.8439999167041	0.1	303.08	348.00000000000006
477628300	1441066553	31.055832635786523	122.84399992178132	0.1	303.04999999999995	348.00000000000006
477628300	1441066554	31.055832690799672	122.84399993311602	0.1	303.02	348.00000000000006
477628300	1441066555	31.05583276483876	122.84399994865674	0.1	302.99	348.00000000000006
477628300	1441066556	31.055832847792608	122.84399996635197	0.1	302.96	348.00000000000006
477628300	1441066557	31.05583292955007	122.84399998415022	0.1	302.93	348.00000000000006
477628300	1441066558	31.055833	122.84400000000001	0.1	302.9	348.00000000000006
477628300	1441066559	31.055833051173096	122.84400001224982	0.1	302.88	348.00000000000006
477628300	1441066560	31.055833083667565	122.84400002084818	0.1	302.86	348.00000000000006
477628300	1441066561	31.055833100223463	122.84400002614356	0.1	302.84	348.00000000000006
477628300	1441066562	31.05583310358086	122.84400002848439	0.1	302.82	348.00000000000006
477628300	1441066563	31.055833096479805	122.84400002821924	0.1	302.8	348.00000000000006
477628300	1441066564	31.05583308166036	122.84400002569652	0.1	302.78	348.00000000000006
477628300	1441066565	31.05583306186261	122.84400002126476	0.1	302.76	348.00000000000006
477628300	1441066566	31.05583303982658	122.84400001527244	0.1	302.74	348.00000000000006
477628300	1441066567	31.055833018292365	122.84400000806804	0.1	302.72	348.00000000000006
477628300	1441066568	31.055833	122.84400000000001	0.1	302.7	348.00000000000006
477628300	1441066569	31.05583298709509	122.8439999914909	0.11111111111111112	300.64444444444445	348.00000000000006
477628300	1441066570	31.055832979345414	122.84399998325942	0.12222222222222223	298.5888888888889	348.00000000000006
477628300	1441066571	31.055832975924226	122.84399997609825	0.13333333333333333	296.5333333333333	348.00000000000006
477628300	1441066572	31.05583297600484	122.8439999708001	0.14444444444444446	294.47777777777776	348.00000000000006
477628300	1441066573	31.05583297876055	122.84399996815769	0.15555555555555556	292.4222222222222	348.00000000000006
477628300	1441066574	31.055832983364617	122.84399996896377	0.16666666666666669	290.3666666666667	348.00000000000006
477628300	1441066575	31.055832988990357	122.84399997401103	0.17777777777777778	288.3111111111111	348.00000000000006
477628300	1441066576	31.05583299481106	122.84399998409222	0.18888888888888888	286.25555555555553	348.00000000000006
477628300	1441066577	31.055833	122.84400000000001	0.2	284.2	348.00000000000006
477628300	1441066578	31.055833003896556	122.84400002193642	0.2	284.1818181818182	347.90909090909093
477628300	1441066579	31.05583300650444	122.84400004774051	0.2	284.16363636363633	347.81818181818187
477628300	1441066580	31.055833007993442	122.84400007466063	0.2	284.1454545454545	347.72727272727275
477628300	1441066581	31.05583300853334	122.84400009994512	0.2	284.12727272727267	347.6363636363636
477628300	1441066582	31.05583300829392	122.84400012084234	0.2	284.10909090909087	347.5454545454546
477628300	1441066583	31.055833007444985	122.84400013460062	0.2	284.0909090909091	347.4545454545455
477628300	1441066584	31.05583300615631	122.8440001384683	0.2	284.07272727272726	347.36363636363643
477628300	1441066585	31.05583300459769	122.84400012969374	0.2	284.05454545454546	347.2727272727273
477628300	1441066586	31.055833002938897	122.84400010552527	0.2	284.03636363636366	347.1818181818182
477628300	1441066587	31.05583300134974	122.84400006321124	0.2	284.0181818181818	347.0909090909092
477628300	1441066588	31.055833	122.84400000000001	0.2	284.0	347.00000000000006
477628300	1441066589	31.055832999022446	122.84399991552671	0.19	285.81	347.00000000000006
477628300	1441066590	31.055832998401716	122.84399981897386	0.18000000000000002	287.62	347.00000000000006
477628300	1441066591	31.0558329980855	122.84399972191068	0.17	289.43	347.00000000000006
477628300	1441066592	31.05583299802141	122.8439996359065	0.16	291.24	347.00000000000006
477628300	1441066593	31.05583299815711	122.84399957253056	0.15000000000000002	293.05000000000007	347.00000000000006
477628300	1441066594	31.055832998440252	122.8439995433522	0.14	294.86	347.00000000000006
477628300	1441066595	31.055832998818463	122.84399955994067	0.13	296.67	347.00000000000006
477628300	1441066596	31.055832999239385	122.8439996338653	0.12000000000000001	298.48	347.00000000000006
477628300	1441066597	31.055832999650686	122.8439997766953	0.11000000000000001	300.29	347.00000000000006
477628300	1441066598	31.055833	122.84400000000001	0.1	302.1	347.00000000000006
477628300	1441066599	31.055833000246327	122.84400030500571	0.11111111111111112	300.03333333333336	347.00000000000006
477628300	1441066600	31.055833000394156	122.84400065156679	0.12222222222222223	297.9666666666667	347.00000000000006
477628300	1441066601	31.055833000459266	122.8440009891946	0.13333333333333333	295.90000000000003	347.00000000000006
477628300	1441066602	31.05583300045755	122.84400126740051	0.14444444444444446	293.8333333333333	347.00000000000006
477628300	1441066603	31.055833000404796	122.84400143569593	0.15555555555555556	291.7666666666667	347.00000000000006
477628300	1441066604	31.055833000316824	122.8440014435922	0.16666666666666669	289.70000000000005	347.00000000000006
477628300	1441066605	31.055833000209493	122.84400124060073	0.17777777777777778	287.6333333333334	347.00000000000006
477628300	1441066606	31.055833000098605	122.84400077623285	0.18888888888888888	285.5666666666667	347.00000000000006
477628300	1441066607	31.055833	122.84400000000001	0.2	283.5	347.00000000000006
477628300	1441066608	31.05583299992628	122.84399889414186	0.2	283.4818181818182	347.00000000000006
477628300	1441066609	31.05583299987734	122.84399757181139	0.2	283.4636363636364	347.00000000000006
477628300	1441066610	31.05583299984979	122.84399617888994	0.2	283.44545454545454	347.00000000000006
477628300	1441066611	31.055832999840323	122.84399486125879	0.2	283.42727272727274	347.00000000000006
477628300	1441066612	31.055832999845578	122.8439937647993	0.2	283.40909090909093	347.00000000000006
477628300	1441066613	31.055832999862265	122.84399303539271	0.2	283.39090909090913	347.00000000000006
477628300	1441066614	31.05583299988701	122.8439928189204	0.2	283.37272727272733	347.00000000000006
477628300	1441066615	31.05583299991651	122.84399326126366	0.2	283.35454545454553	347.00000000000006
477628300	1441066616	31.055832999947427	122.84399450830382	0.2	283.33636363636367	347.00000000000006
477628300	1441066617	31.055832999976374	122.84399670592214	0.2	283.31818181818187	347.00000000000006
477628300	1441066618	31.055833	122.84400000000001	0.2	283.3	347.00000000000006
477628300	1441066619	31.055833000015635	122.84400441107876	0.2	283.28000000000003	347.00000000000006
477628300	1441066620	31.055833000023835	122.84400945833998	0.2	283.26000000000005	347.00000000000006
477628300	1441066621	31.055833000025984	122.84401453562539	0.2	283.24000000000007	347.00000000000006
477628300	1441066622	31.055833000023615	122.8440190367766	0.2	283.22	347.00000000000006
477628300	1441066623	31.055833000018264	122.84402235563535	0.2	283.20000000000005	347.00000000000006
477628300	1441066624	31.055833000011553	122.84402388604327	0.2	283.18000000000006	347.00000000000006
477628300	1441066625	31.05583300000505	122.844023021842	0.2	283.16	347.00000000000006
477628300	1441066626	31.05583300000024	122.84401915687329	0.2	283.14000000000004	347.00000000000006
477628300	1441066627	31.055832999998294	122.84401168497871	0.2	283.12000000000006	347.00000000000006
477628300	1441066628	31.055833	122.84400000000001	0.2	283.1	347.00000000000006
477628300	1441066629	31.055833000005148	122.84398379048558	0.21250000000000002	285.37500000000006	346.875
477628300	1441066630	31.05583300001161	122.8439639238109	0.225	287.6500000000001	346.75000000000006
477628300	1441066631	31.0558330000171	122.84394156205813	0.2375	289.92500000000007	346.62500000000006
477628300	1441066632	31.05583300001998	122.84391786730949	0.25	292.20000000000005	346.5
477628300	1441066633	31.05583300001935	122.84389400164717	0.2625	294.475	346.37500000000006
477628300	1441066634	31.05583300001519	122.84387112715336	0.275	296.75	346.25000000000006
477628300	1441066635	31.055833000008253	122.84385040591025	0.2875	299.02500000000003	346.12500000000006
477628300	1441066636	31.055833	122.843833	0.3	301.3	346.00000000000006
477628300	1441066637	31.05583299999213	122.8438197979383	0.29166666666666663	299.7583333333334	346.00000000000006
477628300	1441066638	31.05583299998579	122.84381059397468	0.2833333333333333	298.21666666666675	346.00000000000006
477628300	1441066639	31.055832999981476	122.8438049087922	0.275	296.67500000000007	346.00000000000006
477628300	1441066640	31.055832999979316	122.84380226307384	0.26666666666666666	295.1333333333334	346.00000000000006
477628300	1441066641	31.055832999979085	122.84380217750265	0.2583333333333333	293.5916666666667	346.00000000000006
477628300	1441066642	31.055832999980517	122.84380417276166	0.25	292.05	346.00000000000006
477628300	1441066643	31.05583299998314	122.84380776953394	0.24166666666666667	290.5083333333334	346.00000000000006
477628300	1441066644	31.055832999986496	122.8438124885025	0.23333333333333334	288.9666666666667	346.00000000000006
477628300	1441066645	31.055832999990187	122.84381785035032	0.225	287.425	346.00000000000006
477628300	1441066646	31.055832999993836	122.8438233757605	0.21666666666666667	285.8833333333334	346.00000000000006
477628300	1441066647	31.055832999997175	122.84382858541606	0.20833333333333334	284.3416666666667	346.00000000000006
477628300	1441066648	31.055833	122.843833	0.2	282.8	346.00000000000006
477628300	1441066649	31.05583300000219	122.84383624522822	0.2	282.78000000000003	346.00000000000006
477628300	1441066650	31.055833000003823	122.84383836694789	0.2	282.76000000000005	346.00000000000006
477628300	1441066651	31.05583300000495	122.84383951603903	0.2	282.74	346.00000000000006
477628300	1441066652	31.05583300000561	122.84383984338166	0.2	282.72	346.00000000000006
477628300	1441066653	31.05583300000581	122.8438394998558	0.2	282.70000000000005	346.00000000000006
477628300	1441066654	31.055833000005567	122.84383863634149	0.2	282.68	346.00000000000006
477628300	1441066655	31.055833000004842	122.84383740371875	0.2	282.66	346.00000000000006
477628300	1441066656	31.055833000003684	122.84383595286756	0.2	282.64000000000004	346.00000000000006
477628300	1441066657	31.055833000002057	122.84383443466797	0.2	282.62	346.00000000000006
477628300	1441066658	31.055833	122.843833	0.2	282.6	346.00000000000006
477628300	1441066659	31.05583299999752	122.84383177209324	0.20500000000000002	283.51000000000005	346.00000000000006
477628300	1441066660	31.055832999994735	122.84383076357551	0.21000000000000002	284.42	346.00000000000006
477628300	1441066661	31.055832999991733	122.84382995942418	0.215	285.33	346.00000000000006
477628300	1441066662	31.055832999988596	122.84382934461665	0.22	286.24	346.00000000000006
477628300	1441066663	31.055832999985448	122.84382890413032	0.225	287.15	346.00000000000006
477628300	1441066664	31.055832999982368	122.84382862294254	0.23	288.06000000000006	346.00000000000006
477628300	1441066665	31.055832999979454	122.84382848603073	0.23500000000000001	288.97	346.00000000000006
477628300	1441066666	31.0558329999768	122.84382847837226	0.24	289.88000000000005	346.00000000000006
477628300	1441066667	31.055832999974513	122.8438285849445	0.245	290.79	346.00000000000006
477628300	1441066668	31.05583299997268	122.84382879072488	0.25	291.70000000000005	346.00000000000006
477628300	1441066669	31.055832999971393	122.84382908069077	0.255	292.61	346.00000000000006
477628300	1441066670	31.05583299997074	122.84382943981952	0.26	293.52000000000004	346.00000000000006
477628300	1441066671	31.05583299997083	122.84382985308858	0.265	294.43	346.00000000000006
477628300	1441066672	31.055832999971745	122.84383030547528	0.27	295.34	346.00000000000006
477628300	1441066673	31.055832999973596	122.84383078195702	0.275	296.25000000000006	346.00000000000006
477628300	1441066674	31.055832999976445	122.84383126751122	0.28	297.16	346.00000000000006
477628300	1441066675	31.055832999980428	122.84383174711519	0.28500000000000003	298.07000000000005	346.00000000000006
477628300	1441066676	31.05583299998562	122.84383220574642	0.29	298.98	346.00000000000006
477628300	1441066677	31.0558329999921	122.84383262838222	0.295	299.89000000000004	346.00000000000006
477628300	1441066678	31.055833	122.843833	0.3	300.8	346.00000000000006
477628300	1441066679	31.055833000009194	122.84383330797195	0.31	299.65000000000003	346.00000000000006
477628300	1441066680	31.05583300001894	122.84383354924935	0.32	298.5	346.00000000000006
477628300	1441066681	31.055833000028244	122.84383372317838	0.33	297.35	346.00000000000006
477628300	1441066682	31.055833000036152	122.84383382910512	0.34	296.2	346.00000000000006
477628300	1441066683	31.055833000041684	122.84383386637568	0.35	295.05	346.00000000000006
477628300	1441066684	31.05583300004388	122.8438338343362	0.36	293.90000000000003	346.00000000000006
477628300	1441066685	31.055833000041787	122.84383373233275	0.37	292.75	346.00000000000006
477628300	1441066686	31.055833000034394	122.8438335597115	0.38	291.6	346.00000000000006
477628300	1441066687	31.0558330000208	122.84383331581856	0.39	290.45	346.00000000000006
477628300	1441066688	31.055833	122.843833	0.4	289.3	346.00000000000006
477628300	1441066689	31.055832999971457	122.84383261459601	0.4	289.2947368421053	346.00000000000006
477628300	1441066690	31.05583299993646	122.84383217392289	0.4	289.2894736842105	346.00000000000006
477628300	1441066691	31.055832999896698	122.8438316952909	0.4	289.2842105263158	346.00000000000006
477628300	1441066692	31.055832999853855	122.84383119601044	0.4	289.27894736842103	346.00000000000006
477628300	1441066693	31.05583299980967	122.84383069339175	0.4	289.27368421052637	346.00000000000006
477628300	1441066694	31.05583299976579	122.84383020474523	0.4	289.2684210526316	346.00000000000006
477628300	1441066695	31.055832999723954	122.84382974738114	0.4	289.2631578947369	346.00000000000006
477628300	1441066696	31.055832999685858	122.84382933860984	0.4	289.2578947368421	346.00000000000006
477628300	1441066697	31.055832999653198	122.84382899574159	0.4	289.2526315789474	346.00000000000006
477628300	1441066698	31.05583299962768	122.84382873608678	0.4	289.2473684210526	346.00000000000006
477628300	1441066699	31.055832999611	122.84382857695572	0.4	289.2421052631579	346.00000000000006
477628300	1441066700	31.055832999604874	122.84382853565867	0.4	289.2368421052631	346.00000000000006
477628300	1441066701	31.05583299961099	122.84382862950604	0.4	289.2315789473684	346.00000000000006
477628300	1441066702	31.05583299963105	122.84382887580809	0.4	289.22631578947363	346.00000000000006
477628300	1441066703	31.055832999666748	122.84382929187514	0.4	289.2210526315789	346.00000000000006
477628300	1441066704	31.0558329997198	122.84382989501758	0.4	289.2157894736842	346.00000000000006
477628300	1441066705	31.055832999791896	122.84383070254562	0.4	289.2105263157895	346.00000000000006
477628300	1441066706	31.055832999884725	122.84383173176965	0.4	289.2052631578947	346.00000000000006
477628300	1441066707	31.055833	122.843833	0.4	289.2	346.00000000000006
477628300	1441066708	31.05583300013696	122.8438344984946	0.4	289.1909090909091	345.90909090909093
477628300	1441066709	31.05583300028517	122.84383611430194	0.4	289.18181818181813	345.81818181818187
477628300	1441066710	31.05583300043173	122.84383770841812	0.4	289.1727272727273	345.7272727272728
477628300	1441066711	31.055833000563773	122.84383914183925	0.4	289.1636363636364	345.6363636363637
477628300	1441066712	31.055833000668418	122.84384027556149	0.4	289.1545454545454	345.5454545454546
477628300	1441066713	31.055833000732793	122.84384097058093	0.4	289.1454545454546	345.4545454545455
477628300	1441066714	31.05583300074405	122.84384108789365	0.4	289.1363636363636	345.36363636363643
477628300	1441066715	31.055833000689297	122.8438404884958	0.4	289.1272727272727	345.27272727272737
477628300	1441066716	31.055833000555655	122.84383903338352	0.4	289.1181818181819	345.18181818181824
477628300	1441066717	31.055833000330185	122.84383658355287	0.4	289.1090909090909	345.0909090909092
477628300	1441066718	31.055833	122.843833	0.4	289.1	345.00000000000006
477628300	1441066719	31.055832999558127	122.84382818844836	0.4	289.105	345.00000000000006
477628300	1441066720	31.055832999021924	122.84382223353074	0.4	289.11	345.00000000000006
477628300	1441066721	31.055832998414775	122.84381526460733	0.4	289.115	345.00000000000006
477628300	1441066722	31.05583299776004	122.84380741103823	0.4	289.12	345.00000000000006
477628300	1441066723	31.055832997081122	122.8437988021836	0.4	289.125	345.00000000000006
477628300	1441066724	31.055832996401456	122.84378956740359	0.4	289.13000000000005	345.00000000000006
477628300	1441066725	31.055832995744456	122.84377983605833	0.4	289.135	345.00000000000006
477628300	1441066726	31.055832995133617	122.843769737508	0.4	289.14000000000004	345.00000000000006
477628300	1441066727	31.05583299459244	122.84375940111272	0.4	289.145	345.00000000000006
477628300	1441066728	31.055832994144467	122.84374895623264	0.4	289.15	345.00000000000006
477628300	1441066729	31.055832993813286	122.84373853222793	0.4	289.15500000000003	345.00000000000006
477628300	1441066730	31.055832993622555	122.8437282584587	0.4	289.15999999999997	345.00000000000006
477628300	1441066731	31.05583299359592	122.8437182642851	0.4	289.165	345.00000000000006
477628300	1441066732	31.0558329937571	122.8437086790673	0.4	289.16999999999996	345.00000000000006
477628300	1441066733	31.055832994129855	122.84369963216541	0.4	289.175	345.00000000000006
477628300	1441066734	31.05583299473795	122.84369125293959	0.4	289.17999999999995	345.00000000000006
477628300	1441066735	31.055832995605194	122.84368367075	0.4	289.185	345.00000000000006
477628300	1441066736	31.055832996755395	122.84367701495678	0.4	289.19	345.00000000000006
477628300	1441066737	31.055832998212384	122.84367141492005	0.4	289.195	345.00000000000006
477628300	1441066738	31.055833000000007	122.84366699999998	0.4	289.2	345.00000000000006
477628300	1441066739	31.055833002100762	122.84366385006527	0.4	289.19	345.00000000000006
477628300	1441066740	31.055833004332026	122.8436618470188	0.4	289.17999999999995	345.00000000000006
477628300	1441066741	31.055833006469822	122.84366082327206	0.4	289.16999999999996	345.00000000000006
477628300	1441066742	31.05583300829016	122.84366061123649	0.4	289.15999999999997	345.00000000000006
477628300	1441066743	31.055833009569003	122.84366104332358	0.4	289.15	345.00000000000006
477628300	1441066744	31.055833010082328	122.8436619519448	0.4	289.14000000000004	345.00000000000006
477628300	1441066745	31.055833009606136	122.84366316951156	0.4	289.13000000000005	345.00000000000006
477628300	1441066746	31.055833007916352	122.84366452843537	0.4	289.12	345.00000000000006
477628300	1441066747	31.05583300478898	122.8436658611277	0.4	289.11	345.00000000000006
477628300	1441066748	31.055833000000007	122.84366699999998	0.4	289.1	345.00000000000006
477628300	1441066749	31.055832993569574	122.84366781257535	0.4	288.21250000000003	345.00000000000006
477628300	1441066750	31.05583298649451	122.84366830682355	0.4	287.325	345.00000000000006
477628300	1441066751	31.055832980015744	122.84366852582596	0.4	286.43750000000006	345.00000000000006
477628300	1441066752	31.055832975374237	122.84366851266398	0.4	285.55	345.00000000000006
477628300	1441066753	31.055832973810965	122.843668310419	0.4	284.6625	345.00000000000006
477628300	1441066754	31.055832976566858	122.8436679621724	0.4	283.77500000000003	345.00000000000006
477628300	1441066755	31.055832984882887	122.84366751100562	0.4	282.8875	345.00000000000006
477628300	1441066756	31.055833000000007	122.84366699999998	0.4	282.0	345.00000000000006
477628300	1441066757	31.05583302236093	122.8436664711602	0.4	282.01	345.1000000000001
477628300	1441066758	31.05583304921541	122.8436659621841	0.4	282.02000000000004	345.20000000000005
477628300	1441066759	31.055833077014924	122.8436655096928	0.4	282.03000000000003	345.30000000000007
477628300	1441066760	31.055833102211036	122.84366515030734	0.4	282.04	345.40000000000003
477628300	1441066761	31.05583312125521	122.84366492064888	0.4	282.05	345.5000000000001
477628300	1441066762	31.05583313059897	122.84366485733851	0.4	282.06	345.6000000000001
477628300	1441066763	31.055833126693823	122.84366499699733	0.4	282.07	345.70000000000005
477628300	1441066764	31.055833105991272	122.84366537624645	0.4	282.08	345.80000000000007
477628300	1441066765	31.05583306494283	122.84366603170696	0.4	282.09000000000003	345.90000000000003
477628300	1441066766	31.055833000000007	122.84366699999998	0.4	282.1	346.00000000000006
477628300	1441066767	31.05583290989132	122.84366828918726	0.4	282.1166666666667	346.00000000000006
477628300	1441066768	31.055832802453498	122.84366979309324	0.4	282.1333333333334	346.00000000000006
477628300	1441066769	31.05583268780029	122.84367137698298	0.4	282.15000000000003	346.00000000000006
477628300	1441066770	31.055832576045447	122.84367290612158	0.4	282.16666666666663	346.00000000000006
477628300	1441066771	31.05583247730274	122.84367424577415	0.4	282.18333333333334	346.00000000000006
477628300	1441066772	31.055832401685944	122.84367526120575	0.4	282.2	346.00000000000006
477628300	1441066773	31.055832359308816	122.84367581768147	0.4	282.21666666666664	346.00000000000006
477628300	1441066774	31.055832360285166	122.84367578046641	0.4	282.23333333333335	346.00000000000006
477628300	1441066775	31.05583241472869	122.84367501482564	0.4	282.25	346.00000000000006
477628300	1441066776	31.055832532753204	122.84367338602426	0.4	282.26666666666665	346.00000000000006
477628300	1441066777	31.055832724472417	122.84367075932735	0.4	282.28333333333336	346.00000000000006
477628300	1441066778	31.055833000000007	122.84366699999998	0.4	282.3	346.00000000000006
477628300	1441066779	31.05583336461396	122.84366201749857	0.4	282.31	346.00000000000006
477628300	1441066780	31.055833804249524	122.84365589804484	0.4	282.32	346.00000000000006
477628300	1441066781	31.055834300006282	122.84364877205194	0.4	282.33	346.00000000000006
477628300	1441066782	31.055834832983763	122.84364076993289	0.4	282.34	346.00000000000006
477628300	1441066783	31.05583538428158	122.84363202210086	0.4	282.34999999999997	346.00000000000006
477628300	1441066784	31.055835934999315	122.84362265896894	0.4	282.36	346.00000000000006
477628300	1441066785	31.055836466236613	122.84361281095025	0.4	282.37	346.00000000000006
477628300	1441066786	31.055836959093114	122.84360260845791	0.4	282.38	346.00000000000006
477628300	1441066787	31.055837394668526	122.84359218190511	0.4	282.39	346.00000000000006
477628300	1441066788	31.055837754062598	122.84358166170495	0.4	282.4	346.00000000000006
477628300	1441066789	31.055838018375102	122.84357117827064	0.4	282.40999999999997	346.00000000000006
477628300	1441066790	31.055838168705858	122.84356086201535	0.4	282.42	346.00000000000006
477628300	1441066791	31.055838186154745	122.84355084335225	0.4	282.43	346.00000000000006
477628300	1441066792	31.055838051821656	122.84354125269454	0.4	282.44	346.00000000000006
477628300	1441066793	31.05583774680653	122.8435322204554	0.4	282.45	346.00000000000006
477628300	1441066794	31.05583725220934	122.84352387704803	0.4	282.46	346.00000000000006
477628300	1441066795	31.05583654913009	122.84351635288564	0.4	282.46999999999997	346.00000000000006
477628300	1441066796	31.055835618668763	122.8435097783814	0.4	282.47999999999996	346.00000000000006
477628300	1441066797	31.05583444192538	122.84350428394848	0.4	282.49	346.00000000000006
477628300	1441066798	31.055832999999993	122.84350000000002	0.4	282.5	346.00000000000006
477628300	1441066799	31.055831307154847	122.8434970045211	0.41000000000000003	282.03999999999996	346.00000000000006
477628300	1441066800	31.055829510301315	122.8434951657846	0.42000000000000004	281.58	346.00000000000006
477628300	1441066801	31.055827789512996	122.84349429963534	0.43	281.11999999999995	346.00000000000006
477628300	1441066802	31.05582632486348	122.8434942219181	0.44	280.66	346.00000000000006
477628300	1441066803	31.05582529642631	122.84349474847777	0.45	280.2	346.00000000000006
477628300	1441066804	31.055824884275037	122.84349569515912	0.46	279.73999999999995	346.00000000000006
477628300	1441066805	31.055825268483204	122.84349687780714	0.47000000000000003	279.28	346.00000000000006
477628300	1441066806	31.05582662912439	122.84349811226669	0.48	278.81999999999994	346.00000000000006
477628300	1441066807	31.05582914627213	122.84349921438267	0.49	278.36	346.00000000000006
477628300	1441066808	31.055832999999993	122.84350000000002	0.5	277.9	346.00000000000006
477628300	1441066809	31.05583831273304	122.84350032781627	0.49444444444444446	278.18888888888887	346.0555555555556
477628300	1441066810	31.05584497630221	122.84350022793981	0.4888888888888889	278.47777777777776	346.11111111111114
477628300	1441066811	31.05585282488998	122.84349977333167	0.48333333333333334	278.76666666666665	346.16666666666674
477628300	1441066812	31.055861692678757	122.84349903695296	0.4777777777777778	279.05555555555554	346.2222222222223
477628300	1441066813	31.055871413851005	122.84349809176476	0.4722222222222222	279.34444444444443	346.2777777777778
477628300	1441066814	31.05588182258916	122.84349701072809	0.4666666666666667	279.6333333333333	346.33333333333337
477628300	1441066815	31.055892753075668	122.84349586680415	0.46111111111111114	279.9222222222222	346.38888888888897
477628300	1441066816	31.055904039492955	122.84349473295408	0.45555555555555555	280.2111111111111	346.4444444444445
477628300	1441066817	31.055915516023504	122.84349368213907	0.45	280.5	346.5
477628300	1441066818	31.05592701684976	122.84349278732041	0.4444444444444445	280.78888888888895	346.5555555555556
477628300	1441066819	31.05593837615416	122.84349212145936	0.4388888888888889	281.0777777777778	346.6111111111112
477628300	1441066820	31.055949428119206	122.84349175751727	0.43333333333333335	281.36666666666673	346.66666666666674
477628300	1441066821	31.055960006927325	122.84349176845548	0.4277777777777778	281.65555555555557	346.72222222222223
477628300	1441066822	31.05596994676099	122.84349222723543	0.4222222222222223	281.9444444444445	346.7777777777778
477628300	1441066823	31.055979081802644	122.84349320681845	0.4166666666666667	282.23333333333335	346.8333333333334
477628300	1441066824	31.05598724623475	122.84349478016598	0.41111111111111115	282.52222222222224	346.8888888888889
477628300	1441066825	31.055994274239723	122.8434970202394	0.40555555555555556	282.81111111111113	346.94444444444446
477628300	1441066826	31.056000000000004	122.84350000000002	0.4	283.1	347.00000000000006
477628300	1441066827	31.0560043116468	122.84350372295856	0.4083333333333333	282.725	347.00000000000006
477628300	1441066828	31.056007313106576	122.84350791482329	0.4166666666666667	282.35	347.00000000000006
477628300	1441066829	31.05600916225465	122.84351223185183	0.42500000000000004	281.975	347.00000000000006
477628300	1441066830	31.05601001696639	122.8435163303018	0.43333333333333335	281.6	347.00000000000006
477628300	1441066831	31.056010035117193	122.84351986643084	0.44166666666666665	281.225	347.00000000000006
477628300	1441066832	31.056009374582477	122.84352249649659	0.45	280.85	347.00000000000006
477628300	1441066833	31.0560081932377	122.84352387675685	0.45833333333333337	280.475	347.00000000000006
477628300	1441066834	31.056006648958302	122.84352366346938	0.4666666666666667	280.1	347.00000000000006
477628300	1441066835	31.056004899619634	122.84352151289204	0.475	279.725	347.00000000000006
477628300	1441066836	31.056003103096984	122.84351708128277	0.48333333333333334	279.35	347.00000000000006
477628300	1441066837	31.05600141726547	122.84351002489947	0.4916666666666667	278.975	347.00000000000006
477628300	1441066838	31.056000000000004	122.84350000000002	0.5	278.6	347.00000000000006
477628300	1441066839	31.055998973844222	122.84348683498291	0.5	278.63	347.00000000000006
477628300	1441066840	31.05599832001785	122.84347104680927	0.5	278.66	347.00000000000006
477628300	1441066841	31.05599798440973	122.84345332458088	0.5	278.69	347.00000000000006
477628300	1441066842	31.05599791290904	122.8434343573995	0.5	278.72	347.00000000000006
477628300	1441066843	31.055998051405243	122.8434148343669	0.5	278.75	347.00000000000006
477628300	1441066844	31.055998345788275	122.84339544458484	0.5	278.78000000000003	347.00000000000006
477628300	1441066845	31.05599874194842	122.84337687715518	0.5	278.81	347.00000000000006
477628300	1441066846	31.055999185776365	122.84335982117985	0.5	278.84000000000003	347.00000000000006
477628300	1441066847	31.055999623163153	122.84334496576078	0.5	278.87	347.00000000000006
477628300	1441066848	31.056	122.84333299999999	0.5	278.9	347.00000000000006
477628300	1441066849	31.05600027364414	122.84332442212347	0.5	278.91	347.00000000000006
477628300	1441066850	31.05600044731609	122.84331896685306	0.5	278.92	347.00000000000006
477628300	1441066851	31.056000535702008	122.8433161780345	0.5	278.93	347.00000000000006
477628300	1441066852	31.05600055348779	122.84331559951362	0.5	278.94	347.00000000000006
477628300	1441066853	31.056000515359198	122.84331677513609	0.5	278.95	347.00000000000006
477628300	1441066854	31.056000436001916	122.84331924874768	0.5	278.96	347.00000000000006
477628300	1441066855	31.05600033010163	122.84332256419411	0.5	278.97	347.00000000000006
477628300	1441066856	31.05600021234404	122.84332626532115	0.5	278.98	347.00000000000006
477628300	1441066857	31.056000097414906	122.84332989597455	0.5	278.99	347.00000000000006
477628300	1441066858	31.056	122.84333299999999	0.5	279.0	347.00000000000006
477628300	1441066859	31.055999931582775	122.84333521867465	0.5	279.03333333333336	347.00000000000006
477628300	1441066860	31.0559998908369	122.84333658300122	0.5	279.0666666666667	347.00000000000006
477628300	1441066861	31.055999873233688	122.8433372214137	0.5	279.09999999999997	347.00000000000006
477628300	1441066862	31.055999874244378	122.8433372623462	0.5	279.1333333333333	347.00000000000006
477628300	1441066863	31.055999889340228	122.8433368342327	0.5	279.1666666666667	347.00000000000006
477628300	1441066864	31.05599991399246	122.84333606550729	0.5	279.20000000000005	347.00000000000006
477628300	1441066865	31.055999943672344	122.843335084604	0.5	279.23333333333335	347.00000000000006
477628300	1441066866	31.0559999738511	122.84333401995688	0.5	279.2666666666667	347.00000000000006
477628300	1441066867	31.056	122.84333299999999	0.5	279.3	347.00000000000006
477628300	1441066868	31.05600001854125	122.84333213393134	0.5	279.35555555555555	347.11111111111114
477628300	1441066869	31.05600002970088	122.84333145400483	0.5	279.41111111111115	347.2222222222223
477628300	1441066870	31.056000034655877	122.84333097323831	0.5	279.4666666666667	347.33333333333337
477628300	1441066871	31.056000034583228	122.84333070464966	0.5	279.52222222222224	347.44444444444446
477628300	1441066872	31.056000030659934	122.84333066125676	0.5	279.5777777777778	347.5555555555556
477628300	1441066873	31.05600002406299	122.84333085607749	0.5	279.6333333333334	347.6666666666667
477628300	1441066874	31.05600001596935	122.84333130212967	0.5	279.68888888888887	347.7777777777778
477628300	1441066875	31.05600000755603	122.84333201243122	0.5	279.74444444444447	347.8888888888889
477628300	1441066876	31.056	122.84333299999999	0.5	279.8	348.00000000000006
477628300	1441066877	31.055999994245287	122.8433342531461	0.5	279.8181818181818	348.00000000000006
477628300	1441066878	31.055999990304016	122.84333566134872	0.5	279.83636363636367	348.00000000000006
477628300	1441066879	31.055999987955328	122.84333708937926	0.5	279.8545454545455	348.00000000000006
477628300	1441066880	31.055999986978406	122.84333840200917	0.5	279.8727272727273	348.00000000000006
477628300	1441066881	31.05599998715244	122.84333946400986	0.5	279.89090909090913	348.00000000000006
477628300	1441066882	31.055999988256584	122.84334014015273	0.5	279.9090909090909	348.00000000000006
477628300	1441066883	31.05599999007002	122.84334029520926	0.5	279.9272727272727	348.00000000000006
477628300	1441066884	31.055999992371934	122.84333979395082	0.5	279.94545454545454	348.00000000000006
477628300	1441066885	31.05599999494148	122.84333850114884	0.5	279.96363636363634	348.00000000000006
477628300	1441066886	31.05599999755779	122.84333628157476	0.5	279.98181818181814	348.00000000000006
477628300	1441066887	31.056	122.84333299999999	0.5	280.0	348.00000000000006
477628300	1441066888	31.056000002088243	122.8433285630624	0.5	280.0380952380952	348.04761904761904
477628300	1441066889	31.056000003806773	122.84332304486557	0.5	280.0761904761905	348.09523809523813
477628300	1441066890	31.05600000518092	122.84331656137952	0.5	280.1142857142857	348.14285714285717
477628300	1441066891	31.056000006236022	122.8433092285743	0.5	280.15238095238095	348.1904761904762
477628300	1441066892	31.056000006997387	122.84330116241988	0.5	280.19047619047615	348.2380952380953
477628300	1441066893	31.056000007490365	122.84329247888633	0.5	280.22857142857146	348.28571428571433
477628300	1441066894	31.056000007740312	122.84328329394366	0.5	280.26666666666665	348.33333333333337
477628300	1441066895	31.056000007772646	122.84327372356185	0.5	280.3047619047619	348.38095238095246
477628300	1441066896	31.056000007612738	122.84326388371097	0.5	280.34285714285716	348.4285714285715
477628300	1441066897	31.05600000728609	122.84325389036107	0.5	280.3809523809524	348.47619047619054
477628300	1441066898	31.05600000681816	122.8432438594821	0.5	280.4190476190476	348.5238095238096
477628300	1441066899	31.0560000062345	122.84323390704412	0.5	280.45714285714286	348.5714285714286
477628300	1441066900	31.05600000556062	122.84322414901715	0.5	280.4952380952381	348.61904761904765
477628300	1441066901	31.056000004822167	122.8432147013712	0.5	280.53333333333336	348.66666666666674
477628300	1441066902	31.056000004044748	122.84320568007627	0.5	280.57142857142856	348.7142857142858
477628300	1441066903	31.05600000325402	122.84319720110244	0.5	280.60952380952386	348.7619047619048
477628300	1441066904	31.056000002475653	122.84318938041969	0.5	280.64761904761906	348.8095238095239
477628300	1441066905	31.056000001735356	122.84318233399807	0.5	280.6857142857143	348.85714285714295
477628300	1441066906	31.056000001058845	122.84317617780754	0.5	280.72380952380956	348.904761904762
477628300	1441066907	31.056000000471816	122.84317102781819	0.5	280.7619047619048	348.952380952381
477628300	1441066908	31.056	122.843167	0.5	280.8	349.00000000000006
477628300	1441066909	31.055999999661836	122.84316416336836	0.5	280.84000000000003	349.00000000000006
477628300	1441066910	31.055999999446698	122.84316239912012	0.5	280.88000000000005	349.00000000000006
477628300	1441066911	31.05599999933665	122.84316154149745	0.5	280.92	349.00000000000006
477628300	1441066912	31.055999999313737	122.84316142474259	0.5	280.96000000000004	349.00000000000006
477628300	1441066913	31.055999999360022	122.8431618830977	0.5	281.0	349.00000000000006
477628300	1441066914	31.055999999457498	122.84316275080499	0.5	281.04	349.00000000000006
477628300	1441066915	31.055999999588188	122.84316386210668	0.5	281.08000000000004	349.00000000000006
477628300	1441066916	31.055999999734162	122.84316505124494	0.5	281.12	349.00000000000006
477628300	1441066917	31.055999999877415	122.84316615246196	0.5	281.16	349.00000000000006
477628300	1441066918	31.056	122.843167	0.5	281.2	349.00000000000006
477628300	1441066919	31.05600000008778	122.84316747081415	0.5	281.24444444444447	349.1111111111112
477628300	1441066920	31.056000000141946	122.84316761271147	0.5	281.2888888888889	349.2222222222223
477628300	1441066921	31.056000000167494	122.84316751621193	0.5	281.33333333333337	349.3333333333334
477628300	1441066922	31.056000000169426	122.84316727183554	0.5	281.3777777777778	349.4444444444445
477628300	1441066923	31.056000000152743	122.84316697010225	0.5	281.4222222222222	349.5555555555556
477628300	1441066924	31.056000000122477	122.84316670153207	0.5	281.4666666666667	349.66666666666674
477628300	1441066925	31.05600000008358	122.84316655664497	0.5	281.5111111111112	349.7777777777778
477628300	1441066926	31.05600000004109	122.84316662596096	0.5	281.5555555555556	349.88888888888897
477628300	1441066927	31.056	122.843167	0.5	281.6	350.00000000000006
477628300	1441066928	31.05599999996441	122.84316774292289	0.505	281.03000000000003	350.05000000000007
477628300	1441066929	31.055999999934844	122.84316881345379	0.51	280.46000000000004	350.1000000000001
477628300	1441066930	31.0559999999109	122.8431701439576	0.515	279.89000000000004	350.15000000000003
477628300	1441066931	31.055999999892197	122.84317166679924	0.52	279.32000000000005	350.20000000000005
477628300	1441066932	31.055999999878374	122.84317331434366	0.525	278.75	350.25000000000006
477628300	1441066933	31.05599999986902	122.8431750189558	0.53	278.18	350.30000000000007
477628300	1441066934	31.05599999986377	122.8431767130006	0.535	277.61	350.35
477628300	1441066935	31.055999999862244	122.84317832884298	0.54	277.04	350.40000000000003
477628300	1441066936	31.05599999986409	122.8431797988479	0.545	276.47	350.45000000000005
477628300	1441066937	31.055999999868916	122.84318105538027	0.55	275.90000000000003	350.50000000000006
477628300	1441066938	31.055999999876377	122.84318203080505	0.5549999999999999	275.33000000000004	350.55000000000007
477628300	1441066939	31.055999999886104	122.84318265748715	0.5599999999999999	274.76	350.6000000000001
477628300	1441066940	31.05599999989771	122.8431828677915	0.565	274.19	350.6500000000001
477628300	1441066941	31.055999999910867	122.84318259408306	0.57	273.62	350.70000000000005
477628300	1441066942	31.05599999992516	122.84318176872677	0.575	273.05	350.75000000000006
477628300	1441066943	31.05599999994022	122.84318032408753	0.58	272.48	350.80000000000007
477628300	1441066944	31.05599999995564	122.84317819253032	0.585	271.90999999999997	350.8500000000001
477628300	1441066945	31.055999999971043	122.84317530642001	0.59	271.34000000000003	350.90000000000003
477628300	1441066946	31.055999999985975	122.84317159812159	0.595	270.77	350.95000000000005
477628300	1441066947	31.056	122.843167	0.6	270.2	351.00000000000006
477628300	1441066948	31.056000000012702	122.84316147194325	0.6	270.252380952381	351.0476190476191
477628300	1441066949	31.056000000023943	122.84315508393176	0.6	270.3047619047619	351.0952380952382
477628300	1441066950	31.056000000033695	122.84314793346906	0.6	270.3571428571429	351.1428571428572
477628300	1441066951	31.056000000041887	122.84314011805867	0.6	270.40952380952376	351.1904761904762
477628300	1441066952	31.056000000048503	122.84313173520412	0.6	270.46190476190475	351.23809523809524
477628300	1441066953	31.05600000005351	122.84312288240893	0.6	270.5142857142857	351.28571428571433
477628300	1441066954	31.056000000056912	122.84311365717666	0.6	270.56666666666666	351.33333333333337
477628300	1441066955	31.056000000058724	122.84310415701076	0.6	270.61904761904765	351.3809523809524
477628300	1441066956	31.05600000005902	122.84309447941482	0.6	270.6714285714286	351.4285714285715
477628300	1441066957	31.056000000057868	122.8430847218923	0.6	270.72380952380956	351.47619047619054
477628300	1441066958	31.056000000055374	122.84307498194678	0.6	270.77619047619044	351.5238095238096
477628300	1441066959	31.05600000005169	122.84306535708174	0.6	270.8285714285714	351.5714285714286
477628300	1441066960	31.05600000004695	122.84305594480072	0.6	270.8809523809524	351.61904761904765
477628300	1441066961	31.05600000004139	122.84304684260728	0.6	270.93333333333334	351.6666666666667
477628300	1441066962	31.056000000035215	122.84303814800487	0.6	270.9857142857143	351.7142857142857
477628300	1441066963	31.056000000028668	122.84302995849703	0.6	271.03809523809525	351.7619047619048
477628300	1441066964	31.05600000002201	122.84302237158734	0.6	271.09047619047624	351.80952380952385
477628300	1441066965	31.05600000001552	122.84301548477926	0.6	271.1428571428571	351.8571428571429
477628300	1441066966	31.056000000009497	122.84300939557633	0.6	271.1952380952381	351.9047619047619
477628300	1441066967	31.056000000004218	122.84300420148207	0.6	271.2476190476191	351.952380952381
477628300	1441066968	31.056	122.843	0.6	271.3	352.00000000000006
477628300	1441066969	31.055999999997034	122.84299685460404	0.59	271.53000000000003	352.00000000000006
477628300	1441066970	31.055999999995255	122.84299469264954	0.58	271.76000000000005	352.00000000000006
477628300	1441066971	31.055999999994516	122.8429934074623	0.57	271.99	352.00000000000006
477628300	1441066972	31.055999999994572	122.84299289236812	0.5599999999999999	272.22	352.00000000000006
477628300	1441066973	31.055999999995247	122.84299304069275	0.55	272.45	352.00000000000006
477628300	1441066974	31.055999999996327	122.84299374576193	0.54	272.68000000000006	352.00000000000006
477628300	1441066975	31.055999999997564	122.8429949009015	0.53	272.91	352.00000000000006
477628300	1441066976	31.055999999998747	122.84299639943717	0.52	273.14	352.00000000000006
477628300	1441066977	31.055999999999624	122.84299813469475	0.51	273.37000000000006	352.00000000000006
477628300	1441066978	31.056	122.843	0.5	273.6	352.00000000000006
477628300	1441066979	31.055999999999706	122.84300188176698	0.5	273.6666666666667	352.11111111111114
477628300	1441066980	31.055999999998917	122.84300363876284	0.5	273.73333333333335	352.2222222222223
477628300	1441066981	31.055999999997876	122.84300512284304	0.5	273.8	352.33333333333337
477628300	1441066982	31.05599999999684	122.843006185863	0.5	273.8666666666667	352.44444444444446
477628300	1441066983	31.05599999999603	122.8430066796782	0.5	273.93333333333334	352.55555555555566
477628300	1441066984	31.05599999999572	122.84300645614405	0.5	274.0	352.66666666666674
477628300	1441066985	31.055999999996146	122.84300536711599	0.5	274.06666666666666	352.7777777777779
477628300	1441066986	31.055999999997507	122.8430032644495	0.5	274.1333333333333	352.88888888888897
477628300	1441066987	31.056	122.843	0.5	274.2	353.00000000000006
477628300	1441066988	31.05600000000368	122.84299547192369	0.5	274.25	353.05000000000007
477628300	1441066989	31.056000000008346	122.84298976357977	0.5	274.3	353.1000000000001
477628300	1441066990	31.05600000001365	122.84298300462825	0.5	274.34999999999997	353.1500000000001
477628300	1441066991	31.0560000000193	122.84297532472907	0.5	274.4	353.20000000000005
477628300	1441066992	31.056000000024987	122.84296685354222	0.5	274.45	353.25000000000006
477628300	1441066993	31.056000000030405	122.84295772072767	0.5	274.5	353.30000000000007
477628300	1441066994	31.05600000003533	122.84294805594537	0.5	274.54999999999995	353.3500000000001
477628300	1441066995	31.056000000039507	122.84293798885534	0.5	274.59999999999997	353.40000000000003
477628300	1441066996	31.05600000004274	122.84292764911754	0.5	274.65	353.45000000000005
477628300	1441066997	31.056000000044882	122.84291716639191	0.5	274.7	353.5000000000001
477628300	1441066998	31.0560000000458	122.84290667033845	0.5	274.75	353.55000000000007
477628300	1441066999	31.05600000004545	122.84289629061712	0.5	274.8	353.6000000000001
477628300	1441067000	31.056000000043785	122.84288615688791	0.5	274.85	353.6500000000001
477628300	1441067001	31.056000000040818	122.84287639881076	0.5	274.9	353.7000000000001
477628300	1441067002	31.056000000036594	122.84286714604568	0.5	274.95	353.75000000000006
477628300	1441067003	31.05600000003117	122.84285852825262	0.5	275.0	353.80000000000007
477628300	1441067004	31.056000000024675	122.84285067509155	0.5	275.05	353.8500000000001
477628300	1441067005	31.056000000017224	122.84284371622243	0.5	275.09999999999997	353.9000000000001
477628300	1441067006	31.05600000000895	122.84283778130526	0.5	275.15	353.95000000000005
477628300	1441067007	31.056	122.842833	0.5	275.2	354.00000000000006
477628300	1441067008	31.05599999999058	122.84282945641681	0.5	275.2454545454545	354.00000000000006
477628300	1441067009	31.055999999981267	122.84282705246672	0.5	275.2909090909091	354.00000000000006
477628300	1441067010	31.0559999999727	122.84282564451085	0.5	275.3363636363636	354.00000000000006
477628300	1441067011	31.055999999965472	122.84282508891044	0.5	275.3818181818181	354.00000000000006
477628300	1441067012	31.055999999960168	122.84282524202666	0.5	275.42727272727274	354.00000000000006
477628300	1441067013	31.05599999995733	122.8428259602207	0.5	275.47272727272724	354.00000000000006
477628300	1441067014	31.05599999995754	122.84282709985376	0.5	275.51818181818186	354.00000000000006
477628300	1441067015	31.05599999996135	122.84282851728705	0.5	275.56363636363636	354.00000000000006
477628300	1441067016	31.055999999969305	122.84283006888172	0.5	275.60909090909087	354.00000000000006
477628300	1441067017	31.055999999981996	122.84283161099897	0.5	275.6545454545455	354.00000000000006
477628300	1441067018	31.056	122.842833	0.5	275.7	354.00000000000006
477628300	1441067019	31.056000000023275	122.84283411837791	0.5	275.75	354.1000000000001
477628300	1441067020	31.056000000049433	122.84283495315348	0.5	275.8	354.20000000000005
477628300	1441067021	31.05600000007543	122.84283551747949	0.5	275.84999999999997	354.30000000000007
477628300	1441067022	31.056000000098287	122.84283582450855	0.5	275.9	354.40000000000003
477628300	1441067023	31.056000000114956	122.84283588739343	0.5	275.95	354.50000000000006
477628300	1441067024	31.056000000122445	122.84283571928688	0.5	276.0	354.6000000000001
477628300	1441067025	31.0560000001177	122.8428353333415	0.5	276.04999999999995	354.70000000000005
477628300	1441067026	31.05600000009774	122.84283474271011	0.5	276.09999999999997	354.80000000000007
477628300	1441067027	31.056000000059502	122.84283396054538	0.5	276.15	354.90000000000003
477628300	1441067028	31.056	122.842833	0.5	276.2	355.00000000000006
477628300	1441067029	31.055999999918388	122.84283188818421	0.5	276.2363636363636	355.00000000000006
477628300	1441067030	31.05599999982263	122.8428307080383	0.5	276.27272727272725	355.00000000000006
477628300	1441067031	31.055999999722864	122.84282955645999	0.5	276.3090909090909	355.00000000000006
477628300	1441067032	31.05599999962926	122.84282853034706	0.5	276.3454545454545	355.00000000000006
477628300	1441067033	31.055999999551986	122.8428277265973	0.5	276.3818181818182	355.00000000000006
477628300	1441067034	31.055999999501193	122.84282724210846	0.5	276.41818181818184	355.00000000000006
477628300	1441067035	31.055999999487046	122.8428271737783	0.5	276.4545454545455	355.00000000000006
477628300	1441067036	31.055999999519724	122.84282761850463	0.5	276.4909090909091	355.00000000000006
477628300	1441067037	31.05599999960933	122.84282867318517	0.5	276.52727272727276	355.00000000000006
477628300	1441067038	31.05599999976606	122.8428304347177	0.5	276.5636363636364	355.00000000000006
477628300	1441067039	31.056	122.842833	0.5	276.6	355.00000000000006
477628300	1441067040	31.056000000309812	122.84283634662322	0.5	276.6625000000001	355.12500000000006
477628300	1441067041	31.05600000064826	122.84283997495211	0.5	276.725	355.25000000000006
477628300	1441067042	31.05600000095675	122.84284326604481	0.5	276.7875	355.37500000000006
477628300	1441067043	31.05600000117674	122.84284560095944	0.5	276.85	355.50000000000006
477628300	1441067044	31.056000001249682	122.84284636075414	0.5	276.9125	355.62500000000006
477628300	1441067045	31.056000001117035	122.84284492648705	0.5	276.975	355.75000000000006
477628300	1441067046	31.056000000720115	122.84284067921628	0.5	277.0375	355.875
477628300	1441067047	31.056	122.842833	0.5	277.1	356.00000000000006
477628300	1441067048	31.055999998935384	122.8428215056127	0.5	277.15000000000003	356.00000000000006
477628300	1441067049	31.055999997656638	122.84280675569441	0.5	277.2	356.00000000000006
477628300	1441067050	31.055999996332158	122.84278954560156	0.5	277.25	356.00000000000006
477628300	1441067051	31.055999995130595	122.84277067069048	0.5	277.3	356.00000000000006
477628300	1441067052	31.05599999422097	122.84275092631762	0.5	277.35	356.00000000000006
477628300	1441067053	31.05599999377278	122.84273110783936	0.5	277.40000000000003	356.00000000000006
477628300	1441067054	31.05599999395597	122.84271201061206	0.5	277.45000000000005	356.00000000000006
477628300	1441067055	31.05599999494099	122.84269442999218	0.5	277.50000000000006	356.00000000000006
477628300	1441067056	31.05599999689862	122.84267916133601	0.5	277.55	356.00000000000006
477628300	1441067057	31.056	122.842667	0.5	277.6	356.00000000000006
477628300	1441067058	31.056000004268768	122.84265851965166	0.5	277.6444444444445	356.11111111111114
477628300	1441067059	31.056000009138224	122.842653407203	0.5	277.6888888888889	356.2222222222223
477628300	1441067060	31.056000013893826	122.84265112787722	0.5	277.7333333333334	356.33333333333337
477628300	1441067061	31.056000017820725	122.84265114689745	0.5	277.77777777777777	356.44444444444446
477628300	1441067062	31.056000020203957	122.8426529294869	0.5	277.82222222222225	356.5555555555556
477628300	1441067063	31.056000020328515	122.8426559408687	0.5	277.8666666666667	356.6666666666667
477628300	1441067064	31.05600001747934	122.84265964626604	0.5	277.91111111111115	356.7777777777778
477628300	1441067065	31.05600001094147	122.84266351090209	0.5	277.9555555555555	356.8888888888889
477628300	1441067066	31.056	122.842667	0.5	278.0	357.00000000000006
477628300	1441067067	31.055999984365364	122.84266968415425	0.4916666666666667	278.27500000000003	357.00000000000006
477628300	1441067068	31.055999965449477	122.84267155544435	0.48333333333333334	278.55	357.00000000000006
477628300	1441067069	31.055999945089518	122.84267271132113	0.475	278.825	357.00000000000006
477628300	1441067070	31.055999925122663	122.84267324923547	0.4666666666666667	279.09999999999997	357.00000000000006
477628300	1441067071	31.055999907386116	122.84267326663812	0.45833333333333337	279.375	357.00000000000006
477628300	1441067072	31.055999893717008	122.84267286097997	0.45	279.65000000000003	357.00000000000006
477628300	1441067073	31.055999885952524	122.84267212971181	0.44166666666666665	279.925	357.00000000000006
477628300	1441067074	31.0559998859298	122.84267117028448	0.43333333333333335	280.20000000000005	357.00000000000006
477628300	1441067075	31.055999895486032	122.84267008014882	0.42500000000000004	280.475	357.00000000000006
477628300	1441067076	31.05599991645836	122.84266895675565	0.4166666666666667	280.75	357.00000000000006
477628300	1441067077	31.05599995068394	122.84266789755574	0.4083333333333333	281.025	357.00000000000006
477628300	1441067078	31.056	122.842667	0.4	281.3	357.00000000000006
477628300	1441067079	31.05600006428749	122.84266634058535	0.4	281.3444444444445	357.11111111111114
477628300	1441067080	31.05600013560275	122.84266591199327	0.4	281.3888888888889	357.22222222222223
477628300	1441067081	31.056000204045933	122.84266568595137	0.4	281.43333333333334	357.33333333333337
477628300	1441067082	31.056000259717194	122.84266563418728	0.4	281.47777777777776	357.44444444444446
477628300	1441067083	31.05600029271669	122.84266572842857	0.4	281.52222222222224	357.55555555555566
477628300	1441067084	31.05600029314456	122.8426659404029	0.4	281.56666666666666	357.66666666666674
477628300	1441067085	31.056000251100976	122.84266624183783	0.4	281.6111111111111	357.7777777777778
477628300	1441067086	31.056000156686064	122.84266660446099	0.4	281.6555555555555	357.88888888888897
477628300	1441067087	31.056	122.842667	0.4	281.7	358.00000000000006
477628300	1441067088	31.05599977765291	122.84266740135641	0.4	281.73636363636365	358.00000000000006
477628300	1441067089	31.05599951229491	122.8426677861276	0.4	281.77272727272725	358.00000000000006
477628300	1441067090	31.055999233086112	122.84266813308484	0.4	281.8090909090909	358.00000000000006
477628300	1441067091	31.055998969186636	122.84266842099952	0.4	281.8454545454546	358.00000000000006
477628300	1441067092	31.055998749756554	122.8426686286429	0.4	281.8818181818182	358.00000000000006
477628300	1441067093	31.055998603956024	122.8426687347863	0.4	281.9181818181818	358.00000000000006
477628300	1441067094	31.055998560945113	122.84266871820108	0.4	281.95454545454544	358.00000000000006
477628300	1441067095	31.05599864988395	122.84266855765851	0.4	281.9909090909091	358.00000000000006
477628300	1441067096	31.055998899932632	122.84266823192995	0.4	282.0272727272727	358.00000000000006
477628300	1441067097	31.055999340251294	122.84266771978668	0.4	282.06363636363636	358.00000000000006
477628300	1441067098	31.056	122.842667	0.4	282.1	358.00000000000006
477628300	1441067099	31.056000880048728	122.84266607784986	0.4	282.15555555555557	358.1111111111112
477628300	1441067100	31.05600186810693	122.84266506465049	0.4	282.2111111111111	358.2222222222223
477628300	1441067101	31.056002823593868	122.8426640982248	0.4	282.2666666666667	358.3333333333334
477628300	1441067102	31.056003605928865	122.84266331639569	0.4	282.32222222222225	358.4444444444445
477628300	1441067103	31.056004074531206	122.84266285698604	0.4	282.3777777777778	358.5555555555556
477628300	1441067104	31.0560040888202	122.84266285781878	0.4	282.43333333333334	358.66666666666674
477628300	1441067105	31.056003508215138	122.84266345671678	0.4	282.48888888888894	358.7777777777778
477628300	1441067106	31.056002192135317	122.84266479150291	0.4	282.5444444444444	358.88888888888897
477628300	1441067107	31.056	122.842667	0.4	282.6	359.00000000000006
477628300	1441067108	31.055996892260595	122.8426701195707	0.4	282.63000000000005	359.00000000000006
477628300	1441067109	31.05599323349715	122.8426737857372	0.4	282.66	359.00000000000006
477628300	1441067110	31.055989489321902	122.84267753356175	0.4	282.69	359.00000000000006
477628300	1441067111	31.05598612534716	122.84268089810666	0.4	282.72	359.00000000000006
477628300	1441067112	31.05598360718529	122.84268341443443	0.4	282.74999999999994	359.00000000000006
477628300	1441067113	31.055982400448638	122.8426846176076	0.4	282.78	359.00000000000006
477628300	1441067114	31.055982970749593	122.84268404268863	0.4	282.80999999999995	359.00000000000006
477628300	1441067115	31.05598578370042	122.84268122473989	0.4	282.84	359.00000000000006
477628300	1441067116	31.055991304913242	122.84267569882324	0.4	282.86999999999995	359.00000000000006
477628300	1441067117	31.056	122.842667	0.4	282.9	359.00000000000006
477628300	1441067118	31.056012137623693	122.84265486011529	0.4	282.94999999999993	359.00000000000006
477628300	1441067119	31.056027198653098	122.84263979815236	0.4	282.99999999999994	359.00000000000006
477628300	1441067120	31.05604446700849	122.84262252987939	0.4	283.04999999999995	359.00000000000006
477628300	1441067121	31.05606322661045	122.84260377106526	0.4	283.09999999999997	359.00000000000006
477628300	1441067122	31.056082761379862	122.84258423747974	0.4	283.1499999999999	359.00000000000006
477628300	1441067123	31.05610235523805	122.84256464489363	0.4	283.2	359.00000000000006
477628300	1441067124	31.0561212921068	122.842545709079	0.4	283.25	359.00000000000006
477628300	1441067125	31.05613885590828	122.84252814580901	0.4	283.3	359.00000000000006
477628300	1441067126	31.05615433056508	122.84251267085773	0.4	283.34999999999997	359.00000000000006
477628300	1441067127	31.056167000000006	122.8425	0.4	283.4	359.00000000000006
477628300	1441067128	31.056176336399734	122.84249066088017	0.4	283.43636363636364	359.0909090909092
477628300	1441067129	31.056182565005763	122.84248442861902	0.4	283.47272727272724	359.18181818181824
477628300	1441067130	31.056186099322932	122.8424808902057	0.4	283.5090909090909	359.2727272727273
477628300	1441067131	31.056187352855904	122.84247963262884	0.4	283.54545454545456	359.36363636363643
477628300	1441067132	31.05618673910915	122.84248024287652	0.4	283.5818181818182	359.4545454545455
477628300	1441067133	31.05618467158707	122.84248230793666	0.4	283.61818181818177	359.5454545454546
477628300	1441067134	31.056181563794006	122.8424854147971	0.4	283.6545454545454	359.6363636363637
477628300	1441067135	31.05617782923435	122.84248915044567	0.4	283.6909090909091	359.72727272727275
477628300	1441067136	31.05617388141249	122.84249310187028	0.4	283.7272727272727	359.81818181818187
477628300	1441067137	31.05617013383287	122.842496856059	0.4	283.76363636363635	359.90909090909093
477628300	1441067138	31.056167000000006	122.8425	0.4	283.8	5.684341886080802e-14
477628300	1441067139	31.056164800630533	122.84250221301713	0.4	283.8444444444445	5.684341886080802e-14
477628300	1441067140	31.0561634852897	122.84250354377642	0.4	283.88888888888886	5.684341886080802e-14
477628300	1441067141	31.056162910754832	122.84250413327949	0.4	283.93333333333334	5.684341886080802e-14
477628300	1441067142	31.056162933803243	122.84250412252776	0.4	283.97777777777776	5.684341886080802e-14
477628300	1441067143	31.056163411212232	122.84250365252282	0.4	284.02222222222224	5.684341886080802e-14
477628300	1441067144	31.05616419975909	122.84250286426608	0.4	284.06666666666666	5.684341886080802e-14
477628300	1441067145	31.056165156221144	122.84250189875904	0.4	284.1111111111111	5.684341886080802e-14
477628300	1441067146	31.056166137375676	122.84250089700316	0.4	284.1555555555555	5.684341886080802e-14
477628300	1441067147	31.056167000000006	122.8425	0.4	284.2	5.684341886080802e-14
477628300	1441067148	31.05616763027335	122.84249932093931	0.4	284.22999999999996	5.684341886080802e-14
477628300	1441067149	31.056168031982565	122.84249886176417	0.4	284.26	5.684341886080802e-14
477628300	1441067150	31.05616823831642	122.84249859660585	0.4	284.28999999999996	5.684341886080802e-14
477628300	1441067151	31.0561682824637	122.8424984995957	0.4	284.32	5.684341886080802e-14
477628300	1441067152	31.056168197613168	122.84249854486502	0.4	284.34999999999997	5.684341886080802e-14
477628300	1441067153	31.05616801695356	122.84249870654513	0.4	284.38	5.684341886080802e-14
477628300	1441067154	31.05616777367369	122.8424989587674	0.4	284.41	5.684341886080802e-14
477628300	1441067155	31.05616750096229	122.84249927566307	0.4	284.44	5.684341886080802e-14
477628300	1441067156	31.05616723200815	122.8424996313635	0.4	284.47	5.684341886080802e-14
477628300	1441067157	31.056167000000006	122.8425	0.4	284.5	5.684341886080802e-14
477628300	1441067158	31.056166831113163	122.84250035699716	0.4	284.53000000000003	0.10000000000002274
477628300	1441067159	31.056166723469	122.8425006829526	0.4	284.56	0.20000000000004547
477628300	1441067160	31.05616666817542	122.84250095975719	0.4	284.59000000000003	0.30000000000001137
477628300	1441067161	31.056166656340327	122.84250116930183	0.4	284.62	0.4000000000000341
477628300	1441067162	31.05616667907159	122.8425012934774	0.4	284.65	0.5000000000000568
477628300	1441067163	31.056166727477134	122.84250131417477	0.4	284.68	0.6000000000000796
477628300	1441067164	31.056166792664854	122.84250121328482	0.4	284.71	0.7000000000000455
477628300	1441067165	31.05616686574263	122.84250097269846	0.4	284.74	0.8000000000000682
477628300	1441067166	31.056166937818386	122.84250057430656	0.4	284.77	0.9000000000000341
477628300	1441067167	31.056167000000006	122.8425	0.4	284.8	1.0000000000000568
477628300	1441067168	31.056167045273998	122.84249925107204	0.4	284.84	1.0000000000000568
477628300	1441067169	31.056167074141392	122.84249840642545	0.4	284.88	1.0000000000000568
477628300	1441067170	31.05616708898183	122.8424975643654	0.4	284.91999999999996	1.0000000000000568
477628300	1441067171	31.05616709217494	122.84249682319701	0.4	284.96	1.0000000000000568
477628300	1441067172	31.05616708610038	122.84249628122542	0.4	285.0	1.0000000000000568
477628300	1441067173	31.0561670731378	122.8424960367558	0.4	285.03999999999996	1.0000000000000568
477628300	1441067174	31.05616705566683	122.8424961880933	0.4	285.08	1.0000000000000568
477628300	1441067175	31.056167036067112	122.84249683354307	0.4	285.11999999999995	1.0000000000000568
477628300	1441067176	31.056167016718298	122.84249807141028	0.4	285.15999999999997	1.0000000000000568
477628300	1441067177	31.056167000000006	122.8425	0.4	285.2	1.0000000000000568
477628300	1441067178	31.056166987790817	122.84250263871468	0.39	285.68	1.1000000000000227
477628300	1441067179	31.056166979965266	122.8425056913456	0.38	286.15999999999997	1.2000000000000455
477628300	1441067180	31.05616697589689	122.84250878278127	0.37	286.64	1.3000000000000114
477628300	1441067181	31.05616697495925	122.84251153791021	0.36	287.12	1.400000000000034
477628300	1441067182	31.056166976525965	122.84251358162096	0.35	287.6	1.5
477628300	1441067183	31.056166979970627	122.84251453880202	0.33999999999999997	288.08	1.6000000000000796
477628300	1441067184	31.056166984666874	122.84251403434196	0.33	288.56	1.7000000000000455
477628300	1441067185	31.056166989988235	122.84251169312925	0.32	289.04	1.8000000000000114
477628300	1441067186	31.056166995308164	122.84250714005242	0.31	289.52	1.900000000000034
477628300	1441067187	31.056167000000006	122.8425	0.3	290.0	2.0
477628300	1441067188	31.056167003563875	122.84249004028189	0.3090909090909091	289.6272727272728	2.0
477628300	1441067189	31.05616700600802	122.8424775978935	0.3181818181818182	289.2545454545455	2.0
477628300	1441067190	31.05616700746775	122.84246315225155	0.32727272727272727	288.8818181818182	2.0
477628300	1441067191	31.05616700807848	122.84244718277286	0.33636363636363636	288.5090909090909	2.0
477628300	1441067192	31.056167007975773	122.84243016887413	0.34545454545454546	288.1363636363636	2.0
477628300	1441067193	31.05616700729546	122.84241258997217	0.35454545454545455	287.76363636363635	2.0
477628300	1441067194	31.05616700617355	122.8423949254837	0.36363636363636365	287.3909090909091	2.0
477628300	1441067195	31.056167004746392	122.84237765482547	0.37272727272727274	287.01818181818186	2.0
477628300	1441067196	31.05616700315051	122.8423612574143	0.38181818181818183	286.6454545454545	2.0
477628300	1441067197	31.05616700152272	122.84234621266688	0.39090909090909093	286.27272727272725	2.0
477628300	1441067198	31.05616699999999	122.84233300000001	0.4	285.9	2.0
477628300	1441067199	31.05616699869424	122.84232199171873	0.39473684210526316	286.1631578947368	2.0
477628300	1441067200	31.056166997616458	122.84231313168154	0.38947368421052636	286.4263157894737	2.0
477628300	1441067201	31.05616699675234	122.84230625663511	0.3842105263157895	286.6894736842105	2.0
477628300	1441067202	31.056166996087406	122.84230120332626	0.37894736842105264	286.9526315789473	2.0
477628300	1441067203	31.05616699560707	122.84229780850175	0.3736842105263158	287.2157894736842	2.0
477628300	1441067204	31.05616699529669	122.84229590890831	0.368421052631579	287.478947368421	2.0
477628300	1441067205	31.05616699514155	122.84229534129274	0.3631578947368421	287.7421052631579	2.0
477628300	1441067206	31.056166995126855	122.84229594240178	0.35789473684210527	288.0052631578947	2.0
477628300	1441067207	31.056166995237824	122.84229754898217	0.3526315789473684	288.26842105263154	2.0
477628300	1441067208	31.05616699545961	122.84229999778074	0.3473684210526316	288.5315789473684	2.0
477628300	1441067209	31.056166995777392	122.84230312554419	0.34210526315789475	288.79473684210524	2.0
477628300	1441067210	31.05616699617638	122.84230676901932	0.3368421052631579	289.05789473684206	2.0
477628300	1441067211	31.056166996641707	122.84231076495288	0.3315789473684211	289.32105263157894	2.0
477628300	1441067212	31.056166997158606	122.84231495009163	0.3263157894736842	289.58421052631576	2.0
477628300	1441067213	31.05616699771229	122.84231916118235	0.32105263157894737	289.84736842105264	2.0
477628300	1441067214	31.056166998287996	122.84232323497176	0.3157894736842105	290.11052631578946	2.0
477628300	1441067215	31.056166998870985	122.84232700820668	0.31052631578947365	290.3736842105263	2.0
477628300	1441067216	31.056166999446567	122.84233031763385	0.30526315789473685	290.63684210526316	2.0
477628300	1441067217	31.05616699999999	122.84233300000001	0.3	290.9	2.0
477628300	1441067218	31.056167000515522	122.84233493563235	0.3	290.92999999999995	2.1000000000000227
477628300	1441067219	31.05616700097302	122.84233617917964	0.3	290.96	2.1999999999999886
477628300	1441067220	31.05616700135132	122.84233682887111	0.3	290.98999999999995	2.300000000000068
477628300	1441067221	31.0561670016292	122.84233698293592	0.3	291.02	2.400000000000034
477628300	1441067222	31.056167001785465	122.84233673960328	0.3	291.04999999999995	2.500000000000057
477628300	1441067223	31.056167001798894	122.84233619710237	0.3	291.08	2.6000000000000227
477628300	1441067224	31.056167001648276	122.8423354536624	0.3	291.11	2.7000000000000455
477628300	1441067225	31.056167001312392	122.84233460751254	0.3	291.14	2.800000000000068
477628300	1441067226	31.056167000770035	122.84233375688203	0.3	291.17	2.900000000000091
477628300	1441067227	31.05616699999999	122.84233300000001	0.3	291.2	3.000000000000057
477628300	1441067228	31.05616699900595	122.84233241589793	0.3	291.24	3.000000000000057
477628300	1441067229	31.05616699789115	122.84233200681614	0.3	291.28	3.000000000000057
477628300	1441067230	31.056166996783702	122.84233175579719	0.3	291.32	3.000000000000057
477628300	1441067231	31.056166995811736	122.84233164588363	0.3	291.36	3.000000000000057
477628300	1441067232	31.056166995103375	122.84233166011809	0.3	291.4	3.000000000000057
477628300	1441067233	31.05616699478675	122.8423317815431	0.3	291.44000000000005	3.000000000000057
477628300	1441067234	31.05616699498997	122.84233199320123	0.3	291.48	3.000000000000057
477628300	1441067235	31.05616699584118	122.84233227813503	0.3	291.52000000000004	3.000000000000057
477628300	1441067236	31.056166997468473	122.8423326193871	0.3	291.56000000000006	3.000000000000057
477628300	1441067237	31.05616699999999	122.84233300000001	0.3	291.6	3.000000000000057
477628300	1441067238	31.05616700351107	122.84233340441425	0.3	291.62857142857143	3.0476190476190936
477628300	1441067239	31.05616700786582	122.84233382266216	0.3	291.65714285714284	3.0952380952381873
477628300	1441067240	31.056167012875623	122.84233424617395	0.3	291.6857142857143	3.142857142857224
477628300	1441067241	31.0561670183518	122.8423346663799	0.3	291.7142857142858	3.190476190476261
477628300	1441067242	31.056167024105715	122.84233507471025	0.3	291.7428571428572	3.2380952380952976
477628300	1441067243	31.056167029948707	122.84233546259526	0.3	291.7714285714286	3.2857142857143913
477628300	1441067244	31.05616703569213	122.84233582146518	0.3	291.8	3.3333333333333712
477628300	1441067245	31.05616704114735	122.84233614275026	0.3	291.8285714285714	3.380952380952408
477628300	1441067246	31.05616704612568	122.84233641788076	0.3	291.85714285714283	3.4285714285715017
477628300	1441067247	31.05616705043849	122.84233663828688	0.3	291.8857142857143	3.4761904761905384
477628300	1441067248	31.056167053897116	122.84233679539896	0.3	291.91428571428577	3.5238095238095752
477628300	1441067249	31.056167056312894	122.84233688064717	0.3	291.9428571428572	3.571428571428612
477628300	1441067250	31.05616705749722	122.8423368854618	0.3	291.9714285714286	3.6190476190477057
477628300	1441067251	31.056167057261387	122.84233680127312	0.3	292.0	3.6666666666667425
477628300	1441067252	31.056167055416775	122.84233661951133	0.3	292.0285714285714	3.7142857142857792
477628300	1441067253	31.056167051774715	122.84233633160672	0.3	292.0571428571428	3.761904761904816
477628300	1441067254	31.056167046146584	122.84233592898953	0.3	292.0857142857143	3.809523809523853
477628300	1441067255	31.056167038343684	122.84233540309	0.3	292.11428571428576	3.8571428571428896
477628300	1441067256	31.0561670281774	122.84233474533842	0.3	292.14285714285717	3.9047619047619264
477628300	1441067257	31.05616701545906	122.84233394716499	0.3	292.1714285714286	3.95238095238102
477628300	1441067258	31.05616699999999	122.84233300000001	0.3	292.2	4.000000000000057
477628300	1441067259	31.0561669820143	122.84233191810375	0.3	292.23333333333335	4.000000000000057
477628300	1441067260	31.056166963326977	122.84233080705678	0.3	292.2666666666667	4.000000000000057
477628300	1441067261	31.056166946165757	122.84232979526975	0.3	292.3	4.000000000000057
477628300	1441067262	31.056166932758384	122.84232901115323	0.3	292.3333333333333	4.000000000000057
477628300	1441067263	31.05616692533259	122.84232858311785	0.3	292.3666666666667	4.000000000000057
477628300	1441067264	31.056166926116127	122.84232863957422	0.3	292.40000000000003	4.000000000000057
477628300	1441067265	31.056166937336716	122.84232930893295	0.3	292.43333333333334	4.000000000000057
477628300	1441067266	31.05616696122211	122.84233071960466	0.3	292.4666666666667	4.000000000000057
477628300	1441067267	31.05616699999999	122.84233300000001	0.3	292.5	4.000000000000057
477628300	1441067268	31.056167054201108	122.84233617964047	0.3	292.53000000000003	4.000000000000057
477628300	1441067269	31.05616711756828	122.84233989249125	0.3	292.56	4.000000000000057
477628300	1441067270	31.056167182147433	122.84234367362845	0.3	292.59000000000003	4.000000000000057
477628300	1441067271	31.056167239984546	122.84234705812815	0.3	292.62	4.000000000000057
477628300	1441067272	31.056167283125617	122.84234958106644	0.3	292.65000000000003	4.000000000000057
477628300	1441067273	31.056167303616682	122.84235077751944	0.3	292.68	4.000000000000057
477628300	1441067274	31.056167293503805	122.84235018256318	0.3	292.71000000000004	4.000000000000057
477628300	1441067275	31.05616724483288	122.84234733127379	0.3	292.74	4.000000000000057
477628300	1441067276	31.056167149649767	122.84234175872736	0.3	292.77	4.000000000000057
477628300	1441067277	31.05616699999999	122.84233300000001	0.3	292.8	4.000000000000057
477628300	1441067278	31.056166794171006	122.84232078927833	0.3	292.84	4.100000000000023
477628300	1441067279	31.056166555418624	122.8423056571909	0.3	292.88	4.2000000000000455
477628300	1441067280	31.056166313240947	122.84228833347673	0.3	292.92	4.300000000000011
477628300	1441067281	31.056166097136366	122.84226954787482	0.3	292.96	4.400000000000034
477628300	1441067282	31.056165936603538	122.84225003012409	0.3	293.0	4.5
477628300	1441067283	31.056165861141622	122.8422305099635	0.3	293.03999999999996	4.60000000000008
477628300	1441067284	31.056165900250168	122.84221171713192	0.3	293.08	4.7000000000000455
477628300	1441067285	31.056166083429144	122.84219438136822	0.3	293.12	4.800000000000068
477628300	1441067286	31.056166440178895	122.84217923241131	0.3	293.15999999999997	4.900000000000034
477628300	1441067287	31.05616699999999	122.84216700000002	0.3	293.2	5.000000000000057
477628300	1441067288	31.05616776913595	122.84215821524481	0.3	293.22999999999996	5.000000000000057
477628300	1441067289	31.056168660801305	122.84215261474232	0.3	293.26	5.000000000000057
477628300	1441067290	31.056169564953144	122.84214973646071	0.3	293.28999999999996	5.000000000000057
477628300	1441067291	31.05617037154828	122.84214911836823	0.3	293.32	5.000000000000057
477628300	1441067292	31.056170970543395	122.84215029843301	0.3	293.35	5.000000000000057
477628300	1441067293	31.056171251895098	122.84215281462323	0.3	293.38	5.000000000000057
477628300	1441067294	31.056171105559965	122.84215620490697	0.3	293.41	5.000000000000057
477628300	1441067295	31.056170421494635	122.84216000725233	0.3	293.44	5.000000000000057
477628300	1441067296	31.056169089655732	122.84216375962734	0.3	293.47	5.000000000000057
477628300	1441067297	31.05616699999999	122.84216700000002	0.3	293.5	5.000000000000057
477628300	1441067298	31.056164129270158	122.84216936374189	0.3	293.54	5.000000000000057
477628300	1441067299	31.056160801352995	122.84217087583812	0.3	293.58	5.000000000000057
477628300	1441067300	31.056157426921267	122.8421716586774	0.3	293.62	5.000000000000057
477628300	1441067301	31.056154416647693	122.84217183464837	0.3	293.66	5.000000000000057
477628300	1441067302	31.056152181205015	122.84217152613962	0.3	293.7	5.000000000000057
477628300	1441067303	31.05615113126593	122.84217085553976	0.3	293.74	5.000000000000057
477628300	1441067304	31.05615167750317	122.84216994523739	0.3	293.78	5.000000000000057
477628300	1441067305	31.056154230589456	122.84216891762098	0.3	293.82	5.000000000000057
477628300	1441067306	31.05615920119748	122.84216789507902	0.3	293.86	5.000000000000057
477628300	1441067307	31.05616699999999	122.84216700000002	0.3	293.9	5.000000000000057
477628300	1441067308	31.05617786945027	122.84216632955096	0.3	293.93636363636364	5.090909090909179
477628300	1441067309	31.056191379123877	122.84216588001297	0.3	293.9727272727273	5.181818181818187
477628300	1441067310	31.05620693037694	122.84216562244559	0.3	294.0090909090909	5.272727272727309
477628300	1441067311	31.056223924565614	122.84216552790845	0.3	294.04545454545456	5.363636363636431
477628300	1441067312	31.05624176304604	122.84216556746114	0.3	294.0818181818182	5.454545454545496
477628300	1441067313	31.056259847174363	122.84216571216326	0.3	294.1181818181818	5.545454545454618
477628300	1441067314	31.056277578306734	122.84216593307444	0.3	294.1545454545454	5.636363636363626
477628300	1441067315	31.05629435779931	122.84216620125419	0.3	294.1909090909091	5.727272727272748
477628300	1441067316	31.05630958700827	122.84216648776204	0.3	294.22727272727275	5.81818181818187
477628300	1441067317	31.056322667289763	122.84216676365747	0.3	294.26363636363635	5.909090909090935
477628300	1441067318	31.05633299999999	122.84216700000002	0.3	294.3	6.000000000000057
477628300	1441067319	31.05634016402947	122.84216717392314	0.3	294.3444444444445	6.000000000000057
477628300	1441067320	31.056344448406186	122.84216728685661	0.3	294.3888888888889	6.000000000000057
477628300	1441067321	31.056346319692437	122.8421673463042	0.3	294.43333333333334	6.000000000000057
477628300	1441067322	31.056346244450552	122.84216735976975	0.3	294.47777777777776	6.000000000000057
477628300	1441067323	31.056344689242852	122.84216733475704	0.3	294.52222222222224	6.000000000000057
477628300	1441067324	31.056342120631612	122.84216727876988	0.3	294.56666666666666	6.000000000000057
477628300	1441067325	31.056339005179183	122.84216719931212	0.3	294.6111111111111	6.000000000000057
477628300	1441067326	31.056335809447873	122.84216710388756	0.3	294.6555555555555	6.000000000000057
477628300	1441067327	31.05633299999999	122.84216700000002	0.3	294.7	6.000000000000057
477628300	1441067328	31.056330947603026	122.8421668950068	0.31	294.29	6.100000000000023
477628300	1441067329	31.05632963984521	122.84216679567922	0.32	293.88	6.2000000000000455
477628300	1441067330	31.056328968519935	122.8421667086421	0.33	293.47	6.300000000000068
477628300	1441067331	31.05632882542062	122.84216664052026	0.34	293.06	6.400000000000034
477628300	1441067332	31.056329102340655	122.84216659793852	0.35	292.65000000000003	6.500000000000057
477628300	1441067333	31.056329691073422	122.84216658752169	0.36	292.24000000000007	6.600000000000023
477628300	1441067334	31.056330483412342	122.8421666158946	0.37	291.83000000000004	6.7000000000000455
477628300	1441067335	31.05633137115081	122.84216668968209	0.38	291.42	6.800000000000068
477628300	1441067336	31.056332246082228	122.84216681550896	0.39	291.01	6.900000000000091
477628300	1441067337	31.05633299999999	122.84216700000002	0.4	290.6	7.000000000000057
477628300	1441067338	31.056333547619534	122.8421672432512	0.39	291.0900000000001	7.000000000000057
477628300	1441067339	31.056333895344366	122.84216751924282	0.38	291.58000000000004	7.000000000000057
477628300	1441067340	31.056334072500068	122.84216779542625	0.37	292.07	7.000000000000057
477628300	1441067341	31.05633410841215	122.84216803925297	0.36	292.56	7.000000000000057
477628300	1441067342	31.0563340324062	122.84216821817431	0.35	293.05000000000007	7.000000000000057
477628300	1441067343	31.056333873807755	122.8421682996417	0.33999999999999997	293.54	7.000000000000057
477628300	1441067344	31.05633366194235	122.84216825110656	0.33	294.03	7.000000000000057
477628300	1441067345	31.056333426135556	122.8421680400203	0.32	294.52	7.000000000000057
477628300	1441067346	31.05633319571292	122.84216763383431	0.31	295.01000000000005	7.000000000000057
477628300	1441067347	31.05633299999999	122.84216700000002	0.3	295.5	7.000000000000057
477628300	1441067348	31.056332861958474	122.84216613521325	0.3	295.53333333333336	7.000000000000057
477628300	1441067349	31.056332779094745	122.84216515314768	0.3	295.56666666666666	7.000000000000057
477628300	1441067350	31.05633274255133	122.84216419672133	0.3	295.59999999999997	7.000000000000057
477628300	1441067351	31.056332743470783	122.84216340885233	0.3	295.6333333333333	7.000000000000057
477628300	1441067352	31.056332772995646	122.84216293245873	0.3	295.6666666666667	7.000000000000057
477628300	1441067353	31.05633282226846	122.84216291045863	0.3	295.70000000000005	7.000000000000057
477628300	1441067354	31.056332882431775	122.84216348577009	0.3	295.73333333333335	7.000000000000057
477628300	1441067355	31.056332944628114	122.84216480131118	0.3	295.76666666666665	7.000000000000057
477628300	1441067356	31.05633299999999	122.84216700000002	0.3	295.8	7.000000000000057
477628300	1441067357	31.05633304147395	122.84217013208153	0.3	295.8454545454546	7.090909090909179
477628300	1441067358	31.056333069112643	122.84217387710837	0.3	295.89090909090913	7.181818181818244
477628300	1441067359	31.056333084762883	122.84217782195994	0.3	295.93636363636364	7.272727272727366
477628300	1441067360	31.056333090271444	122.84218155351572	0.3	295.9818181818182	7.363636363636431
477628300	1441067361	31.056333087485182	122.8421846586552	0.3	296.0272727272727	7.454545454545496
477628300	1441067362	31.056333078250983	122.84218672425783	0.3	296.0727272727273	7.545454545454618
477628300	1441067363	31.05633306441576	122.84218733720311	0.3	296.1181818181818	7.636363636363683
477628300	1441067364	31.056333047826364	122.84218608437048	0.3	296.16363636363633	7.727272727272805
477628300	1441067365	31.05633303032955	122.84218255263944	0.3	296.2090909090909	7.81818181818187
477628300	1441067366	31.056333013771955	122.84217632888945	0.3	296.25454545454545	7.909090909090935
477628300	1441067367	31.05633299999999	122.84216700000002	0.3	296.3	8.000000000000057
477628300	1441067368	31.056332990438026	122.84215434080866	0.3	296.34	8.000000000000057
477628300	1441067369	31.05633298482357	122.84213887798525	0.3	296.38	8.000000000000057
477628300	1441067370	31.056332982472547	122.8421213261578	0.3	296.41999999999996	8.000000000000057
477628300	1441067371	31.056332982701147	122.84210239995423	0.3	296.46	8.000000000000057
477628300	1441067372	31.05633298482591	122.8420828140025	0.3	296.5	8.000000000000057
477628300	1441067373	31.056332988163813	122.84206328293058	0.3	296.54	8.000000000000057
477628300	1441067374	31.056332992032214	122.8420445213664	0.3	296.58000000000004	8.000000000000057
477628300	1441067375	31.056332995748903	122.84202724393795	0.3	296.62	8.000000000000057
477628300	1441067376	31.056332998632044	122.84201216527319	0.3	296.66	8.000000000000057
477628300	1441067377	31.056333	122.84200000000001	0.3	296.70000000000005	8.000000000000057
477628300	1441067378	31.056332999390925	122.84199126694446	0.3	296.75	8.10000000000008
477628300	1441067379	31.056332997221563	122.84198570172471	0.3	296.8	8.200000000000045
477628300	1441067380	31.056332994128027	122.84198284415695	0.3	296.85	8.300000000000068
477628300	1441067381	31.056332990746203	122.84198223405737	0.3	296.9	8.400000000000034
477628300	1441067382	31.05633298771182	122.84198341124221	0.3	296.95	8.500000000000057
477628300	1441067383	31.05633298566055	122.84198591552769	0.3	297.0	8.60000000000008
477628300	1441067384	31.056332985228046	122.84198928672997	0.3	297.05	8.700000000000045
477628300	1441067385	31.056332987049945	122.84199306466532	0.3	297.09999999999997	8.800000000000068
477628300	1441067386	31.056332991762027	122.84199678914993	0.3	297.15	8.900000000000034
477628300	1441067387	31.056333	122.84200000000001	0.3	297.2	9.000000000000057
477628300	1441067388	31.05633301198353	122.84200233441362	0.3	297.24	9.000000000000057
477628300	1441067389	31.056333026267513	122.84200381911609	0.3	297.28	9.000000000000057
477628300	1441067390	31.056333040990683	122.84200457821464	0.3	297.32	9.000000000000057
477628300	1441067391	31.05633305429175	122.84200473581649	0.3	297.35999999999996	9.000000000000057
477628300	1441067392	31.056333064309364	122.84200441602884	0.3	297.40000000000003	9.000000000000057
477628300	1441067393	31.056333069182255	122.84200374295887	0.3	297.44	9.000000000000057
477628300	1441067394	31.056333067049056	122.84200284071383	0.3	297.48	9.000000000000057
477628300	1441067395	31.056333056048505	122.84200183340084	0.3	297.52000000000004	9.000000000000057
477628300	1441067396	31.05633303431924	122.84200084512717	0.3	297.56	9.000000000000057
477628300	1441067397	31.056333	122.84200000000001	0.3	297.6	9.000000000000057
477628300	1441067398	31.05633295253732	122.84199939534524	0.3	297.6454545454545	9.090909090909179
477628300	1441067399	31.05633289660931	122.84199902136349	0.3	297.69090909090914	9.181818181818187
477628300	1441067400	31.0563328382019	122.84199884147407	0.3	297.73636363636365	9.272727272727309
477628300	1441067401	31.056332783301073	122.84199881909629	0.3	297.78181818181815	9.36363636363643
477628300	1441067402	31.0563327378928	122.84199891764945	0.3	297.82727272727277	9.454545454545496
477628300	1441067403	31.056332707963	122.84199910055288	0.3	297.8727272727273	9.545454545454618
477628300	1441067404	31.056332699497663	122.84199933122589	0.3	297.9181818181819	9.636363636363683
477628300	1441067405	31.056332718482732	122.84199957308782	0.3	297.9636363636364	9.727272727272748
477628300	1441067406	31.05633277090418	122.84199978955793	0.3	298.0090909090909	9.81818181818187
477628300	1441067407	31.056332862747947	122.84199994405556	0.3	298.0545454545455	9.909090909090935
477628300	1441067408	31.056333	122.84200000000001	0.3	298.1	10.000000000000057
477628300	1441067409	31.056333182794003	122.84199993448306	0.3	298.1333333333334	10.000000000000057
477628300	1441067410	31.056333387854412	122.84199977928613	0.3	298.1666666666667	10.000000000000057
477628300	1441067411	31.056333586053434	122.84199957986324	0.3	298.20000000000005	10.000000000000057
477628300	1441067412	31.05633374826322	122.84199938166827	0.3	298.23333333333335	10.000000000000057
477628300	1441067413	31.056333845355972	122.84199923015517	0.3	298.26666666666665	10.000000000000057
477628300	1441067414	31.056333848203852	122.84199917077785	0.3	298.29999999999995	10.000000000000057
477628300	1441067415	31.056333727679014	122.84199924899029	0.3	298.3333333333333	10.000000000000057
477628300	1441067416	31.056333454653682	122.84199951024634	0.3	298.3666666666666	10.000000000000057
477628300	1441067417	31.056333	122.84200000000001	0.3	298.4	10.000000000000057
477628300	1441067418	31.056332355534362	122.84200073624041	0.3	298.44999999999993	10.000000000000057
477628300	1441067419	31.056331596850022	122.84200162709764	0.3	298.49999999999994	10.000000000000057
477628300	1441067420	31.056330820484465	122.842002553237	0.3	298.54999999999995	10.000000000000057
477628300	1441067421	31.056330122975194	122.84200339532381	0.3	298.59999999999997	10.000000000000057
477628300	1441067422	31.056329600859648	122.84200403402345	0.3	298.65	10.000000000000057
477628300	1441067423	31.05632935067533	122.84200435000119	0.3	298.7	10.000000000000057
477628300	1441067424	31.056329468959746	122.84200422392243	0.3	298.75	10.000000000000057
477628300	1441067425	31.05633005225034	122.84200353645242	0.3	298.8	10.000000000000057
477628300	1441067426	31.056331197084607	122.84200216825656	0.3	298.84999999999997	10.000000000000057
477628300	1441067427	31.056333	122.84200000000001	0.3	298.9	10.000000000000057
477628300	1441067428	31.056335509072078	122.84199696928762	0.3	298.94	10.100000000000023
477628300	1441067429	31.056338578529015	122.84199324148226	0.3	298.97999999999996	10.200000000000045
477628300	1441067430	31.05634201413709	122.84198903888635	0.3	299.02	10.300000000000011
477628300	1441067431	31.056345621662626	122.84198458380249	0.3	299.05999999999995	10.400000000000034
477628300	1441067432	31.056349206871978	122.84198009853318	0.3	299.1	10.500000000000057
477628300	1441067433	31.05635257553151	122.84197580538111	0.3	299.14000000000004	10.60000000000008
477628300	1441067434	31.056355533407636	122.84197192664901	0.3	299.18	10.700000000000045
477628300	1441067435	31.056357886266788	122.84196868463957	0.3	299.22	10.800000000000011
477628300	1441067436	31.056359439875425	122.84196630165565	0.3	299.26	10.900000000000034
477628300	1441067437	31.056360000000012	122.841965	0.3	299.3	11.0
477628300	1441067438	31.05635943717871	122.84196494161229	0.3	299.35	11.0
477628300	1441067439	31.056357881036813	122.84196604697978	0.3	299.4	11.0
477628300	1441067440	31.056355525971334	122.84196817622659	0.3	299.45	11.0
477628300	1441067441	31.056352566379246	122.84197118947674	0.3	299.5	11.0
477628300	1441067442	31.056349196657564	122.84197494685438	0.3	299.55000000000007	11.0
477628300	1441067443	31.05634561120326	122.84197930848359	0.3	299.6	11.0
477628300	1441067444	31.05634200441332	122.84198413448851	0.3	299.65000000000003	11.0
477628300	1441067445	31.056338570684783	122.84198928499335	0.3	299.70000000000005	11.0
477628300	1441067446	31.056335504414644	122.8419946201224	0.3	299.75000000000006	11.0
477628300	1441067447	31.056333	122.84200000000001	0.3	299.8	11.0
477628300	1441067448	31.056331203212615	122.84200525926325	0.3	299.85	11.100000000000023
477628300	1441067449	31.056330065323284	122.84201013060002	0.3	299.90000000000003	11.199999999999989
477628300	1441067450	31.056329488977482	122.84201432121083	0.3	299.95000000000005	11.300000000000068
477628300	1441067451	31.05632937682078	122.84201753829623	0.3	300.0	11.400000000000034
477628300	1441067452	31.05632963149874	122.84201948905675	0.3	300.05	11.500000000000057
477628300	1441067453	31.056330155656905	122.84201988069275	0.3	300.1	11.600000000000023
477628300	1441067454	31.056330851940775	122.84201842040471	0.3	300.15000000000003	11.700000000000045
477628300	1441067455	31.056331622995753	122.842014815393	0.3	300.2	11.800000000000068
477628300	1441067456	31.05633237146712	122.84200877285797	0.3	300.25	11.900000000000091
477628300	1441067457	31.056333	122.84200000000001	0.3	300.3	12.000000000000057
477628300	1441067458	31.05633343291135	122.8419883493565	0.3	300.3454545454545	12.000000000000057
477628300	1441067459	31.05633368120646	122.84197425481238	0.3	300.39090909090913	12.000000000000057
477628300	1441067460	31.056333777562834	122.8419582955896	0.3	300.43636363636364	12.000000000000057
477628300	1441067461	31.056333754658166	122.84194105091008	0.3	300.48181818181814	12.000000000000057
477628300	1441067462	31.05633364517035	122.84192309999565	0.3	300.52727272727276	12.000000000000057
477628300	1441067463	31.05633348177763	122.84190502206826	0.3	300.57272727272726	12.000000000000057
477628300	1441067464	31.056333297158567	122.8418873963497	0.3	300.6181818181818	12.000000000000057
477628300	1441067465	31.056333123992033	122.84187080206183	0.3	300.6636363636364	12.000000000000057
477628300	1441067466	31.056332994957152	122.84185581842641	0.3	300.7090909090909	12.000000000000057
477628300	1441067467	31.056332942733306	122.84184302466521	0.3	300.7545454545455	12.000000000000057
477628300	1441067468	31.056333	122.841833	0.3	300.8	12.000000000000057
477628300	1441067469	31.05633318457454	122.84182614538237	0.3	300.8444444444445	12.1111111111112
477628300	1441067470	31.056333454825324	122.84182214868349	0.3	300.8888888888889	12.222222222222285
477628300	1441067471	31.056333754258283	122.84182051950434	0.3	300.93333333333334	12.333333333333371
477628300	1441067472	31.056334026379144	122.84182076744592	0.3	300.97777777777776	12.444444444444514
477628300	1441067473	31.056334214693603	122.84182240210929	0.3	301.02222222222224	12.5555555555556
477628300	1441067474	31.056334262707256	122.84182493309538	0.3	301.06666666666666	12.666666666666742
477628300	1441067475	31.056334113925743	122.84182787000523	0.3	301.1111111111111	12.777777777777828
477628300	1441067476	31.05633371185475	122.84183072243977	0.3	301.1555555555555	12.888888888888971
477628300	1441067477	31.056333	122.841833	0.3	301.2	13.000000000000057
477628300	1441067478	31.056331958452606	122.84183432901713	0.3	301.25	13.000000000000057
477628300	1441067479	31.056330713645295	122.84183480274355	0.3	301.3	13.000000000000057
477628300	1441067480	31.056329428596165	122.84183463116183	0.3	301.34999999999997	13.000000000000057
477628300	1441067481	31.0563282663233	122.84183402425462	0.3	301.4	13.000000000000057
477628300	1441067482	31.05632738984476	122.84183319200447	0.3	301.45000000000005	13.000000000000057
477628300	1441067483	31.056326962178638	122.841832344394	0.3	301.5	13.000000000000057
477628300	1441067484	31.056327146343015	122.84183169140573	0.3	301.55	13.000000000000057
477628300	1441067485	31.056328105355973	122.84183144302224	0.3	301.6	13.000000000000057
477628300	1441067486	31.056330002235605	122.84183180922612	0.3	301.65000000000003	13.000000000000057
477628300	1441067487	31.056333	122.841833	0.3	301.7	13.000000000000057
477628300	1441067488	31.056337214276923	122.84183515187131	0.3	301.74	13.100000000000023
477628300	1441067489	31.056342571133	122.84183810754642	0.3	301.78000000000003	13.200000000000045
477628300	1441067490	31.05634894924463	122.8418416362764	0.3	301.82	13.300000000000011
477628300	1441067491	31.05635622728817	122.8418455073123	0.3	301.86	13.400000000000034
477628300	1441067492	31.056364283940038	122.84184948990512	0.3	301.90000000000003	13.500000000000057
477628300	1441067493	31.05637299787664	122.84185335330572	0.3	301.94000000000005	13.60000000000008
477628300	1441067494	31.056382247774454	122.84185686676489	0.3	301.98	13.700000000000045
477628300	1441067495	31.056391912309966	122.84185979953332	0.3	302.02000000000004	13.800000000000068
477628300	1441067496	31.056401870159636	122.84186192086155	0.3	302.06000000000006	13.900000000000034
477628300	1441067497	31.056411999999995	122.841863	0.3	302.1	14.000000000000057
477628300	1441067498	31.056422180446596	122.84186287600244	0.3	302.1545454545455	14.000000000000057
477628300	1441067499	31.056432289871235	122.8418616671363	0.3	302.2090909090909	14.000000000000057
477628300	1441067500	31.056442206584805	122.84185956147259	0.3	302.2636363636364	14.000000000000057
477628300	1441067501	31.056451808898153	122.84185674708237	0.3	302.31818181818187	14.000000000000057
477628300	1441067502	31.056460975122143	122.84185341203683	0.3	302.37272727272733	14.000000000000057
477628300	1441067503	31.056469583567647	122.84184974440724	0.3	302.42727272727274	14.000000000000057
477628300	1441067504	31.05647751254557	122.84184593226502	0.3	302.4818181818182	14.000000000000057
477628300	1441067505	31.05648464036683	122.84184216368159	0.3	302.53636363636366	14.000000000000057
477628300	1441067506	31.056490845342335	122.84183862672856	0.3	302.5909090909091	14.000000000000057
477628300	1441067507	31.056496005783064	122.84183550947745	0.3	302.6454545454545	14.000000000000057
477628300	1441067508	31.0565	122.841833	0.3	302.7	14.000000000000057
477628300	1441067509	31.056502756524687	122.84183123726444	0.3	302.75555555555553	14.111111111111143
477628300	1441067510	31.056504404771072	122.84183016382582	0.3	302.81111111111113	14.222222222222285
477628300	1441067511	31.05650512437365	122.84182967313569	0.3	302.8666666666666	14.333333333333371
477628300	1441067512	31.056505094966898	122.84182965864568	0.3	302.9222222222222	14.444444444444457
477628300	1441067513	31.056504496185298	122.84183001380723	0.3	302.97777777777776	14.5555555555556
477628300	1441067514	31.056503507663322	122.84183063207192	0.3	303.0333333333333	14.666666666666686
477628300	1441067515	31.056502309035466	122.84183140689127	0.3	303.08888888888885	14.777777777777828
477628300	1441067516	31.0565010799362	122.84183223171678	0.3	303.14444444444445	14.888888888888914
477628300	1441067517	31.0565	122.841833	0.3	303.2	15.000000000000057
477628300	1441067518	31.056499211790783	122.84183362454147	0.3	303.2363636363636	15.000000000000057
477628300	1441067519	31.0564987095902	122.84183409553782	0.3	303.27272727272725	15.000000000000057
477628300	1441067520	31.05649845060932	122.84183442253467	0.3	303.3090909090909	15.000000000000057
477628300	1441067521	31.056498392059193	122.84183461507764	0.3	303.3454545454545	15.000000000000057
477628300	1441067522	31.056498491150933	122.84183468271229	0.3	303.3818181818182	15.000000000000057
477628300	1441067523	31.056498705095567	122.84183463498425	0.3	303.41818181818184	15.000000000000057
477628300	1441067524	31.056498991104213	122.84183448143914	0.3	303.4545454545455	15.000000000000057
477628300	1441067525	31.056499306387895	122.84183423162254	0.3	303.4909090909091	15.000000000000057
477628300	1441067526	31.056499608157697	122.84183389508009	0.3	303.52727272727276	15.000000000000057
477628300	1441067527	31.056499853624715	122.84183348135737	0.3	303.5636363636364	15.000000000000057
477628300	1441067528	31.0565	122.841833	0.3	303.6	15.000000000000057
477628300	1441067529	31.05650001848902	122.8418324685107	0.3	303.6444444444445	15.111111111111143
477628300	1441067530	31.0564999362749	122.84183193622079	0.3	303.6888888888889	15.222222222222229
477628300	1441067531	31.05649979453518	122.84183146041863	0.3	303.7333333333334	15.333333333333371
477628300	1441067532	31.05649963444735	122.84183109839267	0.3	303.7777777777778	15.444444444444457
477628300	1441067533	31.056499497188934	122.84183090743132	0.3	303.82222222222225	15.555555555555657
477628300	1441067534	31.05649942393748	122.84183094482296	0.3	303.8666666666667	15.666666666666742
477628300	1441067535	31.056499455870494	122.84183126785602	0.3	303.91111111111115	15.777777777777828
477628300	1441067536	31.056499634165494	122.84183193381888	0.3	303.9555555555556	15.888888888888971
477628300	1441067537	31.0565	122.841833	0.3	304.0	16.000000000000057
477628300	1441067538	31.05650056913851	122.84183447285366	0.3	304.06666666666666	16.000000000000057
477628300	1441067539	31.05650125569354	122.841836155498	0.3	304.1333333333334	16.000000000000057
477628300	1441067540	31.056501948364577	122.84183780021698	0.3	304.2	16.000000000000057
477628300	1441067541	31.056502535851152	122.84183915929455	0.3	304.2666666666667	16.000000000000057
477628300	1441067542	31.05650290685276	122.84183998501467	0.3	304.33333333333337	16.000000000000057
477628300	1441067543	31.05650295006896	122.84184002966128	0.3	304.40000000000003	16.000000000000057
477628300	1441067544	31.05650255419924	122.84183904551836	0.3	304.4666666666667	16.000000000000057
477628300	1441067545	31.05650160794312	122.84183678486991	0.3	304.5333333333334	16.000000000000057
477628300	1441067546	31.0565	122.841833	0.3	304.6	16.000000000000057
477628300	1441067547	31.056497666545344	122.84182755444665	0.3	304.6363636363637	16.09090909090918
477628300	1441067548	31.056494733658912	122.84182075676358	0.3	304.67272727272734	16.181818181818244
477628300	1441067549	31.056491374896588	122.84181302675844	0.3	304.7090909090909	16.272727272727366
477628300	1441067550	31.056487763814328	122.8418047842387	0.3	304.74545454545455	16.36363636363643
477628300	1441067551	31.05648407396815	122.84179644901178	0.3	304.7818181818182	16.454545454545496
477628300	1441067552	31.056480478914256	122.84178844088494	0.3	304.81818181818187	16.545454545454618
477628300	1441067553	31.05647715220889	122.84178117966535	0.3	304.8545454545455	16.636363636363683
477628300	1441067554	31.05647426740837	122.84177508516008	0.3	304.89090909090913	16.727272727272805
477628300	1441067555	31.056471998069117	122.84177057717612	0.3	304.92727272727274	16.81818181818187
477628300	1441067556	31.056470517747556	122.84176807552042	0.3	304.96363636363634	16.909090909090935
477628300	1441067557	31.056469999999994	122.84176800000002	0.3	305.0	17.000000000000057
477628300	1441067558	31.05647055933048	122.84177061061754	0.3	305.0416666666667	17.000000000000057
477628300	1441067559	31.05647207403392	122.84177552815791	0.3	305.08333333333337	17.000000000000057
477628300	1441067560	31.05647436335295	122.84178221360166	0.3	305.125	17.000000000000057
477628300	1441067561	31.056477246530235	122.84179012792931	0.3	305.1666666666667	17.000000000000057
477628300	1441067562	31.056480542808508	122.84179873212132	0.3	305.20833333333337	17.000000000000057
477628300	1441067563	31.05648407143063	122.84180748715802	0.3	305.25	17.000000000000057
477628300	1441067564	31.056487651639618	122.84181585401964	0.3	305.2916666666667	17.000000000000057
477628300	1441067565	31.056491102678585	122.84182329368623	0.3	305.3333333333333	17.000000000000057
477628300	1441067566	31.056494243790826	122.84182926713777	0.3	305.375	17.000000000000057
477628300	1441067567	31.05649689421961	122.84183323535402	0.3	305.4166666666667	17.000000000000057
477628300	1441067568	31.05649887320827	122.8418346593148	0.3	305.45833333333337	17.000000000000057
477628300	1441067569	31.0565	122.841833	0.3	305.50000000000006	17.000000000000057
477628300	1441067570	31.056500158985436	122.84182790970756	0.3	305.55	17.000000000000057
477628300	1441067571	31.056499495145797	122.84181980600775	0.3	305.6	17.000000000000057
477628300	1441067572	31.056498218609818	122.841809297789	0.3	305.65000000000003	17.000000000000057
477628300	1441067573	31.056496539506348	122.84179699393967	0.3	305.70000000000005	17.000000000000057
477628300	1441067574	31.056494667964344	122.84178350334804	0.3	305.75	17.000000000000057
477628300	1441067575	31.056492814112968	122.84176943490228	0.3	305.8	17.000000000000057
477628300	1441067576	31.05649118808163	122.84175539749032	0.3	305.85	17.000000000000057
477628300	1441067577	31.056489999999997	122.84174200000001	0.3	305.9	17.000000000000057
477628300	1441067578	31.056489410461612	122.84172974312644	0.3	305.93636363636364	17.09090909090918
477628300	1441067579	31.056489381914478	122.8417186947943	0.3	305.9727272727273	17.181818181818244
477628300	1441067580	31.056489827270237	122.8417088147358	0.3	306.00909090909096	17.27272727272731
477628300	1441067581	31.056490659440442	122.8417000626832	0.3	306.04545454545456	17.36363636363643
477628300	1441067582	31.05649179133661	122.84169239836882	0.3	306.0818181818182	17.454545454545496
477628300	1441067583	31.056493135870237	122.84168578152502	0.3	306.1181818181818	17.545454545454618
477628300	1441067584	31.056494605952764	122.84168017188422	0.3	306.1545454545455	17.636363636363683
477628300	1441067585	31.056496114495626	122.84167552917883	0.3	306.1909090909091	17.727272727272748
477628300	1441067586	31.05649757441021	122.84167181314139	0.3	306.22727272727275	17.81818181818187
477628300	1441067587	31.05649889860789	122.84166898350428	0.3	306.2636363636364	17.909090909090935
477628300	1441067588	31.0565	122.84166699999999	0.3	306.3	18.000000000000057
477628300	1441067589	31.05650081036605	122.84166580329726	0.2875	307.35	18.000000000000057
477628300	1441067590	31.056501336958245	122.84166525780977	0.275	308.40000000000003	18.000000000000057
477628300	1441067591	31.056501605896916	122.84166520888745	0.2625	309.45000000000005	18.000000000000057
477628300	1441067592	31.05650164330244	122.84166550188019	0.25	310.5	18.000000000000057
477628300	1441067593	31.05650147529517	122.84166598213791	0.2375	311.55	18.000000000000057
477628300	1441067594	31.05650112799542	122.84166649501053	0.225	312.6	18.000000000000057
477628300	1441067595	31.056500627523583	122.8416668858479	0.21250000000000002	313.65000000000003	18.000000000000057
477628300	1441067596	31.0565	122.84166699999999	0.2	314.70000000000005	18.000000000000057
477628300	1441067597	31.05649927741861	122.84166672882381	0.2	314.74545454545455	18.09090909090918
477628300	1441067598	31.056498515267737	122.84166614770493	0.2	314.7909090909091	18.181818181818187
477628300	1441067599	31.056497774909317	122.84166537803596	0.2	314.83636363636367	18.27272727272731
477628300	1441067600	31.056497117705234	122.84166454120961	0.2	314.8818181818182	18.36363636363643
477628300	1441067601	31.05649660501743	122.84166375861848	0.2	314.92727272727274	18.454545454545496
477628300	1441067602	31.056496298207815	122.84166315165521	0.2	314.9727272727273	18.545454545454618
477628300	1441067603	31.056496258638326	122.8416628417125	0.2	315.0181818181818	18.636363636363683
477628300	1441067604	31.05649654767089	122.84166295018295	0.2	315.06363636363636	18.727272727272748
477628300	1441067605	31.056497226667418	122.84166359845923	0.2	315.10909090909087	18.81818181818187
[truncated: 8,882 more rows]
