# Supplementary material for: Maritime traffic congestion identification and ship trajectory prediction using temporal graph convolutional networks
Source: PLoS One. 2026 Mar 9;21(3):e0342781. doi: 10.1371/journal.pone.0342781 (PMC12970927; doi:10.1371/journal.pone.0342781)
Supplement: S1 File — (ZIP) [file pone.0342781.s001.zip › data/interpolation/shipid_477634500_processed.csv]

shipid	lasttime	lat	lon	sog	cog	hdg
477634500	1441065651	31.007067999999997	122.63741500000002	0.2	309.7	2.0
477634500	1441065652	31.00706492678527	122.63741658964521	0.2016759776536313	310.32234636871505	2.0111731843575416
477634500	1441065653	31.007061898530896	122.63741817992641	0.20335195530726258	310.94469273743016	2.022346368715084
477634500	1441065654	31.007058915051637	122.63741977080359	0.20502793296089386	311.5670391061452	2.0335195530726256
477634500	1441065655	31.00705597616218	122.63742136223664	0.20670391061452514	312.18938547486033	2.0446927374301676
477634500	1441065656	31.007053081677228	122.63742295418545	0.20837988826815643	312.8117318435754	2.0558659217877095
477634500	1441065657	31.007050231411522	122.63742454660995	0.2100558659217877	313.43407821229044	2.0670391061452515
477634500	1441065658	31.007047425179746	122.63742613947005	0.211731843575419	314.05642458100556	2.078212290502793
477634500	1441065659	31.007044662796638	122.63742773272567	0.21340782122905028	314.6787709497206	2.089385474860335
477634500	1441065660	31.007041944076875	122.63742932633669	0.2150837988826816	315.30111731843573	2.100558659217877
477634500	1441065661	31.007039268835182	122.63743092026309	0.21675977653631287	315.92346368715084	2.111731843575419
477634500	1441065662	31.007036636886287	122.63743251446472	0.21843575418994415	316.5458100558659	2.122905027932961
477634500	1441065663	31.007034048044876	122.63743410890152	0.22011173184357544	317.168156424581	2.1340782122905027
477634500	1441065664	31.00703150212567	122.6374357035334	0.22178770949720672	317.79050279329607	2.1452513966480447
477634500	1441065665	31.007028998943387	122.63743729832028	0.223463687150838	318.4128491620111	2.1564245810055866
477634500	1441065666	31.00702653831273	122.63743889322207	0.22513966480446929	319.03519553072624	2.1675977653631286
477634500	1441065667	31.007024120048413	122.63744048819866	0.22681564245810057	319.6575418994413	2.1787709497206706
477634500	1441065668	31.00702174396516	122.63744208320999	0.22849162011173185	320.2798882681564	2.189944134078212
477634500	1441065669	31.00701940987765	122.63744367821597	0.23016759776536314	320.90223463687147	2.201117318435754
477634500	1441065670	31.00701711760061	122.63744527317652	0.23184357541899442	321.5245810055865	2.212290502793296
477634500	1441065671	31.00701486694877	122.63744686805154	0.2335195530726257	322.14692737430164	2.223463687150838
477634500	1441065672	31.00701265773681	122.63744846280095	0.23519553072625698	322.76927374301675	2.2346368715083798
477634500	1441065673	31.00701048977945	122.63745005738465	0.2368715083798883	323.3916201117318	2.245810055865922
477634500	1441065674	31.007008362891415	122.63745165176255	0.23854748603351955	324.0139664804469	2.2569832402234637
477634500	1441065675	31.007006276887417	122.63745324589459	0.24022346368715086	324.636312849162	2.2681564245810057
477634500	1441065676	31.007004231582144	122.63745483974067	0.24189944134078212	325.2586592178771	2.2793296089385477
477634500	1441065677	31.007002226790323	122.6374564332607	0.24357541899441343	325.88100558659215	2.2905027932960893
477634500	1441065678	31.007000262326667	122.63745802641459	0.2452513966480447	326.5033519553072	2.3016759776536313
477634500	1441065679	31.006998338005882	122.63745961916226	0.246927374301676	327.1256983240223	2.3128491620111733
477634500	1441065680	31.00699645364268	122.63746121146362	0.24860335195530728	327.7480446927374	2.3240223463687153
477634500	1441065681	31.006994609051766	122.63746280327857	0.25027932960893856	328.3703910614525	2.335195530726257
477634500	1441065682	31.006992804047854	122.63746439456708	0.25195530726256987	328.9927374301676	2.3463687150837993
477634500	1441065683	31.006991038445662	122.63746598528898	0.2536312849162011	329.61508379888267	2.357541899441341
477634500	1441065684	31.0069893120599	122.63746757540422	0.2553072625698324	330.2374301675978	2.3687150837988824
477634500	1441065685	31.006987624705282	122.63746916487273	0.2569832402234637	330.85977653631284	2.379888268156425
477634500	1441065686	31.006985976196503	122.6374707536544	0.258659217877095	331.4821229050279	2.3910614525139664
477634500	1441065687	31.00698436634828	122.63747234170916	0.26033519553072626	332.104469273743	2.4022346368715084
477634500	1441065688	31.00698279497533	122.63747392899691	0.26201117318435757	332.72681564245806	2.4134078212290504
477634500	1441065689	31.006981261892363	122.63747551547756	0.2636871508379888	333.3491620111732	2.4245810055865924
477634500	1441065690	31.006979766914096	122.63747710111103	0.26536312849162014	333.97150837988823	2.435754189944134
477634500	1441065691	31.00697830985523	122.63747868585726	0.2670391061452514	334.5938547486033	2.446927374301676
477634500	1441065692	31.00697689053047	122.63748026967612	0.2687150837988827	335.2162011173184	2.458100558659218
477634500	1441065693	31.006975508754547	122.63748185252753	0.27039106145251396	335.8385474860335	2.46927374301676
477634500	1441065694	31.006974164342147	122.6374834343714	0.27206703910614527	336.46089385474863	2.480446927374302
477634500	1441065695	31.00697285710801	122.6374850151677	0.2737430167597765	337.0832402234637	2.4916201117318435
477634500	1441065696	31.006971586866833	122.63748659487625	0.27541899441340784	337.70558659217875	2.5027932960893855
477634500	1441065697	31.006970353433314	122.63748817345704	0.27709497206703915	338.32793296089386	2.5139664804469275
477634500	1441065698	31.006969156622183	122.63748975086993	0.2787709497206704	338.9502793296089	2.525139664804469
477634500	1441065699	31.006967996248143	122.63749132707487	0.28044692737430166	339.572625698324	2.536312849162011
477634500	1441065700	31.00696687212591	122.63749290203175	0.28212290502793297	340.1949720670391	2.5474860335195535
477634500	1441065701	31.00696578407019	122.63749447570052	0.2837988826815643	340.81731843575415	2.558659217877095
477634500	1441065702	31.006964731895692	122.63749604804103	0.28547486033519553	341.43966480446926	2.569832402234637
477634500	1441065703	31.006963715417125	122.63749761901325	0.2871508379888268	342.0620111731843	2.581005586592179
477634500	1441065704	31.006962734449225	122.63749918857707	0.2888268156424581	342.68435754189943	2.5921787709497206
477634500	1441065705	31.00696178880668	122.63750075669238	0.2905027932960894	343.30670391061454	2.6033519553072626
477634500	1441065706	31.006960878304184	122.63750232331914	0.29217877094972067	343.9290502793296	2.6145251396648046
477634500	1441065707	31.006960002756486	122.63750388841721	0.293854748603352	344.5513966480447	2.6256983240223466
477634500	1441065708	31.006959161978262	122.63750545194655	0.29553072625698323	345.1737430167598	2.6368715083798886
477634500	1441065709	31.00695835578427	122.63750701386704	0.29720670391061454	345.79608938547483	2.64804469273743
477634500	1441065710	31.006957583989177	122.63750857413862	0.2988826815642458	346.41843575418994	2.659217877094972
477634500	1441065711	31.006956846407714	122.63751013272119	0.3005586592178771	347.040782122905	2.670391061452514
477634500	1441065712	31.006956142854573	122.63751168957465	0.3022346368715084	347.6631284916201	2.681564245810056
477634500	1441065713	31.006955473144487	122.63751324465892	0.3039106145251397	348.28547486033517	2.6927374301675977
477634500	1441065714	31.00695483709216	122.63751479793395	0.30558659217877093	348.9078212290502	2.70391061452514
477634500	1441065715	31.00695423451231	122.63751634935959	0.30726256983240224	349.53016759776534	2.7150837988826817
477634500	1441065716	31.006953665219633	122.63751789889578	0.30893854748603355	350.15251396648046	2.7262569832402233
477634500	1441065717	31.006953129028844	122.63751944650244	0.3106145251396648	350.7748603351955	2.7374301675977657
477634500	1441065718	31.00695262575467	122.63752099213947	0.31229050279329607	351.3972067039106	2.7486033519553073
477634500	1441065719	31.006952155211803	122.63752253576678	0.3139664804469274	352.0195530726257	2.7597765363128492
477634500	1441065720	31.006951717214957	122.63752407734431	0.3156424581005587	352.64189944134074	2.7709497206703912
477634500	1441065721	31.006951311578845	122.63752561683195	0.31731843575418994	353.26424581005585	2.7821229050279332
477634500	1441065722	31.006950938118184	122.63752715418963	0.31899441340782125	353.8865921787709	2.793296089385475
477634500	1441065723	31.00695059664768	122.63752868937723	0.3206703910614525	354.508938547486	2.804469273743017
477634500	1441065724	31.006950286982054	122.6375302223547	0.3223463687150838	355.1312849162011	2.815642458100559
477634500	1441065725	31.00695000893599	122.6375317530819	0.3240223463687151	355.75363128491614	2.826815642458101
477634500	1441065726	31.00694976232423	122.6375332815188	0.3256983240223464	356.37597765363125	2.837988826815643
477634500	1441065727	31.00694954696148	122.6375348076253	0.3273743016759777	356.99832402234637	2.8491620111731844
477634500	1441065728	31.006949362662425	122.63753633136129	0.32905027932960895	357.6206703910615	2.8603351955307263
477634500	1441065729	31.006949209241807	122.63753785268668	0.3307262569832402	358.24301675977654	2.8715083798882683
477634500	1441065730	31.006949086514314	122.6375393715614	0.3324022346368715	358.8653631284916	2.88268156424581
477634500	1441065731	31.006948994294678	122.63754088794538	0.33407821229050283	359.4877094972067	2.893854748603352
477634500	1441065732	31.0069489323976	122.63754240179848	0.3357541899441341	0.11005586592176542	2.9050279329608943
477634500	1441065733	31.00694890063778	122.63754391308068	0.33743016759776534	0.7324022346368793	2.916201117318436
477634500	1441065734	31.006948898829947	122.63754542175182	0.33910614525139665	1.3547486033519363	2.9273743016759775
477634500	1441065735	31.006948926788805	122.63754692777187	0.34078212290502796	1.9770949720669933	2.93854748603352
477634500	1441065736	31.00694898432907	122.63754843110071	0.3424581005586592	2.599441340782107	2.9497206703910615
477634500	1441065737	31.00694907126545	122.63754993169823	0.3441340782122905	3.221787709497164	2.960893854748603
477634500	1441065738	31.006949187412648	122.63755142952441	0.3458100558659218	3.8441340782123348	2.9720670391061454
477634500	1441065739	31.006949332585375	122.63755292453912	0.3474860335195531	4.466480446927392	2.9832402234636874
477634500	1441065740	31.006949506598364	122.63755441670229	0.34916201117318435	5.088826815642449	2.994413407821229
477634500	1441065741	31.006949709266305	122.63755590597381	0.35083798882681566	5.711173184357563	3.005586592178771
477634500	1441065742	31.00694994040391	122.6375573923136	0.35251396648044697	6.33351955307262	3.016759776536313
477634500	1441065743	31.006950199825898	122.63755887568158	0.3541899441340782	6.955865921787677	3.0279329608938546
477634500	1441065744	31.00695048734698	122.63756035603765	0.3558659217877095	7.57821229050279	3.0391061452513966
477634500	1441065745	31.006950802781855	122.63756183334173	0.3575418994413408	8.200558659217847	3.0502793296089385
477634500	1441065746	31.00695114594525	122.63756330755372	0.3592178770949721	8.822905027932904	3.0614525139664805
477634500	1441065747	31.00695151665187	122.63756477863356	0.36089385474860336	9.445251396648018	3.0726256983240225
477634500	1441065748	31.006951914716417	122.63756624654116	0.3625698324022346	10.067597765363132	3.083798882681564
477634500	1441065749	31.006952339953628	122.63756771123637	0.3642458100558659	10.689944134078246	3.094972067039106
477634500	1441065750	31.00695279217818	122.63756917267919	0.36592178770949724	11.312290502793303	3.1061452513966485
477634500	1441065751	31.006953271204807	122.63757063082947	0.3675977653631285	11.93463687150836	3.11731843575419
477634500	1441065752	31.00695377684822	122.63757208564716	0.36927374301675975	12.556983240223474	3.128491620111732
477634500	1441065753	31.006954308923106	122.63757353709215	0.37094972067039106	13.17932960893853	3.139664804469274
477634500	1441065754	31.006954867244207	122.63757498512435	0.37262569832402237	13.801675977653645	3.1508379888268156
477634500	1441065755	31.006955451626233	122.63757642970366	0.3743016759776536	14.424022346368702	3.1620111731843576
477634500	1441065756	31.006956061883866	122.63757787079004	0.37597765363128494	15.046368715083759	3.1731843575418996
477634500	1441065757	31.006956697831843	122.63757930834338	0.37765363128491625	15.668715083798872	3.1843575418994416
477634500	1441065758	31.006957359284854	122.63758074232355	0.3793296089385475	16.29106145251393	3.1955307262569836
477634500	1441065759	31.00695804605763	122.63758217269051	0.38100558659217876	16.913407821229043	3.206703910614525
477634500	1441065760	31.00695875796488	122.63758359940417	0.38268156424581007	17.535754189944157	3.217877094972067
477634500	1441065761	31.006959494821306	122.6375850224244	0.3843575418994414	18.158100558659214	3.229050279329609
477634500	1441065762	31.006960256441623	122.63758644171119	0.38603351955307263	18.780446927374328	3.2402234636871508
477634500	1441065763	31.00696104264055	122.63758785722437	0.3877094972067039	19.402793296089385	3.2513966480446927
477634500	1441065764	31.006961853232777	122.6375892689239	0.3893854748603352	20.0251396648045	3.262569832402235
477634500	1441065765	31.00696268803303	122.63759067676966	0.3910614525139665	20.647486033519556	3.2737430167597767
477634500	1441065766	31.006963546856035	122.63759208072159	0.39273743016759777	21.269832402234613	3.2849162011173183
477634500	1441065767	31.006964429516465	122.63759348073957	0.394413407821229	21.892178770949727	3.2960893854748607
477634500	1441065768	31.006965335829065	122.63759487678357	0.39608938547486033	22.514525139664784	3.3072625698324023
477634500	1441065769	31.00696626560853	122.63759626881343	0.39776536312849164	23.136871508379897	3.318435754189944
477634500	1441065770	31.006967218669587	122.6375976567891	0.3994413407821229	23.759217877094954	3.3296089385474863
477634500	1441065771	31.006968194826925	122.6375990406705	0.4011173184357542	24.38156424581007	3.3407821229050283
477634500	1441065772	31.00696919389527	122.6376004204175	0.4027932960893855	25.003910614525125	3.35195530726257
477634500	1441065773	31.006970215689332	122.63760179599008	0.4044692737430168	25.62625698324024	3.363128491620112
477634500	1441065774	31.0069712600238	122.63760316734809	0.40614525139664803	26.248603351955296	3.374301675977654
477634500	1441065775	31.006972326713424	122.63760453445147	0.40782122905027934	26.87094972067041	3.3854748603351954
477634500	1441065776	31.00697341557288	122.63760589726013	0.40949720670391065	27.493296089385467	3.3966480446927374
477634500	1441065777	31.0069745264169	122.63760725573395	0.4111731843575419	28.115642458100524	3.4078212290502794
477634500	1441065778	31.006975659060192	122.63760860983288	0.41284916201117317	28.737988826815638	3.4189944134078214
477634500	1441065779	31.00697681331746	122.63760995951682	0.4145251396648045	29.360335195530695	3.4301675977653634
477634500	1441065780	31.00697798900343	122.63761130474569	0.4162011173184358	29.98268156424581	3.441340782122905
477634500	1441065781	31.006979185932785	122.63761264547938	0.41787709497206704	30.605027932960866	3.452513966480447
477634500	1441065782	31.006980403920277	122.63761398167783	0.4195530726256983	31.22737430167598	3.4636871508379894
477634500	1441065783	31.006981642780573	122.63761531330091	0.4212290502793296	31.849720670391093	3.474860335195531
477634500	1441065784	31.00698290232842	122.63761664030858	0.4229050279329609	32.47206703910615	3.4860335195530725
477634500	1441065785	31.006984182378496	122.6376179626607	0.4245810055865922	33.094413407821264	3.497206703910615
477634500	1441065786	31.00698548274555	122.63761928031722	0.42625698324022343	33.71675977653632	3.5083798882681565
477634500	1441065787	31.00698680324427	122.63762059323805	0.42793296089385474	34.33910614525138	3.5195530726256985
477634500	1441065788	31.006988143689366	122.63762190138307	0.42960893854748605	34.96145251396649	3.5307262569832405
477634500	1441065789	31.006989503895554	122.63762320471226	0.4312849162011173	35.58379888268155	3.5418994413407825
477634500	1441065790	31.00699088367754	122.63762450318544	0.4329608938547486	36.20614525139666	3.553072625698324
477634500	1441065791	31.006992282850057	122.63762579676259	0.43463687150837993	36.82849162011172	3.564245810055866
477634500	1441065792	31.006993701227792	122.63762708540358	0.4363128491620112	37.45083798882678	3.575418994413408
477634500	1441065793	31.00699513862544	122.63762836906832	0.43798882681564244	38.07318435754189	3.5865921787709496
477634500	1441065794	31.006996594857764	122.63762964771678	0.43966480446927375	38.695530726257005	3.5977653631284916
477634500	1441065795	31.006998069739442	122.6376309213088	0.44134078212290506	39.31787709497212	3.6089385474860336
477634500	1441065796	31.0069995630852	122.63763218980434	0.4430167597765363	39.940223463687175	3.6201117318435756
477634500	1441065797	31.007001074709713	122.63763345316328	0.4446927374301676	40.56256983240223	3.631284916201118
477634500	1441065798	31.00700260442774	122.63763471134554	0.4463687150837989	41.18491620111729	3.642458100558659
477634500	1441065799	31.007004152053963	122.63763596431104	0.4480446927374302	41.8072625698324	3.6536312849162016
477634500	1441065800	31.007005717403096	122.6376372120197	0.44972067039106145	42.42960893854746	3.6648044692737436
477634500	1441065801	31.007007300289864	122.6376384544314	0.45139664804469276	43.051955307262574	3.6759776536312847
477634500	1441065802	31.00700890052896	122.63763969150605	0.453072625698324	43.67430167597763	3.687150837988827
477634500	1441065803	31.007010517935115	122.63764092320362	0.4547486033519553	44.29664804469269	3.698324022346369
477634500	1441065804	31.00701215232302	122.63764214948395	0.4564245810055866	44.91899441340786	3.7094972067039103
477634500	1441065805	31.00701380350739	122.63764337030699	0.4581005586592179	45.541340782122916	3.7206703910614527
477634500	1441065806	31.007015471302953	122.63764458563263	0.45977653631284915	46.16368715083803	3.7318435754189947
477634500	1441065807	31.007017155524412	122.63764579542081	0.46145251396648046	46.78603351955309	3.743016759776536
477634500	1441065808	31.007018855986466	122.63764699963143	0.4631284916201117	47.40837988826814	3.7541899441340782
477634500	1441065809	31.00702057250384	122.63764819822437	0.464804469273743	48.03072625698326	3.7653631284916202
477634500	1441065810	31.007022304891244	122.63764939115957	0.4664804469273743	48.653072625698314	3.7765363128491622
477634500	1441065811	31.007024052963377	122.63765057839694	0.4681564245810056	49.27541899441343	3.7877094972067047
477634500	1441065812	31.00702581653496	122.6376517598964	0.4698324022346369	49.897765363128485	3.798882681564246
477634500	1441065813	31.007027595420706	122.63765293561785	0.47150837988826816	50.52011173184354	3.810055865921788
477634500	1441065814	31.007029389435328	122.63765410552118	0.47318435754189947	51.142458100558656	3.8212290502793302
477634500	1441065815	31.007031198393523	122.63765526956632	0.4748603351955307	51.76480446927377	3.8324022346368714
477634500	1441065816	31.00703302211003	122.63765642771321	0.47653631284916204	52.387150837988884	3.8435754189944134
477634500	1441065817	31.007034860399518	122.63765757992168	0.4782122905027933	53.00949720670394	3.854748603351956
477634500	1441065818	31.007036713076737	122.63765872615173	0.4798882681564246	53.631843575419	3.865921787709497
477634500	1441065819	31.007038579956376	122.63765986636324	0.48156424581005586	54.25418994413411	3.87709497206704
477634500	1441065820	31.007040460853155	122.63766100051608	0.48324022346368717	54.87653631284917	3.8882681564245813
477634500	1441065821	31.00704235558177	122.6376621285702	0.4849162011173184	55.49888268156428	3.8994413407821225
477634500	1441065822	31.007044263956963	122.63766325048553	0.48659217877094973	56.12122905027934	3.9106145251396653
477634500	1441065823	31.007046185793428	122.63766436622194	0.488268156424581	56.743575418994396	3.921787709497207
477634500	1441065824	31.00704812090587	122.63766547573937	0.4899441340782123	57.36592178770945	3.932960893854749
477634500	1441065825	31.007050069109013	122.63766657899771	0.49162011173184356	57.98826815642457	3.944134078212291
477634500	1441065826	31.007052030217547	122.63766767595683	0.49329608938547487	58.61061452513968	3.9553072625698324
477634500	1441065827	31.007054004046218	122.63766876657675	0.4949720670391062	59.232960893854795	3.9664804469273744
477634500	1441065828	31.007055990409697	122.6376698508173	0.49664804469273743	59.85530726256985	3.9776536312849164
477634500	1441065829	31.00705798912272	122.63767092863841	0.49832402234636874	60.47765363128491	3.988826815642458
477634500	1441065830	31.007060000000003	122.63767199999998	0.5	61.10000000000002	4.0
477634500	1441065831	31.00706202285624	122.63767306486193	0.4988888888888889	60.53277777777777	3.9222222222222225
477634500	1441065832	31.00706405750614	122.6376741231842	0.49777777777777776	59.96555555555557	3.844444444444445
477634500	1441065833	31.00706610376444	122.63767517492664	0.49666666666666665	59.39833333333337	3.7666666666666675
477634500	1441065834	31.00706816144583	122.6376762200492	0.4955555555555556	58.83111111111111	3.688888888888891
477634500	1441065835	31.00707023036501	122.63767725851177	0.49444444444444446	58.263888888888914	3.6111111111111134
477634500	1441065836	31.007072310336724	122.6376782902743	0.49333333333333335	57.69666666666666	3.533333333333336
477634500	1441065837	31.00707440117567	122.63767931529667	0.4922222222222222	57.12944444444446	3.455555555555558
477634500	1441065838	31.00707650269655	122.63768033353878	0.4911111111111111	56.5622222222222	3.3777777777777804
477634500	1441065839	31.007078614714075	122.63768134496057	0.49	55.995000000000005	3.300000000000003
477634500	1441065840	31.007080737042962	122.63768234952191	0.4888888888888889	55.427777777777806	3.222222222222226
477634500	1441065841	31.00708286949793	122.63768334718274	0.48777777777777775	54.86055555555555	3.1444444444444484
477634500	1441065842	31.007085011893672	122.63768433790298	0.4866666666666667	54.29333333333335	3.0666666666666713
477634500	1441065843	31.007087164044933	122.63768532164251	0.4855555555555556	53.726111111111095	2.988888888888894
477634500	1441065844	31.00708932576637	122.63768629836126	0.48444444444444446	53.158888888888896	2.9111111111111163
477634500	1441065845	31.00709149687274	122.63768726801915	0.48333333333333334	52.59166666666664	2.833333333333339
477634500	1441065846	31.007093677178734	122.63768823057606	0.4822222222222222	52.02444444444444	2.7555555555555613
477634500	1441065847	31.00709586649907	122.63768918599192	0.4811111111111111	51.457222222222185	2.677777777777784
477634500	1441065848	31.00709806464847	122.63769013422665	0.48	50.89000000000004	2.6000000000000063
477634500	1441065849	31.007100271441605	122.63769107524013	0.47888888888888886	50.32277777777779	2.5222222222222292
477634500	1441065850	31.00710248669324	122.6376920089923	0.4777777777777778	49.75555555555559	2.4444444444444517
477634500	1441065851	31.007104710218048	122.63769293544306	0.4766666666666667	49.18833333333339	2.3666666666666742
477634500	1441065852	31.00710694183075	122.63769385455231	0.47555555555555556	48.621111111111134	2.2888888888888967
477634500	1441065853	31.00710918134606	122.63769476627996	0.47444444444444445	48.053888888888935	2.2111111111111192
477634500	1441065854	31.007111428578693	122.63769567058596	0.47333333333333333	47.48666666666668	2.133333333333342
477634500	1441065855	31.007113683343352	122.63769656743017	0.4722222222222222	46.91944444444448	2.0555555555555647
477634500	1441065856	31.00711594545476	122.6376974567725	0.4711111111111111	46.352222222222224	1.977777777777787
477634500	1441065857	31.0071182147276	122.6376983385729	0.47	45.785000000000025	1.90000000000001
477634500	1441065858	31.00712049097664	122.63769921279126	0.4688888888888889	45.217777777777826	1.8222222222222324
477634500	1441065859	31.007122774016523	122.63770007938749	0.4677777777777778	44.65055555555557	1.7444444444444547
477634500	1441065860	31.007125063662013	122.63770093832149	0.4666666666666667	44.08333333333337	1.6666666666666772
477634500	1441065861	31.007127359727775	122.63770178955318	0.46555555555555556	43.516111111111115	1.5888888888889001
477634500	1441065862	31.007129662028557	122.63770263304247	0.46444444444444444	42.948888888888916	1.5111111111111226
477634500	1441065863	31.007131970379064	122.63770346874927	0.4633333333333333	42.38166666666666	1.4333333333333451
477634500	1441065864	31.007134284594	122.63770429663347	0.4622222222222222	41.81444444444446	1.3555555555555678
477634500	1441065865	31.00713660448807	122.63770511665503	0.46111111111111114	41.24722222222226	1.2777777777777903
477634500	1441065866	31.007138929875993	122.63770592877384	0.46	40.68000000000001	1.2000000000000128
477634500	1441065867	31.00714126057248	122.63770673294977	0.4588888888888889	40.11277777777781	1.1222222222222353
477634500	1441065868	31.007143596392247	122.63770752914277	0.4577777777777778	39.54555555555555	1.044444444444458
477634500	1441065869	31.007145937149993	122.63770831731274	0.45666666666666667	38.97833333333335	0.9666666666666807
477634500	1441065870	31.007148282660438	122.63770909741957	0.45555555555555555	38.4111111111111	0.888888888888903
477634500	1441065871	31.0071506327383	122.63770986942323	0.45444444444444443	37.8438888888889	0.811111111111126
477634500	1441065872	31.007152987198282	122.63771063328356	0.4533333333333333	37.27666666666664	0.7333333333333484
477634500	1441065873	31.00715534585509	122.6377113889605	0.4522222222222222	36.70944444444444	0.6555555555555709
477634500	1441065874	31.007157708523447	122.63771213641398	0.45111111111111113	36.142222222222244	0.5777777777777934
477634500	1441065875	31.007160075018042	122.63771287560387	0.45	35.57499999999999	0.5000000000000162
477634500	1441065876	31.00716244515361	122.6377136064901	0.4488888888888889	35.00777777777779	0.42222222222223865
477634500	1441065877	31.007164818744844	122.63771432903258	0.4477777777777778	34.440555555555534	0.34444444444446154
477634500	1441065878	31.007167195606485	122.63771504319122	0.44666666666666666	33.873333333333335	0.266666666666684
477634500	1441065879	31.007169575553213	122.63771574892596	0.44555555555555554	33.30611111111108	0.18888888888890648
477634500	1441065880	31.007171958399756	122.63771644619663	0.4444444444444444	32.73888888888888	0.11111111111112894
477634500	1441065881	31.007174343960813	122.63771713496321	0.44333333333333336	32.17166666666668	0.0333333333333514
477634500	1441065882	31.0071767320511	122.6377178151856	0.44222222222222224	31.604444444444425	359.9555555555556
477634500	1441065883	31.007179122485336	122.63771848682367	0.4411111111111111	31.037222222222226	359.8777777777778
477634500	1441065884	31.007181515078234	122.6377191498374	0.44	30.46999999999997	359.8
477634500	1441065885	31.00718390964447	122.63771980418663	0.4388888888888889	29.90277777777777	359.72222222222223
477634500	1441065886	31.007186305998804	122.63772044983129	0.43777777777777777	29.335555555555516	359.64444444444445
477634500	1441065887	31.007188703955908	122.6377210867313	0.43666666666666665	28.768333333333317	359.56666666666666
477634500	1441065888	31.007191103330545	122.63772171484659	0.4355555555555556	28.201111111111118	359.48888888888894
477634500	1441065889	31.007193503937362	122.63772233413702	0.4344444444444444	27.63388888888892	359.41111111111115
477634500	1441065890	31.00719590559111	122.63772294456255	0.43333333333333335	27.06666666666672	359.33333333333337
477634500	1441065891	31.007198308106485	122.63772354608305	0.43222222222222223	26.499444444444464	359.2555555555556
477634500	1441065892	31.007200711298207	122.63772413865846	0.4311111111111111	25.932222222222265	359.1777777777778
477634500	1441065893	31.007203114980985	122.63772472224866	0.43	25.36500000000001	359.1
477634500	1441065894	31.00720551896953	122.6377252968136	0.4288888888888889	24.79777777777781	359.02222222222224
477634500	1441065895	31.007207923078553	122.63772586231315	0.4277777777777778	24.230555555555554	358.94444444444446
477634500	1441065896	31.00721032712275	122.63772641870722	0.42666666666666664	23.663333333333355	358.8666666666667
477634500	1441065897	31.00721273091686	122.63772696595575	0.4255555555555556	23.096111111111156	358.7888888888889
477634500	1441065898	31.00721513427558	122.63772750401863	0.42444444444444446	22.5288888888889	358.7111111111111
477634500	1441065899	31.007217537013616	122.63772803285579	0.42333333333333334	21.9616666666667	358.6333333333334
477634500	1441065900	31.00721993894568	122.6377285524271	0.4222222222222222	21.394444444444446	358.5555555555556
477634500	1441065901	31.007222339886496	122.6377290626925	0.4211111111111111	20.827222222222247	358.4777777777778
477634500	1441065902	31.007224739650766	122.63772956361193	0.42	20.25999999999999	358.40000000000003
477634500	1441065903	31.00722713805321	122.63773005514523	0.41888888888888887	19.692777777777792	358.32222222222225
477634500	1441065904	31.007229534908518	122.63773053725234	0.4177777777777778	19.125555555555536	358.24444444444447
477634500	1441065905	31.007231930031416	122.63773100989317	0.4166666666666667	18.558333333333337	358.1666666666667
477634500	1441065906	31.00723432323662	122.63773147302763	0.41555555555555557	17.991111111111138	358.0888888888889
477634500	1441065907	31.00723671433884	122.63773192661564	0.41444444444444445	17.423888888888882	358.0111111111111
477634500	1441065908	31.007239103152763	122.6377323706171	0.41333333333333333	16.856666666666683	357.93333333333334
477634500	1441065909	31.007241489493133	122.63773280499194	0.4122222222222222	16.289444444444428	357.8555555555556
477634500	1441065910	31.007243873174655	122.63773322970003	0.4111111111111111	15.722222222222229	357.7777777777778
477634500	1441065911	31.007246254012017	122.63773364470131	0.41000000000000003	15.154999999999973	357.70000000000005
477634500	1441065912	31.007248631819945	122.63773404995568	0.40888888888888886	14.587777777777774	357.62222222222226
477634500	1441065913	31.00725100641317	122.63773444542302	0.4077777777777778	14.020555555555575	357.5444444444445
477634500	1441065914	31.007253377606375	122.6377348310633	0.4066666666666667	13.453333333333319	357.4666666666667
477634500	1441065915	31.00725574521427	122.63773520683638	0.40555555555555556	12.88611111111112	357.3888888888889
477634500	1441065916	31.007258109051584	122.63773557270221	0.40444444444444444	12.318888888888864	357.31111111111113
477634500	1441065917	31.007260468933016	122.63773592862066	0.4033333333333333	11.751666666666665	357.23333333333335
477634500	1441065918	31.007262824673287	122.63773627455164	0.4022222222222222	11.18444444444441	357.15555555555557
477634500	1441065919	31.00726517608708	122.63773661045512	0.4011111111111111	10.61722222222221	357.0777777777778
477634500	1441065920	31.007267522989167	122.63773693629093	0.4	10.050000000000011	357.00000000000006
477634500	1441065921	31.007269865194193	122.63773725201902	0.3988888888888889	9.482777777777812	356.9222222222223
477634500	1441065922	31.007272202516898	122.63773755759931	0.3977777777777778	8.915555555555613	356.8444444444445
477634500	1441065923	31.007274534772016	122.6377378529917	0.39666666666666667	8.348333333333358	356.7666666666667
477634500	1441065924	31.007276861774216	122.63773813815608	0.39555555555555555	7.781111111111159	356.6888888888889
477634500	1441065925	31.007279183338223	122.63773841305239	0.39444444444444443	7.213888888888903	356.61111111111114
477634500	1441065926	31.007281499278765	122.6377386776405	0.3933333333333333	6.646666666666704	356.53333333333336
477634500	1441065927	31.007283809410524	122.63773893188035	0.39222222222222225	6.079444444444448	356.4555555555556
477634500	1441065928	31.00728611354825	122.63773917573185	0.39111111111111113	5.512222222222249	356.3777777777778
477634500	1441065929	31.007288411506615	122.63773940915489	0.39	4.94500000000005	356.3
477634500	1441065930	31.007290703100352	122.63773963210942	0.3888888888888889	4.377777777777794	356.2222222222223
477634500	1441065931	31.007292988144172	122.6377398445553	0.3877777777777778	3.810555555555595	356.1444444444445
477634500	1441065932	31.007295266452765	122.63774004645246	0.38666666666666666	3.2433333333333394	356.0666666666667
477634500	1441065933	31.00729753784087	122.63774023776081	0.38555555555555554	2.6761111111111404	355.98888888888894
477634500	1441065934	31.007299802123192	122.63774041844026	0.3844444444444445	2.1088888888888846	355.91111111111115
477634500	1441065935	31.00730205911443	122.63774058845073	0.3833333333333333	1.5416666666666856	355.83333333333337
477634500	1441065936	31.0073043086293	122.63774074775212	0.38222222222222224	0.9744444444444298	355.7555555555556
477634500	1441065937	31.007306550482518	122.63774089630432	0.3811111111111111	0.4072222222222308	355.6777777777778
477634500	1441065938	31.007308784488796	122.63774103406726	0.38	359.84000000000003	355.6
477634500	1441065939	31.007311010462832	122.63774116100085	0.3788888888888889	359.2727777777778	355.52222222222224
477634500	1441065940	31.00731322821935	122.63774127706502	0.37777777777777777	358.7055555555556	355.44444444444446
477634500	1441065941	31.00731543757306	122.63774138221963	0.37666666666666665	358.1383333333333	355.36666666666673
477634500	1441065942	31.007317638338662	122.63774147642462	0.37555555555555553	357.5711111111111	355.28888888888895
477634500	1441065943	31.00731983033088	122.63774155963992	0.37444444444444447	357.00388888888887	355.21111111111117
477634500	1441065944	31.007322013364426	122.63774163182538	0.3733333333333333	356.43666666666667	355.1333333333334
477634500	1441065945	31.007324187253996	122.63774169294096	0.37222222222222223	355.86944444444447	355.0555555555556
477634500	1441065946	31.007326351814314	122.63774174294656	0.3711111111111111	355.3022222222222	354.9777777777778
477634500	1441065947	31.007328506860087	122.63774178180208	0.37	354.735	354.90000000000003
477634500	1441065948	31.00733065220604	122.63774180946743	0.3688888888888889	354.16777777777776	354.82222222222225
477634500	1441065949	31.00733278766685	122.63774182590252	0.36777777777777776	353.60055555555556	354.74444444444447
477634500	1441065950	31.007334913057257	122.63774183106729	0.3666666666666667	353.0333333333333	354.6666666666667
477634500	1441065951	31.007337028191962	122.63774182492159	0.3655555555555555	352.4661111111111	354.58888888888896
477634500	1441065952	31.00733913288569	122.63774180742536	0.36444444444444446	351.8988888888889	354.5111111111112
477634500	1441065953	31.007341226953116	122.63774177853853	0.36333333333333334	351.33166666666665	354.4333333333334
477634500	1441065954	31.00734331020899	122.637741738221	0.3622222222222222	350.76444444444445	354.3555555555556
477634500	1441065955	31.007345382468007	122.63774168643263	0.3611111111111111	350.1972222222222	354.2777777777778
477634500	1441065956	31.007347443544887	122.63774162313341	0.36	349.63	354.20000000000005
477634500	1441065957	31.007349493254317	122.63774154828317	0.3588888888888889	349.06277777777774	354.12222222222226
477634500	1441065958	31.00735153141104	122.63774146184191	0.35777777777777775	348.49555555555554	354.0444444444445
477634500	1441065959	31.007353557829745	122.63774136376945	0.3566666666666667	347.9283333333333	353.9666666666667
477634500	1441065960	31.00735557232514	122.63774125402574	0.35555555555555557	347.3611111111111	353.8888888888889
477634500	1441065961	31.007357574711964	122.63774113257071	0.35444444444444445	346.7938888888889	353.81111111111113
477634500	1441065962	31.007359564804894	122.63774099936425	0.35333333333333333	346.22666666666663	353.7333333333334
477634500	1441065963	31.007361542418668	122.63774085436624	0.3522222222222222	345.6594444444445	353.6555555555556
477634500	1441065964	31.007363507367977	122.63774069753663	0.35111111111111115	345.09222222222223	353.57777777777784
477634500	1441065965	31.00736545946754	122.63774052883531	0.35	344.52500000000003	353.50000000000006
477634500	1441065966	31.00736739853208	122.63774034822221	0.3488888888888889	343.9577777777778	353.4222222222223
477634500	1441065967	31.007369324376278	122.63774015565721	0.34777777777777774	343.3905555555556	353.3444444444445
477634500	1441065968	31.007371236814883	122.63773995110024	0.3466666666666667	342.8233333333333	353.2666666666667
477634500	1441065969	31.007373135662572	122.63773973451121	0.34555555555555556	342.2561111111111	353.1888888888889
477634500	1441065970	31.007375020734074	122.63773950585005	0.34444444444444444	341.6888888888889	353.11111111111114
477634500	1441065971	31.007376891844103	122.6377392650766	0.3433333333333333	341.12166666666667	353.03333333333336
477634500	1441065972	31.007378748807366	122.63773901215083	0.3422222222222222	340.55444444444447	352.95555555555563
477634500	1441065973	31.00738059143855	122.63773874703264	0.34111111111111114	339.9872222222222	352.87777777777785
477634500	1441065974	31.00738241955241	122.63773846968193	0.33999999999999997	339.42	352.80000000000007
477634500	1441065975	31.007384232963624	122.63773818005862	0.3388888888888889	338.85277777777776	352.7222222222223
477634500	1441065976	31.00738603148692	122.6377378781226	0.3377777777777778	338.28555555555556	352.6444444444445
477634500	1441065977	31.00738781493699	122.63773756383381	0.33666666666666667	337.71833333333336	352.5666666666667
477634500	1441065978	31.007389583128575	122.63773723715212	0.33555555555555555	337.1511111111111	352.48888888888894
477634500	1441065979	31.00739133587636	122.63773689803749	0.33444444444444443	336.5838888888889	352.41111111111115
477634500	1441065980	31.007393072995054	122.63773654644979	0.33333333333333337	336.01666666666665	352.33333333333337
477634500	1441065981	31.00739479429939	122.63773618234895	0.3322222222222222	335.44944444444445	352.2555555555556
477634500	1441065982	31.007396499604074	122.63773580569483	0.33111111111111113	334.8822222222222	352.1777777777778
477634500	1441065983	31.007398188723812	122.63773541644743	0.32999999999999996	334.315	352.1000000000001
477634500	1441065984	31.007399861473292	122.63773501456659	0.3288888888888889	333.74777777777774	352.0222222222223
477634500	1441065985	31.007401517667265	122.63773460001225	0.3277777777777778	333.18055555555554	351.9444444444445
477634500	1441065986	31.00740315712041	122.6377341727443	0.32666666666666666	332.61333333333334	351.86666666666673
477634500	1441065987	31.007404779647448	122.63773373272268	0.32555555555555554	332.0461111111111	351.78888888888895
477634500	1441065988	31.00740638506311	122.63773327990725	0.3244444444444444	331.4788888888889	351.71111111111117
477634500	1441065989	31.007407973182087	122.637732814258	0.32333333333333336	330.91166666666663	351.6333333333334
477634500	1441065990	31.007409543819083	122.63773233573474	0.3222222222222222	330.3444444444445	351.5555555555556
477634500	1441065991	31.00741109678883	122.63773184429746	0.3211111111111111	329.77722222222224	351.4777777777778
477634500	1441065992	31.00741263190602	122.63773133990604	0.32	329.21000000000004	351.40000000000003
477634500	1441065993	31.00741414898537	122.63773082252038	0.3188888888888889	328.6427777777778	351.3222222222223
477634500	1441065994	31.007415647841604	122.6377302921004	0.31777777777777777	328.0755555555556	351.2444444444445
477634500	1441065995	31.00741712828941	122.63772974860602	0.31666666666666665	327.5083333333334	351.16666666666674
477634500	1441065996	31.007418590143516	122.63772919199714	0.3155555555555556	326.9411111111111	351.08888888888896
477634500	1441065997	31.007420033218622	122.63772862223367	0.3144444444444444	326.3738888888889	351.0111111111112
477634500	1441065998	31.00742145732945	122.6377280392755	0.31333333333333335	325.8066666666667	350.9333333333334
477634500	1441065999	31.00742286229071	122.63772744308258	0.31222222222222223	325.2394444444445	350.8555555555556
477634500	1441066000	31.007424247917097	122.6377268336148	0.3111111111111111	324.6722222222222	350.7777777777778
477634500	1441066001	31.007425614023347	122.63772621083207	0.31	324.105	350.70000000000005
477634500	1441066002	31.007426960424144	122.63772557469431	0.3088888888888889	323.5377777777778	350.62222222222226
477634500	1441066003	31.00742828693421	122.63772492516141	0.3077777777777778	322.97055555555556	350.5444444444445
477634500	1441066004	31.007429593368276	122.63772426219332	0.30666666666666664	322.40333333333336	350.46666666666675
477634500	1441066005	31.007430879541012	122.6377235857499	0.3055555555555556	321.8361111111111	350.38888888888897
477634500	1441066006	31.007432145267163	122.63772289579107	0.3044444444444444	321.2688888888889	350.3111111111112
477634500	1441066007	31.007433390361417	122.63772219227675	0.30333333333333334	320.70166666666665	350.2333333333334
477634500	1441066008	31.00743461463851	122.63772147516686	0.3022222222222222	320.13444444444445	350.1555555555556
477634500	1441066009	31.00743581791313	122.63772074442132	0.3011111111111111	319.56722222222226	350.07777777777784
477634500	1441066010	31.007437000000003	122.63772	0.3	319.0	350.00000000000006
477634500	1441066011	31.007438160781003	122.63771924190715	0.3	319.4225274725275	350.12637362637366
477634500	1441066012	31.007439300406702	122.63771847032429	0.3	319.8450549450549	350.2527472527473
477634500	1441066013	31.00744041909485	122.6377176854772	0.3	320.26758241758245	350.37912087912093
477634500	1441066014	31.007441517063175	122.63771688759172	0.3	320.69010989010985	350.50549450549454
477634500	1441066015	31.007442594529433	122.63771607689371	0.3	321.1126373626374	350.6318681318682
477634500	1441066016	31.007443651711363	122.63771525360889	0.3	321.53516483516484	350.7582417582418
477634500	1441066017	31.007444688826695	122.63771441796315	0.3	321.9576923076923	350.8846153846155
477634500	1441066018	31.007445706093208	122.63771357018229	0.3	322.3802197802198	351.0109890109891
477634500	1441066019	31.007446703728622	122.63771271049214	0.3	322.8027472527472	351.1373626373627
477634500	1441066020	31.007447681950662	122.63771183911851	0.3	323.22527472527474	351.26373626373635
477634500	1441066021	31.007448640977085	122.63771095628718	0.3	323.6478021978022	351.39010989010995
477634500	1441066022	31.00744958102565	122.63771006222403	0.3	324.07032967032967	351.51648351648356
477634500	1441066023	31.007450502314082	122.63770915715484	0.3	324.49285714285713	351.6428571428572
477634500	1441066024	31.007451405060124	122.63770824130545	0.3	324.9153846153846	351.76923076923083
477634500	1441066025	31.00745228948153	122.63770731490165	0.3	325.3379120879121	351.89560439560444
477634500	1441066026	31.00745315579604	122.6377063781693	0.3	325.7604395604396	352.0219780219781
477634500	1441066027	31.007454004221394	122.6377054313342	0.3	326.18296703296704	352.1483516483517
477634500	1441066028	31.007454834975327	122.63770447462215	0.3	326.6054945054945	352.2747252747253
477634500	1441066029	31.007455648275585	122.63770350825898	0.3	327.02802197802197	352.401098901099
477634500	1441066030	31.00745644433993	122.6377025324705	0.3	327.45054945054943	352.5274725274726
477634500	1441066031	31.00745722338608	122.63770154748254	0.3	327.87307692307695	352.6538461538462
477634500	1441066032	31.0074579856318	122.63770055352093	0.3	328.2956043956044	352.78021978021985
477634500	1441066033	31.007458731294808	122.63769955081148	0.3	328.7181318681319	352.90659340659346
477634500	1441066034	31.00745946059287	122.63769853958	0.3	329.14065934065934	353.0329670329671
477634500	1441066035	31.007460173743702	122.6376975200523	0.3	329.5631868131868	353.1593406593407
477634500	1441066036	31.00746087096509	122.63769649245421	0.3	329.9857142857143	353.28571428571433
477634500	1441066037	31.007461552474723	122.63769545701156	0.3	330.40824175824173	353.412087912088
477634500	1441066038	31.007462218490385	122.63769441395016	0.3	330.83076923076925	353.5384615384616
477634500	1441066039	31.007462869229812	122.63769336349581	0.3	331.2532967032967	353.6648351648352
477634500	1441066040	31.00746350491074	122.63769230587434	0.3	331.6758241758242	353.7912087912089
477634500	1441066041	31.007464125750904	122.6376912413116	0.3	332.0983516483517	353.9175824175825
477634500	1441066042	31.00746473196806	122.63769017003335	0.3	332.5208791208791	354.0439560439561
477634500	1441066043	31.007465323779947	122.63768909226545	0.3	332.9434065934066	354.17032967032975
477634500	1441066044	31.00746590140429	122.63768800823371	0.3	333.365934065934	354.29670329670336
477634500	1441066045	31.00746646505888	122.63768691816396	0.3	333.78846153846155	354.42307692307696
477634500	1441066046	31.007467014961414	122.637685822282	0.3	334.210989010989	354.5494505494506
477634500	1441066047	31.007467551329654	122.63768472081364	0.3	334.6335164835165	354.67582417582423
477634500	1441066048	31.007468074381343	122.6376836139847	0.3	335.056043956044	354.80219780219784
477634500	1441066049	31.00746858433421	122.63768250202104	0.3	335.4785714285714	354.9285714285715
477634500	1441066050	31.007469081406022	122.63768138514843	0.3	335.9010989010989	355.0549450549451
477634500	1441066051	31.0074695658145	122.63768026359271	0.3	336.3236263736264	355.1813186813187
477634500	1441066052	31.007470037777402	122.6376791375797	0.3	336.74615384615385	355.3076923076924
477634500	1441066053	31.007470497512458	122.63767800733521	0.3	337.16868131868137	355.434065934066
477634500	1441066054	31.00747094523742	122.63767687308506	0.3	337.59120879120877	355.56043956043965
477634500	1441066055	31.007471381170017	122.63767573505507	0.3	338.0137362637363	355.68681318681325
477634500	1441066056	31.007471805528027	122.63767459347106	0.3	338.43626373626375	355.81318681318686
477634500	1441066057	31.00747221852916	122.63767344855886	0.3	338.8587912087912	355.9395604395605
477634500	1441066058	31.007472620391173	122.63767230054427	0.3	339.2813186813187	356.06593406593413
477634500	1441066059	31.0074730113318	122.63767114965309	0.3	339.70384615384614	356.19230769230774
477634500	1441066060	31.007473391568794	122.63766999611117	0.3	340.12637362637366	356.3186813186814
477634500	1441066061	31.007473761319897	122.63766884014436	0.3	340.54890109890107	356.445054945055
477634500	1441066062	31.00747412080284	122.6376676819784	0.3	340.9714285714286	356.5714285714286
477634500	1441066063	31.007474470235376	122.63766652183914	0.3	341.39395604395605	356.6978021978023
477634500	1441066064	31.007474809835255	122.63766535995244	0.3	341.8164835164835	356.8241758241759
477634500	1441066065	31.0074751398202	122.63766419654407	0.3	342.239010989011	356.9505494505495
477634500	1441066066	31.007475460407974	122.63766303183985	0.3	342.66153846153844	357.07692307692315
477634500	1441066067	31.007475771816306	122.63766186606561	0.3	343.08406593406596	357.20329670329676
477634500	1441066068	31.007476074262954	122.6376606994472	0.3	343.5065934065934	357.32967032967036
477634500	1441066069	31.007476367965648	122.63765953221039	0.3	343.9291208791209	357.456043956044
477634500	1441066070	31.007476653142138	122.63765836458101	0.3	344.35164835164835	357.58241758241763
477634500	1441066071	31.00747693001016	122.63765719678489	0.3	344.7741758241758	357.70879120879124
477634500	1441066072	31.007477198787477	122.63765602904783	0.3	345.1967032967033	357.8351648351649
477634500	1441066073	31.007477459691806	122.63765486159569	0.3	345.6192307692308	357.9615384615385
477634500	1441066074	31.007477712940908	122.63765369465422	0.3	346.04175824175826	358.0879120879122
477634500	1441066075	31.00747795875252	122.63765252844932	0.3	346.4642857142857	358.2142857142858
477634500	1441066076	31.00747819734438	122.63765136320673	0.3	346.8868131868132	358.3406593406594
477634500	1441066077	31.007478428934235	122.63765019915235	0.3	347.30934065934065	358.46703296703305
477634500	1441066078	31.00747865373983	122.6376490365119	0.3	347.73186813186817	358.59340659340666
477634500	1441066079	31.007478871978915	122.63764787551128	0.3	348.1543956043956	358.71978021978026
477634500	1441066080	31.007479083869228	122.63764671637627	0.3	348.5769230769231	358.8461538461539
477634500	1441066081	31.007479289628503	122.63764555933271	0.3	348.9994505494505	358.97252747252753
477634500	1441066082	31.007479489474484	122.63764440460638	0.3	349.421978021978	359.09890109890114
477634500	1441066083	31.007479683624936	122.63764325242315	0.3	349.84450549450554	359.2252747252748
477634500	1441066084	31.007479872297584	122.6376421030088	0.3	350.26703296703295	359.3516483516484
477634500	1441066085	31.00748005571018	122.63764095658915	0.3	350.68956043956047	359.478021978022
477634500	1441066086	31.00748023408045	122.63763981339005	0.3	351.1120879120879	359.6043956043957
477634500	1441066087	31.00748040762615	122.63763867363728	0.3	351.5346153846154	359.7307692307693
477634500	1441066088	31.007480576565026	122.63763753755667	0.3	351.95714285714286	359.8571428571429
477634500	1441066089	31.007480741114833	122.63763640537405	0.3	352.3796703296703	359.98351648351655
477634500	1441066090	31.007480901493285	122.63763527731525	0.3	352.80219780219784	0.10989010989016672
477634500	1441066091	31.00748105791813	122.63763415360604	0.3	353.22472527472524	0.23626373626379332
477634500	1441066092	31.00748121060714	122.63763303447229	0.3	353.64725274725276	0.3626373626374199
477634500	1441066093	31.00748135977803	122.63763192013978	0.3	354.0697802197802	0.48901098901104495
477634500	1441066094	31.00748150564856	122.63763081083435	0.3	354.4923076923077	0.6153846153846716
477634500	1441066095	31.00748164843645	122.63762970678181	0.3	354.91483516483515	0.7417582417582982
477634500	1441066096	31.007481788359478	122.63762860820798	0.3	355.3373626373626	0.8681318681319248
477634500	1441066097	31.007481925635354	122.63762751533866	0.3	355.75989010989014	0.9945054945055514
477634500	1441066098	31.007482060481845	122.6376264283997	0.3	356.1824175824176	1.120879120879178
477634500	1441066099	31.007482193116694	122.63762534761692	0.3	356.60494505494506	1.247252747252803
477634500	1441066100	31.00748232375763	122.6376242732161	0.3	357.0274725274725	1.3736263736264296
477634500	1441066101	31.007482452622394	122.6376232054231	0.3	357.45	1.5000000000000562
477634500	1441066102	31.007482579928745	122.6376221444637	0.3	357.87252747252745	1.6263736263736828
477634500	1441066103	31.00748270589443	122.63762109056374	0.3	358.2950549450549	1.7527472527473094
477634500	1441066104	31.00748283073716	122.63762004394904	0.3	358.71758241758243	1.8791208791209344
477634500	1441066105	31.007482954674717	122.63761900484542	0.3	359.1401098901099	2.005494505494561
477634500	1441066106	31.007483077924817	122.63761797347868	0.3	359.56263736263736	2.131868131868188
477634500	1441066107	31.00748320070522	122.63761695007463	0.3	359.9851648351648	2.258241758241814
477634500	1441066108	31.00748332323368	122.63761593485913	0.3	0.4076923076922867	2.384615384615441
477634500	1441066109	31.00748344572789	122.63761492805799	0.3	0.8302197802197497	2.510989010989066
477634500	1441066110	31.007483568405657	122.63761392989697	0.3	1.2527472527472696	2.6373626373626924
477634500	1441066111	31.00748369148468	122.63761294060195	0.3	1.6752747252747326	2.763736263736319
477634500	1441066112	31.00748381518273	122.63761196039871	0.3	2.0978021978021957	2.8901098901099456
477634500	1441066113	31.007483939717527	122.63761098951309	0.3	2.5203296703296587	3.0164835164835724
477634500	1441066114	31.00748406530683	122.63761002817093	0.3	2.9428571428571217	3.1428571428571974
477634500	1441066115	31.007484192168373	122.637609076598	0.3	3.3653846153846416	3.269230769230824
477634500	1441066116	31.00748432051992	122.63760813502016	0.3	3.787912087912048	3.3956043956044506
477634500	1441066117	31.00748445057918	122.6376072036632	0.3	4.210439560439568	3.521978021978077
477634500	1441066118	31.007484582563936	122.63760628275294	0.3	4.632967032967031	3.648351648351704
477634500	1441066119	31.00748471669189	122.6376053725152	0.3	5.055494505494494	3.77472527472533
477634500	1441066120	31.00748485318082	122.6376044731758	0.3	5.478021978022014	3.901098901098955
477634500	1441066121	31.007484992248457	122.63760358496056	0.3	5.90054945054942	4.0274725274725816
477634500	1441066122	31.00748513411253	122.6376027080953	0.3	6.32307692307694	4.153846153846208
477634500	1441066123	31.00748527899081	122.63760184280584	0.3	6.745604395604346	4.280219780219835
477634500	1441066124	31.007485427101024	122.63760098931797	0.3	7.168131868131866	4.40659340659346
477634500	1441066125	31.00748557866093	122.63760014785755	0.3	7.590659340659386	4.532967032967088
477634500	1441066126	31.007485733888245	122.63759931865039	0.3	8.013186813186792	4.659340659340713
477634500	1441066127	31.007485893000727	122.63759850192228	0.3	8.435714285714312	4.7857142857143415
477634500	1441066128	31.007486056216113	122.63759769789905	0.3	8.858241758241718	4.912087912087967
477634500	1441066129	31.007486223752174	122.63759690680654	0.3	9.280769230769238	5.038461538461592
477634500	1441066130	31.00748639582663	122.63759612887054	0.3	9.7032967032967	5.164835164835219
477634500	1441066131	31.007486572657218	122.63759536431688	0.3	10.125824175824164	5.291208791208844
477634500	1441066132	31.007486754461706	122.63759461337135	0.3	10.548351648351684	5.417582417582473
477634500	1441066133	31.007486941457792	122.63759387625984	0.3	10.97087912087909	5.543956043956098
477634500	1441066134	31.00748713386328	122.63759315320809	0.3	11.39340659340661	5.670329670329723
477634500	1441066135	31.007487331895874	122.63759244444196	0.3	11.815934065934073	5.796703296703352
477634500	1441066136	31.007487535773326	122.63759175018726	0.3	12.238461538461536	5.923076923076976
477634500	1441066137	31.00748774571339	122.63759107066979	0.3	12.660989010988999	6.049450549450604
477634500	1441066138	31.00748796193378	122.63759040611538	0.3	13.083516483516462	6.175824175824229
477634500	1441066139	31.00748818465228	122.63758975674988	0.3	13.506043956043982	6.302197802197854
477634500	1441066140	31.007488414086602	122.63758912279904	0.3	13.928571428571445	6.428571428571483
477634500	1441066141	31.00748865045451	122.63758850448873	0.3	14.351098901098908	6.554945054945108
477634500	1441066142	31.007488893973736	122.63758790204477	0.3	14.77362637362637	6.681318681318736
477634500	1441066143	31.00748914486202	122.63758731569295	0.3	15.196153846153834	6.807692307692361
477634500	1441066144	31.007489403337118	122.6375867456591	0.3	15.618681318681297	6.934065934065986
477634500	1441066145	31.007489669616774	122.63758619216904	0.3	16.041208791208817	7.060439560439614
477634500	1441066146	31.007489943918713	122.63758565544858	0.3	16.46373626373628	7.186813186813239
477634500	1441066147	31.007490226460693	122.63758513572355	0.3	16.886263736263743	7.313186813186867
477634500	1441066148	31.00749051746046	122.63758463321977	0.3	17.308791208791206	7.439560439560492
477634500	1441066149	31.00749081713576	122.63758414816303	0.3	17.731318681318726	7.565934065934117
477634500	1441066150	31.007491125704302	122.6375836807792	0.3	18.153846153846132	7.692307692307746
477634500	1441066151	31.007491443383877	122.63758323129402	0.3	18.576373626373595	7.818681318681371
477634500	1441066152	31.007491770392207	122.63758279993338	0.3	18.998901098901115	7.9450549450549985
477634500	1441066153	31.007492106947026	122.63758238692306	0.3	19.421428571428578	8.071428571428624
477634500	1441066154	31.0074924532661	122.63758199248892	0.3	19.84395604395604	8.197802197802249
477634500	1441066155	31.00749280956716	122.6375816168567	0.3	20.266483516483504	8.324175824175876
477634500	1441066156	31.007493176067953	122.6375812602523	0.3	20.689010989011024	8.450549450549502
477634500	1441066157	31.007493552986215	122.63758092290148	0.3	21.111538461538487	8.57692307692313
477634500	1441066158	31.007493940539682	122.6375806050301	0.3	21.534065934065893	8.703296703296756
477634500	1441066159	31.00749433894612	122.63758030686394	0.3	21.956593406593413	8.829670329670384
477634500	1441066160	31.00749474842327	122.63758002862886	0.3	22.379120879120876	8.956043956044008
477634500	1441066161	31.007495169188868	122.63757977055064	0.3	22.80164835164834	9.082417582417634
477634500	1441066162	31.007495601460644	122.63757953285511	0.3	23.22417582417586	9.208791208791261
477634500	1441066163	31.007496045456357	122.6375793157681	0.3	23.646703296703322	9.335164835164887
477634500	1441066164	31.00749650139375	122.6375791195154	0.3	24.069230769230785	9.461538461538515
477634500	1441066165	31.007496969490553	122.63757894432287	0.3	24.49175824175819	9.58791208791214
477634500	1441066166	31.007497449964532	122.6375787904163	0.3	24.91428571428571	9.714285714285765
477634500	1441066167	31.007497943033425	122.63757865802152	0.3	25.33681318681323	9.840659340659393
477634500	1441066168	31.007498448914966	122.63757854736433	0.3	25.759340659340637	9.967032967033019
477634500	1441066169	31.007498967826898	122.63757845867056	0.3	26.181868131868157	10.093406593406646
477634500	1441066170	31.00749949998697	122.63757839216602	0.3	26.60439560439562	10.21978021978027
477634500	1441066171	31.007500045612925	122.63757834807654	0.3	27.026923076923083	10.346153846153896
477634500	1441066172	31.007500604922498	122.63757832662795	0.3	27.449450549450546	10.472527472527524
477634500	1441066173	31.007501178133456	122.63757832804605	0.3	27.87197802197801	10.59890109890115
477634500	1441066174	31.00750176546352	122.63757835255664	0.3	28.29450549450553	10.725274725274778
477634500	1441066175	31.00750236713042	122.63757840038559	0.3	28.717032967032935	10.851648351648402
477634500	1441066176	31.007502983351944	122.63757847175867	0.3	29.139560439560455	10.978021978022028
477634500	1441066177	31.007503614345794	122.63757856690174	0.3	29.562087912087918	11.104395604395656
477634500	1441066178	31.007504260329732	122.63757868604056	0.3	29.98461538461538	11.230769230769281
477634500	1441066179	31.007504921521505	122.637578829401	0.3	30.407142857142844	11.35714285714291
477634500	1441066180	31.007505598138827	122.63757899720885	0.3	30.829670329670307	11.483516483516533
477634500	1441066181	31.007506290399487	122.63757918968996	0.3	31.252197802197827	11.60989010989016
477634500	1441066182	31.007506998521208	122.6375794070701	0.3	31.67472527472529	11.736263736263787
477634500	1441066183	31.00750772272171	122.63757964957514	0.3	32.09725274725275	11.862637362637413
477634500	1441066184	31.00750846321878	122.63757991743087	0.3	32.51978021978027	11.98901098901104
477634500	1441066185	31.00750922023012	122.63758021086312	0.3	32.94230769230768	12.115384615384665
477634500	1441066186	31.007509993973493	122.63758053009771	0.3	33.36483516483514	12.241758241758294
477634500	1441066187	31.007510784666643	122.63758087536043	0.3	33.78736263736266	12.368131868131918
477634500	1441066188	31.007511592527315	122.63758124687713	0.3	34.209890109890125	12.494505494505544
477634500	1441066189	31.00751241777324	122.63758164487362	0.3	34.63241758241759	12.620879120879172
477634500	1441066190	31.007513260622176	122.63758206957571	0.3	35.05494505494505	12.747252747252796
477634500	1441066191	31.00751412129184	122.63758252120924	0.3	35.47747252747257	12.873626373626426
477634500	1441066192	31.00751500000001	122.63758300000002	0.3	35.89999999999998	13.00000000000005
477634500	1441066193	31.007515896896486	122.63758350608445	0.29944134078212287	35.70223463687154	12.92737430167603
477634500	1441066194	31.00751681185945	122.63758403924142	0.2988826815642458	35.50446927374304	12.854748603352007
477634500	1441066195	31.0075177446991	122.63758459916039	0.2983240223463687	35.306703910614544	12.782122905027984
477634500	1441066196	31.007518695225716	122.63758518553084	0.2977653631284916	35.10893854748605	12.709497206703963
477634500	1441066197	31.007519663249518	122.63758579804218	0.2972067039106145	34.91117318435755	12.63687150837994
477634500	1441066198	31.007520648580755	122.63758643638391	0.2966480446927374	34.713407821229055	12.564245810055917
477634500	1441066199	31.007521651029645	122.63758710024551	0.2960893854748603	34.51564245810056	12.491620111731896
477634500	1441066200	31.007522670406466	122.63758778931643	0.29553072625698323	34.31787709497206	12.418994413407873
477634500	1441066201	31.0075237065214	122.63758850328612	0.2949720670391061	34.120111731843565	12.34636871508385
477634500	1441066202	31.007524759184744	122.63758924184405	0.29441340782122905	33.92234636871507	12.273743016759829
477634500	1441066203	31.00752582820672	122.63759000467971	0.2938547486033519	33.72458100558657	12.201117318435806
477634500	1441066204	31.007526913397534	122.63759079148255	0.29329608938547486	33.526815642458075	12.128491620111783
477634500	1441066205	31.007528014567484	122.63759160194203	0.29273743016759773	33.329050279329635	12.055865921787762
477634500	1441066206	31.00752913152675	122.63759243574762	0.29217877094972067	33.13128491620114	11.983240223463739
477634500	1441066207	31.007530264085606	122.63759329258878	0.29162011173184355	32.93351955307264	11.910614525139717
477634500	1441066208	31.007531412054288	122.63759417215496	0.2910614525139665	32.735754189944146	11.837988826815694
477634500	1441066209	31.00753257524303	122.63759507413566	0.29050279329608936	32.53798882681565	11.765363128491671
477634500	1441066210	31.007533753462063	122.63759599822033	0.2899441340782123	32.34022346368715	11.69273743016765
477634500	1441066211	31.00753494652164	122.63759694409842	0.28938547486033517	32.14245810055871	11.620111731843627
477634500	1441066212	31.007536154232007	122.63759791145941	0.2888268156424581	31.94469273743016	11.547486033519604
477634500	1441066213	31.007537376403373	122.63759889999275	0.288268156424581	31.746927374301663	11.474860335195583
477634500	1441066214	31.00753861284601	122.63759990938793	0.2877094972067039	31.549162011173166	11.40223463687156
477634500	1441066215	31.00753986337013	122.63760093933442	0.2871508379888268	31.35139664804467	11.329608938547537
477634500	1441066216	31.007541127785988	122.63760198952164	0.2865921787709497	31.153631284916173	11.256983240223516
477634500	1441066217	31.007542405903827	122.63760305963908	0.2860335195530726	30.955865921787733	11.184357541899493
477634500	1441066218	31.00754369753387	122.63760414937622	0.28547486033519553	30.758100558659237	11.11173184357547
477634500	1441066219	31.00754500248637	122.63760525842251	0.2849162011173184	30.56033519553074	11.039106145251449
477634500	1441066220	31.00754632057157	122.6376063864674	0.28435754189944135	30.362569832402244	10.966480446927427
477634500	1441066221	31.00754765159969	122.63760753320038	0.2837988826815642	30.164804469273747	10.893854748603403
477634500	1441066222	31.007548995380976	122.63760869831091	0.28324022346368716	29.96703910614525	10.821229050279381
477634500	1441066223	31.007550351725676	122.63760988148846	0.28268156424581004	29.76927374301681	10.74860335195536
477634500	1441066224	31.007551720444027	122.63761108242244	0.28212290502793297	29.571508379888314	10.675977653631335
477634500	1441066225	31.007553101346282	122.63761230080242	0.28156424581005585	29.37374301675976	10.603351955307314
477634500	1441066226	31.007554494242633	122.63761353631776	0.2810055865921788	29.175977653631264	10.530726256983293
477634500	1441066227	31.007555898943362	122.63761478865798	0.28044692737430166	28.978212290502768	10.458100558659268
477634500	1441066228	31.0075573152587	122.63761605751255	0.2798882681564246	28.780446927374328	10.385474860335247
477634500	1441066229	31.00755874299889	122.63761734257088	0.27932960893854747	28.58268156424583	10.312849162011226
477634500	1441066230	31.00756018197414	122.6376186435225	0.2787709497206704	28.384916201117335	10.240223463687203
477634500	1441066231	31.007561631994744	122.63761996005685	0.2782122905027933	28.18715083798884	10.16759776536318
477634500	1441066232	31.007563092870885	122.63762129186338	0.2776536312849162	27.98938547486034	10.094972067039159
477634500	1441066233	31.007564564412842	122.63762263863158	0.2770949720670391	27.791620111731845	10.022346368715136
477634500	1441066234	31.007566046430842	122.63762400005089	0.276536312849162	27.59385474860335	9.949720670391113
477634500	1441066235	31.007567538735117	122.63762537581079	0.2759776536312849	27.39608938547491	9.877094972067091
477634500	1441066236	31.007569041135906	122.63762676560074	0.27541899441340784	27.198324022346412	9.804469273743068
477634500	1441066237	31.007570553443458	122.63762816911019	0.2748603351955307	27.000558659217916	9.731843575419045
477634500	1441066238	31.00757207546801	122.63762958602864	0.27430167597765365	26.802793296089362	9.659217877095024
477634500	1441066239	31.00757360701979	122.63763101604552	0.2737430167597765	26.605027932960866	9.586592178771001
477634500	1441066240	31.007575147909066	122.6376324588503	0.27318435754189946	26.407262569832426	9.513966480446978
477634500	1441066241	31.00757669794604	122.6376339141325	0.27262569832402234	26.20949720670393	9.441340782122957
477634500	1441066242	31.007578256940977	122.63763538158149	0.27206703910614527	26.011731843575433	9.368715083798934
477634500	1441066243	31.007579824704113	122.63763686088681	0.27150837988826815	25.813966480446936	9.296089385474913
477634500	1441066244	31.007581401045677	122.63763835173788	0.2709497206703911	25.61620111731844	9.22346368715089
477634500	1441066245	31.00758298577591	122.63763985382418	0.27039106145251396	25.418435754189943	9.150837988826867
477634500	1441066246	31.007584578705075	122.6376413668352	0.2698324022346369	25.220670391061446	9.078212290502846
477634500	1441066247	31.007586179643372	122.63764289046034	0.26927374301675977	25.022905027933007	9.005586592178823
477634500	1441066248	31.00758778840108	122.63764442438912	0.26871508379888265	24.82513966480451	8.9329608938548
477634500	1441066249	31.007589404788412	122.637645968311	0.2681564245810056	24.627374301676014	8.860335195530778
477634500	1441066250	31.007591028615604	122.6376475219154	0.2675977653631285	24.42960893854746	8.787709497206755
477634500	1441066251	31.007592659692925	122.63764908489185	0.2670391061452514	24.231843575418964	8.715083798882732
477634500	1441066252	31.007594297830572	122.63765065692975	0.26648044692737427	24.034078212290524	8.642458100558711
477634500	1441066253	31.00759594283882	122.63765223771864	0.2659217877094972	23.836312849162027	8.56983240223469
477634500	1441066254	31.0075975945279	122.6376538269479	0.26536312849162014	23.63854748603353	8.497206703910665
477634500	1441066255	31.00759925270804	122.63765542430703	0.264804469273743	23.440782122905034	8.424581005586644
477634500	1441066256	31.007600917189492	122.6376570294855	0.2642458100558659	23.243016759776538	8.351955307262623
477634500	1441066257	31.007602587782497	122.63765864217278	0.2636871508379888	23.04525139664804	8.279329608938598
477634500	1441066258	31.007604264297278	122.63766026205833	0.26312849162011176	22.847486033519544	8.206703910614577
477634500	1441066259	31.007605946544096	122.6376618888316	0.26256983240223464	22.649720670391105	8.134078212290555
477634500	1441066260	31.007607634333173	122.63766352218207	0.2620111731843575	22.451955307262608	8.06145251396653
477634500	1441066261	31.00760932747476	122.63766516179918	0.26145251396648045	22.25418994413411	7.9888268156425095
477634500	1441066262	31.00761102577908	122.63766680737243	0.2608938547486034	22.056424581005615	7.916201117318488
477634500	1441066263	31.007612729056405	122.63766845859125	0.26033519553072626	21.85865921787706	7.843575418994464
477634500	1441066264	31.007614437116935	122.63767011514511	0.25977653631284914	21.660893854748622	7.770949720670442
477634500	1441066265	31.00761614977095	122.6376717767235	0.25921787709497207	21.463128491620125	7.698324022346421
477634500	1441066266	31.007617866828657	122.63767344301584	0.25865921787709495	21.26536312849163	7.625698324022397
477634500	1441066267	31.007619588100308	122.63767511371162	0.2581005586592179	21.067597765363132	7.553072625698376
477634500	1441066268	31.007621313396147	122.63767678850031	0.25754189944134076	20.869832402234636	7.480446927374354
477634500	1441066269	31.007623042526404	122.63767846707138	0.2569832402234637	20.67206703910614	7.40782122905033
477634500	1441066270	31.007624775301302	122.63768014911427	0.25642458100558657	20.474301675977642	7.335195530726309
477634500	1441066271	31.00762651153113	122.63768183431847	0.2558659217877095	20.276536312849203	7.262569832402287
477634500	1441066272	31.00762825102608	122.6376835223734	0.2553072625698324	20.078770949720706	7.189944134078264
477634500	1441066273	31.007629993596453	122.63768521296855	0.2547486033519553	19.88100558659221	7.117318435754242
477634500	1441066274	31.007631739052403	122.63768690579339	0.2541899441340782	19.683240223463713	7.044692737430219
477634500	1441066275	31.007633487204238	122.6376886005374	0.2536312849162011	19.48547486033516	6.9720670391061965
477634500	1441066276	31.007635237862164	122.63769029688997	0.253072625698324	19.28770949720672	6.899441340782174
477634500	1441066277	31.007636990836428	122.63769199454066	0.25251396648044694	19.089944134078223	6.826815642458152
477634500	1441066278	31.00763874593728	122.63769369317886	0.2519553072625698	18.892178770949727	6.754189944134129
477634500	1441066279	31.00764050297495	122.63769539249407	0.25139664804469275	18.69441340782123	6.681564245810107
477634500	1441066280	31.00764226175968	122.63769709217574	0.2508379888268156	18.496648044692733	6.608938547486085
477634500	1441066281	31.007644022101722	122.63769879191335	0.25027932960893856	18.298882681564237	6.536312849162062
477634500	1441066282	31.00764578381129	122.63770049139633	0.24972067039106144	18.10111731843574	6.46368715083804
477634500	1441066283	31.007647546698642	122.63770219031417	0.24916201117318437	17.9033519553073	6.391061452514018
477634500	1441066284	31.007649310574017	122.63770388835631	0.24860335195530725	17.705586592178804	6.318435754189995
477634500	1441066285	31.007651075247654	122.63770558521226	0.24804469273743018	17.507821229050307	6.245810055865974
477634500	1441066286	31.007652840529786	122.6377072805714	0.24748603351955306	17.31005586592181	6.173184357541951
477634500	1441066287	31.00765460623066	122.63770897412329	0.246927374301676	17.112290502793314	6.100558659217928
477634500	1441066288	31.007656372160525	122.63771066555734	0.24636871508379887	16.914525139664818	6.0279329608939065
477634500	1441066289	31.007658138129596	122.637712354563	0.2458100558659218	16.71675977653632	5.9553072625698835
477634500	1441066290	31.00765990394814	122.63771404082978	0.24525139664804468	16.518994413407825	5.882681564245861
477634500	1441066291	31.00766166942638	122.6377157240471	0.24469273743016762	16.321229050279328	5.810055865921839
477634500	1441066292	31.00766343437455	122.63771740390445	0.2441340782122905	16.12346368715083	5.737430167597815
477634500	1441066293	31.007665198602915	122.63771908009127	0.24357541899441343	15.925698324022335	5.664804469273794
477634500	1441066294	31.00766696192169	122.63772075229703	0.2430167597765363	15.727932960893838	5.592178770949772
477634500	1441066295	31.007668724141126	122.6377224202112	0.24245810055865924	15.530167597765399	5.519553072625749
477634500	1441066296	31.007670485071472	122.63772408352327	0.24189944134078212	15.332402234636902	5.446927374301727
477634500	1441066297	31.007672244522958	122.63772574192261	0.24134078212290502	15.134636871508405	5.374301675977705
477634500	1441066298	31.007674002305812	122.6377273950988	0.24078212290502793	14.936871508379909	5.301675977653682
477634500	1441066299	31.007675758230302	122.63772904274121	0.24022346368715083	14.739106145251412	5.22905027932966
477634500	1441066300	31.007677512106653	122.63773068453938	0.23966480446927374	14.541340782122916	5.156424581005638
477634500	1441066301	31.007679263745107	122.63773232018269	0.23910614525139665	14.34357541899442	5.083798882681615
477634500	1441066302	31.007681012955896	122.63773394936067	0.23854748603351955	14.145810055865923	5.011173184357593
477634500	1441066303	31.00768275954927	122.63773557176275	0.23798882681564246	13.948044692737426	4.938547486033571
477634500	1441066304	31.00768450333547	122.63773718707839	0.23743016759776536	13.75027932960893	4.8659217877095475
477634500	1441066305	31.00768624412473	122.63773879499706	0.23687150837988827	13.552513966480433	4.793296089385525
477634500	1441066306	31.007687981727297	122.63774039520824	0.23631284916201117	13.354748603351936	4.720670391061504
477634500	1441066307	31.007689715953408	122.63774198740137	0.23575418994413408	13.156983240223497	4.64804469273748
477634500	1441066308	31.0076914466133	122.6377435712659	0.23519553072625698	12.959217877095	4.575418994413459
477634500	1441066309	31.00769317351722	122.63774514649133	0.2346368715083799	12.761452513966503	4.502793296089437
477634500	1441066310	31.0076948964754	122.63774671276711	0.2340782122905028	12.563687150838007	4.430167597765414
477634500	1441066311	31.00769661529809	122.63774826978266	0.2335195530726257	12.36592178770951	4.357541899441392
477634500	1441066312	31.00769832979553	122.6377498172275	0.2329608938547486	12.168156424581014	4.28491620111737
477634500	1441066313	31.007700039777937	122.63775135479106	0.2324022346368715	11.970391061452574	4.212290502793347
477634500	1441066314	31.007701745055588	122.63775288216284	0.23184357541899442	11.77262569832402	4.139664804469325
477634500	1441066315	31.0077034454387	122.63775439903225	0.23128491620111732	11.574860335195524	4.067039106145303
477634500	1441066316	31.00770514073751	122.63775590508878	0.23072625698324023	11.377094972067027	3.9944134078212796
477634500	1441066317	31.00770683076228	122.63775740002187	0.23016759776536314	11.17932960893853	3.9217877094972575
477634500	1441066318	31.00770851532324	122.63775888352102	0.22960893854748604	10.981564245810091	3.849162011173236
477634500	1441066319	31.00771019423062	122.63776035527565	0.22905027932960895	10.783798882681594	3.7765363128492124
477634500	1441066320	31.007711867294674	122.63776181497526	0.22849162011173185	10.586033519553098	3.7039106145251908
477634500	1441066321	31.00771353432564	122.63776326230929	0.22793296089385476	10.388268156424601	3.6312849162011687
477634500	1441066322	31.00771519513375	122.63776469696721	0.22737430167597766	10.190502793296105	3.5586592178771452
477634500	1441066323	31.00771684952925	122.63776611863845	0.22681564245810057	9.992737430167608	3.4860335195531236
477634500	1441066324	31.007718497322376	122.63776752701253	0.22625698324022347	9.794972067039112	3.413407821229102
477634500	1441066325	31.00772013832339	122.63776892177886	0.22569832402234638	9.597206703910672	3.3407821229050785
477634500	1441066326	31.007721772342503	122.63777030262692	0.22513966480446929	9.399441340782175	3.2681564245810564
477634500	1441066327	31.007723399189963	122.6377716692462	0.2245810055865922	9.201675977653622	3.1955307262570347
477634500	1441066328	31.00772501867603	122.63777302132611	0.2240223463687151	9.003910614525125	3.1229050279330113
477634500	1441066329	31.007726630610925	122.63777435855614	0.223463687150838	8.806145251396629	3.0502793296089896
477634500	1441066330	31.007728234804897	122.63777568062577	0.2229050279329609	8.608379888268189	2.9776536312849675
477634500	1441066331	31.0077298310682	122.63777698722441	0.22234636871508381	8.410614525139692	2.905027932960944
477634500	1441066332	31.007731419211026	122.6377782780416	0.22178770949720672	8.212849162011196	2.8324022346369224
477634500	1441066333	31.007732999043657	122.63777955276672	0.22122905027932963	8.0150837988827	2.7597765363129008
477634500	1441066334	31.007734570376336	122.63778081108926	0.22067039106145253	7.817318435754203	2.6871508379888773
477634500	1441066335	31.007736133019286	122.6377820526987	0.22011173184357544	7.619553072625706	2.6145251396648552
477634500	1441066336	31.00773768678275	122.63778327728447	0.21955307262569834	7.42178770949721	2.5418994413408336
477634500	1441066337	31.007739231476982	122.63778448453606	0.21899441340782122	7.22402234636877	2.46927374301681
477634500	1441066338	31.007740766912214	122.63778567414292	0.21843575418994415	7.026256983240273	2.3966480446927885
477634500	1441066339	31.00774229289867	122.63778684579451	0.21787709497206703	6.828491620111777	2.3240223463687664
477634500	1441066340	31.007743809246616	122.63778799918029	0.21731843575418996	6.630726256983223	2.251396648044743
477634500	1441066341	31.007745315766282	122.63778913398974	0.21675977653631284	6.432960893854727	2.1787709497207213
477634500	1441066342	31.007746812267914	122.63779024991231	0.21620111731843578	6.235195530726287	2.1061452513966996
477634500	1441066343	31.00774829856174	122.63779134663743	0.21564245810055865	6.03743016759779	2.033519553072676
477634500	1441066344	31.00774977445801	122.6377924238546	0.2150837988826816	5.839664804469294	1.9608938547486543
477634500	1441066345	31.007751239766964	122.63779348125327	0.21452513966480447	5.641899441340797	1.8882681564246324
477634500	1441066346	31.007752694298855	122.63779451852291	0.2139664804469274	5.444134078212301	1.815642458100609
477634500	1441066347	31.007754137863902	122.63779553535296	0.21340782122905028	5.246368715083804	1.7430167597765873
477634500	1441066348	31.007755570272344	122.6377965314329	0.2128491620111732	5.0486033519553075	1.6703910614525654
477634500	1441066349	31.007756991334436	122.63779750645219	0.2122905027932961	4.850837988826868	1.597765363128542
477634500	1441066350	31.00775840086043	122.63779846010026	0.21173184357541902	4.653072625698371	1.5251396648045201
477634500	1441066351	31.007759798660537	122.63779939206663	0.2111731843575419	4.455307262569875	1.4525139664804985
477634500	1441066352	31.007761184545014	122.63780030204072	0.21061452513966483	4.257541899441378	1.379888268156475
477634500	1441066353	31.007762558324096	122.63780118971198	0.2100558659217877	4.059776536312825	1.3072625698324531
477634500	1441066354	31.007763919808045	122.6378020547699	0.20949720670391064	3.862011173184385	1.2346368715084313
477634500	1441066355	31.007765268807056	122.63780289690395	0.20893854748603352	3.6642458100558883	1.1620111731844078
477634500	1441066356	31.007766605131405	122.63780371580354	0.20837988826815645	3.4664804469273918	1.0893854748603862
477634500	1441066357	31.00776792859134	122.6378045111582	0.20782122905027933	3.268715083798895	1.0167597765363643
477634500	1441066358	31.00776923899708	122.63780528265733	0.20726256983240227	3.0709497206703986	0.9441340782123409
477634500	1441066359	31.007770536158862	122.63780602999043	0.20670391061452514	2.873184357541902	0.8715083798883191
477634500	1441066360	31.00777181988695	122.63780675284694	0.20614525139664808	2.6754189944134055	0.7988826815642972
477634500	1441066361	31.00777308999156	122.63780745091633	0.20558659217877095	2.4776536312849657	0.7262569832402739
477634500	1441066362	31.007774346282954	122.63780812388806	0.2050279329608939	2.279888268156469	0.653631284916252
477634500	1441066363	31.007775588571363	122.63780877145159	0.20446927374301677	2.0821229050279726	0.5810055865922302
477634500	1441066364	31.007776816667022	122.6378093932964	0.2039106145251397	1.8843575418994192	0.5083798882682068
477634500	1441066365	31.007778030380173	122.63780998911189	0.20335195530726258	1.6865921787709794	0.43575418994418497
477634500	1441066366	31.007779229521066	122.6378105585876	0.2027932960893855	1.4888268156424829	0.36312849162016314
477634500	1441066367	31.007780413899944	122.63781110141295	0.2022346368715084	1.2910614525139863	0.29050279329613976
477634500	1441066368	31.007781583327013	122.63781161727739	0.2016759776536313	1.0932960893854897	0.21787709497211794
477634500	1441066369	31.00778273761257	122.63781210587041	0.2011173184357542	0.8955307262569931	0.1452513966480961
477634500	1441066370	31.00778387656681	122.63781256688146	0.2005586592178771	0.6977653631284966	0.0726256983240727
477634500	1441066371	31.007785	122.63781300000001	0.2	0.5	5.088887490341627e-14
477634500	1441066372	31.007786107777246	122.63781340502494	0.2	0.8199999999999932	0.08888888888893978
477634500	1441066373	31.007787199983298	122.63781378219298	0.2	1.1400000000000432	0.17777777777782866
477634500	1441066374	31.007788276757765	122.63781413185026	0.2	1.4600000000000364	0.26666666666671757
477634500	1441066375	31.007789338240244	122.63781445434296	0.2	1.7800000000000296	0.3555555555556064
477634500	1441066376	31.00779038457037	122.63781475001717	0.2	2.1000000000000227	0.4444444444444953
477634500	1441066377	31.007791415887738	122.63781501921909	0.2	2.420000000000016	0.5333333333333842
477634500	1441066378	31.007792432331993	122.63781526229486	0.2	2.740000000000009	0.6222222222222732
477634500	1441066379	31.00779343404272	122.63781547959061	0.2	3.0600000000000023	0.711111111111162
477634500	1441066380	31.007794421159556	122.63781567145249	0.2	3.3799999999999955	0.8000000000000508
477634500	1441066381	31.007795393822104	122.63781583822667	0.2	3.7000000000000455	0.8888888888889398
477634500	1441066382	31.00779635216997	122.63781598025929	0.2	4.019999999999982	0.9777777777778287
477634500	1441066383	31.007797296342783	122.63781609789648	0.2	4.340000000000032	1.0666666666667175
477634500	1441066384	31.007798226480162	122.6378161914844	0.2	4.660000000000025	1.1555555555556063
477634500	1441066385	31.00779914272171	122.63781626136922	0.2	4.980000000000018	1.2444444444444953
477634500	1441066386	31.007800045207052	122.63781630789705	0.2	5.300000000000011	1.3333333333333843
477634500	1441066387	31.007800934075785	122.63781633141407	0.2	5.6200000000000045	1.4222222222222731
477634500	1441066388	31.007801809467544	122.63781633226641	0.2	5.940000000000055	1.511111111111162
477634500	1441066389	31.007802671521937	122.63781631080023	0.2	6.259999999999991	1.6000000000000507
477634500	1441066390	31.00780352037858	122.6378162673617	0.2	6.579999999999984	1.6888888888889397
477634500	1441066391	31.00780435617708	122.63781620229692	0.2	6.900000000000034	1.7777777777778285
477634500	1441066392	31.007805179057062	122.63781611595205	0.2	7.220000000000027	1.8666666666667178
477634500	1441066393	31.007805989158133	122.63781600867327	0.2	7.5400000000000205	1.9555555555556066
477634500	1441066394	31.00780678661993	122.63781588080673	0.2	7.860000000000014	2.0444444444444954
477634500	1441066395	31.007807571582013	122.63781573269853	0.2	8.180000000000007	2.1333333333333844
477634500	1441066396	31.007808344184056	122.63781556469486	0.2	8.500000000000057	2.222222222222273
477634500	1441066397	31.007809104565638	122.63781537714185	0.2	8.819999999999993	2.311111111111162
477634500	1441066398	31.00780985286639	122.63781517038566	0.2	9.140000000000043	2.4000000000000505
477634500	1441066399	31.00781058922593	122.63781494477243	0.2	9.460000000000036	2.48888888888894
477634500	1441066400	31.007811313783858	122.63781470064835	0.2	9.779999999999973	2.5777777777778286
477634500	1441066401	31.00781202667979	122.6378144383595	0.2	10.100000000000023	2.6666666666667176
477634500	1441066402	31.00781272805336	122.63781415825207	0.2	10.420000000000016	2.7555555555556066
477634500	1441066403	31.00781341804415	122.63781386067222	0.2	10.740000000000009	2.844444444444495
477634500	1441066404	31.007814096791805	122.63781354596605	0.2	11.060000000000002	2.933333333333384
477634500	1441066405	31.00781476443593	122.63781321447978	0.2	11.379999999999995	3.0222222222222728
477634500	1441066406	31.00781542111614	122.6378128665595	0.2	11.700000000000045	3.111111111111162
477634500	1441066407	31.007816066972044	122.63781250255138	0.2	12.020000000000039	3.200000000000051
477634500	1441066408	31.00781670214326	122.63781212280158	0.2	12.339999999999975	3.28888888888894
477634500	1441066409	31.0078173267694	122.63781172765623	0.2	12.660000000000025	3.377777777777829
477634500	1441066410	31.007817940990083	122.6378113174615	0.2	12.980000000000018	3.4666666666667174
477634500	1441066411	31.007818544944925	122.63781089256351	0.2	13.300000000000011	3.5555555555556064
477634500	1441066412	31.00781913877354	122.63781045330845	0.2	13.620000000000005	3.6444444444444954
477634500	1441066413	31.007819722615544	122.6378100000424	0.2	13.939999999999998	3.7333333333333845
477634500	1441066414	31.00782029661055	122.63780953311162	0.2	14.260000000000048	3.8222222222222735
477634500	1441066415	31.007820860898143	122.63780905286217	0.2	14.579999999999984	3.911111111111162
477634500	1441066416	31.007821415617993	122.6378085596402	0.2	14.899999999999977	4.000000000000051
477634500	1441066417	31.0078219609097	122.6378080537919	0.2	15.220000000000027	4.08888888888894
477634500	1441066418	31.007822496912834	122.63780753566341	0.2	15.54000000000002	4.177777777777829
477634500	1441066419	31.007823023767056	122.63780700560086	0.2	15.860000000000014	4.266666666666717
477634500	1441066420	31.00782354161196	122.63780646395041	0.2	16.180000000000007	4.355555555555607
477634500	1441066421	31.007824050587182	122.63780591105824	0.2	16.5	4.444444444444495
477634500	1441066422	31.007824550832304	122.63780534727044	0.2	16.819999999999993	4.533333333333384
477634500	1441066423	31.007825042486974	122.63780477293324	0.2	17.139999999999986	4.622222222222272
477634500	1441066424	31.007825525690784	122.63780418839268	0.2	17.460000000000036	4.711111111111162
477634500	1441066425	31.00782600058335	122.63780359399499	0.2	17.78000000000003	4.8000000000000504
477634500	1441066426	31.00782646730431	122.63780299008631	0.2	18.099999999999966	4.888888888888939
477634500	1441066427	31.00782692599324	122.63780237701279	0.2	18.420000000000016	4.977777777777829
477634500	1441066428	31.0078273767898	122.63780175512053	0.2	18.74000000000001	5.066666666666718
477634500	1441066429	31.007827819833555	122.63780112475574	0.2	19.06000000000006	5.1555555555556065
477634500	1441066430	31.007828255264165	122.63780048626455	0.2	19.379999999999995	5.244444444444495
477634500	1441066431	31.007828683221216	122.63779983999312	0.2	19.69999999999999	5.3333333333333846
477634500	1441066432	31.00782910384433	122.63779918628757	0.2	20.02000000000004	5.422222222222273
477634500	1441066433	31.007829517273134	122.63779852549406	0.2	20.340000000000032	5.511111111111162
477634500	1441066434	31.00782992364723	122.63779785795877	0.2	20.660000000000025	5.600000000000051
477634500	1441066435	31.007830323106226	122.6377971840278	0.2	20.980000000000018	5.68888888888894
477634500	1441066436	31.007830715789748	122.63779650404733	0.2	21.30000000000001	5.777777777777828
477634500	1441066437	31.007831101837407	122.63779581836353	0.2	21.620000000000005	5.866666666666718
477634500	1441066438	31.007831481388823	122.6377951273225	0.2	21.939999999999998	5.955555555555606
477634500	1441066439	31.007831854583603	122.63779443127041	0.2	22.25999999999999	6.044444444444495
477634500	1441066440	31.00783222156139	122.63779373055341	0.2	22.58000000000004	6.1333333333333835
477634500	1441066441	31.00783258246175	122.63779302551767	0.2	22.899999999999977	6.222222222222273
477634500	1441066442	31.007832937424336	122.63779231650933	0.2	23.220000000000027	6.3111111111111615
477634500	1441066443	31.00783328658873	122.63779160387452	0.2	23.54000000000002	6.40000000000005
477634500	1441066444	31.007833630094577	122.63779088795941	0.2	23.860000000000014	6.48888888888894
477634500	1441066445	31.00783396808149	122.63779016911013	0.2	24.180000000000007	6.577777777777829
477634500	1441066446	31.007834300689062	122.63778944767283	0.2	24.5	6.666666666666718
477634500	1441066447	31.007834628056923	122.6377887239937	0.2	24.82000000000005	6.755555555555606
477634500	1441066448	31.007834950324686	122.63778799841884	0.2	25.139999999999986	6.844444444444496
477634500	1441066449	31.00783526763196	122.63778727129443	0.2	25.45999999999998	6.933333333333384
477634500	1441066450	31.00783558011838	122.63778654296661	0.2	25.78000000000003	7.022222222222273
477634500	1441066451	31.007835887923534	122.63778581378153	0.2	26.100000000000023	7.111111111111162
477634500	1441066452	31.007836191187053	122.63778508408534	0.2	26.41999999999996	7.200000000000052
477634500	1441066453	31.007836490048554	122.6377843542242	0.2	26.74000000000001	7.28888888888894
477634500	1441066454	31.007836784647633	122.63778362454421	0.2	27.060000000000002	7.377777777777829
477634500	1441066455	31.007837075123916	122.6377828953916	0.2	27.380000000000052	7.466666666666718
477634500	1441066456	31.007837361617028	122.63778216711243	0.2	27.69999999999999	7.555555555555607
477634500	1441066457	31.00783764426658	122.63778144005296	0.2	28.019999999999982	7.6444444444444954
477634500	1441066458	31.007837923212172	122.63778071455923	0.2	28.340000000000032	7.733333333333385
477634500	1441066459	31.00783819859344	122.63777999097746	0.2	28.660000000000025	7.8222222222222735
477634500	1441066460	31.00783847054998	122.63777926965376	0.2	28.980000000000018	7.911111111111162
477634500	1441066461	31.007838739221402	122.6377785509343	0.2	29.30000000000001	8.000000000000052
477634500	1441066462	31.007839004747357	122.63777783516524	0.2	29.620000000000005	8.08888888888894
477634500	1441066463	31.007839267267414	122.63777712269268	0.2	29.939999999999998	8.177777777777829
477634500	1441066464	31.007839526921224	122.63777641386285	0.2	30.25999999999999	8.266666666666717
477634500	1441066465	31.007839783848397	122.63777570902181	0.2	30.58000000000004	8.355555555555606
477634500	1441066466	31.007840038188533	122.63777500851577	0.2	30.900000000000034	8.444444444444494
477634500	1441066467	31.007840290081255	122.63777431269087	0.2	31.21999999999997	8.533333333333385
477634500	1441066468	31.007840539666176	122.63777362189327	0.2	31.54000000000002	8.622222222222273
477634500	1441066469	31.007840787082912	122.63777293646909	0.2	31.860000000000014	8.711111111111162
477634500	1441066470	31.007841032471063	122.63777225676448	0.2	32.18000000000001	8.80000000000005
477634500	1441066471	31.00784127597028	122.63777158312561	0.2	32.5	8.888888888888939
477634500	1441066472	31.007841517720138	122.63777091589863	0.2	32.81999999999999	8.977777777777828
477634500	1441066473	31.00784175786029	122.63777025542966	0.2	33.14000000000004	9.066666666666718
477634500	1441066474	31.007841996530324	122.63776960206489	0.2	33.45999999999998	9.155555555555607
477634500	1441066475	31.00784223386985	122.63776895615044	0.2	33.77999999999997	9.244444444444495
477634500	1441066476	31.007842470018517	122.63776831803247	0.2	34.10000000000002	9.333333333333384
477634500	1441066477	31.007842705115902	122.63776768805714	0.2	34.420000000000016	9.422222222222272
477634500	1441066478	31.00784293930164	122.63776706657056	0.2	34.74000000000001	9.51111111111116
477634500	1441066479	31.007843172715354	122.63776645391894	0.2	35.06	9.60000000000005
477634500	1441066480	31.007843405496633	122.63776585044839	0.2	35.379999999999995	9.68888888888894
477634500	1441066481	31.00784363778511	122.63776525650506	0.2	35.69999999999999	9.777777777777828
477634500	1441066482	31.007843869720407	122.63776467243513	0.2	36.01999999999998	9.866666666666717
477634500	1441066483	31.007844101442128	122.63776409858473	0.2	36.339999999999975	9.955555555555607
477634500	1441066484	31.007844333089896	122.63776353529997	0.2	36.660000000000025	10.044444444444496
477634500	1441066485	31.007844564803307	122.63776298292706	0.2	36.97999999999996	10.133333333333384
477634500	1441066486	31.007844796721972	122.63776244181211	0.2	37.30000000000001	10.222222222222273
477634500	1441066487	31.007845028985553	122.6377619123013	0.2	37.620000000000005	10.311111111111162
477634500	1441066488	31.00784526173362	122.63776139474076	0.2	37.94	10.400000000000052
477634500	1441066489	31.007845495105805	122.63776088947667	0.2	38.25999999999999	10.48888888888894
477634500	1441066490	31.007845729241726	122.63776039685511	0.2	38.579999999999984	10.577777777777829
477634500	1441066491	31.00784596428098	122.6377599172223	0.2	38.900000000000034	10.666666666666718
477634500	1441066492	31.0078462003632	122.63775945092436	0.2	39.22000000000003	10.755555555555606
477634500	1441066493	31.007846437628	122.63775899830746	0.2	39.539999999999964	10.844444444444495
477634500	1441066494	31.00784667621499	122.63775855971772	0.2	39.860000000000014	10.933333333333385
477634500	1441066495	31.007846916263777	122.63775813550129	0.2	40.18000000000001	11.022222222222274
477634500	1441066496	31.007847157914007	122.63775772600434	0.2	40.5	11.111111111111162
477634500	1441066497	31.007847401305256	122.63775733157301	0.2	40.81999999999999	11.20000000000005
477634500	1441066498	31.007847646577158	122.63775695255347	0.2	41.139999999999986	11.28888888888894
477634500	1441066499	31.007847893869332	122.63775658929184	0.2	41.460000000000036	11.377777777777828
477634500	1441066500	31.00784814332137	122.63775624213427	0.2	41.77999999999997	11.466666666666717
477634500	1441066501	31.007848395072937	122.63775591142694	0.2	42.10000000000002	11.555555555555607
477634500	1441066502	31.007848649263593	122.63775559751596	0.2	42.420000000000016	11.644444444444495
477634500	1441066503	31.00784890603299	122.63775530074751	0.2	42.74000000000001	11.733333333333384
477634500	1441066504	31.007849165520714	122.63775502146771	0.2	43.06	11.822222222222273
477634500	1441066505	31.0078494278664	122.63775476002276	0.2	43.379999999999995	11.911111111111161
477634500	1441066506	31.007849693209657	122.63775451675878	0.2	43.700000000000045	12.00000000000005
477634500	1441066507	31.007849961690106	122.63775429202187	0.2	44.01999999999998	12.088888888888938
477634500	1441066508	31.00785023344736	122.63775408615828	0.2	44.339999999999975	12.177777777777829
477634500	1441066509	31.007850508621026	122.63775389951407	0.2	44.660000000000025	12.266666666666717
477634500	1441066510	31.007850787350733	122.63775373243546	0.2	44.98000000000002	12.355555555555606
477634500	1441066511	31.007851069776077	122.63775358526856	0.2	45.299999999999955	12.444444444444494
477634500	1441066512	31.00785135603667	122.63775345835951	0.2	45.620000000000005	12.533333333333383
477634500	1441066513	31.007851646272165	122.63775335205447	0.2	45.94	12.622222222222272
477634500	1441066514	31.007851940622153	122.63775326669962	0.2	46.26000000000005	12.711111111111162
477634500	1441066515	31.00785223922624	122.63775320264108	0.2	46.579999999999984	12.80000000000005
477634500	1441066516	31.00785254222405	122.637753160225	0.2	46.89999999999998	12.88888888888894
477634500	1441066517	31.007852849755185	122.63775313979754	0.2	47.22000000000003	12.97777777777783
477634500	1441066518	31.00785316195929	122.63775314170483	0.2	47.54000000000002	13.066666666666718
477634500	1441066519	31.007853478975953	122.63775316629307	0.2	47.85999999999996	13.155555555555607
477634500	1441066520	31.007853800944805	122.63775321390833	0.2	48.18000000000001	13.244444444444495
477634500	1441066521	31.007854128005455	122.63775328489683	0.2	48.5	13.333333333333384
477634500	1441066522	31.00785446029752	122.6377533796047	0.2	48.81999999999999	13.422222222222274
477634500	1441066523	31.007854797960604	122.63775349837809	0.2	49.139999999999986	13.511111111111163
477634500	1441066524	31.007855141134325	122.63775364156312	0.2	49.45999999999998	13.600000000000051
477634500	1441066525	31.007855489958313	122.63775380950598	0.2	49.78000000000003	13.68888888888894
477634500	1441066526	31.007855844572166	122.63775400255277	0.2	50.099999999999966	13.777777777777828
477634500	1441066527	31.007856205115512	122.6377542210497	0.2	50.420000000000016	13.866666666666717
477634500	1441066528	31.00785657172795	122.6377544653429	0.2	50.74000000000001	13.955555555555605
477634500	1441066529	31.00785694454912	122.6377547357785	0.2	51.06	14.044444444444496
477634500	1441066530	31.00785732371861	122.63775503270267	0.2	51.379999999999995	14.133333333333384
477634500	1441066531	31.007857709376044	122.63775535646157	0.2	51.69999999999999	14.222222222222273
477634500	1441066532	31.007858101661043	122.6377557074013	0.2	52.02000000000004	14.311111111111162
477634500	1441066533	31.007858500713223	122.63775608586806	0.2	52.339999999999975	14.400000000000052
477634500	1441066534	31.007858906672187	122.63775649220797	0.2	52.65999999999997	14.488888888888939
477634500	1441066535	31.00785931967755	122.63775692676721	0.2	52.98000000000002	14.577777777777829
477634500	1441066536	31.00785973986895	122.6377573898919	0.2	53.30000000000001	14.666666666666718
477634500	1441066537	31.007860167385967	122.63775788192821	0.2	53.620000000000005	14.755555555555608
477634500	1441066538	31.00786060236824	122.63775840322229	0.2	53.94	14.844444444444495
477634500	1441066539	31.007861044955373	122.63775895412027	0.2	54.25999999999999	14.933333333333385
477634500	1441066540	31.007861495286992	122.63775953496832	0.2	54.58000000000004	15.022222222222272
477634500	1441066541	31.00786195350268	122.6377601461126	0.2	54.89999999999998	15.111111111111162
477634500	1441066542	31.0078624197421	122.63776078789923	0.2	55.22000000000003	15.20000000000005
477634500	1441066543	31.007862894144825	122.63776146067434	0.2	55.54000000000002	15.288888888888941
477634500	1441066544	31.007863376850505	122.63776216478416	0.2	55.85999999999996	15.377777777777828
477634500	1441066545	31.00786386799872	122.63776290057478	0.2	56.18000000000001	15.466666666666718
477634500	1441066546	31.0078643677291	122.63776366839235	0.2	56.5	15.555555555555605
477634500	1441066547	31.007864876181273	122.63776446858304	0.2	56.81999999999999	15.644444444444495
477634500	1441066548	31.00786539349482	122.63776530149302	0.2	57.139999999999986	15.733333333333382
477634500	1441066549	31.007865919809394	122.6377661674684	0.2	57.45999999999998	15.822222222222274
477634500	1441066550	31.007866455264573	122.63776706685535	0.2	57.78000000000003	15.911111111111161
477634500	1441066551	31.007866999999994	122.63776800000001	0.2	58.10000000000002	16.00000000000005
477634500	1441066552	31.007867554108596	122.63776896713114	0.2016759776536313	58.16648044692738	15.938547486033572
477634500	1441066553	31.00786811749659	122.63776996800792	0.20335195530726258	58.23296089385474	15.87709497206709
477634500	1441066554	31.00786869002351	122.63777100227206	0.20502793296089386	58.299441340782096	15.815642458100612
477634500	1441066555	31.00786927154895	122.63777206956537	0.20670391061452514	58.36592178770951	15.75418994413413
477634500	1441066556	31.007869861932424	122.6377731695296	0.20837988826815643	58.43240223463687	15.69273743016765
477634500	1441066557	31.007870461033466	122.6377743018065	0.2100558659217877	58.498882681564226	15.631284916201169
477634500	1441066558	31.00787106871165	122.63777546603787	0.211731843575419	58.56536312849164	15.56983240223469
477634500	1441066559	31.007871684826515	122.6377766618654	0.21340782122905028	58.631843575419	15.508379888268207
477634500	1441066560	31.00787230923761	122.63777788893093	0.2150837988826816	58.698324022346355	15.446927374301728
477634500	1441066561	31.00787294180448	122.63777914687621	0.21675977653631287	58.76480446927377	15.385474860335247
477634500	1441066562	31.007873582386665	122.63778043534296	0.21843575418994415	58.83128491620113	15.324022346368768
477634500	1441066563	31.00787423084371	122.63778175397296	0.22011173184357544	58.897765363128485	15.262569832402285
477634500	1441066564	31.00787488703517	122.637783102408	0.22178770949720672	58.96424581005584	15.201117318435806
477634500	1441066565	31.007875550820607	122.63778448028984	0.223463687150838	59.03072625698326	15.139664804469325
477634500	1441066566	31.007876222059537	122.63778588726018	0.22513966480446929	59.097206703910615	15.078212290502846
477634500	1441066567	31.00787690061152	122.63778732296086	0.22681564245810057	59.16368715083797	15.016759776536363
477634500	1441066568	31.007877586336107	122.63778878703361	0.22849162011173185	59.23016759776533	14.955307262569885
477634500	1441066569	31.00787827909285	122.63779027912018	0.23016759776536314	59.296648044692745	14.893854748603403
477634500	1441066570	31.00787897874128	122.63779179886237	0.23184357541899442	59.3631284916201	14.832402234636923
477634500	1441066571	31.00787968514097	122.6377933459019	0.2335195530726257	59.42960893854746	14.77094972067044
477634500	1441066572	31.00788039815142	122.63779491988056	0.23519553072625698	59.496089385474875	14.709497206703963
477634500	1441066573	31.007881117632234	122.6377965204401	0.2368715083798883	59.56256983240223	14.64804469273748
477634500	1441066574	31.00788184344291	122.6377981472223	0.23854748603351955	59.62905027932959	14.586592178771001
477634500	1441066575	31.007882575443027	122.63779979986893	0.24022346368715086	59.695530726257005	14.52513966480452
477634500	1441066576	31.007883313492123	122.63780147802169	0.24189944134078212	59.76201117318436	14.463687150838041
477634500	1441066577	31.00788405744974	122.6378031813224	0.24357541899441343	59.82849162011172	14.402234636871558
477634500	1441066578	31.00788480717541	122.63780490941282	0.2452513966480447	59.894972067039134	14.340782122905079
477634500	1441066579	31.00788556252872	122.6378066619347	0.246927374301676	59.96145251396649	14.2793296089386
477634500	1441066580	31.007886323369192	122.6378084385298	0.24860335195530728	60.02793296089385	14.217877094972119
477634500	1441066581	31.00788708955637	122.6378102388399	0.25027932960893856	60.094413407821264	14.156424581005638
477634500	1441066582	31.007887860949808	122.63781206250674	0.25195530726256987	60.160893854748565	14.094972067039157
477634500	1441066583	31.00788863740905	122.6378139091721	0.2536312849162011	60.22737430167598	14.033519553072678
477634500	1441066584	31.00788941879364	122.63781577847772	0.2553072625698324	60.293854748603394	13.972067039106197
477634500	1441066585	31.00789020496314	122.63781767006539	0.2569832402234637	60.360335195530695	13.910614525139716
477634500	1441066586	31.007890995777068	122.63781958357686	0.258659217877095	60.42681564245811	13.849162011173236
477634500	1441066587	31.007891791095012	122.63782151865388	0.26033519553072626	60.493296089385524	13.787709497206755
477634500	1441066588	31.00789259077647	122.63782347493823	0.26201117318435757	60.559776536312825	13.726256983240274
477634500	1441066589	31.007893394681037	122.63782545207168	0.2636871508379888	60.62625698324024	13.664804469273793
477634500	1441066590	31.007894202668233	122.63782744969596	0.26536312849162014	60.6927374301676	13.603351955307314
477634500	1441066591	31.007895014597604	122.63782946745289	0.2670391061452514	60.759217877094954	13.541899441340833
477634500	1441066592	31.0078958303287	122.63783150498418	0.2687150837988827	60.82569832402237	13.480446927374352
477634500	1441066593	31.007896649721076	122.63783356193159	0.27039106145251396	60.89217877094973	13.418994413407873
477634500	1441066594	31.007897472634284	122.63783563793693	0.27206703910614527	60.958659217877084	13.357541899441392
477634500	1441066595	31.00789829892784	122.6378377326419	0.2737430167597765	61.0251396648045	13.296089385474913
477634500	1441066596	31.007899128461336	122.6378398456883	0.27541899441340784	61.0916201117318	13.23463687150843
477634500	1441066597	31.00789996109428	122.63784197671791	0.27709497206703915	61.158100558659214	13.173184357541952
477634500	1441066598	31.007900796686236	122.63784412537245	0.2787709497206704	61.22458100558663	13.11173184357547
477634500	1441066599	31.007901635096758	122.63784629129371	0.28044692737430166	61.29106145251393	13.05027932960899
477634500	1441066600	31.007902476185375	122.63784847412344	0.28212290502793297	61.357541899441344	12.98882681564251
477634500	1441066601	31.007903319811646	122.63785067350342	0.2837988826815643	61.42402234636876	12.92737430167603
477634500	1441066602	31.007904165835118	122.63785288907539	0.28547486033519553	61.49050279329606	12.865921787709548
477634500	1441066603	31.007905014115337	122.63785512048113	0.2871508379888268	61.556983240223474	12.804469273743068
477634500	1441066604	31.007905864511844	122.63785736736239	0.2888268156424581	61.62346368715089	12.743016759776589
477634500	1441066605	31.007906716884204	122.63785962936095	0.2905027932960894	61.68994413407819	12.681564245810108
477634500	1441066606	31.007907571091938	122.63786190611852	0.29217877094972067	61.756424581005604	12.620111731843627
477634500	1441066607	31.007908426994614	122.63786419727694	0.293854748603352	61.82290502793296	12.558659217877146
477634500	1441066608	31.007909284451763	122.6378665024779	0.29553072625698323	61.88938547486032	12.497206703910667
477634500	1441066609	31.00791014332296	122.6378688213632	0.29720670391061454	61.95586592178773	12.435754189944186
477634500	1441066610	31.00791100346773	122.63787115357462	0.2988826815642458	62.02234636871509	12.374301675977705
477634500	1441066611	31.007911864745616	122.63787349875389	0.3005586592178771	62.08882681564245	12.312849162011226
477634500	1441066612	31.00791272701617	122.63787585654276	0.3022346368715084	62.15530726256986	12.251396648044745
477634500	1441066613	31.007913590138962	122.63787822658303	0.3039106145251397	62.22178770949722	12.189944134078264
477634500	1441066614	31.007914453973502	122.63788060851647	0.30558659217877093	62.28826815642458	12.128491620111783
477634500	1441066615	31.007915318379368	122.63788300198478	0.30726256983240224	62.35474860335199	12.067039106145304
477634500	1441066616	31.00791618321609	122.63788540662976	0.30893854748603355	62.421229050279294	12.005586592178823
477634500	1441066617	31.007917048343227	122.63788782209318	0.3106145251396648	62.48770949720671	11.944134078212342
477634500	1441066618	31.007917913620325	122.63789024801679	0.31229050279329607	62.55418994413412	11.882681564245862
477634500	1441066619	31.007918778906905	122.63789268404234	0.3139664804469274	62.620670391061424	11.821229050279381
477634500	1441066620	31.00791964406256	122.63789512981164	0.3156424581005587	62.68715083798884	11.7597765363129
477634500	1441066621	31.0079205089468	122.63789758496641	0.31731843575418994	62.753631284916196	11.69832402234642
477634500	1441066622	31.0079213734192	122.6379000491484	0.31899441340782125	62.820111731843554	11.63687150837994
477634500	1441066623	31.00792223733929	122.63790252199938	0.3206703910614525	62.88659217877097	11.57541899441346
477634500	1441066624	31.00792310056661	122.63790500316115	0.3223463687150838	62.953072625698326	11.51396648044698
477634500	1441066625	31.007923962960746	122.63790749227543	0.3240223463687151	63.01955307262568	11.452513966480499
477634500	1441066626	31.007924824381195	122.63790998898402	0.3256983240223464	63.0860335195531	11.39106145251402
477634500	1441066627	31.007925684687535	122.63791249292865	0.3273743016759777	63.152513966480456	11.329608938547537
477634500	1441066628	31.007926543739313	122.63791500375108	0.32905027932960895	63.21899441340781	11.268156424581058
477634500	1441066629	31.007927401396067	122.63791752109306	0.3307262569832402	63.28547486033523	11.206703910614577
477634500	1441066630	31.00792825751736	122.63792004459638	0.3324022346368715	63.351955307262585	11.145251396648097
477634500	1441066631	31.00792911196272	122.63792257390283	0.33407821229050283	63.41843575418994	11.083798882681615
477634500	1441066632	31.007929964591725	122.6379251086541	0.3357541899441341	63.48491620111736	11.022346368715136
477634500	1441066633	31.00793081526388	122.63792764849202	0.33743016759776534	63.551396648044715	10.960893854748655
477634500	1441066634	31.007931663838754	122.63793019305828	0.33910614525139665	63.61787709497207	10.899441340782175
477634500	1441066635	31.007932510175916	122.6379327419947	0.34078212290502796	63.68435754189943	10.837988826815693
477634500	1441066636	31.007933354134877	122.63793529494302	0.3424581005586592	63.750837988826845	10.776536312849215
477634500	1441066637	31.00793419557521	122.637937851545	0.3441340782122905	63.8173184357542	10.715083798882732
477634500	1441066638	31.00793503435645	122.63794041144241	0.3458100558659218	63.88379888268156	10.653631284916253
477634500	1441066639	31.007935870338173	122.63794297427701	0.3474860335195531	63.950279329608975	10.592178770949772
477634500	1441066640	31.007936703379876	122.63794553969053	0.34916201117318435	64.01675977653633	10.530726256983293
477634500	1441066641	31.00793753334115	122.63794810732477	0.35083798882681566	64.08324022346369	10.469273743016812
477634500	1441066642	31.007938360081535	122.63795067682149	0.35251396648044697	64.14972067039105	10.407821229050331
477634500	1441066643	31.00793918346056	122.63795324782244	0.3541899441340782	64.21620111731846	10.346368715083852
477634500	1441066644	31.00794000333779	122.63795581996938	0.3558659217877095	64.28268156424582	10.28491620111737
477634500	1441066645	31.00794081957278	122.63795839290404	0.3575418994413408	64.34916201117318	10.22346368715089
477634500	1441066646	31.00794163202507	122.63796096626824	0.3592178770949721	64.41564245810054	10.162011173184409
477634500	1441066647	31.007942440554185	122.63796353970373	0.36089385474860336	64.48212290502795	10.10055865921793
477634500	1441066648	31.007943245019707	122.63796611285224	0.3625698324022346	64.54860335195531	10.039106145251449
477634500	1441066649	31.007944045281175	122.63796868535553	0.3642458100558659	64.61508379888267	9.977653631284968
477634500	1441066650	31.00794484119812	122.63797125685538	0.36592178770949724	64.68156424581008	9.916201117318488
477634500	1441066651	31.007945632630122	122.63797382699359	0.3675977653631285	64.74804469273744	9.854748603352007
477634500	1441066652	31.00794641943671	122.63797639541184	0.36927374301675975	64.8145251396648	9.793296089385526
477634500	1441066653	31.00794720147743	122.63797896175193	0.37094972067039106	64.88100558659221	9.731843575419045
477634500	1441066654	31.007947978611835	122.63798152565563	0.37262569832402237	64.94748603351957	9.670391061452566
477634500	1441066655	31.007948750699473	122.63798408676469	0.3743016759776536	65.01396648044692	9.608938547486085
477634500	1441066656	31.007949517599894	122.63798664472085	0.37597765363128494	65.08044692737434	9.547486033519604
477634500	1441066657	31.007950279172658	122.63798919916594	0.37765363128491625	65.1469273743017	9.486033519553125
477634500	1441066658	31.007951035277284	122.63799174974164	0.3793296089385475	65.21340782122905	9.424581005586644
477634500	1441066659	31.00795178577335	122.63799429608976	0.38100558659217876	65.27988826815647	9.363128491620165
477634500	1441066660	31.007952530520388	122.63799683785204	0.38268156424581007	65.34636871508377	9.301675977653682
477634500	1441066661	31.007953269377946	122.63799937467024	0.3843575418994414	65.41284916201118	9.240223463687204
477634500	1441066662	31.0079540022056	122.63800190618612	0.38603351955307263	65.4793296089386	9.178770949720722
477634500	1441066663	31.007954728862863	122.63800443204146	0.3877094972067039	65.5458100558659	9.117318435754243
477634500	1441066664	31.00795544920929	122.63800695187801	0.3893854748603352	65.61229050279331	9.055865921787762
477634500	1441066665	31.007956163104442	122.63800946533753	0.3910614525139665	65.67877094972073	8.994413407821282
477634500	1441066666	31.007956870407867	122.63801197206176	0.39273743016759777	65.74525139664803	8.9329608938548
477634500	1441066667	31.007957570979105	122.63801447169251	0.394413407821229	65.81173184357544	8.87150837988832
477634500	1441066668	31.00795826467772	122.6380169638715	0.39608938547486033	65.8782122905028	8.810055865921841
477634500	1441066669	31.007958951363246	122.63801944824048	0.39776536312849164	65.94469273743016	8.74860335195536
477634500	1441066670	31.00795963089523	122.63802192444123	0.3994413407821229	66.01117318435757	8.687150837988879
477634500	1441066671	31.00796030313324	122.63802439211555	0.4011173184357542	66.07765363128493	8.625698324022398
477634500	1441066672	31.007960967936818	122.63802685090513	0.4027932960893855	66.14413407821229	8.564245810055919
477634500	1441066673	31.007961625165485	122.63802930045178	0.4044692737430168	66.2106145251397	8.502793296089438
477634500	1441066674	31.00796227467882	122.63803174039724	0.40614525139664803	66.277094972067	8.441340782122957
477634500	1441066675	31.007962916336385	122.63803417038325	0.40782122905027934	66.34357541899442	8.379888268156478
477634500	1441066676	31.007963549997708	122.63803659005161	0.40949720670391065	66.41005586592183	8.318435754189997
477634500	1441066677	31.007964175522314	122.63803899904407	0.4111731843575419	66.47653631284913	8.256983240223516
477634500	1441066678	31.007964792769783	122.63804139700238	0.41284916201117317	66.54301675977655	8.195530726257035
477634500	1441066679	31.007965401599684	122.63804378356829	0.4145251396648045	66.60949720670396	8.134078212290555
477634500	1441066680	31.007966001871516	122.6380461583836	0.4162011173184358	66.67597765363126	8.072625698324075
477634500	1441066681	31.007966593444866	122.63804852109004	0.41787709497206704	66.74245810055868	8.011173184357594
477634500	1441066682	31.00796717617927	122.63805087132934	0.4195530726256983	66.8089385474861	7.949720670391113
477634500	1441066683	31.00796774993428	122.63805320874333	0.4212290502793296	66.8754189944134	7.888268156424633
477634500	1441066684	31.007968314569425	122.63805553297374	0.4229050279329609	66.94189944134081	7.826815642458152
477634500	1441066685	31.007968869944285	122.63805784366231	0.4245810055865922	67.00837988826817	7.765363128491672
477634500	1441066686	31.00796941591839	122.63806014045082	0.42625698324022343	67.07486033519552	7.703910614525191
477634500	1441066687	31.00796995235131	122.63806242298102	0.42793296089385474	67.14134078212294	7.642458100558711
477634500	1441066688	31.007970479102568	122.63806469089471	0.42960893854748605	67.2078212290503	7.58100558659223
477634500	1441066689	31.007970996031734	122.63806694383356	0.4312849162011173	67.27430167597765	7.51955307262575
477634500	1441066690	31.00797150299834	122.63806918143942	0.4329608938547486	67.34078212290507	7.45810055865927
477634500	1441066691	31.00797199986194	122.63807140335402	0.43463687150837993	67.40726256983237	7.396648044692789
477634500	1441066692	31.007972486482107	122.6380736092191	0.4363128491620112	67.47374301675978	7.335195530726309
477634500	1441066693	31.007972962718352	122.63807579867644	0.43798882681564244	67.5402234636872	7.273743016759828
477634500	1441066694	31.007973428430255	122.63807797136782	0.43966480446927375	67.6067039106145	7.212290502793348
477634500	1441066695	31.007973883477355	122.63808012693497	0.44134078212290506	67.67318435754191	7.150837988826867
477634500	1441066696	31.007974327719197	122.63808226501965	0.4430167597765363	67.73966480446933	7.089385474860388
477634500	1441066697	31.00797476101533	122.6380843852636	0.4446927374301676	67.80614525139663	7.027932960893907
477634500	1441066698	31.007975183225312	122.63808648730863	0.4463687150837989	67.87262569832404	6.966480446927427
477634500	1441066699	31.007975594208695	122.6380885707965	0.4480446927374302	67.9391061452514	6.905027932960946
477634500	1441066700	31.00797599382501	122.63809063536891	0.44972067039106145	68.00558659217876	6.843575418994466
477634500	1441066701	31.007976381933833	122.63809268066767	0.45139664804469276	68.07206703910617	6.782122905027986
477634500	1441066702	31.007976758394694	122.63809470633453	0.453072625698324	68.13854748603353	6.720670391061505
477634500	1441066703	31.00797712306715	122.63809671201128	0.4547486033519553	68.20502793296089	6.659217877095025
477634500	1441066704	31.007977475810733	122.6380986973396	0.4564245810055866	68.2715083798883	6.597765363128544
477634500	1441066705	31.007977816485017	122.63810066196132	0.4581005586592179	68.33798882681566	6.536312849162064
477634500	1441066706	31.00797814494955	122.63810260551816	0.45977653631284915	68.40446927374302	6.474860335195583
477634500	1441066707	31.00797846106386	122.63810452765192	0.46145251396648046	68.47094972067043	6.413407821229103
477634500	1441066708	31.00797876468753	122.63810642800432	0.4631284916201117	68.53743016759779	6.351955307262623
477634500	1441066709	31.00797905568007	122.63810830621715	0.464804469273743	68.60391061452515	6.290502793296142
477634500	1441066710	31.007979333901073	122.63811016193215	0.4664804469273743	68.67039106145256	6.229050279329662
477634500	1441066711	31.00797959921005	122.63811199479109	0.4681564245810056	68.73687150837992	6.167597765363181
477634500	1441066712	31.00797985146657	122.63811380443573	0.4698324022346369	68.80335195530728	6.1061452513967005
477634500	1441066713	31.007980090530182	122.63811559050782	0.47150837988826816	68.86983240223464	6.0446927374302195
477634500	1441066714	31.00798031626044	122.63811735264913	0.47318435754189947	68.93631284916205	5.983240223463739
477634500	1441066715	31.007980528516875	122.63811909050143	0.4748603351955307	69.00279329608941	5.921787709497259
477634500	1441066716	31.007980727159055	122.63812080370646	0.47653631284916204	69.06927374301677	5.860335195530778
477634500	1441066717	31.007980912046516	122.63812249190599	0.4782122905027933	69.13575418994418	5.798882681564298
477634500	1441066718	31.007981083038825	122.63812415474176	0.4798882681564246	69.20223463687154	5.737430167597817
477634500	1441066719	31.007981239995527	122.63812579185557	0.48156424581005586	69.2687150837989	5.675977653631337
477634500	1441066720	31.007981382776155	122.63812740288915	0.48324022346368717	69.33519553072625	5.614525139664856
477634500	1441066721	31.00798151124027	122.63812898748428	0.4849162011173184	69.40167597765367	5.553072625698376
477634500	1441066722	31.007981625247425	122.6381305452827	0.48659217877094973	69.46815642458103	5.491620111731896
477634500	1441066723	31.00798172465717	122.63813207592618	0.488268156424581	69.53463687150838	5.430167597765415
477634500	1441066724	31.007981809329056	122.63813357905647	0.4899441340782123	69.6011173184358	5.368715083798935
477634500	1441066725	31.00798187912262	122.63813505431533	0.49162011173184356	69.66759776536315	5.307262569832454
477634500	1441066726	31.007981933897423	122.63813650134456	0.49329608938547487	69.73407821229051	5.245810055865974
477634500	1441066727	31.00798197351301	122.63813791978588	0.4949720670391062	69.80055865921787	5.1843575418994945
477634500	1441066728	31.00798199782894	122.63813930928106	0.49664804469273743	69.86703910614528	5.122905027933014
477634500	1441066729	31.00798200670475	122.63814066947182	0.49832402234636874	69.93351955307264	5.061452513966533
477634500	1441066730	31.007982000000002	122.63814200000002	0.5	70.0	5.000000000000053
477634500	1441066731	31.007981977632696	122.63814330053462	0.4989010989010989	71.49450549450552	4.879120879120931
477634500	1441066732	31.0079819397547	122.638144570854	0.4978021978021978	72.98901098901104	4.758241758241811
477634500	1441066733	31.00798188657636	122.63814581076366	0.4967032967032967	74.4835164835165	4.63736263736269
477634500	1441066734	31.00798181830798	122.63814702006928	0.4956043956043956	75.97802197802196	4.516483516483571
477634500	1441066735	31.007981735159895	122.63814819857642	0.4945054945054945	77.47252747252747	4.39560439560445
477634500	1441066736	31.007981637342446	122.63814934609067	0.49340659340659343	78.96703296703299	4.274725274725331
477634500	1441066737	31.00798152506594	122.63815046241763	0.49230769230769234	80.46153846153851	4.15384615384621
477634500	1441066738	31.00798139854074	122.63815154736292	0.4912087912087912	81.95604395604397	4.032967032967089
477634500	1441066739	31.00798125797713	122.6381526007321	0.4901098901098901	83.45054945054949	3.9120879120879697
477634500	1441066740	31.007981103585468	122.63815362233079	0.489010989010989	84.94505494505495	3.791208791208849
477634500	1441066741	31.00798093557609	122.63815461196455	0.4879120879120879	86.43956043956047	3.670329670329729
477634500	1441066742	31.007980754159284	122.63815556943904	0.4868131868131868	87.93406593406593	3.549450549450609
477634500	1441066743	31.007980559545405	122.63815649455981	0.4857142857142857	89.42857142857144	3.4285714285714888
477634500	1441066744	31.007980351944795	122.63815738713245	0.4846153846153846	90.92307692307696	3.3076923076923688
477634500	1441066745	31.007980131567756	122.63815824696256	0.4835164835164835	92.41758241758248	3.1868131868132483
477634500	1441066746	31.007979898624644	122.63815907385576	0.4824175824175824	93.91208791208788	3.0659340659341283
477634500	1441066747	31.007979653325748	122.63815986761763	0.48131868131868133	95.4065934065934	2.9450549450550083
477634500	1441066748	31.007979395881424	122.63816062805378	0.48021978021978023	96.90109890109892	2.8241758241758883
477634500	1441066749	31.007979126501994	122.63816135496978	0.47912087912087914	98.39560439560444	2.7032967032967683
477634500	1441066750	31.007978845397783	122.63816204817127	0.47802197802197804	99.8901098901099	2.582417582417648
477634500	1441066751	31.007978552779136	122.63816270746379	0.47692307692307695	101.38461538461542	2.4615384615385274
477634500	1441066752	31.00797824885636	122.63816333265297	0.47582417582417585	102.87912087912088	2.3406593406594074
477634500	1441066753	31.007977933839786	122.6381639235444	0.4747252747252747	104.37362637362645	2.2197802197802874
477634500	1441066754	31.00797760793976	122.63816447994367	0.4736263736263736	105.86813186813191	2.0989010989011674
477634500	1441066755	31.00797727136658	122.63816500165639	0.4725274725274725	107.36263736263732	1.9780219780220472
477634500	1441066756	31.007976924330592	122.63816548848814	0.4714285714285714	108.85714285714289	1.8571428571429272
477634500	1441066757	31.007976567042128	122.63816594024453	0.4703296703296703	110.35164835164835	1.736263736263807
477634500	1441066758	31.00797619971151	122.63816635673115	0.46923076923076923	111.84615384615387	1.6153846153846865
477634500	1441066759	31.00797582254906	122.63816673775361	0.46813186813186813	113.34065934065933	1.4945054945055665
477634500	1441066760	31.00797543576514	122.63816708311747	0.46703296703296704	114.8351648351649	1.3736263736264462
477634500	1441066761	31.00797503957002	122.63816739262836	0.46593406593406594	116.32967032967036	1.2527472527473262
477634500	1441066762	31.00797463417407	122.63816766609187	0.46483516483516485	117.82417582417582	1.131868131868206
477634500	1441066763	31.007974219787595	122.63816790331359	0.46373626373626375	119.31868131868134	1.010989010989086
477634500	1441066764	31.007973796620934	122.63816810409914	0.46263736263736266	120.8131868131868	0.8901098901099659
477634500	1441066765	31.00797336488443	122.63816826825408	0.46153846153846156	122.30769230769238	0.7692307692308458
477634500	1441066766	31.007972924788373	122.63816839558402	0.46043956043956047	123.80219780219784	0.6483516483517257
477634500	1441066767	31.007972476543127	122.63816848589455	0.4593406593406594	125.29670329670324	0.5274725274726056
477634500	1441066768	31.007972020359006	122.63816853899128	0.4582417582417583	126.79120879120882	0.4065934065934855
477634500	1441066769	31.00797155644632	122.63816855467982	0.45714285714285713	128.28571428571428	0.2857142857143654
477634500	1441066770	31.007971085015427	122.63816853276575	0.45604395604395603	129.78021978021985	0.1648351648352453
477634500	1441066771	31.007970606276647	122.63816847305465	0.45494505494505494	131.27472527472526	0.043956043956124416
477634500	1441066772	31.00797012044029	122.63816837535215	0.45384615384615384	132.76923076923072	359.923076923077
477634500	1441066773	31.007969627716697	122.63816823946382	0.45274725274725275	134.2637362637363	359.8021978021979
477634500	1441066774	31.00796912831619	122.63816806519527	0.45164835164835165	135.75824175824175	359.68131868131877
477634500	1441066775	31.0079686224491	122.6381678523521	0.45054945054945056	137.25274725274727	359.56043956043965
477634500	1441066776	31.007968110325756	122.63816760073989	0.44945054945054946	138.74725274725273	359.4395604395605
477634500	1441066777	31.007967592156486	122.63816731016423	0.44835164835164837	140.2417582417583	359.3186813186814
477634500	1441066778	31.007967068151604	122.63816698043077	0.4472527472527473	141.73626373626377	359.1978021978023
477634500	1441066779	31.00796653852145	122.63816661134506	0.4461538461538462	143.23076923076923	359.07692307692315
477634500	1441066780	31.007966003476348	122.63816620271271	0.4450549450549451	144.72527472527474	358.956043956044
477634500	1441066781	31.007965463226636	122.6381657543393	0.443956043956044	146.2197802197802	358.8351648351649
477634500	1441066782	31.00796491798263	122.63816526603047	0.44285714285714284	147.71428571428578	358.7142857142858
477634500	1441066783	31.007964367954653	122.63816473759177	0.44175824175824174	149.20879120879118	358.59340659340666
477634500	1441066784	31.007963813353037	122.63816416882882	0.44065934065934065	150.70329670329676	358.4725274725276
477634500	1441066785	31.00796325438812	122.63816355954722	0.43956043956043955	152.19780219780216	358.35164835164846
477634500	1441066786	31.0079626912702	122.63816290955252	0.43846153846153846	153.69230769230762	358.23076923076934
477634500	1441066787	31.00796212420963	122.63816221865041	0.43736263736263736	155.1868131868132	358.1098901098902
477634500	1441066788	31.007961553416738	122.6381614866464	0.43626373626373627	156.68131868131866	357.9890109890111
477634500	1441066789	31.007960979101824	122.63816071334614	0.4351648351648352	158.17582417582423	357.86813186813197
477634500	1441066790	31.007960401475245	122.6381598985552	0.4340659340659341	159.6703296703297	357.74725274725284
477634500	1441066791	31.007959820747313	122.63815904207917	0.432967032967033	161.16483516483527	357.6263736263737
477634500	1441066792	31.00795923712836	122.63815814372369	0.4318681318681319	162.65934065934073	357.5054945054946
477634500	1441066793	31.007958650828716	122.63815720329431	0.4307692307692308	164.1538461538462	357.3846153846155
477634500	1441066794	31.007958062058687	122.63815622059664	0.4296703296703297	165.64835164835165	357.26373626373635
477634500	1441066795	31.007957471028607	122.63815519543633	0.4285714285714286	167.1428571428571	357.1428571428572
477634500	1441066796	31.00795687794883	122.63815412761888	0.4274725274725275	168.63736263736268	357.0219780219781
477634500	1441066797	31.007956283029642	122.63815301694994	0.4263736263736264	170.13186813186815	356.901098901099
477634500	1441066798	31.007955686481402	122.63815186323514	0.4252747252747253	171.6263736263736	356.7802197802199
477634500	1441066799	31.007955088514432	122.63815066628	0.4241758241758242	173.12087912087918	356.6593406593408
477634500	1441066800	31.00795448933904	122.63814942589018	0.4230769230769231	174.61538461538464	356.53846153846166
477634500	1441066801	31.007953889165563	122.63814814187124	0.421978021978022	176.1098901098901	356.41758241758254
477634500	1441066802	31.007953288204323	122.6381468140288	0.4208791208791209	177.60439560439556	356.2967032967034
477634500	1441066803	31.007952686665668	122.63814544216845	0.4197802197802198	179.09890109890102	356.1758241758243
477634500	1441066804	31.00795208475988	122.63814402609579	0.4186813186813187	180.5934065934066	356.05494505494516
477634500	1441066805	31.007951482697308	122.63814256561642	0.4175824175824176	182.08791208791206	355.93406593406604
477634500	1441066806	31.007950880688313	122.63814106053592	0.4164835164835165	183.58241758241763	355.8131868131869
477634500	1441066807	31.00795027894316	122.63813951065988	0.4153846153846154	185.0769230769231	355.6923076923078
477634500	1441066808	31.007949677672215	122.63813791579395	0.4142857142857143	186.57142857142867	355.57142857142867
477634500	1441066809	31.007949077085787	122.63813627574368	0.4131868131868132	188.06593406593413	355.45054945054954
477634500	1441066810	31.00794847739422	122.63813459031466	0.4120879120879121	189.56043956043948	355.3296703296704
477634500	1441066811	31.007947878807823	122.63813285931252	0.41098901098901097	191.05494505494505	355.2087912087913
477634500	1441066812	31.00794728153692	122.63813108254284	0.4098901098901099	192.5494505494505	355.0879120879122
477634500	1441066813	31.007946685791836	122.63812925981121	0.4087912087912088	194.0439560439561	354.9670329670331
477634500	1441066814	31.00794609178292	122.63812739092324	0.4076923076923077	195.53846153846155	354.846153846154
477634500	1441066815	31.00794549972046	122.63812547568455	0.4065934065934066	197.03296703296712	354.72527472527486
477634500	1441066816	31.00794490981482	122.63812351390068	0.4054945054945055	198.52747252747258	354.60439560439573
477634500	1441066817	31.007944322276305	122.63812150537727	0.4043956043956044	200.02197802197804	354.4835164835166
477634500	1441066818	31.00794373731524	122.63811944991988	0.4032967032967033	201.5164835164835	354.3626373626375
477634500	1441066819	31.007943155141948	122.63811734733414	0.4021978021978022	203.01098901098896	354.24175824175836
477634500	1441066820	31.007942575966766	122.63811519742566	0.4010989010989011	204.50549450549443	354.12087912087924
477634500	1441066821	31.00794200000001	122.638113	0.4	206.0	354.0000000000001
477634500	1441066822	31.00794142572235	122.63811075620892	0.40476190476190477	206.47619047619048	353.9523809523811
477634500	1441066823	31.00794084469583	122.63810847258875	0.40952380952380957	206.95238095238096	353.90476190476204
477634500	1441066824	31.00794024675286	122.63810615702202	0.4142857142857143	207.42857142857144	353.857142857143
477634500	1441066825	31.00793962172584	122.63810381739118	0.41904761904761906	207.90476190476193	353.8095238095239
477634500	1441066826	31.007938959447145	122.63810146157874	0.4238095238095238	208.3809523809523	353.7619047619049
477634500	1441066827	31.007938249749188	122.6380990974672	0.4285714285714286	208.8571428571429	353.71428571428584
477634500	1441066828	31.007937482464374	122.63809673293906	0.43333333333333335	209.33333333333326	353.6666666666668
477634500	1441066829	31.007936647425076	122.6380943758768	0.4380952380952381	209.80952380952385	353.61904761904776
477634500	1441066830	31.007935734463718	122.63809203416294	0.44285714285714284	210.28571428571422	353.57142857142867
477634500	1441066831	31.00793473341269	122.63808971567995	0.44761904761904764	210.76190476190482	353.52380952380963
477634500	1441066832	31.007933634104393	122.63808742831034	0.4523809523809524	211.23809523809518	353.4761904761906
477634500	1441066833	31.00793242637122	122.63808517993661	0.45714285714285713	211.71428571428578	353.42857142857156
477634500	1441066834	31.007931100045592	122.63808297844126	0.46190476190476193	212.19047619047615	353.3809523809525
477634500	1441066835	31.00792964495989	122.6380808317068	0.4666666666666667	212.66666666666674	353.3333333333335
477634500	1441066836	31.007928050946518	122.63807874761572	0.4714285714285714	213.1428571428571	353.2857142857144
477634500	1441066837	31.007926307837895	122.6380767340505	0.47619047619047616	213.6190476190477	353.23809523809535
477634500	1441066838	31.00792440546642	122.63807479889365	0.48095238095238096	214.09523809523807	353.1904761904763
477634500	1441066839	31.007922333664492	122.6380729500277	0.4857142857142857	214.57142857142867	353.1428571428573
477634500	1441066840	31.007920082264498	122.6380711953351	0.49047619047619045	215.04761904761904	353.09523809523824
477634500	1441066841	31.007917641098867	122.63806954269837	0.49523809523809526	215.52380952380952	353.04761904761915
477634500	1441066842	31.007914999999997	122.638068	0.5	216.0	353.0000000000001
477634500	1441066843	31.00791216353954	122.63806656816527	0.5	215.88750000000005	352.8750000000001
477634500	1441066844	31.007909195246192	122.6380652202906	0.5	215.77499999999998	352.7500000000001
477634500	1441066845	31.007906173387887	122.63806392251523	0.5	215.6624999999999	352.6250000000001
477634500	1441066846	31.00790317623257	122.63806264097836	0.5	215.54999999999995	352.5000000000001
477634500	1441066847	31.007900282048183	122.63806134181917	0.5	215.4375	352.3750000000001
477634500	1441066848	31.007897569102663	122.6380599911769	0.5	215.32499999999993	352.2500000000001
477634500	1441066849	31.00789511566396	122.6380585551908	0.5	215.21249999999986	352.1250000000001
477634500	1441066850	31.007892999999996	122.638057	0.5	215.0999999999999	352.0000000000001
477634500	1441066851	31.007891276032012	122.63805529900056	0.5	215.21818181818185	351.909090909091
477634500	1441066852	31.007889900294423	122.63805345461563	0.5	215.33636363636356	351.8181818181819
477634500	1441066853	31.007888804974975	122.63805147652519	0.5	215.4545454545455	351.7272727272728
477634500	1441066854	31.007887922261393	122.63804937440918	0.5	215.5727272727272	351.63636363636374
477634500	1441066855	31.00788718434141	122.63804715794761	0.5	215.69090909090903	351.5454545454546
477634500	1441066856	31.007886523402757	122.6380448368204	0.5	215.80909090909086	351.45454545454555
477634500	1441066857	31.00788587163315	122.63804242070759	0.5	215.92727272727268	351.3636363636365
477634500	1441066858	31.00788516122035	122.63803991928914	0.5	216.0454545454545	351.27272727272737
477634500	1441066859	31.007884324352055	122.63803734224507	0.5	216.16363636363633	351.1818181818183
477634500	1441066860	31.007883293216047	122.63803469925534	0.5	216.28181818181815	351.0909090909092
477634500	1441066861	31.007881999999995	122.63803200000001	0.5	216.39999999999998	351.0000000000001
477634500	1441066862	31.00788039515695	122.63802925711663	0.51	216.38999999999987	350.8000000000001
477634500	1441066863	31.0078785022009	122.63802649507302	0.52	216.38	350.6000000000001
477634500	1441066864	31.007876362911166	122.63802374129455	0.53	216.37	350.4000000000001
477634500	1441066865	31.007874019067	122.63802102320665	0.54	216.36	350.2000000000001
477634500	1441066866	31.00787151244773	122.6380183682346	0.55	216.3499999999999	350.0000000000001
477634500	1441066867	31.007868884832643	122.63801580380382	0.5599999999999999	216.34000000000003	349.8000000000001
477634500	1441066868	31.007866178001024	122.63801335733963	0.57	216.33000000000004	349.60000000000014
477634500	1441066869	31.007863433732176	122.63801105626737	0.58	216.31999999999994	349.4000000000001
477634500	1441066870	31.007860693805387	122.63800892801241	0.59	216.30999999999995	349.2000000000001
477634500	1441066871	31.007857999999995	122.63800700000002	0.6	216.29999999999995	349.0000000000001
477634500	1441066872	31.007855388426993	122.63800528970093	0.6142857142857142	216.07142857142856	349.0000000000001
477634500	1441066873	31.00785287252426	122.63800377476737	0.6285714285714286	215.84285714285716	349.0000000000001
477634500	1441066874	31.007850460061373	122.638002422897	0.6428571428571428	215.61428571428576	349.0000000000001
477634500	1441066875	31.007848158807928	122.63800120178743	0.6571428571428571	215.38571428571424	349.0000000000001
477634500	1441066876	31.007845976533492	122.6380000791363	0.6714285714285714	215.15714285714284	349.0000000000001
477634500	1441066877	31.00784392100765	122.63799902264128	0.6857142857142857	214.92857142857144	349.0000000000001
477634500	1441066878	31.007842000000007	122.637998	0.7	214.69999999999993	349.0000000000001
477634500	1441066879	31.007840202382372	122.63799697838108	0.71	214.36	348.8000000000001
477634500	1441066880	31.00783844143571	122.63799592283702	0.72	214.01999999999998	348.60000000000014
477634500	1441066881	31.007836611543205	122.63799479789131	0.73	213.67999999999995	348.4000000000001
477634500	1441066882	31.00783460708803	122.63799356806746	0.74	213.33999999999992	348.2000000000001
477634500	1441066883	31.0078323224534	122.63799219788895	0.75	213.0	348.0000000000001
477634500	1441066884	31.0078296520225	122.63799065187928	0.76	212.65999999999997	347.8000000000001
477634500	1441066885	31.007826490178534	122.63798889456199	0.77	212.32000000000005	347.6000000000001
477634500	1441066886	31.00782273130467	122.63798689046064	0.78	211.9799999999999	347.4000000000001
477634500	1441066887	31.007818269784092	122.63798460409878	0.79	211.64	347.2000000000001
477634500	1441066888	31.007813000000002	122.637982	0.8	211.29999999999995	347.0000000000001
477634500	1441066889	31.007806892755823	122.63797907640898	0.7666666666666667	211.08333333333337	346.8333333333334
477634500	1441066890	31.007800224536137	122.63797596645463	0.7333333333333334	210.86666666666656	346.66666666666674
477634500	1441066891	31.007793348245826	122.6379728369868	0.7	210.64999999999998	346.5000000000001
477634500	1441066892	31.00778661678976	122.63796985485533	0.6666666666666666	210.4333333333334	346.3333333333334
477634500	1441066893	31.00778038307283	122.63796718690983	0.6333333333333333	210.21666666666658	346.1666666666668
477634500	1441066894	31.00777499999999	122.637965	0.6	210.0	346.0000000000001
477634500	1441066895	31.007770710597253	122.6379634234799	0.625	209.89999999999998	345.7500000000001
477634500	1441066896	31.00776731837521	122.63796243672192	0.6499999999999999	209.79999999999995	345.5000000000001
477634500	1441066897	31.00776451696557	122.63796198160297	0.6749999999999999	209.69999999999993	345.2500000000001
477634500	1441066898	31.007761999999992	122.63796200000002	0.7	209.60000000000002	345.0000000000001
477634500	1441066899	31.007759482216255	122.63796234556682	0.725	209.89999999999998	345.0000000000001
477634500	1441066900	31.00775676277632	122.63796251906405	0.75	210.19999999999993	345.0000000000001
477634500	1441066901	31.00775366194823	122.63796193302926	0.775	210.5	345.0000000000001
477634500	1441066902	31.00775	122.63796	0.8	210.80000000000007	345.0000000000001
477634500	1441066903	31.007745713862032	122.63795641976135	0.7333333333333334	211.16666666666674	344.3333333333334
477634500	1441066904	31.007741207114474	122.63795204108757	0.6666666666666666	211.5333333333333	343.66666666666674
477634500	1441066905	31.007737000000002	122.63794800000001	0.6	211.89999999999998	343.0000000000001
477634500	1441066906	31.007733450580567	122.63794508946546	0.6	211.5	343.0000000000001
477634500	1441066907	31.0077302681947	122.6379427302336	0.6	211.10000000000002	343.0000000000001
477634500	1441066908	31.007726999999992	122.63794	0.6	210.70000000000005	343.0000000000001
477634500	1441066909	31.007723393802195	122.63793638429657	0.6499999999999999	211.35000000000002	342.5000000000001
477634500	1441066910	31.007719999999996	122.637933	0.7	212.0	342.0000000000001
477634500	1441066911	31.00771741361186	122.63793101250641	0.72	212.44000000000005	341.8000000000001
477634500	1441066912	31.007715605542113	122.63793014994592	0.74	212.88	341.60000000000014
477634500	1441066913	31.007714390666436	122.63792978113217	0.76	213.32000000000005	341.4000000000001
477634500	1441066914	31.007713583860518	122.63792927487894	0.78	213.76	341.2000000000001
477634500	1441066915	31.007713000000006	122.637928	0.8	214.20000000000005	341.0000000000001
477634500	1441066916	31.007712426743982	122.63792550117037	0.7333333333333334	214.16666666666674	340.6666666666668
477634500	1441066917	31.007711542885225	122.63792202650995	0.6666666666666666	214.13333333333333	340.3333333333334
477634500	1441066918	31.007710000000003	122.63791799999998	0.6	214.10000000000002	340.0000000000001
477634500	1441066919	31.007707600296104	122.63791385120744	0.6333333333333333	214.4666666666667	340.0000000000001
477634500	1441066920	31.00770474850758	122.63791003204227	0.6666666666666666	214.83333333333337	340.0000000000001
477634500	1441066921	31.007701999999995	122.637907	0.7	215.20000000000005	340.0000000000001
477634500	1441066922	31.00769973598133	122.63790507362347	0.725	215.7750000000001	339.7500000000001
477634500	1441066923	31.00769764102878	122.63790401564485	0.75	216.35000000000002	339.5000000000001
477634500	1441066924	31.00769522556184	122.63790344984382	0.775	216.92499999999995	339.2500000000001
477634500	1441066925	31.007692000000002	122.63790300000001	0.8	217.5	339.0000000000001
477634500	1441066926	31.00768767598717	122.63790234233728	0.7333333333333334	218.19999999999993	338.66666666666674
477634500	1441066927	31.00768277006511	122.63790136285581	0.6666666666666666	218.89999999999998	338.3333333333334
477634500	1441066928	31.007677999999995	122.6379	0.6	219.60000000000002	338.0000000000001
477634500	1441066929	31.00767391012811	122.63789815533895	0.6	219.89999999999998	337.66666666666674
477634500	1441066930	31.007670351065926	122.63789558294114	0.6	220.20000000000005	337.3333333333334
477634500	1441066931	31.007667000000005	122.637892	0.6	220.5	337.0000000000001
477634500	1441066932	31.00766365568823	122.6378872970422	0.65	221.17499999999995	336.7500000000001
477634500	1441066933	31.0076606031742	122.63788205792764	0.7	221.85000000000002	336.5000000000001
477634500	1441066934	31.007658249073053	122.6378770398493	0.75	222.52499999999998	336.2500000000001
477634500	1441066935	31.00765699999999	122.63787299999998	0.8	223.19999999999993	336.0000000000001
477634500	1441066936	31.007657042233227	122.63787046143345	0.8	224.23333333333335	335.6666666666668
477634500	1441066937	31.007657680702412	122.63786901064725	0.8	225.26666666666677	335.3333333333335
477634500	1441066938	31.007658	122.637868	0.8	226.30000000000007	335.0000000000001
477634500	1441066939	31.007657307170504	122.6378668378174	0.8	226.63333333333344	334.8333333333335
477634500	1441066940	31.00765579906658	122.63786515629333	0.8	226.9666666666667	334.6666666666668
477634500	1441066941	31.007653894992934	122.63786264358868	0.8	227.29999999999995	334.5000000000001
477634500	1441066942	31.007652014254248	122.63785898786433	0.8	227.63333333333344	334.3333333333334
477634500	1441066943	31.00765057615509	122.63785387728119	0.8	227.9666666666668	334.16666666666674
477634500	1441066944	31.00765	122.637847	0.8	228.30000000000007	334.0000000000001
477634500	1441066945	31.007650428516598	122.63783842563278	0.8	228.77499999999998	333.7500000000001
477634500	1441066946	31.007650898125718	122.6378297495973	0.8	229.25	333.5000000000001
477634500	1441066947	31.007650168671887	122.63782294876312	0.8	229.72500000000002	333.2500000000001
477634500	1441066948	31.007647000000006	122.63782	0.8	230.19999999999993	333.0000000000001
477634500	1441066949	31.007640978907265	122.63782180940676	0.8	230.44999999999993	332.5000000000001
477634500	1441066950	31.007634999999997	122.637825	0.8	230.70000000000005	332.0000000000001
477634500	1441066951	31.007631880894646	122.63782601203167	0.78	230.79999999999995	331.8000000000001
477634500	1441066952	31.007630823437825	122.63782483777246	0.76	230.89999999999998	331.60000000000014
477634500	1441066953	31.007630125533698	122.63782235749737	0.74	231.0	331.4000000000001
477634500	1441066954	31.007628085086367	122.6378194514815	0.72	231.10000000000002	331.2000000000001
477634500	1441066955	31.007622999999995	122.637817	0.7	231.19999999999993	331.0000000000001
477634500	1441066956	31.007614077217735	122.6378155805313	0.7333333333333333	231.66666666666663	330.6666666666668
477634500	1441066957	31.007604159838472	122.63781455936648	0.7666666666666667	232.13333333333333	330.3333333333334
477634500	1441066958	31.007597	122.63781300000001	0.8	232.60000000000002	330.0000000000001
477634500	1441066959	31.00759527204616	122.63781019013875	0.8	232.82500000000005	330.0000000000001
477634500	1441066960	31.007597339145264	122.63780631433903	0.8	233.04999999999995	330.0000000000001
477634500	1441066961	31.00760048667171	122.63780178136967	0.8	233.27499999999998	330.0000000000001
477634500	1441066962	31.007602000000002	122.63779699999999	0.8	233.5	330.0000000000001
477634500	1441066963	31.00759988130963	122.63779233810742	0.75	234.29999999999995	329.5000000000001
477634500	1441066964	31.00759499999999	122.63778800000001	0.7	235.0999999999999	329.0000000000001
477634500	1441066965	31.007588844408875	122.63778412825828	0.7333333333333333	235.66666666666663	328.66666666666674
477634500	1441066966	31.007582511407385	122.637780782123	0.7666666666666667	236.23333333333335	328.3333333333334
477634500	1441066967	31.007576999999998	122.637778	0.8	236.80000000000007	328.0000000000001
477634500	1441066968	31.007573035658325	122.63777576763711	0.8	237.0333333333333	327.6666666666668
477634500	1441066969	31.00757024972256	122.63777386015084	0.8	237.26666666666665	327.3333333333334
477634500	1441066970	31.007568000000006	122.637772	0.8	237.5	327.0000000000001
477634500	1441066971	31.00756575573242	122.63776995762862	0.8066666666666668	237.88666666666666	326.73333333333346
477634500	1441066972	31.00756343189937	122.63776769542149	0.8133333333333334	238.2733333333333	326.4666666666668
477634500	1441066973	31.00756105491492	122.63776522374859	0.8200000000000001	238.65999999999997	326.2000000000001
477634500	1441066974	31.00755865119307	122.63776255297982	0.8266666666666667	239.04666666666674	325.93333333333345
477634500	1441066975	31.007556247147882	122.63775969348517	0.8333333333333334	239.4333333333334	325.6666666666668
477634500	1441066976	31.00755386919338	122.63775665563456	0.8400000000000001	239.82000000000005	325.4000000000001
477634500	1441066977	31.0075515437436	122.63775344979796	0.8466666666666667	240.2066666666667	325.13333333333344
477634500	1441066978	31.007549297212595	122.63775008634528	0.8533333333333334	240.59333333333325	324.8666666666668
477634500	1441066979	31.007547156014375	122.63774657564645	0.86	240.98000000000002	324.60000000000014
477634500	1441066980	31.007545146562993	122.63774292807142	0.8666666666666667	241.36666666666667	324.3333333333334
477634500	1441066981	31.00754329527249	122.63773915399008	0.8733333333333334	241.75333333333333	324.0666666666668
477634500	1441066982	31.007541628556893	122.63773526377238	0.88	242.14	323.8000000000001
477634500	1441066983	31.007540172830257	122.6377312677882	0.8866666666666667	242.52666666666664	323.5333333333335
477634500	1441066984	31.00753895450661	122.63772717640742	0.8933333333333333	242.9133333333333	323.26666666666677
477634500	1441066985	31.007538000000004	122.63772299999998	0.9	243.30000000000007	323.0000000000001
477634500	1441066986	31.007537262260655	122.63771874655365	0.8666666666666667	243.73333333333335	322.3333333333334
477634500	1441066987	31.0075364003836	122.63771441452785	0.8333333333333334	244.16666666666663	321.66666666666674
477634500	1441066988	31.00753500000001	122.63771000000001	0.8	244.60000000000002	321.0000000000001
477634500	1441066989	31.007532779181023	122.63770556489281	0.8	245.13333333333333	320.66666666666674
477634500	1441066990	31.007529985757415	122.63770143450989	0.8	245.66666666666663	320.3333333333334
477634500	1441066991	31.007526999999993	122.63769800000001	0.8	246.19999999999993	320.0000000000001
477634500	1441066992	31.007524190631905	122.63769546432954	0.8500000000000001	246.4749999999999	320.0000000000001
477634500	1441066993	31.00752188018584	122.63769327773588	0.9	246.75	320.0000000000001
477634500	1441066994	31.0075203796469	122.63769070227428	0.95	247.02499999999998	320.0000000000001
477634500	1441066995	31.007520000000003	122.637687	1.0	247.29999999999995	320.0000000000001
477634500	1441066996	31.007520841257445	122.63768166434397	0.9666666666666667	247.56666666666672	319.3333333333334
477634500	1441066997	31.00752215954103	122.63767511424054	0.9333333333333333	247.83333333333326	318.6666666666668
477634500	1441066998	31.007522999999996	122.63766799999999	0.9	248.0999999999999	318.0000000000001
477634500	1441066999	31.007522640154946	122.63766086397217	0.9142857142857143	248.47142857142853	317.71428571428584
477634500	1441067000	31.007521287011365	122.63765381666359	0.9285714285714286	248.84285714285704	317.42857142857156
477634500	1441067001	31.00751937994597	122.63764686061981	0.9428571428571428	249.21428571428567	317.1428571428572
477634500	1441067002	31.007517358335427	122.6376399983863	0.9571428571428572	249.5857142857143	316.85714285714295
477634500	1441067003	31.007515661556457	122.6376332325084	0.9714285714285714	249.9571428571429	316.57142857142867
477634500	1441067004	31.007514728985743	122.63762656553128	0.9857142857142858	250.32857142857142	316.2857142857144
477634500	1441067005	31.007514999999994	122.63762000000001	1.0	250.69999999999993	316.0000000000001
477634500	1441067006	31.007516712927025	122.63761361484731	1.0	250.86666666666667	315.66666666666674
477634500	1441067007	31.007519301899176	122.63760779455676	1.0	251.0333333333333	315.3333333333334
477634500	1441067008	31.00752199999999	122.637603	1.0	251.20000000000005	315.0000000000001
477634500	1441067009	31.007524185501588	122.63759934466172	1.0	251.56666666666672	315.0000000000001
477634500	1441067010	31.0075258174301	122.63759555247857	1.0	251.9333333333334	315.0000000000001
477634500	1441067011	31.007526999999993	122.63759000000002	1.0	252.30000000000007	315.0000000000001
477634500	1441067012	31.007527801160183	122.63758159942984	1.0	252.47500000000002	314.5000000000001
477634500	1441067013	31.007528143798336	122.63757140558928	1.0	252.64999999999998	314.0000000000001
477634500	1441067014	31.0075279145372	122.63756100895408	1.0	252.82499999999993	313.5000000000001
477634500	1441067015	31.007526999999996	122.637552	1.0	252.9999999999999	313.0000000000001
477634500	1441067016	31.007525434552274	122.63754551720348	1.0333333333333334	252.96666666666658	312.6666666666668
477634500	1441067017	31.0075238435273	122.63754089104356	1.0666666666666667	252.9333333333334	312.3333333333334
477634500	1441067018	31.007523	122.63753699999998	1.1	252.9000000000001	312.0000000000001
477634500	1441067019	31.007523433883254	122.63753290448076	1.1	252.77499999999998	311.7500000000001
477634500	1441067020	31.007524702442204	122.63752839260756	1.1	252.64999999999998	311.5000000000001
477634500	1441067021	31.007526119780046	122.63752343443055	1.1	252.52499999999998	311.2500000000001
477634500	1441067022	31.007526999999985	122.63751800000001	1.1	252.39999999999998	311.0000000000001
477634500	1441067023	31.00752678465024	122.63751211345188	1.1	252.73333333333335	310.66666666666674
477634500	1441067024	31.007525425059118	122.63750601526408	1.1	253.0666666666666	310.3333333333334
477634500	1441067025	31.007522999999996	122.63749999999999	1.1	253.39999999999998	310.0000000000001
477634500	1441067026	31.007519657885222	122.63749427343099	1.1333333333333333	253.53333333333342	309.6666666666668
477634500	1441067027	31.007515825682898	122.63748868616052	1.1666666666666667	253.66666666666674	309.3333333333334
477634500	1441067028	31.007512000000002	122.637483	1.2	253.80000000000007	309.0000000000001
477634500	1441067029	31.007508508115944	122.63747692947899	1.2	253.5	308.5000000000001
477634500	1441067030	31.007504999999995	122.63747000000001	1.2	253.19999999999993	308.0000000000001
477634500	1441067031	31.00750112398656	122.63746183206423	1.2	253.15999999999997	307.8000000000001
477634500	1441067032	31.0074971991813	122.63745261569404	1.2	253.1199999999999	307.60000000000014
477634500	1441067033	31.007493712382693	122.63744268329187	1.2	253.07999999999993	307.4000000000001
477634500	1441067034	31.007491150389367	122.6374323672599	1.2	253.03999999999996	307.2000000000001
477634500	1441067035	31.007490000000004	122.63742200000002	1.2	252.9999999999999	307.0000000000001
477634500	1441067036	31.007490455922866	122.6374118800298	1.2	253.43333333333328	306.66666666666674
477634500	1441067037	31.00749154450426	122.63740217033057	1.2	253.86666666666656	306.3333333333334
477634500	1441067038	31.007491999999985	122.637393	1.2	254.29999999999995	306.0000000000001
477634500	1441067039	31.007490967386957	122.63738442346207	1.2	254.4666666666667	305.66666666666674
477634500	1441067040	31.007489234526258	122.63737619644441	1.2	254.63333333333333	305.3333333333334
477634500	1441067041	31.007488000000002	122.63736800000001	1.2	254.80000000000007	305.0000000000001
477634500	1441067042	31.007488118973594	122.63735968538037	1.2333333333333334	254.60000000000002	304.6666666666668
477634500	1441067043	31.007489072946072	122.63735178463189	1.2666666666666666	254.4000000000001	304.3333333333335
477634500	1441067044	31.007490000000004	122.637345	1.3	254.20000000000005	304.0000000000001
477634500	1441067045	31.007490222582426	122.63733970454985	1.3	254.5250000000001	303.7500000000001
477634500	1441067046	31.00748980059766	122.63733495462468	1.3	254.85000000000002	303.5000000000001
477634500	1441067047	31.007488978314115	122.63732947738718	1.3	255.17499999999995	303.2500000000001
477634500	1441067048	31.007487999999995	122.637322	1.3	255.5	303.0000000000001
477634500	1441067049	31.007487051717508	122.63731181116036	1.3	255.69999999999993	302.66666666666674
477634500	1441067050	31.00748608670607	122.63730044570369	1.3	255.9000000000001	302.3333333333334
477634500	1441067051	31.007484999999992	122.63729000000001	1.3	256.1	302.0000000000001
477634500	1441067052	31.007483681369735	122.63728195569865	1.35	256.04999999999995	301.5000000000001
477634500	1441067053	31.007481999527883	122.63727533556694	1.4	256.0	301.0000000000001
477634500	1441067054	31.007479817922185	122.63726854765171	1.45	255.95000000000016	300.5000000000001
477634500	1441067055	31.00747699999999	122.63726000000001	1.5	255.9000000000001	300.0000000000001
477634500	1441067056	31.00747354558404	122.63724881844958	1.5	255.75	299.5000000000001
477634500	1441067057	31.007469999999994	122.637237	1.5	255.60000000000002	299.0000000000001
477634500	1441067058	31.007466907923604	122.63722673151338	1.5	255.63749999999993	298.7500000000001
477634500	1441067059	31.007464265925055	122.6372180881426	1.5	255.67499999999995	298.5000000000001
477634500	1441067060	31.007461933547933	122.63721061711342	1.5	255.71249999999998	298.2500000000001
477634500	1441067061	31.007459770335657	122.63720386565171	1.5	255.75	298.0000000000001
477634500	1441067062	31.007457635831543	122.63719738098342	1.5	255.78750000000002	297.7500000000001
477634500	1441067063	31.00745538957884	122.63719071033461	1.5	255.82500000000005	297.5000000000001
477634500	1441067064	31.007452891120646	122.63718340093139	1.5	255.86250000000007	297.2500000000001
477634500	1441067065	31.00744999999999	122.637175	1.5	255.9000000000001	297.0000000000001
477634500	1441067066	31.00744673997854	122.6371653984594	1.5	255.63333333333333	296.66666666666674
477634500	1441067067	31.0074437916932	122.63715586199889	1.5	255.36666666666667	296.3333333333334
477634500	1441067068	31.00744200000001	122.637148	1.5	255.10000000000002	296.0000000000001
477634500	1441067069	31.007441838902157	122.63714284574809	1.5	255.0	295.6666666666668
477634500	1441067070	31.007442298989897	122.63713912814573	1.5	254.89999999999998	295.3333333333335
477634500	1441067071	31.007441999999998	122.637135	1.5	254.80000000000007	295.0000000000001
477634500	1441067072	31.007439911544072	122.63712901352245	1.525	255.14999999999998	294.5000000000001
477634500	1441067073	31.00743640273404	122.6371213185416	1.55	255.5	294.0000000000001
477634500	1441067074	31.007432192556966	122.63711246429	1.5750000000000002	255.85000000000002	293.5000000000001
477634500	1441067075	31.007428	122.637103	1.6	256.19999999999993	293.0000000000001
477634500	1441067076	31.007424443386615	122.63709353271028	1.6333333333333333	255.5666666666666	292.66666666666674
477634500	1441067077	31.007421738385073	122.63708490068628	1.6666666666666667	254.93333333333328	292.3333333333334
477634500	1441067078	31.00742	122.637078	1.7	254.29999999999995	292.0000000000001
477634500	1441067079	31.00741923366245	122.63707329497235	1.7	254.2499999999999	291.7500000000001
477634500	1441067080	31.00741900650853	122.63706952291959	1.7	254.19999999999993	291.5000000000001
477634500	1441067081	31.00741877610041	122.637064989407	1.7	254.14999999999998	291.2500000000001
477634500	1441067082	31.007417999999998	122.637058	1.7	254.10000000000002	291.0000000000001
477634500	1441067083	31.007416358985083	122.63704758796538	1.6666666666666667	254.63333333333333	290.3333333333334
477634500	1441067084	31.007414426698467	122.63703569737467	1.6333333333333333	255.16666666666663	289.66666666666674
477634500	1441067085	31.007412999999985	122.637025	1.6	255.69999999999993	289.0000000000001
477634500	1441067086	31.007412558776927	122.63701729920533	1.625	255.625	288.7500000000001
477634500	1441067087	31.00741231502291	122.63701092472344	1.65	255.54999999999995	288.5000000000001
477634500	1441067088	31.007411163757585	122.6370033378797	1.675	255.4749999999999	288.2500000000001
477634500	1441067089	31.007407999999998	122.63699200000002	1.7	255.39999999999998	288.0000000000001
477634500	1441067090	31.007403000000004	122.63697700000002	1.7	254.0000000000001	288.0000000000001
477634500	1441067091	31.0074001879576	122.63696637239384	1.72	254.1400000000001	287.60000000000014
477634500	1441067092	31.00739976139412	122.63696052026305	1.74	254.2800000000001	287.2000000000001
477634500	1441067093	31.007400640852033	122.63695728193511	1.76	254.41999999999996	286.8000000000001
477634500	1441067094	31.007401746873406	122.6369544957381	1.78	254.55999999999995	286.4000000000001
477634500	1441067095	31.007402000000006	122.63695	1.8	254.69999999999993	286.0000000000001
477634500	1441067096	31.00740062272046	122.63694231309279	1.8	254.96666666666658	285.3333333333335
477634500	1441067097	31.00739804531215	122.63693267356284	1.8	255.23333333333335	284.66666666666674
477634500	1441067098	31.007394999999992	122.636923	1.8	255.5	284.0000000000001
477634500	1441067099	31.007392130902176	122.63691480503039	1.8	255.20000000000005	283.66666666666674
477634500	1441067100	31.007389729708144	122.63690797742709	1.8	254.89999999999998	283.3333333333334
477634500	1441067101	31.007387999999995	122.63690200000002	1.8	254.60000000000002	283.0000000000001
477634500	1441067102	31.007387038052453	122.63689630480518	1.825	254.32500000000005	282.7500000000001
477634500	1441067103	31.00738651091116	122.63689012088268	1.85	254.05000000000007	282.5000000000001
477634500	1441067104	31.00738597831433	122.63688262651881	1.875	253.77499999999998	282.2500000000001
477634500	1441067105	31.007385000000003	122.63687300000001	1.9	253.5	282.0000000000001
477634500	1441067106	31.007383210219594	122.63686074885807	1.9	253.79999999999995	281.3333333333334
477634500	1441067107	31.007380541279467	122.6368466976055	1.9	254.10000000000002	280.66666666666674
477634500	1441067108	31.007376999999995	122.636832	1.9	254.4000000000001	280.0000000000001
477634500	1441067109	31.00737273356001	122.63681771473833	1.9	254.5333333333333	279.66666666666674
477634500	1441067110	31.007368450570365	122.63680452027418	1.9	254.66666666666674	279.3333333333334
477634500	1441067111	31.007365	122.636793	1.9	254.80000000000007	279.0000000000001
477634500	1441067112	31.007362972985383	122.63678338842266	1.9249999999999998	254.4000000000001	278.7500000000001
477634500	1441067113	31.0073619293322	122.63677452450885	1.95	254.0	278.5000000000001
477634500	1441067114	31.007361171013013	122.63676489834053	1.975	253.5999999999999	278.2500000000001
477634500	1441067115	31.00735999999999	122.63675299999998	2.0	253.19999999999993	278.0000000000001
477634500	1441067116	31.00735790231971	122.63673792798579	2.0	253.1333333333332	277.3333333333334
477634500	1441067117	31.00735510021884	122.63672121445995	2.0	253.0666666666666	276.66666666666674
477634500	1441067118	31.007351999999997	122.636705	2.0	252.9999999999999	276.0000000000001
477634500	1441067119	31.007348926098935	122.63669096663746	2.0142857142857142	252.85714285714278	275.57142857142867
477634500	1441067120	31.0073458754804	122.63667896222188	2.0285714285714285	252.71428571428567	275.1428571428572
477634500	1441067121	31.007342763241045	122.63666837605747	2.0428571428571427	252.57142857142844	274.7142857142858
477634500	1441067122	31.00733950447726	122.63665859744859	2.0571428571428574	252.42857142857144	274.2857142857144
477634500	1441067123	31.0073360142852	122.63664901569963	2.0714285714285716	252.28571428571433	273.857142857143
477634500	1441067124	31.007332207760843	122.63663902011523	2.085714285714286	252.1428571428571	273.42857142857156
477634500	1441067125	31.007327999999998	122.636628	2.1	252.0	273.0000000000001
477634500	1441067126	31.00732341275545	122.63661572667675	2.1	251.76666666666665	272.6666666666668
477634500	1441067127	31.007318894408947	122.6366034995396	2.1	251.5333333333333	272.3333333333335
477634500	1441067128	31.007315	122.63659300000002	2.1	251.29999999999995	272.0000000000001
477634500	1441067129	31.00731207676128	122.63658521757728	2.1	251.16666666666663	271.6666666666668
477634500	1441067130	31.007309640696132	122.63657837422362	2.1	251.0333333333333	271.3333333333334
477634500	1441067131	31.007307000000004	122.63657	2.1	250.89999999999998	271.0000000000001
477634500	1441067132	31.007303657323966	122.63655826878609	2.125	250.79999999999995	270.7500000000001
477634500	1441067133	31.00729989314369	122.63654392973456	2.1500000000000004	250.69999999999993	270.5000000000001
477634500	1441067134	31.00729618239143	122.63652837581586	2.1750000000000003	250.60000000000002	270.2500000000001
477634500	1441067135	31.007292999999994	122.63651300000001	2.2	250.5	270.0000000000001
477634500	1441067136	31.007290658964845	122.63649901485414	2.2	249.96666666666658	269.3333333333334
477634500	1441067137	31.007288824529628	122.63648691133571	2.2	249.4333333333334	268.6666666666668
477634500	1441067138	31.007287	122.636477	2.2	248.89999999999998	268.0000000000001
477634500	1441067139	31.007284878259068	122.63646924003385	2.2	248.92499999999995	267.7500000000001
477634500	1441067140	31.007282910499235	122.63646218514951	2.2	248.94999999999993	267.5000000000001
477634500	1441067141	31.0072817374899	122.63645403769044	2.2	248.9749999999999	267.2500000000001
477634500	1441067142	31.007281999999996	122.63644300000001	2.2	249.0	267.0000000000001
477634500	1441067143	31.00728393848926	122.63642803112587	2.2333333333333334	248.89999999999998	266.3333333333334
477634500	1441067144	31.00728619218321	122.63641111693494	2.2666666666666666	248.79999999999995	265.66666666666674
477634500	1441067145	31.00728699999999	122.636395	2.3	248.70000000000005	265.0000000000001
477634500	1441067146	31.007285225400473	122.63638165035918	2.3	248.23333333333335	264.6666666666668
477634500	1441067147	31.00728223001134	122.63636994790672	2.3	247.76666666666665	264.3333333333334
477634500	1441067148	31.007279999999994	122.636358	2.3	247.29999999999995	264.0000000000001
477634500	1441067149	31.00727979893596	122.63634468933941	2.3	246.70000000000005	263.5000000000001
477634500	1441067150	31.007280000000005	122.63633200000001	2.3	246.10000000000002	263.0000000000001
477634500	1441067151	31.007278679314997	122.63632195177904	2.32	246.22000000000003	262.60000000000014
477634500	1441067152	31.007275615157862	122.63631360598379	2.34	246.34000000000003	262.2000000000001
477634500	1441067153	31.00727101134347	122.63630528429891	2.36	246.46000000000004	261.8000000000001
477634500	1441067154	31.007265071686227	122.63629530840922	2.38	246.58000000000004	261.4000000000001
477634500	1441067155	31.007258000000007	122.63628199999998	2.4	246.70000000000005	261.0000000000001
477634500	1441067156	31.00724999895343	122.63626448458992	2.4	246.4000000000001	260.66666666666674
477634500	1441067157	31.00724126663741	122.63624510302925	2.4	246.0999999999999	260.3333333333334
477634500	1441067158	31.007232000000002	122.63622699999999	2.4	245.79999999999995	260.0000000000001
477634500	1441067159	31.007222545485046	122.63621262355679	2.433333333333333	245.39999999999998	259.6666666666668
477634500	1441067160	31.007213847513498	122.63620163524905	2.466666666666667	245.0	259.3333333333335
477634500	1441067161	31.007206999999998	122.63619300000002	2.5	244.60000000000002	259.0000000000001
477634500	1441067162	31.0072026594711	122.63618563135707	2.5	244.5	258.7500000000001
477634500	1441067163	31.007199732902823	122.63617823736378	2.5	244.4000000000001	258.5000000000001
477634500	1441067164	31.00719668988322	122.63616947468844	2.5	244.29999999999995	258.2500000000001
477634500	1441067165	31.007192000000003	122.63615800000001	2.5	244.19999999999993	258.0000000000001
477634500	1441067166	31.007184697838806	122.63614299328127	2.5	243.86666666666656	257.3333333333334
477634500	1441067167	31.00717607797922	122.6361257277662	2.5	243.5333333333333	256.66666666666674
477634500	1441067168	31.007168000000004	122.63610799999998	2.5	243.19999999999993	256.0000000000001
477634500	1441067169	31.007161856327382	122.63609130991021	2.5	242.83333333333326	255.6666666666668
477634500	1441067170	31.00715717077422	122.63607597096068	2.5	242.4666666666667	255.33333333333343
477634500	1441067171	31.007153000000002	122.63606200000001	2.5	242.10000000000002	255.0000000000001
477634500	1441067172	31.00714854757224	122.63604933367378	2.525	241.92500000000007	254.5000000000001
477634500	1441067173	31.007143604691006	122.63603758781323	2.55	241.75	254.0000000000001
477634500	1441067174	31.007138109464304	122.63602629804606	2.575	241.57500000000005	253.5000000000001
477634500	1441067175	31.007131999999995	122.636015	2.6	241.4000000000001	253.00000000000009
477634500	1441067176	31.007125311914713	122.63600336217459	2.6	241.06666666666672	252.66666666666674
477634500	1441067177	31.00711847086089	122.6359915845556	2.6	240.73333333333335	252.33333333333343
477634500	1441067178	31.007112	122.63598000000002	2.6	240.39999999999998	252.0000000000001
477634500	1441067179	31.007106279592932	122.63596884727161	2.6	240.05714285714282	251.57142857142867
477634500	1441067180	31.007101118297715	122.63595798876267	2.6	239.71428571428578	251.14285714285722
477634500	1441067181	31.00709618187158	122.63594719277266	2.6	239.37142857142862	250.7142857142858
477634500	1441067182	31.007091136071704	122.63593622760135	2.6	239.02857142857147	250.2857142857144
477634500	1441067183	31.007085646655167	122.63592486154865	2.6	238.6857142857143	249.85714285714295
477634500	1441067184	31.00707937937896	122.63591286291474	2.6	238.34285714285716	249.4285714285715
477634500	1441067185	31.007071999999997	122.6359	2.6	238.0	249.00000000000009
477634500	1441067186	31.007063476244866	122.63588634078752	2.6333333333333333	237.76666666666665	249.00000000000009
477634500	1441067187	31.007054983719442	122.6358731519897	2.666666666666667	237.53333333333342	249.00000000000009
477634500	1441067188	31.007047999999998	122.635862	2.7	237.29999999999995	249.00000000000009
477634500	1441067189	31.00704334053566	122.63585376866259	2.7333333333333334	237.0666666666666	248.66666666666674
477634500	1441067190	31.007039172265383	122.63584661162808	2.7666666666666666	236.83333333333337	248.33333333333343
477634500	1441067191	31.00703300000001	122.635838	2.8	236.5999999999999	248.0000000000001
477634500	1441067192	31.007023057187354	122.63582608567006	2.8	236.17499999999995	247.7500000000001
477634500	1441067193	31.00701049182554	122.63581174367732	2.8	235.7499999999999	247.5000000000001
477634500	1441067194	31.00699718055081	122.63579652984642	2.8	235.32499999999993	247.2500000000001
477634500	1441067195	31.006984999999993	122.63578200000002	2.8	234.89999999999998	247.0000000000001
477634500	1441067196	31.006975382030415	122.63576941097476	2.8	234.5999999999999	246.6666666666668
477634500	1441067197	31.006967979378423	122.63575882366965	2.8	234.29999999999995	246.33333333333343
477634500	1441067198	31.006961999999994	122.63574999999999	2.8	234.0	246.0000000000001
477634500	1441067199	31.006956675689484	122.63574250531919	2.8249999999999997	233.70000000000005	245.7500000000001
477634500	1441067200	31.006951333595097	122.63573511873098	2.8499999999999996	233.39999999999998	245.5000000000001
477634500	1441067201	31.006945324703253	122.63572642277714	2.875	233.0999999999999	245.2500000000001
477634500	1441067202	31.006937999999998	122.635715	2.9	232.79999999999995	245.0000000000001
477634500	1441067203	31.006928945993824	122.63570016641837	2.9	232.33333333333326	245.0000000000001
477634500	1441067204	31.006918691285488	122.63568417195334	2.9	231.86666666666667	245.0000000000001
477634500	1441067205	31.006908000000006	122.63567	2.9	231.4000000000001	245.0000000000001
477634500	1441067206	31.006897601154613	122.6356596616132	2.9	231.16666666666663	244.66666666666677
477634500	1441067207	31.00688808333075	122.63565127849256	2.9	230.9333333333334	244.33333333333343
477634500	1441067208	31.00688000000001	122.635642	2.9	230.70000000000005	244.00000000000009
477634500	1441067209	31.006873485795577	122.63562993120442	2.9	230.20000000000005	244.00000000000009
477634500	1441067210	31.006867000000007	122.635617	2.9	229.70000000000005	244.00000000000009
477634500	1441067211	31.006858995757014	122.6356054633164	2.92	229.62000000000012	243.8000000000001
477634500	1441067212	31.006849577002313	122.63559507139955	2.94	229.54000000000008	243.60000000000008
477634500	1441067213	31.006839260369233	122.63558494782443	2.96	229.46000000000004	243.4000000000001
477634500	1441067214	31.006828562490874	122.63557421616615	2.98	229.3800000000001	243.2000000000001
477634500	1441067215	31.006817999999992	122.635562	3.0	229.30000000000007	243.0000000000001
477634500	1441067216	31.006808004670624	122.63554780511589	3.0	229.10000000000014	243.0000000000001
477634500	1441067217	31.006798668843114	122.63553266616188	3.0	228.89999999999998	243.0000000000001
477634500	1441067218	31.006789999999995	122.63551800000002	3.0	228.70000000000005	243.0000000000001
477634500	1441067219	31.006781965909354	122.63550491856051	3.0	228.51428571428573	242.85714285714295
477634500	1441067220	31.00677437547955	122.63549331404847	3.0	228.32857142857142	242.71428571428584
477634500	1441067221	31.006766997903824	122.63548277373792	3.0	228.1428571428571	242.57142857142867
477634500	1441067222	31.00675960237516	122.63547288490315	3.0	227.9571428571429	242.42857142857153
477634500	1441067223	31.00675195808648	122.63546323481867	3.0	227.7714285714286	242.2857142857144
477634500	1441067224	31.006743834230534	122.63545341075931	3.0	227.5857142857143	242.14285714285728
477634500	1441067225	31.00673499999999	122.635443	3.0	227.39999999999998	242.0000000000001
477634500	1441067226	31.006725288700615	122.63543169582454	3.0	227.25	242.0000000000001
477634500	1441067227	31.006714790091298	122.63541961555087	3.0	227.10000000000002	242.0000000000001
477634500	1441067228	31.00670365804424	122.63540698250543	3.0	226.95000000000005	242.0000000000001
477634500	1441067229	31.006692046431745	122.63539402001447	3.0	226.80000000000007	242.0000000000001
477634500	1441067230	31.006680109126172	122.63538095140403	3.0	226.64999999999998	242.0000000000001
477634500	1441067231	31.006668000000005	122.63536800000001	3.0	226.5000000000001	242.0000000000001
477634500	1441067232	31.00665585604599	122.63535534769962	3.0090909090909093	226.4000000000001	241.90909090909105
477634500	1441067233	31.00664374673776	122.63534301068607	3.018181818181818	226.30000000000007	241.81818181818193
477634500	1441067234	31.00663172466909	122.63533096371411	3.0272727272727273	226.20000000000005	241.72727272727283
477634500	1441067235	31.00661984243385	122.63531918153845	3.0363636363636366	226.10000000000014	241.63636363636374
477634500	1441067236	31.006608152625795	122.63530763891382	3.0454545454545454	226.0000000000001	241.54545454545467
477634500	1441067237	31.006596707838728	122.63529631059488	3.0545454545454547	225.89999999999998	241.45454545454555
477634500	1441067238	31.006585560666416	122.63528517133639	3.0636363636363635	225.79999999999995	241.3636363636365
477634500	1441067239	31.00657476370263	122.63527419589298	3.0727272727272728	225.70000000000005	241.2727272727274
477634500	1441067240	31.00656436954114	122.63526335901933	3.081818181818182	225.60000000000002	241.1818181818183
477634500	1441067241	31.00655443077568	122.63525263547012	3.090909090909091	225.5	241.0909090909092
477634500	1441067242	31.006545000000003	122.63524199999999	3.1	225.39999999999998	241.0000000000001
477634500	1441067243	31.006536079519055	122.63523141490973	3.1	225.30000000000007	240.77777777777789
477634500	1441067244	31.0065274704827	122.63522079268459	3.1	225.20000000000005	240.55555555555569
477634500	1441067245	31.006518923751965	122.6352100333561	3.1	225.10000000000002	240.33333333333343
477634500	1441067246	31.006510190187885	122.63519903695594	3.1	225.0	240.1111111111112
477634500	1441067247	31.006501020651434	122.63518770351592	3.1	224.89999999999998	239.888888888889
477634500	1441067248	31.006491166003542	122.63517593306807	3.1	224.79999999999995	239.6666666666668
477634500	1441067249	31.006480377105117	122.63516362564451	3.1	224.69999999999993	239.44444444444454
477634500	1441067250	31.006468404817007	122.63515068127762	3.1	224.60000000000002	239.2222222222223
477634500	1441067251	31.006455000000003	122.63513700000001	3.1	224.5	239.0000000000001
477634500	1441067252	31.006440102646682	122.63512259204784	3.1142857142857143	224.42857142857144	238.85714285714295
477634500	1441067253	31.006424409276804	122.63510790847059	3.1285714285714286	224.35714285714278	238.71428571428584
477634500	1441067254	31.00640880554217	122.63509351052026	3.142857142857143	224.28571428571433	238.57142857142867
477634500	1441067255	31.006394177094833	122.63507995944799	3.1571428571428575	224.21428571428567	238.42857142857153
477634500	1441067256	31.006381409587032	122.6350678165041	3.1714285714285717	224.1428571428571	238.2857142857144
477634500	1441067257	31.00637138867125	122.63505764293832	3.185714285714286	224.07142857142856	238.14285714285725
477634500	1441067258	31.006365000000002	122.63504999999999	3.2	224.0	238.0000000000001
477634500	1441067259	31.006362215463334	122.63504462144591	3.2	224.04999999999995	238.0000000000001
477634500	1441067260	31.00635935190076	122.63503793106298	3.2	224.10000000000002	238.0000000000001
477634500	1441067261	31.006351812388356	122.63502552514731	3.2	224.1500000000001	238.0000000000001
477634500	1441067262	31.006334999999986	122.635003	3.2	224.20000000000005	238.0000000000001
477634500	1441067263	31.006307421695713	122.63496932977606	3.2	224.64999999999986	237.5000000000001
477634500	1441067264	31.006280000000004	122.63493699999998	3.2	225.0999999999999	237.0000000000001
477634500	1441067265	31.006263598717872	122.63491814975804	3.225	225.19999999999993	236.7500000000001
477634500	1441067266	31.006256431165205	122.63491002112265	3.25	225.29999999999995	236.5000000000001
477634500	1441067267	31.006253548030415	122.63490613192484	3.275	225.39999999999998	236.2500000000001
477634500	1441067268	31.006250000000005	122.63489999999999	3.3	225.5	236.0000000000001
477634500	1441067269	31.006242323760084	122.6348872582707	3.3	225.14999999999998	236.0000000000001
477634500	1441067270	31.006233	122.634872	3.3	224.80000000000007	236.0000000000001
477634500	1441067271	31.006225175390913	122.63485912751196	3.3	225.04000000000008	236.0000000000001
477634500	1441067272	31.006218716520543	122.63484831904685	3.3	225.2800000000001	236.0000000000001
477634500	1441067273	31.006212669955016	122.6348379468253	3.3	225.51999999999998	236.0000000000001
477634500	1441067274	31.006206082259848	122.63482638306886	3.3	225.76	236.0000000000001
477634500	1441067275	31.006198000000005	122.634812	3.3	226.0	236.0000000000001
477634500	1441067276	31.006187830796097	122.63479388624411	3.3666666666666667	225.89999999999998	235.66666666666677
477634500	1441067277	31.006176426494658	122.63477399603342	3.433333333333333	225.79999999999995	235.33333333333343
477634500	1441067278	31.006165	122.634755	3.5	225.70000000000005	235.00000000000009
477634500	1441067279	31.00615447842476	122.63473889902343	3.5	225.56666666666672	234.66666666666674
477634500	1441067280	31.006144645709245	122.63472501498089	3.5	225.43333333333328	234.33333333333343
477634500	1441067281	31.006135	122.63471199999998	3.5	225.30000000000007	234.0000000000001
477634500	1441067282	31.006125113659493	122.63469876131437	3.525	225.25	234.0000000000001
477634500	1441067283	31.006114855916056	122.63468522657901	3.55	225.20000000000005	234.0000000000001
477634500	1441067284	31.006104170214567	122.63467157855418	3.575	225.14999999999998	234.0000000000001
477634500	1441067285	31.006093	122.634658	3.6	225.0999999999999	234.0000000000001
477634500	1441067286	31.006081251060778	122.63464461779654	3.6	225.19999999999993	233.66666666666677
477634500	1441067287	31.00606867855898	122.63463133530331	3.6	225.30000000000007	233.33333333333343
477634500	1441067288	31.006054999999996	122.63461799999999	3.6	225.39999999999998	233.0000000000001
477634500	1441067289	31.006040210554584	122.634604601884	3.6333333333333333	225.10000000000002	233.0000000000001
477634500	1441067290	31.006025416055202	122.63459170102274	3.666666666666667	224.79999999999995	233.0000000000001
477634500	1441067291	31.00601199999999	122.63458	3.7	224.5	233.0000000000001
477634500	1441067292	31.00600084916568	122.63456986943058	3.7	224.17499999999995	232.7500000000001
477634500	1441067293	31.005990863442303	122.63456035205694	3.7	223.85000000000002	232.5000000000001
477634500	1441067294	31.005980445997867	122.63455015865449	3.7	223.52499999999998	232.2500000000001
477634500	1441067295	31.005967999999992	122.634538	3.7	223.19999999999993	232.0000000000001
477634500	1441067296	31.0059523531447	122.63452294992099	3.7333333333333334	223.11666666666656	232.0000000000001
477634500	1441067297	31.00593403124345	122.63450553444294	3.7666666666666666	223.0333333333333	232.0000000000001
477634500	1441067298	31.005913984636972	122.63448664263981	3.8	222.94999999999993	232.0000000000001
477634500	1441067299	31.005893163666382	122.63446716358436	3.8333333333333335	222.86666666666667	232.0000000000001
477634500	1441067300	31.005872518673343	122.63444798634782	3.8666666666666667	222.7833333333333	232.0000000000001
477634500	1441067301	31.005853000000002	122.63443	3.9	222.69999999999993	232.0000000000001
477634500	1441067302	31.00583535615281	122.63441389437874	3.91	222.61	232.0000000000001
477634500	1441067303	31.005819528293543	122.63439956239947	3.92	222.51999999999998	232.0000000000001
477634500	1441067304	31.00580525574757	122.63438669774749	3.9299999999999997	222.42999999999995	232.0000000000001
477634500	1441067305	31.005792277840136	122.6343749941086	3.94	222.34000000000003	232.0000000000001
477634500	1441067306	31.005780333896276	122.63436414516903	3.95	222.2500000000001	232.0000000000001
477634500	1441067307	31.005769163240945	122.63435384461535	3.96	222.15999999999997	232.0000000000001
477634500	1441067308	31.005758505198955	122.63434378613437	3.9699999999999998	222.06999999999994	232.0000000000001
477634500	1441067309	31.005748099095058	122.63433366341322	3.98	221.98000000000002	232.0000000000001
477634500	1441067310	31.005737684253905	122.63432317013921	3.99	221.8900000000001	232.0000000000001
477634500	1441067311	31.005726999999997	122.63431200000001	4.0	221.80000000000007	232.0000000000001
477634500	1441067312	31.005715821616658	122.63429991441434	4.0181818181818185	221.74545454545466	231.90909090909105
477634500	1441067313	31.00570406822252	122.63428694572491	4.036363636363636	221.69090909090914	231.81818181818193
477634500	1441067314	31.0056916948952	122.63427319400535	4.054545454545455	221.63636363636374	231.72727272727286
477634500	1441067315	31.00567865671227	122.63425875932931	4.072727272727273	221.58181818181822	231.63636363636374
477634500	1441067316	31.00566490875135	122.6342437417704	4.090909090909091	221.52727272727282	231.54545454545465
477634500	1441067317	31.005650406090098	122.6342282414023	4.109090909090909	221.4727272727273	231.45454545454555
477634500	1441067318	31.005635103806217	122.63421235829861	4.127272727272727	221.4181818181819	231.36363636363646
477634500	1441067319	31.005618956977454	122.63419619253295	4.1454545454545455	221.36363636363637	231.27272727272737
477634500	1441067320	31.005601920681592	122.63417984417895	4.163636363636364	221.30909090909086	231.18181818181827
477634500	1441067321	31.005583949996478	122.6341634133101	4.181818181818182	221.25454545454534	231.09090909090918
477634500	1441067322	31.005565	122.63414699999998	4.2	221.19999999999993	231.00000000000009
477634500	1441067323	31.00554509420135	122.63413069278053	4.216666666666667	221.16666666666663	230.00000000000009
477634500	1441067324	31.005524529834766	122.63411453401733	4.233333333333333	221.13333333333333	229.00000000000009
477634500	1441067325	31.005503672565794	122.63409855453426	4.25	221.10000000000002	228.00000000000009
477634500	1441067326	31.005482888059973	122.63408278515487	4.266666666666667	221.06666666666672	227.0000000000001
477634500	1441067327	31.005462541982833	122.63406725670242	4.283333333333333	221.0333333333333	226.00000000000009
477634500	1441067328	31.005443	122.634052	4.3	221.0	225.0000000000001
477634500	1441067329	31.005424653904598	122.63403699272835	4.3	220.8499999999999	225.5000000000001
477634500	1441067330	31.005408000000003	122.634022	4.3	220.70000000000005	226.0000000000001
477634500	1441067331	31.00539333352974	122.6340067723975	4.3	221.14	226.80000000000013
477634500	1441067332	31.005380040987898	122.63399121495208	4.3	221.57999999999993	227.6000000000001
477634500	1441067333	31.005367281681206	122.63397527130762	4.3	222.01999999999998	228.4000000000001
477634500	1441067334	31.00535421491636	122.63395888510858	4.3	222.46000000000004	229.2000000000001
477634500	1441067335	31.005340000000007	122.63394199999999	4.3	222.89999999999998	230.00000000000009
477634500	1441067336	31.005324090334764	122.63392464156556	4.333333333333333	222.86666666666667	229.66666666666677
477634500	1441067337	31.00530711570718	122.63390716314122	4.366666666666667	222.83333333333326	229.33333333333343
477634500	1441067338	31.005290000000002	122.63389	4.4	222.79999999999995	229.0000000000001
477634500	1441067339	31.005273480235847	122.6338734113031	4.4	222.33333333333326	228.66666666666677
477634500	1441067340	31.005257545995736	122.63385695176758	4.4	221.8666666666668	228.33333333333346
477634500	1441067341	31.005242000000003	122.63383999999999	4.4	221.4000000000001	228.0000000000001
477634500	1441067342	31.00522664883018	122.63382214018944	4.425000000000001	221.72500000000002	228.2500000000001
477634500	1441067343	31.0052113145139	122.63380377885319	4.45	222.05000000000007	228.5000000000001
477634500	1441067344	31.005195822940586	122.63378552809043	4.475	222.375	228.7500000000001
477634500	1441067345	31.00518	122.63376799999999	4.5	222.69999999999993	229.0000000000001
477634500	1441067346	31.00516371161235	122.63375164795313	4.5	222.69999999999993	228.83333333333346
477634500	1441067347	31.005146983818648	122.63373629041179	4.5	222.69999999999993	228.66666666666677
477634500	1441067348	31.005129882689832	122.63372158711074	4.5	222.69999999999993	228.5000000000001
477634500	1441067349	31.00511247429672	122.63370719778496	4.5	222.69999999999993	228.33333333333346
477634500	1441067350	31.005094824709936	122.63369278216959	4.5	222.69999999999993	228.16666666666677
477634500	1441067351	31.005076999999996	122.63367799999999	4.5	222.69999999999993	228.0000000000001
477634500	1441067352	31.005059065580642	122.63366258785216	4.52	222.73000000000002	227.90000000000012
477634500	1441067353	31.005041084239103	122.63364658966361	4.54	222.76	227.8000000000001
477634500	1441067354	31.005023118106045	122.63363012621221	4.5600000000000005	222.78999999999996	227.7000000000001
477634500	1441067355	31.005005229312165	122.63361331827558	4.58	222.81999999999994	227.6000000000001
477634500	1441067356	31.00498747998828	122.6335962866313	4.6	222.85000000000002	227.5000000000001
477634500	1441067357	31.004969932265197	122.63357915205678	4.62	222.88	227.40000000000012
477634500	1441067358	31.00495264827382	122.63356203532932	4.640000000000001	222.90999999999997	227.30000000000013
477634500	1441067359	31.00493569014514	122.63354505722604	4.66	222.93999999999994	227.20000000000013
477634500	1441067360	31.00491912001016	122.63352833852397	4.68	222.97000000000003	227.1000000000001
477634500	1441067361	31.00490299999999	122.633512	4.7	223.0	227.0000000000001
477634500	1441067362	31.00488735439612	122.63349608831842	4.714285714285714	222.9571428571428	226.85714285714295
477634500	1441067363	31.004872056081457	122.63348035369346	4.728571428571429	222.9142857142857	226.71428571428584
477634500	1441067364	31.004856940089137	122.63346447222715	4.742857142857143	222.8714285714285	226.5714285714287
477634500	1441067365	31.004841841452112	122.63344812002182	4.757142857142857	222.82857142857142	226.42857142857153
477634500	1441067366	31.004826595203212	122.63343097318013	4.771428571428571	222.78571428571433	226.2857142857144
477634500	1441067367	31.00481103637503	122.63341270780508	4.785714285714286	222.74285714285713	226.14285714285725
477634500	1441067368	31.004795	122.63339300000001	4.8	222.69999999999993	226.0000000000001
477634500	1441067369	31.004778492372548	122.63337208205246	4.8	222.63333333333333	226.0000000000001
477634500	1441067370	31.004762204836595	122.63335241098461	4.8	222.56666666666672	226.0000000000001
477634500	1441067371	31.004747	122.633337	4.8	222.5	226.0000000000001
477634500	1441067372	31.004733314537056	122.63332759322276	4.825	222.32500000000005	226.0000000000001
477634500	1441067373	31.004719881383227	122.63332085846871	4.85	222.14999999999998	226.0000000000001
477634500	1441067374	31.00470500753812	122.63331219447939	4.875	221.97500000000002	226.0000000000001
477634500	1441067375	31.004687	122.63329699999998	4.9	221.80000000000007	226.0000000000001
477634500	1441067376	31.004665082609538	122.63327255448013	4.933333333333334	221.60000000000002	225.6666666666668
477634500	1441067377	31.004642146586495	122.63324366016744	4.966666666666667	221.39999999999998	225.33333333333343
477634500	1441067378	31.004621999999998	122.633217	5.0	221.19999999999993	225.0000000000001
477634500	1441067379	31.00460730296334	122.63319748566647	5.0	221.64999999999998	224.0000000000001
477634500	1441067380	31.004596123746747	122.63318294389369	5.0	222.0999999999999	223.0000000000001
477634500	1441067381	31.004585382657257	122.6331694301731	5.0	222.54999999999995	222.00000000000009
477634500	1441067382	31.004572000000007	122.63315300000001	5.0	223.0	221.00000000000009
477634500	1441067383	31.004553444017056	122.63313075458613	5.033333333333333	222.73333333333323	218.33333333333343
477634500	1441067384	31.004529374704894	122.63310397799457	5.066666666666666	222.4666666666667	215.66666666666677
477634500	1441067385	31.004499999999986	122.633075	5.1	222.20000000000005	213.0000000000001
477634500	1441067386	31.004467007069678	122.63304643051437	5.15	221.69999999999993	218.0000000000001
477634500	1441067387	31.004438000000015	122.633022	5.2	221.19999999999993	223.0000000000001
477634500	1441067388	31.004419516659503	122.6330043987434	5.2	221.26666666666665	223.0000000000001
477634500	1441067389	31.00440791311948	122.63299103581768	5.2	221.33333333333337	223.0000000000001
477634500	1441067390	31.004396999999987	122.632978	5.2	221.4000000000001	223.0000000000001
477634500	1441067391	31.00438188262069	122.63296218939331	5.24	221.70000000000005	222.80000000000013
477634500	1441067392	31.004362845105433	122.63294373938453	5.28	222.0	222.6000000000001
477634500	1441067393	31.004341466279573	122.63292359468	5.32	222.30000000000007	222.40000000000012
477634500	1441067394	31.004319324968947	122.63290269998434	5.36	222.60000000000002	222.2000000000001
477634500	1441067395	31.004297999999984	122.632882	5.4	222.89999999999998	222.0000000000001
477634500	1441067396	31.004278706275283	122.63286223205584	5.433333333333334	222.3833333333332	222.0000000000001
477634500	1441067397	31.00426120299995	122.63284330399382	5.466666666666667	221.86666666666667	222.0000000000001
477634500	1441067398	31.00424488545449	122.63282491628509	5.5	221.35000000000002	222.0000000000001
477634500	1441067399	31.00422914891926	122.6328067694014	5.533333333333333	220.83333333333326	222.0000000000001
477634500	1441067400	31.00421338867443	122.63278856381534	5.566666666666666	220.3166666666666	222.0000000000001
477634500	1441067401	31.004197000000005	122.63277	5.6	219.79999999999995	222.0000000000001
477634500	1441067402	31.004179492802397	122.63275083690107	5.63	219.67499999999995	222.0500000000001
477634500	1441067403	31.00416083549432	122.63273106735197	5.66	219.54999999999995	222.1000000000001
477634500	1441067404	31.004141111115057	122.63271074265798	5.6899999999999995	219.42500000000007	222.1500000000001
477634500	1441067405	31.00412040270392	122.63268991412421	5.72	219.29999999999995	222.2000000000001
477634500	1441067406	31.00409879330029	122.63266863305584	5.75	219.17499999999995	222.2500000000001
477634500	1441067407	31.00407636594352	122.6326469507578	5.779999999999999	219.04999999999995	222.30000000000013
477634500	1441067408	31.004053203673028	122.63262491853503	5.81	218.92499999999995	222.3500000000001
477634500	1441067409	31.004029389528245	122.63260258769232	5.84	218.80000000000007	222.40000000000012
477634500	1441067410	31.00400500654863	122.63258000953434	5.87	218.67499999999995	222.4500000000001
477634500	1441067411	31.003980137773734	122.63255723536564	5.9	218.54999999999995	222.5000000000001
477634500	1441067412	31.003954866243053	122.63253431649069	5.93	218.42499999999995	222.5500000000001
477634500	1441067413	31.003929274996192	122.63251130421374	5.96	218.29999999999995	222.6000000000001
477634500	1441067414	31.003903447072748	122.632488249839	5.99	218.17500000000007	222.6500000000001
477634500	1441067415	31.00387746551239	122.63246520467054	6.02	218.05000000000007	222.7000000000001
477634500	1441067416	31.003851413354795	122.6324422200122	6.05	217.92499999999995	222.75000000000009
477634500	1441067417	31.003825373639696	122.63241934716777	6.08	217.79999999999995	222.80000000000013
477634500	1441067418	31.003799429406847	122.6323966374409	6.11	217.67499999999995	222.8500000000001
477634500	1441067419	31.003773663696066	122.6323741421351	6.140000000000001	217.55000000000007	222.90000000000012
477634500	1441067420	31.00374815954716	122.63235191255372	6.17	217.42500000000007	222.9500000000001
477634500	1441067421	31.003722999999994	122.63233000000001	6.2	217.30000000000007	223.0000000000001
477634500	1441067422	31.003698246468094	122.63230843917941	6.21	217.45000000000005	223.2000000000001
477634500	1441067423	31.0036738738594	122.6322871984065	6.22	217.60000000000002	223.4000000000001
477634500	1441067424	31.003649835455395	122.63226622939833	6.23	217.75	223.60000000000008
477634500	1441067425	31.003626084537604	122.63224548387193	6.24	217.89999999999998	223.8000000000001
477634500	1441067426	31.00360257438745	122.63222491354453	6.25	218.05000000000007	224.0000000000001
477634500	1441067427	31.003579258286372	122.63220447013337	6.26	218.20000000000005	224.2000000000001
477634500	1441067428	31.003556089515747	122.63218410535586	6.27	218.35000000000002	224.4000000000001
477634500	1441067429	31.003533021356922	122.63216377092941	6.28	218.5	224.6000000000001
477634500	1441067430	31.00351000709124	122.63214341857159	6.29	218.64999999999998	224.80000000000013
477634500	1441067431	31.003487000000007	122.632123	6.3	218.80000000000007	225.0000000000001
477634500	1441067432	31.003463959004304	122.63210247250335	6.319047619047619	218.94761904761913	225.14285714285725
477634500	1441067433	31.003440865584636	122.63208181565443	6.338095238095238	219.09523809523807	225.2857142857144
477634500	1441067434	31.003417706861306	122.632061014597	6.357142857142857	219.24285714285713	225.42857142857153
477634500	1441067435	31.00339446995459	122.6320400544749	6.376190476190476	219.3904761904762	225.57142857142867
477634500	1441067436	31.003371141984783	122.63201892043196	6.395238095238095	219.53809523809537	225.7142857142858
477634500	1441067437	31.00334771007218	122.63199759761207	6.414285714285715	219.6857142857143	225.85714285714297
477634500	1441067438	31.003324161337027	122.63197607115912	6.433333333333334	219.83333333333337	226.0000000000001
477634500	1441067439	31.003300482899597	122.63195432621704	6.4523809523809526	219.98095238095243	226.14285714285725
477634500	1441067440	31.003276661880115	122.63193234792979	6.4714285714285715	220.12857142857138	226.2857142857144
477634500	1441067441	31.00325268539883	122.63191012144136	6.4904761904761905	220.27619047619055	226.42857142857153
477634500	1441067442	31.003228540575968	122.63188763189575	6.5095238095238095	220.4238095238096	226.5714285714287
477634500	1441067443	31.003204214531724	122.631864864437	6.5285714285714285	220.57142857142867	226.71428571428584
477634500	1441067444	31.003179694386304	122.63184180420919	6.5476190476190474	220.71904761904761	226.85714285714297
477634500	1441067445	31.003154967259885	122.63181843635645	6.566666666666666	220.86666666666667	227.0000000000001
477634500	1441067446	31.003130020272653	122.63179474602286	6.585714285714285	221.01428571428573	227.14285714285725
477634500	1441067447	31.00310484054477	122.63177071835263	6.604761904761904	221.1619047619048	227.2857142857144
477634500	1441067448	31.00307941519635	122.63174633848993	6.623809523809524	221.30952380952385	227.42857142857156
477634500	1441067449	31.003053731347567	122.63172159157907	6.642857142857143	221.4571428571429	227.5714285714287
477634500	1441067450	31.00302777611851	122.63169646276421	6.661904761904762	221.60476190476197	227.71428571428584
477634500	1441067451	31.003001536629288	122.63167093718977	6.680952380952381	221.75238095238092	227.85714285714297
477634500	1441067452	31.002974999999996	122.63164499999999	6.7	221.9000000000001	228.0000000000001
477634500	1441067453	31.00294826529963	122.63161875253857	6.733333333333333	221.6833333333334	228.0000000000001
477634500	1441067454	31.002921879393114	122.63159276094561	6.766666666666667	221.4666666666667	228.0000000000001
477634500	1441067455	31.002896501094806	122.63156770755917	6.800000000000001	221.25	228.0000000000001
477634500	1441067456	31.002872789219587	122.6315442747159	6.833333333333334	221.03333333333342	228.0000000000001
477634500	1441067457	31.00285140258276	122.63152314475131	6.866666666666667	220.8166666666666	228.0000000000001
477634500	1441067458	31.002833000000006	122.631505	6.9	220.60000000000002	228.0000000000001
477634500	1441067459	31.00281771122303	122.6314898820414	6.9	220.79999999999995	228.33333333333346
477634500	1441067460	31.002803549746613	122.63147526943773	6.9	221.0	228.66666666666677
477634500	1441067461	31.002787999999992	122.631458	6.9	221.19999999999993	229.0000000000001
477634500	1441067462	31.002769115053635	122.63143565982072	6.9	221.69999999999993	229.0000000000001
477634500	1441067463	31.002747222548507	122.631408828106	6.9	222.20000000000005	229.0000000000001
477634500	1441067464	31.002723218768903	122.63137883233875	6.9	222.69999999999993	229.0000000000001
477634500	1441067465	31.00269799999999	122.63134700000002	6.9	223.19999999999993	229.0000000000001
477634500	1441067466	31.00267232137404	122.63131445418021	6.92	223.2733333333332	229.20000000000013
477634500	1441067467	31.002646373407583	122.63128150041487	6.94	223.3466666666667	229.40000000000012
477634500	1441067468	31.00262020546328	122.63124823985082	6.96	223.41999999999996	229.6000000000001
477634500	1441067469	31.002593866903876	122.63121477363481	6.98	223.49333333333334	229.8000000000001
477634500	1441067470	31.002567407092204	122.6311812029133	7.0	223.5666666666666	230.0000000000001
477634500	1441067471	31.00254087539121	122.63114762883262	7.0200000000000005	223.63999999999987	230.2000000000001
477634500	1441067472	31.002514321163968	122.63111415253896	7.04	223.71333333333337	230.40000000000012
477634500	1441067473	31.002487793773607	122.63108087517823	7.0600000000000005	223.78666666666663	230.6000000000001
477634500	1441067474	31.002461342583388	122.63104789789625	7.08	223.86	230.80000000000013
477634500	1441067475	31.00243501695667	122.63101532183865	7.1000000000000005	223.93333333333328	231.0000000000001
477634500	1441067476	31.002408866256932	122.6309832481508	7.12	224.00666666666666	231.20000000000013
477634500	1441067477	31.002382939847703	122.63095177797803	7.140000000000001	224.08000000000004	231.40000000000012
477634500	1441067478	31.002357287092654	122.63092101246536	7.16	224.1533333333333	231.60000000000014
477634500	1441067479	31.002331957355477	122.63089105275776	7.18	224.2266666666667	231.80000000000013
477634500	1441067480	31.002307	122.63086200000001	7.2	224.29999999999995	232.0000000000001
477634500	1441067481	31.002282456002195	122.6308339183677	7.2	224.4727272727273	232.0909090909092
477634500	1441067482	31.002258332786433	122.63080672416028	7.2	224.64545454545453	232.1818181818183
477634500	1441067483	31.00223462938906	122.63078029670831	7.2	224.81818181818187	232.2727272727274
477634500	1441067484	31.002211344846337	122.63075451534252	7.2	224.9909090909091	232.3636363636365
477634500	1441067485	31.00218847819436	122.63072925939366	7.2	225.16363636363644	232.45454545454555
477634500	1441067486	31.002166028469198	122.63070440819278	7.2	225.33636363636356	232.54545454545467
477634500	1441067487	31.00214399470677	122.63067984107096	7.2	225.5090909090909	232.63636363636374
477634500	1441067488	31.002122375942935	122.63065543735937	7.2	225.68181818181813	232.72727272727283
477634500	1441067489	31.002101171213425	122.63063107638938	7.2	225.85454545454536	232.81818181818193
477634500	1441067490	31.00208037955392	122.6306066374924	7.2	226.0272727272727	232.90909090909105
477634500	1441067491	31.002059999999997	122.63058200000002	7.2	226.19999999999993	233.0000000000001
477634500	1441067492	31.00204000792907	122.63055705008847	7.21	226.41999999999996	233.0000000000001
477634500	1441067493	31.00202028408639	122.6305317013126	7.22	226.64	233.0000000000001
477634500	1441067494	31.002000685559054	122.63050587407214	7.23	226.86	233.0000000000001
477634500	1441067495	31.001981069434112	122.63047948876695	7.24	227.08000000000004	233.0000000000001
477634500	1441067496	31.001961292798562	122.63045246579715	7.25	227.29999999999995	233.0000000000001
477634500	1441067497	31.00194121273928	122.6304247255631	7.26	227.51999999999998	233.0000000000001
477634500	1441067498	31.00192068634308	122.63039618846537	7.27	227.74	233.0000000000001
477634500	1441067499	31.001899570696704	122.63036677490483	7.28	227.96000000000004	233.0000000000001
477634500	1441067500	31.001877722886835	122.63033640528258	7.29	228.18000000000006	233.0000000000001
477634500	1441067501	31.001855	122.63030500000002	7.3	228.4000000000001	233.0000000000001
477634500	1441067502	31.001831316658322	122.63027252947919	7.318181818181818	228.4363636363637	232.90909090909105
477634500	1441067503	31.001806817626747	122.63023916422337	7.336363636363636	228.4727272727273	232.81818181818193
477634500	1441067504	31.00178170520603	122.6302051247557	7.3545454545454545	228.50909090909101	232.72727272727283
477634500	1441067505	31.001756181697186	122.63017063159886	7.372727272727273	228.54545454545462	232.63636363636374
477634500	1441067506	31.001730449401435	122.630135905275	7.390909090909091	228.58181818181822	232.54545454545467
477634500	1441067507	31.00170471062023	122.63010116630578	7.409090909090909	228.61818181818182	232.45454545454555
477634500	1441067508	31.001679167655286	122.6300666352123	7.427272727272727	228.65454545454543	232.3636363636365
477634500	1441067509	31.001654022808527	122.63003253251516	7.445454545454545	228.69090909090903	232.2727272727274
477634500	1441067510	31.0016294783821	122.6299990787344	7.463636363636364	228.72727272727275	232.1818181818183
477634500	1441067511	31.001605736678393	122.62996649438965	7.4818181818181815	228.76363636363635	232.0909090909092
477634500	1441067512	31.001583000000004	122.629935	7.5	228.80000000000007	232.0000000000001
477634500	1441067513	31.001561399352095	122.6299047406601	7.511111111111111	228.72222222222229	232.11111111111123
477634500	1441067514	31.001540780549462	122.62987555976821	7.522222222222222	228.6444444444445	232.22222222222234
477634500	1441067515	31.001520918109122	122.62984722529896	7.533333333333333	228.5666666666666	232.33333333333346
477634500	1441067516	31.001501586547818	122.6298195052275	7.544444444444444	228.48888888888882	232.44444444444457
477634500	1441067517	31.00148256038215	122.62979216752949	7.555555555555555	228.41111111111115	232.55555555555566
477634500	1441067518	31.001463614128465	122.629764980181	7.566666666666666	228.33333333333337	232.6666666666668
477634500	1441067519	31.00144452230294	122.6297377111585	7.5777777777777775	228.25555555555547	232.77777777777789
477634500	1441067520	31.00142505942151	122.62971012843904	7.588888888888889	228.1777777777777	232.888888888889
477634500	1441067521	31.001405000000002	122.62968199999999	7.6	228.0999999999999	233.0000000000001
477634500	1441067522	31.001384168017413	122.6296531418798	7.609999999999999	228.20499999999993	233.0000000000001
477634500	1441067523	31.001362585306577	122.62962356235928	7.619999999999999	228.30999999999995	233.0000000000001
477634500	1441067524	31.00134032316378	122.62959331777981	7.63	228.41499999999996	233.0000000000001
477634500	1441067525	31.00131745288538	122.62956246448253	7.64	228.51999999999998	233.0000000000001
477634500	1441067526	31.00129404576777	122.62953105880857	7.6499999999999995	228.625	233.0000000000001
477634500	1441067527	31.001270173107365	122.62949915709888	7.66	228.73000000000002	233.0000000000001
477634500	1441067528	31.001245906200662	122.62946681569427	7.67	228.83500000000004	233.0000000000001
477634500	1441067529	31.00122131634419	122.62943409093542	7.68	228.93999999999994	233.0000000000001
477634500	1441067530	31.00119647483454	122.62940103916291	7.6899999999999995	229.04499999999996	233.0000000000001
477634500	1441067531	31.001171452968368	122.62936771671708	7.699999999999999	229.14999999999998	233.0000000000001
477634500	1441067532	31.001146322042352	122.6293341799382	7.71	229.255	233.0000000000001
477634500	1441067533	31.001121153353267	122.6293004851663	7.72	229.36	233.0000000000001
477634500	1441067534	31.001096018197938	122.62926668874134	7.7299999999999995	229.46499999999992	233.0000000000001
477634500	1441067535	31.0010709878732	122.62923284700305	7.74	229.56999999999994	233.0000000000001
477634500	1441067536	31.00104613367601	122.62919901629103	7.75	229.67499999999995	233.0000000000001
477634500	1441067537	31.00102152690336	122.62916525294474	7.76	229.77999999999997	233.0000000000001
477634500	1441067538	31.000997238852307	122.62913161330344	7.77	229.885	233.0000000000001
477634500	1441067539	31.000973340819936	122.62909815370627	7.779999999999999	229.9899999999999	233.0000000000001
477634500	1441067540	31.00094990410343	122.62906493049216	7.79	230.0949999999999	233.0000000000001
477634500	1441067541	31.000926999999994	122.629032	7.8	230.19999999999993	233.0000000000001
477634500	1441067542	31.000904639826153	122.62899938237233	7.8	230.38571428571424	232.85714285714295
477634500	1441067543	31.00088259497538	122.62896695296753	7.8	230.57142857142856	232.71428571428584
477634500	1441067544	31.000860576860156	122.62893455094827	7.8	230.75714285714287	232.5714285714287
477634500	1441067545	31.00083829689287	122.62890201547779	7.8	230.94285714285706	232.42857142857156
477634500	1441067546	31.00081546648575	122.62886918571992	7.8	231.12857142857138	232.2857142857144
477634500	1441067547	31.00079179705083	122.62883590083902	7.8	231.3142857142857	232.14285714285728
477634500	1441067548	31.000766999999996	122.62880200000001	7.8	231.5	232.0000000000001
477634500	1441067549	31.000741232771816	122.62876776705811	7.8	231.39999999999998	231.66666666666677
477634500	1441067550	31.00071643691316	122.62873526462577	7.8	231.29999999999995	231.33333333333343
477634500	1441067551	31.000694999999993	122.628707	7.8	231.19999999999993	231.00000000000009
477634500	1441067552	31.00067825346429	122.62868423882558	7.825	231.10000000000002	231.00000000000009
477634500	1441067553	31.00066330415382	122.62866328015721	7.85	231.0	231.00000000000009
477634500	1441067554	31.000646202767413	122.62863918140827	7.875	230.89999999999998	231.00000000000009
477634500	1441067555	31.000622999999987	122.62860699999999	7.9	230.79999999999995	231.00000000000009
477634500	1441067556	31.000591587640354	122.62856421802708	7.9	230.73333333333335	231.33333333333343
477634500	1441067557	31.00055722187474	122.62851801623279	7.9	230.66666666666674	231.66666666666677
477634500	1441067558	31.00052699999999	122.62847799999999	7.9	230.60000000000002	232.0000000000001
477634500	1441067559	31.000505901887102	122.6284508443825	7.933333333333334	230.30000000000007	232.0000000000001
477634500	1441067560	31.00049043766013	122.62843150320546	7.966666666666667	230.0	232.0000000000001
477634500	1441067561	31.000475	122.62841200000001	8.0	229.70000000000005	232.0000000000001
477634500	1441067562	31.00045513207451	122.62838600146716	8.0	229.6250000000001	232.0000000000001
477634500	1441067563	31.000430979015977	122.6283537469532	8.0	229.55000000000007	232.0000000000001
477634500	1441067564	31.00040383644909	122.6283171189634	8.0	229.4749999999999	232.0000000000001
477634500	1441067565	31.000374999999988	122.628278	8.0	229.39999999999998	232.0000000000001
477634500	1441067566	31.00034559168451	122.62823802314549	8.028571428571428	229.39999999999998	232.0000000000001
477634500	1441067567	31.000316039070483	122.62819782381634	8.057142857142857	229.39999999999998	232.0000000000001
477634500	1441067568	31.00028659611392	122.6281577880119	8.085714285714285	229.39999999999998	232.0000000000001
477634500	1441067569	31.000257516771388	122.62811830173082	8.114285714285714	229.39999999999998	232.0000000000001
477634500	1441067570	31.000229054999863	122.62807975097071	8.142857142857142	229.39999999999998	232.0000000000001
477634500	1441067571	31.000201464756795	122.62804252172842	8.17142857142857	229.39999999999998	232.0000000000001
477634500	1441067572	31.000175	122.62800699999998	8.2	229.39999999999998	232.0000000000001
477634500	1441067573	31.00014983736656	122.62797344718281	8.2	229.36666666666667	232.11111111111123
477634500	1441067574	31.000125844209087	122.62794162628221	8.2	229.33333333333326	232.22222222222234
477634500	1441067575	31.000102810558676	122.62791117570622	8.2	229.29999999999995	232.33333333333346
477634500	1441067576	31.00008052644602	122.62788173386355	8.2	229.26666666666665	232.44444444444457
477634500	1441067577	31.000058781901487	122.62785293916362	8.2	229.23333333333323	232.55555555555566
477634500	1441067578	31.00003736695509	122.62782443001642	8.2	229.20000000000005	232.6666666666668
477634500	1441067579	31.00001607163651	122.62779584483253	8.2	229.16666666666674	232.77777777777789
477634500	1441067580	30.999994685975125	122.62776682202313	8.2	229.13333333333333	232.888888888889
477634500	1441067581	30.999973	122.62773699999998	8.2	229.10000000000002	233.0000000000001
477634500	1441067582	30.999950844882456	122.62770608994046	8.205	229.18500000000006	233.0000000000001
477634500	1441067583	30.99992821636421	122.62767409408254	8.209999999999999	229.26999999999998	233.0000000000001
477634500	1441067584	30.999905151329628	122.62764108742924	8.215	229.3549999999999	233.0000000000001
477634500	1441067585	30.99988168666309	122.62760714498346	8.219999999999999	229.43999999999994	233.0000000000001
477634500	1441067586	30.999857859249087	122.62757234174804	8.225	229.52499999999998	233.0000000000001
477634500	1441067587	30.99983370597212	122.62753675272565	8.23	229.61	233.0000000000001
477634500	1441067588	30.999809263716788	122.62750045291892	8.235	229.69500000000005	233.0000000000001
477634500	1441067589	30.999784569367762	122.62746351733027	8.24	229.77999999999997	233.0000000000001
477634500	1441067590	30.999759659809804	122.62742602096208	8.245	229.865	233.0000000000001
477634500	1441067591	30.99973457192769	122.62738803881656	8.25	229.95000000000005	233.0000000000001
477634500	1441067592	30.999709342606334	122.6273496458958	8.255	230.03499999999997	233.0000000000001
477634500	1441067593	30.99968400873073	122.62731091720177	8.26	230.12	233.0000000000001
477634500	1441067594	30.999658607185943	122.62727192773627	8.265	230.20499999999993	233.0000000000001
477634500	1441067595	30.999633174857138	122.62723275250097	8.27	230.28999999999996	233.0000000000001
477634500	1441067596	30.999607748629558	122.62719346649743	8.275	230.375	233.0000000000001
477634500	1441067597	30.99958236538854	122.62715414472704	8.280000000000001	230.46000000000004	233.0000000000001
477634500	1441067598	30.999557062019495	122.62711486219104	8.285	230.54500000000007	233.0000000000001
477634500	1441067599	30.99953187540798	122.62707569389059	8.290000000000001	230.63	233.0000000000001
477634500	1441067600	30.999506842439573	122.62703671482663	8.295	230.71499999999992	233.0000000000001
477634500	1441067601	30.999482	122.62699799999999	8.3	230.79999999999995	233.0000000000001
477634500	1441067602	30.999457379805417	122.6269596245265	8.31	230.8499999999999	232.90000000000012
477634500	1441067603	30.999432992893716	122.62692166398229	8.32	230.89999999999998	232.80000000000013
477634500	1441067604	30.999408845133193	122.62688419405843	8.33	230.95000000000005	232.7000000000001
477634500	1441067605	30.99938494239229	122.62684729044602	8.34	231.0	232.6000000000001
477634500	1441067606	30.99936129053952	122.62681102883595	8.350000000000001	231.04999999999995	232.5000000000001
477634500	1441067607	30.99933789544344	122.62677548491918	8.360000000000001	231.10000000000002	232.40000000000012
477634500	1441067608	30.999314762972705	122.62674073438646	8.370000000000001	231.14999999999998	232.30000000000013
477634500	1441067609	30.999291898996013	122.62670685292859	8.38	231.19999999999993	232.2000000000001
477634500	1441067610	30.999269309382175	122.62667391623623	8.39	231.2499999999999	232.10000000000014
477634500	1441067611	30.999247000000004	122.626642	8.4	231.29999999999995	232.0000000000001
477634500	1441067612	30.999224954108406	122.62661111629565	8.4	231.14999999999986	232.10000000000014
477634500	1441067613	30.999203064526366	122.6265810227398	8.4	231.0	232.2000000000001
477634500	1441067614	30.99918120146258	122.62655141333467	8.4	230.8499999999999	232.30000000000013
477634500	1441067615	30.99915923512549	122.6265219820829	8.4	230.70000000000005	232.40000000000012
477634500	1441067616	30.999137035723248	122.62649242298767	8.4	230.54999999999995	232.5000000000001
477634500	1441067617	30.99911447346373	122.62646243005248	8.4	230.39999999999986	232.6000000000001
477634500	1441067618	30.99909141855452	122.62643169728133	8.4	230.25	232.7000000000001
477634500	1441067619	30.9990677412029	122.62639991867881	8.4	230.0999999999999	232.80000000000013
477634500	1441067620	30.999043311615868	122.62636678824983	8.4	229.95000000000005	232.90000000000012
477634500	1441067621	30.99901800000001	122.626332	8.4	229.79999999999995	233.0000000000001
477634500	1441067622	30.99899172747258	122.62629535657665	8.418181818181818	229.78181818181815	233.0000000000001
477634500	1441067623	30.99896461879469	122.62625709519209	8.436363636363637	229.76363636363635	233.0000000000001
477634500	1441067624	30.998936849638717	122.62621756169928	8.454545454545455	229.74545454545455	233.0000000000001
477634500	1441067625	30.998908595677424	122.62617710195062	8.472727272727273	229.72727272727263	233.0000000000001
477634500	1441067626	30.998880032584005	122.62613606179781	8.49090909090909	229.70909090909095	233.0000000000001
477634500	1441067627	30.99885133603202	122.62609478709184	8.50909090909091	229.69090909090903	233.0000000000001
477634500	1441067628	30.998822681695522	122.626053623683	8.527272727272727	229.67272727272723	233.0000000000001
477634500	1441067629	30.998794245248952	122.62601291742088	8.545454545454545	229.65454545454543	233.0000000000001
477634500	1441067630	30.99876620236725	122.62597301415434	8.563636363636363	229.63636363636363	233.0000000000001
477634500	1441067631	30.998738728725694	122.62593425973154	8.581818181818182	229.6181818181817	233.0000000000001
477634500	1441067632	30.99871200000001	122.625897	8.6	229.5999999999999	233.0000000000001
477634500	1441067633	30.9986861494119	122.6258614861725	8.6	229.75555555555547	231.11111111111123
477634500	1441067634	30.998661140366018	122.62582759092479	8.6	229.91111111111115	229.2222222222223
477634500	1441067635	30.998636893812403	122.6257950922989	8.6	230.0666666666666	227.33333333333343
477634500	1441067636	30.99861333070085	122.6257637683372	8.6	230.22222222222217	225.44444444444454
477634500	1441067637	30.998590371980892	122.62573339708243	8.6	230.37777777777774	223.55555555555569
477634500	1441067638	30.998567938601838	122.62570375657774	8.6	230.5333333333333	221.66666666666677
477634500	1441067639	30.998545951512796	122.62567462486653	8.6	230.68888888888887	219.77777777777789
477634500	1441067640	30.99852433166261	122.6256457799926	8.6	230.84444444444443	217.888888888889
477634500	1441067641	30.998502999999996	122.625617	8.6	231.0	216.0000000000001
477634500	1441067642	30.998481864591778	122.62558806854605	8.607142857142858	230.92857142857133	217.2857142857144
477634500	1441067643	30.998460781978075	122.62555879173995	8.614285714285714	230.85714285714278	218.57142857142867
477634500	1441067644	30.998439595817175	122.62552898130423	8.62142857142857	230.78571428571433	219.85714285714295
477634500	1441067645	30.998418149767197	122.62549844896175	8.628571428571428	230.71428571428567	221.14285714285725
477634500	1441067646	30.998396287486074	122.62546700643571	8.635714285714286	230.6428571428571	222.42857142857153
477634500	1441067647	30.99837385263153	122.6254344654498	8.642857142857142	230.57142857142856	223.7142857142858
477634500	1441067648	30.99835068886109	122.62540063772805	8.649999999999999	230.5	225.0000000000001
477634500	1441067649	30.998326639832033	122.62536533499495	8.657142857142857	230.42857142857133	226.2857142857144
[truncated: 6,642 more rows]
