# Supplementary material for: Maritime traffic congestion identification and ship trajectory prediction using temporal graph convolutional networks
Source: PLoS One. 2026 Mar 9;21(3):e0342781. doi: 10.1371/journal.pone.0342781 (PMC12970927; doi:10.1371/journal.pone.0342781)
Supplement: S1 File — (ZIP) [file pone.0342781.s001.zip › data/interpolation/shipid_477847400_processed.csv]

shipid	lasttime	lat	lon	sog	cog	hdg
477847400	1441071273	30.90039199999999	122.760233	12.7	319.7	324.0
477847400	1441071274	30.90043121918636	122.76019817476508	12.7	319.76666666666665	324.0
477847400	1441071275	30.900472781129245	122.76016066444095	12.7	319.83333333333337	324.0
477847400	1441071276	30.900516455924578	122.76012073200678	12.7	319.9	324.0
477847400	1441071277	30.900562013668498	122.76007864044219	12.7	319.9666666666667	324.0
477847400	1441071278	30.90060922445737	122.76003465272748	12.7	320.03333333333336	324.0
477847400	1441071279	30.900657858387838	122.75998903184367	12.7	320.1	324.0
477847400	1441071280	30.900707685556828	122.75994204077251	12.7	320.1666666666667	324.0
477847400	1441071281	30.90075847606167	122.75989394249676	12.7	320.2333333333334	324.0
477847400	1441071282	30.900810000000007	122.759845	12.7	320.3	324.0
477847400	1441071283	30.900862027469895	122.75979547626682	12.7	320.35	324.0
477847400	1441071284	30.90091432856979	122.7597456342829	12.7	320.40000000000003	324.0
477847400	1441071285	30.90096667339857	122.75969573703486	12.7	320.45	324.0
477847400	1441071286	30.901018832055513	122.75964604751042	12.7	320.5	324.0
477847400	1441071287	30.901070574640325	122.75959682869836	12.7	320.55	324.0
477847400	1441071288	30.90112167125313	122.75954834358845	12.7	320.6	324.0
477847400	1441071289	30.901171891994448	122.75950085517147	12.7	320.65	324.0
477847400	1441071290	30.90122100696514	122.75945462643915	12.7	320.7	324.0
477847400	1441071291	30.901268786266467	122.75940992038416	12.7	320.75	324.0
477847400	1441071292	30.901315000000007	122.75936699999998	12.7	320.8	324.0
477847400	1441071293	30.901359505814224	122.75932602441445	12.69	320.87	324.0
477847400	1441071294	30.901402511544184	122.75928673728973	12.68	320.94	324.0
477847400	1441071295	30.90144431257111	122.7592487784205	12.67	321.01	324.0
477847400	1441071296	30.90148520427571	122.75921178760021	12.66	321.08	324.0
477847400	1441071297	30.90152548203825	122.75917540462113	12.649999999999999	321.15000000000003	324.0
477847400	1441071298	30.901565441238592	122.75913926927451	12.639999999999999	321.22	324.0
477847400	1441071299	30.90160537725614	122.7591030213505	12.629999999999999	321.29	324.0
477847400	1441071300	30.901645585469918	122.75906630063821	12.62	321.36	324.0
477847400	1441071301	30.901686361258495	122.75902874692574	12.61	321.43	324.0
477847400	1441071302	30.901728	122.75899	12.6	321.5	324.0
477847400	1441071303	30.90177071783909	122.75894979806105	12.6	321.46363636363634	323.9090909090909
477847400	1441071304	30.901814413988145	122.75890827296523	12.6	321.42727272727274	323.8181818181818
477847400	1441071305	30.901858908426654	122.75886565498355	12.6	321.39090909090913	323.72727272727275
477847400	1441071306	30.901904021134488	122.75882217438772	12.6	321.3545454545455	323.6363636363636
477847400	1441071307	30.901949572091766	122.75877806145014	12.6	321.3181818181818	323.54545454545456
477847400	1441071308	30.901995381278883	122.75873354644405	12.6	321.2818181818182	323.45454545454544
477847400	1441071309	30.902041268676623	122.75868885964334	12.6	321.24545454545455	323.3636363636364
477847400	1441071310	30.902087054266026	122.75864423132272	12.6	321.2090909090909	323.2727272727273
477847400	1441071311	30.90213255802853	122.75859989175767	12.6	321.1727272727273	323.1818181818182
477847400	1441071312	30.90217759994584	122.75855607122443	12.6	321.1363636363637	323.0909090909091
477847400	1441071313	30.902221999999995	122.758513	12.6	321.1	323.0
477847400	1441071314	30.902265649485205	122.7584708232132	12.588888888888889	321.0777777777778	323.0
477847400	1441071315	30.902308724943087	122.75842934539752	12.577777777777778	321.05555555555554	323.0
477847400	1441071316	30.90235147422676	122.75838828593676	12.566666666666666	321.0333333333333	323.0
477847400	1441071317	30.902394145189046	122.75834736421376	12.555555555555555	321.0111111111111	323.0
477847400	1441071318	30.902436985682293	122.75830629961048	12.544444444444444	320.98888888888894	323.0
477847400	1441071319	30.902480243558553	122.75826481150787	12.533333333333333	320.9666666666667	323.0
477847400	1441071320	30.90252416666948	122.75822261928604	12.522222222222222	320.94444444444446	323.0
477847400	1441071321	30.902569002866333	122.75817944232406	12.511111111111111	320.9222222222222	323.0
477847400	1441071322	30.902615	122.758135	12.5	320.9	323.0
477847400	1441071323	30.902662309570815	122.75808911744575	12.5	320.81	323.0
477847400	1441071324	30.90271069767857	122.75804204281222	12.5	320.72	323.0
477847400	1441071325	30.902759834073443	122.75799413000627	12.5	320.63	323.0
477847400	1441071326	30.902809388506082	122.75794573293615	12.5	320.54	323.0
477847400	1441071327	30.902859030727676	122.75789720551141	12.5	320.45	323.0
477847400	1441071328	30.90290843048998	122.75784890164302	12.5	320.35999999999996	323.0
477847400	1441071329	30.902957257545307	122.7578011752433	12.5	320.27	323.0
477847400	1441071330	30.90300518164644	122.75775438022602	12.5	320.18	323.0
477847400	1441071331	30.903051872546733	122.75770887050615	12.5	320.09	323.0
477847400	1441071332	30.903096999999992	122.757665	12.5	320.0	323.0
477847400	1441071333	30.903140339129745	122.75762300831173	12.49	319.99	323.0
477847400	1441071334	30.903182086536543	122.75758267779295	12.48	319.98	323.0
477847400	1441071335	30.90322254418978	122.7575436764811	12.47	319.96999999999997	323.0
477847400	1441071336	30.903262014058384	122.75750567241236	12.46	319.96	323.0
477847400	1441071337	30.90330079811084	122.75746833362187	12.45	319.95	323.0
477847400	1441071338	30.90333919831524	122.7574313281437	12.44	319.94	323.0
477847400	1441071339	30.903377516639257	122.75739432401083	12.43	319.93	323.0
477847400	1441071340	30.9034160550502	122.75735698925543	12.42	319.92	323.0
477847400	1441071341	30.903455115514955	122.75731899190848	12.41	319.91	323.0
477847400	1441071342	30.903495000000003	122.75728000000001	12.4	319.9	323.0
477847400	1441071343	30.903535939489423	122.75723976232209	12.40909090909091	319.9090909090909	323.0
477847400	1441071344	30.903577881039215	122.75719835071865	12.418181818181818	319.91818181818184	323.0
477847400	1441071345	30.90362070072353	122.75715591779704	12.427272727272728	319.9272727272727	323.0
477847400	1441071346	30.903664274616652	122.75711261616499	12.436363636363637	319.93636363636364	323.0
477847400	1441071347	30.903708478793092	122.75706859843073	12.445454545454545	319.94545454545454	323.0
477847400	1441071348	30.903753189327578	122.75702401720292	12.454545454545455	319.95454545454544	323.0
477847400	1441071349	30.903798282295014	122.75697902509077	12.463636363636363	319.96363636363634	323.0
477847400	1441071350	30.903843633770524	122.75693377470394	12.472727272727273	319.9727272727273	323.0
477847400	1441071351	30.903889119829433	122.75688841865264	12.481818181818182	319.9818181818182	323.0
477847400	1441071352	30.903934616547332	122.75684310954757	12.49090909090909	319.9909090909091	323.0
477847400	1441071353	30.903979999999994	122.756798	12.5	320.0	323.0
477847400	1441071354	30.904025166967543	122.75675321769008	12.488888888888889	319.9888888888889	323.11111111111114
477847400	1441071355	30.904070097046713	122.75670879057184	12.477777777777778	319.97777777777776	323.22222222222223
477847400	1441071356	30.90411479053838	122.75666472166778	12.466666666666667	319.96666666666664	323.3333333333333
477847400	1441071357	30.90415924774341	122.75662101400034	12.455555555555556	319.9555555555555	323.44444444444446
477847400	1441071358	30.904203468962695	122.75657767059207	12.444444444444445	319.94444444444446	323.55555555555554
477847400	1441071359	30.90424745449712	122.75653469446542	12.433333333333334	319.93333333333334	323.6666666666667
477847400	1441071360	30.904291204647556	122.75649208864287	12.422222222222222	319.9222222222222	323.77777777777777
477847400	1441071361	30.904334719714882	122.7564498561469	12.411111111111111	319.9111111111111	323.8888888888889
477847400	1441071362	30.904378	122.756408	12.4	319.9	324.0
477847400	1441071363	30.90442107159381	122.75636649821672	12.4	319.9818181818182	324.0
477847400	1441071364	30.90446406374734	122.75632522877972	12.4	320.06363636363636	324.0
477847400	1441071365	30.904507131501504	122.75628404466319	12.4	320.1454545454546	324.0
477847400	1441071366	30.904550429897007	122.75624279884092	12.4	320.22727272727275	324.0
477847400	1441071367	30.90459411397435	122.75620134428603	12.4	320.3090909090909	324.0
477847400	1441071368	30.90463833877382	122.75615953397116	12.4	320.3909090909091	324.0
477847400	1441071369	30.904683259335577	122.75611722086842	12.4	320.47272727272724	324.0
477847400	1441071370	30.904729030699475	122.7560742579493	12.4	320.5545454545454	324.0
477847400	1441071371	30.90477580790524	122.75603049818476	12.4	320.6363636363636	324.0
477847400	1441071372	30.90482374599234	122.7559857945451	12.4	320.71818181818185	324.0
477847400	1441071373	30.904873	122.75594	12.4	320.8	324.0
477847400	1441071374	30.90492362533843	122.75589305789438	12.4	320.84999999999997	324.0
477847400	1441071375	30.904975278902537	122.75584527307686	12.4	320.9	324.0
477847400	1441071376	30.905027517958978	122.75579704077346	12.4	320.95	324.0
477847400	1441071377	30.90507989977492	122.75574875621194	12.4	321.0	324.0
477847400	1441071378	30.905131981618265	122.75570081462178	12.4	321.04999999999995	324.0
477847400	1441071379	30.90518332075745	122.75565361123418	12.4	321.09999999999997	324.0
477847400	1441071380	30.905233474461486	122.75560754128207	12.4	321.15	324.0
477847400	1441071381	30.905282	122.75556299999998	12.4	321.2	324.0
477847400	1441071382	30.905328569715024	122.75552027868508	12.391666666666667	321.2	324.0
477847400	1441071383	30.905373316236524	122.75547925287975	12.383333333333333	321.2	324.0
477847400	1441071384	30.905416487266095	122.75543969418662	12.375	321.2	324.0
477847400	1441071385	30.90545833050493	122.75540137420745	12.366666666666667	321.2	324.0
477847400	1441071386	30.905499093654008	122.75536406454299	12.358333333333334	321.2	324.0
477847400	1441071387	30.905539024413898	122.75532753679317	12.350000000000001	321.2	324.0
477847400	1441071388	30.905578370484953	122.75529156255713	12.341666666666667	321.2	324.0
477847400	1441071389	30.905617379567193	122.75525591343323	12.333333333333334	321.2	324.0
477847400	1441071390	30.905656299360434	122.75522036101908	12.325000000000001	321.2	324.0
477847400	1441071391	30.90569537756418	122.75518467691154	12.316666666666666	321.2	324.0
477847400	1441071392	30.9057348618777	122.75514863270672	12.308333333333334	321.2	324.0
477847400	1441071393	30.90577499999999	122.75511200000001	12.3	321.2	324.0
477847400	1441071394	30.90581599637224	122.75507458312116	12.3	321.18888888888887	323.8888888888889
477847400	1441071395	30.90585788240525	122.75503631733996	12.3	321.17777777777775	323.77777777777777
477847400	1441071396	30.905900646252245	122.75499717066124	12.3	321.1666666666667	323.6666666666667
477847400	1441071397	30.905944276066382	122.75495711108974	12.3	321.15555555555557	323.55555555555554
477847400	1441071398	30.905988760000728	122.7549161066301	12.3	321.14444444444445	323.44444444444446
477847400	1441071399	30.906034086208322	122.75487412528689	12.3	321.1333333333333	323.3333333333333
477847400	1441071400	30.906080242842137	122.75483113506456	12.3	321.12222222222226	323.22222222222223
477847400	1441071401	30.906127218055097	122.75478710396749	12.3	321.11111111111114	323.11111111111114
477847400	1441071402	30.906174999999987	122.754742	12.3	321.1	323.0
477847400	1441071403	30.906223530246116	122.75469584925241	12.3	321.03000000000003	323.0
477847400	1441071404	30.90627256402896	122.75464891016023	12.3	320.96000000000004	323.0
477847400	1441071405	30.906321810000886	122.75460149924622	12.3	320.89	323.0
477847400	1441071406	30.90637097681478	122.7545539330343	12.3	320.82	323.0
477847400	1441071407	30.906419773124007	122.75450652804966	12.3	320.75	323.0
477847400	1441071408	30.906467907582382	122.7544596008187	12.3	320.68	323.0
477847400	1441071409	30.906515088844206	122.754413467869	12.3	320.61	323.0
477847400	1441071410	30.90656102556422	122.75436844572928	12.3	320.53999999999996	323.0
477847400	1441071411	30.906605426397626	122.75432485092936	12.3	320.46999999999997	323.0
477847400	1441071412	30.90664799999999	122.75428300000002	12.3	320.4	323.0
477847400	1441071413	30.906688582884833	122.75424308243288	12.3	320.41999999999996	323.0
477847400	1441071414	30.906727522995833	122.75420477955925	12.3	320.43999999999994	323.0
477847400	1441071415	30.906765296133774	122.75416764566894	12.3	320.46	323.0
477847400	1441071416	30.906802378098785	122.75413123505021	12.3	320.47999999999996	323.0
477847400	1441071417	30.906839244690524	122.75409510198979	12.3	320.5	323.0
477847400	1441071418	30.90687637170808	122.75405880077308	12.3	320.52000000000004	323.0
477847400	1441071419	30.906914234950033	122.75402188568403	12.3	320.54	323.0
477847400	1441071420	30.90695331021446	122.75398391100511	12.3	320.56	323.0
477847400	1441071421	30.906994073298815	122.75394443101735	12.3	320.58	323.0
477847400	1441071422	30.907037	122.75390299999998	12.3	320.6	323.0
477847400	1441071423	30.90708239917295	122.75385932690583	12.3	320.53000000000003	323.0
477847400	1441071424	30.907129911907266	122.7538137393881	12.3	320.46000000000004	323.0
477847400	1441071425	30.907179012351833	122.75376671977675	12.3	320.39000000000004	323.0
477847400	1441071426	30.9072291746561	122.75371875040362	12.3	320.32000000000005	323.0
477847400	1441071427	30.90727987297032	122.7536703136024	12.3	320.25	323.0
477847400	1441071428	30.907330581445446	122.75362189170893	12.3	320.18	323.0
477847400	1441071429	30.90738077423317	122.75357396706104	12.3	320.11	323.0
477847400	1441071430	30.90742992548596	122.7535270219987	12.3	320.03999999999996	323.0
477847400	1441071431	30.907477509356973	122.7534815388638	12.3	319.96999999999997	323.0
477847400	1441071432	30.907523	122.753438	12.3	319.9	323.0
477847400	1441071433	30.9075660444768	122.753396725091	12.290000000000001	319.92	323.1
477847400	1441071434	30.907606981478505	122.75335738317368	12.280000000000001	319.94	323.2
477847400	1441071435	30.90764632260299	122.75331948062153	12.27	319.96	323.3
477847400	1441071436	30.90768457944741	122.75328252380626	12.26	319.98	323.4
477847400	1441071437	30.907722263608385	122.75324601909789	12.25	320.00000000000006	323.50000000000006
477847400	1441071438	30.907759886681852	122.75320947286488	12.24	320.02000000000004	323.6
477847400	1441071439	30.907797960263256	122.75317239147414	12.23	320.04	323.70000000000005
477847400	1441071440	30.907836995947402	122.75313428129095	12.219999999999999	320.06000000000006	323.8
477847400	1441071441	30.907877505328468	122.75309464867895	12.209999999999999	320.08000000000004	323.9
477847400	1441071442	30.907920000000004	122.75305300000001	12.2	320.1	324.0
477847400	1441071443	30.907964826866493	122.75300900758492	12.209999999999999	320.1	324.0
477847400	1441071444	30.908011674079095	122.75296300764711	12.219999999999999	320.1	324.0
477847400	1441071445	30.908060065101196	122.75291550237228	12.23	320.1	324.0
477847400	1441071446	30.908109523396856	122.75286699394778	12.24	320.1	324.0
477847400	1441071447	30.90815957243092	122.75281798456298	12.25	320.1	324.0
477847400	1441071448	30.908209735668954	122.7527689764092	12.26	320.1	324.0
477847400	1441071449	30.908259536577358	122.75272047167974	12.27	320.1	324.0
477847400	1441071450	30.908308498623292	122.75267297256991	12.280000000000001	320.1	324.0
477847400	1441071451	30.908356145274627	122.75262698127699	12.290000000000001	320.1	324.0
477847400	1441071452	30.90840199999999	122.752583	12.3	320.1	324.0
477847400	1441071453	30.908445729114174	122.75254138471774	12.280000000000001	320.17	324.0
477847400	1441071454	30.90848757031446	122.75250190652189	12.26	320.24	324.0
477847400	1441071455	30.908527904143266	122.7524641902808	12.24	320.31	324.0
477847400	1441071456	30.908567111142418	122.75242786086156	12.22	320.38	324.0
477847400	1441071457	30.90860557185328	122.7523925431298	12.2	320.45	324.0
477847400	1441071458	30.908643666816783	122.75235786195007	12.18	320.52000000000004	324.0
477847400	1441071459	30.908681776573353	122.75232344218561	12.16	320.59000000000003	324.0
477847400	1441071460	30.908720281663058	122.75228890869866	12.14	320.66	324.0
477847400	1441071461	30.908759562625534	122.75225388635016	12.12	320.73	324.0
477847400	1441071462	30.908799999999985	122.75221799999998	12.1	320.8	324.0
477847400	1441071463	30.90884187463027	122.75218095742137	12.1	320.90999999999997	323.9
477847400	1441071464	30.908885068580233	122.75214279804554	12.1	321.02	323.8
477847400	1441071465	30.908929364218885	122.75210364421872	12.1	321.13	323.70000000000005
477847400	1441071466	30.90897454391539	122.75206361828765	12.1	321.23999999999995	323.6
477847400	1441071467	30.909020390039025	122.75202284259963	12.1	321.35	323.50000000000006
477847400	1441071468	30.90906668495923	122.75198143950243	12.1	321.46	323.4
477847400	1441071469	30.909113211045607	122.75193953134453	12.1	321.57	323.3
477847400	1441071470	30.909159750667875	122.75189724047496	12.1	321.68	323.2
477847400	1441071471	30.90920608619598	122.75185468924334	12.1	321.78999999999996	323.1
477847400	1441071472	30.90925199999999	122.75181200000002	12.1	321.9	323.0
477847400	1441071473	30.90929731938546	122.75176928366163	12.1	321.76	322.90000000000003
477847400	1441071474	30.90934205139918	122.75172660540856	12.1	321.62	322.8
477847400	1441071475	30.909386248023317	122.751684018987	12.1	321.48	322.70000000000005
477847400	1441071476	30.90942996124011	122.75164157814316	12.1	321.34000000000003	322.6
477847400	1441071477	30.909473243031847	122.75159933662327	12.1	321.2	322.5
477847400	1441071478	30.909516145380902	122.7515573481735	12.1	321.06	322.4
477847400	1441071479	30.909558720269718	122.7515156665401	12.1	320.91999999999996	322.3
477847400	1441071480	30.909601019680775	122.75147434546925	12.1	320.78	322.2
477847400	1441071481	30.909643095596664	122.75143343870712	12.1	320.64	322.1
477847400	1441071482	30.909684999999985	122.75139299999998	12.1	320.5	322.0
477847400	1441071483	30.909726794477507	122.7513530392228	12.1	320.46666666666664	322.0
477847400	1441071484	30.909768579032093	122.75131339076565	12.1	320.43333333333334	322.0
477847400	1441071485	30.90981046327042	122.75127384514686	12.1	320.40000000000003	322.0
477847400	1441071486	30.90985255679893	122.75123419288433	12.1	320.3666666666667	322.0
477847400	1441071487	30.909894969223743	122.7511942244953	12.1	320.3333333333333	322.0
477847400	1441071488	30.909937810150804	122.75115373049647	12.1	320.29999999999995	322.0
477847400	1441071489	30.909981189185675	122.75111250140404	12.1	320.26666666666665	322.0
477847400	1441071490	30.910025215933736	122.75107032773357	12.1	320.23333333333335	322.0
477847400	1441071491	30.91007	122.751027	12.1	320.2	322.0
477847400	1441071492	30.910115599182415	122.75098238812092	12.1	320.12727272727267	321.90909090909093
477847400	1441071493	30.910161864051645	122.75093667962689	12.1	320.05454545454546	321.81818181818187
477847400	1441071494	30.910208593371877	122.75089014145243	12.1	319.9818181818182	321.72727272727275
477847400	1441071495	30.91025558590768	122.75084304053294	12.1	319.9090909090909	321.6363636363636
477847400	1441071496	30.910302640424007	122.75079564380471	12.1	319.8363636363636	321.5454545454545
477847400	1441071497	30.910349555686174	122.75074821820499	12.1	319.76363636363635	321.4545454545455
477847400	1441071498	30.910396130459972	122.75070103067189	12.1	319.6909090909091	321.3636363636364
477847400	1441071499	30.91044216351152	122.7506543481445	12.1	319.61818181818177	321.27272727272725
477847400	1441071500	30.91048745360736	122.7506084375627	12.1	319.5454545454545	321.18181818181813
477847400	1441071501	30.91053179951443	122.75056356586732	12.1	319.47272727272724	321.09090909090907
477847400	1441071502	30.910575	122.75052	12.1	319.4	321.0
477847400	1441071503	30.91061692140873	122.75047792027249	12.1	319.3454545454545	321.0
477847400	1441071504	30.910657700393713	122.7504371604745	12.1	319.2909090909091	321.0
477847400	1441071505	30.91069754118475	122.75039746776447	12.1	319.23636363636365	321.0
477847400	1441071506	30.910736648011312	122.75035858929998	12.1	319.1818181818182	321.0
477847400	1441071507	30.91077522510255	122.75032027223781	12.1	319.1272727272727	321.0
477847400	1441071508	30.910813476687256	122.75028226373398	12.1	319.07272727272726	321.0
477847400	1441071509	30.910851606993955	122.75024431094381	12.1	319.0181818181818	321.0
477847400	1441071510	30.910889820250844	122.75020616102186	12.1	318.96363636363634	321.0
477847400	1441071511	30.91092832068581	122.75016756112196	12.1	318.9090909090909	321.0
477847400	1441071512	30.91096731252644	122.75012825839724	12.1	318.8545454545455	321.0
477847400	1441071513	30.911007000000005	122.75008800000002	12.1	318.8	321.0
477847400	1441071514	30.911047530833773	122.75004660448211	12.1	318.76666666666665	321.0
477847400	1441071515	30.911088826756547	122.75000417599591	12.1	318.73333333333335	321.0
477847400	1441071516	30.911130752997618	122.74996089009443	12.1	318.70000000000005	321.0
477847400	1441071517	30.91117317478657	122.74991692233118	12.1	318.6666666666667	321.0
477847400	1441071518	30.911215957353154	122.74987244826025	12.1	318.6333333333333	321.0
477847400	1441071519	30.911258965927402	122.74982764343622	12.1	318.59999999999997	321.0
477847400	1441071520	30.911302065739573	122.74978268341425	12.1	318.56666666666666	321.0
477847400	1441071521	30.911345122020187	122.74973774375009	12.1	318.53333333333336	321.0
477847400	1441071522	30.911387999999985	122.74969300000001	12.1	318.5	321.0
477847400	1441071523	30.91143059258595	122.7496485857606	12.1	318.47999999999996	321.0
477847400	1441071524	30.911472903388866	122.74960446678763	12.1	318.46	321.0
477847400	1441071525	30.91151496369542	122.74956056687648	12.1	318.44	321.0
477847400	1441071526	30.911556804792138	122.74951680982231	12.1	318.42	321.0
477847400	1441071527	30.911598457965493	122.74947311942013	12.1	318.4	321.0
477847400	1441071528	30.911639954501798	122.7494294194647	12.1	318.38	321.0
477847400	1441071529	30.91168132568734	122.74938563375066	12.1	318.36	321.0
477847400	1441071530	30.911722602808215	122.7493416860724	12.1	318.34	321.0
477847400	1441071531	30.911763817150455	122.74929750022417	12.1	318.32	321.0
477847400	1441071532	30.911804999999998	122.749253	12.1	318.3	321.0
477847400	1441071533	30.911846176721802	122.74920814003234	12.09090909090909	318.28181818181815	321.09090909090907
477847400	1441071534	30.9118873489975	122.74916299830791	12.081818181818182	318.26363636363635	321.18181818181813
477847400	1441071535	30.911928512587945	122.74911768365219	12.072727272727272	318.24545454545455	321.27272727272725
477847400	1441071536	30.91196966325419	122.74907230489082	12.063636363636363	318.2272727272727	321.3636363636364
477847400	1441071537	30.91201079675743	122.7490269708497	12.054545454545455	318.2090909090909	321.4545454545455
477847400	1441071538	30.91205190885902	122.74898179035485	12.045454545454545	318.19090909090914	321.5454545454545
477847400	1441071539	30.912092995320453	122.7489368722325	12.036363636363637	318.1727272727273	321.6363636363636
477847400	1441071540	30.91213405190341	122.74889232530914	12.027272727272727	318.1545454545455	321.72727272727275
477847400	1441071541	30.91217507436966	122.74884825841136	12.018181818181818	318.1363636363636	321.81818181818187
477847400	1441071542	30.912216058481164	122.74880478036599	12.00909090909091	318.1181818181818	321.90909090909093
477847400	1441071543	30.912257000000004	122.74876200000001	12.0	318.1	322.0
477847400	1441071544	30.912297915215287	122.74871996767834	12.0125	318.1125	322.0
477847400	1441071545	30.91233890252356	122.7486784999164	12.025	318.125	322.0
477847400	1441071546	30.91238008084797	122.74863735476679	12.0375	318.1375	322.0
477847400	1441071547	30.91242156911135	122.74859629028141	12.05	318.15000000000003	322.0
477847400	1441071548	30.912463486236206	122.74855506451168	12.0625	318.1625	322.0
477847400	1441071549	30.912505951144748	122.74851343550826	12.075	318.175	322.0
477847400	1441071550	30.91254908275883	122.74847116132123	12.0875	318.1875	322.0
477847400	1441071551	30.912593000000005	122.74842800000002	12.1	318.2	322.0
477847400	1441071552	30.91263777900016	122.7483837783561	12.09090909090909	318.24545454545455	322.0
477847400	1441071553	30.912683324733763	122.74833859825179	12.081818181818182	318.2909090909091	322.0
477847400	1441071554	30.91272949938615	122.74829263031268	12.072727272727272	318.3363636363636	322.0
477847400	1441071555	30.912776165142837	122.74824604516478	12.063636363636363	318.3818181818182	322.0
477847400	1441071556	30.912823184189673	122.74819901343481	12.054545454545455	318.4272727272727	322.0
477847400	1441071557	30.912870418712682	122.74815170575003	12.045454545454545	318.4727272727273	322.0
477847400	1441071558	30.912917730898176	122.74810429273826	12.036363636363637	318.5181818181818	322.0
477847400	1441071559	30.912964982932717	122.74805694502803	12.027272727272727	318.56363636363636	322.0
477847400	1441071560	30.913012037003107	122.74800983324835	12.018181818181818	318.60909090909087	322.0
477847400	1441071561	30.913058755296426	122.74796312802891	12.00909090909091	318.6545454545454	322.0
477847400	1441071562	30.913105000000005	122.747917	12.0	318.7	322.0
477847400	1441071563	30.91315065422053	122.74787158978842	12.0	318.72999999999996	322.0
477847400	1441071564	30.913195684741297	122.7478269180052	12.0	318.76	322.0
477847400	1441071565	30.913240079264693	122.74778297525738	12.0	318.78999999999996	322.0
477847400	1441071566	30.91328382549313	122.74773975215199	12.0	318.81999999999994	322.0
477847400	1441071567	30.91332691112896	122.747697239296	12.0	318.84999999999997	322.0
477847400	1441071568	30.913369323874516	122.7476554272964	12.0	318.88	322.0
477847400	1441071569	30.91341105143212	122.74761430676007	12.0	318.91	322.0
477847400	1441071570	30.913452081504065	122.74757386829397	12.0	318.94	322.0
477847400	1441071571	30.913492401792613	122.747534102505	12.0	318.97	322.0
477847400	1441071572	30.913532	122.74749499999999	12.0	319.0	322.0
477847400	1441071573	30.91357089026644	122.74745652499692	12.0	318.98	322.0
477847400	1441071574	30.913609192483978	122.74741853615805	12.0	318.96	322.0
477847400	1441071575	30.913647052982423	122.74738086575624	12.0	318.94	322.0
477847400	1441071576	30.91368461809142	122.74734334606391	12.0	318.92	322.0
477847400	1441071577	30.913722034140367	122.74730580935292	12.0	318.90000000000003	322.0
477847400	1441071578	30.913759447458506	122.7472680878947	12.0	318.88	322.0
477847400	1441071579	30.91379700437482	122.74723001396013	12.0	318.86	322.0
477847400	1441071580	30.91383485121814	122.74719141981964	12.0	318.84000000000003	322.0
477847400	1441071581	30.913873134317075	122.74715213774314	12.0	318.82	322.0
477847400	1441071582	30.913912000000003	122.747112	12.0	318.8	322.0
477847400	1441071583	30.913951556703864	122.74707088919897	12.0	318.83000000000004	322.0
477847400	1441071584	30.913991761300874	122.74702888930805	12.0	318.86	322.0
477847400	1441071585	30.914032532772126	122.74698613463543	12.0	318.89	322.0
477847400	1441071586	30.914073790098886	122.74694275948961	12.0	318.92	322.0
477847400	1441071587	30.914115452262646	122.74689889817945	12.0	318.95000000000005	322.0
477847400	1441071588	30.91415743824502	122.7468546850142	12.0	318.9800000000001	322.0
477847400	1441071589	30.914199667027855	122.74681025430347	12.0	319.01000000000005	322.0
477847400	1441071590	30.914242057593125	122.7467657403572	12.0	319.0400000000001	322.0
477847400	1441071591	30.914284528923048	122.7467212774858	12.0	319.07000000000005	322.0
477847400	1441071592	30.914326999999997	122.74667700000002	12.0	319.1	322.0
477847400	1441071593	30.914369402583286	122.7466330169697	12.0	319.0909090909091	321.90909090909093
477847400	1441071594	30.914411719539178	122.74658933649988	12.0	319.0818181818182	321.81818181818187
477847400	1441071595	30.914453946510744	122.74654594145426	12.0	319.07272727272726	321.72727272727275
477847400	1441071596	30.914496079140932	122.74650281469654	12.0	319.0636363636364	321.6363636363636
477847400	1441071597	30.914538113072698	122.74645993909041	12.0	319.05454545454546	321.5454545454545
477847400	1441071598	30.914580043949023	122.74641729749955	12.0	319.04545454545456	321.4545454545455
477847400	1441071599	30.914621867412812	122.74637487278753	12.0	319.03636363636366	321.3636363636364
477847400	1441071600	30.91466357910694	122.746332647818	12.0	319.02727272727276	321.27272727272725
477847400	1441071601	30.914705174674285	122.74629060545452	12.0	319.0181818181818	321.18181818181813
477847400	1441071602	30.914746649757696	122.74624872856067	12.0	319.00909090909096	321.09090909090907
477847400	1441071603	30.914787999999994	122.74620700000001	12.0	319.0	321.0
477847400	1441071604	30.91482923708935	122.74616539002844	12.0	318.9875	321.0
477847400	1441071605	30.914870436895317	122.74612381847149	12.0	318.97499999999997	321.0
477847400	1441071606	30.914911691332676	122.74608219254671	12.0	318.9625	321.0
477847400	1441071607	30.914953092316136	122.74604041947144	12.0	318.94999999999993	321.0
477847400	1441071608	30.914994731760235	122.74599840646265	12.0	318.9375	321.0
477847400	1441071609	30.9150367015794	122.745956060737	12.0	318.925	321.0
477847400	1441071610	30.915079093687925	122.74591328951077	12.0	318.91249999999997	321.0
477847400	1441071611	30.915122000000004	122.74587	12.0	318.9	321.0
477847400	1441071612	30.915165484597498	122.74582612723486	12.0	318.875	321.0
477847400	1441071613	30.9152095002337	122.74578171750365	12.0	318.84999999999997	321.0
477847400	1441071614	30.915253971829845	122.7457368449095	12.0	318.82499999999993	321.0
477847400	1441071615	30.915298824307225	122.74569158355574	12.0	318.79999999999995	321.0
477847400	1441071616	30.915343982587256	122.74564600754599	12.0	318.775	321.0
477847400	1441071617	30.915389371591477	122.74560019098415	12.0	318.74999999999994	321.0
477847400	1441071618	30.915434916241505	122.74555420797438	12.0	318.72499999999997	321.0
477847400	1441071619	30.9154805414591	122.74550813262118	12.0	318.7	321.0
477847400	1441071620	30.915526172166082	122.74546203902926	12.0	318.675	321.0
477847400	1441071621	30.915571733284423	122.74541600130367	12.0	318.65	321.0
477847400	1441071622	30.915617149736203	122.7453700935497	12.0	318.62499999999994	321.0
477847400	1441071623	30.91566234644358	122.74532438987293	12.0	318.59999999999997	321.0
477847400	1441071624	30.915707248328857	122.74527896437924	12.0	318.575	321.0
477847400	1441071625	30.915751780314395	122.74523389117483	12.0	318.54999999999995	321.0
477847400	1441071626	30.915795867322693	122.74518924436605	12.0	318.525	321.0
477847400	1441071627	30.91583943427637	122.74514509805964	12.0	318.5	321.0
477847400	1441071628	30.9158824060981	122.7451015263625	12.0	318.475	321.0
477847400	1441071629	30.91592470771067	122.74505860338186	12.0	318.45	321.0
477847400	1441071630	30.915966264036975	122.74501640322514	12.0	318.42499999999995	321.0
477847400	1441071631	30.916006999999997	122.744975	12.0	318.4	321.0
477847400	1441071632	30.916046873220346	122.74493443148324	11.99090909090909	318.39090909090913	320.9090909090909
477847400	1441071633	30.916085972108995	122.74489459012746	11.981818181818182	318.3818181818182	320.8181818181818
477847400	1441071634	30.916124417774306	122.74485533205366	11.972727272727273	318.3727272727273	320.7272727272727
477847400	1441071635	30.91616233132446	122.74481651338253	11.963636363636363	318.3636363636364	320.6363636363636
477847400	1441071636	30.916199833867438	122.74477799023421	11.954545454545455	318.3545454545455	320.54545454545456
477847400	1441071637	30.916237046511075	122.74473961872845	11.945454545454545	318.3454545454545	320.45454545454544
477847400	1441071638	30.91627409036299	122.74470125498458	11.936363636363637	318.3363636363636	320.3636363636364
477847400	1441071639	30.916311086530644	122.7446627551215	11.927272727272728	318.3272727272727	320.27272727272725
477847400	1441071640	30.916348156121323	122.74462397525774	11.918181818181818	318.3181818181818	320.1818181818182
477847400	1441071641	30.916385420242126	122.74458477151136	11.90909090909091	318.30909090909086	320.0909090909091
477847400	1441071642	30.916422999999995	122.744545	11.9	318.3	320.0
477847400	1441071643	30.916461005700576	122.74450453743744	11.91	318.2	320.09999999999997
477847400	1441071644	30.91649950444518	122.74446334292301	11.92	318.1	320.2
477847400	1441071645	30.916538552533993	122.74442139615259	11.93	318.0	320.29999999999995
477847400	1441071646	30.916578206267154	122.74437867682171	11.94	317.90000000000003	320.4
477847400	1441071647	30.916618521944763	122.74433516462584	11.95	317.79999999999995	320.5
477847400	1441071648	30.916659555866904	122.74429083926026	11.96	317.7	320.6
477847400	1441071649	30.91670136433355	122.74424568042005	11.97	317.59999999999997	320.7
477847400	1441071650	30.916744003644677	122.74419966780013	11.98	317.5	320.8
477847400	1441071651	30.9167875301002	122.74415278109528	11.99	317.4	320.9
477847400	1441071652	30.916831999999996	122.74410499999999	12.0	317.3	321.0
477847400	1441071653	30.91687741166934	122.74405635367792	12.0	317.31	321.0
477847400	1441071654	30.916923531535385	122.74400706916998	12.0	317.32	321.0
477847400	1441071655	30.916970068051192	122.74395742298746	12.0	317.33	321.0
477847400	1441071656	30.917016729670195	122.74390769164266	12.0	317.34000000000003	321.0
477847400	1441071657	30.917063224846316	122.7438581516491	12.0	317.35	321.0
477847400	1441071658	30.917109262033883	122.74380907952143	12.0	317.36	321.0
477847400	1441071659	30.917154549687638	122.74376075177533	12.0	317.37	321.0
477847400	1441071660	30.91719879626279	122.74371344492766	12.0	317.38	321.0
477847400	1441071661	30.91724171021493	122.7436674354963	12.0	317.39	321.0
477847400	1441071662	30.917282999999998	122.743623	12.0	317.4	321.0
477847400	1441071663	30.917322485986823	122.74358031957695	12.0	317.4111111111111	321.1111111111111
477847400	1441071664	30.917360436194453	122.74353919383925	12.0	317.4222222222222	321.22222222222223
477847400	1441071665	30.917397230554073	122.74349932701645	12.0	317.43333333333334	321.3333333333333
477847400	1441071666	30.917433248996467	122.74346042333678	12.0	317.44444444444446	321.4444444444444
477847400	1441071667	30.917468871452012	122.74342218702748	12.0	317.4555555555555	321.5555555555556
477847400	1441071668	30.917504477850695	122.74338432231458	12.0	317.46666666666664	321.6666666666667
477847400	1441071669	30.917540448122118	122.74334653342322	12.0	317.47777777777776	321.7777777777778
477847400	1441071670	30.917577162195595	122.74330852457736	12.0	317.4888888888889	321.8888888888889
477847400	1441071671	30.91761500000001	122.74327	12.0	317.5	322.0
477847400	1441071672	30.917654247135964	122.74323072652011	12.0	317.56666666666666	322.0
477847400	1441071673	30.917694811892186	122.74319072139465	12.0	317.6333333333333	322.0
477847400	1441071674	30.91773650822946	122.74315006448795	12.0	317.7	322.0
477847400	1441071675	30.91777915010873	122.74310883566474	12.0	317.76666666666665	322.0
477847400	1441071676	30.917822551491025	122.74306711479018	12.0	317.8333333333333	322.0
477847400	1441071677	30.917866526337452	122.74302498172987	12.0	317.9	322.0
477847400	1441071678	30.917910888609253	122.74298251634991	12.0	317.96666666666664	322.0
477847400	1441071679	30.917955452267805	122.74293979851677	12.0	318.0333333333333	322.0
477847400	1441071680	30.91800003127453	122.74289690809746	12.0	318.1	322.0
477847400	1441071681	30.918044439590993	122.74285392495953	12.0	318.16666666666663	322.0
477847400	1441071682	30.918088491178874	122.74281092897088	12.0	318.23333333333335	322.0
477847400	1441071683	30.918132000000004	122.742768	12.0	318.3	322.0
477847400	1441071684	30.918174842113146	122.7427251953277	11.9875	318.3875	322.0
477847400	1441071685	30.918217141964774	122.74268248188255	11.975	318.475	322.0
477847400	1441071686	30.918259086098132	122.74263980400474	11.9625	318.5625	322.0
477847400	1441071687	30.91830086105643	122.74259710603395	11.95	318.65	322.0
477847400	1441071688	30.918342653382773	122.74255433230944	11.9375	318.7375	322.0
477847400	1441071689	30.918384649620197	122.74251142717007	11.925	318.825	322.0
477847400	1441071690	30.91842703631164	122.74246833495428	11.9125	318.9125	322.0
477847400	1441071691	30.91847	122.742425	11.9	319.0	322.0
477847400	1441071692	30.918513679816876	122.74238138259062	11.9	319.05	322.0
477847400	1441071693	30.918558025249343	122.74233750679282	11.9	319.1	322.0
477847400	1441071694	30.91860293837343	122.74229341261925	11.9	319.15	322.0
477847400	1441071695	30.918648321265096	122.7422491400828	11.9	319.2	322.0
477847400	1441071696	30.91869407600046	122.7422047291967	11.9	319.25000000000006	322.0
477847400	1441071697	30.918740104655676	122.74216021997432	11.9	319.3	322.0
477847400	1441071698	30.918786309306935	122.7421156524294	11.9	319.35	322.0
477847400	1441071699	30.91883259203052	122.74207106657587	11.9	319.40000000000003	322.0
477847400	1441071700	30.918878854902744	122.74202650242792	11.9	319.45000000000005	322.0
477847400	1441071701	30.918925	122.741982	11.9	319.5	322.0
477847400	1441071702	30.9189709422031	122.74193759557365	11.9	319.48095238095243	321.95238095238096
477847400	1441071703	30.919016647610423	122.74189331049773	11.9	319.4619047619048	321.9047619047619
477847400	1441071704	30.91906209512475	122.74184916238804	11.9	319.4428571428572	321.8571428571429
477847400	1441071705	30.91910726364891	122.74180516886037	11.9	319.42380952380955	321.80952380952385
477847400	1441071706	30.919152132085742	122.74176134753063	11.9	319.404761904762	321.76190476190476
477847400	1441071707	30.91919667933807	122.7417177160148	11.9	319.3857142857143	321.7142857142857
477847400	1441071708	30.919240884308817	122.74167429192889	11.9	319.3666666666667	321.6666666666667
477847400	1441071709	30.919284725900862	122.74163109288905	11.9	319.34761904761905	321.6190476190476
477847400	1441071710	30.91932818301715	122.74158813651141	11.9	319.3285714285715	321.57142857142856
477847400	1441071711	30.91937123456064	122.7415454404122	11.9	319.30952380952385	321.5238095238095
477847400	1441071712	30.919413859434282	122.74150302220771	11.9	319.2904761904762	321.4761904761905
477847400	1441071713	30.919456036541103	122.74146089951432	11.9	319.2714285714286	321.42857142857144
477847400	1441071714	30.919497744784096	122.74141908994844	11.9	319.25238095238103	321.3809523809524
477847400	1441071715	30.919538963066337	122.74137761112654	11.9	319.2333333333334	321.3333333333333
477847400	1441071716	30.91957967029085	122.74133648066515	11.9	319.2142857142858	321.2857142857143
477847400	1441071717	30.919619845360735	122.74129571618084	11.9	319.1952380952381	321.23809523809524
477847400	1441071718	30.9196594671791	122.7412553352903	11.9	319.1761904761905	321.19047619047615
477847400	1441071719	30.919698514649063	122.74121535561015	11.9	319.1571428571429	321.1428571428571
477847400	1441071720	30.919736966673756	122.7411757947572	11.9	319.1380952380953	321.0952380952381
477847400	1441071721	30.91977480215635	122.7411366703482	11.9	319.11904761904765	321.04761904761904
477847400	1441071722	30.919812	122.741098	11.9	319.1	321.0
477847400	1441071723	30.919848576685656	122.7410597734745	11.911111111111111	319.0555555555556	321.0
477847400	1441071724	30.919884699005195	122.74102186911374	11.922222222222222	319.0111111111111	321.0
477847400	1441071725	30.919920571328042	122.74098413740421	11.933333333333334	318.9666666666667	321.0
477847400	1441071726	30.91995639802345	122.74094642883192	11.944444444444445	318.9222222222222	321.0
477847400	1441071727	30.919992383460496	122.74090859388231	11.955555555555556	318.8777777777778	321.0
477847400	1441071728	30.92002873200807	122.74087048304025	11.966666666666667	318.8333333333333	321.0
477847400	1441071729	30.92006564803486	122.74083194679011	11.977777777777778	318.7888888888889	321.0
477847400	1441071730	30.92010333590938	122.74079283561564	11.988888888888889	318.7444444444444	321.0
477847400	1441071731	30.92014199999999	122.740753	12.0	318.7	321.0
477847400	1441071732	30.92018178292826	122.74071233608068	12.0	318.6909090909091	321.09090909090907
477847400	1441071733	30.920222580329735	122.74067092261467	12.0	318.68181818181813	321.18181818181813
477847400	1441071734	30.920264226093558	122.74062888401414	12.0	318.6727272727273	321.27272727272725
477847400	1441071735	30.920306554109015	122.74058634469188	12.0	318.6636363636364	321.3636363636364
477847400	1441071736	30.92034939826559	122.74054342906106	12.0	318.6545454545454	321.4545454545455
477847400	1441071737	30.92039259245292	122.74050026153535	12.0	318.6454545454546	321.5454545454545
477847400	1441071738	30.92043597056079	122.74045696652904	12.0	318.6363636363636	321.6363636363636
477847400	1441071739	30.920479366479185	122.7404136684568	12.0	318.6272727272727	321.72727272727275
477847400	1441071740	30.92052261409828	122.74037049173394	12.0	318.6181818181818	321.81818181818187
477847400	1441071741	30.920565547308392	122.74032756077624	12.0	318.6090909090909	321.90909090909093
477847400	1441071742	30.920607999999998	122.740285	12.0	318.6	322.0
477847400	1441071743	30.920649866361703	122.74024288287576	11.988888888888889	318.6333333333334	322.0
477847400	1441071744	30.92069128177391	122.74020107908905	11.977777777777778	318.6666666666667	322.0
477847400	1441071745	30.920732441914623	122.74015940737857	11.966666666666667	318.70000000000005	322.0
477847400	1441071746	30.920773542461717	122.74011768648232	11.955555555555556	318.73333333333335	322.0
477847400	1441071747	30.9208147790928	122.74007573513772	11.944444444444445	318.76666666666665	322.0
477847400	1441071748	30.920856347485202	122.74003337208147	11.933333333333334	318.79999999999995	322.0
477847400	1441071749	30.92089844331601	122.73999041604961	11.922222222222222	318.8333333333333	322.0
477847400	1441071750	30.920941262262094	122.73994668577758	11.911111111111111	318.8666666666666	322.0
477847400	1441071751	30.920985000000005	122.73990199999999	11.9	318.9	322.0
477847400	1441071752	30.921029786246255	122.7398562447397	11.9	318.9	322.0
477847400	1441071753	30.921075486878046	122.73980957517495	11.9	318.9	322.0
477847400	1441071754	30.92112190181302	122.73976221377353	11.9	318.9	322.0
477847400	1441071755	30.921168830969155	122.73971438300399	11.9	318.9	322.0
477847400	1441071756	30.921216074264816	122.73966630533572	11.9	318.9	322.0
477847400	1441071757	30.92126343161857	122.73961820323893	11.9	318.9	322.0
477847400	1441071758	30.92131070294949	122.73957029918468	11.9	318.9	322.0
477847400	1441071759	30.921357688176858	122.73952281564482	11.9	318.9	322.0
477847400	1441071760	30.92140418722037	122.73947597509209	11.9	318.9	322.0
477847400	1441071761	30.92145	122.73943000000001	11.9	318.9	322.0
477847400	1441071762	30.921494969702913	122.73938506261783	11.9	318.92272727272723	321.9545454545455
477847400	1441071763	30.92153911258394	122.73934113429522	11.9	318.9454545454545	321.90909090909093
477847400	1441071764	30.921582488164642	122.73929813615656	11.9	318.9681818181818	321.8636363636364
477847400	1441071765	30.92162515596648	122.739255989326	11.9	318.99090909090904	321.81818181818187
477847400	1441071766	30.92166717551078	122.73921461492729	11.9	319.0136363636363	321.77272727272725
477847400	1441071767	30.92170860631874	122.73917393408404	11.9	319.0363636363636	321.72727272727275
477847400	1441071768	30.921749507911464	122.7391338679195	11.9	319.0590909090909	321.6818181818182
477847400	1441071769	30.921789939809926	122.73909433755675	11.9	319.0818181818181	321.6363636363636
477847400	1441071770	30.921829961535003	122.73905526411853	11.9	319.1045454545454	321.5909090909091
477847400	1441071771	30.921869632607468	122.73901656872742	11.9	319.1272727272727	321.5454545454545
477847400	1441071772	30.92190901254799	122.73897817250568	11.9	319.1499999999999	321.5
477847400	1441071773	30.921948160877136	122.73893999657544	11.9	319.17272727272723	321.4545454545455
477847400	1441071774	30.921987137115398	122.73890196205848	11.9	319.19545454545454	321.4090909090909
477847400	1441071775	30.922026000783134	122.7388639900765	11.9	319.2181818181818	321.3636363636364
477847400	1441071776	30.922064811400627	122.73882600175085	11.9	319.24090909090904	321.3181818181818
477847400	1441071777	30.922103628488067	122.73878791820272	11.9	319.26363636363635	321.27272727272725
477847400	1441071778	30.92214251156556	122.73874966055308	11.9	319.28636363636366	321.22727272727275
477847400	1441071779	30.922181520153085	122.73871114992266	11.9	319.30909090909086	321.18181818181813
477847400	1441071780	30.922220713770542	122.738672307432	11.9	319.33181818181816	321.1363636363636
477847400	1441071781	30.92226015193774	122.73863305420132	11.9	319.3545454545455	321.09090909090907
477847400	1441071782	30.922299894174348	122.73859331135071	11.9	319.37727272727267	321.0454545454545
477847400	1441071783	30.922339999999995	122.738553	11.9	319.4	321.0
477847400	1441071784	30.92238050978417	122.73851206700338	11.9	319.34	321.0
477847400	1441071785	30.922421387296495	122.73847056215365	11.9	319.28	321.0
477847400	1441071786	30.92246257715677	122.73842856097836	11.9	319.21999999999997	321.0
477847400	1441071787	30.92250402398481	122.73838613900533	11.9	319.15999999999997	321.0
477847400	1441071788	30.922545672400567	122.73834337176261	11.9	319.1	321.0
477847400	1441071789	30.922587467024073	122.73830033477842	11.9	319.04	321.0
477847400	1441071790	30.92262935247546	122.73825710358123	11.9	318.98	321.0
477847400	1441071791	30.922671273375002	122.73821375369977	11.9	318.92	321.0
477847400	1441071792	30.922713174343034	122.73817036066296	11.9	318.86	321.0
477847400	1441071793	30.922755000000002	122.73812699999999	11.9	318.8	321.0
477847400	1441071794	30.922796703328178	122.73808373671456	11.9	318.76666666666665	320.88888888888886
477847400	1441071795	30.92283827075668	122.73804059370774	11.9	318.73333333333335	320.77777777777777
477847400	1441071796	30.922879697076382	122.73799758335494	11.9	318.70000000000005	320.66666666666663
477847400	1441071797	30.922920977078153	122.73795471803162	11.9	318.6666666666667	320.55555555555554
477847400	1441071798	30.92296210555291	122.73791201011326	11.9	318.6333333333333	320.44444444444446
477847400	1441071799	30.92300307729152	122.73786947197536	11.9	318.59999999999997	320.3333333333333
477847400	1441071800	30.92304388708495	122.73782711599348	11.9	318.56666666666666	320.22222222222223
477847400	1441071801	30.92308452972413	122.73778495454314	11.9	318.53333333333336	320.1111111111111
477847400	1441071802	30.923125000000002	122.73774300000001	11.9	318.5	320.0
477847400	1441071803	30.923165312433877	122.73770123900329	11.9	318.47777777777776	320.0
477847400	1441071804	30.92320556046823	122.73765955524667	11.9	318.4555555555555	320.0
477847400	1441071805	30.923245857275703	122.73761780668708	11.9	318.43333333333334	320.0
477847400	1441071806	30.923286316028758	122.73757585128104	11.9	318.4111111111111	320.0
477847400	1441071807	30.923327049899658	122.73753354698458	11.9	318.38888888888886	320.0
477847400	1441071808	30.92336817206047	122.73749075175333	11.9	318.3666666666666	320.0
477847400	1441071809	30.923409795683053	122.73744732354244	11.9	318.34444444444443	320.0
477847400	1441071810	30.92345203393907	122.7374031203066	11.9	318.32222222222225	320.0
477847400	1441071811	30.923494999999996	122.73735800000001	11.9	318.3	320.0
477847400	1441071812	30.923538760449414	122.73731187746833	11.9	318.24	320.09999999999997
477847400	1441071813	30.923583195520344	122.73726489512487	11.9	318.18	320.2
477847400	1441071814	30.92362813885843	122.73721725227547	11.9	318.12	320.29999999999995
477847400	1441071815	30.923673424109566	122.7371691482267	11.9	318.06	320.4
477847400	1441071816	30.92371888491997	122.73712078228573	11.9	317.99999999999994	320.5
477847400	1441071817	30.92376435493617	122.73707235376048	11.9	317.93999999999994	320.6
477847400	1441071818	30.923809667805	122.73702406195959	11.9	317.88	320.7
477847400	1441071819	30.923854657173575	122.73697610619242	11.9	317.82	320.8
477847400	1441071820	30.923899156689323	122.73692868576894	11.9	317.76	320.9
477847400	1441071821	30.923943000000005	122.73688199999998	11.9	317.7	321.0
477847400	1441071822	30.923986059273886	122.73683620432146	11.9	317.7454545454545	321.0
477847400	1441071823	30.9240283607606	122.736791278668	11.9	317.7909090909091	321.0
477847400	1441071824	30.92406996922993	122.73674715909863	11.9	317.8363636363636	321.0
477847400	1441071825	30.924110949451602	122.73670378167215	11.9	317.8818181818182	321.0
477847400	1441071826	30.924151366195236	122.73666108244703	11.9	317.92727272727274	321.0
477847400	1441071827	30.924191284230318	122.7366189974815	11.9	317.97272727272724	321.0
477847400	1441071828	30.92423076832625	122.73657746283361	11.9	318.0181818181818	321.0
477847400	1441071829	30.92426988325237	122.73653641456112	11.9	318.06363636363636	321.0
477847400	1441071830	30.92430869377789	122.73649578872158	11.9	318.10909090909087	321.0
477847400	1441071831	30.924347264671944	122.73645552137232	11.9	318.1545454545454	321.0
477847400	1441071832	30.924385660703617	122.73641554857046	11.9	318.19999999999993	321.0
477847400	1441071833	30.92442394664184	122.73637580637289	11.9	318.24545454545455	321.0
477847400	1441071834	30.924462187255532	122.7363362308363	11.9	318.29090909090905	321.0
477847400	1441071835	30.924500447313456	122.73629675801713	11.9	318.3363636363636	321.0
477847400	1441071836	30.92453879158438	122.73625732397169	11.9	318.3818181818182	321.0
477847400	1441071837	30.92457728483692	122.73621786475603	11.9	318.4272727272727	321.0
477847400	1441071838	30.924615991839644	122.736178316426	11.9	318.47272727272724	321.0
477847400	1441071839	30.924654977361037	122.7361386150372	11.9	318.5181818181818	321.0
477847400	1441071840	30.924694306169496	122.73609869664516	11.9	318.56363636363636	321.0
477847400	1441071841	30.924734043033332	122.73605849730495	11.9	318.60909090909087	321.0
477847400	1441071842	30.924774252720788	122.73601795307165	11.9	318.6545454545454	321.0
477847400	1441071843	30.924814999999985	122.73597700000002	11.9	318.7	321.0
477847400	1441071844	30.924856321349658	122.73593559822929	11.91	318.7	321.0
477847400	1441071845	30.924898140091152	122.73589380423768	11.92	318.7	321.0
477847400	1441071846	30.92494035125653	122.7358516985883	11.93	318.7	321.0
477847400	1441071847	30.924982849877967	122.73580936184467	11.94	318.7	321.0
477847400	1441071848	30.92502553098776	122.73576687457063	11.95	318.7	321.0
477847400	1441071849	30.925068289618313	122.73572431733027	11.96	318.7	321.0
477847400	1441071850	30.925111020802134	122.73568177068803	11.97	318.7	321.0
477847400	1441071851	30.925153619571848	122.7356393152088	11.98	318.7	321.0
477847400	1441071852	30.92519598096019	122.73559703145764	11.99	318.7	321.0
477847400	1441071853	30.925238000000004	122.735555	12.0	318.7	321.0
477847400	1441071854	30.925279615008076	122.73551326112275	11.988888888888889	318.68888888888887	320.88888888888886
477847400	1441071855	30.925320937436684	122.73547169399704	11.977777777777778	318.67777777777775	320.77777777777777
477847400	1441071856	30.9253621220217	122.73543013751465	11.966666666666667	318.6666666666667	320.66666666666663
477847400	1441071857	30.925403323498823	122.73538843056681	11.955555555555556	318.65555555555557	320.55555555555554
477847400	1441071858	30.92544469660352	122.73534641204421	11.944444444444445	318.64444444444445	320.44444444444446
477847400	1441071859	30.925486396071083	122.73530392083694	11.933333333333334	318.6333333333333	320.3333333333333
477847400	1441071860	30.925528576636523	122.73526079583459	11.922222222222222	318.62222222222226	320.22222222222223
477847400	1441071861	30.925571393034637	122.73521687592614	11.911111111111111	318.61111111111114	320.1111111111111
477847400	1441071862	30.925615	122.73517200000002	11.9	318.6	320.0
477847400	1441071863	30.92565948803978	122.73512607287643	11.9	318.575	320.0
477847400	1441071864	30.925704690752525	122.73507926310533	11.9	318.55	320.0
477847400	1441071865	30.925750377509917	122.73503180516991	11.9	318.52500000000003	320.0
477847400	1441071866	30.925796317684	122.73498393355413	11.9	318.50000000000006	320.0
477847400	1441071867	30.92584228064712	122.73493588274297	11.9	318.475	320.0
477847400	1441071868	30.92588803577204	122.73488788722226	11.9	318.45	320.0
477847400	1441071869	30.925933352431848	122.73484018147872	11.9	318.425	320.0
477847400	1441071870	30.925977999999983	122.734793	11.9	318.4	320.0
477847400	1441071871	30.926021797433975	122.73474652943919	11.90909090909091	318.28181818181815	320.0
477847400	1441071872	30.926064762026215	122.73470076510826	11.918181818181818	318.1636363636364	320.0
477847400	1441071873	30.926106960652763	122.7346556544836	11.927272727272728	318.04545454545456	320.0
477847400	1441071874	30.926148460189612	122.73461114504137	11.936363636363637	317.92727272727274	320.0
477847400	1441071875	30.926189327512624	122.73456718425744	11.945454545454545	317.8090909090909	320.0
477847400	1441071876	30.92622962949762	122.7345237196075	11.954545454545455	317.6909090909091	320.0
477847400	1441071877	30.926269433020327	122.73448069856695	11.963636363636363	317.57272727272726	320.0
477847400	1441071878	30.926308804956378	122.73443806861104	11.972727272727273	317.45454545454544	320.0
477847400	1441071879	30.926347812181355	122.73439577721477	11.981818181818182	317.33636363636367	320.0
477847400	1441071880	30.926386521570752	122.7343537718529	11.99090909090909	317.21818181818185	320.0
477847400	1441071881	30.926424999999984	122.734312	12.0	317.1	320.0
477847400	1441071882	30.92646330763445	122.73427041253167	12.0	317.0818181818182	320.0
477847400	1441071883	30.926501477799583	122.73422897392813	12.0	317.06363636363636	320.0
477847400	1441071884	30.92653953711083	122.73418765207072	12.0	317.04545454545456	320.0
477847400	1441071885	30.926577512183556	122.73414641484064	12.0	317.02727272727276	320.0
477847400	1441071886	30.926615429633134	122.73410523011906	12.0	317.0090909090909	320.0
477847400	1441071887	30.926653316074873	122.73406406578701	12.0	316.9909090909091	320.0
477847400	1441071888	30.926691198124015	122.73402288972544	12.0	316.97272727272724	320.0
477847400	1441071889	30.926729102395797	122.73398166981517	12.0	316.95454545454544	320.0
477847400	1441071890	30.92676705550541	122.73394037393697	12.0	316.93636363636364	320.0
477847400	1441071891	30.92680508406797	122.73389896997149	12.0	316.9181818181818	320.0
477847400	1441071892	30.926843214698575	122.73385742579929	12.0	316.90000000000003	320.0
477847400	1441071893	30.926881474012294	122.73381570930081	12.0	316.88181818181823	320.0
477847400	1441071894	30.92691988862412	122.73377378835644	12.0	316.8636363636364	320.0
477847400	1441071895	30.926958485149036	122.7337316308464	12.0	316.8454545454546	320.0
477847400	1441071896	30.926997290201946	122.73368920465089	12.0	316.82727272727277	320.0
477847400	1441071897	30.92703633039772	122.73364647764991	12.0	316.8090909090909	320.0
477847400	1441071898	30.927075632351205	122.73360341772349	12.0	316.7909090909091	320.0
477847400	1441071899	30.927115222677187	122.73355999275142	12.0	316.7727272727273	320.0
477847400	1441071900	30.92715512799039	122.73351617061346	12.0	316.75454545454545	320.0
477847400	1441071901	30.927195374905505	122.73347191918924	12.0	316.73636363636365	320.0
477847400	1441071902	30.927235990037175	122.7334272063583	12.0	316.7181818181818	320.0
477847400	1441071903	30.927276999999993	122.73338200000002	12.0	316.7	320.0
477847400	1441071904	30.92731840973787	122.73333629726768	12.0	316.73	320.09999999999997
477847400	1441071905	30.927360137512355	122.73329021241058	12.0	316.76	320.2
477847400	1441071906	30.927402079914486	122.73324388895246	12.0	316.78999999999996	320.29999999999995
477847400	1441071907	30.927444133535612	122.7331974704174	12.0	316.82	320.4
477847400	1441071908	30.927486194967205	122.73315110033	12.0	316.84999999999997	320.5
477847400	1441071909	30.927528160801014	122.73310492221532	12.0	316.88000000000005	320.6
477847400	1441071910	30.92756992762896	122.73305907959886	12.0	316.91	320.7
477847400	1441071911	30.927611392043183	122.73301371600647	12.0	316.94000000000005	320.8
477847400	1441071912	30.927652450636014	122.73296897496459	12.0	316.97	320.9
477847400	1441071913	30.927692999999998	122.732925	12.0	317.0	321.0
477847400	1441071914	30.92773299027148	122.73288186690239	11.988888888888889	317.05555555555554	321.0
477847400	1441071915	30.92777258576124	122.73283938051159	11.977777777777778	317.11111111111114	321.0
477847400	1441071916	30.927812004323368	122.73279727792925	11.966666666666667	317.1666666666667	321.0
477847400	1441071917	30.9278514638116	122.73275529625617	11.955555555555556	317.22222222222223	321.0
477847400	1441071918	30.92789118207931	122.73271317259233	11.944444444444445	317.27777777777777	321.0
477847400	1441071919	30.92793137697954	122.73267064403687	11.933333333333334	317.33333333333337	321.0
477847400	1441071920	30.927972266364915	122.73262744768819	11.922222222222222	317.3888888888889	321.0
477847400	1441071921	30.92801406808777	122.73258332064371	11.911111111111111	317.44444444444446	321.0
477847400	1441071922	30.928057	122.732538	11.9	317.5	321.0
477847400	1441071923	30.928101194642664	122.7324913215863	11.911111111111111	317.52222222222224	321.0
477847400	1441071924	30.928146443314937	122.73244351616582	11.922222222222222	317.5444444444445	321.0
477847400	1441071925	30.928192452005952	122.7323949132364	11.933333333333334	317.56666666666666	321.0
477847400	1441071926	30.92823892670532	122.73234584229702	11.944444444444445	317.58888888888885	321.0
477847400	1441071927	30.928285573403173	122.7322966328478	11.955555555555556	317.6111111111111	321.0
477847400	1441071928	30.92833209809017	122.73224761439025	11.966666666666667	317.6333333333333	321.0
477847400	1441071929	30.928378206757444	122.73219911642697	11.977777777777778	317.6555555555555	321.0
477847400	1441071930	30.928423605396684	122.73215146846186	11.988888888888889	317.67777777777775	321.0
477847400	1441071931	30.928468000000002	122.732105	12.0	317.7	321.0
477847400	1441071932	30.928511179517688	122.73205994586831	11.99	317.72999999999996	321.0
477847400	1441071933	30.928553264730752	122.7320161621772	11.98	317.76	321.0
477847400	1441071934	30.92859445937753	122.73197341035721	11.97	317.78999999999996	321.0
477847400	1441071935	30.928634967196032	122.73193145183795	11.96	317.82	321.0
477847400	1441071936	30.92867499192394	122.73189004804827	11.95	317.85	321.0
477847400	1441071937	30.928714737298566	122.73184896041624	11.94	317.88	321.0
477847400	1441071938	30.928754407056932	122.73180795036923	11.93	317.91	321.0
477847400	1441071939	30.928794204935745	122.73176677933374	11.92	317.94	321.0
477847400	1441071940	30.92883433467141	122.73172520873565	11.91	317.97	321.0
477847400	1441071941	30.928874999999994	122.73168300000002	11.9	318.0	321.0
477847400	1441071942	30.928916341724424	122.73163998622258	11.9	318.01	321.0
477847400	1441071943	30.928958248916228	122.73159628718444	11.9	318.02000000000004	321.0
477847400	1441071944	30.92900054771428	122.73155209433871	11.9	318.03000000000003	321.0
477847400	1441071945	30.929043064257776	122.7315075991391	11.9	318.04	321.0
477847400	1441071946	30.92908562468612	122.73146299303994	11.9	318.05	321.0
477847400	1441071947	30.929128055139053	122.73141846749628	11.9	318.06	321.0
477847400	1441071948	30.92917018175653	122.73137421396382	11.9	318.07	321.0
477847400	1441071949	30.929211830678792	122.73133042389885	11.9	318.08	321.0
477847400	1441071950	30.929252828046373	122.73128728875838	11.9	318.09000000000003	321.0
477847400	1441071951	30.929293	122.73124500000002	11.9	318.1	321.0
477847400	1441071952	30.929332227428198	122.73120368933472	11.9	318.10833333333335	321.0
477847400	1441071953	30.929370610209435	122.73116324948484	11.9	318.1166666666667	321.0
477847400	1441071954	30.929408302969463	122.73112351342505	11.9	318.125	321.0
477847400	1441071955	30.929445460333845	122.7310843141295	11.9	318.1333333333334	321.0
477847400	1441071956	30.9294822369279	122.73104548457177	11.9	318.1416666666667	321.0
477847400	1441071957	30.92951878737671	122.73100685772486	11.9	318.15000000000003	321.0
477847400	1441071958	30.929555266305215	122.73096826656143	11.9	318.1583333333333	321.0
477847400	1441071959	30.929591828338104	122.73092954405351	11.9	318.16666666666663	321.0
477847400	1441071960	30.929628628099852	122.7308905231726	11.9	318.175	321.0
477847400	1441071961	30.929665820214737	122.7308510368898	11.9	318.18333333333334	321.0
477847400	1441071962	30.92970355930683	122.73081091817562	11.9	318.19166666666666	321.0
477847400	1441071963	30.929742	122.73077000000002	11.9	318.2	321.0
477847400	1441071964	30.929781247905588	122.7307281652312	11.9	318.1	321.0
477847400	1441071965	30.929821212586056	122.73068549633213	11.9	318.0	321.0
477847400	1441071966	30.929861754591695	122.73064212566496	11.9	317.90000000000003	321.0
477847400	1441071967	30.929902734472996	122.73059818559216	11.9	317.8	321.0
477847400	1441071968	30.929944012780624	122.7305538084768	11.9	317.7	321.0
477847400	1441071969	30.929985450065427	122.73050912668234	11.9	317.59999999999997	321.0
477847400	1441071970	30.93002690687845	122.73046427257272	11.9	317.5	321.0
477847400	1441071971	30.930068243770922	122.73041937851242	11.9	317.4	321.0
477847400	1441071972	30.93010932129422	122.73037457686637	11.9	317.3	321.0
477847400	1441071973	30.930149999999994	122.73033000000001	11.9	317.2	321.0
477847400	1441071974	30.930190190985158	122.73028574082299	11.9	317.2111111111111	321.0
477847400	1441071975	30.93023000752732	122.73024173442032	11.9	317.22222222222223	321.0
477847400	1441071976	30.930269613449095	122.7301978764202	11.9	317.23333333333335	321.0
477847400	1441071977	30.93030917257297	122.73015406245057	11.9	317.24444444444447	321.0
477847400	1441071978	30.930348848721263	122.73011018813871	11.9	317.25555555555553	321.0
477847400	1441071979	30.930388805716163	122.73006614911158	11.9	317.26666666666665	321.0
477847400	1441071980	30.930429207379692	122.73002184099553	11.9	317.27777777777777	321.0
477847400	1441071981	30.930470217533724	122.72997715941653	11.9	317.2888888888889	321.0
477847400	1441071982	30.930511999999993	122.729932	11.9	317.3	321.0
477847400	1441071983	30.93055468042885	122.72988628602427	11.9	317.32222222222225	321.1111111111111
477847400	1441071984	30.93059823178573	122.72984005138085	11.9	317.3444444444445	321.22222222222223
477847400	1441071985	30.93064258886492	122.7297933576149	11.9	317.3666666666667	321.3333333333333
477847400	1441071986	30.930687686460793	122.72974626627175	11.9	317.3888888888889	321.4444444444444
477847400	1441071987	30.930733459367826	122.72969883889692	11.9	317.4111111111111	321.5555555555556
477847400	1441071988	30.930779842380566	122.72965113703617	11.9	317.43333333333334	321.6666666666667
477847400	1441071989	30.93082677029367	122.72960322223557	11.9	317.4555555555555	321.7777777777778
477847400	1441071990	30.930874177901856	122.72955515604134	11.9	317.47777777777776	321.8888888888889
477847400	1441071991	30.930922	122.72950700000001	11.9	317.5	322.0
477847400	1441071992	30.930970147662592	122.72945882977638	11.9	317.58888888888885	322.0
477847400	1441071993	30.931018437082855	122.72941077750808	11.9	317.67777777777775	322.0
477847400	1441071994	30.931066660733794	122.72936298945145	11.9	317.76666666666665	322.0
477847400	1441071995	30.931114611088628	122.72931561186354	11.9	317.85555555555555	322.0
477847400	1441071996	30.93116208062084	122.72926879100214	11.9	317.94444444444446	322.0
477847400	1441071997	30.931208861804105	122.72922267312568	11.9	318.0333333333333	322.0
477847400	1441071998	30.931254747112288	122.72917740449326	11.9	318.12222222222226	322.0
477847400	1441071999	30.931299529019505	122.72913313136458	11.9	318.2111111111111	322.0
477847400	1441072000	30.931342999999995	122.72908999999999	11.9	318.3	322.0
477847400	1441072001	30.931385014656545	122.72904810726759	11.9	318.28181818181815	322.0
477847400	1441072002	30.931425676105146	122.72900735246454	11.9	318.26363636363635	322.0
477847400	1441072003	30.931465149589947	122.7289675854946	11.9	318.24545454545455	322.0
477847400	1441072004	30.931503600354873	122.72892865626103	11.9	318.2272727272727	322.0
477847400	1441072005	30.931541193643614	122.72889041466645	11.9	318.2090909090909	322.0
477847400	1441072006	30.931578094699702	122.72885271061295	11.9	318.19090909090914	322.0
477847400	1441072007	30.93161446876645	122.72881539400215	11.9	318.1727272727273	322.0
477847400	1441072008	30.931650481086987	122.72877831473507	11.9	318.1545454545455	322.0
477847400	1441072009	30.931686296904275	122.72874132271237	11.9	318.1363636363636	322.0
477847400	1441072010	30.931722081461064	122.72870426783415	11.9	318.1181818181818	322.0
477847400	1441072011	30.931757999999995	122.728667	11.9	318.1	322.0
477847400	1441072012	30.93179419078356	122.72862939773259	11.9	318.125	322.0
477847400	1441072013	30.931830684154473	122.7285914540481	11.9	318.15000000000003	322.0
477847400	1441072014	30.931867483475564	122.7285531905862	11.9	318.175	322.0
477847400	1441072015	30.931904592109674	122.72851462898655	11.9	318.2	322.0
477847400	1441072016	30.931942013419647	122.7284757908889	11.9	318.22499999999997	322.0
477847400	1441072017	30.9319797507684	122.7284366979329	11.9	318.25	322.0
477847400	1441072018	30.93201780751882	122.72839737175835	11.9	318.27500000000003	322.0
477847400	1441072019	30.932056187033876	122.72835783400501	11.9	318.3	322.0
477847400	1441072020	30.93209489267652	122.72831810631267	11.9	318.325	322.0
477847400	1441072021	30.932133927809737	122.72827821032116	11.9	318.34999999999997	322.0
477847400	1441072022	30.93217329579654	122.72823816767033	11.9	318.375	322.0
477847400	1441072023	30.932212999999987	122.72819799999999	11.9	318.4	322.0
477847400	1441072024	30.932253037509323	122.72815772274211	11.89	318.49	322.0
477847400	1441072025	30.932293380318516	122.72811732649646	11.88	318.58	322.0
477847400	1441072026	30.932333994147704	122.72807679565491	11.870000000000001	318.67	322.0
477847400	1441072027	30.93237484471701	122.72803611460935	11.860000000000001	318.76	322.0
477847400	1441072028	30.932415897746562	122.72799526775165	11.850000000000001	318.85	322.0
477847400	1441072029	30.932457118956414	122.72795423947373	11.84	318.94	322.0
477847400	1441072030	30.932498474066666	122.72791301416763	11.83	319.03000000000003	322.0
477847400	1441072031	30.932539928797326	122.72787157622527	11.82	319.12000000000006	322.0
477847400	1441072032	30.932581448868437	122.72782991003872	11.81	319.21000000000004	322.0
477847400	1441072033	30.932623	122.727788	11.8	319.3	322.0
477847400	1441072034	30.93266454832116	122.72774584523232	11.8	319.2666666666667	321.8888888888889
477847400	1441072035	30.932706061597724	122.72770350378319	11.8	319.23333333333335	321.7777777777778
477847400	1441072036	30.932747508004713	122.72766104843144	11.8	319.20000000000005	321.6666666666667
477847400	1441072037	30.932788855717256	122.72761855195597	11.8	319.1666666666667	321.5555555555556
477847400	1441072038	30.932830072910594	122.72757608713599	11.8	319.1333333333333	321.4444444444444
477847400	1441072039	30.93287112776006	122.7275337267508	11.8	319.1	321.3333333333333
477847400	1441072040	30.93291198844109	122.72749154357993	11.8	319.0666666666667	321.22222222222223
477847400	1441072041	30.932952623129207	122.72744961040304	11.8	319.03333333333336	321.1111111111111
477847400	1441072042	30.932993	122.72740800000001	11.8	319.0	321.0
477847400	1441072043	30.933033111250396	122.72736674577935	11.8	318.9545454545455	321.0
477847400	1441072044	30.933073045162086	122.72732572366344	11.8	318.9090909090909	321.0
477847400	1441072045	30.933112914037785	122.72728477020269	11.8	318.8636363636364	321.0
477847400	1441072046	30.93315283017996	122.7272437219471	11.8	318.8181818181818	321.0
477847400	1441072047	30.933192905890895	122.72720241544614	11.8	318.77272727272725	321.0
477847400	1441072048	30.933233253472658	122.72716068724888	11.8	318.72727272727275	321.0
477847400	1441072049	30.93327398522708	122.72711837390385	11.8	318.68181818181813	321.0
477847400	1441072050	30.93331521345576	122.72707531195913	11.8	318.6363636363636	321.0
477847400	1441072051	30.933357050460106	122.7270313379623	11.8	318.59090909090907	321.0
477847400	1441072052	30.933399608541222	122.72698628846042	11.8	318.5454545454545	321.0
477847400	1441072053	30.933442999999997	122.72694000000001	11.8	318.5	321.0
477847400	1441072054	30.93348726758738	122.72689240976078	11.8	318.4625	321.0
477847400	1441072055	30.933532175855742	122.72684385745774	11.8	318.42499999999995	321.0
477847400	1441072056	30.933577419808447	122.72679478344084	11.8	318.3875	321.0
477847400	1441072057	30.933622694449433	122.7267456280616	11.8	318.34999999999997	321.0
477847400	1441072058	30.93366769478341	122.72669683167288	11.8	318.3125	321.0
477847400	1441072059	30.93371211581572	122.72664883462897	11.8	318.27500000000003	321.0
477847400	1441072060	30.93375565255237	122.72660207728568	11.8	318.2375	321.0
477847400	1441072061	30.933798000000003	122.726557	11.8	318.2	321.0
477847400	1441072062	30.933838938589894	122.72651392136697	11.8	318.16666666666663	321.0
477847400	1441072063	30.933878590449705	122.72647267292872	11.8	318.1333333333334	321.0
477847400	1441072064	30.93391716313085	122.72643296446327	11.8	318.1	321.0
477847400	1441072065	30.9339548641842	122.72639450574772	11.8	318.06666666666666	321.0
477847400	1441072066	30.93399190116032	122.7263570065583	11.8	318.03333333333336	321.0
477847400	1441072067	30.934028481609342	122.7263201766704	11.8	318.0	321.0
477847400	1441072068	30.934064813081108	122.72628372585862	11.8	317.96666666666664	321.0
477847400	1441072069	30.93410110312503	122.72624736389682	11.8	317.9333333333334	321.0
477847400	1441072070	30.93413755929028	122.7262108005581	11.8	317.90000000000003	321.0
477847400	1441072071	30.93417438912562	122.72617374561482	11.8	317.8666666666667	321.0
477847400	1441072072	30.9342118001795	122.72613590883853	11.8	317.83333333333337	321.0
477847400	1441072073	30.934249999999988	122.72609699999998	11.8	317.8	321.0
477847400	1441072074	30.934289140093913	122.72605680577146	11.8	317.8	321.0
477847400	1441072075	30.934329147804302	122.72601542043427	11.8	317.8	321.0
477847400	1441072076	30.934369894433445	122.7259730151723	11.8	317.8	321.0
477847400	1441072077	30.934411251283823	122.72592976116998	11.8	317.8	321.0
477847400	1441072078	30.934453089658152	122.72588582961224	11.8	317.8	321.0
477847400	1441072079	30.934495280859363	122.72584139168445	11.8	317.8	321.0
477847400	1441072080	30.93453769619063	122.72579661857262	11.8	317.8	321.0
477847400	1441072081	30.93458020695535	122.72575168146315	11.8	317.8	321.0
477847400	1441072082	30.93462268445717	122.7257067515431	11.8	317.8	321.0
477847400	1441072083	30.93466499999999	122.725662	11.8	317.8	321.0
477847400	1441072084	30.934707050953378	122.72561756106526	11.790000000000001	317.8	321.09999999999997
477847400	1441072085	30.93474883894858	122.72557342114384	11.780000000000001	317.8	321.2
477847400	1441072086	30.934790391682274	122.72552952968383	11.77	317.8	321.3
477847400	1441072087	30.93483173685106	122.7254858361333	11.76	317.8	321.40000000000003
477847400	1441072088	30.934872902151422	122.72544228994012	11.75	317.8	321.5
477847400	1441072089	30.934913915279814	122.725398840552	11.74	317.8	321.6
477847400	1441072090	30.934954803932598	122.72535543741652	11.73	317.8	321.7
477847400	1441072091	30.93499559580609	122.7253120299812	11.719999999999999	317.8	321.8
477847400	1441072092	30.935036318596506	122.72526856769328	11.709999999999999	317.8	321.90000000000003
477847400	1441072093	30.935077000000003	122.725225	11.7	317.8	322.0
477847400	1441072094	30.9351176569581	122.7251812999337	11.7	317.83333333333337	322.0
477847400	1441072095	30.93515826339388	122.72513753486783	11.7	317.8666666666667	322.0
477847400	1441072096	30.935198782475997	122.72509379576138	11.7	317.90000000000003	322.0
477847400	1441072097	30.93523917737318	122.72505017357355	11.7	317.9333333333334	322.0
477847400	1441072098	30.9352794112543	122.72500675926372	11.7	317.96666666666664	322.0
477847400	1441072099	30.935319447288375	122.7249636437915	11.7	318.0	322.0
477847400	1441072100	30.9353592486445	122.72492091811674	11.7	318.03333333333336	322.0
477847400	1441072101	30.935398778491912	122.72487867319948	11.7	318.06666666666666	322.0
477847400	1441072102	30.935438000000005	122.724837	11.7	318.1	322.0
477847400	1441072103	30.935476909732238	122.7247959426398	11.7	318.1363636363636	322.0
477847400	1441072104	30.935515637828267	122.72475535788485	11.7	318.1727272727273	322.0
477847400	1441072105	30.935554347821522	122.72471505566156	11.7	318.2090909090909	322.0
477847400	1441072106	30.93559320324521	122.72467484589588	11.7	318.24545454545455	322.0
477847400	1441072107	30.9356323676323	122.72463453851313	11.7	318.28181818181815	322.0
477847400	1441072108	30.935672004515478	122.72459394343801	11.7	318.3181818181818	322.0
477847400	1441072109	30.935712277427236	122.72455287059469	11.7	318.3545454545455	322.0
477847400	1441072110	30.93575334989976	122.72451112990667	11.7	318.39090909090913	322.0
477847400	1441072111	30.93579538546498	122.72446853129686	11.7	318.4272727272727	322.0
477847400	1441072112	30.935838547654612	122.72442488468748	11.7	318.46363636363634	322.0
477847400	1441072113	30.935883000000004	122.72438	11.7	318.5	322.0
477847400	1441072114	30.935928808985025	122.72433379156463	11.7	318.53749999999997	322.0
477847400	1441072115	30.935975652904656	122.72428659134921	11.7	318.575	322.0
477847400	1441072116	30.93602311300719	122.72423883573249	11.7	318.6125	322.0
477847400	1441072117	30.936070770541587	122.72419096109478	11.7	318.65	322.0
477847400	1441072118	30.936118206757463	122.72414340381813	11.7	318.6875	322.0
477847400	1441072119	30.936165002905096	122.72409660028625	11.7	318.725	322.0
477847400	1441072120	30.93621074023543	122.72405098688455	11.7	318.76250000000005	322.0
477847400	1441072121	30.936255	122.72400699999999	11.7	318.8	322.0
477847400	1441072122	30.93629747141234	122.72396495861895	11.7	318.8	322.0
477847400	1441072123	30.936338275532027	122.72392471212044	11.7	318.8	322.0
477847400	1441072124	30.936377641379718	122.7238859924806	11.7	318.8	322.0
477847400	1441072125	30.936415797975663	122.72384853167472	11.7	318.8	322.0
477847400	1441072126	30.936452974339755	122.72381206167705	11.7	318.8	322.0
477847400	1441072127	30.93648939949155	122.7237763144611	11.7	318.8	322.0
477847400	1441072128	30.93652530245031	122.72374102199957	11.7	318.8	322.0
477847400	1441072129	30.936560912234928	122.72370591626442	11.7	318.8	322.0
477847400	1441072130	30.93659645786405	122.72367072922677	11.7	318.8	322.0
477847400	1441072131	30.936632168355963	122.72363519285713	11.7	318.8	322.0
477847400	1441072132	30.936668272728724	122.72359903912523	11.7	318.8	322.0
477847400	1441072133	30.93670499999999	122.72356200000002	11.7	318.8	322.0
477847400	1441072134	30.936742527271193	122.72352387850451	11.7	318.8	322.0
477847400	1441072135	30.936780823979582	122.72348476188071	11.7	318.8	322.0
477847400	1441072136	30.936819807646636	122.72344480842571	11.7	318.8	322.0
477847400	1441072137	30.93685939579398	122.72340417643694	11.7	318.8	322.0
477847400	1441072138	30.936899505943423	122.7233630242122	11.7	318.8	322.0
477847400	1441072139	30.936940055616986	122.7233215100497	11.7	318.8	322.0
477847400	1441072140	30.9369809623369	122.72327979224802	11.7	318.8	322.0
477847400	1441072141	30.937022143625576	122.72323802910617	11.7	318.8	322.0
477847400	1441072142	30.937063517005665	122.72319637892356	11.7	318.8	322.0
477847400	1441072143	30.937105000000006	122.723155	11.7	318.8	322.0
477847400	1441072144	30.937146522417866	122.72311400967969	11.7	318.74	322.0
477847400	1441072145	30.93718806321349	122.72307336148278	11.7	318.68	322.0
477847400	1441072146	30.93722961362726	122.72303296797323	11.7	318.62	322.0
477847400	1441072147	30.937271164899432	122.72299274171489	11.7	318.56000000000006	322.0
477847400	1441072148	30.937312708270163	122.72295259527154	11.7	318.50000000000006	322.0
477847400	1441072149	30.937354234979505	122.72291244120673	11.7	318.44	322.0
477847400	1441072150	30.937395736267387	122.72287219208394	11.7	318.38	322.0
477847400	1441072151	30.937437203373644	122.72283176046645	11.7	318.32	322.0
477847400	1441072152	30.937478627537974	122.72279105891745	11.7	318.26	322.0
477847400	1441072153	30.937519999999992	122.72275	11.7	318.2	322.0
477847400	1441072154	30.937561300229497	122.72270853473913	11.688888888888888	318.22222222222223	322.0
477847400	1441072155	30.93760246061751	122.7226667680083	11.677777777777777	318.24444444444447	322.0
477847400	1441072156	30.937643401785486	122.72262484314341	11.666666666666666	318.26666666666665	322.0
477847400	1441072157	30.93768404435513	122.72258290348086	11.655555555555555	318.2888888888889	322.0
477847400	1441072158	30.937724308948287	122.7225410923573	11.644444444444444	318.31111111111113	322.0
477847400	1441072159	30.937764116187033	122.72249955310981	11.633333333333333	318.33333333333337	322.0
477847400	1441072160	30.93780338669358	122.72245842907583	11.622222222222222	318.35555555555555	322.0
477847400	1441072161	30.93784204109037	122.72241786359321	11.61111111111111	318.37777777777774	322.0
477847400	1441072162	30.937879999999996	122.72237800000002	11.6	318.4	322.0
477847400	1441072163	30.937917250203206	122.7223388976232	11.6	318.39090909090913	321.90909090909093
477847400	1441072164	30.937954043112583	122.7223002797431	11.6	318.3818181818182	321.81818181818187
477847400	1441072165	30.93799069629831	122.72226178562752	11.6	318.3727272727273	321.72727272727275
477847400	1441072166	30.938027527330107	122.72222305454326	11.6	318.3636363636364	321.6363636363636
477847400	1441072167	30.938064853777234	122.72218372575594	11.6	318.3545454545455	321.5454545454545
477847400	1441072168	30.938102993208513	122.72214343853017	11.6	318.3454545454545	321.4545454545455
477847400	1441072169	30.93814226319229	122.72210183212937	11.6	318.3363636363636	321.3636363636364
477847400	1441072170	30.93818298129637	122.7220585458158	11.6	318.3272727272727	321.27272727272725
477847400	1441072171	30.93822546508804	122.72201321885032	11.6	318.3181818181818	321.18181818181813
477847400	1441072172	30.93827003213392	122.72196549049242	11.6	318.30909090909086	321.09090909090907
477847400	1441072173	30.938317	122.721915	11.6	318.3	321.0
477847400	1441072174	30.938366483121413	122.72186161716975	11.6	318.3	321.1428571428571
477847400	1441072175	30.938417783412962	122.72180613396085	11.6	318.3	321.2857142857143
477847400	1441072176	30.938469999660725	122.72174957287659	11.6	318.3	321.42857142857144
477847400	1441072177	30.93852223065266	122.72169295642446	11.6	318.3	321.57142857142856
477847400	1441072178	30.93857357517852	122.72163730711631	11.6	318.3	321.7142857142857
477847400	1441072179	30.93862313202988	122.72158364746814	11.6	318.3	321.8571428571429
477847400	1441072180	30.93867	122.72153300000001	11.6	318.3	322.0
477847400	1441072181	30.938713498845573	122.72148613874285	11.6	318.2692307692307	321.92307692307696
477847400	1441072182	30.938753832171887	122.72144284375844	11.6	318.23846153846154	321.84615384615387
477847400	1441072183	30.938791424545414	122.72140264661422	11.6	318.2076923076923	321.7692307692308
477847400	1441072184	30.938826700531784	122.72136507887546	11.6	318.1769230769231	321.6923076923077
477847400	1441072185	30.938860084695886	122.7213296721058	11.6	318.1461538461538	321.61538461538464
477847400	1441072186	30.938892001601936	122.72129595786717	11.6	318.1153846153846	321.53846153846155
477847400	1441072187	30.938922875813557	122.72126346772016	11.6	318.0846153846154	321.46153846153845
477847400	1441072188	30.938953131893868	122.72123173322407	11.6	318.0538461538461	321.38461538461536
477847400	1441072189	30.938983194405445	122.72120028593699	11.6	318.02307692307687	321.3076923076923
477847400	1441072190	30.939013487910465	122.72116865741586	11.6	317.9923076923077	321.2307692307692
477847400	1441072191	30.93904443697053	122.72113637921646	11.6	317.96153846153845	321.15384615384613
477847400	1441072192	30.939076466146822	122.72110298289341	11.6	317.9307692307692	321.07692307692304
477847400	1441072193	30.939109999999996	122.721068	11.6	317.9	321.0
477847400	1441072194	30.939145353591105	122.72103108423697	11.6	317.91999999999996	321.09999999999997
477847400	1441072195	30.93918240398486	122.72099237789952	11.6	317.93999999999994	321.2
477847400	1441072196	30.93922091874714	122.72095214543201	11.6	317.96	321.3
477847400	1441072197	30.939260665444106	122.7209106512795	11.6	317.97999999999996	321.40000000000003
477847400	1441072198	30.9393014116422	122.72086815988776	11.6	317.99999999999994	321.5
477847400	1441072199	30.939342924908242	122.72082493570336	11.6	318.02000000000004	321.6
477847400	1441072200	30.939384972809364	122.72078124317366	11.6	318.04	321.7
477847400	1441072201	30.93942732291304	122.72073734674699	11.6	318.06	321.8
477847400	1441072202	30.93946974278719	122.72069351087241	11.6	318.08	321.90000000000003
477847400	1441072203	30.939512000000008	122.72065	11.6	318.1	322.0
477847400	1441072204	30.939553905629253	122.72060702063504	11.6	318.06	322.1
477847400	1441072205	30.93959544478952	122.72056454750083	11.6	318.02000000000004	322.2
477847400	1441072206	30.939636646104407	122.72052249737494	11.6	317.98	322.3
477847400	1441072207	30.93967753819745	122.72048078703473	11.6	317.94	322.4
477847400	1441072208	30.93971814969205	122.72043933325733	11.6	317.9	322.5
477847400	1441072209	30.93975850921152	122.72039805281975	11.6	317.85999999999996	322.6
477847400	1441072210	30.939798645379007	122.72035686249873	11.6	317.82	322.70000000000005
477847400	1441072211	30.93983858681763	122.72031567907086	11.6	317.78	322.8
477847400	1441072212	30.939878362150345	122.72027441931256	11.6	317.74	322.90000000000003
477847400	1441072213	30.939918000000002	122.72023300000001	11.6	317.7	323.0
477847400	1441072214	30.939957528609835	122.7201913635412	11.61111111111111	317.6222222222222	323.11111111111114
477847400	1441072215	30.93999697470491	122.720149554872	11.622222222222222	317.5444444444445	323.22222222222223
477847400	1441072216	30.940036364630835	122.7201076445601	11.633333333333333	317.46666666666664	323.3333333333333
477847400	1441072217	30.940075724733326	122.72006570317349	11.644444444444444	317.3888888888889	323.44444444444446
477847400	1441072218	30.94011508135815	122.7200238012801	11.655555555555555	317.31111111111113	323.55555555555554
477847400	1441072219	30.94015446085122	122.7199820094479	11.666666666666666	317.23333333333335	323.6666666666667
477847400	1441072220	30.94019388955849	122.71994039824506	11.677777777777777	317.15555555555557	323.77777777777777
477847400	1441072221	30.940233393826027	122.71989903823966	11.688888888888888	317.0777777777778	323.8888888888889
477847400	1441072222	30.940273	122.719858	11.7	317.0	324.0
477847400	1441072223	30.940312730723598	122.71981733456134	11.69090909090909	317.1818181818182	324.27272727272725
477847400	1441072224	30.940352593827917	122.71977701482714	11.681818181818182	317.36363636363643	324.54545454545456
477847400	1441072225	30.940392593440958	122.7197369941677	11.672727272727272	317.54545454545456	324.8181818181818
477847400	1441072226	30.940432733690653	122.71969722595334	11.663636363636362	317.72727272727275	325.0909090909091
477847400	1441072227	30.940473018704914	122.71965766355423	11.654545454545454	317.90909090909093	325.3636363636364
477847400	1441072228	30.940513452611548	122.71961826034048	11.645454545454545	318.0909090909091	325.6363636363636
477847400	1441072229	30.940554039538295	122.7195789696821	11.636363636363637	318.2727272727273	325.90909090909093
477847400	1441072230	30.940594783612905	122.71953974494907	11.627272727272727	318.45454545454544	326.1818181818182
477847400	1441072231	30.940635688963003	122.71950053951119	11.618181818181817	318.6363636363636	326.45454545454544
477847400	1441072232	30.940676759716194	122.71946130673827	11.60909090909091	318.8181818181818	326.72727272727275
477847400	1441072233	30.940717999999997	122.71942200000001	11.6	319.0	327.0
477847400	1441072234	30.940759405306824	122.71938258806009	11.6	319.17	327.1
477847400	1441072235	30.94080093658873	122.71934310125869	11.6	319.34	327.2
477847400	1441072236	30.940842546162713	122.71930358533027	11.6	319.51000000000005	327.3
477847400	1441072237	30.94088418634584	122.71926408600939	11.6	319.68	327.4
477847400	1441072238	30.94092580945524	122.71922464903085	11.6	319.85	327.5
477847400	1441072239	30.940967367808113	122.7191853201295	11.6	320.02	327.6
477847400	1441072240	30.94100881372171	122.71914614504048	11.6	320.19	327.70000000000005
477847400	1441072241	30.94105009951329	122.71910716949891	11.6	320.36	327.8
477847400	1441072242	30.941091177500248	122.71906843924026	11.6	320.53000000000003	327.90000000000003
477847400	1441072243	30.941132	122.71903	11.6	320.7	328.0
477847400	1441072244	30.941172556646986	122.71899187083855	11.59	320.8	328.2
477847400	1441072245	30.94121298634371	122.718953964115	11.58	320.9	328.4
477847400	1441072246	30.941253465309522	122.71891616551277	11.57	321.0	328.6
477847400	1441072247	30.941294169763605	122.71887836071481	11.56	321.09999999999997	328.8
477847400	1441072248	30.94133527592506	122.71884043540355	11.55	321.2	329.0
477847400	1441072249	30.94137696001279	122.718802275261	11.54	321.3	329.2
477847400	1441072250	30.941419398245593	122.71876376596863	11.53	321.40000000000003	329.4
477847400	1441072251	30.941462766842097	122.71872479320743	11.52	321.5	329.6
477847400	1441072252	30.94150724202078	122.71868524265791	11.51	321.6	329.8
477847400	1441072253	30.941553	122.71864499999998	11.5	321.7	330.0
477847400	1441072254	30.941600122863594	122.7186040129041	11.488888888888889	321.9111111111111	330.0
477847400	1441072255	30.941648316158265	122.71856247700477	11.477777777777778	322.1222222222222	330.0
477847400	1441072256	30.941697191296697	122.71852064992866	11.466666666666667	322.33333333333337	330.0
477847400	1441072257	30.941746359691905	122.71847878930359	11.455555555555556	322.5444444444445	330.0
477847400	1441072258	30.941795432757264	122.71843715275851	11.444444444444445	322.75555555555553	330.0
477847400	1441072259	30.94184402190652	122.71839599792368	11.433333333333334	322.96666666666664	330.0
477847400	1441072260	30.94189173855374	122.71835558243043	11.422222222222222	323.1777777777778	330.0
477847400	1441072261	30.94193819411333	122.71831616391134	11.411111111111111	323.3888888888889	330.0
477847400	1441072262	30.941982999999993	122.71827800000001	11.4	323.6	330.0
477847400	1441072263	30.942025887199794	122.71824127193416	11.4	323.70000000000005	330.09090909090907
477847400	1441072264	30.94206706498308	122.71820585536433	11.4	323.8	330.18181818181813
477847400	1441072265	30.942106862191	122.71817154954341	11.4	323.9	330.27272727272725
477847400	1441072266	30.942145607664447	122.71813815372332	11.4	324.0	330.3636363636364
477847400	1441072267	30.942183630244056	122.71810546715523	11.4	324.09999999999997	330.4545454545455
477847400	1441072268	30.942221258770285	122.71807328908936	11.4	324.20000000000005	330.5454545454545
477847400	1441072269	30.94225882208331	122.71804141877523	11.4	324.3	330.6363636363636
477847400	1441072270	30.942296649023113	122.71800965546163	11.4	324.40000000000003	330.72727272727275
477847400	1441072271	30.942335068429493	122.71797779839652	11.4	324.5	330.81818181818187
477847400	1441072272	30.94237440914201	122.71794564682716	11.4	324.6	330.90909090909093
477847400	1441072273	30.94241500000001	122.717913	11.4	324.7	331.0
477847400	1441072274	30.942457076793602	122.71787970960575	11.4	324.83333333333337	331.0
477847400	1441072275	30.94250050311672	122.71784583711508	11.4	324.9666666666667	331.0
477847400	1441072276	30.94254504951433	122.7178114964441	11.4	325.09999999999997	331.0
477847400	1441072277	30.942590486531575	122.71777680150943	11.4	325.23333333333335	331.0
477847400	1441072278	30.94263658471365	122.71774186622824	11.4	325.3666666666667	331.0
477847400	1441072279	30.942683114605984	122.71770680451816	11.4	325.5	331.0
477847400	1441072280	30.94272984675402	122.7176717302975	11.4	325.6333333333333	331.0
477847400	1441072281	30.942776551703442	122.71763675748497	11.4	325.76666666666665	331.0
477847400	1441072282	30.942823	122.71760200000001	11.4	325.9	331.0
477847400	1441072283	30.942869008494416	122.71756754812583	11.4	325.9181818181818	331.0
477847400	1441072284	30.942914579256662	122.71753339759935	11.4	325.93636363636364	331.0
477847400	1441072285	30.942959760661566	122.7174995205208	11.4	325.95454545454544	331.0
477847400	1441072286	30.943004601083853	122.71746588899025	11.4	325.97272727272724	331.0
477847400	1441072287	30.943049148898275	122.71743247510761	11.4	325.9909090909091	331.0
477847400	1441072288	30.943093452479527	122.71739925097276	11.4	326.0090909090909	331.0
477847400	1441072289	30.94313756020223	122.71736618868533	11.4	326.02727272727276	331.0
477847400	1441072290	30.943181520441055	122.71733326034496	11.4	326.04545454545456	331.0
477847400	1441072291	30.943225381570592	122.71730043805107	11.4	326.06363636363636	331.0
477847400	1441072292	30.943269191965378	122.71726769390303	11.4	326.0818181818182	331.0
477847400	1441072293	30.943313	122.717235	11.4	326.1	331.0
477847400	1441072294	30.943356845456016	122.71720232875494	11.39	326.17	330.90000000000003
477847400	1441072295	30.943400733743335	122.71716965383574	11.38	326.24	330.8
477847400	1441072296	30.94344466167894	122.717136949224	11.370000000000001	326.31	330.7
477847400	1441072297	30.943488626079787	122.71710418890136	11.360000000000001	326.38	330.6
477847400	1441072298	30.943532623762763	122.71707134684934	11.350000000000001	326.45	330.5
477847400	1441072299	30.943576651544785	122.71703839704948	11.34	326.52000000000004	330.40000000000003
477847400	1441072300	30.943620706242694	122.7170053134832	11.33	326.59000000000003	330.3
477847400	1441072301	30.943664784673327	122.71697207013196	11.32	326.66	330.2
477847400	1441072302	30.943708883653503	122.71693864097712	11.31	326.73	330.09999999999997
477847400	1441072303	30.943753	122.716905	11.3	326.8	330.0
477847400	1441072304	30.943797129111264	122.71687113196602	11.31	326.74	330.0
477847400	1441072305	30.943841260712478	122.71683706477684	11.32	326.68000000000006	330.0
477847400	1441072306	30.943885383110587	122.71680283711838	11.33	326.62000000000006	330.0
477847400	1441072307	30.94392948461253	122.71676848767656	11.34	326.56000000000006	330.0
477847400	1441072308	30.943973553525307	122.71673405513745	11.350000000000001	326.50000000000006	330.0
477847400	1441072309	30.94401757815599	122.71669957818716	11.360000000000001	326.44	330.0
477847400	1441072310	30.94406154681164	122.7166650955119	11.370000000000001	326.38	330.0
477847400	1441072311	30.94410544779941	122.71663064579802	11.38	326.32	330.0
477847400	1441072312	30.94414926942646	122.71659626773189	11.39	326.26	330.0
477847400	1441072313	30.944193000000006	122.716562	11.4	326.2	330.0
477847400	1441072314	30.944236632101894	122.71652786938682	11.39	326.18	329.9
477847400	1441072315	30.944280175412544	122.71649385506849	11.38	326.16	329.8
477847400	1441072316	30.944323643886893	122.71645992431903	11.370000000000001	326.14000000000004	329.7
477847400	1441072317	30.944367051479855	122.71642604441234	11.360000000000001	326.12	329.6
477847400	1441072318	30.94441041214633	122.71639218262229	11.350000000000001	326.1	329.49999999999994
477847400	1441072319	30.94445373984117	122.71635830622259	11.34	326.08000000000004	329.4
477847400	1441072320	30.94449704851919	122.71632438248696	11.33	326.06	329.29999999999995
477847400	1441072321	30.94454035213517	122.716290378689	11.32	326.04	329.2
477847400	1441072322	30.944583664643883	122.71625626210219	11.31	326.02000000000004	329.09999999999997
477847400	1441072323	30.944627000000004	122.716222	11.3	326.0	329.0
477847400	1441072324	30.944670364478032	122.71618756748002	11.3	325.97	329.0
477847400	1441072325	30.944713733631616	122.7161529709366	11.3	325.94000000000005	329.0
477847400	1441072326	30.944757075334227	122.71611822458846	11.3	325.91	329.0
477847400	1441072327	30.94480035745936	122.71608334265424	11.3	325.88000000000005	329.0
477847400	1441072328	30.9448435478805	122.7160483393528	11.3	325.85	329.0
477847400	1441072329	30.94488661447115	122.71601322890298	11.3	325.82	329.0
477847400	1441072330	30.944929525104886	122.71597802552373	11.3	325.78999999999996	329.0
477847400	1441072331	30.944972247655212	122.71594274343408	11.3	325.76	329.0
477847400	1441072332	30.945014749995718	122.71590739685313	11.3	325.73	329.0
477847400	1441072333	30.94505699999999	122.71587200000002	11.3	325.7	329.0
477847400	1441072334	30.945098982559383	122.71583656227614	11.3	325.6444444444444	329.0
477847400	1441072335	30.94514075063635	122.7158010738114	11.3	325.5888888888889	329.0
477847400	1441072336	30.945182374211047	122.71576551991771	11.3	325.5333333333333	329.0
477847400	1441072337	30.945223923263672	122.71572988590692	11.3	325.47777777777776	329.0
477847400	1441072338	30.945265467774355	122.71569415709067	11.3	325.4222222222222	329.0
477847400	1441072339	30.94530707772322	122.71565831878051	11.3	325.3666666666667	329.0
477847400	1441072340	30.945348823090395	122.71562235628784	11.3	325.3111111111111	329.0
477847400	1441072341	30.94539077385597	122.71558625492395	11.3	325.25555555555553	329.0
477847400	1441072342	30.945433000000005	122.71555	11.3	325.2	329.0
477847400	1441072343	30.94547555070848	122.7155135919585	11.3	325.16363636363633	329.0
477847400	1441072344	30.94551839199116	122.71547709176816	11.3	325.12727272727267	329.0
477847400	1441072345	30.945561469063747	122.71544057552944	11.3	325.0909090909091	329.0
477847400	1441072346	30.945604727142094	122.71540411934294	11.3	325.05454545454546	329.0
477847400	1441072347	30.94564811144212	122.71536779930952	11.3	325.0181818181818	329.0
477847400	1441072348	30.94569156717983	122.71533169153028	11.3	324.98181818181814	329.0
477847400	1441072349	30.945735039571318	122.71529587210651	11.3	324.94545454545454	329.0
477847400	1441072350	30.94577847383277	122.71526041713976	11.3	324.9090909090909	329.0
477847400	1441072351	30.94582181518047	122.71522540273176	11.3	324.8727272727273	329.0
477847400	1441072352	30.945865008830733	122.71519090498444	11.3	324.83636363636367	329.0
477847400	1441072353	30.945908	122.715157	11.3	324.8	329.0
477847400	1441072354	30.945950767181984	122.7151237145864	11.31	324.8	329.0
477847400	1441072355	30.945993421979214	122.71509087837372	11.32	324.8	329.0
477847400	1441072356	30.94603610927119	122.71505827169713	11.33	324.8	329.0
477847400	1441072357	30.946078973937237	122.71502567489121	11.34	324.8	329.0
477847400	1441072358	30.946122160856426	122.71499286828994	11.350000000000001	324.8	329.0
477847400	1441072359	30.946165814907577	122.71495963222671	11.360000000000001	324.8	329.0
477847400	1441072360	30.946210080969287	122.71492574703427	11.370000000000001	324.8	329.0
477847400	1441072361	30.946255103919903	122.71489099304482	11.38	324.8	329.0
477847400	1441072362	30.94630102863753	122.71485515058978	11.39	324.8	329.0
477847400	1441072363	30.94634799999999	122.714818	11.4	324.8	329.0
477847400	1441072364	30.946396080928476	122.71477941963934	11.38888888888889	324.74444444444447	329.0
477847400	1441072365	30.94644500651889	122.71473968000699	11.377777777777778	324.68888888888887	329.0
477847400	1441072366	30.946494429911144	122.71469914963691	11.366666666666667	324.6333333333334	329.0
477847400	1441072367	30.946544004245666	122.71465819706457	11.355555555555556	324.5777777777778	329.0
477847400	1441072368	30.94659338266335	122.71461719082666	11.344444444444445	324.52222222222224	329.0
477847400	1441072369	30.94664221830553	122.71457649946117	11.333333333333334	324.4666666666667	329.0
477847400	1441072370	30.946690164314095	122.7145364915076	11.322222222222223	324.41111111111115	329.0
477847400	1441072371	30.94673687383132	122.71449753550658	11.311111111111112	324.35555555555555	329.0
477847400	1441072372	30.946781999999995	122.71446	11.3	324.3	329.0
477847400	1441072373	30.946825299880867	122.71442414965036	11.30909090909091	324.3818181818182	329.0909090909091
477847400	1441072374	30.946866946205187	122.71438983359819	11.318181818181818	324.4636363636364	329.1818181818182
477847400	1441072375	30.946907215621568	122.71435679710275	11.327272727272728	324.54545454545456	329.27272727272725
477847400	1441072376	30.946946384778258	122.7143247854223	11.336363636363638	324.6272727272727	329.3636363636364
477847400	1441072377	30.946984730323237	122.71429354381422	11.345454545454546	324.7090909090909	329.45454545454544
477847400	1441072378	30.947022528904185	122.71426281753507	11.354545454545455	324.7909090909091	329.54545454545456
477847400	1441072379	30.947060057168557	122.71423235184068	11.363636363636363	324.8727272727273	329.6363636363636
477847400	1441072380	30.947097591763526	122.7142018919861	11.372727272727273	324.95454545454544	329.7272727272727
477847400	1441072381	30.947135409336017	122.71417118322555	11.381818181818183	325.0363636363636	329.8181818181818
477847400	1441072382	30.947173786532712	122.71413997081262	11.39090909090909	325.1181818181818	329.9090909090909
477847400	1441072383	30.947213	122.71410800000001	11.4	325.2	330.0
477847400	1441072384	30.947253257392315	122.7140750835043	11.39	325.2	330.0
477847400	1441072385	30.94729449039698	122.71404130390009	11.38	325.2	330.0
477847400	1441072386	30.94733656170976	122.71400681122697	11.370000000000001	325.2	330.0
477847400	1441072387	30.947379334026486	122.7139717555249	11.360000000000001	325.2	330.0
477847400	1441072388	30.94742267004321	122.71393628683427	11.350000000000001	325.2	330.0
477847400	1441072389	30.947466432456142	122.713900555196	11.34	325.2	330.0
477847400	1441072390	30.94751048396165	122.71386471065136	11.33	325.2	330.0
477847400	1441072391	30.94755468725629	122.71382890324222	11.32	325.2	330.0
477847400	1441072392	30.947598905036784	122.71379328301083	11.31	325.2	330.0
477847400	1441072393	30.947643000000006	122.713758	11.3	325.2	330.0
477847400	1441072394	30.947686864098305	122.71372316531614	11.3	325.22222222222223	329.88888888888886
477847400	1441072395	30.94773050630523	122.71368873431855	11.3	325.2444444444444	329.77777777777777
477847400	1441072396	30.947773964849556	122.71365462342958	11.3	325.2666666666666	329.66666666666663
477847400	1441072397	30.94781727795995	122.7136207490713	11.3	325.28888888888883	329.55555555555554
477847400	1441072398	30.947860483864993	122.71358702766562	11.3	325.3111111111111	329.44444444444446
477847400	1441072399	30.947903620793156	122.71355337563428	11.3	325.3333333333333	329.3333333333333
477847400	1441072400	30.947946726972848	122.71351970939872	11.3	325.3555555555555	329.22222222222223
477847400	1441072401	30.9479898406324	122.71348594538027	11.3	325.37777777777774	329.1111111111111
477847400	1441072402	30.948033000000006	122.71345200000002	11.3	325.4	329.0
477847400	1441072403	30.948076234511127	122.71341780866653	11.3	325.4090909090909	329.0
477847400	1441072404	30.9481195384306	122.71338338273934	11.3	325.4181818181818	329.0
477847400	1441072405	30.948162897230574	122.71334875256571	11.3	325.42727272727274	329.0
477847400	1441072406	30.948206296383272	122.7133139484929	11.3	325.4363636363636	329.0
477847400	1441072407	30.948249721360913	122.71327900086841	11.3	325.44545454545454	329.0
477847400	1441072408	30.948293157635774	122.71324394003967	11.3	325.45454545454544	329.0
477847400	1441072409	30.948336590680142	122.7132087963543	11.3	325.46363636363634	329.0
477847400	1441072410	30.94838000596636	122.71317360015988	11.3	325.47272727272724	329.0
477847400	1441072411	30.948423388966805	122.71313838180416	11.3	325.4818181818182	329.0
477847400	1441072412	30.948466725153878	122.7131031716349	11.3	325.4909090909091	329.0
477847400	1441072413	30.948509999999995	122.71306800000002	11.3	325.5	329.0
477847400	1441072414	30.948553205799012	122.71303289216783	11.3	325.48	329.0
477847400	1441072415	30.948596362130097	122.71299785308845	11.3	325.46000000000004	329.0
477847400	1441072416	30.94863949539383	122.7129628826323	11.3	325.44	329.0
477847400	1441072417	30.948682631990746	122.71292798066979	11.3	325.42	329.0
477847400	1441072418	30.948725798321398	122.71289314707133	11.3	325.40000000000003	329.0
477847400	1441072419	30.948769020786344	122.71285838170722	11.3	325.38	329.0
477847400	1441072420	30.94881232578613	122.7128236844478	11.3	325.36	329.0
477847400	1441072421	30.948855739721306	122.71278905516333	11.3	325.34000000000003	329.0
477847400	1441072422	30.94889928899242	122.71275449372399	11.3	325.32	329.0
477847400	1441072423	30.948942999999996	122.71272000000002	11.3	325.3	329.0
477847400	1441072424	30.94898688633091	122.71268557010298	11.3	325.29	328.9
477847400	1441072425	30.94903091031722	122.71265118511032	11.3	325.28000000000003	328.8
477847400	1441072426	30.949075021477288	122.7126168223409	11.3	325.27000000000004	328.7
477847400	1441072427	30.949119169329443	122.71258245911366	11.3	325.26000000000005	328.6
477847400	1441072428	30.94916330339199	122.71254807274758	11.3	325.25	328.5
477847400	1441072429	30.949207373183224	122.71251364056161	11.3	325.23999999999995	328.4
477847400	1441072430	30.949251328221415	122.71247913987482	11.3	325.22999999999996	328.3
477847400	1441072431	30.9492951180248	122.7124445480062	11.3	325.21999999999997	328.2
477847400	1441072432	30.949338692111592	122.71240984227491	11.3	325.21	328.1
477847400	1441072433	30.949381999999996	122.71237500000001	11.3	325.2	328.0
477847400	1441072434	30.94942500687622	122.71234000242312	11.3	325.15999999999997	328.0
477847400	1441072435	30.949467740598582	122.71230484647567	11.3	325.12	328.0
477847400	1441072436	30.94951024469341	122.7122695330115	11.3	325.08	328.0
477847400	1441072437	30.949552562687085	122.71223406288428	11.3	325.03999999999996	328.0
477847400	1441072438	30.94959473810593	122.71219843694774	11.3	325.0	328.0
477847400	1441072439	30.949636814476328	122.71216265605554	11.3	324.96	328.0
477847400	1441072440	30.949678835324573	122.71212672106117	11.3	324.92	328.0
477847400	1441072441	30.949720844177037	122.71209063281819	11.3	324.88	328.0
477847400	1441072442	30.949762884560062	122.71205439218001	11.3	324.84	328.0
477847400	1441072443	30.949804999999987	122.71201799999999	11.3	324.8	328.0
477847400	1441072444	30.949847226164824	122.71198146420029	11.3	324.72	328.0
477847400	1441072445	30.949889567289194	122.71194482097849	11.3	324.64	328.0
477847400	1441072446	30.94993201974945	122.711908113601	11.3	324.56	328.0
477847400	1441072447	30.949974579922	122.71187138533439	11.3	324.48	328.0
477847400	1441072448	30.950017244183293	122.71183467944529	11.3	324.4	328.0
477847400	1441072449	30.95006000890982	122.7117980392004	11.3	324.32	328.0
477847400	1441072450	30.95010287047814	122.71176150786651	11.3	324.24	328.0
477847400	1441072451	30.950145825264844	122.71172512871048	11.3	324.15999999999997	328.0
477847400	1441072452	30.95018886964655	122.71168894499931	11.3	324.08	328.0
477847400	1441072453	30.950231999999996	122.711653	11.3	324.0	328.0
477847400	1441072454	30.950275210721024	122.7116173172594	11.3	324.0777777777778	328.0
477847400	1441072455	30.950318488282036	122.71158184144313	11.3	324.15555555555557	328.0
477847400	1441072456	30.950361817174493	122.71154649749651	11.3	324.23333333333335	328.0
477847400	1441072457	30.95040518188974	122.71151121036468	11.3	324.3111111111111	328.0
477847400	1441072458	30.950448566919075	122.7114759049927	11.3	324.3888888888889	328.0
477847400	1441072459	30.95049195675368	122.71144050632545	11.3	324.4666666666667	328.0
477847400	1441072460	30.9505353358847	122.7114049393078	11.3	324.5444444444444	328.0
477847400	1441072461	30.95057868880316	122.71136912888447	11.3	324.62222222222226	328.0
477847400	1441072462	30.950622000000006	122.71133300000001	11.3	324.7	328.0
477847400	1441072463	30.950665253039013	122.71129650532392	11.3	324.6	328.0909090909091
477847400	1441072464	30.95070842777551	122.71125970842557	11.3	324.5	328.1818181818182
477847400	1441072465	30.950751503137816	122.7112227005995	11.3	324.40000000000003	328.27272727272725
477847400	1441072466	30.950794458054396	122.71118557314041	11.3	324.3	328.3636363636364
477847400	1441072467	30.95083727145375	122.71114841734321	11.3	324.20000000000005	328.45454545454544
477847400	1441072468	30.950879922264548	122.71111132450305	11.3	324.09999999999997	328.54545454545456
477847400	1441072469	30.950922389415517	122.71107438591523	11.3	324.0	328.6363636363636
477847400	1441072470	30.950964651835545	122.71103769287521	11.3	323.9	328.7272727272727
477847400	1441072471	30.95100668845357	122.71100133667872	11.3	323.8	328.8181818181818
477847400	1441072472	30.951048478198665	122.71096540862163	11.3	323.70000000000005	328.9090909090909
477847400	1441072473	30.951089999999994	122.71093000000002	11.3	323.6	329.0
477847400	1441072474	30.951131261941338	122.71089515754234	11.3	323.65000000000003	329.0
477847400	1441072475	30.95117238872453	122.7108607497062	11.3	323.70000000000005	329.0
477847400	1441072476	30.951213534205795	122.71082660038086	11.3	323.75	329.0
477847400	1441072477	30.95125485224112	122.71079253345515	11.3	323.8	329.0
477847400	1441072478	30.95129649668632	122.7107583728174	11.3	323.8500000000001	329.0
477847400	1441072479	30.951338621397017	122.71072394235533	11.3	323.90000000000003	329.0
477847400	1441072480	30.951381380228607	122.71068906595616	11.3	323.95000000000005	329.0
477847400	1441072481	30.95142492703634	122.71065356750658	11.3	324.00000000000006	329.0
477847400	1441072482	30.951469415675213	122.7106172708927	11.3	324.05000000000007	329.0
477847400	1441072483	30.951515000000008	122.71058000000001	11.3	324.1	329.0
477847400	1441072484	30.95156175162815	122.7105416587399	11.3	324.1666666666667	329.0
477847400	1441072485	30.95160941322858	122.71050247113	11.3	324.2333333333334	329.0
477847400	1441072486	30.951657645233375	122.71046274121537	11.3	324.3	329.0
477847400	1441072487	30.95170610807502	122.71042277304225	11.3	324.3666666666667	329.0
477847400	1441072488	30.95175446218639	122.71038287065811	11.3	324.4333333333334	329.0
477847400	1441072489	30.951802368000727	122.7103433381115	11.3	324.5	329.0
477847400	1441072490	30.951849485951705	122.71030447945216	11.3	324.56666666666666	329.0
477847400	1441072491	30.95189547647334	122.71026659873101	11.3	324.6333333333334	329.0
477847400	1441072492	30.951939999999997	122.71023	11.3	324.7	329.0
477847400	1441072493	30.95198281627417	122.71019489641486	11.3	324.7090909090909	329.0909090909091
477847400	1441072494	30.952024082269606	122.71016113754304	11.3	324.71818181818185	329.1818181818182
477847400	1441072495	30.9520640542675	122.71012848205403	11.3	324.7272727272727	329.27272727272725
477847400	1441072496	30.952102988548823	122.71009668861645	11.3	324.73636363636365	329.3636363636364
477847400	1441072497	30.952141141394264	122.71006551589818	11.3	324.74545454545455	329.45454545454544
477847400	1441072498	30.952178769084234	122.71003472256628	11.3	324.75454545454545	329.54545454545456
477847400	1441072499	30.952216127898925	122.71000406728709	11.3	324.76363636363635	329.6363636363636
477847400	1441072500	30.952253474118283	122.7099733087263	11.3	324.7727272727273	329.7272727272727
477847400	1441072501	30.952291064021974	122.70994220554881	11.3	324.78181818181815	329.8181818181818
477847400	1441072502	30.952329153889483	122.7099105164189	11.3	324.7909090909091	329.9090909090909
477847400	1441072503	30.952367999999996	122.709878	11.3	324.8	330.0
477847400	1441072504	30.95240779619659	122.7098444807141	11.3	324.78	330.09999999999997
477847400	1441072505	30.95244848657875	122.70981004601964	11.3	324.76	330.2
477847400	1441072506	30.95248995281021	122.70977484913459	11.3	324.74	330.3
477847400	1441072507	30.952532076554892	122.70973904327731	11.3	324.72	330.40000000000003
477847400	1441072508	30.95257473947684	122.70970278166662	11.3	324.7	330.5
477847400	1441072509	30.952617823240278	122.70966621752173	11.3	324.68	330.6
477847400	1441072510	30.952661209509646	122.70962950406225	11.3	324.66	330.7
477847400	1441072511	30.952704779949507	122.70959279450835	11.3	324.64	330.8
477847400	1441072512	30.95274841622464	122.7095562420806	11.3	324.62	330.90000000000003
477847400	1441072513	30.95279199999999	122.70952000000001	11.3	324.6	331.0
477847400	1441072514	30.952835439873127	122.70948418984412	11.3	324.7	331.11111111111114
477847400	1441072515	30.952878752171603	122.70944880661483	11.3	324.8	331.22222222222223
477847400	1441072516	30.952921980155335	122.70941381367005	11.3	324.9	331.33333333333337
477847400	1441072517	30.952965167084255	122.70937917436751	11.3	325.0	331.44444444444446
477847400	1441072518	30.953008356218188	122.70934485206477	11.3	325.1	331.55555555555554
477847400	1441072519	30.953051590816994	122.70931081011938	11.3	325.20000000000005	331.6666666666667
477847400	1441072520	30.953094914140404	122.70927701188864	11.3	325.3	331.77777777777777
477847400	1441072521	30.95313836944818	122.70924342072983	11.3	325.40000000000003	331.8888888888889
477847400	1441072522	30.953182	122.70921000000001	11.3	325.5	332.0
477847400	1441072523	30.95322583712883	122.70917671445333	11.3	325.5909090909091	332.0909090909091
477847400	1441072524	30.95326986446087	122.70914353443261	11.3	325.6818181818182	332.1818181818182
477847400	1441072525	30.953314053695614	122.70911043167777	11.3	325.7727272727273	332.2727272727273
477847400	1441072526	30.95335837653252	122.70907737792876	11.3	325.8636363636364	332.3636363636364
477847400	1441072527	30.953402804671015	122.70904434492547	11.3	325.95454545454544	332.45454545454544
477847400	1441072528	30.953447309810503	122.70901130440782	11.3	326.04545454545456	332.54545454545456
477847400	1441072529	30.953491863650378	122.7089782281157	11.3	326.1363636363636	332.6363636363636
477847400	1441072530	30.95353643788994	122.708945087789	11.3	326.22727272727275	332.72727272727275
477847400	1441072531	30.953581004228557	122.70891185516759	11.3	326.3181818181818	332.8181818181818
477847400	1441072532	30.953625534365486	122.7088785019913	11.3	326.4090909090909	332.9090909090909
477847400	1441072533	30.953669999999992	122.70884499999998	11.3	326.5	333.0
477847400	1441072534	30.953714374948778	122.70881132835547	11.3	326.58	333.0
477847400	1441072535	30.953758641498315	122.7087774959073	11.3	326.65999999999997	333.0
477847400	1441072536	30.953802784052566	122.70874351892721	11.3	326.74	333.0
477847400	1441072537	30.953846787015507	122.70870941368682	11.3	326.82	333.0
477847400	1441072538	30.95389063479109	122.7086751964579	11.3	326.90000000000003	333.0
477847400	1441072539	30.953934311783367	122.70864088351223	11.3	326.98	333.0
477847400	1441072540	30.953977802396356	122.7086064911217	11.3	327.06	333.0
477847400	1441072541	30.95402109103407	122.70857203555815	11.3	327.14	333.0
477847400	1441072542	30.954064162100586	122.70853753309358	11.3	327.22	333.0
477847400	1441072543	30.954106999999993	122.70850299999998	11.3	327.3	333.0
477847400	1441072544	30.954149602012652	122.7084684549851	11.290000000000001	327.4	333.0
477847400	1441072545	30.954192016924114	122.70843392649945	11.280000000000001	327.5	333.0
477847400	1441072546	30.9542343063962	122.70839944542921	11.27	327.6	333.0
477847400	1441072547	30.9542765320908	122.7083650426605	11.26	327.70000000000005	333.0
477847400	1441072548	30.95431875566982	122.70833074907944	11.25	327.8	333.0
477847400	1441072549	30.9543610387952	122.70829659557211	11.24	327.90000000000003	333.0
477847400	1441072550	30.954403443128893	122.70826261302449	11.23	328.0	333.0
477847400	1441072551	30.9544460303329	122.70822883232263	11.219999999999999	328.1	333.0
477847400	1441072552	30.954488862069244	122.7081952843525	11.209999999999999	328.20000000000005	333.0
477847400	1441072553	30.954532000000007	122.70816200000002	11.2	328.3	333.0
477847400	1441072554	30.954575489001595	122.70812899670075	11.209999999999999	328.38000000000005	333.0
477847400	1441072555	30.95461930680791	122.70809623808897	11.219999999999999	328.46000000000004	333.0
477847400	1441072556	30.954663414367104	122.70806367434854	11.23	328.54	333.0
477847400	1441072557	30.954707772627366	122.70803125566324	11.24	328.62	333.0
477847400	1441072558	30.954752342536732	122.70799893221691	11.25	328.7	333.0
477847400	1441072559	30.954797085043275	122.70796665419333	11.26	328.78000000000003	333.0
477847400	1441072560	30.95484196109494	122.70793437177616	11.27	328.86000000000007	333.0
477847400	1441072561	30.954886931639702	122.70790203514915	11.280000000000001	328.94000000000005	333.0
477847400	1441072562	30.954931957625444	122.70786959449589	11.290000000000001	329.02000000000004	333.0
477847400	1441072563	30.954977	122.707837	11.3	329.1	333.0
477847400	1441072564	30.955022021977488	122.70780422721089	11.290000000000001	329.11	333.0
477847400	1441072565	30.955066995837296	122.70777135314135	11.280000000000001	329.12000000000006	333.0
477847400	1441072566	30.95511189612526	122.70773848017029	11.27	329.13000000000005	333.0
477847400	1441072567	30.955156697387288	122.7077057106767	11.26	329.14000000000004	333.0
477847400	1441072568	30.955201374169448	122.70767314703998	11.25	329.15000000000003	333.0
477847400	1441072569	30.955245901017825	122.70764089163961	11.24	329.15999999999997	333.0
477847400	1441072570	30.9552902524787	122.70760904685535	11.23	329.16999999999996	333.0
477847400	1441072571	30.955334403098366	122.70757771506717	11.219999999999999	329.18	333.0
477847400	1441072572	30.955378327423297	122.70754699865526	11.209999999999999	329.19	333.0
477847400	1441072573	30.955422000000002	122.70751700000001	11.2	329.2	333.0
477847400	1441072574	30.955465429095288	122.70748776446844	11.2	329.21	333.0
477847400	1441072575	30.955508757856787	122.7074591093732	11.2	329.21999999999997	333.0
477847400	1441072576	30.95555216315211	122.70743079501277	11.2	329.22999999999996	333.0
477847400	1441072577	30.95559582184867	122.70740258168499	11.2	329.23999999999995	333.0
477847400	1441072578	30.955639910813627	122.70737422968706	11.2	329.25	333.0
477847400	1441072579	30.95568460691397	122.70734549931552	11.2	329.26000000000005	333.0
477847400	1441072580	30.95573008701638	122.70731615086622	11.2	329.27000000000004	333.0
477847400	1441072581	30.955776527987418	122.70728594463439	11.2	329.28000000000003	333.0
477847400	1441072582	30.95582410669329	122.70725464091443	11.2	329.29	333.0
477847400	1441072583	30.955872999999993	122.707222	11.2	329.3	333.0
477847400	1441072584	30.955923284115183	122.70718788985668	11.2	329.31111111111113	333.0
477847400	1441072585	30.95597463261422	122.70715260914054	11.2	329.32222222222225	333.0
477847400	1441072586	30.956026618414796	122.70711656418162	11.2	329.3333333333333	333.0
477847400	1441072587	30.956078814435052	122.70708016131142	11.2	329.34444444444443	333.0
477847400	1441072588	30.956130793593637	122.707043806863	11.2	329.35555555555555	333.0
477847400	1441072589	30.95618212880964	122.70700790717088	11.2	329.3666666666667	333.0
477847400	1441072590	30.9562323930026	122.70697286857113	11.2	329.37777777777774	333.0
477847400	1441072591	30.956281159092576	122.70693909740123	11.2	329.38888888888886	333.0
477847400	1441072592	30.956328000000006	122.70690700000002	11.2	329.4	333.0
477847400	1441072593	30.956372630611753	122.70687685677956	11.2	329.4272727272727	332.8181818181818
477847400	1441072594	30.95641533367918	122.70684844444061	11.2	329.45454545454544	332.6363636363636
477847400	1441072595	30.956456533919347	122.70682141375477	11.2	329.48181818181814	332.45454545454544
477847400	1441072596	30.956496656048994	122.70679541549245	11.2	329.5090909090909	332.2727272727273
477847400	1441072597	30.956536124784478	122.70677010042289	11.2	329.5363636363636	332.0909090909091
477847400	1441072598	30.9565753648419	122.70674511931429	11.2	329.56363636363636	331.9090909090909
477847400	1441072599	30.95661480093701	122.70672012293385	11.2	329.59090909090907	331.72727272727275
477847400	1441072600	30.956654857785328	122.70669476204763	11.2	329.6181818181818	331.54545454545456
477847400	1441072601	30.95669596010207	122.7066686874208	11.2	329.6454545454545	331.36363636363643
477847400	1441072602	30.9567385326021	122.70664154981732	11.2	329.6727272727273	331.1818181818182
477847400	1441072603	30.95678300000001	122.70661300000002	11.2	329.7	331.0
477847400	1441072604	30.956829642215922	122.70658279589388	11.2	329.5888888888889	330.8888888888889
477847400	1441072605	30.956878159993646	122.70655112407731	11.2	329.47777777777776	330.7777777777778
477847400	1441072606	30.95692810928308	122.70651827829299	11.2	329.3666666666667	330.6666666666667
477847400	1441072607	30.956979046034462	122.70648455228464	11.2	329.2555555555556	330.5555555555556
477847400	1441072608	30.957030526198288	122.70645023979725	11.2	329.14444444444445	330.4444444444444
477847400	1441072609	30.95708210572542	122.70641563457698	11.2	329.03333333333336	330.3333333333333
477847400	1441072610	30.95713334056703	122.70638103037133	11.2	328.9222222222222	330.22222222222223
477847400	1441072611	30.957183786674612	122.706346720929	11.2	328.81111111111113	330.1111111111111
477847400	1441072612	30.95723300000001	122.70631300000001	11.2	328.7	330.0
477847400	1441072613	30.957280652850923	122.70628008251023	11.188888888888888	328.5777777777778	329.88888888888886
477847400	1441072614	30.95732688295733	122.70624786808514	11.177777777777777	328.4555555555556	329.77777777777777
477847400	1441072615	30.957371944404546	122.70621617752437	11.166666666666666	328.3333333333333	329.66666666666663
477847400	1441072616	30.957416091277747	122.70618483162676	11.155555555555555	328.2111111111111	329.55555555555554
477847400	1441072617	30.957459577661837	122.70615365119053	11.144444444444444	328.08888888888896	329.44444444444446
477847400	1441072618	30.95750265764163	122.7061224570132	11.133333333333333	327.9666666666667	329.3333333333333
477847400	1441072619	30.95754558530169	122.70609106989164	11.122222222222222	327.8444444444445	329.22222222222223
477847400	1441072620	30.957588614726408	122.70605931062207	11.11111111111111	327.72222222222223	329.1111111111111
477847400	1441072621	30.957632000000004	122.70602700000002	11.1	327.6	329.0
477847400	1441072622	30.9576759250396	122.7059940137104	11.10909090909091	327.54545454545456	328.8181818181818
477847400	1441072623	30.95772029309473	122.7059604469978	11.118181818181817	327.4909090909091	328.6363636363636
477847400	1441072624	30.95776493724814	122.70592644999732	11.127272727272727	327.4363636363637	328.45454545454544
477847400	1441072625	30.957809690582785	122.70589217284441	11.136363636363637	327.38181818181823	328.27272727272725
477847400	1441072626	30.957854386181737	122.70585776567516	11.145454545454545	327.32727272727277	328.0909090909091
477847400	1441072627	30.957898857128246	122.70582337862612	11.154545454545454	327.2727272727273	327.9090909090909
477847400	1441072628	30.957942936505763	122.7057891618344	11.163636363636362	327.21818181818185	327.72727272727275
477847400	1441072629	30.957986457397862	122.70575526543757	11.172727272727272	327.1636363636364	327.54545454545456
477847400	1441072630	30.958029252888288	122.7057218395738	11.181818181818182	327.1090909090909	327.3636363636364
477847400	1441072631	30.958071156060992	122.70568903438156	11.19090909090909	327.05454545454546	327.1818181818182
477847400	1441072632	30.958111999999996	122.705657	11.2	327.0	327.0
477847400	1441072633	30.958151688686694	122.70562582538531	11.19090909090909	326.8545454545454	326.81818181818187
477847400	1441072634	30.958190409691046	122.70559535476092	11.181818181818182	326.70909090909095	326.6363636363636
477847400	1441072635	30.958228421480037	122.7055653711663	11.172727272727272	326.56363636363636	326.45454545454544
477847400	1441072636	30.958265982520363	122.70553565764033	11.163636363636362	326.41818181818184	326.2727272727273
477847400	1441072637	30.958303351278513	122.70550599722108	11.154545454545454	326.27272727272725	326.09090909090907
477847400	1441072638	30.95834078622083	122.70547617294612	11.145454545454545	326.1272727272727	325.90909090909093
477847400	1441072639	30.958378545813375	122.70544596785226	11.136363636363637	325.98181818181814	325.7272727272727
477847400	1441072640	30.958416888522038	122.70541516497562	11.127272727272727	325.8363636363636	325.54545454545456
477847400	1441072641	30.95845607281246	122.7053835473517	11.118181818181817	325.69090909090903	325.3636363636364
477847400	1441072642	30.958496357150068	122.70535089801517	11.10909090909091	325.54545454545456	325.18181818181813
477847400	1441072643	30.958538000000004	122.70531700000001	11.1	325.4	325.0
477847400	1441072644	30.958581168516552	122.70528170914056	11.11111111111111	325.25555555555553	324.88888888888886
477847400	1441072645	30.95862566461135	122.70524517247573	11.122222222222222	325.1111111111111	324.77777777777777
477847400	1441072646	30.958671198885618	122.70520760984628	11.133333333333333	324.96666666666664	324.6666666666667
477847400	1441072647	30.958717481940813	122.70516924109376	11.144444444444444	324.82222222222225	324.55555555555554
477847400	1441072648	30.95876422437864	122.70513028606057	11.155555555555555	324.67777777777775	324.44444444444446
477847400	1441072649	30.958811136801085	122.70509096459	11.166666666666666	324.53333333333336	324.3333333333333
477847400	1441072650	30.958857929810396	122.70505149652617	11.177777777777777	324.3888888888889	324.22222222222223
477847400	1441072651	30.958904314009082	122.70501210171416	11.188888888888888	324.2444444444445	324.1111111111111
477847400	1441072652	30.958950000000005	122.704973	11.2	324.1	324.0
477847400	1441072653	30.95899475462203	122.7049343761842	11.2	323.9777777777778	323.77777777777777
477847400	1441072654	30.959038569657434	122.70489627488259	11.2	323.8555555555556	323.55555555555554
477847400	1441072655	30.959081493124316	122.70485870566478	11.2	323.73333333333335	323.3333333333333
477847400	1441072656	30.959123573040767	122.70482167810016	11.2	323.61111111111114	323.11111111111114
477847400	1441072657	30.959164857424877	122.70478520175811	11.2	323.48888888888894	322.8888888888889
477847400	1441072658	30.959205394294752	122.70474928620794	11.2	323.3666666666667	322.6666666666667
477847400	1441072659	30.959245231668504	122.7047139410188	11.2	323.24444444444447	322.44444444444446
477847400	1441072660	30.959284417564213	122.7046791757598	11.2	323.12222222222226	322.22222222222223
477847400	1441072661	30.959322999999998	122.704645	11.2	323.0	322.0
477847400	1441072662	30.959361032019103	122.7046113964788	11.19090909090909	322.8636363636364	321.90909090909093
477847400	1441072663	30.959398586765335	122.70457824061737	11.181818181818182	322.72727272727275	321.81818181818187
477847400	1441072664	30.95943574240747	122.70454538100695	11.172727272727272	322.5909090909091	321.72727272727275
477847400	1441072665	30.959472577114166	122.7045126662385	11.163636363636362	322.45454545454544	321.6363636363636
477847400	1441072666	30.95950916905388	122.70447994490254	11.154545454545454	322.3181818181818	321.5454545454545
477847400	1441072667	30.959545596394914	122.7044470655894	11.145454545454545	322.1818181818182	321.4545454545455
477847400	1441072668	30.959581937305455	122.70441387688889	11.136363636363637	322.04545454545456	321.3636363636364
477847400	1441072669	30.959618269953495	122.70438022739067	11.127272727272727	321.90909090909093	321.27272727272725
477847400	1441072670	30.95965467250685	122.70434596568388	11.118181818181817	321.77272727272725	321.18181818181813
477847400	1441072671	30.959691223133202	122.7043109403575	11.10909090909091	321.6363636363636	321.09090909090907
477847400	1441072672	30.959728000000002	122.70427500000001	11.1	321.5	321.0
477847400	1441072673	30.95976507786587	122.70423802924053	11.11	321.26	321.0
477847400	1441072674	30.959802517854506	122.70420005687173	11.12	321.02000000000004	321.0
477847400	1441072675	30.959840377680937	122.704161147727	11.129999999999999	320.78	321.0
477847400	1441072676	30.95987871506024	122.70412136663995	11.139999999999999	320.54	321.0
477847400	1441072677	30.95991758770761	122.70408077844394	11.149999999999999	320.3	321.0
477847400	1441072678	30.95995705333823	122.70403944797246	11.16	320.06000000000006	321.0
477847400	1441072679	30.959997169667385	122.70399744005896	11.17	319.82000000000005	321.0
477847400	1441072680	30.960037994410428	122.70395481953679	11.18	319.58000000000004	321.0
477847400	1441072681	30.960079585282806	122.70391165123935	11.19	319.34000000000003	321.0
477847400	1441072682	30.960121999999995	122.703868	11.2	319.1	321.0
477847400	1441072683	30.960165247121452	122.70382394646268	11.2	319.05000000000007	320.9
477847400	1441072684	30.960209138582062	122.70377963451392	11.2	319.00000000000006	320.8
477847400	1441072685	30.96025343716078	122.70373522385152	11.2	318.95000000000005	320.7
477847400	1441072686	30.96029790563684	122.70369087417399	11.2	318.90000000000003	320.6
477847400	1441072687	30.960342306789606	122.70364674518059	11.2	318.8500000000001	320.5
477847400	1441072688	30.960386403398772	122.7036029965713	11.2	318.8	320.4
477847400	1441072689	30.960429958244195	122.70355978804685	11.2	318.75	320.29999999999995
477847400	1441072690	30.960472734105974	122.70351727930864	11.2	318.70000000000005	320.2
477847400	1441072691	30.960514493764396	122.70347563005878	11.2	318.65000000000003	320.09999999999997
477847400	1441072692	30.960555000000006	122.703435	11.2	318.6	320.0
477847400	1441072693	30.960594085467328	122.7033954954841	11.19090909090909	318.59090909090907	320.0
477847400	1441072694	30.960631862316497	122.70335700945698	11.181818181818182	318.5818181818182	320.0
477847400	1441072695	30.960668512571306	122.70331938151242	11.172727272727272	318.57272727272726	320.0
477847400	1441072696	30.96070421825531	122.70328245124364	11.163636363636362	318.56363636363636	320.0
477847400	1441072697	30.96073916139188	122.7032460582433	11.154545454545454	318.55454545454546	320.0
477847400	1441072698	30.960773524004217	122.70321004210346	11.145454545454545	318.54545454545456	320.0
477847400	1441072699	30.960807488115268	122.70317424241576	11.136363636363637	318.5363636363636	320.0
477847400	1441072700	30.96084123574786	122.70313849877124	11.127272727272727	318.52727272727276	320.0
477847400	1441072701	30.960874948924587	122.70310265076047	11.118181818181817	318.5181818181818	320.0
477847400	1441072702	30.960908809667895	122.70306653797354	11.10909090909091	318.5090909090909	320.0
477847400	1441072703	30.960942999999997	122.70303	11.1	318.5	320.0
477847400	1441072704	30.96097768186747	122.7029928904845	11.11	318.36	320.0
477847400	1441072705	30.961012936914727	122.70295511929342	11.12	318.22	320.0
477847400	1441072706	30.961048826710584	122.70291661034855	11.129999999999999	318.08	320.0
477847400	1441072707	30.961085412823756	122.70287728757135	11.139999999999999	317.94	320.0
477847400	1441072708	30.96112275682287	122.70283707488308	11.149999999999999	317.79999999999995	320.0
477847400	1441072709	30.961160920276388	122.70279589620472	11.16	317.65999999999997	320.0
477847400	1441072710	30.96119996475267	122.70275367545696	11.17	317.52	320.0
477847400	1441072711	30.961239951819998	122.70271033656022	11.18	317.38	320.0
477847400	1441072712	30.961280943046447	122.70266580343463	11.19	317.24	320.0
477847400	1441072713	30.961323000000004	122.70262000000001	11.2	317.1	320.0
477847400	1441072714	30.961366119385126	122.70257293472282	11.2	317.05	320.125
477847400	1441072715	30.96141003845307	122.70252495425791	11.2	317.0	320.25
477847400	1441072716	30.961454429592294	122.70247648980835	11.2	316.95000000000005	320.375
477847400	1441072717	30.96149896519193	122.70242797257866	11.2	316.90000000000003	320.5
477847400	1441072718	30.961543317641755	122.70237983377487	11.2	316.84999999999997	320.625
477847400	1441072719	30.961587159332225	122.70233250460437	11.2	316.8	320.75
477847400	1441072720	30.96163016265441	122.70228641627601	11.2	316.75	320.87499999999994
477847400	1441072721	30.961671999999997	122.70224200000001	11.2	316.7	321.0
477847400	1441072722	30.961712432746687	122.70219956670036	11.2	316.82727272727277	321.0
477847400	1441072723	30.961751578214095	122.70215894615183	11.2	316.95454545454544	321.0
477847400	1441072724	30.961789642706925	122.70211984784078	11.2	317.0818181818182	321.0
477847400	1441072725	30.96182683252945	122.70208198125286	11.2	317.2090909090909	321.0
477847400	1441072726	30.961863353985567	122.70204505587273	11.2	317.33636363636367	321.0
477847400	1441072727	30.961899413378756	122.70200878118426	11.2	317.46363636363634	321.0
477847400	1441072728	30.961935217012204	122.7019728666706	11.2	317.5909090909091	321.0
477847400	1441072729	30.961970971188727	122.70193702181408	11.2	317.7181818181818	321.0
477847400	1441072730	30.962006882210808	122.70190095609637	11.2	317.8454545454546	321.0
477847400	1441072731	30.96204315638063	122.7018643789983	11.2	317.97272727272724	321.0
477847400	1441072732	30.96208	122.701827	11.2	318.1	321.0
477847400	1441072733	30.962117572850193	122.70178859500328	11.2	318.07500000000005	321.0
477847400	1441072734	30.962155848631507	122.70174920559943	11.2	318.05	321.0
477847400	1441072735	30.962194754524177	122.7017089398024	11.2	318.025	321.0
477847400	1441072736	30.962234217708495	122.70166790562637	11.2	318.0	321.0
477847400	1441072737	30.962274165364924	122.70162621108585	11.2	317.975	321.0
477847400	1441072738	30.96231452467405	122.70158396419556	11.2	317.95000000000005	321.0
477847400	1441072739	30.9623552228166	122.70154127297056	11.2	317.925	321.0
477847400	1441072740	30.962396186973407	122.70149824542622	11.2	317.90000000000003	321.0
477847400	1441072741	30.962437344325483	122.70145498957821	11.2	317.87500000000006	321.0
477847400	1441072742	30.962478622053975	122.70141161344249	11.2	317.85	321.0
477847400	1441072743	30.96251994734019	122.70136822503532	11.2	317.825	321.0
477847400	1441072744	30.962561247365574	122.70132493237337	11.2	317.8	321.0
477847400	1441072745	30.962602449311692	122.70128184347348	11.2	317.77500000000003	321.0
477847400	1441072746	30.96264348036033	122.70123906635297	11.2	317.75000000000006	321.0
477847400	1441072747	30.962684267693348	122.70119670902935	11.2	317.725	321.0
477847400	1441072748	30.962724738492792	122.70115487952047	11.2	317.70000000000005	321.0
477847400	1441072749	30.962764819940823	122.70111368584453	11.2	317.67500000000007	321.0
477847400	1441072750	30.96280443921971	122.70107323601992	11.2	317.65000000000003	321.0
477847400	1441072751	30.962843523511918	122.70103363806541	11.2	317.625	321.0
477847400	1441072752	30.962881999999986	122.70099500000002	11.2	317.6	321.0
477847400	1441072753	30.962919822688207	122.70095737933411	11.2	317.6272727272727	320.9090909090909
477847400	1441072754	30.962957052867296	122.70092063154284	11.2	317.6545454545455	320.8181818181818
477847400	1441072755	30.962993778649437	122.70088456159205	11.2	317.6818181818182	320.7272727272727
477847400	1441072756	30.963030088146553	122.70084897444711	11.2	317.70909090909095	320.6363636363636
477847400	1441072757	30.963066069470326	122.700813675073	11.2	317.73636363636365	320.54545454545456
477847400	1441072758	30.96310181073223	122.70077846843425	11.2	317.7636363636364	320.45454545454544
477847400	1441072759	30.963137400043546	122.70074315949498	11.2	317.7909090909091	320.3636363636364
477847400	1441072760	30.963172925515256	122.70070755321886	11.2	317.8181818181818	320.27272727272725
477847400	1441072761	30.963208475258227	122.70067145456916	11.2	317.8454545454545	320.1818181818182
477847400	1441072762	30.963244137383022	122.70063466850871	11.2	317.8727272727273	320.0909090909091
477847400	1441072763	30.963279999999994	122.700597	11.2	317.9	320.0
477847400	1441072764	30.963316147181793	122.70055830013311	11.2	317.91999999999996	320.0
477847400	1441072765	30.963352646851064	122.70051860451059	11.2	317.93999999999994	320.0
477847400	1441072766	30.96338956289304	122.70047799486304	11.2	317.96	320.0
477847400	1441072767	30.963426959193036	122.70043655292106	11.2	317.97999999999996	320.0
477847400	1441072768	30.963464899636428	122.7003943604153	11.2	317.99999999999994	320.0
477847400	1441072769	30.96350344810871	122.70035149907632	11.2	318.02000000000004	320.0
477847400	1441072770	30.963542668495478	122.70030805063473	11.2	318.04	320.0
477847400	1441072771	30.963582624682413	122.7002640968211	11.2	318.06	320.0
477847400	1441072772	30.96362338055529	122.700219719366	11.2	318.08	320.0
477847400	1441072773	30.963665000000002	122.700175	11.2	318.1	320.0
477847400	1441072774	30.96370747910858	122.70013004048475	11.2	318.0	320.0
477847400	1441072775	30.96375054279733	122.70008502270642	11.2	317.90000000000003	320.0
477847400	1441072776	30.963793848188846	122.70004014858321	11.2	317.8	320.0
477847400	1441072777	30.963837052406053	122.69999562003429	11.2	317.7	320.0
477847400	1441072778	30.963879812572166	122.69995163897988	11.2	317.59999999999997	320.0
477847400	1441072779	30.96392178581064	122.69990840734111	11.2	317.5	320.0
477847400	1441072780	30.963962629245245	122.69986612704017	11.2	317.4	320.0
477847400	1441072781	30.964001999999994	122.69982499999999	11.2	317.3	320.0
477847400	1441072782	30.96403965526012	122.69978516543395	11.2	317.2727272727273	320.0909090909091
477847400	1441072783	30.96407575245467	122.6997465117135	11.2	317.24545454545455	320.1818181818182
477847400	1441072784	30.964110549073474	122.69970886449897	11.2	317.21818181818185	320.27272727272725
477847400	1441072785	30.96414430260611	122.69967204944989	11.2	317.19090909090914	320.3636363636364
477847400	1441072786	30.964177270541903	122.6996358922251	11.2	317.1636363636364	320.45454545454544
477847400	1441072787	30.96420971037001	122.69960021848279	11.2	317.1363636363637	320.54545454545456
477847400	1441072788	30.96424187957931	122.69956485388045	11.2	317.1090909090909	320.6363636363636
477847400	1441072789	30.96427403565855	122.69952962407503	11.2	317.0818181818182	320.7272727272727
477847400	1441072790	30.96430643609624	122.6994943547228	11.2	317.0545454545455	320.8181818181818
477847400	1441072791	30.96433933838068	122.69945887147944	11.2	317.02727272727276	320.9090909090909
477847400	1441072792	30.964373	122.69942300000001	11.2	317.0	321.0
477847400	1441072793	30.964407628415188	122.69938658636283	11.2	317.07000000000005	321.0
477847400	1441072794	30.9644432309795	122.69934955834134	11.2	317.14000000000004	321.0
477847400	1441072795	30.964479765019234	122.6993118641329	11.2	317.21000000000004	321.0
477847400	1441072796	30.964517187860555	122.69927345193469	11.2	317.28000000000003	321.0
477847400	1441072797	30.96455545682961	122.69923426994393	11.2	317.35	321.0
477847400	1441072798	30.96459452925248	122.69919426635778	11.2	317.42	321.0
477847400	1441072799	30.964634362455094	122.69915338937331	11.2	317.49	321.0
477847400	1441072800	30.964674913763364	122.69911158718755	11.2	317.56	321.0
477847400	1441072801	30.964716140503086	122.69906880799745	11.2	317.63	321.0
477847400	1441072802	30.964758	122.69902500000002	11.2	317.7	321.0
477847400	1441072803	30.964800424571326	122.6989801674528	11.2	317.63	321.09999999999997
477847400	1441072804	30.96484324650079	122.69893453885673	11.2	317.56	321.2
477847400	1441072805	30.964886273064106	122.69888839877416	11.2	317.49	321.3
477847400	1441072806	30.96492931153738	122.69884203176842	11.2	317.42	321.40000000000003
477847400	1441072807	30.964972169197118	122.69879572240363	11.2	317.35	321.5
477847400	1441072808	30.965014653320257	122.69874975524483	11.2	317.28000000000003	321.6
477847400	1441072809	30.965056571184174	122.69870441485793	11.2	317.21000000000004	321.7
477847400	1441072810	30.965097730066617	122.69865998580966	11.2	317.14000000000004	321.8
477847400	1441072811	30.96513793724573	122.69861675266758	11.2	317.07000000000005	321.90000000000003
477847400	1441072812	30.965176999999994	122.69857500000002	11.2	317.0	322.0
477847400	1441072813	30.965214790191403	122.69853492761382	11.2	317.1545454545455	322.0909090909091
477847400	1441072814	30.965251438014363	122.69849639626746	11.2	317.30909090909097	322.1818181818182
477847400	1441072815	30.96528713824621	122.69845918195655	11.2	317.46363636363634	322.2727272727273
477847400	1441072816	30.965322085663903	122.698423060676	11.2	317.6181818181818	322.36363636363643
477847400	1441072817	30.965356475044132	122.6983878084201	11.2	317.77272727272725	322.45454545454544
477847400	1441072818	30.965390501163306	122.69835320118237	11.2	317.92727272727274	322.54545454545456
477847400	1441072819	30.965424358797577	122.69831901495586	11.2	318.08181818181816	322.6363636363636
477847400	1441072820	30.965458242722853	122.69828502573286	11.2	318.23636363636365	322.72727272727275
477847400	1441072821	30.965492347714797	122.69825100950521	11.2	318.3909090909091	322.81818181818187
477847400	1441072822	30.96552686854876	122.69821674226408	11.2	318.5454545454545	322.9090909090909
477847400	1441072823	30.96556199999999	122.69818200000002	11.2	318.7	323.0
477847400	1441072824	30.965597907094462	122.69814658953423	11.2	318.76	322.90000000000003
477847400	1441072825	30.965634635862486	122.69811044101236	11.2	318.81999999999994	322.8
477847400	1441072826	30.965672202585367	122.6980735154112	11.2	318.88	322.70000000000005
477847400	1441072827	30.96571062354437	122.69803577370729	11.2	318.94	322.6
477847400	1441072828	30.965749915020726	122.69799717687718	11.2	319.0	322.5
477847400	1441072829	30.965790093295563	122.69795768589717	11.2	319.06	322.4
477847400	1441072830	30.965831174649942	122.69791726174346	11.2	319.12	322.3
477847400	1441072831	30.965873175364862	122.6978758653921	11.2	319.18000000000006	322.2
477847400	1441072832	30.965916111721274	122.69783345781902	11.2	319.24000000000007	322.1
477847400	1441072833	30.965960000000006	122.69778999999998	11.2	319.3	322.0
477847400	1441072834	30.966004793338872	122.69774552157098	11.212499999999999	319.2875	322.0
477847400	1441072835	30.96605019230391	122.69770032681015	11.225	319.27500000000003	322.0
477847400	1441072836	30.96609583431867	122.69765478865722	11.2375	319.2625	322.0
477847400	1441072837	30.966141356807228	122.69760928005337	11.25	319.25000000000006	322.0
477847400	1441072838	30.966186397194225	122.69756417394116	11.2625	319.2375	322.0
477847400	1441072839	30.966230592904804	122.69751984326447	11.275	319.225	322.0
477847400	1441072840	30.966273581364675	122.69747666096859	11.287500000000001	319.2125	322.0
477847400	1441072841	30.966315000000005	122.69743500000001	11.3	319.2	322.0
477847400	1441072842	30.96635459269838	122.69739512376498	11.290909090909091	319.25454545454545	322.0
477847400	1441072843	30.96639252919148	122.69735685750452	11.281818181818183	319.3090909090909	322.0
477847400	1441072844	30.966429085671557	122.69731991691731	11.272727272727273	319.3636363636363	322.0
477847400	1441072845	30.96646453833055	122.69728401770108	11.263636363636364	319.4181818181818	322.0
477847400	1441072846	30.96649916335995	122.69724887555262	11.254545454545454	319.47272727272724	322.0
477847400	1441072847	30.96653323695098	122.69721420616786	11.245454545454546	319.52727272727276	322.0
477847400	1441072848	30.966567035294513	122.69717972524192	11.236363636363636	319.5818181818182	322.0
477847400	1441072849	30.966600834581076	122.69714514846906	11.227272727272727	319.6363636363637	322.0
477847400	1441072850	30.96663491100097	122.69711019154282	11.218181818181817	319.6909090909091	322.0
477847400	1441072851	30.966669540744082	122.69707457015586	11.209090909090909	319.74545454545455	322.0
477847400	1441072852	30.966704999999994	122.69703800000002	11.2	319.8	322.0
477847400	1441072853	30.966741511980562	122.69700025719817	11.2	319.76	322.0
477847400	1441072854	30.966779087987927	122.69696135960017	11.2	319.72	322.0
477847400	1441072855	30.96681768634684	122.69692138548784	11.2	319.68	322.0
477847400	1441072856	30.966857265382167	122.69688041314312	11.2	319.64000000000004	322.0
477847400	1441072857	30.966897783418812	122.696838520848	11.2	319.59999999999997	322.0
477847400	1441072858	30.96693919878177	122.69679578688475	11.2	319.55999999999995	322.0
477847400	1441072859	30.966981469796142	122.69675228953567	11.2	319.52	322.0
477847400	1441072860	30.967024554787088	122.69670810708335	11.2	319.47999999999996	322.0
477847400	1441072861	30.96706841207992	122.6966633178105	11.2	319.44	322.0
477847400	1441072862	30.967112999999998	122.69661800000002	11.2	319.4	322.0
477847400	1441072863	30.96715824897738	122.69657225096007	11.2	319.32	322.0
477847400	1441072864	30.967203977860585	122.69652624409956	11.2	319.24	322.0
477847400	1441072865	30.967249977603014	122.69648017185321	11.2	319.15999999999997	322.0
477847400	1441072866	30.96729603915831	122.69643422665648	11.2	319.08	322.0
477847400	1441072867	30.967341953480393	122.69638860094562	11.2	319.0	322.0
477847400	1441072868	30.9673875115235	122.69634348715759	11.2	318.92	322.0
477847400	1441072869	30.967432504242137	122.69629907773022	11.2	318.84000000000003	322.0
477847400	1441072870	30.96747672259104	122.6962555651019	11.2	318.76	322.0
477847400	1441072871	30.967519957525255	122.6962131417119	11.2	318.68	322.0
477847400	1441072872	30.967561999999997	122.696172	11.2	318.6	322.0
477847400	1441072873	30.967602704097683	122.69613227300049	11.2	318.6545454545455	322.0
477847400	1441072874	30.967642176408443	122.69609385612296	11.2	318.7090909090909	322.0
477847400	1441072875	30.967680586649088	122.69605658537029	11.2	318.76363636363635	322.0
477847400	1441072876	30.967718104536235	122.69602029674475	11.2	318.8181818181818	322.0
477847400	1441072877	30.96775489978628	122.69598482624798	11.2	318.87272727272733	322.0
477847400	1441072878	30.967791142115395	122.69595000988116	11.2	318.92727272727274	322.0
477847400	1441072879	30.96782700123954	122.69591568364487	11.2	318.9818181818182	322.0
477847400	1441072880	30.967862646874583	122.69588168353924	11.2	319.03636363636366	322.0
477847400	1441072881	30.967898248736052	122.69584784556389	11.2	319.0909090909091	322.0
477847400	1441072882	30.967933976539452	122.6958140057179	11.2	319.1454545454545	322.0
477847400	1441072883	30.96797	122.69578000000001	11.2	319.2	322.0
477847400	1441072884	30.968006472999775	122.69574567166903	11.209999999999999	319.23	322.0
477847400	1441072885	30.968043486088774	122.6957108930263	11.219999999999999	319.26	322.0
477847400	1441072886	30.968081113983793	122.69567554363358	11.23	319.28999999999996	322.0
477847400	1441072887	30.968119431401544	122.69563950305229	11.24	319.32	322.0
477847400	1441072888	30.968158513058558	122.69560265084351	11.25	319.35	322.0
477847400	1441072889	30.96819843367122	122.69556486656796	11.26	319.38000000000005	322.0
477847400	1441072890	30.96823926795573	122.69552602978607	11.27	319.41	322.0
477847400	1441072891	30.968281090628153	122.69548602005779	11.280000000000001	319.44000000000005	322.0
477847400	1441072892	30.968323976404356	122.6954447169427	11.290000000000001	319.47	322.0
477847400	1441072893	30.968368000000005	122.69540200000002	11.3	319.5	322.0
477847400	1441072894	30.96841315191921	122.69535784661278	11.287500000000001	319.475	322.0
477847400	1441072895	30.968459085820808	122.6953126254617	11.275	319.45000000000005	322.0
477847400	1441072896	30.968505371152883	122.69526680305333	11.2625	319.425	322.0
477847400	1441072897	30.968551577364167	122.69522084589593	11.25	319.40000000000003	322.0
477847400	1441072898	30.968597273904095	122.69517522049941	11.2375	319.37500000000006	322.0
477847400	1441072899	30.968642030222757	122.69513039337546	11.225	319.35	322.0
477847400	1441072900	30.968685415770928	122.69508683103737	11.212499999999999	319.325	322.0
477847400	1441072901	30.968726999999987	122.69504500000001	11.2	319.3	322.0
477847400	1441072902	30.96876649105271	122.69500522812628	11.209090909090909	319.32727272727277	322.0
477847400	1441072903	30.968804151835258	122.69496728866622	11.218181818181817	319.3545454545455	322.0
477847400	1441072904	30.968840383944176	122.69493081621539	11.227272727272727	319.38181818181823	322.0
477847400	1441072905	30.96887558897552	122.69489544536798	11.236363636363636	319.40909090909093	322.0
477847400	1441072906	30.968910168524886	122.69486081071699	11.245454545454546	319.4363636363637	322.0
477847400	1441072907	30.968944524187407	122.69482654685422	11.254545454545454	319.4636363636364	322.0
477847400	1441072908	30.96897905755787	122.69479228837042	11.263636363636364	319.49090909090916	322.0
477847400	1441072909	30.969014170230636	122.6947576698552	11.272727272727273	319.51818181818186	322.0
477847400	1441072910	30.969050263799648	122.69472232589706	11.281818181818183	319.54545454545456	322.0
477847400	1441072911	30.969087739858402	122.69468589108331	11.290909090909091	319.5727272727273	322.0
477847400	1441072912	30.96912699999999	122.69464800000002	11.3	319.6	322.0
477847400	1441072913	30.969168317740582	122.69460839362866	11.290000000000001	319.59000000000003	321.90000000000003
477847400	1441072914	30.969211454290495	122.69456723853737	11.280000000000001	319.58000000000004	321.8
477847400	1441072915	30.96925604278391	122.6945248076918	11.27	319.57	321.7
477847400	1441072916	30.969301716355318	122.69448137405865	11.26	319.56	321.6
477847400	1441072917	30.96934810813956	122.69443721060576	11.25	319.55	321.5
477847400	1441072918	30.96939485127187	122.694392590302	11.24	319.54	321.40000000000003
477847400	1441072919	30.969441578887864	122.69434778611756	11.23	319.53000000000003	321.3
477847400	1441072920	30.96948792412354	122.69430307102384	11.219999999999999	319.52000000000004	321.2
477847400	1441072921	30.969533520115323	122.69425871799339	11.209999999999999	319.51000000000005	321.09999999999997
477847400	1441072922	30.96957799999999	122.694215	11.2	319.5	321.0
477847400	1441072923	30.969621079211564	122.69417214021698	11.209999999999999	319.47	321.0
477847400	1441072924	30.96966280237166	122.69413016261191	11.219999999999999	319.44000000000005	321.0
477847400	1441072925	30.969703296398723	122.69408904135051	11.23	319.41	321.0
477847400	1441072926	30.969742688211117	122.69404875059821	11.24	319.38000000000005	321.0
477847400	1441072927	30.96978110472717	122.69400926452009	11.25	319.35	321.0
477847400	1441072928	30.969818672865134	122.69397055728093	11.26	319.32	321.0
477847400	1441072929	30.96985551954326	122.69393260304528	11.27	319.28999999999996	321.0
477847400	1441072930	30.969891771679702	122.69389537597729	11.280000000000001	319.26	321.0
477847400	1441072931	30.969927556192598	122.69385885024099	11.290000000000001	319.23	321.0
477847400	1441072932	30.969963	122.69382300000001	11.3	319.2	321.0
477847400	1441072933	30.969998218980297	122.6937877852626	11.290909090909091	319.1818181818182	321.0
477847400	1441072934	30.97003328485309	122.69375310941582	11.281818181818183	319.16363636363633	321.0
477847400	1441072935	30.9700682582982	122.69371886169124	11.272727272727273	319.1454545454545	321.0
477847400	1441072936	30.97010319999533	122.69368493132016	11.263636363636364	319.1272727272727	321.0
477847400	1441072937	30.97013817062402	122.69365120753369	11.254545454545454	319.10909090909087	321.0
477847400	1441072938	30.97017323086373	122.69361757956261	11.245454545454546	319.0909090909091	321.0
477847400	1441072939	30.970208441393787	122.69358393663755	11.236363636363636	319.07272727272726	321.0
477847400	1441072940	30.97024386289342	122.6935501679888	11.227272727272727	319.05454545454546	321.0
477847400	1441072941	30.970279556041703	122.69351616284645	11.218181818181817	319.03636363636366	321.0
477847400	1441072942	30.970315581517607	122.69348181044032	11.209090909090909	319.0181818181818	321.0
477847400	1441072943	30.970351999999995	122.69344700000002	11.2	319.0	321.0
477847400	1441072944	30.97038886801816	122.69341162342076	11.2	318.96	320.9
477847400	1441072945	30.97042622550347	122.6933755832614	11.2	318.92	320.8
477847400	1441072946	30.970464108237827	122.6933387847465	11.2	318.88	320.7
477847400	1441072947	30.970502552002962	122.69330113310039	11.2	318.84000000000003	320.6
477847400	1441072948	30.970541592580464	122.69326253354716	11.2	318.8	320.5
477847400	1441072949	30.970581265751832	122.69322289131065	11.2	318.76	320.4
477847400	1441072950	30.970621607298362	122.6931821116145	11.2	318.72	320.29999999999995
477847400	1441072951	30.970662653001238	122.69314009968203	11.2	318.68	320.2
477847400	1441072952	30.970704438641498	122.69309676073627	11.2	318.64000000000004	320.09999999999997
477847400	1441072953	30.970746999999985	122.69305200000001	11.2	318.6	320.0
477847400	1441072954	30.970790314829056	122.69300581379623	11.1875	318.56250000000006	320.0
477847400	1441072955	30.970834128767933	122.69295856285018	11.174999999999999	318.52500000000003	320.0
477847400	1441072956	30.970878129428186	122.69291069898891	11.1625	318.4875	320.0
477847400	1441072957	30.970922004421958	122.69286267404082	11.149999999999999	318.45	320.0
477847400	1441072958	30.970965441362132	122.69281493983588	11.1375	318.4125	320.0
477847400	1441072959	30.97100812786228	122.69276794820539	11.125	318.375	320.0
477847400	1441072960	30.97104975153662	122.69272215098208	11.112499999999999	318.3375	320.0
477847400	1441072961	30.971089999999997	122.692678	11.1	318.3	320.0
477847400	1441072962	30.971128649405504	122.69263583189615	11.091666666666667	318.2416666666667	320.0
477847400	1441072963	30.97116583005701	122.69259552251474	11.083333333333332	318.18333333333334	320.0
477847400	1441072964	30.971201760795676	122.69255683250101	11.075	318.125	320.0
477847400	1441072965	30.971236660462335	122.69251952249932	11.066666666666666	318.06666666666666	320.0
477847400	1441072966	30.97127074789749	122.69248335315322	11.058333333333334	318.0083333333333	320.0
477847400	1441072967	30.9713042419413	122.69244808510555	11.05	317.95000000000005	320.0
477847400	1441072968	30.971337361433616	122.69241347899846	11.041666666666666	317.8916666666667	320.0
477847400	1441072969	30.9713703252141	122.69237929547337	11.033333333333333	317.83333333333337	320.0
477847400	1441072970	30.97140335212202	122.69234529517114	11.025	317.77500000000003	320.0
477847400	1441072971	30.971436660996492	122.69231123873193	11.016666666666666	317.7166666666667	320.0
477847400	1441072972	30.971470470676312	122.69227688679526	11.008333333333333	317.65833333333336	320.0
477847400	1441072973	30.971505000000004	122.692242	11.0	317.6	320.0
477847400	1441072974	30.971540407787774	122.69220639292908	10.99	317.63000000000005	320.0
477847400	1441072975	30.971576612787395	122.69217009594401	10.98	317.66	320.0
477847400	1441072976	30.9716134737286	122.69213319335128	10.97	317.69000000000005	320.0
477847400	1441072977	30.971650849341216	122.69209576945761	10.96	317.72	320.0
477847400	1441072978	30.97168859835519	122.69205790857019	10.95	317.75000000000006	320.0
477847400	1441072979	30.971726579500555	122.69201969499643	10.94	317.78	320.0
477847400	1441072980	30.971764651507428	122.69198121304419	10.93	317.81	320.0
477847400	1441072981	30.971802673106044	122.69194254702161	10.92	317.84	320.0
477847400	1441072982	30.97184050302676	122.69190378123724	10.91	317.86999999999995	320.0
477847400	1441072983	30.97187800000001	122.69186499999999	10.9	317.9	320.0
477847400	1441072984	30.97191505817383	122.69182627090511	10.877777777777778	317.87777777777774	320.1111111111111
477847400	1441072985	30.97195171336613	122.69178759469202	10.855555555555556	317.8555555555555	320.22222222222223
477847400	1441072986	30.971988036812323	122.69174895538603	10.833333333333334	317.8333333333333	320.3333333333333
477847400	1441072987	30.972024099747756	122.69171033701235	10.811111111111112	317.8111111111111	320.44444444444446
477847400	1441072988	30.972059973407795	122.691671723596	10.788888888888888	317.78888888888883	320.55555555555554
477847400	1441072989	30.97209572902774	122.6916330991619	10.766666666666666	317.76666666666665	320.66666666666663
477847400	1441072990	30.97213143784291	122.69159444773481	10.744444444444444	317.74444444444447	320.77777777777777
477847400	1441072991	30.972167171088582	122.69155575333936	10.722222222222221	317.72222222222223	320.88888888888886
477847400	1441072992	30.972203000000004	122.69151699999999	10.7	317.7	321.0
477847400	1441072993	30.97223897558991	122.691478182031	10.69	317.72999999999996	321.0
477847400	1441072994	30.972275067981055	122.69143933490626	10.68	317.76	321.0
477847400	1441072995	30.972311227073696	122.69140050438963	10.67	317.78999999999996	321.0
477847400	1441072996	30.972347402768175	122.6913617362452	10.66	317.82	321.0
477847400	1441072997	30.972383544964906	122.69132307623715	10.649999999999999	317.85	321.0
477847400	1441072998	30.972419603564337	122.69128457012981	10.639999999999999	317.88	321.0
477847400	1441072999	30.972455528466952	122.69124626368772	10.629999999999999	317.91	321.0
477847400	1441073000	30.972491269573368	122.6912082026755	10.62	317.94	321.0
477847400	1441073001	30.97252677678415	122.69117043285794	10.61	317.97	321.0
477847400	1441073002	30.972562000000003	122.69113300000001	10.6	318.0	321.0
477847400	1441073003	30.9725969215311	122.69109591759435	10.59	318.0	321.0
477847400	1441073004	30.972631653325465	122.69105907004423	10.58	318.0	321.0
477847400	1441073005	30.972666339740428	122.69102230948003	10.57	318.0	321.0
477847400	1441073006	30.972701125133135	122.69098548803174	10.56	318.0	321.0
477847400	1441073007	30.97273615386056	122.69094845782895	10.55	318.0	321.0
477847400	1441073008	30.972771570279495	122.69091107100074	10.54	318.0	321.0
477847400	1441073009	30.972807518746578	122.69087317967576	10.53	318.0	321.0
477847400	1441073010	30.972844143618225	122.69083463598228	10.52	318.0	321.0
477847400	1441073011	30.972881589250687	122.69079529204797	10.51	318.0	321.0
477847400	1441073012	30.972920000000002	122.69075500000001	10.5	318.0	321.0
477847400	1441073013	30.972959447594032	122.69071368698907	10.488888888888889	318.0111111111111	321.0
477847400	1441073014	30.972999713248722	122.69067158026145	10.477777777777778	318.02222222222224	321.0
477847400	1441073015	30.973040505552376	122.6906289820882	10.466666666666667	318.03333333333336	321.0
477847400	1441073016	30.973081533093758	122.69058619474144	10.455555555555556	318.0444444444445	321.0
477847400	1441073017	30.973122504461944	122.6905435204943	10.444444444444445	318.05555555555554	321.0
477847400	1441073018	30.973163128246526	122.69050126162092	10.433333333333334	318.06666666666666	321.0
477847400	1441073019	30.973203113037442	122.69045972039646	10.422222222222222	318.0777777777778	321.0
477847400	1441073020	30.97324216742501	122.69041919909714	10.411111111111111	318.0888888888889	321.0
477847400	1441073021	30.97327999999999	122.69038	10.4	318.1	321.0
477847400	1441073022	30.97331640001517	122.69034233986719	10.391666666666667	318.1	321.0
477847400	1441073023	30.973351479370397	122.69030609339754	10.383333333333333	318.1	321.0
477847400	1441073024	30.973385430627044	122.6902710497735	10.375	318.1	321.0
477847400	1441073025	30.973418446346187	122.69023699817677	10.366666666666667	318.1	321.0
477847400	1441073026	30.973450719088678	122.6902037277885	10.358333333333334	318.1	321.0
477847400	1441073027	30.97348244141508	122.69017102778919	10.350000000000001	318.1	321.0
477847400	1441073028	30.97351380588575	122.69013868735877	10.341666666666667	318.1	321.0
477847400	1441073029	30.973545005060814	122.69010649567662	10.333333333333334	318.1	321.0
477847400	1441073030	30.97357623150019	122.69007424192164	10.325000000000001	318.1	321.0
477847400	1441073031	30.973607677763578	122.69004171527207	10.316666666666666	318.1	321.0
477847400	1441073032	30.973639536410428	122.69000870490581	10.308333333333334	318.1	321.0
477847400	1441073033	30.973671999999997	122.689975	10.3	318.1	321.0
477847400	1441073034	30.97370521082056	122.68994044436117	10.290000000000001	318.11	321.0
477847400	1441073035	30.973739110077283	122.68990510031475	10.280000000000001	318.12	321.0
477847400	1441073036	30.97377358870465	122.68986908481628	10.27	318.13	321.0
477847400	1441073037	30.9738085376373	122.6898325148216	10.26	318.14	321.0
477847400	1441073038	30.973843847809984	122.68979550728682	10.25	318.15000000000003	321.0
477847400	1441073039	30.97387941015761	122.68975817916844	10.24	318.16	321.0
477847400	1441073040	30.973915115615185	122.68972064742324	10.23	318.17	321.0
477847400	1441073041	30.973950855117877	122.68968302900838	10.219999999999999	318.18	321.0
477847400	1441073042	30.973986519600988	122.68964544088136	10.209999999999999	318.19	321.0
477847400	1441073043	30.974021999999994	122.689608	10.2	318.2	321.0
477847400	1441073044	30.974057214624693	122.6895707959477	10.188888888888888	318.17777777777775	320.88888888888886
477847400	1441073045	30.974092191281997	122.68953380880896	10.177777777777777	318.15555555555557	320.77777777777777
477847400	1441073046	30.974126985152964	122.6894969912933	10.166666666666666	318.1333333333334	320.66666666666663
477847400	1441073047	30.974161651418658	122.68946029611013	10.155555555555555	318.11111111111114	320.55555555555554
477847400	1441073048	30.974196245260035	122.6894236759687	10.144444444444444	318.0888888888889	320.44444444444446
477847400	1441073049	30.97423082185802	122.68938708357808	10.133333333333333	318.06666666666666	320.3333333333333
477847400	1441073050	30.974265436393477	122.68935047164727	10.122222222222222	318.0444444444445	320.22222222222223
477847400	1441073051	30.974300144047227	122.68931379288505	10.11111111111111	318.02222222222224	320.1111111111111
477847400	1441073052	30.974335	122.68927700000002	10.1	318.0	320.0
477847400	1441073053	30.97437003757677	122.68924006331036	10.09	317.99	320.0
477847400	1441073054	30.974405202679463	122.68920302357296	10.08	317.98	320.0
477847400	1441073055	30.974440419354334	122.68916593915445	10.07	317.97	320.0
477847400	1441073056	30.97447561164773	122.68912886842178	10.06	317.96000000000004	320.0
477847400	1441073057	30.974510703606036	122.68909186974201	10.05	317.95000000000005	320.0
477847400	1441073058	30.974545619275727	122.68905500148253	10.04	317.93999999999994	320.0
477847400	1441073059	30.97458028270331	122.68901832201077	10.03	317.92999999999995	320.0
477847400	1441073060	30.974614617935448	122.68898188969445	10.02	317.91999999999996	320.0
477847400	1441073061	30.974648549018752	122.68894576290151	10.01	317.90999999999997	320.0
477847400	1441073062	30.97468200000001	122.68891000000002	10.0	317.9	320.0
477847400	1441073063	30.974714939531555	122.68887462413238	9.99	317.88	320.0
477847400	1441073064	30.974747514687994	122.68883951753749	9.98	317.85999999999996	320.0
477847400	1441073065	30.974779917149338	122.68880452722789	9.97	317.84	320.0
477847400	1441073066	30.974812338595434	122.68876950021563	9.96	317.82	320.0
477847400	1441073067	30.97484497070592	122.68873428351232	9.95	317.79999999999995	320.0
477847400	1441073068	30.974878005160292	122.68869872412904	9.94	317.78	320.0
477847400	1441073069	30.974911633637856	122.68866266907636	9.93	317.76	320.0
477847400	1441073070	30.97494604781775	122.68862596536438	9.92	317.74	320.0
477847400	1441073071	30.974981439378887	122.68858846000262	9.91	317.71999999999997	320.0
477847400	1441073072	30.97501800000001	122.68855000000002	9.9	317.7	320.0
477847400	1441073073	30.975055830440137	122.68851050690853	9.88888888888889	317.68888888888887	320.0
477847400	1441073074	30.97509466778027	122.68847020045445	9.877777777777778	317.67777777777775	320.0
477847400	1441073075	30.9751341581822	122.68842937490847	9.866666666666667	317.6666666666667	320.0
477847400	1441073076	30.975173947808074	122.68838832454244	9.855555555555556	317.65555555555557	320.0
477847400	1441073077	30.97521368282048	122.68834734362922	9.844444444444445	317.64444444444445	320.0
477847400	1441073078	30.97525300938236	122.68830672644278	9.833333333333334	317.6333333333333	320.0
477847400	1441073079	30.975291573657042	122.68826676725823	9.822222222222223	317.62222222222226	320.0
477847400	1441073080	30.97532902180823	122.68822776035161	9.811111111111112	317.61111111111114	320.0
477847400	1441073081	30.975365	122.68819000000002	9.8	317.6	320.0
477847400	1441073082	30.975399250875196	122.68815370049076	9.791666666666668	317.6	320.0
477847400	1441073083	30.975431902990753	122.68811875614867	9.783333333333333	317.6	320.0
477847400	1441073084	30.975463181381848	122.68808498130728	9.775	317.6	320.0
477847400	1441073085	30.97549331108344	122.68805219029946	9.766666666666667	317.6	320.0
477847400	1441073086	30.975522517130276	122.68802019745748	9.758333333333333	317.6	320.0
477847400	1441073087	30.975551024556864	122.68798881711298	9.75	317.6	320.0
477847400	1441073088	30.97557905839752	122.68795786359712	9.741666666666667	317.6	320.0
477847400	1441073089	30.975606843686382	122.68792715124046	9.733333333333333	317.6	320.0
477847400	1441073090	30.975634605457394	122.68789649437308	9.725	317.6	320.0
477847400	1441073091	30.97566256874432	122.6878657073246	9.716666666666667	317.6	320.0
477847400	1441073092	30.975690958580717	122.68783460442405	9.708333333333332	317.6	320.0
477847400	1441073093	30.975720000000003	122.68780300000002	9.7	317.6	320.0
477847400	1441073094	30.975749867276786	122.68777074985637	9.7	317.54	320.0
477847400	1441073095	30.975780531651413	122.68773787570015	9.7	317.4800000000001	320.0
477847400	1441073096	30.97581191360567	122.68770444071443	9.7	317.4200000000001	320.0
477847400	1441073097	30.975843933621434	122.68767050808239	9.7	317.36000000000007	320.0
477847400	1441073098	30.97587651218062	122.68763614098744	9.7	317.3	320.0
477847400	1441073099	30.975909569765214	122.6876014026131	9.7	317.24	320.0
477847400	1441073100	30.975943026857298	122.68756635614314	9.7	317.18	320.0
477847400	1441073101	30.975976803938977	122.6875310647615	9.7	317.12	320.0
477847400	1441073102	30.976010821492455	122.68749559165235	9.7	317.06	320.0
477847400	1441073103	30.976045000000003	122.68746000000002	9.7	317.0	320.0
477847400	1441073104	30.976079264430787	122.6874243437076	9.688888888888888	317.0444444444445	320.0
477847400	1441073105	30.97611355770139	122.68738863955261	9.677777777777777	317.0888888888889	320.0
477847400	1441073106	30.976147827215247	122.68735289503113	9.666666666666666	317.1333333333334	320.0
477847400	1441073107	30.976182020375795	122.68731711763938	9.655555555555555	317.1777777777778	320.0
477847400	1441073108	30.976216084586497	122.68728131487366	9.644444444444444	317.22222222222223	320.0
477847400	1441073109	30.97624996725079	122.68724549423034	9.633333333333333	317.26666666666665	320.0
477847400	1441073110	30.97628361577215	122.68720966320589	9.622222222222222	317.31111111111113	320.0
477847400	1441073111	30.976316977554053	122.68717382929691	9.61111111111111	317.35555555555555	320.0
477847400	1441073112	30.97635	122.687138	9.6	317.4	320.0
477847400	1441073113	30.976382657523743	122.68710217620206	9.59	317.36	320.0
477847400	1441073114	30.97641503258008	122.68706633235021	9.58	317.32	320.0
477847400	1441073115	30.976447234634065	122.68703043628156	9.57	317.28000000000003	320.0
477847400	1441073116	30.976479373150667	122.68699445583292	9.56	317.24	320.0
477847400	1441073117	30.97651155759485	122.686958358841	9.55	317.2	320.0
477847400	1441073118	30.976543897431533	122.68692211314222	9.54	317.16	320.0
477847400	1441073119	30.976576502125585	122.68688568657281	9.53	317.12	320.0
477847400	1441073120	30.976609481141814	122.68684904696882	9.52	317.08000000000004	320.0
477847400	1441073121	30.976642943945034	122.68681216216602	9.51	317.04	320.0
477847400	1441073122	30.976677	122.686775	9.5	317.0	320.0
477847400	1441073123	30.976711715887287	122.68673754785064	9.488888888888889	317.0444444444445	320.0
477847400	1441073124	30.97674698665101	122.68669987127574	9.477777777777778	317.0888888888889	320.0
477847400	1441073125	30.976782664451317	122.68666205537787	9.466666666666667	317.1333333333334	320.0
477847400	1441073126	30.976818601448368	122.68662418526004	9.455555555555556	317.1777777777778	320.0
477847400	1441073127	30.97685464980253	122.68658634602556	9.444444444444445	317.22222222222223	320.0
477847400	1441073128	30.976890661674194	122.68654862277806	9.433333333333334	317.26666666666665	320.0
477847400	1441073129	30.976926489223896	122.68651110062167	9.422222222222222	317.31111111111113	320.0
477847400	1441073130	30.976961984612245	122.68647386466074	9.411111111111111	317.35555555555555	320.0
477847400	1441073131	30.976996999999997	122.68643700000001	9.4	317.4	320.0
477847400	1441073132	30.97703141731876	122.68640057624658	9.4	317.4	320.09999999999997
477847400	1441073133	30.977065237583208	122.68636460101553	9.4	317.4	320.2
477847400	1441073134	30.97709849157888	122.68632906642387	9.4	317.4	320.29999999999995
477847400	1441073135	30.977131210091226	122.68629396458853	9.4	317.4	320.4
477847400	1441073136	30.977163423905687	122.68625928762643	9.4	317.4	320.5
477847400	1441073137	30.97719516380772	122.68622502765434	9.4	317.4	320.6
477847400	1441073138	30.97722646058277	122.68619117678902	9.4	317.4	320.7
477847400	1441073139	30.977257345016223	122.68615772714713	9.4	317.4	320.8
477847400	1441073140	30.977287847893503	122.68612467084526	9.4	317.4	320.9
477847400	1441073141	30.977317999999993	122.68609199999999	9.4	317.4	321.0
477847400	1441073142	30.977347838677215	122.68605969796289	9.391666666666667	317.4083333333333	321.0
477847400	1441073143	30.97737742749125	122.68602771302595	9.383333333333333	317.41666666666663	321.0
477847400	1441073144	30.977406836564242	122.68599598471603	9.375	317.425	321.0
477847400	1441073145	30.977436136018298	122.6859644525599	9.366666666666667	317.43333333333334	321.0
477847400	1441073146	30.977465395975454	122.6859330560841	9.358333333333334	317.44166666666666	321.0
477847400	1441073147	30.977494686557666	122.68590173481508	9.350000000000001	317.45	321.0
477847400	1441073148	30.977524077886862	122.685870428279	9.341666666666667	317.4583333333333	321.0
477847400	1441073149	30.977553640084874	122.68583907600201	9.333333333333334	317.46666666666664	321.0
477847400	1441073150	30.977583443273495	122.68580761750995	9.325000000000001	317.47499999999997	321.0
477847400	1441073151	30.97761355757446	122.6857759923286	9.316666666666666	317.48333333333335	321.0
477847400	1441073152	30.977644053109426	122.68574413998348	9.308333333333334	317.4916666666667	321.0
477847400	1441073153	30.977675000000005	122.685712	9.3	317.5	321.0
477847400	1441073154	30.97770644449519	122.6856795258703	9.28888888888889	317.5555555555556	320.88888888888886
477847400	1441073155	30.97773833735386	122.68564672695427	9.277777777777779	317.6111111111111	320.77777777777777
477847400	1441073156	30.977770605462386	122.6856136265788	9.266666666666667	317.6666666666667	320.66666666666663
477847400	1441073157	30.977803175707145	122.68558024807088	9.255555555555556	317.72222222222223	320.55555555555554
477847400	1441073158	30.97783597497456	122.68554661475771	9.244444444444444	317.77777777777777	320.44444444444446
477847400	1441073159	30.97786893015109	122.68551274996653	9.233333333333333	317.8333333333333	320.3333333333333
477847400	1441073160	30.977901968123163	122.68547867702482	9.222222222222221	317.8888888888889	320.22222222222223
477847400	1441073161	30.977935015777298	122.68544441926007	9.21111111111111	317.94444444444446	320.1111111111111
477847400	1441073162	30.977967999999986	122.68540999999999	9.2	318.0	320.0
477847400	1441073163	30.978000859409246	122.68537544751513	9.2	317.94	320.0
477847400	1441073164	30.9780335795488	122.68534080984675	9.2	317.88	320.0
477847400	1441073165	30.97806615769394	122.68530613997898	9.2	317.82000000000005	320.0
477847400	1441073166	30.978098591119974	122.68527149089594	9.2	317.76000000000005	320.0
477847400	1441073167	30.978130877102274	122.68523691558192	9.2	317.7	320.0
477847400	1441073168	30.978163012916298	122.68520246702118	9.2	317.64	320.0
477847400	1441073169	30.9781949958375	122.68516819819813	9.2	317.58	320.0
477847400	1441073170	30.978226823141448	122.68513416209723	9.2	317.52	320.0
477847400	1441073171	30.97825849210373	122.685100411703	9.2	317.46	320.0
477847400	1441073172	30.97829	122.68506700000002	9.2	317.4	320.0
477847400	1441073173	30.97832134648501	122.68503395880539	9.19	317.41	320.0
477847400	1441073174	30.978352540729663	122.68500123526589	9.18	317.42	320.0
477847400	1441073175	30.978383594283788	122.68496875536057	9.17	317.43	320.0
477847400	1441073176	30.978414518697182	122.6849364450684	9.16	317.44	320.0
477847400	1441073177	30.97844532551952	122.68490423036826	9.149999999999999	317.45	320.0
477847400	1441073178	30.978476026300456	122.68487203723888	9.139999999999999	317.46	320.0
477847400	1441073179	30.978506632589536	122.68483979165889	9.129999999999999	317.46999999999997	320.0
477847400	1441073180	30.978537155936227	122.68480741960684	9.12	317.48	320.0
477847400	1441073181	30.978567607889946	122.68477484706109	9.11	317.49	320.0
477847400	1441073182	30.978598000000005	122.684742	9.1	317.5	320.0
477847400	1441073183	30.97862835464514	122.68470881525555	9.1	317.46	320.0
477847400	1441073184	30.978658737521947	122.6846752730749	9.1	317.42	320.0
477847400	1441073185	30.978689225156465	122.68464136455887	9.1	317.38	320.0
477847400	1441073186	30.978719894074764	122.6846070808082	9.1	317.34000000000003	320.0
477847400	1441073187	30.978750820802848	122.68457241292344	9.1	317.3	320.0
477847400	1441073188	30.978782081866733	122.6845373520051	9.1	317.26	320.0
477847400	1441073189	30.978813753792423	122.68450188915344	9.1	317.22	320.0
477847400	1441073190	30.978845913105896	122.6844660154687	9.1	317.18	320.0
477847400	1441073191	30.978878636333096	122.68442972205091	9.1	317.14000000000004	320.0
477847400	1441073192	30.978911999999987	122.684393	9.1	317.1	320.0
477847400	1441073193	30.978946027519175	122.68435587643128	9.088888888888889	317.11111111111114	320.1111111111111
477847400	1441073194	30.978980529849917	122.68431852252239	9.077777777777778	317.12222222222226	320.22222222222223
477847400	1441073195	30.979015264838438	122.68428114546715	9.066666666666666	317.1333333333334	320.3333333333333
477847400	1441073196	30.97904999033117	122.68424395246004	9.055555555555555	317.1444444444445	320.44444444444446
477847400	1441073197	30.97908446417476	122.68420715069622	9.044444444444444	317.15555555555557	320.55555555555554
477847400	1441073198	30.979118444216176	122.68417094737154	9.033333333333333	317.1666666666667	320.66666666666663
477847400	1441073199	30.97915168830257	122.68413554968245	9.022222222222222	317.1777777777778	320.77777777777777
477847400	1441073200	30.979183954281307	122.68410116482607	9.011111111111111	317.1888888888889	320.88888888888886
477847400	1441073201	30.979215	122.68406800000001	9.0	317.2	321.0
477847400	1441073202	30.979244669403222	122.68403618219178	9.0	317.1833333333334	321.0
477847400	1441073203	30.979273150822706	122.68400551754596	9.0	317.1666666666667	321.0
477847400	1441073204	30.97930071868674	122.68397573199583	9.0	317.15000000000003	321.0
477847400	1441073205	30.97932764742332	122.68394655147394	9.0	317.1333333333334	321.0
477847400	1441073206	30.979354211460173	122.68391770191208	9.0	317.1166666666667	321.0
477847400	1441073207	30.979380685224754	122.6838889092415	9.0	317.1	321.0
477847400	1441073208	30.979407343144285	122.68385989939274	9.0	317.08333333333337	321.0
477847400	1441073209	30.979434459645717	122.68383039829575	9.0	317.06666666666666	321.0
477847400	1441073210	30.979462309155732	122.68380013187978	9.0	317.05	321.0
477847400	1441073211	30.97949116610077	122.68376882607342	9.0	317.03333333333336	321.0
477847400	1441073212	30.979521304906935	122.6837362068045	9.0	317.01666666666665	321.0
477847400	1441073213	30.979553000000003	122.68370200000001	9.0	317.0	321.0
477847400	1441073214	30.97958640174647	122.68366605794245	8.9875	317.07500000000005	321.0
477847400	1441073215	30.97962116427693	122.68362873833928	8.975	317.15000000000003	321.0
477847400	1441073216	30.979656817663436	122.6835905252555	8.9625	317.225	321.0
477847400	1441073217	30.979692891978658	122.68355190275739	8.95	317.3	321.0
477847400	1441073218	30.97972891729579	122.6835133549128	8.9375	317.37500000000006	321.0
477847400	1441073219	30.979764423688703	122.683475365791	8.925	317.45000000000005	321.0
477847400	1441073220	30.979798941231778	122.68343841946268	8.9125	317.52500000000003	321.0
477847400	1441073221	30.979832	122.683403	8.9	317.6	321.0
477847400	1441073222	30.97986325631314	122.68336946780704	8.9	317.6	321.0
477847400	1441073223	30.97989287146854	122.68333768861146	8.9	317.6	321.0
477847400	1441073224	30.97992113300754	122.68330740447081	8.9	317.6	321.0
477847400	1441073225	30.979948328471185	122.68327835744199	8.9	317.6	321.0
477847400	1441073226	30.979974745400234	122.68325028958104	8.9	317.6	321.0
477847400	1441073227	30.980000671335223	122.68322294294339	8.9	317.6	321.0
477847400	1441073228	30.980026393816377	122.68319605958379	8.9	317.6	321.0
477847400	1441073229	30.98005220038374	122.6831693815564	8.9	317.6	321.0
477847400	1441073230	30.980078378577108	122.68314265091477	8.9	317.6	321.0
477847400	1441073231	30.980105215936078	122.68311560971185	8.9	317.6	321.0
477847400	1441073232	30.98013299999999	122.683088	8.9	317.6	321.0
477847400	1441073233	30.980161942139947	122.68305962494455	8.89	317.61	321.0
477847400	1441073234	30.980191949054827	122.68303053216539	8.88	317.62000000000006	321.0
477847400	1441073235	30.980222851275506	122.68300083039627	8.870000000000001	317.63000000000005	321.0
477847400	1441073236	30.980254479333006	122.6829706283713	8.860000000000001	317.64000000000004	321.0
477847400	1441073237	30.980286663758402	122.68294003482484	8.850000000000001	317.65000000000003	321.0
477847400	1441073238	30.980319235082934	122.6829091584917	8.84	317.65999999999997	321.0
477847400	1441073239	30.980352023837874	122.68287810810696	8.83	317.66999999999996	321.0
477847400	1441073240	30.980384860554665	122.68284699240614	8.82	317.68	321.0
477847400	1441073241	30.980417575764836	122.6828159201251	8.81	317.69	321.0
477847400	1441073242	30.98044999999999	122.682785	8.8	317.7	321.0
477847400	1441073243	30.980481999836233	122.6827543146781	8.790000000000001	317.75	321.0
477847400	1441073244	30.98051358602678	122.68272384244932	8.780000000000001	317.79999999999995	321.0
477847400	1441073245	30.9805448053692	122.6826935355141	8.77	317.84999999999997	321.0
477847400	1441073246	30.980575704660918	122.6826633460728	8.76	317.9	321.0
477847400	1441073247	30.980606330699413	122.68263322632558	8.75	317.95000000000005	321.0
477847400	1441073248	30.980636730282047	122.68260312847256	8.74	318.0	321.0
477847400	1441073249	30.980666950206135	122.6825730047137	8.73	318.05	321.0
477847400	1441073250	30.98069703726901	122.68254280724888	8.719999999999999	318.1	321.0
477847400	1441073251	30.980727038267894	122.68251248827775	8.709999999999999	318.15000000000003	321.0
477847400	1441073252	30.980756999999997	122.682482	8.7	318.2	321.0
477847400	1441073253	30.98078695771366	122.68245130604724	8.7	318.1545454545455	321.0
477847400	1441073254	30.980816900462123	122.68242041577982	8.7	318.10909090909087	321.0
477847400	1441073255	30.980846805749756	122.68238934999029	8.7	318.06363636363636	321.0
477847400	1441073256	30.980876651081054	122.68235812947118	8.7	318.01818181818186	321.0
477847400	1441073257	30.980906413960465	122.68232677501521	8.7	317.97272727272724	321.0
477847400	1441073258	30.98093607189247	122.68229530741506	8.7	317.92727272727274	321.0
477847400	1441073259	30.980965602381584	122.68226374746347	8.7	317.8818181818182	321.0
477847400	1441073260	30.980994982932334	122.68223211595328	8.7	317.8363636363636	321.0
477847400	1441073261	30.98102419104927	122.68220043367734	8.7	317.7909090909091	321.0
477847400	1441073262	30.981053204236964	122.68216872142858	8.7	317.7454545454545	321.0
477847400	1441073263	30.981081999999997	122.68213700000001	8.7	317.7	321.0
477847400	1441073264	30.981110580792738	122.68210527332944	8.69	317.7	321.0
477847400	1441073265	30.981139048868492	122.6820734779339	8.68	317.7	321.0
477847400	1441073266	30.981167531430202	122.6820415334749	8.67	317.7	321.0
477847400	1441073267	30.981196155680745	122.68200935961377	8.66	317.7	321.0
477847400	1441073268	30.981225048822928	122.68197687601156	8.649999999999999	317.7	321.0
477847400	1441073269	30.98125433805946	122.68194400232896	8.639999999999999	317.7	321.0
477847400	1441073270	30.981284150592955	122.68191065822647	8.629999999999999	317.7	321.0
477847400	1441073271	30.981314613625933	122.68187676336429	8.62	317.7	321.0
[truncated: 3,219 more rows]
