# Supplementary material for: Maritime traffic congestion identification and ship trajectory prediction using temporal graph convolutional networks
Source: PLoS One. 2026 Mar 9;21(3):e0342781. doi: 10.1371/journal.pone.0342781 (PMC12970927; doi:10.1371/journal.pone.0342781)
Supplement: S1 File — (ZIP) [file pone.0342781.s001.zip › data/interpolation/shipid_538003560_processed.csv]

shipid	lasttime	lat	lon	sog	cog	hdg
538003560	1441065645	30.936299999999996	122.999267	12.1	303.0	310.0
538003560	1441065646	30.936323509552327	122.99922023153728	12.1	303.0	310.0
538003560	1441065647	30.93634759726377	122.99917289274818	12.1	303.0	310.0
538003560	1441065648	30.93637224848289	122.99912499855621	12.1	303.0	310.0
538003560	1441065649	30.936397448558274	122.99907656388501	12.1	303.0	310.0
538003560	1441065650	30.93642318283853	122.99902760365816	12.1	303.0	310.0
538003560	1441065651	30.93644943667231	122.99897813279931	12.1	303.0	310.0
538003560	1441065652	30.936476195408236	122.99892816623216	12.1	303.0	310.0
538003560	1441065653	30.936503444394972	122.9988777188804	12.1	303.0	310.0
538003560	1441065654	30.93653116898119	122.99882680566773	12.1	303.0	310.0
538003560	1441065655	30.93655935451561	122.99877544151794	12.1	303.0	310.0
538003560	1441065656	30.936587986346932	122.99872364135486	12.1	303.0	310.0
538003560	1441065657	30.936617049823877	122.99867142010228	12.1	303.0	310.0
538003560	1441065658	30.936646530295228	122.99861879268414	12.1	303.0	310.0
538003560	1441065659	30.936676413109744	122.99856577402433	12.1	303.0	310.0
538003560	1441065660	30.936706683616222	122.9985123790468	12.1	303.0	310.0
538003560	1441065661	30.936737327163485	122.99845862267556	12.1	303.0	310.0
538003560	1441065662	30.936768329100385	122.99840451983465	12.1	303.0	310.0
538003560	1441065663	30.936799674775774	122.9983500854482	12.1	303.0	310.0
538003560	1441065664	30.93683134953853	122.9982953344403	12.1	303.0	310.0
538003560	1441065665	30.936863338737574	122.99824028173514	12.1	303.0	310.0
538003560	1441065666	30.93689562772183	122.99818494225694	12.1	303.0	310.0
538003560	1441065667	30.936928201840264	122.99812933093001	12.1	303.0	310.0
538003560	1441065668	30.93696104644186	122.99807346267865	12.1	303.0	310.0
538003560	1441065669	30.93699414687559	122.99801735242727	12.1	303.0	310.0
538003560	1441065670	30.937027488490518	122.99796101510024	12.1	303.0	310.0
538003560	1441065671	30.93706105663567	122.99790446562207	12.1	303.0	310.0
538003560	1441065672	30.937094836660183	122.99784771891733	12.1	303.0	310.0
538003560	1441065673	30.93712881391309	122.99779078991052	12.1	303.0	310.0
538003560	1441065674	30.93716297374356	122.99773369352636	12.1	303.0	310.0
538003560	1441065675	30.937197301500753	122.99767644468949	12.1	303.0	310.0
538003560	1441065676	30.937231782533836	122.99761905832466	12.1	303.0	310.0
538003560	1441065677	30.937266402192023	122.99756154935669	12.1	303.0	310.0
538003560	1441065678	30.937301145824556	122.99750393271044	12.1	303.0	310.0
538003560	1441065679	30.9373359987807	122.99744622331077	12.1	303.0	310.0
538003560	1441065680	30.93737094640973	122.99738843608273	12.1	303.0	310.0
538003560	1441065681	30.93740597406098	122.99733058595129	12.1	303.0	310.0
538003560	1441065682	30.937441067083768	122.99727268784153	12.1	303.0	310.0
538003560	1441065683	30.937476210827505	122.9972147566786	12.1	303.0	310.0
538003560	1441065684	30.937511390641554	122.99715680738771	12.1	303.0	310.0
538003560	1441065685	30.937546591875343	122.9970988548941	12.1	303.0	310.0
538003560	1441065686	30.937581799878338	122.99704091412308	12.1	303.0	310.0
538003560	1441065687	30.937616999999996	122.99698300000001	12.1	303.0	310.0
538003560	1441065688	30.937652177589847	122.99692512745034	12.105882352941176	303.05882352941177	310.0
538003560	1441065689	30.93768731799741	122.9968673113995	12.111764705882353	303.11764705882354	310.0
538003560	1441065690	30.937722406572234	122.99680956677308	12.117647058823529	303.1764705882353	310.0
538003560	1441065691	30.93775742866393	122.99675190849665	12.123529411764705	303.2352941176471	310.0
538003560	1441065692	30.9377923696221	122.99669435149586	12.129411764705882	303.2941176470588	310.0
538003560	1441065693	30.937827214796375	122.99663691069645	12.135294117647058	303.35294117647055	310.0
538003560	1441065694	30.937861949536412	122.99657960102414	12.141176470588235	303.4117647058823	310.0
538003560	1441065695	30.937896559191948	122.99652243740476	12.147058823529411	303.4705882352941	310.0
538003560	1441065696	30.93793102911266	122.99646543476422	12.152941176470588	303.5294117647059	310.0
538003560	1441065697	30.937965344648305	122.99640860802842	12.158823529411764	303.5882352941177	310.0
538003560	1441065698	30.937999491148677	122.99635197212334	12.16470588235294	303.64705882352945	310.0
538003560	1441065699	30.938033453963527	122.99629554197503	12.170588235294117	303.7058823529412	310.0
538003560	1441065700	30.9380672184427	122.99623933250956	12.176470588235293	303.7647058823529	310.0
538003560	1441065701	30.93810076993606	122.99618335865311	12.18235294117647	303.8235294117647	310.0
538003560	1441065702	30.938134093793455	122.99612763533186	12.188235294117646	303.88235294117646	310.0
538003560	1441065703	30.938167175364782	122.99607217747207	12.194117647058823	303.94117647058823	310.0
538003560	1441065704	30.938200000000005	122.99601700000001	12.2	304.0	310.0
538003560	1441065705	30.938232559677164	122.9959621100523	12.2	304.0	310.0
538003560	1441065706	30.938264872887046	122.99590748360656	12.2	304.0	310.0
538003560	1441065707	30.938296964748513	122.99585308885055	12.2	304.0	310.0
538003560	1441065708	30.938328860380366	122.99579889397195	12.2	304.0	310.0
538003560	1441065709	30.93836058490136	122.99574486715834	12.2	304.0	310.0
538003560	1441065710	30.9383921634302	122.99569097659722	12.2	304.0	310.0
538003560	1441065711	30.938423621085512	122.99563719047589	12.2	304.0	310.0
538003560	1441065712	30.938454982985892	122.99558347698171	12.2	304.0	310.0
538003560	1441065713	30.938486274249893	122.99552980430178	12.2	304.0	310.0
538003560	1441065714	30.938517519995983	122.99547614062324	12.2	304.0	310.0
538003560	1441065715	30.93854874534259	122.99542245413303	12.2	304.0	310.0
538003560	1441065716	30.93857997540811	122.99536871301805	12.2	304.0	310.0
538003560	1441065717	30.938611235310837	122.99531488546508	12.2	304.0	310.0
538003560	1441065718	30.938642550169074	122.99526093966082	12.2	304.0	310.0
538003560	1441065719	30.938673945100994	122.99520684379185	12.2	304.0	310.0
538003560	1441065720	30.938705445224798	122.99515256604467	12.2	304.0	310.0
538003560	1441065721	30.93873707565858	122.99509807460562	12.2	304.0	310.0
538003560	1441065722	30.93876886152038	122.99504333766107	12.2	304.0	310.0
538003560	1441065723	30.9388008279282	122.99498832339715	12.2	304.0	310.0
538003560	1441065724	30.938832999999995	122.994933	12.2	304.0	310.0
538003560	1441065725	30.938865392461263	122.99487735065514	12.2	304.0	310.0
538003560	1441065726	30.938897978467978	122.99482141854651	12.2	304.0	310.0
538003560	1441065727	30.938930720783887	122.99476526185774	12.2	304.0	310.0
538003560	1441065728	30.938963582172775	122.99470893877267	12.2	304.0	310.0
538003560	1441065729	30.93899652539854	122.99465250747524	12.2	304.0	310.0
538003560	1441065730	30.939029513225236	122.9945960261496	12.2	304.0	310.0
538003560	1441065731	30.93906250841695	122.99453955298003	12.2	304.0	310.0
538003560	1441065732	30.9390954737379	122.99448314615107	12.2	304.0	310.0
538003560	1441065733	30.9391283719524	122.99442686384734	12.2	304.0	310.0
538003560	1441065734	30.939161165824878	122.99437076425359	12.2	304.0	310.0
538003560	1441065735	30.939193818119858	122.99431490555487	12.2	304.0	310.0
538003560	1441065736	30.939226291601965	122.99425934593627	12.2	304.0	310.0
538003560	1441065737	30.939258549035905	122.99420414358313	12.2	304.0	310.0
538003560	1441065738	30.939290553186524	122.99414935668086	12.2	304.0	310.0
538003560	1441065739	30.939322266818703	122.99409504341513	12.2	304.0	310.0
538003560	1441065740	30.939353652697474	122.99404126197163	12.2	304.0	310.0
538003560	1441065741	30.939384673587938	122.99398807053639	12.2	304.0	310.0
538003560	1441065742	30.93941529225525	122.99393552729538	12.2	304.0	310.0
538003560	1441065743	30.939445471464737	122.99388369043483	12.2	304.0	310.0
538003560	1441065744	30.93947517398171	122.99383261814108	12.2	304.0	310.0
538003560	1441065745	30.93950436257161	122.99378236860062	12.2	304.0	310.0
538003560	1441065746	30.939532999999994	122.993733	12.2	304.0	310.0
538003560	1441065747	30.93956108086941	122.99368451850191	12.2	304.0	310.0
538003560	1441065748	30.939588727130424	122.99363672217243	12.2	304.0	310.0
538003560	1441065749	30.939616092570247	122.99358935705311	12.2	304.0	310.0
538003560	1441065750	30.9396433309757	122.99354216918489	12.2	304.0	310.0
538003560	1441065751	30.93967059613323	122.99349490460803	12.2	304.0	310.0
538003560	1441065752	30.939698041828922	122.9934473093623	12.2	304.0	310.0
538003560	1441065753	30.939725821848477	122.9933991294868	12.2	304.0	310.0
538003560	1441065754	30.939754089977196	122.99335011102008	12.2	304.0	310.0
538003560	1441065755	30.93978299999999	122.9933	12.2	304.0	310.0
538003560	1441065756	30.939812664464327	122.99324860953618	12.2	304.0	310.0
538003560	1441065757	30.939843030969364	122.99319602102746	12.2	304.0	310.0
538003560	1441065758	30.939874005877417	122.99314238294534	12.2	304.0	310.0
538003560	1441065759	30.939905495551013	122.99308784376167	12.2	304.0	310.0
538003560	1441065760	30.93993740635288	122.99303255194869	12.2	304.0	310.0
538003560	1441065761	30.939969644646027	122.99297665597902	12.2	304.0	310.0
538003560	1441065762	30.940002116793682	122.99292030432568	12.2	304.0	310.0
538003560	1441065763	30.94003472915935	122.99286364546208	12.2	304.0	310.0
538003560	1441065764	30.940067388106783	122.99280682786211	12.2	304.0	310.0
538003560	1441065765	30.940100000000005	122.99274999999999	12.2	304.0	310.0
538003560	1441065766	30.940132487857245	122.99269328519995	12.2	303.98	310.0
538003560	1441065767	30.94016484131283	122.9926367061843	12.2	303.96000000000004	310.0
538003560	1441065768	30.940197066655006	122.99258026052492	12.2	303.94	310.0
538003560	1441065769	30.94022917017204	122.99252394579364	12.2	303.92	310.0
538003560	1441065770	30.94026115815222	122.99246775956227	12.2	303.90000000000003	310.0
538003560	1441065771	30.94029303688381	122.99241169940262	12.2	303.88000000000005	310.0
538003560	1441065772	30.940324812655078	122.99235576288643	12.2	303.86	310.0
538003560	1441065773	30.940356491754248	122.9922999475855	12.2	303.84000000000003	310.0
538003560	1441065774	30.940388080469596	122.99224425107154	12.2	303.82000000000005	310.0
538003560	1441065775	30.940419585089355	122.99218867091626	12.2	303.8	310.0
538003560	1441065776	30.94045101190176	122.99213320469141	12.2	303.78000000000003	310.0
538003560	1441065777	30.940482367195077	122.99207784996867	12.2	303.76000000000005	310.0
538003560	1441065778	30.940513657257505	122.99202260431963	12.2	303.74	310.0
538003560	1441065779	30.94054488837727	122.99196746531601	12.2	303.71999999999997	310.0
538003560	1441065780	30.940576066842617	122.99191243052944	12.2	303.7	310.0
538003560	1441065781	30.94060719894175	122.9918574975315	12.2	303.68	310.0
538003560	1441065782	30.940638290962873	122.99180266389378	12.2	303.65999999999997	310.0
538003560	1441065783	30.940669349194227	122.99174792718789	12.2	303.64	310.0
538003560	1441065784	30.940700379923985	122.99169328498537	12.2	303.62	310.0
538003560	1441065785	30.940731389440344	122.99163873485777	12.2	303.6	310.0
538003560	1441065786	30.940762384031522	122.99158427437659	12.2	303.58	310.0
538003560	1441065787	30.94079336998571	122.99152990111335	12.2	303.56	310.0
538003560	1441065788	30.940824353591072	122.99147561263955	12.2	303.54	310.0
538003560	1441065789	30.940855341135805	122.99142140652664	12.2	303.52	310.0
538003560	1441065790	30.940886338908083	122.9913672803461	12.2	303.5	310.0
538003560	1441065791	30.940917353196077	122.99131323166935	12.2	303.48	310.0
538003560	1441065792	30.94094839028796	122.99125925806779	12.2	303.46	310.0
538003560	1441065793	30.94097945647191	122.99120535711288	12.2	303.44	310.0
538003560	1441065794	30.941010558036076	122.99115152637593	12.2	303.42	310.0
538003560	1441065795	30.941041701268595	122.99109776342836	12.2	303.40000000000003	310.0
538003560	1441065796	30.941072892457644	122.99104406584149	12.2	303.38	310.0
538003560	1441065797	30.941104137891354	122.9909904311867	12.2	303.36	310.0
538003560	1441065798	30.941135443857895	122.99093685703527	12.2	303.34000000000003	310.0
538003560	1441065799	30.941166816645378	122.9908833409585	12.2	303.32	310.0
538003560	1441065800	30.941198262541945	122.99082988052768	12.2	303.3	310.0
538003560	1441065801	30.941229787835752	122.99077647331407	12.2	303.28000000000003	310.0
538003560	1441065802	30.941261398814888	122.99072311688894	12.2	303.26	310.0
538003560	1441065803	30.941293101767478	122.99066980882348	12.2	303.23999999999995	310.0
538003560	1441065804	30.94132490298167	122.99061654668895	12.2	303.21999999999997	310.0
538003560	1441065805	30.941356808745564	122.99056332805655	12.2	303.2	310.0
538003560	1441065806	30.94138882534726	122.99051015049743	12.2	303.17999999999995	310.0
538003560	1441065807	30.941420959074872	122.99045701158275	12.2	303.15999999999997	310.0
538003560	1441065808	30.9414532162165	122.99040390888368	12.2	303.14	310.0
538003560	1441065809	30.941485603060237	122.99035083997136	12.2	303.11999999999995	310.0
538003560	1441065810	30.9415181258942	122.99029780241686	12.2	303.09999999999997	310.0
538003560	1441065811	30.941550791006442	122.99024479379132	12.2	303.08	310.0
538003560	1441065812	30.941583604685054	122.99019181166582	12.2	303.06	310.0
538003560	1441065813	30.941616573218152	122.99013885361141	12.2	303.03999999999996	310.0
538003560	1441065814	30.941649702893766	122.99008591719911	12.2	303.02	310.0
538003560	1441065815	30.941683000000005	122.99003299999998	12.2	303.0	310.0
538003560	1441065816	30.941716461261812	122.98998009523467	12.2	303.0	310.0
538003560	1441065817	30.941750045151736	122.98992717872227	12.2	303.0	310.0
538003560	1441065818	30.94178370057915	122.98987422193157	12.2	303.0	310.0
538003560	1441065819	30.94181737645341	122.98982119633148	12.2	303.0	310.0
538003560	1441065820	30.941851021683807	122.98976807339095	12.2	303.0	310.0
538003560	1441065821	30.941884585179597	122.98971482457898	12.2	303.0	310.0
538003560	1441065822	30.94191801584996	122.98966142136472	12.2	303.0	310.0
538003560	1441065823	30.94195126260409	122.98960783521729	12.2	303.0	310.0
538003560	1441065824	30.941984274351082	122.98955403760594	12.2	303.0	310.0
538003560	1441065825	30.942017	122.98950000000002	12.2	303.0	310.0
538003560	1441065826	30.942049404178775	122.98944570372144	12.2	303.0	310.0
538003560	1441065827	30.942081514390942	122.98939116950213	12.2	303.0	310.0
538003560	1441065828	30.94211337385899	122.98933642792656	12.2	303.0	310.0
538003560	1441065829	30.94214502580546	122.98928150957902	12.2	303.0	310.0
538003560	1441065830	30.94217651345296	122.98922644504385	12.2	303.0	310.0
538003560	1441065831	30.94220788002412	122.98917126490528	12.2	303.0	310.0
538003560	1441065832	30.942239168741626	122.98911599974751	12.2	303.0	310.0
538003560	1441065833	30.94227042282824	122.98906068015468	12.2	303.0	310.0
538003560	1441065834	30.94230168550675	122.98900533671083	12.2	303.0	310.0
538003560	1441065835	30.94233299999999	122.98895	12.2	303.0	310.0
538003560	1441065836	30.942364401027106	122.98889469687442	12.2	303.0	310.0
538003560	1441065837	30.942395889292026	122.98883943925966	12.2	303.0	310.0
538003560	1441065838	30.942427456994977	122.98878423534956	12.2	303.0	310.0
538003560	1441065839	30.942459096336165	122.98872909333801	12.2	303.0	310.0
538003560	1441065840	30.94249079951582	122.98867402141893	12.2	303.0	310.0
538003560	1441065841	30.94252255873418	122.98861902778626	12.2	303.0	310.0
538003560	1441065842	30.94255436619151	122.98856412063401	12.2	303.0	310.0
538003560	1441065843	30.94258621408806	122.9885093081562	12.2	303.0	310.0
538003560	1441065844	30.942618094624127	122.98845459854684	12.2	303.0	310.0
538003560	1441065845	30.942650000000004	122.9884	12.2	303.0	310.0
538003560	1441065846	30.942681923016174	122.98834551696963	12.2	303.0833333333333	310.0
538003560	1441065847	30.942713858873766	122.98829113894914	12.2	303.1666666666667	310.0
538003560	1441065848	30.94274580337408	122.98823685169181	12.2	303.25	310.0
538003560	1441065849	30.942777752318385	122.98818264095087	12.2	303.3333333333333	310.0
538003560	1441065850	30.942809701507908	122.98812849247955	12.2	303.41666666666663	310.0
538003560	1441065851	30.942841646743865	122.98807439203108	12.2	303.5	310.0
538003560	1441065852	30.942873583827467	122.9880203253587	12.2	303.58333333333337	310.0
538003560	1441065853	30.942905508559857	122.98796627821562	12.2	303.6666666666667	310.0
538003560	1441065854	30.94293741674219	122.987912236355	12.2	303.75	310.0
538003560	1441065855	30.94296930417561	122.98785818553009	12.2	303.8333333333333	310.0
538003560	1441065856	30.94300116666118	122.98780411149404	12.2	303.9166666666667	310.0
538003560	1441065857	30.943032999999993	122.98775000000002	12.2	304.0	310.0
538003560	1441065858	30.943064800639668	122.98769583914236	12.2	303.94444444444446	310.0555555555556
538003560	1441065859	30.94309656761411	122.98764162637995	12.2	303.8888888888889	310.1111111111111
538003560	1441065860	30.94312830060379	122.98758736151292	12.2	303.8333333333333	310.16666666666663
538003560	1441065861	30.9431599992892	122.9875330443413	12.2	303.7777777777778	310.22222222222223
538003560	1441065862	30.943191663350785	122.98747867466517	12.2	303.72222222222223	310.2777777777778
538003560	1441065863	30.943223292469042	122.9874242522846	12.2	303.6666666666667	310.3333333333333
538003560	1441065864	30.943254886324443	122.98736977699967	12.2	303.6111111111111	310.38888888888886
538003560	1441065865	30.943286444597444	122.98731524861047	12.2	303.5555555555556	310.44444444444446
538003560	1441065866	30.943317966968532	122.98726066691707	12.2	303.5	310.5
538003560	1441065867	30.943349453118188	122.98720603171952	12.2	303.4444444444444	310.55555555555554
538003560	1441065868	30.94338090272685	122.98715134281795	12.2	303.3888888888889	310.6111111111111
538003560	1441065869	30.94341231547504	122.98709660001238	12.2	303.3333333333333	310.6666666666667
538003560	1441065870	30.943443691043186	122.98704180310293	12.2	303.27777777777777	310.72222222222223
538003560	1441065871	30.94347502911178	122.98698695188966	12.2	303.22222222222223	310.77777777777777
538003560	1441065872	30.943506329361302	122.98693204617264	12.2	303.1666666666667	310.8333333333333
538003560	1441065873	30.94353759147219	122.98687708575198	12.2	303.1111111111111	310.88888888888886
538003560	1441065874	30.943568815124927	122.98682207042772	12.2	303.05555555555554	310.94444444444446
538003560	1441065875	30.943600000000007	122.986767	12.2	303.0	311.0
538003560	1441065876	30.94363115313217	122.98671187804783	12.2	303.0	311.09999999999997
538003560	1441065877	30.94366231097344	122.98665672326617	12.2	303.0	311.2
538003560	1441065878	30.943693517330132	122.98660155812891	12.2	303.0	311.29999999999995
538003560	1441065879	30.943724816008665	122.98654640510978	12.2	303.0	311.4
538003560	1441065880	30.94375625081542	122.98649128668255	12.2	303.0	311.49999999999994
538003560	1441065881	30.943787865556878	122.98643622532089	12.2	303.0	311.6
538003560	1441065882	30.94381970403952	122.9863812434983	12.2	303.0	311.7
538003560	1441065883	30.94385181006987	122.98632636368835	12.2	303.0	311.8
538003560	1441065884	30.943884227454504	122.98627160836446	12.2	303.0	311.9
538003560	1441065885	30.943917000000003	122.98621699999998	12.2	303.0	312.0
538003560	1441065886	30.943950147616246	122.98616256012491	12.2	303.09999999999997	312.09999999999997
538003560	1441065887	30.94398359462601	122.98610830649592	12.2	303.2	312.2
538003560	1441065888	30.944017241455327	122.98605425592652	12.2	303.3	312.3
538003560	1441065889	30.94405098853023	122.98600042523054	12.2	303.40000000000003	312.40000000000003
538003560	1441065890	30.94408473627682	122.98594683122202	12.2	303.5	312.5
538003560	1441065891	30.94411838512121	122.98589349071524	12.2	303.6	312.6
538003560	1441065892	30.944151835489524	122.98584042052474	12.2	303.7	312.7
538003560	1441065893	30.944184987807972	122.98578763746534	12.2	303.8	312.8
538003560	1441065894	30.944217742502723	122.985735158352	12.2	303.90000000000003	312.90000000000003
538003560	1441065895	30.944249999999997	122.98568299999998	12.2	304.0	313.0
538003560	1441065896	30.944281704403274	122.98563114646723	12.2	304.0	313.0
538003560	1441065897	30.94431297452484	122.98557945078134	12.2	304.0	313.0
538003560	1441065898	30.944343972853908	122.98552773321182	12.2	304.0	313.0
538003560	1441065899	30.944374861879393	122.98547581402761	12.2	304.0	313.0
538003560	1441065900	30.944405804089943	122.98542351349707	12.2	304.0	313.0
538003560	1441065901	30.944436961973935	122.98537065188796	12.2	304.0	313.0
538003560	1441065902	30.944468498019347	122.98531704946747	12.2	304.0	313.0
538003560	1441065903	30.944500574713963	122.98526252650213	12.2	304.0	313.0
538003560	1441065904	30.944533354545158	122.98520690325789	12.2	304.0	313.0
538003560	1441065905	30.944566999999996	122.98515000000002	12.2	304.0	313.0
538003560	1441065906	30.94460161819133	122.9850917210056	12.2	304.0909090909091	313.0
538003560	1441065907	30.944637094736414	122.98503230660177	12.2	304.1818181818182	313.0
538003560	1441065908	30.944673259879135	122.98497208112884	12.2	304.2727272727273	313.0
538003560	1441065909	30.944709943863963	122.98491136892812	12.2	304.36363636363643	313.0
538003560	1441065910	30.944746976936006	122.98485049434173	12.2	304.45454545454544	313.0
538003560	1441065911	30.9447841893409	122.98478978171268	12.2	304.54545454545456	313.0
538003560	1441065912	30.94482141132498	122.984729555385	12.2	304.6363636363636	313.0
538003560	1441065913	30.944858473135167	122.98467013970362	12.2	304.72727272727275	313.0
538003560	1441065914	30.944895205018945	122.98461185901438	12.2	304.81818181818187	313.0
538003560	1441065915	30.94493143722434	122.98455503766395	12.2	304.9090909090909	313.0
538003560	1441065916	30.94496699999999	122.9845	12.2	305.0	313.0
538003560	1441065917	30.945001792131297	122.98444693428846	12.2	305.1	313.0
538003560	1441065918	30.945035986549037	122.98439548446592	12.2	305.2	313.0
538003560	1441065919	30.94506982471956	122.98434515838541	12.2	305.3	313.0
538003560	1441065920	30.94510354810843	122.98429546389877	12.2	305.4	313.0
538003560	1441065921	30.94513739818043	122.98424590885665	12.2	305.50000000000006	313.0
538003560	1441065922	30.945171616399563	122.98419600110844	12.2	305.6	313.0
538003560	1441065923	30.945206444229036	122.98414524850237	12.2	305.70000000000005	313.0
538003560	1441065924	30.945242123131344	122.98409315888541	12.2	305.8	313.0
538003560	1441065925	30.94527889456809	122.9840392401032	12.2	305.9	313.0
538003560	1441065926	30.945316999999996	122.98398300000001	12.2	306.0	313.0
538003560	1441065927	30.945356553561997	122.98392416428665	12.2	306.0	313.0
538003560	1441065928	30.945397160089467	122.98386333014602	12.2	306.0	313.0
538003560	1441065929	30.945438297094224	122.98380131263123	12.2	306.0	313.0
538003560	1441065930	30.94547944208957	122.98373892679814	12.2	306.0	313.0
538003560	1441065931	30.9455200725904	122.98367698770532	12.2	306.0	313.0
538003560	1441065932	30.945559666113184	122.98361631041402	12.2	306.0	313.0
538003560	1441065933	30.9455977001759	122.98355770998815	12.2	306.0	313.0
538003560	1441065934	30.945633652297953	122.98350200149402	12.2	306.0	313.0
538003560	1441065935	30.945667000000007	122.98345000000002	12.2	306.0	313.0
538003560	1441065936	30.94569741151542	122.98340224039154	12.2	306.09999999999997	313.0
538003560	1441065937	30.945725317924563	122.983358136815	12.2	306.2	313.0
538003560	1441065938	30.945751341018102	122.98331682322957	12.2	306.29999999999995	313.0
538003560	1441065939	30.94577610258538	122.98327743359211	12.2	306.4	313.0
538003560	1441065940	30.945800224414587	122.98323910185721	12.2	306.49999999999994	313.0
538003560	1441065941	30.945824328292794	122.98320096197766	12.2	306.6	313.0
538003560	1441065942	30.945849036006035	122.98316214790428	12.2	306.7	313.0
538003560	1441065943	30.945874969339275	122.98312179358601	12.2	306.8	313.0
538003560	1441065944	30.94590275007642	122.98307903296975	12.2	306.9	313.0
538003560	1441065945	30.945933000000004	122.98303300000002	12.2	307.0	313.0
538003560	1441065946	30.94596615439367	122.9829830871263	12.2	307.0	312.8888888888889
538003560	1441065947	30.94600190255019	122.98292972082706	12.2	307.0	312.7777777777778
538003560	1441065948	30.946039747265473	122.98287358608951	12.2	307.0	312.6666666666667
538003560	1441065949	30.946079191336434	122.98281536790269	12.2	307.0	312.5555555555556
538003560	1441065950	30.94611973756105	122.98275575125777	12.2	307.0	312.4444444444444
538003560	1441065951	30.946160888738582	122.9826954211481	12.2	307.0	312.3333333333333
538003560	1441065952	30.946202147669513	122.9826350625694	12.2	307.0	312.22222222222223
538003560	1441065953	30.946243017155627	122.98257536051983	12.2	307.0	312.1111111111111
538003560	1441065954	30.946282999999987	122.98251700000002	12.2	307.0	312.0
538003560	1441065955	30.946321707326828	122.98246050813324	12.2	307.0	311.9
538003560	1441065956	30.946359183540828	122.98240578052598	12.2	307.0	311.8
538003560	1441065957	30.946395581366176	122.98235255490458	12.2	307.0	311.7
538003560	1441065958	30.946431053526663	122.98230056899443	12.2	307.0	311.6
538003560	1441065959	30.946465752745542	122.98224956052024	12.2	307.0	311.49999999999994
538003560	1441065960	30.946499831745633	122.98219926720591	12.2	307.0	311.4
538003560	1441065961	30.946533443249354	122.98214942677457	12.2	307.0	311.29999999999995
538003560	1441065962	30.94656673997866	122.98209977694873	12.2	307.0	311.2
538003560	1441065963	30.94659987465515	122.98205005545017	12.2	307.0	311.09999999999997
538003560	1441065964	30.946632999999995	122.982	12.2	307.0	311.0
538003560	1441065965	30.946666240418427	122.98194939993053	12.2	306.95454545454544	310.95454545454544
538003560	1441065966	30.946699607053386	122.98189825102124	12.2	306.9090909090909	310.9090909090909
538003560	1441065967	30.946733082732255	122.98184660066356	12.2	306.8636363636364	310.8636363636364
538003560	1441065968	30.94676665028256	122.981794496249	12.2	306.8181818181818	310.8181818181818
538003560	1441065969	30.946800292531876	122.98174198516915	12.2	306.77272727272725	310.77272727272725
538003560	1441065970	30.946833992307823	122.98168911481575	12.2	306.7272727272727	310.7272727272727
538003560	1441065971	30.946867732438125	122.9816359325806	12.2	306.6818181818182	310.6818181818182
538003560	1441065972	30.94690149575057	122.98158248585564	12.2	306.6363636363636	310.6363636363636
538003560	1441065973	30.946935265073044	122.98152882203287	12.2	306.59090909090907	310.59090909090907
538003560	1441065974	30.94696902323347	122.98147498850444	12.2	306.54545454545456	310.54545454545456
538003560	1441065975	30.94700275305988	122.98142103266257	12.2	306.49999999999994	310.5
538003560	1441065976	30.947036437380394	122.98136700189963	12.2	306.45454545454544	310.45454545454544
538003560	1441065977	30.94707005902317	122.98131294360803	12.2	306.40909090909093	310.40909090909093
538003560	1441065978	30.947103600816476	122.98125890518037	12.2	306.3636363636364	310.3636363636364
538003560	1441065979	30.947137045588665	122.98120493400923	12.2	306.3181818181818	310.3181818181818
538003560	1441065980	30.947170376168167	122.98115107748745	12.2	306.27272727272725	310.27272727272725
538003560	1441065981	30.94720357538346	122.98109738300784	12.2	306.22727272727275	310.22727272727275
538003560	1441065982	30.947236626063145	122.98104389796339	12.2	306.1818181818182	310.1818181818182
538003560	1441065983	30.947269511035863	122.98099066974717	12.2	306.1363636363636	310.1363636363636
538003560	1441065984	30.947302213130357	122.98093774575231	12.2	306.0909090909091	310.0909090909091
538003560	1441065985	30.947334715175437	122.98088517337213	12.2	306.0454545454545	310.04545454545456
538003560	1441065986	30.947367	122.98083299999999	12.2	306.0	310.0
538003560	1441065987	30.947399076309623	122.98078122939127	12.2	306.0	309.90000000000003
538003560	1441065988	30.947431056316354	122.98072969074892	12.2	306.0	309.8
538003560	1441065989	30.947463078108637	122.98067816963732	12.2	306.0	309.70000000000005
538003560	1441065990	30.947495279774465	122.98062645162028	12.2	306.0	309.6
538003560	1441065991	30.947527799401545	122.98057432226099	12.2	306.0	309.5
538003560	1441065992	30.947560775077243	122.98052156712204	12.2	306.0	309.4
538003560	1441065993	30.947594344888515	122.98046797176545	12.2	306.0	309.3
538003560	1441065994	30.947628646922	122.98041332175256	12.2	306.0	309.2
538003560	1441065995	30.947663819263887	122.98035740264407	12.2	306.0	309.1
538003560	1441065996	30.947700000000005	122.9803	12.2	306.0	309.0
538003560	1441065997	30.947737243829412	122.98024101702744	12.2	305.8888888888889	309.0
538003560	1441065998	30.947775271905837	122.98018082752495	12.2	305.77777777777777	309.0
538003560	1441065999	30.94781372199746	122.9801199229404	12.2	305.6666666666667	309.0
538003560	1441066000	30.94785223187334	122.98005879472328	12.2	305.55555555555554	309.0
538003560	1441066001	30.947890439303535	122.9799979343248	12.2	305.44444444444446	309.0
538003560	1441066002	30.94792798205899	122.9799378331979	12.2	305.3333333333333	309.0
538003560	1441066003	30.94796449791159	122.97987898279713	12.2	305.22222222222223	309.0
538003560	1441066004	30.947999624634075	122.97982187457863	12.2	305.11111111111114	309.0
538003560	1441066005	30.948033	122.97976700000001	12.2	305.0	309.0
538003560	1441066006	30.948064382771513	122.9797146835338	12.2	304.8888888888889	308.8888888888889
538003560	1441066007	30.94809401566234	122.97966458170752	12.2	304.77777777777777	308.77777777777777
538003560	1441066008	30.94812226237321	122.97961618406087	12.2	304.6666666666667	308.6666666666667
538003560	1441066009	30.948149486604052	122.9795689801321	12.2	304.55555555555554	308.5555555555556
538003560	1441066010	30.948176052053967	122.97952245945804	12.2	304.44444444444446	308.44444444444446
538003560	1441066011	30.948202322421288	122.97947611157419	12.2	304.33333333333337	308.33333333333337
538003560	1441066012	30.948228661403622	122.97942942601478	12.2	304.22222222222223	308.22222222222223
538003560	1441066013	30.948255432697827	122.97938189231284	12.2	304.11111111111114	308.11111111111114
538003560	1441066014	30.948282999999993	122.979333	12.2	304.0	308.0
538003560	1441066015	30.94831164453895	122.9792823645566	12.2	304.0	308.0
538003560	1441066016	30.948341317677226	122.9792301052623	12.2	304.0	308.0
538003560	1441066017	30.948371888311172	122.97917646734723	12.2	304.0	308.0
538003560	1441066018	30.948403225337483	122.97912169604187	12.2	304.0	308.0
538003560	1441066019	30.948435197653207	122.97906603657741	12.2	304.0	308.0
538003560	1441066020	30.948467674155882	122.97900973418551	12.2	304.0	308.0
538003560	1441066021	30.94850052374333	122.97895303409857	12.2	304.0	308.0
538003560	1441066022	30.948533615313934	122.97889618154946	12.2	304.0	308.0
538003560	1441066023	30.948566817766423	122.97883942177188	12.2	304.0	308.0
538003560	1441066024	30.948599999999995	122.978783	12.2	304.0	308.0
538003560	1441066025	30.948633050654333	122.97872711021368	12.2	303.9166666666667	308.0
538003560	1441066026	30.948665937329537	122.97867174137286	12.2	303.8333333333333	308.0
538003560	1441066027	30.948698647365738	122.97861683118232	12.2	303.75	308.0
538003560	1441066028	30.948731168102903	122.97856231734688	12.2	303.6666666666667	308.0
538003560	1441066029	30.948763486880953	122.97850813757124	12.2	303.58333333333337	308.0
538003560	1441066030	30.948795591039648	122.97845422956007	12.2	303.5	308.0
538003560	1441066031	30.948827467918658	122.97840053101793	12.2	303.41666666666663	308.0
538003560	1441066032	30.948859104857576	122.9783469796494	12.2	303.3333333333333	308.0
538003560	1441066033	30.948890489195865	122.97829351315895	12.2	303.25	308.0
538003560	1441066034	30.948921608272855	122.97824006925097	12.2	303.1666666666667	308.0
538003560	1441066035	30.948952449427864	122.9781865856299	12.2	303.0833333333333	308.0
538003560	1441066036	30.948982999999995	122.978133	12.2	303.0	308.0
538003560	1441066037	30.949013260590114	122.97807925523752	12.2	303.0	308.0
538003560	1441066038	30.949043284846045	122.97802531490619	12.2	303.0	308.0
538003560	1441066039	30.949073139677388	122.97797114774157	12.2	303.0	308.0
538003560	1441066040	30.949102891993636	122.97791672247897	12.2	303.0	308.0
538003560	1441066041	30.949132608704254	122.9778620078535	12.2	303.0	308.0
538003560	1441066042	30.94916235671865	122.97780697260015	12.2	303.0	308.0
538003560	1441066043	30.949192202946158	122.97775158545366	12.2	303.0	308.0
538003560	1441066044	30.94922221429607	122.97769581514859	12.2	303.0	308.0
538003560	1441066045	30.949252457677634	122.9776396304193	12.2	303.0	308.0
538003560	1441066046	30.949283000000012	122.977583	12.2	303.0	308.0
538003560	1441066047	30.949313871587158	122.97752594032005	12.2	302.9	308.0
538003560	1441066048	30.94934495642266	122.97746865859068	12.2	302.8	308.0
538003560	1441066049	30.94937610190531	122.97741140971931	12.2	302.7	308.0
538003560	1441066050	30.949407155434432	122.97735444861385	12.2	302.6	308.0
538003560	1441066051	30.94943796440974	122.97729803018306	12.2	302.5	308.0
538003560	1441066052	30.949468376231412	122.97724240933634	12.2	302.4	308.0
538003560	1441066053	30.94949823830006	122.9771878409837	12.2	302.29999999999995	308.0
538003560	1441066054	30.949527398016713	122.9771345800358	12.2	302.2	308.0
538003560	1441066055	30.949555702782778	122.97708288140396	12.2	302.09999999999997	308.0
538003560	1441066056	30.949583	122.977033	12.2	302.0	308.0
538003560	1441066057	30.94960920308523	122.97698508352232	12.2	302.0	308.0
538003560	1441066058	30.949634489514246	122.97693885081371	12.2	302.0	308.0
538003560	1441066059	30.949659102777037	122.97689391350205	12.2	302.0	308.0
538003560	1441066060	30.94968328636293	122.97684988321443	12.2	302.0	308.0
538003560	1441066061	30.949707283760763	122.97680637157703	12.2	302.0	308.0
538003560	1441066062	30.94973133845879	122.97676299021515	12.2	302.0	308.0
538003560	1441066063	30.9497556939448	122.97671935075329	12.2	302.0	308.0
538003560	1441066064	30.949780593705977	122.97667506481511	12.2	302.0	308.0
538003560	1441066065	30.94980628122902	122.97662974402338	12.2	302.0	308.0
538003560	1441066066	30.949832999999998	122.976583	12.2	302.0	308.0
538003560	1441066067	30.949860933031328	122.97653452552727	12.2	302.0	308.1
538003560	1441066068	30.9498900214425	122.9764843380324	12.2	302.0	308.2
538003560	1441066069	30.949920145879947	122.9764325361043	12.2	302.0	308.3
538003560	1441066070	30.949951186990177	122.97637921833197	12.2	302.0	308.4
538003560	1441066071	30.94998302541982	122.97632448330485	12.2	302.0	308.50000000000006
538003560	1441066072	30.950015541815606	122.97626842961267	12.2	302.0	308.6
538003560	1441066073	30.950048616824436	122.97621115584543	12.2	302.0	308.70000000000005
538003560	1441066074	30.9500821310933	122.97615276059364	12.2	302.0	308.8
538003560	1441066075	30.950115965269383	122.97609334244807	12.2	302.0	308.90000000000003
538003560	1441066076	30.950149999999997	122.976033	12.2	302.0	309.0
538003560	1441066077	30.950184121907263	122.97597185709189	12.2	302.0	309.0
538003560	1441066078	30.950218241512093	122.97591013857	12.2	302.0	309.0
538003560	1441066079	30.950252275310454	122.97584809453188	12.2	302.0	309.0
538003560	1441066080	30.95028613979881	122.97578597507577	12.2	302.0	309.0
538003560	1441066081	30.95031975147411	122.97572403030036	12.2	302.0	309.0
538003560	1441066082	30.950353026833753	122.97566251030491	12.2	302.0	309.0
538003560	1441066083	30.95038588237562	122.97560166518939	12.2	302.0	309.0
538003560	1441066084	30.950418234598104	122.9755417450541	12.2	302.0	309.0
538003560	1441066085	30.950449999999993	122.97548300000001	12.2	302.0	309.0
538003560	1441066086	30.950481120279044	122.97542561742198	12.2	302.04761904761904	309.04761904761904
538003560	1441066087	30.95051163792713	122.97536953388895	12.2	302.09523809523813	309.09523809523813
538003560	1441066088	30.950541620634507	122.97531462326305	12.2	302.14285714285717	309.14285714285717
538003560	1441066089	30.950571136091114	122.97526075940605	12.2	302.19047619047615	309.1904761904762
538003560	1441066090	30.95060025198667	122.97520781617932	12.2	302.2380952380952	309.23809523809524
538003560	1441066091	30.95062903601068	122.97515566744401	12.2	302.2857142857143	309.28571428571433
538003560	1441066092	30.95065755585241	122.97510418706091	12.2	302.3333333333333	309.33333333333337
538003560	1441066093	30.95068587920091	122.9750532488904	12.2	302.38095238095235	309.38095238095235
538003560	1441066094	30.950714073745022	122.97500272679271	12.2	302.42857142857144	309.42857142857144
538003560	1441066095	30.950742207173402	122.9749524946277	12.2	302.4761904761905	309.4761904761905
538003560	1441066096	30.950770347174508	122.97490242625497	12.2	302.5238095238095	309.5238095238095
538003560	1441066097	30.950798561436553	122.97485239553376	12.2	302.57142857142856	309.57142857142856
538003560	1441066098	30.950826917647625	122.97480227632312	12.2	302.6190476190476	309.61904761904765
538003560	1441066099	30.950855483495538	122.97475194248175	12.2	302.66666666666663	309.6666666666667
538003560	1441066100	30.950884326667964	122.97470126786807	12.2	302.71428571428567	309.7142857142857
538003560	1441066101	30.950913514852378	122.97465012634021	12.2	302.76190476190476	309.7619047619048
538003560	1441066102	30.950943115735985	122.97459839175595	12.2	302.8095238095238	309.8095238095238
538003560	1441066103	30.950973197005837	122.97454593797276	12.2	302.85714285714283	309.85714285714283
538003560	1441066104	30.951003826348785	122.9744926388479	12.2	302.90476190476187	309.90476190476187
538003560	1441066105	30.951035071451376	122.97443836823815	12.2	302.95238095238096	309.95238095238096
538003560	1441066106	30.951067000000005	122.97438300000002	12.2	303.0	310.0
538003560	1441066107	30.951099655127926	122.97432645875674	12.2	303.0	310.0
538003560	1441066108	30.951132981757	122.97426887220007	12.2	303.0	310.0
538003560	1441066109	30.951166900256457	122.97421041878923	12.2	303.0	310.0
538003560	1441066110	30.951201330995847	122.97415127698383	12.2	303.0	310.0
538003560	1441066111	30.951236194345057	122.97409162524393	12.2	303.0	310.0
538003560	1441066112	30.951271410674266	122.97403164203007	12.2	303.0	310.0
538003560	1441066113	30.95130690035397	122.97397150580314	12.2	303.0	310.0
538003560	1441066114	30.951342583755054	122.97391139502456	12.2	303.0	310.0
538003560	1441066115	30.95137838124868	122.97385148815621	12.2	303.0	310.0
538003560	1441066116	30.951414213206387	122.97379196366042	12.2	303.0	310.0
538003560	1441066117	30.951450000000012	122.97373299999998	12.2	303.0	310.0
538003560	1441066118	30.951485646155703	122.97367476998095	12.2	303.125	310.125
538003560	1441066119	30.951520992815894	122.97361742378098	12.2	303.25	310.25
538003560	1441066120	30.951555865277243	122.97356110592114	12.2	303.375	310.375
538003560	1441066121	30.95159008883663	122.97350596092302	12.2	303.5	310.5
538003560	1441066122	30.951623488791196	122.9734521333089	12.2	303.625	310.625
538003560	1441066123	30.951655890438236	122.97339976760145	12.2	303.75	310.75
538003560	1441066124	30.951687119075267	122.97334900832391	12.2	303.875	310.875
538003560	1441066125	30.951717000000006	122.97330000000001	12.2	304.0	311.0
538003560	1441066126	30.951745453344287	122.9732527738521	12.2	304.0	311.0
538003560	1441066127	30.95177277857584	122.97320690789563	12.2	304.0	311.0
538003560	1441066128	30.95179936999571	122.97316186684307	12.2	304.0	311.0
538003560	1441066129	30.951825621904135	122.9731171154054	12.2	304.0	311.0
538003560	1441066130	30.951851928600597	122.97307211829241	12.2	304.0	311.0
538003560	1441066131	30.951878684383843	122.97302634021243	12.2	304.0	311.0
538003560	1441066132	30.951906283551818	122.97297924587245	12.2	304.0	311.0
538003560	1441066133	30.95193512040166	122.97293029997813	12.2	304.0	311.0
538003560	1441066134	30.95196558922964	122.97287896723341	12.2	304.0	311.0
538003560	1441066135	30.95199808433101	122.9728247123406	12.2	304.0	311.0
538003560	1441066136	30.952033	122.972767	12.2	304.0	311.0
538003560	1441066137	30.952070561496733	122.97270552995846	12.2	304.0	311.0
538003560	1441066138	30.952110317949707	122.97264094215657	12.2	304.0	311.0
538003560	1441066139	30.952151649455846	122.9725741115858	12.2	304.0	311.0
538003560	1441066140	30.95219393611376	122.97250591324062	12.2	304.0	311.0
538003560	1441066141	30.952236558023866	122.97243722211859	12.2	304.0	311.0
538003560	1441066142	30.952278895288416	122.97236891322066	12.2	304.0	311.0
538003560	1441066143	30.95232032801155	122.97230186155099	12.2	304.0	311.0
538003560	1441066144	30.952360236299178	122.97223694211696	12.2	304.0	311.0
538003560	1441066145	30.95239800025895	122.97217502992898	12.2	304.0	311.0
538003560	1441066146	30.952432999999992	122.97211700000001	12.2	304.0	311.0
538003560	1441066147	30.952464837408183	122.97206341073453	12.2	304.11111111111114	310.88888888888886
538003560	1441066148	30.952494001471162	122.97201355409426	12.2	304.22222222222223	310.77777777777777
538003560	1441066149	30.95252120295035	122.97196640542714	12.2	304.33333333333337	310.6666666666667
538003560	1441066150	30.952547152605366	122.97192094007815	12.2	304.44444444444446	310.55555555555554
538003560	1441066151	30.952572561194327	122.97187613338961	12.2	304.55555555555554	310.44444444444446
538003560	1441066152	30.952598139473864	122.97183096070142	12.2	304.6666666666667	310.3333333333333
538003560	1441066153	30.952624598199154	122.97178439735099	12.2	304.77777777777777	310.22222222222223
538003560	1441066154	30.952652648123866	122.97173541867315	12.2	304.8888888888889	310.1111111111111
538003560	1441066155	30.952682999999993	122.971683	12.2	305.0	310.0
538003560	1441066156	30.95271616208626	122.97162642247405	12.2	305.0	310.0
538003560	1441066157	30.952751832674917	122.97156619049112	12.2	305.0	310.0
538003560	1441066158	30.95278950756775	122.97150311426219	12.2	305.0	310.0
538003560	1441066159	30.952828682567944	122.97143800400039	12.2	305.0	310.0
538003560	1441066160	30.952868853480133	122.97137166992131	12.2	305.0	310.0
538003560	1441066161	30.952909516110655	122.97130492224318	12.2	305.0	310.0
538003560	1441066162	30.952950166267446	122.9712385711869	12.2	305.0	310.0
538003560	1441066163	30.952990299760174	122.97117342697628	12.2	305.0	310.0
538003560	1441066164	30.95302941240009	122.97111029983766	12.2	305.0	310.0
538003560	1441066165	30.953066999999997	122.97105000000002	12.2	305.0	310.0
538003560	1441066166	30.953102681880075	122.97099312129393	12.19090909090909	305.0	310.0
538003560	1441066167	30.953136571385077	122.97093939194801	12.181818181818182	305.0	310.0
538003560	1441066168	30.953168905364887	122.9708883237888	12.172727272727272	305.0	310.0
538003560	1441066169	30.953199920668457	122.97083942864147	12.163636363636362	305.0	310.0
538003560	1441066170	30.95322985414384	122.97079221832985	12.154545454545454	305.0	310.0
538003560	1441066171	30.953258942638282	122.97074620467652	12.145454545454545	305.0	310.0
538003560	1441066172	30.95328742299831	122.970700899503	12.136363636363637	305.0	310.0
538003560	1441066173	30.95331553206973	122.97065581462972	12.127272727272727	305.0	310.0
538003560	1441066174	30.953343506697642	122.97061046187603	12.118181818181817	305.0	310.0
538003560	1441066175	30.953371583726494	122.97056435306035	12.10909090909091	305.0	310.0
538003560	1441066176	30.9534	122.97051699999999	12.1	305.0	310.0
538003560	1441066177	30.953428954434514	122.97046801387584	12.1	304.90000000000003	310.0
538003560	1441066178	30.953458494239566	122.97041740332642	12.1	304.8	310.0
538003560	1441066179	30.953488628698064	122.97036527635478	12.1	304.70000000000005	310.0
538003560	1441066180	30.95351936709312	122.97031174096396	12.1	304.6	310.0
538003560	1441066181	30.9535507187079	122.97025690515721	12.1	304.5	310.0
538003560	1441066182	30.95358269282574	122.97020087693774	12.1	304.4	310.0
538003560	1441066183	30.953615298730146	122.97014376430886	12.1	304.3	310.0
538003560	1441066184	30.953648545704745	122.9700856752739	12.1	304.2	310.0
538003560	1441066185	30.95368244303336	122.97002671783645	12.1	304.1	310.0
538003560	1441066186	30.953717000000005	122.96996700000001	12.1	304.0	310.0
538003560	1441066187	30.953752189910187	122.96990665700784	12.1	304.0	309.8888888888889
538003560	1441066188	30.9537878421551	122.96984593306178	12.1	304.0	309.77777777777777
538003560	1441066189	30.95382375014777	122.96978509960418	12.1	304.0	309.6666666666667
538003560	1441066190	30.953859707301724	122.96972442807822	12.1	304.0	309.55555555555554
538003560	1441066191	30.953895507031014	122.96966418992807	12.1	304.0	309.44444444444446
538003560	1441066192	30.953930942750194	122.96960465659876	12.1	304.0	309.33333333333337
538003560	1441066193	30.953965807874336	122.96954609953629	12.1	304.0	309.22222222222223
538003560	1441066194	30.953999895818924	122.96948879018748	12.1	304.0	309.11111111111114
538003560	1441066195	30.954032999999995	122.96943300000001	12.1	304.0	309.0
538003560	1441066196	30.954064971584074	122.96937892738951	12.1	304.0	309.0
538003560	1441066197	30.954095892738327	122.9693264786408	12.1	304.0	309.0
538003560	1441066198	30.95412590337985	122.96927548700538	12.1	304.0	309.0
538003560	1441066199	30.954155143425325	122.96922578573422	12.1	304.0	309.0
538003560	1441066200	30.95418375279119	122.96917720807762	12.1	304.0	309.0
538003560	1441066201	30.9542118713936	122.96912958728545	12.1	304.0	309.0
538003560	1441066202	30.954239639148405	122.96908275660698	12.1	304.0	309.0
538003560	1441066203	30.954267195971216	122.96903654929109	12.1	304.0	309.0
538003560	1441066204	30.954294681777387	122.96899079858609	12.1	304.0	309.0
538003560	1441066205	30.95432223648203	122.96894533773994	12.1	304.0	309.0
538003560	1441066206	30.954349999999994	122.9689	12.1	304.0	309.0
538003560	1441066207	30.95437809118409	122.96885461451762	12.1	304.0	309.0
538003560	1441066208	30.95440654463942	122.96880899406082	12.1	304.0	309.0
538003560	1441066209	30.954435373909057	122.96876294730167	12.1	304.0	309.0
538003560	1441066210	30.95446459253571	122.96871628291201	12.1	304.0	309.0
538003560	1441066211	30.95449421406185	122.96866880956341	12.1	304.0	309.0
538003560	1441066212	30.95452425202965	122.96862033592708	12.1	304.0	309.0
538003560	1441066213	30.954554719980973	122.968570670674	12.1	304.0	309.0
538003560	1441066214	30.954585631457366	122.96851962247486	12.1	304.0	309.0
538003560	1441066215	30.954616999999995	122.968467	12.1	304.0	309.0
538003560	1441066216	30.954648829312653	122.96841267763673	12.1	303.90909090909093	309.0
538003560	1441066217	30.954681083750653	122.96835679264115	12.1	303.81818181818187	309.0
538003560	1441066218	30.954713717832526	122.9682995479869	12.1	303.72727272727275	309.0
538003560	1441066219	30.954746686077108	122.96824114664803	12.1	303.6363636363636	309.0
538003560	1441066220	30.95477994300356	122.96818179159884	12.1	303.5454545454545	309.0
538003560	1441066221	30.95481344313138	122.96812168581411	12.1	303.4545454545455	309.0
538003560	1441066222	30.954847140980462	122.96806103226892	12.1	303.3636363636364	309.0
538003560	1441066223	30.95488099107104	122.96800003393882	12.1	303.27272727272725	309.0
538003560	1441066224	30.954914947923765	122.96793889379968	12.1	303.18181818181813	309.0
538003560	1441066225	30.954948966059604	122.96787781482784	12.1	303.09090909090907	309.0
538003560	1441066226	30.954983	122.96781700000001	12.1	303.0	309.0
538003560	1441066227	30.955016990063076	122.96775665125841	12.1	303.0	309.0
538003560	1441066228	30.955050819752927	122.96769696640628	12.1	303.0	309.0
538003560	1441066229	30.955084358370343	122.96763814221255	12.1	303.0	309.0
538003560	1441066230	30.955117475216483	122.9675803754468	12.1	303.0	309.0
538003560	1441066231	30.9551500395928	122.9675238628791	12.1	303.0	309.0
538003560	1441066232	30.955181920801124	122.96746880128006	12.1	303.0	309.0
538003560	1441066233	30.955212988143526	122.96741538742081	12.1	303.0	309.0
538003560	1441066234	30.95524311092236	122.96736381807298	12.1	303.0	309.0
538003560	1441066235	30.955272158440263	122.96731429000857	12.1	303.0	309.0
538003560	1441066236	30.955299999999998	122.96726700000002	12.1	303.0	309.0
538003560	1441066237	30.95532657157025	122.96722203433741	12.1	303.0	309.0
538003560	1441066238	30.955352075782287	122.96717903738015	12.1	303.0	309.0
538003560	1441066239	30.955376781932326	122.967137543004	12.1	303.0	309.0
538003560	1441066240	30.95540095931596	122.96709708508368	12.1	303.0	309.0
538003560	1441066241	30.955424877228157	122.96705719749298	12.1	303.0	309.0
538003560	1441066242	30.95544880496329	122.9670174141047	12.1	303.0	309.0
538003560	1441066243	30.95547301181514	122.96697726879079	12.1	303.0	309.0
538003560	1441066244	30.95549776707694	122.96693629542216	12.1	303.0	309.0
538003560	1441066245	30.95552334004123	122.9668940278689	12.1	303.0	309.0
538003560	1441066246	30.955549999999995	122.96685	12.1	303.0	309.0
538003560	1441066247	30.95557794761616	122.96680385232847	12.1	303.0	309.0
538003560	1441066248	30.955607109038795	122.96675565194705	12.1	303.0	309.0
538003560	1441066249	30.955637341788787	122.96670557259382	12.1	303.0	309.0
538003560	1441066250	30.95566850338713	122.96665378800729	12.1	303.0	309.0
538003560	1441066251	30.955700451355106	122.96660047192627	12.1	303.0	309.0
538003560	1441066252	30.955733043214178	122.96654579809021	12.1	303.0	309.0
538003560	1441066253	30.95576613648606	122.96648994023887	12.1	303.0	309.0
538003560	1441066254	30.955799588692766	122.9664330721127	12.1	303.0	309.0
538003560	1441066255	30.95583325735656	122.96637536745256	12.1	303.0	309.0
538003560	1441066256	30.95586700000001	122.966317	12.1	303.0	309.0
538003560	1441066257	30.955900697208765	122.96625813305072	12.1	303.0	309.0
538003560	1441066258	30.955934321819903	122.96619888811529	12.1	303.0	309.0
538003560	1441066259	30.95596786973343	122.96613937625807	12.1	303.0	309.0
538003560	1441066260	30.9560013368496	122.96607970854372	12.1	303.0	309.0
538003560	1441066261	30.956034719068867	122.9660199960369	12.1	303.0	309.0
538003560	1441066262	30.95606801229186	122.9659603498025	12.1	303.0	309.0
538003560	1441066263	30.95610121241947	122.96590088090564	12.1	303.0	309.0
538003560	1441066264	30.95613431535271	122.96584170041147	12.1	303.0	309.0
538003560	1441066265	30.956167316992886	122.96578291938543	12.1	303.0	309.0
538003560	1441066266	30.956200213241434	122.96572464889304	12.1	303.0	309.0
538003560	1441066267	30.956233000000005	122.965667	12.1	303.0	309.0
538003560	1441066268	30.956265657817596	122.96561006714253	12.1	303.0	309.0
538003560	1441066269	30.956298105831902	122.96555387823845	12.1	303.0	309.0
538003560	1441066270	30.956330247827733	122.96549844457613	12.1	303.0	309.0
538003560	1441066271	30.956361987589965	122.96544377744421	12.1	303.0	309.0
538003560	1441066272	30.956393228903426	122.9653898881315	12.1	303.0	309.0
538003560	1441066273	30.956423875553014	122.96533678792701	12.1	303.0	309.0
538003560	1441066274	30.95645383132357	122.96528448812005	12.1	303.0	309.0
538003560	1441066275	30.95648299999998	122.96523299999998	12.1	303.0	309.0
538003560	1441066276	30.956511329402044	122.9651823044804	12.1	303.0	309.0
538003560	1441066277	30.956538943488997	122.96513226097039	12.1	303.0	309.0
538003560	1441066278	30.956566010254793	122.96508269850248	12.1	303.0	309.0
538003560	1441066279	30.956592697693026	122.9650334461087	12.1	303.0	309.0
538003560	1441066280	30.956619173797115	122.96498433282046	12.1	303.0	309.0
538003560	1441066281	30.956645606560166	122.96493518766866	12.1	303.0	309.0
538003560	1441066282	30.956672163975007	122.96488583968365	12.1	303.0	309.0
538003560	1441066283	30.95669901403424	122.9648361178953	12.1	303.0	309.0
538003560	1441066284	30.95672632473017	122.96478585133283	12.1	303.0	309.0
538003560	1441066285	30.956754264054844	122.96473486902502	12.1	303.0	309.0
538003560	1441066286	30.95678300000001	122.96468300000001	12.1	303.0	309.0
538003560	1441066287	30.956812649425373	122.96463012835883	12.1	303.0	309.1
538003560	1441066288	30.956843124663475	122.96457635849646	12.1	303.0	309.2
538003560	1441066289	30.956874286915276	122.96452184988172	12.1	303.0	309.3
538003560	1441066290	30.956905997382048	122.96446676198391	12.1	303.0	309.4
538003560	1441066291	30.95693811726527	122.96441125427287	12.1	303.0	309.5
538003560	1441066292	30.95697050776673	122.96435548621895	12.1	303.0	309.6
538003560	1441066293	30.957003030088458	122.96429961729304	12.1	303.0	309.70000000000005
538003560	1441066294	30.957035545432802	122.96424380696648	12.1	303.0	309.8
538003560	1441066295	30.957067915002348	122.96418821471134	12.1	303.0	309.90000000000003
538003560	1441066296	30.957100000000004	122.96413300000002	12.1	303.0	310.0
538003560	1441066297	30.957131686965702	122.96407828560369	12.1	303.0	310.0
538003560	1441066298	30.957162963786704	122.96402404748626	12.1	303.0	310.0
538003560	1441066299	30.957193843686973	122.9639702249097	12.1	303.0	310.0
538003560	1441066300	30.957224339890374	122.96391675713588	12.1	303.0	310.0
538003560	1441066301	30.957254465620682	122.96386358342654	12.1	303.0	310.0
538003560	1441066302	30.95728423410152	122.96381064304329	12.1	303.0	310.0
538003560	1441066303	30.957313658556473	122.96375787524767	12.1	303.0	310.0
538003560	1441066304	30.95734275220898	122.96370521930103	12.1	303.0	310.0
538003560	1441066305	30.95737152828242	122.96365261446476	12.1	303.0	310.0
538003560	1441066306	30.9574	122.9636	12.1	303.0	310.0
538003560	1441066307	30.95742820969831	122.96354730520484	12.09	303.0	310.0
538003560	1441066308	30.957456316167292	122.96349441952518	12.08	303.0	310.0
538003560	1441066309	30.957484507310134	122.96344122244324	12.07	303.0	310.0
538003560	1441066310	30.957512971029793	122.96338759344081	12.06	303.0	310.0
538003560	1441066311	30.95754189522902	122.96333341199906	12.05	303.0	310.0
538003560	1441066312	30.957571467810375	122.96327855759861	12.04	303.0	310.0
538003560	1441066313	30.957601876676154	122.96322290971943	12.03	303.0	310.0
538003560	1441066314	30.957633309728475	122.96316634784091	12.02	303.0	310.0
538003560	1441066315	30.957665954869224	122.96310875144175	12.01	303.0	310.0
538003560	1441066316	30.957699999999992	122.96305000000001	12.0	303.0	310.0
538003560	1441066317	30.957735557233036	122.96299001754949	12.0	303.0	310.1
538003560	1441066318	30.95777243552397	122.9629289063499	12.0	303.0	310.2
538003560	1441066319	30.95781036803957	122.96286681321813	12.0	303.0	310.3
538003560	1441066320	30.95784908794676	122.9628038849719	12.0	303.0	310.4
538003560	1441066321	30.957888328412807	122.96274026842988	12.0	303.0	310.5
538003560	1441066322	30.957927822605246	122.9626761104116	12.0	303.0	310.6
538003560	1441066323	30.957967303691916	122.96261155773755	12.0	303.0	310.7
538003560	1441066324	30.958006504840927	122.96254675722916	12.0	303.0	310.8
538003560	1441066325	30.958045159220717	122.96248185570884	12.0	303.0	310.9
538003560	1441066326	30.958083	122.962417	12.0	303.0	311.0
538003560	1441066327	30.958119815316255	122.96235234709668	12.0	303.0	311.0
538003560	1441066328	30.958155613181066	122.96228809467259	12.0	303.0	311.0
538003560	1441066329	30.95819045657488	122.9622244505714	12.0	303.0	311.0
538003560	1441066330	30.958224408478525	122.96216162263681	12.0	303.0	311.0
538003560	1441066331	30.958257531873237	122.96209981871273	12.0	303.0	311.0
538003560	1441066332	30.958289889740616	122.96203924664299	12.0	303.0	311.0
538003560	1441066333	30.95832154506263	122.96198011427158	12.0	303.0	311.0
538003560	1441066334	30.958352560821556	122.96192262944257	12.0	303.0	311.0
538003560	1441066335	30.95838300000001	122.96186699999998	12.0	303.0	311.0
538003560	1441066336	30.95841292724161	122.96181335567019	12.0	303.0	311.0
538003560	1441066337	30.958442413833012	122.96176151370818	12.0	303.0	311.0
538003560	1441066338	30.95847153272119	122.96171121325068	12.0	303.0	311.0
538003560	1441066339	30.958500356852593	122.96166219343392	12.0	303.0	311.0
538003560	1441066340	30.958528959173286	122.96161419339363	12.0	303.0	311.0
538003560	1441066341	30.95855741262888	122.96156695226506	12.0	303.0	311.0
538003560	1441066342	30.95858579016463	122.961520209183	12.0	303.0	311.0
538003560	1441066343	30.958614164725347	122.96147370328181	12.0	303.0	311.0
538003560	1441066344	30.958642609255485	122.96142717369536	12.0	303.0	311.0
538003560	1441066345	30.95867119669912	122.9613803595571	12.0	303.0	311.0
538003560	1441066346	30.958700000000007	122.96133299999998	12.0	303.0	311.0
538003560	1441066347	30.958729093148797	122.9612848621412	12.0	303.09999999999997	311.0
538003560	1441066348	30.958758554325684	122.96123582503597	12.0	303.2	311.0
538003560	1441066349	30.95878846275804	122.96118579572384	12.0	303.3	311.0
538003560	1441066350	30.95881889767305	122.96113468124405	12.0	303.40000000000003	311.0
538003560	1441066351	30.958849938297778	122.96108238863553	12.0	303.5	311.0
538003560	1441066352	30.958881663859053	122.96102882493689	12.0	303.6	311.0
538003560	1441066353	30.958914153583567	122.96097389718632	12.0	303.7	311.0
538003560	1441066354	30.95894748669777	122.96091751242176	12.0	303.8	311.0
538003560	1441066355	30.95898174242791	122.96085957768064	12.0	303.90000000000003	311.0
538003560	1441066356	30.959016999999996	122.96080000000002	12.0	304.0	311.0
538003560	1441066357	30.959053257057434	122.96073881326144	12.0	304.0	311.0
538003560	1441066358	30.95909018491417	122.96067655872616	12.0	304.0	311.0
538003560	1441066359	30.95912737330294	122.96061390450217	12.0	304.0	311.0
538003560	1441066360	30.959164411957737	122.96055151869949	12.0	304.0	311.0
538003560	1441066361	30.959200890613833	122.9604900694303	12.0	304.0	311.0
538003560	1441066362	30.9592363990078	122.96043022480876	12.0	304.0	311.0
538003560	1441066363	30.95927052687742	122.96037265295101	12.0	304.0	311.0
538003560	1441066364	30.959302863961543	122.96031802197493	12.0	304.0	311.0
538003560	1441066365	30.95933299999999	122.960267	12.0	304.0	311.0
538003560	1441066366	30.959360684688015	122.96022000288569	12.0	304.0	311.0
538003560	1441066367	30.959386307539145	122.96017643744666	12.0	304.0	311.0
538003560	1441066368	30.95941041802024	122.96013545823423	12.0	304.0	311.0
538003560	1441066369	30.95943356559691	122.96009621979758	12.0	304.0	311.0
538003560	1441066370	30.95945629973361	122.9600578766841	12.0	304.0	311.0
538003560	1441066371	30.95947916989372	122.9600195834394	12.0	304.0	311.0
538003560	1441066372	30.959502725539647	122.95998049460745	12.0	304.0	311.0
538003560	1441066373	30.959527516132717	122.95993976473038	12.0	304.0	311.0
538003560	1441066374	30.959554091133185	122.95989654834852	12.0	304.0	311.0
538003560	1441066375	30.959582999999988	122.95985	12.0	304.0	311.0
538003560	1441066376	30.95961462000594	122.95979953022638	12.0	304.0909090909091	311.0
538003560	1441066377	30.9596486396841	122.95974557359156	12.0	304.1818181818182	311.0
538003560	1441066378	30.959684575383474	122.95968882066649	12.0	304.2727272727273	311.0
538003560	1441066379	30.959721943454092	122.95962996202393	12.0	304.36363636363643	311.0
538003560	1441066380	30.959760260247112	122.95956968823862	12.0	304.45454545454544	311.0
538003560	1441066381	30.9597990421149	122.9595086898875	12.0	304.54545454545456	311.0
538003560	1441066382	30.959837805411162	122.95944765754987	12.0	304.6363636363636	311.0
538003560	1441066383	30.959876066490914	122.95938728180732	12.0	304.72727272727275	311.0
538003560	1441066384	30.959913341710394	122.95932825324375	12.0	304.81818181818187	311.0
538003560	1441066385	30.959949147427217	122.95927126244526	12.0	304.9090909090909	311.0
538003560	1441066386	30.959983000000012	122.959217	12.0	305.0	311.0
538003560	1441066387	30.960014570821674	122.95916592966536	11.988888888888889	305.0	311.0
538003560	1441066388	30.960044151417836	122.95911760786912	11.977777777777778	305.0	311.0
538003560	1441066389	30.960072188346277	122.95907136420476	11.966666666666667	305.0	311.0
538003560	1441066390	30.960099128163662	122.95902652826382	11.955555555555556	305.0	311.0
538003560	1441066391	30.960125417425658	122.95898242963618	11.944444444444445	305.0	311.0
538003560	1441066392	30.960151502686973	122.95893839791007	11.933333333333334	305.0	311.0
538003560	1441066393	30.96017783050139	122.95889376267219	11.922222222222222	305.0	311.0
538003560	1441066394	30.960204847421775	122.95884785350768	11.911111111111111	305.0	311.0
538003560	1441066395	30.960233000000002	122.9588	11.9	305.0	311.0
538003560	1441066396	30.960262609558526	122.95874973169656	11.9	305.0	311.0
538003560	1441066397	30.96029349650612	122.95869737800686	11.9	305.0	311.0
538003560	1441066398	30.960325356023837	122.95864346830702	11.9	305.0	311.0
538003560	1441066399	30.960357883293547	122.95858853197444	11.9	305.0	311.0
538003560	1441066400	30.96039077349796	122.95853309838785	11.9	305.0	311.0
538003560	1441066401	30.96042372182075	122.95847769692746	11.9	305.0	311.0
538003560	1441066402	30.96045642344646	122.95842285697479	11.9	305.0	311.0
538003560	1441066403	30.960488573560554	122.95836910791289	11.9	305.0	311.0
538003560	1441066404	30.96051986734936	122.95831697912607	11.9	305.0	311.0
538003560	1441066405	30.96055	122.958267	11.9	305.0	311.0
538003560	1441066406	30.960578778911223	122.9582195041956	11.9	305.0	311.0
538003560	1441066407	30.960606460325298	122.95817404247026	11.9	305.0	311.0
538003560	1441066408	30.96063341269449	122.95812996985421	11.9	305.0	311.0
538003560	1441066409	30.960660004470114	122.9580866413761	11.9	305.0	311.0
538003560	1441066410	30.960686604102587	122.95804341206316	11.9	305.0	311.0
538003560	1441066411	30.960713580041435	122.9579996369413	11.9	305.0	311.0
538003560	1441066412	30.960741300735336	122.957954671035	11.9	305.0	311.0
538003560	1441066413	30.96077013463199	122.9579078693672	11.9	305.0	311.0
538003560	1441066414	30.960800450178112	122.95785858695935	11.9	305.0	311.0
538003560	1441066415	30.96083261581934	122.95780617883108	11.9	305.0	311.0
538003560	1441066416	30.960867000000007	122.95774999999999	11.9	305.0	311.0
538003560	1441066417	30.960903807243586	122.95768968355426	11.9	305.0	310.9
538003560	1441066418	30.96094258639533	122.95762597487216	11.9	305.0	310.8
538003560	1441066419	30.96098272238246	122.95755989740704	11.9	305.0	310.7
538003560	1441066420	30.961023600134226	122.95749247461546	11.9	305.0	310.6
538003560	1441066421	30.96106460458186	122.95742472995728	11.9	305.0	310.5
538003560	1441066422	30.961105120658782	122.95735768689583	11.9	305.0	310.4
538003560	1441066423	30.96114453330057	122.9572923688979	11.9	305.0	310.3
538003560	1441066424	30.961182227444805	122.95722979943353	11.9	305.0	310.2
538003560	1441066425	30.96121758803093	122.95717100197571	11.9	305.0	310.1
538003560	1441066426	30.961250000000003	122.95711700000001	11.9	305.0	310.0
538003560	1441066427	30.961279071661867	122.95706845108815	11.9	304.90000000000003	310.0
538003560	1441066428	30.961305304796344	122.95702454923816	11.9	304.8	310.0
538003560	1441066429	30.9613294245489	122.95698412254907	11.9	304.70000000000005	310.0
538003560	1441066430	30.961352156063175	122.95694599911705	11.9	304.6	310.0
538003560	1441066431	30.96137422448119	122.95690900703559	11.9	304.5	310.0
538003560	1441066432	30.961396354943584	122.95687197439598	11.9	304.4	310.0
538003560	1441066433	30.961419272589637	122.95683372928723	11.9	304.3	310.0
538003560	1441066434	30.961443702557215	122.95679309979606	11.9	304.2	310.0
538003560	1441066435	30.96147036998252	122.95674891400661	11.9	304.1	310.0
538003560	1441066436	30.961499999999997	122.95669999999998	11.9	304.0	310.0
538003560	1441066437	30.961533081969655	122.95664555986804	11.9	304.0	310.0
538003560	1441066438	30.961569162161684	122.9565862917582	11.9	304.0	310.0
538003560	1441066439	30.96160755107513	122.9565232678342	11.9	304.0	310.0
538003560	1441066440	30.96164755921081	122.95645756026256	11.9	304.0	310.0
538003560	1441066441	30.96168849707147	122.95639024121313	11.9	304.0	310.0
538003560	1441066442	30.96172967516204	122.95632238285934	11.9	304.0	310.0
538003560	1441066443	30.96177040398969	122.95625505737841	11.9	304.0	310.0
538003560	1441066444	30.96180999406386	122.95618933695133	11.9	304.0	310.0
538003560	1441066445	30.961847755896105	122.95612629376261	11.9	304.0	310.0
538003560	1441066446	30.961882999999997	122.956067	11.9	304.0	310.0
538003560	1441066447	30.96191522461177	122.95601224469189	11.9	304.0	309.90000000000003
538003560	1441066448	30.961944678851935	122.9559616842185	11.9	304.0	309.8
538003560	1441066449	30.96197179956079	122.95591469179571	11.9	304.0	309.70000000000005
538003560	1441066450	30.961997023577368	122.95587064063737	11.9	304.0	309.6
538003560	1441066451	30.962020787739593	122.9558289039553	11.9	304.0	309.5
538003560	1441066452	30.962043528884426	122.95578885495983	11.9	304.0	309.4
538003560	1441066453	30.96206568384799	122.95574986685976	11.9	304.0	309.3
538003560	1441066454	30.96208768946554	122.95571131286253	11.9	304.0	309.2
538003560	1441066455	30.96210998257163	122.95567256617436	11.9	304.0	309.1
538003560	1441066456	30.96213300000001	122.95563300000002	11.9	304.0	309.0
538003560	1441066457	30.962157096742136	122.95559208940489	11.9	304.0	309.0
538003560	1441066458	30.962182300422942	122.95554971690042	11.9	304.0	309.0
538003560	1441066459	30.96220855682561	122.95550586685974	11.9	304.0	309.0
538003560	1441066460	30.96223581173334	122.95546052365589	11.9	304.0	309.0
538003560	1441066461	30.962264010929243	122.95541367166197	11.9	304.0	309.0
538003560	1441066462	30.962293100196337	122.95536529525107	11.9	304.0	309.0
538003560	1441066463	30.962323025317552	122.95531537879623	11.9	304.0	309.0
538003560	1441066464	30.962353732075776	122.95526390667061	11.9	304.0	309.0
538003560	1441066465	30.962385166253807	122.95521086324725	11.9	304.0	309.0
538003560	1441066466	30.962417273634337	122.95515623289934	11.9	304.0	309.0
538003560	1441066467	30.96245	122.9551	11.9	304.0	309.0
538003560	1441066468	30.962483272689028	122.9550422144768	11.9	303.8888888888889	309.0
538003560	1441066469	30.962516945262603	122.95498318847488	11.9	303.7777777777778	309.0
538003560	1441066470	30.96255085283821	122.95492329969454	11.9	303.6666666666667	309.0
538003560	1441066471	30.962584830533974	122.954862925837	11.9	303.5555555555556	309.0
538003560	1441066472	30.96261871346878	122.95480244460441	11.9	303.4444444444444	309.0
538003560	1441066473	30.962652336762165	122.95474223369992	11.9	303.3333333333333	309.0
538003560	1441066474	30.962685535534412	122.95468267082755	11.9	303.22222222222223	309.0
538003560	1441066475	30.96271814490649	122.9546241336923	11.9	303.1111111111111	309.0
538003560	1441066476	30.962749999999996	122.954567	11.9	303.0	309.0
538003560	1441066477	30.962780995144907	122.95451152450971	11.9	303.0	308.90000000000003
538003560	1441066478	30.96281126150187	122.95445747018998	11.9	303.0	308.8
538003560	1441066479	30.962840989438696	122.95440447706093	11.9	303.0	308.70000000000005
538003560	1441066480	30.962870369322562	122.95435218514176	11.9	303.0	308.6
538003560	1441066481	30.962899591520053	122.95430023445078	11.9	303.0	308.50000000000006
538003560	1441066482	30.96292884639709	122.95424826500549	11.9	303.0	308.4
538003560	1441066483	30.96295832431911	122.95419591682246	11.9	303.0	308.3
538003560	1441066484	30.962988215650924	122.95414282991743	11.9	303.0	308.2
538003560	1441066485	30.963018710756693	122.95408864430532	11.9	303.0	308.1
538003560	1441066486	30.96305	122.95403300000001	11.9	303.0	308.0
538003560	1441066487	30.963082206872183	122.95397566436381	11.9	303.0	308.0
538003560	1441066488	30.963115187378094	122.95391691415581	11.9	303.0	308.0
538003560	1441066489	30.963148730651557	122.95385715348527	11.9	303.0	308.0
538003560	1441066490	30.96318262582718	122.95379678646243	11.9	303.0	308.0
538003560	1441066491	30.963216662040253	122.95373621719868	11.9	303.0	308.0
538003560	1441066492	30.963250628426852	122.95367584980646	11.9	303.0	308.0
538003560	1441066493	30.963284314123843	122.95361608839936	11.9	303.0	308.0
538003560	1441066494	30.96331750826879	122.95355733709195	11.9	303.0	308.0
538003560	1441066495	30.96335	122.9535	11.9	303.0	308.0
538003560	1441066496	30.96338164132758	122.95344435429475	11.9	302.91666666666663	308.0
538003560	1441066497	30.963412535746237	122.95339016936612	11.9	302.8333333333333	308.0
538003560	1441066498	30.963442849621213	122.95333708765781	11.9	302.75	308.0
538003560	1441066499	30.963472749317173	122.9532847516127	11.9	302.66666666666663	308.0
538003560	1441066500	30.963502401198127	122.95323280367283	11.9	302.5833333333333	308.0
538003560	1441066501	30.96353197162753	122.95318088627941	11.9	302.5	308.0
538003560	1441066502	30.96356162696824	122.95312864187287	11.9	302.4166666666667	308.0
538003560	1441066503	30.96359153358256	122.9530757128928	11.9	302.3333333333333	308.0
538003560	1441066504	30.963621857832155	122.95302174177797	11.9	302.25	308.0
538003560	1441066505	30.963652766078116	122.95296637096635	11.9	302.16666666666663	308.0
538003560	1441066506	30.96368442468081	122.952909242895	11.9	302.0833333333333	308.0
538003560	1441066507	30.963717	122.95285000000001	11.9	302.0	308.0
538003560	1441066508	30.963750557317162	122.95278849156963	11.9	302.0	308.0
538003560	1441066509	30.96378475760412	122.95272539430458	11.9	302.0	308.0
538003560	1441066510	30.963819160756692	122.95266159176077	11.9	302.0	308.0
538003560	1441066511	30.963853326672425	122.95259796749654	11.9	302.0	308.0
538003560	1441066512	30.963886815250614	122.95253540507258	11.9	302.0	308.0
538003560	1441066513	30.963919186392268	122.95247478805196	11.9	302.0	308.0
538003560	1441066514	30.96395000000001	122.952417	11.9	302.0	308.0
538003560	1441066515	30.963978948614752	122.95236267040414	11.9	301.9230769230769	308.0
538003560	1441066516	30.964006255325376	122.95231141243333	11.9	301.8461538461538	308.0
538003560	1441066517	30.964032275856578	122.95226258517519	11.9	301.7692307692308	308.0
538003560	1441066518	30.964057365931918	122.95221554771571	11.9	301.6923076923077	308.0
538003560	1441066519	30.964081881273923	122.95216965913932	11.9	301.6153846153846	308.0
538003560	1441066520	30.964106177604172	122.9521242785291	11.9	301.5384615384615	308.0
538003560	1441066521	30.964130610643295	122.9520787649668	11.9	301.4615384615385	308.0
538003560	1441066522	30.964155536111022	122.95203247753281	11.9	301.3846153846154	308.0
538003560	1441066523	30.964181309726168	122.9519847753062	11.9	301.3076923076923	308.0
538003560	1441066524	30.964208287206517	122.9519350173645	11.9	301.2307692307692	308.0
538003560	1441066525	30.9642368242688	122.95188256278375	11.9	301.1538461538462	308.0
538003560	1441066526	30.96426727662856	122.95182677063818	11.9	301.0769230769231	308.0
538003560	1441066527	30.964299999999994	122.951767	11.9	301.0	308.0
538003560	1441066528	30.9643351816795	122.95170289959175	11.9	301.0	308.0
538003560	1441066529	30.964372335297966	122.95163527674549	11.9	301.0	308.0
538003560	1441066530	30.96441080607165	122.95156522844847	11.9	301.0	308.0
538003560	1441066531	30.964449939219087	122.95149385169121	11.9	301.0	308.0
538003560	1441066532	30.96448907996114	122.95142224346796	11.9	301.0	308.0
538003560	1441066533	30.964527573521114	122.95135150077671	11.9	301.0	308.0
538003560	1441066534	30.964564765124724	122.95128272061903	11.9	301.0	308.0
538003560	1441066535	30.964599999999997	122.95121700000001	11.9	301.0	308.0
538003560	1441066536	30.964632782524188	122.95115517841724	11.9	301.0	308.0
538003560	1441066537	30.964663253664156	122.95109706532699	11.9	301.0	308.0
538003560	1441066538	30.964691713533036	122.95104221267357	11.9	301.0	308.0
538003560	1441066539	30.96471846224293	122.9509901723995	11.9	301.0	308.0
538003560	1441066540	30.96474379990499	122.9509404964459	11.9	301.0	308.0
538003560	1441066541	30.96476802662955	122.95089273675252	11.9	301.0	308.0
538003560	1441066542	30.964791442526167	122.95084644525785	11.9	301.0	308.0
538003560	1441066543	30.964814347703655	122.95080117389939	11.9	301.0	308.0
538003560	1441066544	30.964837042270208	122.95075647461348	11.9	301.0	308.0
538003560	1441066545	30.964859826333356	122.95071189933554	11.9	301.0	308.0
538003560	1441066546	30.964882999999997	122.950667	11.9	301.0	308.0
538003560	1441066547	30.96490680629461	122.95062140893484	11.9	301.0	308.0
538003560	1441066548	30.964931259913964	122.95057508004585	11.9	301.0	308.0
538003560	1441066549	30.964956318472947	122.95052804763343	11.9	301.0	308.0
538003560	1441066550	30.96498193958654	122.95048034599802	11.9	301.0	308.0
538003560	1441066551	30.965008080869726	122.95043200944023	11.9	301.0	308.0
538003560	1441066552	30.965034699937558	122.9503830722607	11.9	301.0	308.0
538003560	1441066553	30.965061754405117	122.9503335687602	11.9	301.0	308.0
538003560	1441066554	30.96508920188755	122.95028353323963	11.9	301.0	308.0
538003560	1441066555	30.965116999999992	122.950233	11.9	301.0	308.0
538003560	1441066556	30.965145108962798	122.95018199335126	11.9	301.0	308.08333333333337
538003560	1441066557	30.96517349941663	122.95013049763894	11.9	301.0	308.1666666666667
538003560	1441066558	30.965202144607243	122.95007848721748	11.9	301.0	308.25
538003560	1441066559	30.96523101778031	122.95002593644128	11.9	301.0	308.33333333333337
538003560	1441066560	30.9652600921815	122.9499728196648	11.9	301.0	308.4166666666667
538003560	1441066561	30.965289341056366	122.94991911124252	11.9	301.0	308.50000000000006
538003560	1441066562	30.965318737650474	122.9498647855289	11.9	301.0	308.5833333333333
538003560	1441066563	30.965348255209328	122.94980981687847	11.9	301.0	308.6666666666667
538003560	1441066564	30.965377866978333	122.9497541796458	11.9	301.0	308.75000000000006
538003560	1441066565	30.965407546202922	122.94969784818542	11.9	301.0	308.8333333333333
538003560	1441066566	30.96543726612839	122.94964079685195	11.9	301.0	308.9166666666667
538003560	1441066567	30.965466999999997	122.94958300000002	11.9	301.0	309.0
538003560	1441066568	30.96549670275321	122.94952451247002	11.9	301.0	309.14285714285717
538003560	1441066569	30.965526256084456	122.94946571104565	11.9	301.0	309.28571428571433
538003560	1441066570	30.96555552338117	122.94940705299726	11.9	301.0	309.42857142857144
538003560	1441066571	30.96558436803162	122.94934899559603	11.9	301.0	309.57142857142856
538003560	1441066572	30.965612653424873	122.94929199611403	11.9	301.0	309.7142857142857
538003560	1441066573	30.96564024295079	122.94923651182411	11.9	301.0	309.85714285714283
538003560	1441066574	30.965666999999993	122.949183	11.9	301.0	310.0
538003560	1441066575	30.96569285171952	122.949131762295	11.9	301.0	310.0
538003560	1441066576	30.965717980279546	122.94908247787805	11.9	301.0	310.0
538003560	1441066577	30.965742631605284	122.94903467029609	11.9	301.0	310.0
538003560	1441066578	30.96576705162117	122.94898786309494	11.9	301.0	310.0
538003560	1441066579	30.965791486250946	122.94894157981955	11.9	301.0	310.0
538003560	1441066580	30.965816181417594	122.9488953440138	11.9	301.0	310.0
538003560	1441066581	30.96584138304347	122.94884867922069	11.9	301.0	310.0
538003560	1441066582	30.96586733705016	122.94880110898214	11.9	301.0	310.0
538003560	1441066583	30.965894289358616	122.94875215683912	11.9	301.0	310.0
538003560	1441066584	30.965922485888964	122.94870134633145	11.9	301.0	310.0
538003560	1441066585	30.96595217256054	122.94864820099775	11.9	301.0	310.0
538003560	1441066586	30.965983595291735	122.94859224437533	11.9	301.0	310.0
538003560	1441066587	30.966016999999997	122.94853300000001	11.9	301.0	310.0
538003560	1441066588	30.966052499595826	122.94847021892492	11.9	301.125	310.125
538003560	1441066589	30.966089674966153	122.94840456227875	11.9	301.25	310.25
538003560	1441066590	30.966127973993498	122.9483369187113	11.9	301.375	310.375
538003560	1441066591	30.96616684456211	122.9482681768752	11.9	301.5	310.5
538003560	1441066592	30.966205734558113	122.948199225426	11.9	301.625	310.625
538003560	1441066593	30.966244091869523	122.94813095302221	11.9	301.75	310.75
538003560	1441066594	30.966281364386255	122.94806424832544	11.9	301.875	310.875
538003560	1441066595	30.966317	122.948	11.9	302.0	311.0
538003560	1441066596	30.96635057729271	122.94793890171107	11.9	302.0	311.0909090909091
538003560	1441066597	30.966382197601288	122.94788086711773	11.9	302.0	311.1818181818182
538003560	1441066598	30.96641209295061	122.94782561487614	11.9	302.0	311.27272727272725
538003560	1441066599	30.966440495364925	122.94777286364139	11.9	302.0	311.3636363636364
538003560	1441066600	30.966467636867826	122.9477223320673	11.9	302.0	311.45454545454544
538003560	1441066601	30.966493749482318	122.94767373880687	11.9	302.0	311.54545454545456
538003560	1441066602	30.96651906523091	122.94762680251202	11.9	302.0	311.6363636363636
538003560	1441066603	30.966543816135626	122.94758124183392	11.9	302.0	311.7272727272727
538003560	1441066604	30.966568234218013	122.94753677542293	11.9	302.0	311.8181818181818
538003560	1441066605	30.966592551499225	122.94749312192867	11.9	302.0	311.9090909090909
538003560	1441066606	30.966616999999996	122.94745	11.9	302.0	312.0
538003560	1441066607	30.966641792228184	122.9474071195062	11.9	302.1111111111111	312.1111111111111
538003560	1441066608	30.966667062641324	122.94736415520012	11.9	302.22222222222223	312.22222222222223
538003560	1441066609	30.966692926184038	122.94732077305514	11.9	302.3333333333333	312.3333333333333
538003560	1441066610	30.966719497800486	122.94727663904408	11.9	302.44444444444446	312.4444444444444
538003560	1441066611	30.966746892434372	122.94723141913907	11.9	302.55555555555554	312.5555555555556
538003560	1441066612	30.966775225028865	122.94718477931171	11.9	302.66666666666663	312.6666666666667
538003560	1441066613	30.966804610526665	122.9471363855328	11.9	302.77777777777777	312.7777777777778
538003560	1441066614	30.966835163869884	122.94708590377249	11.9	302.88888888888886	312.8888888888889
538003560	1441066615	30.966866999999986	122.947033	11.9	303.0	313.0
538003560	1441066616	30.96690016908967	122.94697748728873	11.9	303.1111111111111	313.0
538003560	1441066617	30.966934462238818	122.94691976713126	11.9	303.22222222222223	313.0
538003560	1441066618	30.966969605779916	122.94686038812621	11.9	303.3333333333333	313.0
538003560	1441066619	30.96700532604638	122.9467998988736	11.9	303.4444444444444	313.0
538003560	1441066620	30.967041349372654	122.94673884797487	11.9	303.5555555555556	313.0
538003560	1441066621	30.96707740209414	122.94667778403294	11.9	303.6666666666667	313.0
538003560	1441066622	30.96711321054735	122.94661725565227	11.9	303.7777777777778	313.0
538003560	1441066623	30.967148501069797	122.94655781143882	11.9	303.8888888888889	313.0
538003560	1441066624	30.967182999999995	122.94650000000001	11.9	304.0	313.0
538003560	1441066625	30.967216509431125	122.94644422056268	11.9	304.0	313.1
538003560	1441066626	30.967249134471615	122.94639027482637	11.9	304.0	313.2
538003560	1441066627	30.967281055983047	122.94633781510785	11.9	304.0	313.3
538003560	1441066628	30.967312454826434	122.94628649372304	11.9	304.0	313.4
538003560	1441066629	30.967343511862165	122.9462359629868	11.9	304.0	313.50000000000006
538003560	1441066630	30.96737440795002	122.94618587521335	11.9	304.0	313.6
538003560	1441066631	30.96740532394929	122.94613588271591	11.9	304.0	313.70000000000005
538003560	1441066632	30.96743644071869	122.94608563780692	11.9	304.0	313.8
538003560	1441066633	30.967467939116368	122.94603479279805	11.9	304.0	313.90000000000003
538003560	1441066634	30.9675	122.945983	11.9	304.0	314.0
538003560	1441066635	30.967532760260408	122.94592999866047	11.89090909090909	304.1818181818182	314.0
538003560	1441066636	30.96756618092355	122.94587587577767	11.881818181818183	304.36363636363643	314.0
538003560	1441066637	30.967600179049334	122.9458208052878	11.872727272727273	304.54545454545456	314.0
538003560	1441066638	30.967634671698008	122.9457649611275	11.863636363636363	304.72727272727275	314.0
538003560	1441066639	30.96766957593007	122.94570851723377	11.854545454545455	304.9090909090909	314.0
538003560	1441066640	30.967704808806328	122.94565164754415	11.845454545454546	305.0909090909091	314.0
538003560	1441066641	30.967740287387876	122.94559452599654	11.836363636363638	305.2727272727273	314.0
538003560	1441066642	30.967775928736142	122.94553732652925	11.827272727272728	305.45454545454544	314.0
538003560	1441066643	30.967811649912854	122.94548022308115	11.818181818181818	305.6363636363636	314.0
538003560	1441066644	30.967847367980017	122.9454233895915	11.80909090909091	305.8181818181818	314.0
538003560	1441066645	30.967883000000008	122.94536700000002	11.8	306.0	314.0
538003560	1441066646	30.96791846369397	122.9453112124614	11.8	306.0	314.1
538003560	1441066647	30.967953679417494	122.94525612198883	11.8	306.0	314.2
538003560	1441066648	30.967988568184754	122.94520180781028	11.8	306.0	314.3
538003560	1441066649	30.96802305101014	122.94514834915402	11.8	306.0	314.4
538003560	1441066650	30.968057048908086	122.9450958252486	11.8	306.0	314.5
538003560	1441066651	30.968090482893178	122.94504431532279	11.8	306.0	314.6
538003560	1441066652	30.968123273980083	122.94499389860563	11.8	306.0	314.70000000000005
538003560	1441066653	30.968155343183597	122.94494465432642	11.8	306.0	314.8
538003560	1441066654	30.968186611518593	122.94489666171467	11.8	306.0	314.9
538003560	1441066655	30.968217	122.94485	11.8	306.0	315.0
538003560	1441066656	30.968246489287523	122.94480467536985	11.8	306.0909090909091	315.0
538003560	1441066657	30.968275298619226	122.94476040184128	11.8	306.1818181818182	315.0
538003560	1441066658	30.96830370687737	122.94471682038801	11.8	306.27272727272725	315.0
538003560	1441066659	30.968331992943707	122.94467357198273	11.8	306.3636363636364	315.0
538003560	1441066660	30.968360435699502	122.94463029759727	11.8	306.45454545454544	315.0
538003560	1441066661	30.968389314025526	122.94458663820247	11.8	306.54545454545456	315.0
538003560	1441066662	30.968418906802015	122.94454223476828	11.8	306.6363636363636	315.0
538003560	1441066663	30.968449492908785	122.94449672826362	11.8	306.7272727272727	315.0
538003560	1441066664	30.968481351225027	122.94444975965638	11.8	306.8181818181818	315.0
538003560	1441066665	30.968514760629418	122.94440096991333	11.8	306.9090909090909	315.0
538003560	1441066666	30.96855	122.94435000000001	11.8	307.0	315.0
538003560	1441066667	30.968587217188393	122.94429665010891	11.8	307.1111111111111	315.0
538003560	1441066668	30.968626035943164	122.94424135734538	11.8	307.22222222222223	315.0
538003560	1441066669	30.96866594898794	122.94418471804464	11.8	307.3333333333333	315.0
538003560	1441066670	30.96870644904735	122.94412732854394	11.8	307.4444444444444	315.0
538003560	1441066671	30.968747028847087	122.94406978518282	11.8	307.5555555555556	315.0
538003560	1441066672	30.968787181113875	122.94401268430293	11.8	307.6666666666667	315.0
538003560	1441066673	30.968826398575576	122.94395662224818	11.8	307.7777777777778	315.0
538003560	1441066674	30.968864173961006	122.94390219536453	11.8	307.8888888888889	315.0
538003560	1441066675	30.9689	122.94385	11.8	308.0	315.0
538003560	1441066676	30.968933528525856	122.94380045547067	11.8	308.0	314.8888888888889
538003560	1441066677	30.968965047782497	122.94375327295856	11.8	308.0	314.77777777777777
538003560	1441066678	30.968995005115733	122.94370798661056	11.8	308.0	314.6666666666667
538003560	1441066679	30.969023847870652	122.94366413057192	11.8	308.0	314.55555555555554
538003560	1441066680	30.969052023391566	122.94362123898627	11.8	308.0	314.44444444444446
538003560	1441066681	30.969079979022222	122.94357884599599	11.8	308.0	314.3333333333333
538003560	1441066682	30.969108162105655	122.94353648574199	11.8	308.0	314.22222222222223
538003560	1441066683	30.969137019984302	122.94349369236392	11.8	308.0	314.11111111111114
538003560	1441066684	30.969167000000002	122.94344999999998	11.8	308.0	314.0
538003560	1441066685	30.96919843956114	122.94340504864473	11.8	308.0	314.0
538003560	1441066686	30.969231236344744	122.94335890172283	11.8	308.0	314.0
538003560	1441066687	30.9692651780952	122.94331172851689	11.8	308.0	314.0
538003560	1441066688	30.969300052557166	122.94326369831026	11.8	308.0	314.0
538003560	1441066689	30.969335647475457	122.94321498038681	11.8	308.0	314.0
538003560	1441066690	30.96937175059521	122.9431657440311	11.8	308.0	314.0
538003560	1441066691	30.96940814966177	122.94311615852833	11.8	308.0	314.0
538003560	1441066692	30.969444632420796	122.94306639316437	11.8	308.0	314.0
538003560	1441066693	30.969480986618144	122.94301661722582	11.8	308.0	314.0
538003560	1441066694	30.969517	122.94296699999998	11.8	308.0	314.0
538003560	1441066695	30.969552515619622	122.94291766097463	11.8	308.0	313.90000000000003
538003560	1441066696	30.96958759775789	122.94286852043695	11.8	308.0	313.8
538003560	1441066697	30.969622366002344	122.9428194488736	11.8	308.0	313.70000000000005
538003560	1441066698	30.96965693994037	122.94277031677085	11.8	308.0	313.6
538003560	1441066699	30.96969143915911	122.94272099461443	11.8	308.0	313.50000000000006
538003560	1441066700	30.96972598324555	122.94267135288976	11.8	308.0	313.4
538003560	1441066701	30.969760691786405	122.9426212620817	11.8	308.0	313.3
538003560	1441066702	30.96979568436825	122.94257059267478	11.8	308.0	313.2
538003560	1441066703	30.969831080577414	122.94251921515303	11.8	308.0	313.1
538003560	1441066704	30.969867000000008	122.942467	11.8	308.0	313.0
538003560	1441066705	30.96990351425235	122.94241387982642	11.790909090909091	308.0	312.90909090909093
538003560	1441066706	30.969940503072518	122.94236003575331	11.781818181818183	308.0	312.81818181818187
538003560	1441066707	30.96997779822934	122.94230571103004	11.772727272727273	308.0	312.72727272727275
538003560	1441066708	30.970015231492084	122.94225114890658	11.763636363636364	308.0	312.6363636363636
538003560	1441066709	30.970052634630385	122.94219659263379	11.754545454545454	308.0	312.5454545454545
538003560	1441066710	30.97008983941435	122.94214228546319	11.745454545454546	308.0	312.4545454545455
538003560	1441066711	30.97012667761445	122.94208847064714	11.736363636363636	308.0	312.3636363636364
538003560	1441066712	30.97016298100159	122.94203539143867	11.727272727272727	308.0	312.27272727272725
538003560	1441066713	30.970198581347066	122.94198329109156	11.718181818181817	308.0	312.18181818181813
538003560	1441066714	30.97023331042252	122.94193241286028	11.709090909090909	308.0	312.09090909090907
538003560	1441066715	30.970267	122.941883	11.7	308.0	312.0
538003560	1441066716	30.970299541307018	122.94183520354717	11.709090909090909	308.0	311.9090909090909
538003560	1441066717	30.970331063391832	122.94178880566143	11.718181818181817	308.0	311.8181818181818
538003560	1441066718	30.970361754757448	122.94174349628251	11.727272727272727	308.0	311.7272727272727
538003560	1441066719	30.97039180390635	122.94169896534922	11.736363636363636	308.0	311.6363636363636
538003560	1441066720	30.970421399340637	122.94165490279967	11.745454545454546	308.0	311.54545454545456
538003560	1441066721	30.970450729561897	122.94161099857116	11.754545454545454	308.0	311.45454545454544
538003560	1441066722	30.97047998307135	122.94156694260033	11.763636363636364	308.0	311.3636363636364
538003560	1441066723	30.970509348369784	122.94152242482302	11.772727272727273	308.0	311.27272727272725
538003560	1441066724	30.97053901395751	122.94147713517438	11.781818181818183	308.0	311.1818181818182
538003560	1441066725	30.97056916833445	122.94143076358885	11.790909090909091	308.0	311.0909090909091
538003560	1441066726	30.9706	122.94138300000002	11.8	308.0	311.0
538003560	1441066727	30.970631645391315	122.94133363869386	11.787500000000001	307.875	310.875
538003560	1441066728	30.970664032698284	122.94128289136899	11.775	307.75000000000006	310.75
538003560	1441066729	30.970697038049423	122.94123107407763	11.7625	307.625	310.625
538003560	1441066730	30.97073053757374	122.9411785028727	11.75	307.5	310.5
538003560	1441066731	30.97076440740068	122.94112549380782	11.7375	307.375	310.375
538003560	1441066732	30.97079852366027	122.94107236293726	11.725	307.25	310.25
538003560	1441066733	30.970832762483035	122.94101942631607	11.712499999999999	307.125	310.125
538003560	1441066734	30.970866999999995	122.94096699999999	11.7	307.0	310.0
538003560	1441066735	30.97090113029045	122.94091532670942	11.7	306.9	309.90000000000003
538003560	1441066736	30.97093511922483	122.94086435582086	11.7	306.8	309.8
538003560	1441066737	30.97096895062112	122.94081396337472	11.7	306.7	309.70000000000005
538003560	1441066738	30.971002608297137	122.94076402541118	11.7	306.6	309.6
538003560	1441066739	30.97103607607049	122.94071441797037	11.7	306.49999999999994	309.5
538003560	1441066740	30.971069337758582	122.94066501709221	11.7	306.4	309.4
538003560	1441066741	30.971102377178646	122.94061569881652	11.7	306.29999999999995	309.3
538003560	1441066742	30.971135178147705	122.94056633918291	11.7	306.2	309.2
538003560	1441066743	30.9711677244826	122.94051681423095	11.7	306.09999999999997	309.1
538003560	1441066744	30.9712	122.940467	11.7	306.0	309.0
538003560	1441066745	30.971232001216524	122.9404167968534	11.7	306.0	308.8
538003560	1441066746	30.971263775449415	122.94036620245066	11.7	306.0	308.59999999999997
538003560	1441066747	30.971295382716093	122.94031523877517	11.7	306.0	308.4
538003560	1441066748	30.971326883034052	122.94026392781032	11.7	306.0	308.2
538003560	1441066749	30.97135833642075	122.94021229153937	11.7	306.0	308.0
538003560	1441066750	30.971389802893725	122.94016035194548	11.7	306.0	307.8
538003560	1441066751	30.971421342470553	122.94010813101168	11.7	306.0	307.6
538003560	1441066752	30.97145301516878	122.94005565072095	11.7	306.0	307.40000000000003
538003560	1441066753	30.971484881006035	122.94000293305614	11.7	306.0	307.2
538003560	1441066754	30.971517000000002	122.93995	11.7	306.0	307.0
538003560	1441066755	30.971549399850787	122.93989689287588	11.7	305.9	306.9
538003560	1441066756	30.971581978988514	122.93984373037021	11.7	305.8	306.8
538003560	1441066757	30.971614603525932	122.9397906505106	11.7	305.70000000000005	306.7
538003560	1441066758	30.97164713957607	122.9397377913251	11.7	305.6	306.6
538003560	1441066759	30.971679453252143	122.93968529084225	11.7	305.50000000000006	306.49999999999994
538003560	1441066760	30.971711410667602	122.9396332870911	11.7	305.4	306.4
538003560	1441066761	30.971742877936116	122.93958191810114	11.7	305.3	306.29999999999995
538003560	1441066762	30.971773721171584	122.93953132190232	11.7	305.2	306.2
538003560	1441066763	30.97180380648813	122.93948163652502	11.7	305.1	306.09999999999997
538003560	1441066764	30.971833000000004	122.93943300000001	11.7	305.0	306.0
538003560	1441066765	30.971861224938152	122.93938547019394	11.7	304.81818181818187	305.9090909090909
538003560	1441066766	30.971888632999224	122.93933878431528	11.7	304.6363636363636	305.8181818181818
538003560	1441066767	30.971915432995882	122.93929259940717	11.7	304.45454545454544	305.72727272727275
538003560	1441066768	30.97194183374024	122.93924657251199	11.7	304.2727272727273	305.6363636363636
538003560	1441066769	30.971968044043955	122.93920036067132	11.7	304.09090909090907	305.54545454545456
538003560	1441066770	30.971994272718145	122.93915362092592	11.7	303.90909090909093	305.45454545454544
538003560	1441066771	30.97202072857349	122.93910601031583	11.7	303.7272727272727	305.3636363636364
538003560	1441066772	30.972047620420074	122.93905718588026	11.7	303.5454545454545	305.2727272727273
538003560	1441066773	30.972075157067483	122.93900680465761	11.7	303.3636363636364	305.1818181818182
538003560	1441066774	30.97210354732467	122.93895452368535	11.7	303.18181818181813	305.0909090909091
538003560	1441066775	30.972133	122.93890000000002	11.7	303.0	305.0
538003560	1441066776	30.97216363701996	122.93884304869492	11.7	302.88888888888886	304.8888888888889
538003560	1441066777	30.972195232786373	122.93878411709427	11.7	302.77777777777777	304.77777777777777
538003560	1441066778	30.972227474820762	122.93872381058128	11.7	302.66666666666663	304.6666666666667
538003560	1441066779	30.972260050645726	122.93866273454064	11.7	302.55555555555554	304.55555555555554
538003560	1441066780	30.97229264778502	122.9386014943587	11.7	302.44444444444446	304.44444444444446
538003560	1441066781	30.972324953763522	122.93854069542338	11.7	302.3333333333333	304.33333333333337
538003560	1441066782	30.97235665610724	122.93848094312419	11.7	302.22222222222223	304.22222222222223
538003560	1441066783	30.97238744234334	122.93842284285222	11.7	302.1111111111111	304.11111111111114
538003560	1441066784	30.97241700000001	122.93836699999999	11.7	302.0	304.0
538003560	1441066785	30.972445113014395	122.938313826227	11.7	301.9090909090909	304.0
538003560	1441066786	30.972471950955953	122.93826295825554	11.7	301.8181818181818	304.0
538003560	1441066787	30.972497779801287	122.93821383907235	11.7	301.7272727272727	304.0
538003560	1441066788	30.972522865526056	122.9381659116629	11.7	301.6363636363636	304.0
538003560	1441066789	30.97254747410506	122.93811861901146	11.7	301.54545454545456	304.0
538003560	1441066790	30.972571871512226	122.9380714041012	11.7	301.45454545454544	304.0
538003560	1441066791	30.9725963237207	122.93802370991413	11.7	301.3636363636364	304.0
538003560	1441066792	30.972621096702746	122.93797497943127	11.7	301.27272727272725	304.0
538003560	1441066793	30.972646456429818	122.93792465563241	11.7	301.1818181818182	304.0
538003560	1441066794	30.972672668872388	122.9378721814962	11.7	301.0909090909091	304.0
538003560	1441066795	30.972700000000003	122.93781700000001	11.7	301.0	304.0
538003560	1441066796	30.972728615361294	122.93775877411062	11.7	300.8888888888889	303.8888888888889
538003560	1441066797	30.972758278825626	122.93769804675796	11.7	300.77777777777777	303.7777777777778
538003560	1441066798	30.972788653843686	122.93763558086414	11.7	300.6666666666667	303.6666666666667
538003560	1441066799	30.97281940386753	122.93757213935295	11.7	300.55555555555554	303.5555555555556
538003560	1441066800	30.97285019235074	122.93750848515012	11.7	300.44444444444446	303.4444444444444
538003560	1441066801	30.972880682748333	122.93744538118315	11.7	300.33333333333337	303.3333333333333
538003560	1441066802	30.972910538516867	122.93738359038143	11.7	300.22222222222223	303.22222222222223
538003560	1441066803	30.972939423114322	122.93732387567613	11.7	300.11111111111114	303.1111111111111
538003560	1441066804	30.972967000000008	122.93726700000002	11.7	300.0	303.0
538003560	1441066805	30.972993041735904	122.93721347839708	11.7	299.90909090909093	303.0
538003560	1441066806	30.973017757290073	122.93716283435012	11.7	299.81818181818187	303.0
538003560	1441066807	30.97304146473086	122.93711434345019	11.7	299.72727272727275	303.0
538003560	1441066808	30.973064482125398	122.93706728128683	11.7	299.6363636363636	303.0
538003560	1441066809	30.97308712753968	122.93702092344809	11.7	299.54545454545456	303.0
538003560	1441066810	30.973109719038636	122.93697454552083	11.7	299.45454545454544	303.0
538003560	1441066811	30.973132574686137	122.93692742309048	11.7	299.36363636363643	303.0
538003560	1441066812	30.973156012544983	122.93687883174121	11.7	299.2727272727273	303.0
538003560	1441066813	30.973180350676845	122.93682804705584	11.7	299.1818181818182	303.0
538003560	1441066814	30.97320590714216	122.93677434461557	11.7	299.0909090909091	303.0
538003560	1441066815	30.973232999999993	122.936717	11.7	299.0	303.0
538003560	1441066816	30.973261838904687	122.93665553792519	11.7	298.90000000000003	303.0
538003560	1441066817	30.973292199897337	122.93659047965951	11.7	298.8	303.0
538003560	1441066818	30.973323750616878	122.9365225956109	11.7	298.7	303.0
538003560	1441066819	30.97335615870367	122.93645265618892	11.7	298.6	303.0
538003560	1441066820	30.973389091799596	122.9363814318051	11.7	298.5	303.0
538003560	1441066821	30.973422217548226	122.93630969287287	11.7	298.40000000000003	303.0
538003560	1441066822	30.973455203594785	122.9362382098077	11.7	298.3	303.0
538003560	1441066823	30.97348771758625	122.93616775302718	11.7	298.2	303.0
538003560	1441066824	30.973519427171233	122.9360990929508	11.7	298.09999999999997	303.0
538003560	1441066825	30.97355	122.936033	11.7	298.0	303.0
538003560	1441066826	30.973579183634325	122.93597004484268	11.7	297.9	303.0
538003560	1441066827	30.973607045277042	122.93590999912611	11.7	297.8	303.0
538003560	1441066828	30.973633732040305	122.93585243474146	11.7	297.7	303.0
538003560	1441066829	30.97365939103534	122.93579692357886	11.7	297.6	303.0
538003560	1441066830	30.973684169372515	122.93574303752744	11.7	297.5	303.0
538003560	1441066831	30.9737082141614	122.93569034847548	11.7	297.4	303.0
538003560	1441066832	30.973731672510816	122.93563842831043	11.7	297.29999999999995	303.0
538003560	1441066833	30.973754691528875	122.93558684891899	11.7	297.2	303.0
538003560	1441066834	30.973777418323028	122.9355351821871	11.7	297.09999999999997	303.0
538003560	1441066835	30.9738	122.93548300000002	11.7	297.0	303.0
538003560	1441066836	30.973822566467234	122.93542995259965	11.7	297.0	303.0
538003560	1441066837	30.97384517883737	122.93537600365713	11.7	297.0	303.0
538003560	1441066838	30.973867881024454	122.9353211952009	11.7	297.0	303.0
538003560	1441066839	30.973890716942577	122.93526556925941	11.7	297.0	303.0
538003560	1441066840	30.97391373050591	122.93520916786092	11.7	297.0	303.0
538003560	1441066841	30.973936965628653	122.93515203303373	11.7	297.0	303.0
538003560	1441066842	30.97396046622506	122.93509420680596	11.7	297.0	303.0
538003560	1441066843	30.97398427620948	122.93503573120576	11.7	297.0	303.0
538003560	1441066844	30.974008439496302	122.93497664826111	11.7	297.0	303.0
538003560	1441066845	30.974033000000006	122.93491699999998	11.7	297.0	303.0
538003560	1441066846	30.97405797452177	122.93485686277891	11.709999999999999	296.9	303.09999999999997
538003560	1441066847	30.974083271409608	122.93479645026939	11.719999999999999	296.8	303.2
538003560	1441066848	30.97410877189862	122.93473601047198	11.73	296.70000000000005	303.3
538003560	1441066849	30.974134357224397	122.93467579138787	11.74	296.6	303.40000000000003
538003560	1441066850	30.974159908622955	122.9346160410189	11.75	296.5	303.5
538003560	1441066851	30.974185307330792	122.93455700736727	11.76	296.4	303.6
538003560	1441066852	30.974210434584855	122.93449893843595	11.77	296.3	303.7
538003560	1441066853	30.9742351716225	122.93444208222827	11.780000000000001	296.2	303.8
538003560	1441066854	30.974259399681493	122.93438668674814	11.790000000000001	296.1	303.90000000000003
538003560	1441066855	30.97428300000001	122.934333	11.8	296.0	304.0
538003560	1441066856	30.974305902432814	122.9342811538942	11.8	296.0	304.11111111111114
538003560	1441066857	30.97432823129966	122.93423081596343	11.8	296.0	304.22222222222223
538003560	1441066858	30.97435015953588	122.93418153764519	11.8	296.0	304.33333333333337
538003560	1441066859	30.974371860076094	122.93413287037619	11.8	296.0	304.44444444444446
538003560	1441066860	30.974393505854206	122.9340843655923	11.8	296.0	304.55555555555554
538003560	1441066861	30.97441526980344	122.93403557472874	11.8	296.0	304.6666666666667
538003560	1441066862	30.97443732485638	122.93398604921987	11.8	296.0	304.77777777777777
538003560	1441066863	30.97445984394486	122.93393534049935	11.8	296.0	304.8888888888889
538003560	1441066864	30.974483	122.933883	11.8	296.0	305.0
538003560	1441066865	30.974506911313583	122.93382872499137	11.8	296.1	305.1
538003560	1441066866	30.974531477622826	122.93377279609318	11.8	296.2	305.2
538003560	1441066867	30.97455654402694	122.93371563976338	11.8	296.3	305.3
538003560	1441066868	30.97458195562582	122.93365768246056	11.8	296.4	305.4
538003560	1441066869	30.974607557520134	122.93359935064429	11.8	296.5	305.50000000000006
538003560	1441066870	30.974633194811314	122.93354107077482	11.8	296.6	305.6
538003560	1441066871	30.974658712601556	122.93348326931331	11.8	296.70000000000005	305.70000000000005
538003560	1441066872	30.974683955993836	122.9334263727217	11.8	296.8	305.8
538003560	1441066873	30.97470877009186	122.93337080746277	11.8	296.9	305.9
538003560	1441066874	30.974733	122.933317	11.8	297.0	306.0
538003560	1441066875	30.974756553428833	122.93326521669192	11.8	297.0	306.1818181818182
538003560	1441066876	30.974779588510824	122.933215083474	11.8	297.0	306.3636363636364
538003560	1441066877	30.974802325983152	122.93316606617502	11.8	297.0	306.54545454545456
538003560	1441066878	30.974824986582178	122.93311763062285	11.8	297.0	306.7272727272727
538003560	1441066879	30.974847791043363	122.93306924264435	11.8	297.0	306.90909090909093
538003560	1441066880	30.97487096010143	122.93302036806539	11.8	297.0	307.0909090909091
538003560	1441066881	30.974894714490286	122.93297047271096	11.8	297.0	307.2727272727273
538003560	1441066882	30.97491927494292	122.93291902240495	11.8	297.0	307.4545454545455
538003560	1441066883	30.974944862191503	122.93286548297024	11.8	297.0	307.6363636363636
538003560	1441066884	30.974971696967167	122.93280932022844	11.8	297.0	307.81818181818187
538003560	1441066885	30.974999999999987	122.93275	11.8	297.0	308.0
538003560	1441066886	30.975029896673657	122.93268720548717	11.8	297.09999999999997	308.1
538003560	1441066887	30.975061130990504	122.93262148942536	11.8	297.2	308.2
538003560	1441066888	30.97509335160878	122.93255362193473	11.8	297.29999999999995	308.3
538003560	1441066889	30.975126207188236	122.93248437313734	11.8	297.4	308.4
538003560	1441066890	30.975159346390203	122.93241451315723	11.8	297.5	308.50000000000006
538003560	1441066891	30.975192417877675	122.93234481212043	11.8	297.6	308.6
538003560	1441066892	30.975225070315332	122.93227604015517	11.8	297.7	308.70000000000005
538003560	1441066893	30.975256952369474	122.93220896739163	11.8	297.8	308.8
538003560	1441066894	30.975287712707924	122.93214436396191	11.8	297.9	308.90000000000003
538003560	1441066895	30.975316999999993	122.932083	11.8	298.0	309.0
538003560	1441066896	30.975344568089056	122.93202543497948	11.8	298.1111111111111	309.11111111111114
538003560	1441066897	30.975370591509986	122.9319713857267	11.8	298.22222222222223	309.22222222222223
538003560	1441066898	30.975395349969563	122.9319203584048	11.8	298.3333333333333	309.33333333333337
538003560	1441066899	30.97541912317353	122.93187185917556	11.8	298.4444444444444	309.44444444444446
538003560	1441066900	30.97544219082669	122.93182539419952	11.8	298.5555555555556	309.55555555555554
538003560	1441066901	30.975464832633044	122.93178046963608	11.8	298.6666666666667	309.6666666666667
538003560	1441066902	30.975487328295824	122.93173659164358	11.8	298.7777777777778	309.77777777777777
538003560	1441066903	30.975509957517524	122.93169326637943	11.8	298.8888888888889	309.8888888888889
538003560	1441066904	30.975532999999995	122.93164999999999	11.8	299.0	310.0
538003560	1441066905	30.97555668981192	122.93160635897895	11.8	299.1818181818182	310.0
538003560	1441066906	30.975581078491555	122.93156215106225	11.8	299.36363636363643	310.0
538003560	1441066907	30.975606171944417	122.93151724431388	11.8	299.54545454545456	310.0
538003560	1441066908	30.97563197607585	122.93147150679765	11.8	299.72727272727275	310.0
538003560	1441066909	30.975658496791013	122.93142480657711	11.8	299.90909090909093	310.0
538003560	1441066910	30.975685739994823	122.93137701171572	11.8	300.0909090909091	310.0
538003560	1441066911	30.975713711591997	122.93132799027669	11.8	300.2727272727273	310.0
538003560	1441066912	30.975742417487	122.93127761032297	11.8	300.45454545454544	310.0
538003560	1441066913	30.975771863584082	122.93122573991732	11.8	300.6363636363636	310.0
538003560	1441066914	30.97580205578718	122.93117224712225	11.8	300.8181818181818	310.0
538003560	1441066915	30.975833000000005	122.931117	11.8	301.0	310.0
538003560	1441066916	30.975864670790305	122.93105996220817	11.790909090909091	301.0909090909091	310.0
538003560	1441066917	30.97589691738332	122.93100147978664	11.781818181818183	301.1818181818182	310.0
538003560	1441066918	30.975929557669296	122.93094199437184	11.772727272727273	301.27272727272725	310.0
538003560	1441066919	30.97596240953929	122.93088194760111	11.763636363636364	301.3636363636364	310.0
538003560	1441066920	30.97599529088516	122.93082178111288	11.754545454545454	301.45454545454544	310.0
538003560	1441066921	30.97602801959958	122.93076193654669	11.745454545454546	301.54545454545456	310.0
538003560	1441066922	30.976060413576054	122.93070285554302	11.736363636363636	301.6363636363636	310.0
538003560	1441066923	30.976092290708912	122.93064497974348	11.727272727272727	301.7272727272727	310.0
538003560	1441066924	30.97612346889321	122.93058875079065	11.718181818181817	301.8181818181818	310.0
538003560	1441066925	30.976153766024748	122.93053461032802	11.709090909090909	301.9090909090909	310.0
538003560	1441066926	30.976182999999992	122.930483	11.7	302.0	310.0
538003560	1441066927	30.976211077582168	122.93043417182997	11.7	302.1111111111111	309.8888888888889
538003560	1441066928	30.9762382609993	122.93038761935442	11.7	302.22222222222223	309.77777777777777
538003560	1441066929	30.976264901344596	122.93034264648658	11.7	302.3333333333333	309.6666666666667
538003560	1441066930	30.97629134971023	122.93029855713824	11.7	302.44444444444446	309.55555555555554
538003560	1441066931	30.976317957187337	122.93025465521973	11.7	302.55555555555554	309.44444444444446
538003560	1441066932	30.976345074866163	122.93021024463995	11.7	302.66666666666663	309.33333333333337
538003560	1441066933	30.976373053835903	122.93016462930638	11.7	302.77777777777777	309.22222222222223
538003560	1441066934	30.976402245184822	122.93011711312496	11.7	302.88888888888886	309.11111111111114
538003560	1441066935	30.976433	122.930067	11.7	303.0	309.0
538003560	1441066936	30.976465548546187	122.93001382118157	11.7	303.1111111111111	308.77777777777777
538003560	1441066937	30.97649963780284	122.92995801730964	11.7	303.22222222222223	308.5555555555556
538003560	1441066938	30.976534893929024	122.92990025637309	11.7	303.3333333333333	308.33333333333337
538003560	1441066939	30.976570943084912	122.92984120636247	11.7	303.4444444444444	308.11111111111114
538003560	1441066940	30.976607411431864	122.92978153527021	11.7	303.5555555555556	307.88888888888886
538003560	1441066941	30.97664392513243	122.92972191109065	11.7	303.6666666666667	307.66666666666663
538003560	1441066942	30.976680110350415	122.92966300181999	11.7	303.7777777777778	307.4444444444444
538003560	1441066943	30.97671559325087	122.92960547545644	11.7	303.8888888888889	307.22222222222223
538003560	1441066944	30.976750000000006	122.92955000000002	11.7	304.0	307.0
538003560	1441066945	30.97678304426929	122.92949706826226	11.7	304.0	306.7272727272727
538003560	1441066946	30.97681478974754	122.92944647229497	11.7	304.0	306.45454545454544
538003560	1441066947	30.976845387627215	122.92939782895888	11.7	304.0	306.1818181818182
538003560	1441066948	30.9768749891	122.92935075511382	11.7	304.0	305.9090909090909
538003560	1441066949	30.976903745357088	122.92930486761874	11.7	304.0	305.6363636363636
538003560	1441066950	30.97693180758894	122.92925978333174	11.7	304.0	305.3636363636364
538003560	1441066951	30.97695932698556	122.92921511911024	11.7	304.0	305.0909090909091
538003560	1441066952	30.97698645473635	122.92917049181077	11.7	304.0	304.81818181818187
538003560	1441066953	30.97701334203021	122.92912551828924	11.7	304.0	304.54545454545456
538003560	1441066954	30.977040140055497	122.92907981540083	11.7	304.0	304.2727272727273
538003560	1441066955	30.977066999999998	122.929033	11.7	304.0	304.0
538003560	1441066956	30.97709405078478	122.92898476957494	11.7	303.90000000000003	303.8
538003560	1441066957	30.977121332265845	122.92893514415111	11.7	303.8	303.6
538003560	1441066958	30.977148862033168	122.92888422438831	11.7	303.7	303.40000000000003
538003560	1441066959	30.977176657676768	122.92883211094654	11.7	303.6	303.20000000000005
538003560	1441066960	30.97720473678684	122.92877890448575	11.7	303.5	303.0
538003560	1441066961	30.977233116953673	122.92872470566596	11.7	303.40000000000003	302.8
538003560	1441066962	30.97726181576771	122.9286696151473	11.7	303.3	302.6
538003560	1441066963	30.977290850819582	122.92861373358993	11.7	303.2	302.40000000000003
538003560	1441066964	30.97732023970003	122.92855716165407	11.7	303.09999999999997	302.2
538003560	1441066965	30.977349999999994	122.92850000000001	11.7	303.0	302.0
538003560	1441066966	30.9773801358218	122.92844234662623	11.7	302.85714285714283	301.76190476190476
538003560	1441066967	30.977410597312904	122.92838428888363	11.7	302.71428571428567	301.5238095238095
538003560	1441066968	30.97744132113216	122.92832591146153	11.7	302.57142857142856	301.2857142857143
538003560	1441066969	30.977472243938593	122.92826729904947	11.7	302.42857142857144	301.04761904761904
538003560	1441066970	30.977503302391337	122.92820853633724	11.7	302.2857142857143	300.8095238095238
538003560	1441066971	30.977534433149682	122.92814970801487	11.7	302.14285714285717	300.57142857142856
538003560	1441066972	30.97756557287316	122.92809089877274	11.7	302.0	300.33333333333337
538003560	1441066973	30.977596658221348	122.92803219330138	11.7	301.85714285714283	300.0952380952381
538003560	1441066974	30.977627625854023	122.92797367629171	11.7	301.7142857142857	299.8571428571429
538003560	1441066975	30.97765841243114	122.92791543243479	11.7	301.57142857142856	299.6190476190476
538003560	1441066976	30.977688954612777	122.927857546422	11.7	301.42857142857144	299.3809523809524
538003560	1441066977	30.977719189059155	122.92780010294503	11.7	301.2857142857143	299.1428571428571
538003560	1441066978	30.977749052430685	122.92774318669571	11.7	301.14285714285717	298.9047619047619
538003560	1441066979	30.977778481387887	122.92768688236617	11.7	301.0	298.66666666666663
538003560	1441066980	30.977807412591417	122.92763127464882	11.7	300.85714285714283	298.42857142857144
538003560	1441066981	30.97783578270212	122.92757644823621	11.7	300.7142857142857	298.19047619047615
538003560	1441066982	30.97786352838089	122.92752248782115	11.7	300.57142857142856	297.95238095238096
538003560	1441066983	30.977890586288837	122.92746947809671	11.7	300.42857142857144	297.71428571428567
538003560	1441066984	30.977916893087112	122.92741750375608	11.7	300.28571428571433	297.4761904761905
538003560	1441066985	30.977942385437025	122.92736664949265	11.7	300.14285714285717	297.2380952380952
538003560	1441066986	30.977967000000003	122.92731700000002	11.7	300.0	297.0
538003560	1441066987	30.97799071242295	122.92726854210697	11.688888888888888	299.77777777777777	296.8888888888889
538003560	1441066988	30.97801365429432	122.92722087118248	11.677777777777777	299.5555555555556	296.77777777777777
538003560	1441066989	30.97803599618728	122.92717348472975	11.666666666666666	299.33333333333337	296.6666666666667
538003560	1441066990	30.978057908674234	122.92712588025122	11.655555555555555	299.11111111111114	296.55555555555554
538003560	1441066991	30.978079562326865	122.92707755524847	11.644444444444444	298.88888888888886	296.44444444444446
538003560	1441066992	30.978101127716094	122.92702800722238	11.633333333333333	298.66666666666663	296.3333333333333
538003560	1441066993	30.978122775412015	122.92697673367292	11.622222222222222	298.4444444444444	296.22222222222223
538003560	1441066994	30.978144675983867	122.92692323209936	11.61111111111111	298.22222222222223	296.11111111111114
538003560	1441066995	30.978166999999992	122.92686700000002	11.6	298.0	296.0
538003560	1441066996	30.97818987397435	122.92680771028438	11.6	297.6666666666667	295.8888888888889
538003560	1441066997	30.978213248207123	122.92674573750976	11.6	297.3333333333333	295.77777777777777
538003560	1441066998	30.978237028945905	122.92668163164596	11.6	297.0	295.6666666666667
538003560	1441066999	30.97826112243927	122.92661594266362	11.6	296.6666666666667	295.55555555555554
538003560	1441067000	30.97828543493682	122.92654922053411	11.6	296.3333333333333	295.44444444444446
538003560	1441067001	30.978309872689238	122.92648201522964	11.6	296.0	295.33333333333337
538003560	1441067002	30.978334341948397	122.92641487672311	11.6	295.6666666666667	295.22222222222223
538003560	1441067003	30.97835874896728	122.92634835498835	11.6	295.33333333333337	295.11111111111114
538003560	1441067004	30.978382999999994	122.926283	11.6	295.0	295.0
538003560	1441067005	30.978407029359573	122.92621921267774	11.6	294.90909090909093	294.81818181818187
538003560	1441067006	30.978430883590743	122.92615679771862	11.6	294.81818181818187	294.6363636363636
538003560	1441067007	30.978454637295517	122.92609541076354	11.6	294.72727272727275	294.4545454545455
538003560	1441067008	30.97847836507514	122.9260347074529	11.6	294.6363636363636	294.2727272727273
538003560	1441067009	30.97850214153028	122.92597434342647	11.6	294.5454545454545	294.09090909090907
538003560	1441067010	30.978526041260928	122.92591397432359	11.6	294.4545454545455	293.90909090909093
538003560	1441067011	30.97855013886638	122.92585325578301	11.6	294.3636363636364	293.7272727272727
538003560	1441067012	30.978574508945346	122.92579184344297	11.6	294.27272727272725	293.54545454545456
538003560	1441067013	30.978599226095838	122.92572939294114	11.6	294.18181818181813	293.3636363636364
538003560	1441067014	30.978624364915184	122.92566555991463	11.6	294.09090909090907	293.1818181818182
538003560	1441067015	30.97865	122.92559999999999	11.6	294.0	293.0
538003560	1441067016	30.97867613961364	122.92553256302915	11.6	293.88888888888886	292.6666666666667
538003560	1441067017	30.97870252668966	122.92546387561822	11.6	293.77777777777777	292.3333333333333
538003560	1441067018	30.978728837830634	122.92539475858104	11.6	293.66666666666663	292.0
538003560	1441067019	30.978754749640864	122.92532603273315	11.6	293.55555555555554	291.6666666666667
538003560	1441067020	30.978779938726397	122.925258518892	11.6	293.44444444444446	291.33333333333337
538003560	1441067021	30.97880408169502	122.92519303787668	11.6	293.3333333333333	291.0
538003560	1441067022	30.978826855156097	122.92513041050795	11.6	293.22222222222223	290.6666666666667
538003560	1441067023	30.978847935720406	122.92507145760794	11.6	293.1111111111111	290.33333333333337
538003560	1441067024	30.978866999999994	122.925017	11.6	293.0	290.0
538003560	1441067025	30.978883836446453	122.92496755842524	11.6	292.8181818181818	289.90909090909093
538003560	1441067026	30.97889868086556	122.92492245329231	11.6	292.6363636363636	289.81818181818187
538003560	1441067027	30.97891188090005	122.92488070492516	11.6	292.45454545454544	289.72727272727275
538003560	1441067028	30.978923784191117	122.92484133364613	11.6	292.27272727272725	289.6363636363636
538003560	1441067029	30.978934738378488	122.92480335977635	11.6	292.0909090909091	289.54545454545456
538003560	1441067030	30.978945091100705	122.9247658036358	11.6	291.9090909090909	289.4545454545455
538003560	1441067031	30.97895518999517	122.92472768554337	11.6	291.72727272727275	289.3636363636364
538003560	1441067032	30.978965382698078	122.92468802581715	11.6	291.54545454545456	289.27272727272725
538003560	1441067033	30.978976016844413	122.9246458447741	11.6	291.3636363636364	289.18181818181813
538003560	1441067034	30.978987440067744	122.92460016273016	11.6	291.1818181818182	289.0909090909091
538003560	1441067035	30.97899999999999	122.92454999999998	11.6	291.0	289.0
538003560	1441067036	30.9790139468973	122.92449468546585	11.59090909090909	290.6363636363636	289.0
538003560	1441067037	30.97902914151916	122.92443478228563	11.581818181818182	290.2727272727273	289.0
538003560	1441067038	30.979045347251997	122.92437116218686	11.572727272727272	289.90909090909093	289.0
538003560	1441067039	30.9790623274836	122.92430469689806	11.563636363636363	289.54545454545456	289.0
538003560	1441067040	30.979079845603255	122.9242362581488	11.554545454545455	289.1818181818182	289.0
538003560	1441067041	30.979097665002094	122.92416671766988	11.545454545454545	288.8181818181818	289.0
538003560	1441067042	30.979115549072972	122.9240969471934	11.536363636363637	288.4545454545455	289.0
538003560	1441067043	30.97913326121068	122.92402781845283	11.527272727272727	288.0909090909091	289.0
538003560	1441067044	30.97915056481186	122.92396020318286	11.518181818181818	287.72727272727275	289.0
538003560	1441067045	30.979167223274942	122.92389497311953	11.50909090909091	287.3636363636364	289.0
538003560	1441067046	30.979183000000006	122.923833	11.5	287.0	289.0
538003560	1441067047	30.97919773208783	122.92377485975867	11.5	286.8888888888889	288.88888888888886
538003560	1441067048	30.97921155143627	122.92371994511458	11.5	286.77777777777777	288.77777777777777
538003560	1441067049	30.979224663640835	122.92366735298204	11.5	286.6666666666667	288.6666666666667
538003560	1441067050	30.979237274295386	122.92361618027418	11.5	286.55555555555554	288.55555555555554
538003560	1441067051	30.979249588992293	122.92356552390322	11.5	286.44444444444446	288.44444444444446
538003560	1441067052	30.979261813322484	122.9235144807804	11.5	286.33333333333337	288.3333333333333
538003560	1441067053	30.979274152875433	122.92346214781608	11.5	286.22222222222223	288.22222222222223
538003560	1441067054	30.979286813239145	122.92340762191981	11.5	286.11111111111114	288.1111111111111
538003560	1441067055	30.979300000000006	122.92335	11.5	286.0	288.0
538003560	1441067056	30.979313859359376	122.92328866281666	11.5	285.8888888888889	288.0
538003560	1441067057	30.97932829998494	122.92322412653948	11.5	285.7777777777778	288.0
538003560	1441067058	30.979343171162203	122.92315719119127	11.5	285.6666666666667	288.0
538003560	1441067059	30.979358322178168	122.92308865679573	11.5	285.5555555555556	288.0
538003560	1441067060	30.979373602321495	122.92301932337739	11.5	285.4444444444444	288.0
538003560	1441067061	30.97938886088246	122.92294999096178	11.5	285.3333333333333	288.0
538003560	1441067062	30.979403947153116	122.92288145957527	11.5	285.22222222222223	288.0
538003560	1441067063	30.97941871042718	122.92281452924526	11.5	285.1111111111111	288.0
538003560	1441067064	30.97943299999999	122.92275	11.5	285.0	288.0
538003560	1441067065	30.97944670362096	122.92268846341015	11.5	284.9090909090909	288.0
538003560	1441067066	30.979459862850355	122.92262967721345	11.5	284.8181818181818	288.0
538003560	1441067067	30.97947255770022	122.92257319068877	11.5	284.7272727272727	288.0
538003560	1441067068	30.979484868181675	122.92251855311449	11.5	284.6363636363636	288.0
538003560	1441067069	30.979496874304946	122.92246531376856	11.5	284.54545454545456	288.0
538003560	1441067070	30.979508656079503	122.92241302192849	11.5	284.45454545454544	288.0
538003560	1441067071	30.97952029351403	122.92236122687135	11.5	284.3636363636364	288.0
538003560	1441067072	30.97953186661648	122.92230947787382	11.5	284.27272727272725	288.0
538003560	1441067073	30.979543455394097	122.92225732421221	11.5	284.1818181818182	288.0
538003560	1441067074	30.97955513985335	122.92220431516243	11.5	284.0909090909091	288.0
538003560	1441067075	30.979566999999992	122.92215000000002	11.5	284.0	288.0
538003560	1441067076	30.979579102973577	122.92209404214734	11.51	284.0	287.9
538003560	1441067077	30.979591464451598	122.92203656161583	11.52	284.0	287.8
538003560	1441067078	30.979604087246372	122.92197779256428	11.53	284.0	287.70000000000005
538003560	1441067079	30.97961697417062	122.92191796915154	11.54	284.0	287.6
538003560	1441067080	30.97963012803746	122.92185732553656	11.55	284.0	287.50000000000006
538003560	1441067081	30.979643551660455	122.92179609587845	11.56	284.0	287.4
538003560	1441067082	30.97965724785356	122.92173451433638	11.57	284.0	287.3
538003560	1441067083	30.979671219431186	122.92167281506964	11.58	284.0	287.2
538003560	1441067084	30.979685469208235	122.92161123223767	11.59	284.0	287.1
538003560	1441067085	30.979700000000005	122.92155000000001	11.6	284.0	287.0
538003560	1441067086	30.979714803239126	122.92148927704092	11.6	284.0	286.8
538003560	1441067087	30.979729824826087	122.9214289201428	11.6	284.0	286.59999999999997
538003560	1441067088	30.979744999277898	122.92136871061268	11.6	284.0	286.4
538003560	1441067089	30.979760261111167	122.92130842975759	11.6	284.0	286.2
538003560	1441067090	30.97977554484211	122.92124785888457	11.6	284.0	286.0
538003560	1441067091	30.979790784986534	122.92118677930073	11.6	284.0	285.79999999999995
538003560	1441067092	30.97980591605981	122.92112497231318	11.6	284.0	285.6
538003560	1441067093	30.979820872576877	122.92106221922906	11.6	284.0	285.40000000000003
538003560	1441067094	30.979835589052254	122.92099830135558	11.6	284.0	285.2
538003560	1441067095	30.979850000000006	122.92093300000002	11.6	284.0	285.0
538003560	1441067096	30.979864049981085	122.92086620103065	11.6	283.8181818181818	285.0
538003560	1441067097	30.979877723746203	122.92079820855993	11.6	283.6363636363636	285.0
538003560	1441067098	30.979891016094157	122.92072943126153	11.6	283.45454545454544	285.0
538003560	1441067099	30.979903921824597	122.92066027780945	11.6	283.27272727272725	285.0
538003560	1441067100	30.97991643573805	122.92059115687785	11.6	283.0909090909091	285.0
538003560	1441067101	30.97992855263594	122.92052247714113	11.6	282.9090909090909	285.0
538003560	1441067102	30.97994026732053	122.92045464727397	11.6	282.72727272727275	285.0
538003560	1441067103	30.979951574594917	122.92038807595121	11.6	282.54545454545456	285.0
538003560	1441067104	30.979962469263047	122.9203231718478	11.6	282.3636363636364	285.0
538003560	1441067105	30.979972946129617	122.92026034363899	11.6	282.1818181818182	285.0
538003560	1441067106	30.979983000000008	122.9202	11.6	282.0	285.0
538003560	1441067107	30.979992644071565	122.92014236285154	11.6	281.8888888888889	285.0
538003560	1441067108	30.980001965106805	122.92008690709515	11.6	281.77777777777777	285.0
538003560	1441067109	30.980011068258285	122.92003292087713	11.6	281.6666666666667	285.0
538003560	1441067110	30.980020058677383	122.91997969234315	11.6	281.5555555555556	285.0
538003560	1441067111	30.98002904151423	122.91992650963851	11.6	281.44444444444446	285.0
538003560	1441067112	30.980038121917776	122.91987266090793	11.6	281.33333333333337	285.0
538003560	1441067113	30.980047405035805	122.91981743429558	11.6	281.22222222222223	285.0
538003560	1441067114	30.98005699601482	122.91976011794526	11.6	281.11111111111114	285.0
538003560	1441067115	30.98006699999999	122.91969999999999	11.6	281.0	285.0
538003560	1441067116	30.98007748651085	122.9196365984922	11.6	281.0	285.0
538003560	1441067117	30.98008838256956	122.91957035101323	11.6	281.0	285.0
538003560	1441067118	30.980099579575015	122.91950192504474	11.6	281.0	285.0
538003560	1441067119	30.980110968927438	122.91943198806894	11.6	281.0	285.0
538003560	1441067120	30.98012244202843	122.91936120756857	11.6	281.0	285.0
538003560	1441067121	30.980133890280978	122.91929025102712	11.6	281.0	285.0
538003560	1441067122	30.980145205089553	122.91921978592863	11.6	281.0	285.0
538003560	1441067123	30.98015627786012	122.91915047975783	11.6	281.0	285.0
538003560	1441067124	30.980166999999994	122.919083	11.6	281.0	285.0
538003560	1441067125	30.98017729429006	122.91901783551383	11.6	280.9166666666667	285.0
538003560	1441067126	30.980187209000515	122.9189547606495	11.6	280.8333333333333	285.0
538003560	1441067127	30.98019682377304	122.91889337112963	11.6	280.75	285.0
538003560	1441067128	30.98020621824844	122.91883326267644	11.6	280.6666666666667	285.0
538003560	1441067129	30.980215472066746	122.91877403101181	11.6	280.58333333333337	285.0
538003560	1441067130	30.98022466486723	122.91871527185725	11.6	280.5	285.0
538003560	1441067131	30.980233876288384	122.91865658093387	11.6	280.4166666666667	285.0
538003560	1441067132	30.980243185967993	122.91859755396248	11.6	280.3333333333333	285.0
538003560	1441067133	30.980252673543085	122.91853778666352	11.6	280.25	285.0
538003560	1441067134	30.98026241864993	122.91847687475706	11.6	280.1666666666667	285.0
538003560	1441067135	30.980272500924013	122.91841441396278	11.6	280.0833333333333	285.0
538003560	1441067136	30.980283	122.91835	11.6	280.0	285.0
538003560	1441067137	30.98029395931475	122.91828338952656	11.61111111111111	280.0	285.0
538003560	1441067138	30.98030527751728	122.91821498295617	11.622222222222222	280.0	285.0
538003560	1441067139	30.98031681706068	122.91814534164202	11.633333333333333	280.0	285.0
538003560	1441067140	30.98032844039913	122.91807502693793	11.644444444444444	280.0	285.0
538003560	1441067141	30.980340009988108	122.91800460019846	11.655555555555555	280.0	285.0
538003560	1441067142	30.980351388284202	122.91793462277877	11.666666666666666	280.0	285.0
538003560	1441067143	30.980362437745345	122.9178656560347	11.677777777777777	280.0	285.0
538003560	1441067144	30.980373020830545	122.91779826132277	11.688888888888888	280.0	285.0
538003560	1441067145	30.980383	122.91773300000001	11.7	280.0	285.0
538003560	1441067146	30.980392277853134	122.9176702707815	11.7	279.9090909090909	285.0
538003560	1441067147	30.98040091754267	122.9176098218122	11.7	279.8181818181818	285.0
538003560	1441067148	30.98040902235872	122.91755123859421	11.7	279.7272727272727	285.0
538003560	1441067149	30.980416695590627	122.91749410662904	11.7	279.6363636363636	285.0
538003560	1441067150	30.980424040526888	122.91743801141784	11.7	279.54545454545456	285.0
538003560	1441067151	30.980431160455268	122.91738253846135	11.7	279.45454545454544	285.0
538003560	1441067152	30.980438158662793	122.91732727325996	11.7	279.3636363636364	285.0
538003560	1441067153	30.980445138435805	122.91727180131365	11.7	279.27272727272725	285.0
538003560	1441067154	30.980452203059873	122.9172157081221	11.7	279.1818181818182	285.0
538003560	1441067155	30.980459455819897	122.91715857918457	11.7	279.0909090909091	285.0
538003560	1441067156	30.980466999999997	122.91709999999999	11.7	279.0	285.0
538003560	1441067157	30.980474907691082	122.91703969581255	11.7	279.0	285.09999999999997
538003560	1441067158	30.980483126213986	122.91697795084897	11.7	279.0	285.2
538003560	1441067159	30.980491571697797	122.91691518908202	11.7	279.0	285.3
538003560	1441067160	30.980500160272328	122.91685183448467	11.7	279.0	285.40000000000003
538003560	1441067161	30.980508808068247	122.9167883110304	11.7	279.0	285.5
538003560	1441067162	30.980517431217095	122.91672504269296	11.7	279.0	285.6
538003560	1441067163	30.980525945851138	122.91666245344649	11.7	279.0	285.7
538003560	1441067164	30.980534268103558	122.91660096726554	11.7	279.0	285.8
538003560	1441067165	30.9805423141083	122.916541008125	11.7	279.0	285.90000000000003
538003560	1441067166	30.980549999999994	122.916483	11.7	279.0	286.0
538003560	1441067167	30.980557280144417	122.91642718075029	11.7	278.8888888888889	286.11111111111114
538003560	1441067168	30.980564261828967	122.9163730437723	11.7	278.77777777777777	286.22222222222223
538003560	1441067169	30.980571090570326	122.9163198963462	11.7	278.6666666666667	286.33333333333337
538003560	1441067170	30.98057791188404	122.91626704575155	11.7	278.55555555555554	286.44444444444446
538003560	1441067171	30.98058487128449	122.91621379926751	11.7	278.44444444444446	286.55555555555554
538003560	1441067172	30.9805921142849	122.91615946417261	11.7	278.3333333333333	286.6666666666667
538003560	1441067173	30.98059978639733	122.9161033477449	11.7	278.22222222222223	286.77777777777777
538003560	1441067174	30.98060803313256	122.91604475726177	11.7	278.11111111111114	286.8888888888889
538003560	1441067175	30.980617	122.91598300000001	11.7	278.0	287.0
538003560	1441067176	30.980626781592868	122.91591762962759	11.71111111111111	278.11111111111114	287.22222222222223
538003560	1441067177	30.98063726884511	122.91584918538007	11.722222222222221	278.22222222222223	287.44444444444446
538003560	1441067178	30.98064830177721	122.91577845288548	11.733333333333333	278.3333333333333	287.6666666666667
538003560	1441067179	30.980659720411147	122.91570621777264	11.744444444444444	278.44444444444446	287.8888888888889
538003560	1441067180	30.98067136477066	122.91563326567115	11.755555555555556	278.55555555555554	288.1111111111111
538003560	1441067181	30.980683074881213	122.9155603822114	11.766666666666667	278.6666666666667	288.3333333333333
538003560	1441067182	30.98069469077002	122.91548835302471	11.777777777777779	278.77777777777777	288.55555555555554
538003560	1441067183	30.980706052466054	122.91541796374327	11.78888888888889	278.8888888888889	288.77777777777777
538003560	1441067184	30.98071699999999	122.91535	11.8	279.0	289.0
538003560	1441067185	30.980727412825246	122.91528505582774	11.795238095238096	279.14285714285717	289.04761904761904
538003560	1441067186	30.98073732808104	122.91522295885602	11.790476190476191	279.2857142857143	289.09523809523813
538003560	1441067187	30.980746822327113	122.91516334511307	11.785714285714286	279.42857142857144	289.1428571428571
538003560	1441067188	30.980755972122388	122.91510585062677	11.780952380952382	279.5714285714286	289.19047619047615
538003560	1441067189	30.98076485402502	122.91505011142458	11.776190476190477	279.7142857142857	289.23809523809524
538003560	1441067190	30.980773544592452	122.91499576353364	11.771428571428572	279.85714285714283	289.2857142857143
538003560	1441067191	30.980782120381438	122.91494244298075	11.766666666666667	280.0	289.3333333333333
538003560	1441067192	30.980790657948162	122.9148897857924	11.761904761904763	280.1428571428571	289.3809523809524
538003560	1441067193	30.980799233848114	122.91483742799483	11.757142857142858	280.2857142857143	289.42857142857144
538003560	1441067194	30.980807924636256	122.91478500561388	11.752380952380953	280.42857142857144	289.4761904761905
538003560	1441067195	30.980816806866944	122.91473215467524	11.747619047619047	280.57142857142856	289.5238095238096
538003560	1441067196	30.980825957093888	122.91467851120413	11.742857142857142	280.7142857142857	289.57142857142856
538003560	1441067197	30.980835451870227	122.91462371122556	11.738095238095237	280.8571428571429	289.6190476190476
538003560	1441067198	30.980845367748458	122.91456739076418	11.733333333333333	281.0	289.6666666666667
538003560	1441067199	30.980855781280386	122.91450918584424	11.728571428571428	281.14285714285717	289.7142857142857
538003560	1441067200	30.98086676901705	122.91444873248965	11.723809523809523	281.2857142857143	289.76190476190476
538003560	1441067201	30.980878407508772	122.91438566672387	11.719047619047618	281.42857142857144	289.80952380952385
538003560	1441067202	30.98089077330496	122.91431962456984	11.714285714285714	281.57142857142856	289.8571428571429
538003560	1441067203	30.980903942954118	122.91425024205006	11.709523809523809	281.7142857142857	289.9047619047619
538003560	1441067204	30.98091799300366	122.91417715518635	11.704761904761904	281.8571428571429	289.952380952381
538003560	1441067205	30.980933	122.91410000000002	11.7	282.0	290.0
538003560	1441067206	30.980948984581204	122.9140186930705	11.7	282.0	290.0
538003560	1441067207	30.980965743757565	122.91393427321293	11.7	282.0	290.0
538003560	1441067208	30.980983018635165	122.91384805980289	11.7	282.0	290.0
538003560	1441067209	30.981000550323493	122.91376137221769	11.7	282.0	290.0
538003560	1441067210	30.981018079935577	122.91367552983651	11.7	282.0	290.0
538003560	1441067211	30.981035348587916	122.91359185204044	11.7	282.0	290.0
538003560	1441067212	30.98105209740039	122.91351165821236	11.7	282.0	290.0
538003560	1441067213	30.981068067495904	122.91343626773684	11.7	282.0	290.0
538003560	1441067214	30.98108300000001	122.913367	11.7	282.0	290.0
538003560	1441067215	30.98109670761208	122.91330478408113	11.7	282.1818181818182	290.0
538003560	1441067216	30.981109289318624	122.91324898782783	11.7	282.3636363636364	290.0
538003560	1441067217	30.981120915675504	122.91319858877851	11.7	282.54545454545456	290.0
538003560	1441067218	30.981131757236128	122.91315256447035	11.7	282.72727272727275	290.0
538003560	1441067219	30.98114198455199	122.9131098924395	11.7	282.9090909090909	290.0
538003560	1441067220	30.981151768172882	122.9130695502212	11.7	283.0909090909091	290.0
538003560	1441067221	30.98116127864716	122.91303051534994	11.7	283.27272727272725	290.0
538003560	1441067222	30.98117068652184	122.91299176535945	11.7	283.45454545454544	290.0
538003560	1441067223	30.98118016234276	122.91295227778284	11.7	283.6363636363636	290.0
538003560	1441067224	30.981189876654412	122.91291103015247	11.7	283.8181818181818	290.0
538003560	1441067225	30.981199999999994	122.912867	11.7	284.0	290.0
538003560	1441067226	30.98121067467178	122.91281938313986	11.709999999999999	284.0	290.0
538003560	1441067227	30.98122192996348	122.91276824852004	11.719999999999999	284.0	290.0
538003560	1441067228	30.981233766919438	122.91271388337202	11.73	284.0	290.0
538003560	1441067229	30.981246186584254	122.91265657492735	11.74	284.0	290.0
538003560	1441067230	30.98125919000281	122.91259661041755	11.75	284.0	290.0
538003560	1441067231	30.98127277822032	122.91253427707419	11.76	284.0	290.0
538003560	1441067232	30.98128695228243	122.91246986212897	11.77	284.0	290.0
538003560	1441067233	30.981301713235244	122.91240365281361	11.780000000000001	284.0	290.0
538003560	1441067234	30.981317062125378	122.91233593635997	11.790000000000001	284.0	290.0
538003560	1441067235	30.981333	122.912267	11.8	284.0	290.0
538003560	1441067236	30.981349500309697	122.91219714595834	11.8	284.0	290.0
538003560	1441067237	30.981366426117308	122.91212673642993	11.8	284.0	290.0
538003560	1441067238	30.981383612889292	122.91205614860294	11.8	284.0	290.0
538003560	1441067239	30.981400896093003	122.91198575966622	11.8	284.0	290.0
538003560	1441067240	30.981418111196547	122.91191594680943	11.8	284.0	290.0
538003560	1441067241	30.981435093668914	122.91184708722297	11.8	284.0	290.0
538003560	1441067242	30.981451678979813	122.9117795580979	11.8	284.0	290.0
538003560	1441067243	30.981467702599776	122.9117137366261	11.8	284.0	290.0
538003560	1441067244	30.981483	122.91165	11.8	284.0	290.0
538003560	1441067245	30.981497452268023	122.91158860417	11.8	284.0	290.0909090909091
538003560	1441067246	30.981511122954128	122.91152932011624	11.8	284.0	290.1818181818182
538003560	1441067247	30.981524121223618	122.91147179757564	11.8	284.0	290.2727272727273
538003560	1441067248	30.981536556241107	122.91141568628466	11.8	284.0	290.36363636363643
538003560	1441067249	30.98154853717051	122.91136063597921	11.8	284.0	290.45454545454544
538003560	1441067250	30.981560173175126	122.91130629639481	11.8	284.0	290.54545454545456
538003560	1441067251	30.981571573417654	122.91125231726645	11.8	284.0	290.6363636363636
538003560	1441067252	30.9815828470602	122.9111983483288	11.8	284.0	290.72727272727275
538003560	1441067253	30.98159410326425	122.91114403931604	11.8	284.0	290.81818181818187
538003560	1441067254	30.98160545119075	122.91108903996198	11.8	284.0	290.90909090909093
538003560	1441067255	30.981617	122.911033	11.8	284.0	291.0
538003560	1441067256	30.98162884129992	122.91097564785493	11.8	284.0	290.90000000000003
538003560	1441067257	30.981640996490963	122.91091702671862	11.8	284.0	290.8
538003560	1441067258	30.98165346942195	122.91085725847485	11.8	284.0	290.70000000000005
538003560	1441067259	30.98166626394188	122.91079646500735	11.8	284.0	290.6
538003560	1441067260	30.981679383899966	122.91073476819994	11.8	284.0	290.50000000000006
538003560	1441067261	30.981692833145605	122.91067228993646	11.8	284.0	290.4
538003560	1441067262	30.981706615528456	122.91060915210079	11.8	284.0	290.3
538003560	1441067263	30.981720734898357	122.91054547657684	11.8	284.0	290.2
538003560	1441067264	30.981735195105436	122.91048138524856	11.8	284.0	290.1
538003560	1441067265	30.981750000000005	122.91041700000001	11.8	284.0	290.0
538003560	1441067266	30.981765145865175	122.91035242566582	11.8	284.05263157894734	290.0
538003560	1441067267	30.981780598714334	122.91028769888312	11.8	284.10526315789474	290.0
538003560	1441067268	30.981796316993453	122.91022283923965	11.8	284.1578947368421	290.0
538003560	1441067269	30.981812259148533	122.91015786632335	11.8	284.2105263157895	290.0
538003560	1441067270	30.981828383625626	122.91009279972225	11.8	284.2631578947368	290.0
538003560	1441067271	30.981844648870826	122.91002765902451	11.8	284.3157894736842	290.0
538003560	1441067272	30.98186101333027	122.9099624638184	11.8	284.36842105263156	290.0
538003560	1441067273	30.9818774354501	122.9098972336923	11.8	284.4210526315789	290.0
538003560	1441067274	30.98189387367656	122.90983198823483	11.8	284.4736842105263	290.0
538003560	1441067275	30.981910286455896	122.9097667470346	11.8	284.5263157894737	290.0
538003560	1441067276	30.981926632234362	122.90970152968036	11.8	284.57894736842104	290.0
538003560	1441067277	30.98194286945835	122.90963635576112	11.8	284.6315789473684	290.0
538003560	1441067278	30.981958956574175	122.90957124486584	11.8	284.6842105263158	290.0
538003560	1441067279	30.981974852028273	122.90950621658374	11.8	284.7368421052632	290.0
538003560	1441067280	30.981990514267093	122.90944129050408	11.8	284.7894736842105	290.0
538003560	1441067281	30.982005901737125	122.90937648621625	11.8	284.84210526315786	290.0
538003560	1441067282	30.9820209728849	122.90931182330985	11.8	284.8947368421052	290.0
538003560	1441067283	30.982035686156998	122.90924732137451	11.8	284.9473684210526	290.0
538003560	1441067284	30.982050000000008	122.90918299999998	11.8	285.0	290.0
538003560	1441067285	30.982063893832485	122.90911887474941	11.8	285.0	290.0
538003560	1441067286	30.98207743096065	122.90905494507864	11.8	285.0	290.0
538003560	1441067287	30.98209069566258	122.90899120641652	11.8	285.0	290.0
538003560	1441067288	30.98210377221639	122.90892765419167	11.8	285.0	290.0
538003560	1441067289	30.982116744900125	122.90886428383253	11.8	285.0	290.0
538003560	1441067290	30.982129697991894	122.90880109076721	11.8	285.0	290.0
538003560	1441067291	30.982142715769708	122.9087380704237	11.8	285.0	290.0
538003560	1441067292	30.98215588251164	122.90867521822967	11.8	285.0	290.0
538003560	1441067293	30.982169282495736	122.90861252961271	11.8	285.0	290.0
538003560	1441067294	30.982182999999992	122.90855	11.8	285.0	290.0
538003560	1441067295	30.98219709612262	122.90848762537559	11.8	285.0	290.0
538003560	1441067296	30.98221153924256	122.9084254039509	11.8	285.0	290.0
538003560	1441067297	30.982226274558943	122.90836333449457	11.8	285.0	290.0
538003560	1441067298	30.98224124727089	122.9083014157752	11.8	285.0	290.0
538003560	1441067299	30.982256402577526	122.90823964656165	11.8	285.0	290.0
538003560	1441067300	30.98227168567795	122.90817802562292	11.8	285.0	290.0
538003560	1441067301	30.982287041771297	122.90811655172804	11.8	285.0	290.0
538003560	1441067302	30.98230241605668	122.90805522364633	11.8	285.0	290.0
538003560	1441067303	30.982317753733206	122.90799404014714	11.8	285.0	290.0
538003560	1441067304	30.982333	122.90793300000001	11.8	285.0	290.0
538003560	1441067305	30.982348110414474	122.90787210093582	11.802439024390244	285.0	290.0
538003560	1441067306	30.982363081967392	122.9078113365303	11.804878048780488	285.0	290.0
538003560	1441067307	30.9823779220078	122.90775069932043	11.807317073170733	285.0	290.0
538003560	1441067308	30.982392637884736	122.90769018184311	11.809756097560976	285.0	290.0
538003560	1441067309	30.982407236947218	122.90762977663525	11.81219512195122	285.0	290.0
538003560	1441067310	30.982421726544285	122.90756947623373	11.814634146341463	285.0	290.0
538003560	1441067311	30.982436114024896	122.9075092731754	11.817073170731708	285.0	290.0
538003560	1441067312	30.982450406738078	122.9074491599971	11.819512195121952	285.0	290.0
538003560	1441067313	30.982464612032754	122.90738912923563	11.821951219512195	285.0	290.0
538003560	1441067314	30.98247873725792	122.90732917342774	11.824390243902439	285.0	290.0
538003560	1441067315	30.982492789762485	122.90726928511022	11.826829268292684	285.0	290.0
538003560	1441067316	30.98250677689541	122.90720945681981	11.829268292682928	285.0	290.0
538003560	1441067317	30.982520706005563	122.90714968109323	11.831707317073171	285.0	290.0
538003560	1441067318	30.982534584441865	122.90708995046714	11.834146341463414	285.0	290.0
538003560	1441067319	30.982548419553222	122.90703025747821	11.83658536585366	285.0	290.0
538003560	1441067320	30.982562218688475	122.90697059466311	11.839024390243903	285.0	290.0
538003560	1441067321	30.982575989196476	122.90691095455846	11.841463414634147	285.0	290.0
538003560	1441067322	30.982589738426093	122.90685132970086	11.84390243902439	285.0	290.0
538003560	1441067323	30.982603473726147	122.90679171262686	11.846341463414635	285.0	290.0
538003560	1441067324	30.98261720244544	122.90673209587302	11.848780487804879	285.0	290.0
538003560	1441067325	30.982630931932793	122.90667247197591	11.851219512195122	285.0	290.0
538003560	1441067326	30.982644669536967	122.90661283347198	11.853658536585366	285.0	290.0
538003560	1441067327	30.982658422606757	122.9065531728978	11.856097560975611	285.0	290.0
538003560	1441067328	30.982672198490906	122.90649348278977	11.858536585365854	285.0	290.0
538003560	1441067329	30.9826860045382	122.90643375568433	11.860975609756098	285.0	290.0
538003560	1441067330	30.9826998480973	122.90637398411792	11.863414634146341	285.0	290.0
538003560	1441067331	30.982713736516992	122.90631416062693	11.865853658536587	285.0	290.0
538003560	1441067332	30.98272767714593	122.90625427774775	11.86829268292683	285.0	290.0
538003560	1441067333	30.982741677332832	122.90619432801674	11.870731707317074	285.0	290.0
538003560	1441067334	30.982755744426385	122.90613430397016	11.873170731707317	285.0	290.0
538003560	1441067335	30.982769885775213	122.9060741981444	11.875609756097562	285.0	290.0
538003560	1441067336	30.982784108727984	122.90601400307568	11.878048780487806	285.0	290.0
538003560	1441067337	30.98279842063334	122.90595371130031	11.88048780487805	285.0	290.0
538003560	1441067338	30.98281282883988	122.90589331535448	11.882926829268293	285.0	290.0
538003560	1441067339	30.98282734069621	122.9058328077744	11.885365853658538	285.0	290.0
538003560	1441067340	30.98284196355093	122.9057721810963	11.887804878048781	285.0	290.0
538003560	1441067341	30.982856704752628	122.9057114278563	11.890243902439025	285.0	290.0
538003560	1441067342	30.98287157164983	122.90565054059057	11.892682926829268	285.0	290.0
538003560	1441067343	30.982886571591106	122.90558951183525	11.895121951219513	285.0	290.0
538003560	1441067344	30.982901711924992	122.90552833412634	11.897560975609757	285.0	290.0
538003560	1441067345	30.98291699999999	122.905467	11.9	285.0	290.0
538003560	1441067346	30.98293243054141	122.90540550857844	11.9	285.0	290.0
538003560	1441067347	30.982947947781746	122.90534388532892	11.9	285.0	290.0
538003560	1441067348	30.982963483330327	122.90528216230501	11.9	285.0	290.0
538003560	1441067349	30.98297896879661	122.90522037156053	11.9	285.0	290.0
538003560	1441067350	30.982994335790007	122.90515854514949	11.9	285.0	290.0
538003560	1441067351	30.983009515920088	122.9050967151261	11.9	285.0	290.0
538003560	1441067352	30.98302444079643	122.90503491354477	11.9	285.0	290.0
538003560	1441067353	30.983039042028707	122.90497317246009	11.9	285.0	290.0
538003560	1441067354	30.98305325122664	122.90491152392684	11.9	285.0	290.0
538003560	1441067355	30.983067	122.90485000000001	11.9	285.0	290.0
538003560	1441067356	30.98308025584019	122.90478860106872	11.9	285.0	290.0
538003560	1441067357	30.983093129764814	122.90472720085774	11.9	285.0	290.0
538003560	1441067358	30.983105768672704	122.90466564142535	11.9	285.0	290.0
538003560	1441067359	30.983118319462452	122.90460376482943	11.9	285.0	290.0
538003560	1441067360	30.983130929032303	122.90454141312736	11.9	285.0	290.0
538003560	1441067361	30.98314374428022	122.90447842837607	11.9	285.0	290.0
538003560	1441067362	30.98315691210381	122.904414652632	11.9	285.0	290.0
538003560	1441067363	30.983170579400376	122.90434992795109	11.9	285.0	290.0
538003560	1441067364	30.983184893066905	122.90428409638878	11.9	285.0	290.0
538003560	1441067365	30.983200000000007	122.904217	11.9	285.0	290.0
538003560	1441067366	30.983215984136425	122.90414857664915	11.9	285.0	290.11111111111114
538003560	1441067367	30.983232677575103	122.90407914744091	11.9	285.0	290.22222222222223
538003560	1441067368	30.983249849456264	122.90400912929078	11.9	285.0	290.33333333333337
538003560	1441067369	30.983267268920965	122.90393893911525	11.9	285.0	290.44444444444446
538003560	1441067370	30.983284705111277	122.90386899383171	11.9	285.0	290.5555555555556
538003560	1441067371	30.983301927170103	122.9037997103586	11.9	285.0	290.6666666666667
538003560	1441067372	30.983318704241245	122.90373150561528	11.9	285.0	290.77777777777777
538003560	1441067373	30.98333480546939	122.90366479652204	11.9	285.0	290.8888888888889
538003560	1441067374	30.98335000000001	122.9036	11.9	285.0	291.0
538003560	1441067375	30.983364125894962	122.90353740847277	11.9	284.9090909090909	291.0909090909091
538003560	1441067376	30.983377296878597	122.90347681637051	11.9	284.8181818181818	291.1818181818182
538003560	1441067377	30.983389695590244	122.90341789362444	11.9	284.7272727272727	291.2727272727273
538003560	1441067378	30.983401504668542	122.90336031016496	11.9	284.6363636363636	291.3636363636364
538003560	1441067379	30.98341290675149	122.90330373592185	11.9	284.54545454545456	291.45454545454544
538003560	1441067380	30.983424084476482	122.90324784082433	11.9	284.45454545454544	291.54545454545456
538003560	1441067381	30.983435220480303	122.90319229480095	11.9	284.3636363636364	291.6363636363636
538003560	1441067382	30.983446497399207	122.90313676777969	11.9	284.27272727272725	291.72727272727275
538003560	1441067383	30.983458097868827	122.90308092968799	11.9	284.1818181818182	291.8181818181818
538003560	1441067384	30.983470204524252	122.9030244504527	11.9	284.0909090909091	291.9090909090909
538003560	1441067385	30.983483000000007	122.90296700000002	11.9	284.0	292.0
538003560	1441067386	30.983496610910564	122.90290833179328	11.91	284.0	292.2
538003560	1441067387	30.983510939792655	122.90284853344663	11.92	284.0	292.4
538003560	1441067388	30.983525833163903	122.9027877761122	11.93	284.0	292.6
538003560	1441067389	30.983541137542147	122.90272623094273	11.94	284.0	292.8
538003560	1441067390	30.98355669944558	122.9026640690913	11.95	284.0	293.0
538003560	1441067391	30.98357236539271	122.90260146171155	11.96	284.0	293.2
538003560	1441067392	30.98358798190237	122.90253857995766	11.97	284.0	293.4
538003560	1441067393	30.983603395493756	122.90247559498422	11.98	284.0	293.6
538003560	1441067394	30.98361845268635	122.90241267794643	11.99	284.0	293.8
538003560	1441067395	30.983632999999994	122.90235	12.0	284.0	294.0
538003560	1441067396	30.983646934290732	122.90228767527624	12.0	284.0	294.2
538003560	1441067397	30.983660353758097	122.90222558980757	12.0	284.0	294.40000000000003
538003560	1441067398	30.983673406937204	122.90216357260113	12.0	284.0	294.6
538003560	1441067399	30.98368624236286	122.90210145266362	12.0	284.0	294.79999999999995
538003560	1441067400	30.983699008569506	122.90203905900124	12.0	284.0	294.99999999999994
538003560	1441067401	30.98371185409126	122.90197622061973	12.0	284.0	295.2
538003560	1441067402	30.983724927461925	122.90191276652436	12.0	284.0	295.4
538003560	1441067403	30.98373837721496	122.90184852571986	12.0	284.0	295.59999999999997
538003560	1441067404	30.983752351883403	122.9017833272105	12.0	284.0	295.8
538003560	1441067405	30.983767000000004	122.901717	12.0	284.0	296.0
538003560	1441067406	30.98378242121845	122.90164946249682	12.0	284.0909090909091	296.1818181818182
538003560	1441067407	30.98379851967787	122.90158099073032	12.0	284.1818181818182	296.3636363636364
538003560	1441067408	30.983815150639405	122.90151195013561	12.0	284.27272727272725	296.54545454545456
538003560	1441067409	30.98383216936497	122.90144270614854	12.0	284.3636363636364	296.72727272727275
538003560	1441067410	30.98384943111725	122.90137362420556	12.0	284.45454545454544	296.9090909090909
538003560	1441067411	30.983866791159745	122.9013050697438	12.0	284.54545454545456	297.0909090909091
538003560	1441067412	30.983884104756704	122.90123740820108	12.0	284.6363636363636	297.27272727272725
538003560	1441067413	30.983901227173142	122.9011710050159	12.0	284.7272727272727	297.45454545454544
538003560	1441067414	30.983918013674792	122.90110622562739	12.0	284.8181818181818	297.6363636363636
538003560	1441067415	30.98393431952805	122.90104343547533	12.0	284.9090909090909	297.8181818181818
538003560	1441067416	30.983949999999997	122.90098300000001	12.0	285.0	298.0
538003560	1441067417	30.98396497057633	122.90092511682512	12.0	285.1111111111111	298.22222222222223
538003560	1441067418	30.983979387615097	122.90086931230555	12.0	285.22222222222223	298.4444444444444
538003560	1441067419	30.98399346769138	122.90081494497814	12.0	285.3333333333333	298.66666666666663
538003560	1441067420	30.98400742737909	122.9007613733788	12.0	285.4444444444444	298.88888888888886
538003560	1441067421	30.984021483251045	122.90070795604261	12.0	285.5555555555556	299.11111111111114
538003560	1441067422	30.984035851879003	122.90065405150376	12.0	285.6666666666667	299.33333333333337
538003560	1441067423	30.98405074983364	122.90059901829561	12.0	285.7777777777778	299.5555555555556
538003560	1441067424	30.984066393684518	122.90054221495056	12.0	285.8888888888889	299.77777777777777
538003560	1441067425	30.984083000000002	122.900483	12.0	286.0	300.0
538003560	1441067426	30.984100716879283	122.90042094083257	11.99090909090909	286.1818181818182	300.2727272727273
538003560	1441067427	30.98411941854951	122.9003564402697	11.981818181818182	286.36363636363643	300.54545454545456
538003560	1441067428	30.984138910770817	122.90029010999179	11.972727272727273	286.54545454545456	300.8181818181818
538003560	1441067429	30.984158999304515	122.90022256168011	11.963636363636363	286.72727272727275	301.0909090909091
538003560	1441067430	30.984179489913107	122.90015440701697	11.954545454545455	286.9090909090909	301.3636363636364
538003560	1441067431	30.98420018836043	122.90008625768574	11.945454545454545	287.0909090909091	301.6363636363636
538003560	1441067432	30.98422090041157	122.90001872537084	11.936363636363637	287.2727272727273	301.9090909090909
538003560	1441067433	30.9842414318329	122.89995242175779	11.927272727272728	287.45454545454544	302.1818181818182
538003560	1441067434	30.984261588392066	122.89988795853313	11.918181818181818	287.6363636363636	302.45454545454544
538003560	1441067435	30.984281175857816	122.89982594738437	11.90909090909091	287.8181818181818	302.7272727272727
538003560	1441067436	30.9843	122.89976700000001	11.9	288.0	303.0
538003560	1441067437	30.984317954354054	122.89971146432264	11.9	288.22222222222223	303.22222222222223
538003560	1441067438	30.98433528351404	122.89965863330775	11.9	288.44444444444446	303.4444444444444
538003560	1441067439	30.98435231983713	122.8996075361629	11.9	288.6666666666667	303.66666666666663
538003560	1441067440	30.98436939567881	122.89955720209404	11.9	288.88888888888886	303.88888888888886
538003560	1441067441	30.984386843393082	122.89950666030579	11.9	289.11111111111114	304.11111111111114
538003560	1441067442	30.98440499533236	122.89945494000138	11.9	289.33333333333337	304.33333333333337
538003560	1441067443	30.984424183847484	122.89940107038254	11.9	289.5555555555556	304.55555555555554
538003560	1441067444	30.984444741287632	122.89934408064931	11.9	289.7777777777778	304.77777777777777
538003560	1441067445	30.98446699999999	122.899283	11.9	290.0	305.0
538003560	1441067446	30.984491169056085	122.89921720701393	11.9	290.2	305.3
538003560	1441067447	30.984516964432185	122.89914747780223	11.9	290.4	305.6
538003560	1441067448	30.9845439788327	122.89907493786089	11.9	290.6	305.9
538003560	1441067449	30.984571804964304	122.89900071268804	11.9	290.8	306.20000000000005
538003560	1441067450	30.9846000355362	122.89892592778428	11.9	291.0	306.5
538003560	1441067451	30.984628263260152	122.89885170865277	11.9	291.2	306.8
538003560	1441067452	30.984656080850534	122.89877918079921	11.9	291.4	307.1
538003560	1441067453	30.984683081024183	122.89870946973184	11.9	291.6	307.40000000000003
538003560	1441067454	30.984708856500287	122.89864370096124	11.9	291.8	307.70000000000005
538003560	1441067455	30.984733000000002	122.898583	11.9	292.0	308.0
538003560	1441067456	30.98475524217138	122.89852812303009	11.88	292.3	308.1
538003560	1441067457	30.984775865363755	122.89847834890367	11.86	292.6	308.2
538003560	1441067458	30.98479528984968	122.89843258713852	11.84	292.9	308.3
538003560	1441067459	30.98481393589974	122.89838974725023	11.82	293.20000000000005	308.4
538003560	1441067460	30.984832223782764	122.89834873875273	11.8	293.5	308.50000000000006
538003560	1441067461	30.98485057376611	122.89830847115823	11.78	293.8	308.6
538003560	1441067462	30.984869406115692	122.89826785397746	11.76	294.1	308.70000000000005
538003560	1441067463	30.984889141096097	122.89822579671953	11.74	294.40000000000003	308.8
538003560	1441067464	30.984910198970375	122.89818120889186	11.719999999999999	294.70000000000005	308.90000000000003
538003560	1441067465	30.984933	122.89813300000002	11.7	295.0	309.0
538003560	1441067466	30.984957837431654	122.89808039147043	11.7	295.2727272727273	309.0909090909091
538003560	1441067467	30.98498449645944	122.89802385242088	11.7	295.54545454545456	309.1818181818182
538003560	1441067468	30.985012635265292	122.89796416389305	11.7	295.81818181818187	309.2727272727273
538003560	1441067469	30.985041912032333	122.89790210693013	11.7	296.0909090909091	309.3636363636364
538003560	1441067470	30.98507198494505	122.89783846257689	11.7	296.3636363636364	309.45454545454544
538003560	1441067471	30.98510251218933	122.89777401187992	11.7	296.6363636363636	309.54545454545456
538003560	1441067472	30.98513315195267	122.89770953588763	11.7	296.9090909090909	309.6363636363636
538003560	1441067473	30.98516356242411	122.89764581565039	11.7	297.1818181818182	309.72727272727275
538003560	1441067474	30.985193401794206	122.89758363222037	11.7	297.45454545454544	309.8181818181818
538003560	1441067475	30.98522232825503	122.89752376665167	11.7	297.7272727272727	309.9090909090909
538003560	1441067476	30.985250000000004	122.89746699999999	11.7	298.0	310.0
538003560	1441067477	30.985276186080487	122.89741387405564	11.688888888888888	298.1111111111111	310.0
538003560	1441067478	30.985301098975235	122.89736397354154	11.677777777777777	298.22222222222223	310.0
538003560	1441067479	30.98532506201874	122.89731664391223	11.666666666666666	298.3333333333333	310.0
538003560	1441067480	30.985348398544325	122.89727123062083	11.655555555555555	298.4444444444444	310.0
538003560	1441067481	30.98537143188422	122.89722707911909	11.644444444444444	298.5555555555556	310.0
538003560	1441067482	30.985394485369774	122.89718353485746	11.633333333333333	298.6666666666667	310.0
538003560	1441067483	30.985417882331397	122.8971399432853	11.622222222222222	298.7777777777778	310.0
538003560	1441067484	30.985441946098604	122.89709564985053	11.61111111111111	298.8888888888889	310.0
538003560	1441067485	30.985466999999996	122.89705000000001	11.6	299.0	310.0
538003560	1441067486	30.98549328312212	122.89700248898022	11.6	299.16666666666674	310.0
538003560	1441067487	30.985520697586608	122.89695321124142	11.6	299.33333333333337	310.0
538003560	1441067488	30.985549061274178	122.89690241103533	11.6	299.5	310.0
538003560	1441067489	30.985578192065894	122.89685033261424	11.6	299.6666666666667	310.0
538003560	1441067490	30.985607907843153	122.8967972202311	11.6	299.83333333333337	310.0
538003560	1441067491	30.985638026487727	122.89674331813941	11.6	300.0	310.0
538003560	1441067492	30.985668365881832	122.89668887059351	11.6	300.16666666666663	310.0
538003560	1441067493	30.985698743908014	122.89663412184836	11.6	300.33333333333337	310.0
538003560	1441067494	30.985728978449288	122.89657931615966	11.6	300.50000000000006	310.0
538003560	1441067495	30.98575888738909	122.8965246977838	11.6	300.6666666666667	310.0
538003560	1441067496	30.98578828861124	122.89647051097799	11.6	300.8333333333333	310.0
538003560	1441067497	30.985817	122.896417	11.6	301.0	310.0
538003560	1441067498	30.985844937090054	122.89636429279425	11.6	301.125	310.0
538003560	1441067499	30.985872406016302	122.89631205204867	11.6	301.25	310.0
538003560	1441067500	30.985899810563005	122.89625982413574	11.6	301.375	310.0
538003560	1441067501	30.985927554513694	122.89620715542664	11.6	301.5	310.0
538003560	1441067502	30.985956041651153	122.89615359229109	11.6	301.625	310.0
538003560	1441067503	30.985985675757384	122.89609868109727	11.6	301.75	310.0
538003560	1441067504	30.986016860613553	122.89604196821192	11.6	301.875	310.0
538003560	1441067505	30.98605	122.89598300000002	11.6	302.0	310.0
538003560	1441067506	30.986085336971158	122.89592152034918	11.6	302.09999999999997	310.0
538003560	1441067507	30.986122471681732	122.89585806324443	11.6	302.2	310.0
538003560	1441067508	30.986160843562622	122.89579336019736	11.6	302.29999999999995	310.0
538003560	1441067509	30.986199892046198	122.89572814272204	11.6	302.4	310.0
538003560	1441067510	30.986239056566287	122.89566314233525	11.6	302.5	310.0
538003560	1441067511	30.986277776558225	122.89559909055642	11.6	302.6	310.0
538003560	1441067512	30.986315491458782	122.89553671890769	11.6	302.7	310.0
538003560	1441067513	30.986351640706136	122.89547675891374	11.6	302.8	310.0
538003560	1441067514	30.986385663739682	122.89541994210151	11.6	302.9	310.0
538003560	1441067515	30.986417	122.895367	11.6	303.0	310.0
538003560	1441067516	30.98644527966171	122.89531840251568	11.6	303.0	310.1
538003560	1441067517	30.986470895832376	122.8952735730587	11.6	303.0	310.2
538003560	1441067518	30.986494432351453	122.89523167341272	11.6	303.0	310.3
538003560	1441067519	30.986516473057023	122.89519186535911	11.6	303.0	310.4
538003560	1441067520	30.986537601785972	122.89515331067726	11.6	303.0	310.5
538003560	1441067521	30.986558402374165	122.89511517114472	11.6	303.0	310.6
538003560	1441067522	30.98657945865642	122.89507660853742	11.6	303.0	310.7
538003560	1441067523	30.986601354466497	122.89503678462958	11.6	303.0	310.8
538003560	1441067524	30.98662467363719	122.89499486119362	11.6	303.0	310.9
538003560	1441067525	30.986650000000004	122.89495	11.6	303.0	311.0
538003560	1441067526	30.986677758283246	122.89490159041637	11.6	303.09999999999997	311.0
538003560	1441067527	30.986707736806654	122.89484993220687	11.6	303.2	311.0
538003560	1441067528	30.986739564788518	122.89479555273579	11.6	303.3	311.0
538003560	1441067529	30.986772871447787	122.89473897936858	11.6	303.40000000000003	311.0
538003560	1441067530	30.986807286004233	122.8946807394721	11.6	303.5	311.0
538003560	1441067531	30.986842437678483	122.89462136041465	11.6	303.6	311.0
538003560	1441067532	30.986877955692126	122.89456136956623	11.6	303.7	311.0
538003560	1441067533	30.98691346926774	122.89450129429848	11.6	303.8	311.0
538003560	1441067534	30.986948607628857	122.89444166198471	11.6	303.90000000000003	311.0
538003560	1441067535	30.986983	122.89438300000002	11.6	304.0	311.0
538003560	1441067536	30.98701635428275	122.89432573694985	11.6	304.0	310.9
538003560	1441067537	30.987048693083526	122.89426990635606	11.6	304.0	310.8
538003560	1441067538	30.98708011768478	122.89421544296894	11.6	304.0	310.7
538003560	1441067539	30.987110729368784	122.89416228153854	11.6	304.0	310.6
538003560	1441067540	30.987140629417684	122.89411035681442	11.6	304.0	310.5
538003560	1441067541	30.98716991911343	122.89405960354583	11.6	304.0	310.4
538003560	1441067542	30.98719869973789	122.89400995648168	11.6	304.0	310.3
538003560	1441067543	30.98722707257276	122.89396135037055	11.6	304.0	310.2
538003560	1441067544	30.98725513889965	122.89391371996065	11.6	304.0	310.1
538003560	1441067545	30.987282999999994	122.89386700000001	11.6	304.0	310.0
538003560	1441067546	30.987310753478685	122.89382109179702	11.6	304.0	310.0
538003560	1441067547	30.987338482234495	122.89377576290289	11.6	304.0	310.0
538003560	1441067548	30.98736626548934	122.89373074742913	11.6	304.0	310.0
538003560	1441067549	30.987394182464772	122.89368577948676	11.6	304.0	310.0
538003560	1441067550	30.987422312381984	122.8936405931864	11.6	304.0	310.0
538003560	1441067551	30.987450734461763	122.8935949226382	11.6	304.0	310.0
538003560	1441067552	30.98747952792457	122.8935485019518	11.6	304.0	310.0
538003560	1441067553	30.987508771990402	122.89350106523638	11.6	304.0	310.0
538003560	1441067554	30.987538545878877	122.8934523466006	11.6	304.0	310.0
538003560	1441067555	30.987568928809168	122.89340208015261	11.6	304.0	310.0
538003560	1441067556	30.9876	122.89335	11.6	304.0	310.0
538003560	1441067557	30.98763180618186	122.89329594616238	11.6	304.0	310.0
538003560	1441067558	30.98766426413418	122.89324018230975	11.6	304.0	310.0
538003560	1441067559	30.987697258149222	122.89318307802519	11.6	304.0	310.0
538003560	1441067560	30.98773067251977	122.89312500289263	11.6	304.0	310.0
538003560	1441067561	30.987764391539308	122.89306632649668	11.6	304.0	310.0
538003560	1441067562	30.98779829950197	122.89300741842283	11.6	304.0	310.0
538003560	1441067563	30.987832280702534	122.89294864825726	11.6	304.0	310.0
538003560	1441067564	30.987866219436494	122.89289038558704	11.6	304.0	310.0
538003560	1441067565	30.987899999999996	122.892833	11.6	304.0	310.0
538003560	1441067566	30.98793352003824	122.89277678939149	11.61	304.0	310.0
538003560	1441067567	30.9879667305905	122.89272176488417	11.62	304.0	310.0
538003560	1441067568	30.98799959604438	122.89266786590758	11.629999999999999	304.0	310.0
538003560	1441067569	30.98803208078736	122.89261503189111	11.639999999999999	304.0	310.0
538003560	1441067570	30.988064149206803	122.89256320226421	11.649999999999999	304.0	310.0
538003560	1441067571	30.988095765689934	122.8925123164562	11.66	304.0	310.0
538003560	1441067572	30.988126894623864	122.8924623138965	11.67	304.0	310.0
538003560	1441067573	30.9881575003956	122.89241313401436	11.68	304.0	310.0
538003560	1441067574	30.988187547392055	122.89236471623913	11.69	304.0	310.0
538003560	1441067575	30.98821699999999	122.89231700000002	11.7	304.0	310.0
538003560	1441067576	30.98824584668056	122.89226991220406	11.7	304.0	310.0
538003560	1441067577	30.98827417219249	122.8922233296692	11.7	304.0	310.0
538003560	1441067578	30.988302085368783	122.8921771166908	11.7	304.0	310.0
538003560	1441067579	30.988329695042214	122.89213113756387	11.7	304.0	310.0
538003560	1441067580	30.98835711004534	122.89208525658302	11.7	304.0	310.0
538003560	1441067581	30.988384439210606	122.8920393380425	11.7	304.0	310.0
538003560	1441067582	30.988411791370165	122.89199324623621	11.7	304.0	310.0
538003560	1441067583	30.988439275356036	122.89194684545767	11.7	304.0	310.0
538003560	1441067584	30.988467	122.89190000000002	11.7	304.0	310.0
538003560	1441067585	30.988495059618806	122.89185259107045	11.7	304.0	310.0
538003560	1441067586	30.98852349046963	122.89180456753337	11.7	304.0	310.0
538003560	1441067587	30.98855231429471	122.8917558951674	11.7	304.0	310.0
538003560	1441067588	30.988581552836223	122.89170653975108	11.7	304.0	310.0
538003560	1441067589	30.98861122783629	122.89165646706293	11.7	304.0	310.0
538003560	1441067590	30.988641361036965	122.89160564288125	11.7	304.0	310.0
538003560	1441067591	30.988671974180235	122.89155403298426	11.7	304.0	310.0
538003560	1441067592	30.98870308900802	122.8915016031501	11.7	304.0	310.0
538003560	1441067593	30.98873472726215	122.8914483191568	11.7	304.0	310.0
538003560	1441067594	30.988766910684397	122.89139414678218	11.7	304.0	310.0
538003560	1441067595	30.988799661016483	122.89133905180402	11.7	304.0	310.0
538003560	1441067596	30.988832999999996	122.891283	11.7	304.0	310.0
538003560	1441067597	30.988866931368836	122.89122598481565	11.7	304.0	310.0
538003560	1441067598	30.98890138682638	122.89116811036894	11.7	304.0	310.0
538003560	1441067599	30.988936280068543	122.89110950844625	11.7	304.0	310.0
538003560	1441067600	30.9889715247915	122.8910503108343	11.7	304.0	310.0
538003560	1441067601	30.989007034691607	122.89099064932027	11.7	304.0	310.0
538003560	1441067602	30.989042723465516	122.89093065569168	11.7	304.0	310.0
538003560	1441067603	30.9890785048101	122.89087046173645	11.7	304.0	310.0
538003560	1441067604	30.98911429242247	122.89081019924296	11.7	304.0	310.0
538003560	1441067605	30.98915	122.89075	11.7	304.0	310.0
538003560	1441067606	30.989185544381726	122.89068999829496	11.7	304.0	310.0
538003560	1441067607	30.989220854972697	122.89063033840868	11.7	304.0	310.0
538003560	1441067608	30.989255864319603	122.8905711671206	11.7	304.0	310.0
538003560	1441067609	30.989290504969457	122.89051263121047	11.7	304.0	310.0
538003560	1441067610	30.989324709469482	122.89045487745851	11.7	304.0	310.0
538003560	1441067611	30.989358410367213	122.89039805264521	11.7	304.0	310.0
538003560	1441067612	30.989391540210377	122.89034230355146	11.7	304.0	310.0
538003560	1441067613	30.989424031546935	122.89028777695842	11.7	304.0	310.0
538003560	1441067614	30.9894558169251	122.89023461964761	11.7	304.0	310.0
538003560	1441067615	30.98948682889326	122.8901829784008	11.7	304.0	310.0
538003560	1441067616	30.989517	122.890133	11.7	304.0	310.0
538003560	1441067617	30.98954630041873	122.89008474173323	11.71111111111111	304.0	310.0
538003560	1441067618	30.98957485082152	122.89003790291093	11.722222222222221	304.0	310.0
538003560	1441067619	30.989602809504508	122.88999209334862	11.733333333333333	304.0	310.0
538003560	1441067620	30.989630334763298	122.8899469228609	11.744444444444444	304.0	310.0
538003560	1441067621	30.98965758489288	122.88990200126159	11.755555555555556	304.0	310.0
538003560	1441067622	30.98968471818771	122.88985693836386	11.766666666666667	304.0	310.0
538003560	1441067623	30.989711892941695	122.88981134398004	11.777777777777779	304.0	310.0
538003560	1441067624	30.98973926744821	122.88976482792181	11.78888888888889	304.0	310.0
538003560	1441067625	30.989766999999993	122.88971700000002	11.8	304.0	310.0
538003560	1441067626	30.98979521704689	122.88966757229822	11.8	304.0	310.0
538003560	1441067627	30.989823917669067	122.88961666599344	11.8	304.0	310.0
538003560	1441067628	30.989853069104647	122.8895645045364	11.8	304.0	310.0
538003560	1441067629	30.98988263859203	122.8895113113781	11.8	304.0	310.0
538003560	1441067630	30.989912593369965	122.88945730996987	11.8	304.0	310.0
538003560	1441067631	30.989942900677597	122.88940272376338	11.8	304.0	310.0
538003560	1441067632	30.98997352775435	122.88934777621063	11.8	304.0	310.0
538003560	1441067633	30.990004441840114	122.88929269076395	11.8	304.0	310.0
538003560	1441067634	30.99003561017512	122.88923769087604	11.8	304.0	310.0
538003560	1441067635	30.990067000000003	122.88918300000002	11.8	304.0	310.0
538003560	1441067636	30.990098575682463	122.88912880634254	11.8	304.0	310.0
538003560	1441067637	30.990130290097486	122.88907515712364	11.8	304.0	310.0
538003560	1441067638	30.99016209324678	122.88902206431676	11.8	304.0	310.0
538003560	1441067639	30.990193935132115	122.88896953989546	11.8	304.0	310.0
538003560	1441067640	30.990225765755216	122.88891759583342	11.8	304.0	310.0
538003560	1441067641	30.99025753511789	122.88886624410448	11.8	304.0	310.0
538003560	1441067642	30.990289193221894	122.88881549668255	11.8	304.0	310.0
538003560	1441067643	30.99032069006905	122.8887653655417	11.8	304.0	310.0
[truncated: 8,842 more rows]
