# Supplementary material for: Maritime traffic congestion identification and ship trajectory prediction using temporal graph convolutional networks
Source: PLoS One. 2026 Mar 9;21(3):e0342781. doi: 10.1371/journal.pone.0342781 (PMC12970927; doi:10.1371/journal.pone.0342781)
Supplement: S1 File — (ZIP) [file pone.0342781.s001.zip › data/interpolation/shipid_538003702_processed.csv]

shipid	lasttime	lat	lon	sog	cog	hdg
538003702	1441065603	31.010999999999996	122.464	6.4	284.0	298.0
538003702	1441065604	31.010994219526165	122.46396549386945	6.4	284.0	298.0
538003702	1441065605	31.010991613717387	122.46393159305168	6.4	284.0	298.0
538003702	1441065606	31.010991898145562	122.46389824529892	6.4	284.0	298.0
538003702	1441065607	31.010994788382522	122.46386539836395	6.4	284.0	298.0
538003702	1441065608	31.01100000000001	122.46383300000001	6.4	284.0	298.0
538003702	1441065609	31.011007248569715	122.46380099796076	6.40625	283.9375	298.0625
538003702	1441065610	31.011016249663335	122.46376934000031	6.4125000000000005	283.875	298.125
538003702	1441065611	31.011026718852452	122.46373797387314	6.41875	283.8125	298.1875
538003702	1441065612	31.011038371708633	122.46370684733414	6.425000000000001	283.75	298.25
538003702	1441065613	31.011050923803396	122.46367590813855	6.43125	283.6875	298.3125
538003702	1441065614	31.011064090708192	122.46364510404197	6.4375	283.625	298.375
538003702	1441065615	31.011077587994475	122.46361438280037	6.4437500000000005	283.5625	298.4375
538003702	1441065616	31.011091131233577	122.46358369216998	6.45	283.5	298.5
538003702	1441065617	31.011104435996874	122.46355297990749	6.45625	283.4375	298.5625
538003702	1441065618	31.01111721785565	122.46352219376985	6.4625	283.375	298.625
538003702	1441065619	31.011129192381144	122.46349128151437	6.46875	283.3125	298.68750000000006
538003702	1441065620	31.011140075144578	122.46346019089866	6.475	283.25	298.75
538003702	1441065621	31.011149581717078	122.46342886968081	6.48125	283.1875	298.8125
538003702	1441065622	31.01115742766978	122.46339726561915	6.4875	283.125	298.875
538003702	1441065623	31.01116332857375	122.4633653264725	6.49375	283.0625	298.9375
538003702	1441065624	31.011167	122.46333300000002	6.5	283.0	299.0
538003702	1441065625	31.011168357839882	122.46330026012676	6.5	283.0	299.0
538003702	1441065626	31.011168119266348	122.46326718543955	6.5	283.0	299.0
538003702	1441065627	31.01116720177284	122.46323388068961	6.5	283.0	299.0
538003702	1441065628	31.01116652285284	122.46320045062686	6.5	283.0	299.0
538003702	1441065629	31.011167	122.463167	6.5	283.0	299.0
538003702	1441065630	31.011169357779124	122.46313362084327	6.5	283.0769230769231	298.92307692307696
538003702	1441065631	31.011173549039697	122.46310035433802	6.5	283.1538461538462	298.84615384615387
538003702	1441065632	31.011179333702287	122.46306722895264	6.5	283.2307692307692	298.7692307692308
538003702	1441065633	31.011186471687594	122.46303427315596	6.5	283.3076923076923	298.6923076923077
538003702	1441065634	31.01119472291626	122.4630015154171	6.5	283.3846153846154	298.61538461538464
538003702	1441065635	31.011203847309034	122.46296898420557	6.5	283.4615384615385	298.53846153846155
538003702	1441065636	31.011213604786658	122.46293670799122	6.5	283.5384615384615	298.46153846153845
538003702	1441065637	31.011223755269896	122.4629047152442	6.5	283.6153846153846	298.3846153846154
538003702	1441065638	31.01123405867958	122.4628730344351	6.5	283.6923076923077	298.3076923076923
538003702	1441065639	31.011244274936537	122.4628416940348	6.5	283.7692307692308	298.2307692307692
538003702	1441065640	31.01125416396165	122.46281072251443	6.5	283.8461538461538	298.15384615384613
538003702	1441065641	31.011263485675812	122.46278014834556	6.5	283.9230769230769	298.0769230769231
538003702	1441065642	31.011272	122.46275	6.5	284.0	298.0
538003702	1441065643	31.01127956599763	122.46272025212278	6.4875	284.0	298.0
538003702	1441065644	31.011286439302246	122.46269066405063	6.475	284.0	298.0
538003702	1441065645	31.01129297468962	122.46266094129268	6.4625	284.0	298.0
538003702	1441065646	31.01129952693526	122.46263078935763	6.45	284.0	298.0
538003702	1441065647	31.011306450814363	122.46259991375355	6.4375	284.0	298.0
538003702	1441065648	31.011314101101853	122.46256801998805	6.425000000000001	284.0	298.0
538003702	1441065649	31.01132283257232	122.46253481356811	6.4125000000000005	284.0	298.0
538003702	1441065650	31.011333	122.4625	6.4	284.0	298.0
538003702	1441065651	31.011344841057667	122.46246339076168	6.4	284.0	298.0
538003702	1441065652	31.011358125013597	122.46242522122019	6.4	284.0	298.0
538003702	1441065653	31.011372504035208	122.46238583271546	6.4	284.0	298.0
538003702	1441065654	31.01138763029037	122.46234556658806	6.4	284.0	298.0
538003702	1441065655	31.011403155947296	122.46230476417935	6.4	284.0	298.0
538003702	1441065656	31.011418733174704	122.46226376683144	6.4	284.0	298.0
538003702	1441065657	31.011434014141695	122.46222291588722	6.4	284.0	298.0
538003702	1441065658	31.011448651017826	122.46218255269048	6.4	284.0	298.0
538003702	1441065659	31.011462295973136	122.4621430185857	6.4	284.0	298.0
538003702	1441065660	31.011474601178026	122.46210465491814	6.4	284.0	298.0
538003702	1441065661	31.01148521880331	122.46206780303365	6.4	284.0	298.0
538003702	1441065662	31.011493801020144	122.46203280427865	6.4	284.0	298.0
538003702	1441065663	31.0115	122.46200000000002	6.4	284.0	298.0
538003702	1441065664	31.011503617602113	122.46196956777754	6.383333333333334	284.0	298.0
538003702	1441065665	31.01150505443574	122.46194103012174	6.366666666666667	284.0	298.0
538003702	1441065666	31.01150486079706	122.46191374577488	6.35	284.0	298.0
538003702	1441065667	31.011503586981615	122.46188707347847	6.333333333333333	284.0	298.0
538003702	1441065668	31.01150178328443	122.46186037197342	6.316666666666666	284.0	298.0
538003702	1441065669	31.0115	122.46183300000001	6.3	284.0	298.0
538003702	1441065670	31.011498683748126	122.46180444284404	6.293333333333333	283.93333333333334	298.0
538003702	1441065671	31.011497866451887	122.46177469197507	6.286666666666666	283.8666666666667	298.0
538003702	1441065672	31.011497476360283	122.46174386540869	6.28	283.8	298.0
538003702	1441065673	31.011497441722433	122.46171208116057	6.273333333333333	283.7333333333333	298.0
538003702	1441065674	31.01149769078749	122.46167945724643	6.266666666666667	283.6666666666667	298.0
538003702	1441065675	31.01149815180476	122.46164611168209	6.26	283.6	298.0
538003702	1441065676	31.011498753023627	122.46161216248342	6.253333333333333	283.5333333333333	298.0
538003702	1441065677	31.01149942269363	122.46157772766645	6.246666666666667	283.4666666666667	298.0
538003702	1441065678	31.011500089064373	122.46154292524726	6.24	283.4	298.0
538003702	1441065679	31.011500680385634	122.46150787324204	6.233333333333333	283.3333333333333	298.0
538003702	1441065680	31.011501124907277	122.46147268966709	6.226666666666667	283.2666666666667	298.0
538003702	1441065681	31.011501350879325	122.46143749253886	6.22	283.2	298.0
538003702	1441065682	31.011501286551933	122.46140239987382	6.213333333333334	283.1333333333333	298.0
538003702	1441065683	31.011500860175353	122.46136752968863	6.206666666666667	283.06666666666666	298.0
538003702	1441065684	31.011499999999995	122.461333	6.2	283.0	298.0
538003702	1441065685	31.011498740829108	122.46129890810809	6.2	283.0	298.0
538003702	1441065686	31.011497543676825	122.4612652684464	6.2	283.0	298.0
538003702	1441065687	31.011496976109985	122.46123207473103	6.2	283.0	298.0
538003702	1441065688	31.011497605695453	122.46119932067737	6.2	283.0	298.0
538003702	1441065689	31.011499999999995	122.461167	6.2	283.0	298.0
538003702	1441065690	31.011504593700923	122.46113510167525	6.2	282.9230769230769	298.0769230769231
538003702	1441065691	31.011511289917465	122.46110359572883	6.2	282.84615384615387	298.15384615384613
538003702	1441065692	31.011519858879314	122.46107244744921	6.2	282.7692307692308	298.2307692307692
538003702	1441065693	31.011530070816125	122.46104162212508	6.2	282.6923076923077	298.3076923076923
538003702	1441065694	31.01154169595753	122.46101108504556	6.2	282.6153846153846	298.3846153846154
538003702	1441065695	31.01155450453313	122.4609808015	6.2	282.53846153846155	298.46153846153845
538003702	1441065696	31.0115682667725	122.46095073677809	6.2	282.4615384615385	298.53846153846155
538003702	1441065697	31.011582752905174	122.46092085616979	6.2	282.3846153846154	298.61538461538464
538003702	1441065698	31.01159773316065	122.46089112496531	6.2	282.3076923076923	298.6923076923077
538003702	1441065699	31.011612977768433	122.46086150845518	6.2	282.2307692307693	298.7692307692308
538003702	1441065700	31.011628256957973	122.4608319719302	6.2	282.1538461538462	298.84615384615387
538003702	1441065701	31.011643340958692	122.46080248068135	6.2	282.0769230769231	298.92307692307696
538003702	1441065702	31.011657999999997	122.46077299999999	6.2	282.0	299.0
538003702	1441065703	31.01167204450667	122.46074350296534	6.190476190476191	282.0	299.0
538003702	1441065704	31.01168544568499	122.4607139938075	6.180952380952381	282.0	299.0
538003702	1441065705	31.011698214936644	122.46068448454425	6.171428571428572	282.0	299.0
538003702	1441065706	31.01171036366336	122.46065498719337	6.161904761904762	282.0	299.0
538003702	1441065707	31.011721903266835	122.46062551377267	6.152380952380953	282.0	299.0
538003702	1441065708	31.011732845148767	122.46059607629986	6.142857142857143	282.0	299.0
538003702	1441065709	31.011743200710946	122.46056668679273	6.133333333333334	282.0	299.0
538003702	1441065710	31.011752981355087	122.46053735726902	6.123809523809524	282.0	299.0
538003702	1441065711	31.011762198482916	122.46050809974643	6.114285714285715	282.0	299.0
538003702	1441065712	31.01177086349626	122.46047892624271	6.104761904761905	282.0	299.0
538003702	1441065713	31.011778987796838	122.46044984877555	6.095238095238095	282.0	299.0
538003702	1441065714	31.01178658278649	122.46042087936266	6.085714285714285	282.0	299.0
538003702	1441065715	31.011793659866964	122.46039203002168	6.076190476190476	282.0	299.0
538003702	1441065716	31.0118002304401	122.4603633127703	6.066666666666666	282.0	299.0
538003702	1441065717	31.011806305907687	122.46033473962618	6.057142857142857	282.0	299.0
538003702	1441065718	31.011811897671574	122.46030632260693	6.0476190476190474	282.0	299.0
538003702	1441065719	31.01181701713359	122.4602780737302	6.038095238095238	282.0	299.0
538003702	1441065720	31.01182167569558	122.46025000501353	6.0285714285714285	282.0	299.0
538003702	1441065721	31.011825884759407	122.4602221284746	6.019047619047619	282.0	299.0
538003702	1441065722	31.01182965572691	122.46019445613088	6.0095238095238095	282.0	299.0
538003702	1441065723	31.011833	122.46016699999998	6.0	282.0	299.0
538003702	1441065724	31.011835874612224	122.46013973748516	6.0	282.0	299.0
538003702	1441065725	31.011838019123907	122.46011250753277	6.0	282.0	299.0
538003702	1441065726	31.01183911872691	122.4600851144751	6.0	282.0	299.0
538003702	1441065727	31.01183885861294	122.46005736264495	6.0	282.0	299.0
538003702	1441065728	31.01183692397352	122.46002905637539	6.0	282.0	299.0
538003702	1441065729	31.011833000000006	122.46	6.0	282.0	299.0
538003702	1441065730	31.011826923483447	122.459970044938	5.993333333333333	282.0	299.0
538003702	1441065731	31.011819137614435	122.45993923094952	5.986666666666666	282.0	299.0
538003702	1441065732	31.011810237183376	122.45990764487925	5.98	282.0	299.0
538003702	1441065733	31.011800816980823	122.45987537357111	5.973333333333334	282.0	299.0
538003702	1441065734	31.011791471797387	122.45984250386832	5.966666666666667	282.0	299.0
538003702	1441065735	31.01178279642373	122.45980912261312	5.96	282.0	299.0
538003702	1441065736	31.0117753856506	122.45977531664698	5.953333333333333	282.0	299.0
538003702	1441065737	31.011769834268826	122.45974117281044	5.946666666666667	282.0	299.0
538003702	1441065738	31.01176673706931	122.45970677794311	5.94	282.0	299.0
538003702	1441065739	31.01176668884302	122.45967221888372	5.933333333333334	282.0	299.0
538003702	1441065740	31.011770284381054	122.45963758247015	5.926666666666667	282.0	299.0
538003702	1441065741	31.01177811847451	122.45960295553925	5.92	282.0	299.0
538003702	1441065742	31.011790785914638	122.45956842492721	5.913333333333334	282.0	299.0
538003702	1441065743	31.01180888149268	122.45953407746929	5.906666666666667	282.0	299.0
538003702	1441065744	31.011833	122.45949999999999	5.9	282.0	299.0
538003702	1441065745	31.011863218194588	122.45946624973936	5.9	281.8	299.0
538003702	1441065746	31.01189754070088	122.45943276545266	5.9	281.6	299.0
538003702	1441065747	31.011933454109855	122.45939945629456	5.9	281.4	299.0
538003702	1441065748	31.011968445012563	122.45936623142319	5.9	281.2	299.0
538003702	1441065749	31.012000000000008	122.459333	5.9	281.0	299.0
538003702	1441065750	31.012026100457312	122.45929969216427	5.895238095238096	281.04761904761904	299.0
538003702	1441065751	31.01204670694646	122.45926632195464	5.890476190476191	281.09523809523813	299.0
538003702	1441065752	31.01206227482348	122.45923292438383	5.885714285714286	281.14285714285717	299.0
538003702	1441065753	31.012073259444513	122.45919953446392	5.880952380952381	281.1904761904762	299.0
538003702	1441065754	31.01208011616564	122.45916618720635	5.876190476190477	281.23809523809524	299.0
538003702	1441065755	31.012083300343033	122.45913291762196	5.871428571428572	281.28571428571433	299.0
538003702	1441065756	31.012083267332827	122.45909976072089	5.866666666666667	281.33333333333337	299.0
538003702	1441065757	31.012080472491178	122.45906675151264	5.861904761904762	281.3809523809524	299.0
538003702	1441065758	31.012075371174348	122.45903392500604	5.857142857142858	281.42857142857144	299.0
538003702	1441065759	31.01206841873851	122.45900131620931	5.852380952380953	281.4761904761905	299.0
538003702	1441065760	31.01206007053997	122.45896896012995	5.847619047619047	281.5238095238095	299.0
538003702	1441065761	31.012050781934967	122.45893689177484	5.8428571428571425	281.57142857142856	299.0
538003702	1441065762	31.012041008279844	122.45890514615022	5.838095238095238	281.61904761904765	299.0
538003702	1441065763	31.012031204930913	122.45887375826167	5.833333333333333	281.6666666666667	299.0
538003702	1441065764	31.01202182724457	122.45884276311422	5.828571428571428	281.7142857142857	299.0
538003702	1441065765	31.012013330577165	122.45881219571226	5.8238095238095235	281.7619047619048	299.0
538003702	1441065766	31.012006170285172	122.45878209105959	5.819047619047619	281.80952380952385	299.0
538003702	1441065767	31.01200080172498	122.45875248415952	5.814285714285714	281.8571428571429	299.0
538003702	1441065768	31.01199768025306	122.4587234100148	5.809523809523809	281.9047619047619	299.0
538003702	1441065769	31.011997261225904	122.45869490362769	5.804761904761905	281.95238095238096	299.0
538003702	1441065770	31.011999999999993	122.458667	5.8	282.0	299.0
538003702	1441065771	31.012006186637745	122.45863971500243	5.792307692307692	281.92307692307696	299.0
538003702	1441065772	31.01201545002517	122.45861298798282	5.7846153846153845	281.84615384615387	299.0
538003702	1441065773	31.012027253754162	122.45858673915889	5.776923076923077	281.7692307692308	299.0
538003702	1441065774	31.01204106141652	122.458560888749	5.769230769230769	281.6923076923077	299.0
538003702	1441065775	31.01205633660399	122.45853535697215	5.7615384615384615	281.61538461538464	299.0
538003702	1441065776	31.01207254290826	122.45851006404784	5.753846153846154	281.53846153846155	299.0
538003702	1441065777	31.012089143920978	122.45848493019616	5.746153846153846	281.4615384615385	299.0
538003702	1441065778	31.012105603233735	122.45845987563767	5.7384615384615385	281.3846153846154	299.0
538003702	1441065779	31.012121384438053	122.45843482059347	5.730769230769231	281.3076923076923	299.0
538003702	1441065780	31.012135951125444	122.45840968528519	5.723076923076923	281.2307692307693	299.0
538003702	1441065781	31.01214876688731	122.45838438993498	5.7153846153846155	281.1538461538462	299.0
538003702	1441065782	31.012159295315055	122.45835885476548	5.707692307692308	281.0769230769231	299.0
538003702	1441065783	31.012167000000005	122.458333	5.7	281.0	299.0
538003702	1441065784	31.012171544113883	122.45830674728634	5.683333333333334	281.0	299.0
538003702	1441065785	31.012173389150302	122.45828002396873	5.666666666666667	281.0	299.0
538003702	1441065786	31.012173196183237	122.4582527588147	5.65	281.0	299.0
538003702	1441065787	31.01217162628662	122.4582248805912	5.633333333333333	281.0	299.0
538003702	1441065788	31.012169340534292	122.45819631806448	5.616666666666666	281.0	299.0
538003702	1441065789	31.012166999999998	122.45816699999999	5.6	281.0	299.0
538003702	1441065790	31.01216514491346	122.45813687853301	5.6	280.9333333333334	299.0
538003702	1441065791	31.012163832128575	122.45810599928065	5.6	280.8666666666667	299.0
538003702	1441065792	31.01216299765531	122.45807443123047	5.6	280.8	299.0
538003702	1441065793	31.012162577503705	122.45804224337026	5.6	280.73333333333335	299.0
538003702	1441065794	31.012162507683843	122.4580095046877	5.6	280.6666666666667	299.0
538003702	1441065795	31.012162724205893	122.45797628417066	5.6	280.6	299.0
538003702	1441065796	31.01216316308006	122.45794265080706	5.6	280.53333333333336	299.0
538003702	1441065797	31.012163760316657	122.45790867358485	5.6	280.46666666666664	299.0
538003702	1441065798	31.012164451926026	122.45787442149218	5.6	280.40000000000003	299.0
538003702	1441065799	31.012165173918604	122.45783996351717	5.6	280.3333333333333	299.0
538003702	1441065800	31.012165862304908	122.45780536864814	5.6	280.26666666666665	299.0
538003702	1441065801	31.012166453095492	122.4577707058734	5.6	280.2	299.0
538003702	1441065802	31.012166882301035	122.45773604418142	5.6	280.1333333333333	299.0
538003702	1441065803	31.012167085932287	122.45770145256073	5.6	280.0666666666666	299.0
538003702	1441065804	31.012166999999998	122.457667	5.6	280.0	299.0
538003702	1441065805	31.01216661661695	122.45763276158638	5.58	280.0	299.0
538003702	1441065806	31.012166152303255	122.45759883680077	5.56	280.0	299.0
538003702	1441065807	31.012165879681042	122.45756533122216	5.54	280.0	299.0
538003702	1441065808	31.012166071372512	122.45753235042915	5.52	280.0	299.0
538003702	1441065809	31.012166999999998	122.45750000000001	5.5	280.0	299.0
538003702	1441065810	31.012168879977775	122.45746835890087	5.5	280.0	299.0
538003702	1441065811	31.012171692887794	122.45743739965083	5.5	280.0	299.0
538003702	1441065812	31.012175362103864	122.4574070681573	5.5	280.0	299.0
538003702	1441065813	31.012179810999736	122.45737731032779	5.5	280.0	299.0
538003702	1441065814	31.012184962949068	122.45734807207	5.5	280.0	299.0
538003702	1441065815	31.01219074132553	122.4573192992917	5.5	280.0	299.0
538003702	1441065816	31.012197069502665	122.45729093790072	5.5	280.0	299.0
538003702	1441065817	31.01220387085404	122.45726293380508	5.5	280.0	299.0
538003702	1441065818	31.012211068753103	122.45723523291278	5.5	280.0	299.0
538003702	1441065819	31.012218586573304	122.45720778113198	5.5	280.0	299.0
538003702	1441065820	31.012226347688017	122.45718052437086	5.5	280.0	299.0
538003702	1441065821	31.01223427547061	122.45715340853772	5.5	280.0	299.0
538003702	1441065822	31.01224229329434	122.45712637954094	5.5	280.0	299.0
538003702	1441065823	31.012250324532484	122.45709938328892	5.5	280.0	299.0
538003702	1441065824	31.012258292558236	122.45707236569014	5.5	280.0	299.0
538003702	1441065825	31.012266120744773	122.45704527265319	5.5	280.0	299.0
538003702	1441065826	31.01227373246519	122.45701805008669	5.5	280.0	299.0
538003702	1441065827	31.012281051092586	122.45699064389937	5.5	280.0	299.0
538003702	1441065828	31.012287999999987	122.45696299999999	5.5	280.0	299.0
538003702	1441065829	31.012294513594206	122.45693506932435	5.5	279.93333333333334	299.0
538003702	1441065830	31.012300570417434	122.4569068229159	5.5	279.8666666666666	299.0
538003702	1441065831	31.012306160045647	122.45687823684513	5.5	279.8	299.0
538003702	1441065832	31.012311272054816	122.45684928718248	5.5	279.7333333333333	299.0
538003702	1441065833	31.012315896020883	122.4568199499984	5.5	279.6666666666667	299.0
538003702	1441065834	31.012320021519766	122.4567902013634	5.5	279.6	299.0
538003702	1441065835	31.01232363812738	122.45676001734799	5.5	279.5333333333333	299.0
538003702	1441065836	31.012326735419563	122.4567293740227	5.5	279.4666666666667	299.0
538003702	1441065837	31.012329302972173	122.4566982474581	5.5	279.4	299.0
538003702	1441065838	31.012331330361008	122.45666661372478	5.5	279.3333333333333	299.0
538003702	1441065839	31.01233280716186	122.45663444889335	5.5	279.2666666666667	299.0
538003702	1441065840	31.012333722950487	122.45660172903446	5.5	279.2	299.0
538003702	1441065841	31.01233406730259	122.45656843021878	5.5	279.1333333333333	299.0
538003702	1441065842	31.012333829793878	122.45653452851707	5.5	279.06666666666666	299.0
538003702	1441065843	31.012332999999998	122.45650000000002	5.5	279.0	299.0
538003702	1441065844	31.01233167468126	122.45646494779731	5.5	279.0	299.0
538003702	1441065845	31.01233037933687	122.4564299832737	5.5	279.0	299.0
538003702	1441065846	31.012329746651492	122.45639584485184	5.5	279.0	299.0
538003702	1441065847	31.01233040931052	122.4563632709536	5.5	279.0	299.0
538003702	1441065848	31.012332999999995	122.456333	5.5	279.0	299.0
538003702	1441065849	31.0123379919987	122.45630558378629	5.4875	279.0625	299.0
538003702	1441065850	31.012345220953843	122.45628082760662	5.475	279.125	299.0
538003702	1441065851	31.012354363104336	122.45625835013045	5.4625	279.1875	299.0
538003702	1441065852	31.012365094688686	122.45623777002768	5.45	279.25	299.0
538003702	1441065853	31.012377091945105	122.45621870596854	5.4375	279.3125	299.0
538003702	1441065854	31.01239003111146	122.45620077662348	5.425	279.375	299.0
538003702	1441065855	31.012403588425425	122.45618360066305	5.4125	279.4375	299.0
538003702	1441065856	31.012417440124402	122.45616679675793	5.4	279.5	299.0
538003702	1441065857	31.012431262445652	122.45614998357875	5.3875	279.5625	299.0
538003702	1441065858	31.012444731626207	122.45613277979625	5.375	279.625	299.0
538003702	1441065859	31.012457523902874	122.45611480408108	5.3625	279.6875	299.0
538003702	1441065860	31.012469315512295	122.45609567510408	5.35	279.75	299.0
538003702	1441065861	31.012479782690797	122.45607501153611	5.3374999999999995	279.8125	299.0
538003702	1441065862	31.012488601674495	122.45605243204838	5.325	279.87499999999994	299.0
538003702	1441065863	31.012495448699116	122.45602755531236	5.3125	279.9375	299.0
538003702	1441065864	31.012499999999985	122.456	5.3	280.0	299.0
538003702	1441065865	31.012502115901007	122.45596957919733	5.3	280.0	299.0
538003702	1441065866	31.012502393081853	122.45593688364404	5.3	280.0	299.0
538003702	1441065867	31.012501612311834	122.45590269849262	5.3	280.0	299.0
538003702	1441065868	31.012500554360933	122.4558678088945	5.3	280.0	299.0
538003702	1441065869	31.012499999999992	122.455833	5.3	280.0	299.0
538003702	1441065870	31.012500569835044	122.45579891783979	5.294736842105263	280.0	299.0
538003702	1441065871	31.01250224381019	122.45576565197011	5.2894736842105265	280.0	299.0
538003702	1441065872	31.012504841703944	122.45573315282897	5.284210526315789	280.0	299.0
538003702	1441065873	31.012508183294813	122.4557013708546	5.278947368421052	280.0	299.0
538003702	1441065874	31.012512088361166	122.4556702564856	5.273684210526316	280.0	299.0
538003702	1441065875	31.01251637668132	122.45563976016068	5.268421052631579	280.0	299.0
538003702	1441065876	31.01252086803362	122.45560983231896	5.2631578947368425	280.0	299.0
538003702	1441065877	31.012525382196284	122.45558042339965	5.257894736842105	280.0	299.0
538003702	1441065878	31.012529738947492	122.45555148384224	5.252631578947368	280.0	299.0
538003702	1441065879	31.012533758065388	122.45552296408644	5.247368421052632	280.0	299.0
538003702	1441065880	31.012537259328088	122.4554948145721	5.242105263157895	280.0	299.0
538003702	1441065881	31.012540062513633	122.45546698573929	5.2368421052631575	280.0	299.0
538003702	1441065882	31.01254198740004	122.45543942802833	5.231578947368421	280.0	299.0
538003702	1441065883	31.01254285376528	122.45541209187965	5.226315789473684	280.0	299.0
538003702	1441065884	31.012542481387275	122.45538492773389	5.221052631578948	280.0	299.0
538003702	1441065885	31.012540690043924	122.4553578860319	5.215789473684211	280.0	299.0
538003702	1441065886	31.012537299513063	122.45533091721474	5.2105263157894735	280.0	299.0
538003702	1441065887	31.012532129572495	122.45530397172362	5.205263157894737	280.0	299.0
538003702	1441065888	31.012524999999997	122.455277	5.2	280.0	299.0
538003702	1441065889	31.012515860840153	122.45524995172245	5.2	279.93333333333334	299.0
538003702	1441065890	31.012505183204993	122.45522277351729	5.2	279.8666666666666	299.0
538003702	1441065891	31.01249356847341	122.45519541124717	5.2	279.8	299.0
538003702	1441065892	31.01248161802415	122.45516781077409	5.2	279.7333333333333	299.0
538003702	1441065893	31.01246993323601	122.45513991795941	5.2	279.6666666666667	299.0
538003702	1441065894	31.01245911548768	122.4551116786638	5.2	279.6	299.0
538003702	1441065895	31.01244976615782	122.45508303874729	5.2	279.5333333333333	299.0
538003702	1441065896	31.012442486625005	122.45505394406908	5.2	279.4666666666667	299.0
538003702	1441065897	31.012437878267765	122.45502434048775	5.2	279.4	299.0
538003702	1441065898	31.012436542464553	122.45499417386092	5.2	279.3333333333333	299.0
538003702	1441065899	31.01243908059378	122.45496339004546	5.2	279.2666666666667	299.0
538003702	1441065900	31.012446094033756	122.45493193489727	5.2	279.2	299.0
538003702	1441065901	31.01245818416272	122.45489975427127	5.2	279.1333333333333	299.0
538003702	1441065902	31.01247595235878	122.45486679402127	5.2	279.06666666666666	299.0
538003702	1441065903	31.012499999999992	122.454833	5.2	279.0	299.0
538003702	1441065904	31.012530380639234	122.45479845703322	5.2	279.0	299.0
538003702	1441065905	31.01256495652956	122.45476380584475	5.2	279.0	299.0
538003702	1441065906	31.012601042099792	122.45472982613715	5.2	279.0	299.0
538003702	1441065907	31.01263595177972	122.4546972976181	5.2	279.0	299.0
538003702	1441065908	31.012667000000004	122.454667	5.2	279.0	299.0
538003702	1441065909	31.012692043138202	122.4546395203998	5.1875	278.9375	299.0
538003702	1441065910	31.01271110535695	122.45461467553795	5.175	278.875	299.0
538003702	1441065911	31.012724752764644	122.45459208953379	5.1625000000000005	278.8125	299.0
538003702	1441065912	31.012733551469275	122.4545713865051	5.15	278.75	299.0
538003702	1441065913	31.012738067578447	122.45455219056835	5.1375	278.6875	299.0
538003702	1441065914	31.01273886719946	122.4545341258391	5.125	278.625	299.0
538003702	1441065915	31.012736516439364	122.45451681643203	5.1125	278.5625	299.0
538003702	1441065916	31.01273158140494	122.45449988646139	5.1	278.5	299.0
538003702	1441065917	31.012724628202793	122.45448296004092	5.0875	278.4375	299.0
538003702	1441065918	31.012716222939325	122.45446566128405	5.075	278.375	299.0
538003702	1441065919	31.01270693172072	122.45444761430406	5.0625	278.3125	299.0
538003702	1441065920	31.01269732065295	122.4544284432139	5.05	278.25	299.0
538003702	1441065921	31.012687955841734	122.4544077721263	5.0375	278.1875	299.0
538003702	1441065922	31.012679403392497	122.4543852251536	5.025	278.125	299.0
538003702	1441065923	31.01267222941036	122.45436042640773	5.0125	278.0625	299.0
538003702	1441065924	31.012667000000004	122.454333	5.0	278.0	299.0
538003702	1441065925	31.012664098584217	122.4543027596657	5.0	278.0	299.0
538003702	1441065926	31.01266317785993	122.45427027763894	5.0	278.0	299.0
538003702	1441065927	31.01266370784317	122.45423631577908	5.0	278.0	299.0
538003702	1441065928	31.012665158550664	122.45420163594592	5.0	278.0	299.0
538003702	1441065929	31.012667000000004	122.454167	5.0	278.0	299.0
538003702	1441065930	31.012668798097	122.4541330426457	5.0	278.0	299.0
538003702	1441065931	31.012670502297823	122.4540998899595	5.0	278.0	299.0
538003702	1441065932	31.012672157946096	122.45406754086095	5.0	278.0	299.0
538003702	1441065933	31.012673810385483	122.4540359942695	5.0	278.0	299.0
538003702	1441065934	31.01267550495961	122.45400524910453	5.0	278.0	299.0
538003702	1441065935	31.01267728701204	122.45397530428534	5.0	278.0	299.0
538003702	1441065936	31.012679201886403	122.45394615873123	5.0	278.0	299.0
538003702	1441065937	31.012681294926246	122.45391781136139	5.0	278.0	299.0
538003702	1441065938	31.012683611475126	122.45389026109503	5.0	278.0	299.0
538003702	1441065939	31.01268619687658	122.45386350685123	5.0	278.0	299.0
538003702	1441065940	31.012689096474112	122.45383754754918	5.0	278.0	299.0
538003702	1441065941	31.012692355611268	122.45381238210784	5.0	278.0	299.0
538003702	1441065942	31.012696019631495	122.45378800944633	5.0	278.0	299.0
538003702	1441065943	31.0127001338783	122.45376442848361	5.0	278.0	299.0
538003702	1441065944	31.012704743695103	122.45374163813865	5.0	278.0	299.0
538003702	1441065945	31.01270989442538	122.45371963733042	5.0	278.0	299.0
538003702	1441065946	31.012715631412547	122.45369842497792	5.0	278.0	299.0
538003702	1441065947	31.012721999999997	122.45367800000001	5.0	278.0	299.0
538003702	1441065948	31.012729017749177	122.45365833094425	4.99375	278.0	299.0
538003702	1441065949	31.01273659109356	122.45363926487255	4.9875	278.0	299.0
538003702	1441065950	31.012744598684556	122.4536206184755	4.98125	278.0	299.0
538003702	1441065951	31.01275291917346	122.45360220844374	4.975	278.0	299.0
538003702	1441065952	31.012761431211494	122.45358385146791	4.96875	278.0	299.0
538003702	1441065953	31.012770013449725	122.45356536423874	4.9625	278.0	299.0
538003702	1441065954	31.012778544539145	122.45354656344696	4.95625	278.0	299.0
538003702	1441065955	31.012786903130635	122.45352726578332	4.95	278.0	299.0
538003702	1441065956	31.01279496787496	122.4535072879386	4.9437500000000005	278.0	299.0
538003702	1441065957	31.012802617422743	122.45348644660373	4.9375	278.0	299.0
538003702	1441065958	31.012809730424514	122.45346455846958	4.93125	278.0	299.0
538003702	1441065959	31.012816185530657	122.45344144022715	4.925000000000001	278.0	299.0
538003702	1441065960	31.012821861391345	122.45341690856762	4.91875	278.0	299.0
538003702	1441065961	31.012826636656627	122.45339078018223	4.9125000000000005	278.0	299.0
538003702	1441065962	31.01283038997631	122.45336287176248	4.90625	278.0	299.0
538003702	1441065963	31.012832999999993	122.45333300000001	4.9	278.0	299.0
538003702	1441065964	31.0128344121497	122.4533011353847	4.9	278.0	299.0
538003702	1441065965	31.012834838938144	122.45326786359806	4.9	278.0	299.0
538003702	1441065966	31.012834559651385	122.45323392411925	4.9	278.0	299.0
538003702	1441065967	31.01283385357615	122.45320005642708	4.9	278.0	299.0
538003702	1441065968	31.012832999999993	122.453167	4.9	278.0	299.0
538003702	1441065969	31.012832231570524	122.45313534784177	4.8933333333333335	278.0	299.0
538003702	1441065970	31.01283159437308	122.45310510705929	4.886666666666667	278.0	299.0
538003702	1441065971	31.012831087852216	122.45307613828534	4.88	278.0	299.0
538003702	1441065972	31.012830711452327	122.45304830215271	4.873333333333334	278.0	299.0
538003702	1441065973	31.01283046461766	122.45302145929413	4.866666666666667	278.0	299.0
538003702	1441065974	31.01283034679229	122.45299547034242	4.86	278.0	299.0
538003702	1441065975	31.012830357420214	122.45297019593033	4.8533333333333335	278.0	299.0
538003702	1441065976	31.01283049594526	122.45294549669077	4.846666666666667	278.0	299.0
538003702	1441065977	31.012830761811163	122.45292123325648	4.84	278.0	299.0
538003702	1441065978	31.012831154461562	122.45289726626028	4.833333333333333	278.0	299.0
538003702	1441065979	31.01283167333993	122.45287345633504	4.826666666666666	278.0	299.0
538003702	1441065980	31.012832317889725	122.45284966411359	4.82	278.0	299.0
538003702	1441065981	31.0128330875542	122.4528257502287	4.8133333333333335	278.0	299.0
538003702	1441065982	31.012833981776588	122.45280157531323	4.806666666666667	278.0	299.0
538003702	1441065983	31.012834999999992	122.45277700000001	4.8	278.0	299.0
538003702	1441065984	31.012836143003252	122.45275191821212	4.796	278.04	299.0
538003702	1441065985	31.012837416908596	122.45272635703401	4.792	278.08	299.0
538003702	1441065986	31.01283882917416	122.4527003768404	4.788	278.12	299.0
538003702	1441065987	31.012840387258116	122.45267403800592	4.784	278.16	299.0
538003702	1441065988	31.012842098618673	122.45264740090533	4.78	278.2	299.0
538003702	1441065989	31.012843970714087	122.45262052591329	4.776	278.24	299.0
538003702	1441065990	31.012846011002683	122.45259347340449	4.772	278.28	299.0
538003702	1441065991	31.0128482269428	122.45256630375357	4.768	278.32	299.0
538003702	1441065992	31.012850625992876	122.45253907733525	4.764	278.36	299.0
538003702	1441065993	31.012853215611344	122.45251185452415	4.76	278.4	299.0
538003702	1441065994	31.012856003256736	122.45248469569493	4.756	278.44	299.0
538003702	1441065995	31.012858996387614	122.4524576612223	4.752	278.47999999999996	299.0
538003702	1441065996	31.012862202462564	122.45243081148085	4.748	278.52000000000004	299.0
538003702	1441065997	31.01286562894029	122.45240420684527	4.744	278.56	299.0
538003702	1441065998	31.01286928327949	122.45237790769023	4.74	278.6	299.0
538003702	1441065999	31.012873172938907	122.45235197439038	4.736	278.64000000000004	299.0
538003702	1441066000	31.01287730537735	122.4523264673204	4.732	278.68	299.0
538003702	1441066001	31.012881688053678	122.45230144685496	4.728	278.72	299.0
538003702	1441066002	31.012886328426777	122.45227697336877	4.724	278.76	299.0
538003702	1441066003	31.01289123395559	122.45225310723652	4.72	278.8	299.0
538003702	1441066004	31.012896412099042	122.45222990883292	4.716	278.84000000000003	299.0
538003702	1441066005	31.012901870316174	122.45220743853271	4.712	278.88	299.0
538003702	1441066006	31.012907616066	122.45218575671063	4.708	278.92	299.0
538003702	1441066007	31.012913656807573	122.45216492374148	4.704	278.96	299.0
538003702	1441066008	31.012919999999998	122.452145	4.7	279.0	299.0
538003702	1441066009	31.012926636357477	122.45212599747406	4.693333333333333	279.0	299.0
538003702	1441066010	31.01293348961479	122.45210773460349	4.6866666666666665	279.0	299.0
538003702	1441066011	31.012940466761673	122.45208998144115	4.68	279.0	299.0
538003702	1441066012	31.01294747478777	122.45207250803993	4.673333333333334	279.0	299.0
538003702	1441066013	31.012954420682533	122.45205508445274	4.666666666666667	279.0	299.0
538003702	1441066014	31.012961211435382	122.45203748073243	4.66	279.0	299.0
538003702	1441066015	31.012967754035543	122.45201946693187	4.653333333333333	279.0	299.0
538003702	1441066016	31.012973955472123	122.45200081310406	4.6466666666666665	279.0	299.0
538003702	1441066017	31.01297972273409	122.45198128930187	4.64	279.0	299.0
538003702	1441066018	31.01298496281029	122.4519606655783	4.633333333333333	279.0	299.0
538003702	1441066019	31.012989582689347	122.45193871198637	4.626666666666666	279.0	299.0
538003702	1441066020	31.01299348935973	122.45191519857923	4.62	279.0	299.0
538003702	1441066021	31.012996589809696	122.45188989541016	4.613333333333333	279.0	299.0
538003702	1441066022	31.012998791027208	122.45186257253253	4.6066666666666665	279.0	299.0
538003702	1441066023	31.01300000000001	122.451833	4.6	279.0	299.0
538003702	1441066024	31.013000220469355	122.45180113711123	4.6	279.0	299.0
538003702	1441066025	31.012999843192087	122.45176770014459	4.6	279.0	299.0
538003702	1441066026	31.012999355679685	122.45173359462267	4.6	279.0	299.0
538003702	1441066027	31.012999245444536	122.45169972606739	4.6	279.0	299.0
538003702	1441066028	31.012999999999998	122.45166699999999	4.6	279.0	299.0
538003702	1441066029	31.013001985496498	122.45163613558198	4.593333333333333	279.0	299.0
538003702	1441066030	31.01300508262979	122.45160710653829	4.586666666666666	279.0	299.0
538003702	1441066031	31.01300905073166	122.45157970023507	4.58	279.0	299.0
538003702	1441066032	31.013013649133658	122.45155370403883	4.573333333333333	279.0	299.0
538003702	1441066033	31.013018637167125	122.45152890531642	4.566666666666666	279.0	299.0
538003702	1441066034	31.013023774163184	122.45150509143485	4.56	279.0	299.0
538003702	1441066035	31.013028819452778	122.45148204976141	4.553333333333333	279.0	299.0
538003702	1441066036	31.013033532366713	122.45145956766355	4.546666666666667	279.0	299.0
538003702	1441066037	31.013037672235598	122.45143743250887	4.54	279.0	299.0
538003702	1441066038	31.013040998389926	122.45141543166523	4.533333333333333	279.0	299.0
538003702	1441066039	31.013043270160036	122.4513933525006	4.526666666666666	279.0	299.0
538003702	1441066040	31.013044246876117	122.45137098238318	4.52	279.0	299.0
538003702	1441066041	31.01304368786825	122.45134810868142	4.513333333333334	279.0	299.0
538003702	1441066042	31.013041352466296	122.45132451876403	4.506666666666667	279.0	299.0
538003702	1441066043	31.013036999999997	122.45130000000002	4.5	279.0	299.0
538003702	1441066044	31.013030577332994	122.45127442750768	4.5	279.0	299.0
538003702	1441066045	31.0130227814652	122.45124802740054	4.5	279.0	299.0
538003702	1441066046	31.013014496930786	122.45122111354011	4.5	279.0	299.0
538003702	1441066047	31.013006608264156	122.45119399978681	4.5	279.0	299.0
538003702	1441066048	31.01300000000001	122.451167	4.5	279.0	299.0
538003702	1441066049	31.012995384310376	122.451140374128	4.5	279.0	298.95000000000005
538003702	1441066050	31.012992783915813	122.45111416647903	4.5	279.0	298.90000000000003
538003702	1441066051	31.012992049174045	122.45108836745143	4.5	279.0	298.85
538003702	1441066052	31.01299303044272	122.45106296744382	4.5	279.0	298.8
538003702	1441066053	31.012995578079543	122.45103795685499	4.5	279.0	298.75
538003702	1441066054	31.012999542442163	122.45101332608395	4.5	279.0	298.7
538003702	1441066055	31.013004773888245	122.4509890655299	4.5	279.0	298.65
538003702	1441066056	31.013011122775406	122.45096516559214	4.5	279.0	298.6
538003702	1441066057	31.013018439461323	122.45094161667026	4.5	279.0	298.55
538003702	1441066058	31.01302657430359	122.45091840916396	4.5	279.0	298.5
538003702	1441066059	31.013035377659854	122.45089553347309	4.5	279.0	298.45
538003702	1441066060	31.01304469988771	122.45087297999765	4.5	279.0	298.40000000000003
538003702	1441066061	31.013054391344788	122.45085073913788	4.5	279.0	298.35
538003702	1441066062	31.01306430238868	122.450828801294	4.5	279.0	298.3
538003702	1441066063	31.013074283376973	122.45080715686652	4.5	279.0	298.25
538003702	1441066064	31.013084184667264	122.45078579625603	4.5	279.0	298.2
538003702	1441066065	31.01309385661712	122.4507647098632	4.5	279.0	298.15
538003702	1441066066	31.013103149584154	122.45074388808894	4.5	279.0	298.09999999999997
538003702	1441066067	31.01311191392593	122.4507233213342	4.5	279.0	298.05
538003702	1441066068	31.013119999999994	122.450703	4.5	279.0	298.0
538003702	1441066069	31.013127289072436	122.45068289010894	4.492857142857143	279.0	298.0
538003702	1441066070	31.013133786043422	122.45066286016879	4.485714285714286	279.0	298.0
538003702	1441066071	31.013139526721535	122.45064275430866	4.478571428571429	279.0	298.0
538003702	1441066072	31.01314454691528	122.45062241665754	4.4714285714285715	279.0	298.0
538003702	1441066073	31.01314888243302	122.45060169134443	4.464285714285714	279.0	298.0
538003702	1441066074	31.01315256908306	122.45058042249823	4.457142857142857	279.0	298.0
538003702	1441066075	31.01315564267357	122.45055845424784	4.45	279.0	298.0
538003702	1441066076	31.01315813901261	122.4505356307221	4.442857142857143	279.0	298.0
538003702	1441066077	31.01316009390811	122.4505117960499	4.435714285714286	279.0	298.0
538003702	1441066078	31.013161543167882	122.45048679435997	4.428571428571429	279.0	298.0
538003702	1441066079	31.01316252259956	122.45046046978123	4.421428571428572	279.0	298.0
538003702	1441066080	31.013163068010645	122.45043266644245	4.414285714285715	279.0	298.0
538003702	1441066081	31.013163215208422	122.45040322847242	4.4071428571428575	279.0	298.0
538003702	1441066082	31.013163	122.45037200000002	4.4	279.0	298.0
538003702	1441066083	31.013162508639336	122.45033895802526	4.4	278.83333333333337	298.0
538003702	1441066084	31.01316202916885	122.45030461103315	4.4	278.6666666666667	298.0
538003702	1441066085	31.0131619000786	122.45026960037953	4.4	278.5	298.0
538003702	1441066086	31.01316245985933	122.45023456741968	4.4	278.3333333333333	298.0
538003702	1441066087	31.013164047002437	122.45020015350838	4.4	278.1666666666667	298.0
538003702	1441066088	31.013166999999996	122.450167	4.4	278.0	298.0
538003702	1441066089	31.013171544049168	122.45013563563606	4.4	277.93333333333334	298.0
538003702	1441066090	31.013177451165074	122.45010613870804	4.4	277.8666666666667	298.0
538003702	1441066091	31.013184380067266	122.45007847489546	4.4	277.8	298.0
538003702	1441066092	31.013191989475118	122.45005260987833	4.4	277.73333333333335	298.0
538003702	1441066093	31.013199938107988	122.4500285093371	4.4	277.6666666666667	298.0
538003702	1441066094	31.013207884685063	122.45000613895262	4.4	277.6	298.0
538003702	1441066095	31.013215487925518	122.44998546440605	4.4	277.53333333333336	298.0
538003702	1441066096	31.013222406548376	122.44996645137886	4.4	277.4666666666667	298.0
538003702	1441066097	31.013228299272622	122.44994906555264	4.4	277.4	298.0
538003702	1441066098	31.01323282481715	122.44993327260921	4.4	277.33333333333337	298.0
538003702	1441066099	31.013235641900764	122.44991903823042	4.4	277.2666666666667	298.0
538003702	1441066100	31.013236409242207	122.44990632809824	4.4	277.2	298.0
538003702	1441066101	31.013234785560176	122.44989510789455	4.4	277.1333333333334	298.0
538003702	1441066102	31.013230429573262	122.44988534330123	4.4	277.06666666666666	298.0
538003702	1441066103	31.013223	122.44987700000001	4.4	277.0	298.0
538003702	1441066104	31.013212469131034	122.44986986445872	4.4	277.0	298.0
538003702	1441066105	31.01320006354557	122.44986300628958	4.4	277.0	298.0
538003702	1441066106	31.013187323394728	122.44985531589104	4.4	277.0	298.0
538003702	1441066107	31.01317578882938	122.44984568366172	4.4	277.0	298.0
538003702	1441066108	31.013167000000003	122.449833	4.4	277.0	298.0
538003702	1441066109	31.01316216114449	122.44981641745711	4.4071428571428575	277.0	298.0
538003702	1441066110	31.013161132852137	122.44979613719768	4.414285714285715	277.0	298.0
538003702	1441066111	31.013163439800117	122.44977262253919	4.421428571428572	277.0	298.0
538003702	1441066112	31.01316860666568	122.449746336799	4.428571428571429	277.0	298.0
538003702	1441066113	31.013176158126225	122.44971774329443	4.435714285714286	277.0	298.0
538003702	1441066114	31.013185618859463	122.4496873053432	4.442857142857143	277.0	298.0
538003702	1441066115	31.013196513543416	122.44965548626351	4.45	277.0	298.0
538003702	1441066116	31.01320836685655	122.44962274937423	4.457142857142857	277.0	298.0
538003702	1441066117	31.01322070347774	122.44958955799503	4.464285714285714	277.0	298.0
538003702	1441066118	31.013233048086395	122.44955637544648	4.4714285714285715	277.0	298.0
538003702	1441066119	31.01324492536236	122.44952366505002	4.478571428571429	277.0	298.0
538003702	1441066120	31.013255859986028	122.44949189012793	4.485714285714286	277.0	298.0
538003702	1441066121	31.013265376638156	122.44946151400333	4.492857142857143	277.0	298.0
538003702	1441066122	31.013273	122.44943300000001	4.5	277.0	298.0
538003702	1441066123	31.013278419738153	122.44940665418919	4.5	277.0	298.0
538003702	1441066124	31.013281985459443	122.44938215362981	4.5	277.0	298.0
538003702	1441066125	31.01328421175539	122.44935901812703	4.5	277.0	298.0
538003702	1441066126	31.01328561321704	122.44933676748529	4.5	277.0	298.0
538003702	1441066127	31.013286704435124	122.44931492150847	4.5	277.0	298.0
538003702	1441066128	31.013287999999992	122.449293	4.5	277.0	298.0
538003702	1441066129	31.013289910360047	122.44927061486997	4.492857142857143	277.0714285714286	298.07142857142856
538003702	1441066130	31.01329242939684	122.44924774645735	4.485714285714286	277.14285714285717	298.1428571428571
538003702	1441066131	31.013295446850236	122.44922446720832	4.478571428571429	277.2142857142857	298.2142857142857
538003702	1441066132	31.013298852460228	122.44920084956924	4.4714285714285715	277.28571428571433	298.2857142857143
538003702	1441066133	31.01330253596679	122.44917696598654	4.464285714285714	277.3571428571429	298.35714285714283
538003702	1441066134	31.013306387110003	122.44915288890677	4.457142857142857	277.42857142857144	298.42857142857144
538003702	1441066135	31.01331029562998	122.4491286907766	4.45	277.50000000000006	298.5
538003702	1441066136	31.013314151266872	122.44910444404282	4.442857142857143	277.57142857142856	298.57142857142856
538003702	1441066137	31.013317843760895	122.44908022115236	4.435714285714286	277.64285714285717	298.64285714285717
538003702	1441066138	31.013321262852354	122.44905609455225	4.428571428571429	277.7142857142857	298.7142857142857
538003702	1441066139	31.01332429828159	122.44903213668961	4.421428571428572	277.7857142857143	298.7857142857143
538003702	1441066140	31.01332683978897	122.44900842001175	4.414285714285715	277.8571428571429	298.8571428571429
538003702	1441066141	31.01332877711492	122.44898501696606	4.4071428571428575	277.92857142857144	298.92857142857144
538003702	1441066142	31.013329999999993	122.44896200000001	4.4	278.0	299.0
538003702	1441066143	31.013330476149854	122.44893942738095	4.4	278.0	299.0
538003702	1441066144	31.013330485130975	122.44891730065532	4.4	278.0	299.0
538003702	1441066145	31.01333038447497	122.448895607189	4.4	278.0	299.0
538003702	1441066146	31.013330531713425	122.44887433434756	4.4	278.0	299.0
538003702	1441066147	31.013331284377898	122.44885346949624	4.4	278.0	299.0
538003702	1441066148	31.013332999999992	122.44883300000001	4.4	278.0	299.0
538003702	1441066149	31.013335934063655	122.44881289105807	4.4	278.0	299.0
538003702	1441066150	31.013339933862618	122.44879301920766	4.4	278.0	299.0
538003702	1441066151	31.01334474464296	122.44877323882078	4.4	278.0	299.0
538003702	1441066152	31.013350111650656	122.4487534042696	4.4	278.0	299.0
538003702	1441066153	31.013355780131644	122.44873336992644	4.4	278.0	299.0
538003702	1441066154	31.01336149533169	122.44871299016386	4.4	278.0	299.0
538003702	1441066155	31.013367002496548	122.44869211935455	4.4	278.0	299.0
538003702	1441066156	31.01337204687185	122.44867061187142	4.4	278.0	299.0
538003702	1441066157	31.013376373703096	122.44864832208759	4.4	278.0	299.0
538003702	1441066158	31.01337972823573	122.44862510437639	4.4	278.0	299.0
538003702	1441066159	31.01338185571503	122.4486008131115	4.4	278.0	299.0
538003702	1441066160	31.013382501386157	122.44857530266685	4.4	278.0	299.0
538003702	1441066161	31.01338141049415	122.44854842741681	4.4	278.0	299.0
538003702	1441066162	31.01337832828386	122.44852004173609	4.4	278.0	299.0
538003702	1441066163	31.01337300000001	122.44849	4.4	278.0	299.0
538003702	1441066164	31.013365404878634	122.44845834175544	4.38	277.8	299.0
538003702	1441066165	31.013356458122427	122.44842584723348	4.36	277.6	299.0
538003702	1441066166	31.013347308926413	122.4483934818348	4.34	277.4	299.0
538003702	1441066167	31.013339106486626	122.448362210958	4.32	277.2	299.0
538003702	1441066168	31.013332999999996	122.44833300000002	4.3	277.0	299.0
538003702	1441066169	31.013329887886247	122.4483065880589	4.292857142857143	277.0	299.0
538003702	1441066170	31.01332966545366	122.44828280904275	4.285714285714286	277.0	299.0
538003702	1441066171	31.013331977232195	122.44826127056308	4.2785714285714285	277.0	299.0
538003702	1441066172	31.013336467751465	122.44824158023204	4.271428571428571	277.0	299.0
538003702	1441066173	31.013342781540675	122.44822334566229	4.264285714285714	277.0	299.0
538003702	1441066174	31.01335056312881	122.44820617446683	4.257142857142857	277.0	299.0
538003702	1441066175	31.013359457044626	122.448189674259	4.25	277.0	299.0
538003702	1441066176	31.01336910781662	122.44817345265221	4.242857142857143	277.0	299.0
538003702	1441066177	31.01337915997314	122.44815711726004	4.235714285714286	277.0	299.0
538003702	1441066178	31.013389258042277	122.44814027569612	4.228571428571429	277.0	299.0
538003702	1441066179	31.013399046551974	122.44812253557419	4.2214285714285715	277.0	299.0
538003702	1441066180	31.013408170029923	122.44810350450813	4.214285714285714	277.0	299.0
538003702	1441066181	31.01341627300356	122.44808279011195	4.207142857142857	277.0	299.0
538003702	1441066182	31.01342300000001	122.44806	4.2	277.0	299.0
538003702	1441066183	31.013428111115907	122.44803493234515	4.2	277.0	299.0
538003702	1441066184	31.013431828727228	122.44800814755357	4.2	277.0	299.0
538003702	1441066185	31.013434490780302	122.44798039658951	4.2	277.0	299.0
538003702	1441066186	31.013436435222047	122.44795243041708	4.2	277.0	299.0
538003702	1441066187	31.013437999999997	122.44792500000001	4.2	277.0	299.0
538003702	1441066188	31.013439472479583	122.44789871600855	4.193333333333333	277.06666666666666	299.0
538003702	1441066189	31.013440937695513	122.44787362794033	4.1866666666666665	277.1333333333334	299.0
538003702	1441066190	31.01344243009963	122.44784964499961	4.18	277.2	299.0
538003702	1441066191	31.013443984143763	122.44782667639075	4.173333333333334	277.2666666666667	299.0
538003702	1441066192	31.01344563427956	122.44780463131804	4.166666666666667	277.33333333333337	299.0
538003702	1441066193	31.01344741495867	122.4477834189857	4.16	277.4	299.0
538003702	1441066194	31.013449360632617	122.44776294859798	4.153333333333333	277.4666666666667	299.0
538003702	1441066195	31.01345150575283	122.44774312935911	4.1466666666666665	277.53333333333336	299.0
538003702	1441066196	31.013453884770733	122.44772387047318	4.14	277.6	299.0
538003702	1441066197	31.013456532137656	122.44770508114439	4.133333333333333	277.6666666666667	299.0
538003702	1441066198	31.013459482304853	122.44768667057683	4.126666666666666	277.73333333333335	299.0
538003702	1441066199	31.013462769723564	122.44766854797457	4.12	277.8	299.0
538003702	1441066200	31.013466428844925	122.44765062254169	4.113333333333333	277.8666666666667	299.0
538003702	1441066201	31.013470494120046	122.44763280348218	4.1066666666666665	277.93333333333334	299.0
538003702	1441066202	31.013475000000007	122.447615	4.1	278.0	299.0
538003702	1441066203	31.013479959079014	122.44759712897368	4.1	278.0	299.0
538003702	1441066204	31.013485296524117	122.44757913797999	4.1	278.0	299.0
538003702	1441066205	31.013490915645587	122.44756098227015	4.1	278.0	299.0
538003702	1441066206	31.013496719753633	122.44754261709569	4.1	278.0	299.0
538003702	1441066207	31.01350261215845	122.44752399770799	4.1	278.0	299.0
538003702	1441066208	31.01350849617019	122.4475050793586	4.1	278.0	299.0
538003702	1441066209	31.013514275099016	122.44748581729911	4.1	278.0	299.0
538003702	1441066210	31.013519852255047	122.44746616678118	4.1	278.0	299.0
538003702	1441066211	31.013525130948366	122.44744608305655	4.1	278.0	299.0
538003702	1441066212	31.01353001448901	122.44742552137701	4.1	278.0	299.0
538003702	1441066213	31.01353440618702	122.44740443699447	4.1	278.0	299.0
538003702	1441066214	31.01353820935239	122.44738278516095	4.1	278.0	299.0
538003702	1441066215	31.013541327295055	122.44736052112853	4.1	278.0	299.0
538003702	1441066216	31.01354366332493	122.44733760014937	4.1	278.0	299.0
538003702	1441066217	31.013545120751903	122.4473139774758	4.1	278.0	299.0
538003702	1441066218	31.01354560288581	122.44728960836032	4.1	278.0	299.0
538003702	1441066219	31.013545013036413	122.44726444805546	4.1	278.0	299.0
538003702	1441066220	31.013543254513475	122.44723845181402	4.1	278.0	299.0
538003702	1441066221	31.013540230626692	122.44721157488885	4.1	278.0	299.0
538003702	1441066222	31.013535844685663	122.4471837725331	4.1	278.0	299.0
538003702	1441066223	31.01353	122.447155	4.1	278.0	299.0
538003702	1441066224	31.01352279578931	122.4471252523949	4.1	278.0	299.0
538003702	1441066225	31.013515114913623	122.44709468423018	4.1	278.0	299.0
538003702	1441066226	31.013508036143197	122.44706348986874	4.1	278.0	299.0
538003702	1441066227	31.013502638248458	122.44703186367202	4.1	278.0	299.0
538003702	1441066228	31.0135	122.44700000000002	4.1	278.0	299.0
538003702	1441066229	31.013500945902372	122.44696810544445	4.1	278.0	298.9333333333334
538003702	1441066230	31.013505283395485	122.44693643552984	4.1	278.0	298.8666666666667
538003702	1441066231	31.013512565653258	122.44690525801437	4.1	278.0	298.8
538003702	1441066232	31.013522345849914	122.44687484065712	4.1	278.0	298.73333333333335
538003702	1441066233	31.013534177159908	122.44684545121785	4.1	278.0	298.6666666666667
538003702	1441066234	31.013547612757908	122.44681735745718	4.1	278.0	298.6
538003702	1441066235	31.013562205818832	122.44679082713647	4.1	278.0	298.53333333333336
538003702	1441066236	31.013577509517763	122.44676612801794	4.1	278.0	298.46666666666664
538003702	1441066237	31.013593077029917	122.44674352786451	4.1	278.0	298.40000000000003
538003702	1441066238	31.013608461530612	122.44672329443968	4.1	278.0	298.3333333333333
538003702	1441066239	31.013623216195278	122.4467056955076	4.1	278.0	298.26666666666665
538003702	1441066240	31.013636894199273	122.44669099883279	4.1	278.0	298.2
538003702	1441066241	31.01364904871794	122.44667947218002	4.1	278.0	298.1333333333333
538003702	1441066242	31.01365923292651	122.44667138331417	4.1	278.0	298.0666666666666
538003702	1441066243	31.013666999999995	122.44666700000002	4.1	278.0	298.0
538003702	1441066244	31.013672038203993	122.44666628207847	4.1	278.0	298.0
538003702	1441066245	31.01367457616716	122.44666795769592	4.1	278.0	298.0
538003702	1441066246	31.01367497760889	122.44667044707462	4.1	278.0	298.0
538003702	1441066247	31.013673606248613	122.44667217043666	4.1	278.0	298.0
538003702	1441066248	31.013670825805846	122.44667154800426	4.1	278.0	298.0
538003702	1441066249	31.013666999999995	122.44666700000002	4.1	278.0	298.0
538003702	1441066250	31.01366246540918	122.44665730675148	4.1	278.0	298.0
538003702	1441066251	31.013657450047646	122.4466426890048	4.1	278.0	298.0
538003702	1441066252	31.013652154788538	122.44662372761073	4.1	278.0	298.0
538003702	1441066253	31.013646780504768	122.44660100341974	4.1	278.0	298.0
538003702	1441066254	31.01364152806938	122.44657509728208	4.1	278.0	298.0
538003702	1441066255	31.013636598355532	122.44654659004765	4.1	278.0	298.0
538003702	1441066256	31.013632192236773	122.44651606256589	4.1	278.0	298.0
538003702	1441066257	31.01362851058705	122.44648409568588	4.1	278.0	298.0
538003702	1441066258	31.013625754280838	122.44645127025616	4.1	278.0	298.0
538003702	1441066259	31.013624124193132	122.44641816712502	4.1	278.0	298.0
538003702	1441066260	31.01362382119953	122.44638536714028	4.1	278.0	298.0
538003702	1441066261	31.01362504617624	122.44635345114946	4.1	278.0	298.0
538003702	1441066262	31.013628	122.446323	4.1	278.0	298.0
538003702	1441066263	31.013632761891344	122.44629442517693	4.1	277.8333333333333	298.0
538003702	1441066264	31.013638924444123	122.44626746071647	4.1	277.6666666666667	298.0
538003702	1441066265	31.013645958595138	122.44624167129322	4.1	277.50000000000006	298.0
538003702	1441066266	31.013653335280807	122.44621662158225	4.1	277.33333333333337	298.0
538003702	1441066267	31.013660525437185	122.44619187625919	4.1	277.1666666666667	298.0
538003702	1441066268	31.013667	122.446167	4.1	277.0	298.0
538003702	1441066269	31.01367233465028	122.44614166885185	4.093333333333333	277.0	298.0
538003702	1441066270	31.01367652405145	122.44611600434514	4.086666666666666	277.0	298.0
538003702	1441066271	31.01367966761268	122.44609023938102	4.08	277.0	298.0
538003702	1441066272	31.0136818647433	122.44606460686047	4.073333333333333	277.0	298.0
538003702	1441066273	31.013683214852907	122.44603933968455	4.066666666666666	277.0	298.0
538003702	1441066274	31.013683817351183	122.446014670754	4.06	277.0	298.0
538003702	1441066275	31.01368377164803	122.44599083296966	4.053333333333333	277.0	298.0
538003702	1441066276	31.013683177153474	122.44596805923206	4.046666666666667	277.0	298.0
538003702	1441066277	31.013682133277744	122.44594658244166	4.04	277.0	298.0
538003702	1441066278	31.01368073943111	122.44592663549881	4.033333333333333	277.0	298.0
538003702	1441066279	31.013679095023985	122.44590845130365	4.026666666666666	277.0	298.0
538003702	1441066280	31.01367729946682	122.44589226275629	4.02	277.0	298.0
538003702	1441066281	31.013675452170133	122.44587830275667	4.013333333333334	277.0	298.0
538003702	1441066282	31.013673652544377	122.44586680420463	4.006666666666667	277.0	298.0
538003702	1441066283	31.013672000000003	122.445858	4.0	277.0	298.0
538003702	1441066284	31.01367057456451	122.44585188667709	4.0	276.8	298.0
538003702	1441066285	31.013669378733926	122.44584751530846	4.0	276.6	298.0
538003702	1441066286	31.01366839562116	122.44584370060126	4.0	276.40000000000003	298.0
538003702	1441066287	31.013667608338988	122.44583925726268	4.0	276.2	298.0
538003702	1441066288	31.013667	122.44583300000001	4.0	276.0	298.0
538003702	1441066289	31.013666553460443	122.44582397597355	4.0	276.0	298.0
538003702	1441066290	31.013666250551946	122.44581216215559	4.0	276.0	298.0
538003702	1441066291	31.01366607284998	122.4457977679714	4.0	276.0	298.0
538003702	1441066292	31.013666001929856	122.44578100284629	4.0	276.0	298.0
538003702	1441066293	31.013666019366962	122.44576207620551	4.0	276.0	298.0
538003702	1441066294	31.0136661067366	122.4457411974743	4.0	276.0	298.0
538003702	1441066295	31.013666245614193	122.44571857607795	4.0	276.0	298.0
538003702	1441066296	31.013666417575134	122.44569442144176	4.0	276.0	298.0
538003702	1441066297	31.01366660419502	122.44566894299099	4.0	276.0	298.0
538003702	1441066298	31.013666787049505	122.44564235015099	4.0	276.0	298.0
538003702	1441066299	31.0136669477144	122.4456148523471	4.0	276.0	298.0
538003702	1441066300	31.01366706776567	122.44558665900466	4.0	276.0	298.0
538003702	1441066301	31.013667128779463	122.44555797954906	4.0	276.0	298.0
538003702	1441066302	31.013667112332058	122.44552902340573	4.0	276.0	298.0
538003702	1441066303	31.013666999999995	122.44550000000001	4.0	276.0	298.0
538003702	1441066304	31.013666790578764	122.4454711040589	4.0	276.0	298.0
538003702	1441066305	31.013666551739366	122.44544247151528	4.0	276.0	298.0
538003702	1441066306	31.013666368371712	122.44541422360342	4.0	276.0	298.0
538003702	1441066307	31.013666325365822	122.44538648155755	4.0	276.0	298.0
538003702	1441066308	31.013666507611855	122.44535936661174	4.0	276.0	298.0
538003702	1441066309	31.013667	122.445333	4.0	276.0	298.0
538003702	1441066310	31.013667888672753	122.44530746040108	4.0	275.9230769230769	298.0
538003702	1441066311	31.013669264781296	122.44528265627281	4.0	275.8461538461538	298.0
538003702	1441066312	31.013671220728916	122.44525845351781	4.0	275.7692307692307	298.0
538003702	1441066313	31.01367384891879	122.44523471803856	4.0	275.6923076923077	298.0
538003702	1441066314	31.013677241753957	122.44521131573752	4.0	275.6153846153846	298.0
538003702	1441066315	31.01368149163739	122.445188112517	4.0	275.5384615384615	298.0
538003702	1441066316	31.01368669097193	122.44516497427927	4.0	275.46153846153845	298.0
538003702	1441066317	31.013692932160343	122.4451417669264	4.0	275.3846153846154	298.0
538003702	1441066318	31.013700307605294	122.44511835636044	4.0	275.3076923076923	298.0
538003702	1441066319	31.013708909709333	122.44509460848322	4.0	275.2307692307692	298.0
538003702	1441066320	31.01371883087493	122.44507038919643	4.0	275.15384615384613	298.0
538003702	1441066321	31.0137301635044	122.44504556440158	4.0	275.0769230769231	298.0
538003702	1441066322	31.01374300000001	122.44502	4.0	275.0	298.0
538003702	1441066323	31.013757287791492	122.44499363164209	4.0	275.0	298.0
538003702	1441066324	31.013772394419266	122.44496667397593	4.0	275.0	298.0
538003702	1441066325	31.013787542451556	122.44493941139987	4.0	275.0	298.0
538003702	1441066326	31.013801954456873	122.44491212831328	4.0	275.0	298.0
538003702	1441066327	31.013814853004	122.44488510911663	4.0	275.0	298.0
538003702	1441066328	31.013825460661955	122.44485863821141	4.0	275.0	298.0
538003702	1441066329	31.013833	122.44483299999999	4.0	275.0	298.0
538003702	1441066330	31.013836913698402	122.44480842394282	4.0	275.0	298.07142857142856
538003702	1441066331	31.013837524880635	122.44478491972943	4.0	275.0	298.1428571428571
538003702	1441066332	31.013835376780904	122.44476244210597	4.0	275.0	298.2142857142857
538003702	1441066333	31.01383101263336	122.44474094581786	4.0	275.0	298.2857142857143
538003702	1441066334	31.013824975672065	122.4447203856099	4.0	275.0	298.35714285714283
538003702	1441066335	31.01381780913106	122.44470071622631	4.0	275.0	298.42857142857144
538003702	1441066336	31.013810056244285	122.44468189241087	4.0	275.0	298.5
538003702	1441066337	31.013802260245676	122.44466386890683	4.0	275.0	298.57142857142856
538003702	1441066338	31.013794964369104	122.44464660045706	4.0	275.0	298.64285714285717
538003702	1441066339	31.013788711848424	122.44463004180412	4.0	275.0	298.7142857142857
538003702	1441066340	31.013784045917426	122.44461414769015	4.0	275.0	298.7857142857143
538003702	1441066341	31.013781509809874	122.44459887285709	4.0	275.0	298.8571428571429
538003702	1441066342	31.013781646759497	122.44458417204659	4.0	275.0	298.92857142857144
538003702	1441066343	31.013784999999995	122.44457	4.0	275.0	299.0
538003702	1441066344	31.0137918245751	122.4445562675611	4.0	275.0	299.0
538003702	1441066345	31.013801222768787	122.44454270998409	4.0	275.0	299.0
538003702	1441066346	31.013812008674982	122.44452901862623	4.0	275.0	299.0
538003702	1441066347	31.01382299638749	122.4445148848454	4.0	275.0	299.0
538003702	1441066348	31.013832999999995	122.4445	4.0	275.0	299.0
538003702	1441066349	31.013841063073997	122.44448411182717	4.0	275.0	299.0
538003702	1441066350	31.013847147042583	122.44446719357695	4.0	275.0	299.0
538003702	1441066351	31.01385144280679	122.44444927487748	4.0	275.0	299.0
538003702	1441066352	31.01385414126763	122.44443038535692	4.0	275.0	299.0
538003702	1441066353	31.01385543332608	122.4444105546434	4.0	275.0	299.0
538003702	1441066354	31.013855509883157	122.4443898123649	4.0	275.0	299.0
538003702	1441066355	31.013854561839867	122.44436818814941	4.0	275.0	299.0
538003702	1441066356	31.013852780097178	122.44434571162473	4.0	275.0	299.0
538003702	1441066357	31.0138503555561	122.44432241241859	4.0	275.0	299.0
538003702	1441066358	31.01384747911765	122.44429832015847	4.0	275.0	299.0
538003702	1441066359	31.0138443416828	122.44427346447179	4.0	275.0	299.0
538003702	1441066360	31.0138411341526	122.44424787498572	4.0	275.0	299.0
538003702	1441066361	31.013838047428038	122.44422158132727	4.0	275.0	299.0
538003702	1441066362	31.013835272410155	122.4441946131232	4.0	275.0	299.0
538003702	1441066363	31.01383300000001	122.44416700000001	4.0	275.0	299.0
538003702	1441066364	31.013831385863565	122.44413882048669	4.0	275.0	299.0
538003702	1441066365	31.01383044472669	122.44411034872265	4.0	275.0	299.0
538003702	1441066366	31.01383015608043	122.44408190774989	4.0	275.0	299.0
538003702	1441066367	31.013830499416105	122.44405382061048	4.0	275.0	299.0
538003702	1441066368	31.013831454225343	122.44402641034647	4.0	275.0	299.0
538003702	1441066369	31.013833	122.444	4.0	275.0	299.0
538003702	1441066370	31.01383509777895	122.44397484996314	3.9923076923076923	275.0	299.0
538003702	1441066371	31.013837634788096	122.44395097002746	3.9846153846153847	275.0	299.0
538003702	1441066372	31.01384047980003	122.44392830733459	3.976923076923077	275.0	299.0
538003702	1441066373	31.013843501587314	122.44390680902629	3.9692307692307693	275.0	299.0
538003702	1441066374	31.01384656892235	122.44388642224445	3.9615384615384617	275.0	299.0
538003702	1441066375	31.013849550577593	122.44386709413108	3.953846153846154	275.0	299.0
538003702	1441066376	31.01385231532536	122.44384877182827	3.946153846153846	275.0	299.0
538003702	1441066377	31.013854731937933	122.44383140247821	3.9384615384615382	275.0	299.0
538003702	1441066378	31.013856669187597	122.44381493322312	3.9307692307692306	275.0	299.0
538003702	1441066379	31.013857995846468	122.4437993112054	3.923076923076923	275.0	299.0
538003702	1441066380	31.013858580686772	122.44378448356733	3.9153846153846152	275.0	299.0
538003702	1441066381	31.01385829248058	122.44377039745139	3.9076923076923076	275.0	299.0
538003702	1441066382	31.013857	122.44375700000002	3.9	275.0	299.0
538003702	1441066383	31.01385464254242	122.4437442061096	3.9	275.0	299.0
538003702	1441066384	31.013851441506766	122.44373180169221	3.9	275.0	299.0
538003702	1441066385	31.013847688817187	122.44371954041361	3.9	275.0	299.0
538003702	1441066386	31.013843676397787	122.44370717593958	3.9	275.0	299.0
538003702	1441066387	31.01383969617255	122.44369446193566	3.9	275.0	299.0
538003702	1441066388	31.01383604006536	122.44368115206736	3.9	275.0	299.0
538003702	1441066389	31.01383300000001	122.44366700000002	3.9	275.0	299.0
538003702	1441066390	31.013830800261434	122.44365179238255	3.892857142857143	275.07142857142856	299.0
538003702	1441066391	31.01382939457972	122.44363544779866	3.8857142857142857	275.14285714285717	299.0
538003702	1441066392	31.01382866904615	122.44361791781569	3.8785714285714286	275.2142857142857	299.0
538003702	1441066393	31.01382850975197	122.44359915400108	3.8714285714285714	275.2857142857143	299.0
538003702	1441066394	31.013828802788378	122.44357910792235	3.8642857142857143	275.3571428571429	299.0
538003702	1441066395	31.013829434246478	122.443557731147	3.857142857142857	275.42857142857144	299.0
538003702	1441066396	31.01383029021731	122.44353497524259	3.8499999999999996	275.49999999999994	299.0
538003702	1441066397	31.01383125679184	122.44351079177687	3.8428571428571425	275.57142857142856	299.0
538003702	1441066398	31.013832220060955	122.44348513231762	3.8357142857142854	275.6428571428571	299.0
538003702	1441066399	31.01383306611547	122.4434579484327	3.8285714285714283	275.71428571428567	299.0
538003702	1441066400	31.013833681046062	122.44342919169019	3.821428571428571	275.7857142857143	299.0
538003702	1441066401	31.013833950943365	122.44339881365829	3.814285714285714	275.85714285714283	299.0
538003702	1441066402	31.013833761897875	122.44336676590537	3.807142857142857	275.9285714285714	299.0
538003702	1441066403	31.01383300000001	122.443333	3.8	276.0	299.0
538003702	1441066404	31.013831682452693	122.44329770988637	3.8	276.0	299.0
538003702	1441066405	31.013830350910098	122.44326205901004	3.8	276.0	299.0
538003702	1441066406	31.013829678140457	122.443227453191	3.8	276.0	299.0
538003702	1441066407	31.013830336913433	122.44319529824826	3.8	276.0	299.0
538003702	1441066408	31.013833	122.443167	3.8	276.0	299.0
538003702	1441066409	31.013838171002366	122.44314362017931	3.8	276.0	299.0
538003702	1441066410	31.013845676843676	122.44312484418003	3.8	276.0	299.0
538003702	1441066411	31.01385517527661	122.4431100133118	3.8	276.0	299.0
538003702	1441066412	31.013866324053044	122.44309846888478	3.8	276.0	299.0
538003702	1441066413	31.01387878092446	122.44308955220943	3.8	276.0	299.0
538003702	1441066414	31.01389220364187	122.44308260459619	3.8	276.0	299.0
538003702	1441066415	31.013906249956076	122.44307696735544	3.8	276.0	299.0
538003702	1441066416	31.013920577617668	122.44307198179736	3.8	276.0	299.0
538003702	1441066417	31.0139348443772	122.44306698923174	3.8	276.0	299.0
538003702	1441066418	31.01394870798502	122.44306133096815	3.8	276.0	299.0
538003702	1441066419	31.013961826191412	122.44305434831585	3.8	276.0	299.0
538003702	1441066420	31.01397385674646	122.44304538258386	3.8	276.0	299.0
538003702	1441066421	31.013984457400024	122.44303377508112	3.8	276.0	299.0
538003702	1441066422	31.01399328590155	122.44301886711672	3.8	276.0	299.0
538003702	1441066423	31.01399999999999	122.443	3.8	276.0	299.0
538003702	1441066424	31.014004365239714	122.44297682166821	3.8	276.0	299.0
538003702	1441066425	31.01400657834915	122.44295020656897	3.8	276.0	299.0
538003702	1441066426	31.0140069438534	122.44292133577746	3.8	276.0	299.0
538003702	1441066427	31.014005766278427	122.44289139036894	3.8	276.0	299.0
538003702	1441066428	31.014003350151267	122.44286155141832	3.8	276.0	299.0
538003702	1441066429	31.013999999999996	122.442833	3.8	276.0	299.0
538003702	1441066430	31.01399599895524	122.44280665483676	3.8	276.07692307692304	299.0
538003702	1441066431	31.013991544554194	122.44278238524662	3.8	276.15384615384613	299.0
538003702	1441066432	31.01398681293527	122.44275979819632	3.8	276.2307692307692	299.0
538003702	1441066433	31.013981980236547	122.44273850065244	3.8	276.3076923076923	299.0
538003702	1441066434	31.013977222595756	122.44271809958157	3.8	276.38461538461536	299.0
538003702	1441066435	31.013972716150402	122.44269820195015	3.8	276.46153846153845	299.0
538003702	1441066436	31.0139686370377	122.44267841472458	3.8	276.53846153846155	299.0
538003702	1441066437	31.013965161394623	122.4426583448712	3.8	276.61538461538464	299.0
538003702	1441066438	31.013962465357952	122.44263759935626	3.8	276.6923076923077	299.0
538003702	1441066439	31.013960725064127	122.44261578514588	3.8	276.7692307692308	299.0
538003702	1441066440	31.01396011664935	122.44259250920595	3.8	276.84615384615387	299.0
538003702	1441066441	31.013960816249483	122.4425673785022	3.8	276.92307692307696	299.0
538003702	1441066442	31.013963000000007	122.44253999999998	3.8	277.0	299.0
538003702	1441066443	31.01396674305088	122.44251021565776	3.8	277.0	299.0
538003702	1441066444	31.013971716611977	122.44247880740797	3.8	277.0	299.0
538003702	1441066445	31.013977490908825	122.44244679217714	3.8	277.0	299.0
538003702	1441066446	31.013983636168042	122.44241518689248	3.8	277.0	299.0
538003702	1441066447	31.01398972261718	122.44238500848206	3.8	277.0	299.0
538003702	1441066448	31.01399532048474	122.44235727387473	3.8	277.0	299.0
538003702	1441066449	31.013999999999996	122.442333	3.8	277.0	299.0
538003702	1441066450	31.01400343036714	122.4423129271759	3.8	277.0	299.0
538003702	1441066451	31.01400567668779	122.44229668927282	3.8	277.0	299.0
538003702	1441066452	31.014006903037327	122.44228364354876	3.8	277.0	299.0
538003702	1441066453	31.01400727349057	122.44227314726136	3.8	277.0	299.0
538003702	1441066454	31.014006952121974	122.44226455766807	3.8	277.0	299.0
538003702	1441066455	31.014006103005716	122.44225723202615	3.8	277.0	299.0
538003702	1441066456	31.014004890215727	122.44225052759286	3.8	277.0	299.0
538003702	1441066457	31.01400347782585	122.44224380162532	3.8	277.0	299.0
538003702	1441066458	31.014002029909747	122.4422364113807	3.8	277.0	299.0
538003702	1441066459	31.01400071054093	122.4422277141162	3.8	277.0	299.0
538003702	1441066460	31.013999683792733	122.44221706708888	3.8	277.0	299.0
538003702	1441066461	31.013999113738176	122.44220382755583	3.8	277.0	299.0
538003702	1441066462	31.01399916444991	122.44218735277396	3.8	277.0	299.0
538003702	1441066463	31.014	122.44216700000001	3.8	277.0	299.0
538003702	1441066464	31.0140017309172	122.44214243392861	3.8	277.0	299.0
538003702	1441066465	31.014004253559428	122.4421145490071	3.8	277.0	299.0
538003702	1441066466	31.014007410742554	122.44208454712117	3.8	277.0	299.0
538003702	1441066467	31.014011045283432	122.44205363015672	3.8	277.0	299.0
538003702	1441066468	31.014015000000004	122.442023	3.8	277.0	299.0
538003702	1441066469	31.0140191287161	122.44199365401974	3.793333333333333	276.9333333333334	299.0
538003702	1441066470	31.01402332927499	122.44196577151348	3.7866666666666666	276.8666666666667	299.0
538003702	1441066471	31.014027510524684	122.44193932726114	3.78	276.8	299.0
538003702	1441066472	31.014031581313176	122.44191429604263	3.7733333333333334	276.73333333333335	299.0
538003702	1441066473	31.014035450488326	122.44189065263798	3.7666666666666666	276.6666666666667	299.0
538003702	1441066474	31.014039026897965	122.44186837182735	3.76	276.6	299.0
538003702	1441066475	31.01404221938986	122.44184742839086	3.7533333333333334	276.53333333333336	299.0
538003702	1441066476	31.01404493681171	122.44182779710877	3.7466666666666666	276.46666666666664	299.0
538003702	1441066477	31.01404708801118	122.44180945276132	3.74	276.40000000000003	299.0
538003702	1441066478	31.01404858183586	122.44179237012878	3.7333333333333334	276.3333333333333	299.0
538003702	1441066479	31.01404932713331	122.44177652399144	3.7266666666666666	276.26666666666665	299.0
538003702	1441066480	31.014049232751017	122.44176188912962	3.72	276.2	299.0
538003702	1441066481	31.014048207536433	122.44174844032358	3.7133333333333334	276.1333333333333	299.0
538003702	1441066482	31.014046160336974	122.44173615235364	3.706666666666667	276.0666666666666	299.0
538003702	1441066483	31.014043000000004	122.44172500000002	3.7	276.0	299.0
538003702	1441066484	31.014038655939824	122.44171489544334	3.7	276.0	299.0
538003702	1441066485	31.01403313983855	122.44170550046579	3.7	276.0	299.0
538003702	1441066486	31.01402648394514	122.44169641424998	3.7	276.0	299.0
538003702	1441066487	31.01401872050844	122.44168723597853	3.7	276.0	299.0
538003702	1441066488	31.014009881777195	122.44167756483421	3.7	276.0	299.0
538003702	1441066489	31.013999999999996	122.441667	3.7	276.0	299.0
538003702	1441066490	31.01398918193301	122.44165520118385	3.7	276.0666666666666	299.0
538003702	1441066491	31.01397783236294	122.44164207019324	3.7	276.1333333333333	299.0
538003702	1441066492	31.013966430584148	122.44162756936032	3.7	276.2	299.0
538003702	1441066493	31.01395545589091	122.44161166101702	3.7	276.26666666666665	299.0
538003702	1441066494	31.01394538757745	122.44159430749494	3.7	276.3333333333333	299.0
538003702	1441066495	31.013936704937926	122.44157547112525	3.7	276.40000000000003	299.0
538003702	1441066496	31.013929887266382	122.44155511423868	3.7	276.46666666666664	299.0
538003702	1441066497	31.01392541385684	122.44153319916545	3.7	276.53333333333336	299.0
538003702	1441066498	31.013923764003167	122.44150968823499	3.7	276.6	299.0
538003702	1441066499	31.0139254169992	122.44148454377616	3.7	276.6666666666667	299.0
538003702	1441066500	31.01393085213862	122.44145772811687	3.7	276.73333333333335	299.0
538003702	1441066501	31.013940548715013	122.44142920358422	3.7	276.8	299.0
538003702	1441066502	31.013954986021858	122.44139893250416	3.7	276.8666666666667	299.0
538003702	1441066503	31.013974643352455	122.44136687720153	3.7	276.9333333333334	299.0
538003702	1441066504	31.014	122.441333	3.7	277.0	299.0
538003702	1441066505	31.01403103887126	122.4412975194867	3.7	277.0	299.0
538003702	1441066506	31.014065757328474	122.44126167930935	3.7	277.0	299.0
538003702	1441066507	31.014101656349244	122.44122697938572	3.7	277.0	299.0
538003702	1441066508	31.01413623691282	122.44119491963956	3.7	277.0	299.0
538003702	1441066509	31.014167	122.44116700000001	3.7	277.0	299.0
538003702	1441066510	31.014191945719027	122.44114433745676	3.7	276.92857142857144	299.0
538003702	1441066511	31.014211070683697	122.44112651722625	3.7	276.8571428571429	299.0
538003702	1441066512	31.01422487063322	122.44111274157878	3.7	276.7857142857143	299.0
538003702	1441066513	31.014233841306037	122.4411022127825	3.7	276.7142857142857	299.0
538003702	1441066514	31.014238478439964	122.44109413310392	3.7	276.64285714285717	299.0
538003702	1441066515	31.014239277772433	122.44108770480841	3.7	276.57142857142856	299.0
538003702	1441066516	31.0142367350406	122.44108213016077	3.7	276.5	299.0
538003702	1441066517	31.014231345981468	122.4410766114254	3.7	276.42857142857144	299.0
538003702	1441066518	31.01422360633188	122.44107035086684	3.7	276.35714285714283	299.0
538003702	1441066519	31.01421401182851	122.44106255074968	3.7	276.2857142857143	299.0
538003702	1441066520	31.014203058207798	122.44105241333894	3.7	276.2142857142857	299.0
538003702	1441066521	31.014191241205882	122.44103914089995	3.7	276.1428571428571	299.0
538003702	1441066522	31.01417905655833	122.44102193569836	3.7	276.07142857142856	299.0
538003702	1441066523	31.014167	122.441	3.7	276.0	299.0
538003702	1441066524	31.01415551935086	122.440972924524	3.7	276.0	299.0
538003702	1441066525	31.01414487077477	122.44094185380237	3.7	276.0	299.0
538003702	1441066526	31.014135262522558	122.44090832081923	3.7	276.0	299.0
538003702	1441066527	31.014126902846378	122.44087385855774	3.7	276.0	299.0
538003702	1441066528	31.01412	122.44084000000001	3.7	276.0	299.0
538003702	1441066529	31.01411470656736	122.44080801146258	3.7	275.93333333333334	299.0
538003702	1441066530	31.014110952447947	122.44077809260243	3.7	275.8666666666666	299.0
538003702	1441066531	31.014108611869837	122.4407501764121	3.7	275.8	299.0
538003702	1441066532	31.014107559060978	122.44072419588436	3.7	275.7333333333333	299.0
538003702	1441066533	31.014107668249135	122.44070008401235	3.7	275.66666666666663	299.0
538003702	1441066534	31.014108813662	122.44067777378946	3.7	275.6	299.0
538003702	1441066535	31.014110869527094	122.44065719820934	3.7	275.5333333333333	299.0
538003702	1441066536	31.01411371007185	122.44063829026581	3.7	275.46666666666664	299.0
538003702	1441066537	31.01411720952361	122.4406209829529	3.7	275.4	299.0
538003702	1441066538	31.014121242109557	122.44060520926476	3.7	275.3333333333333	299.0
538003702	1441066539	31.014125682056893	122.44059090219574	3.7	275.26666666666665	299.0
538003702	1441066540	31.014130403592645	122.44057799474024	3.7	275.2	299.0
538003702	1441066541	31.0141352809438	122.44056641989272	3.7	275.1333333333333	299.0
538003702	1441066542	31.014140188337304	122.44055611064776	3.7	275.06666666666666	299.0
538003702	1441066543	31.014145000000003	122.440547	3.7	275.0	299.0
538003702	1441066544	31.014149600268315	122.44053895726648	3.7	275.0	299.0
538003702	1441066545	31.01415391391706	122.44053159705412	3.7	275.0	299.0
538003702	1441066546	31.01415787583046	122.44052447029209	3.7	275.0	299.0
538003702	1441066547	31.014161420892727	122.44051712790964	3.7	275.0	299.0
538003702	1441066548	31.014164483987926	122.44050912083591	3.7	275.0	299.0
538003702	1441066549	31.014166999999993	122.44050000000001	3.7	275.0	299.0
538003702	1441066550	31.014168925202082	122.44048938828135	3.6933333333333334	275.0	299.0
538003702	1441066551	31.014170301424556	122.44047719636045	3.686666666666667	275.0	299.0
538003702	1441066552	31.01417119188701	122.44046340686815	3.68	275.0	299.0
538003702	1441066553	31.01417165980901	122.44044800243528	3.6733333333333333	275.0	299.0
538003702	1441066554	31.01417176841004	122.44043096569267	3.666666666666667	275.0	299.0
538003702	1441066555	31.01417158090953	122.44041227927119	3.66	275.0	299.0
538003702	1441066556	31.014171160526782	122.44039192580162	3.6533333333333333	275.0	299.0
538003702	1441066557	31.014170570481106	122.44036988791481	3.646666666666667	275.0	299.0
538003702	1441066558	31.014169873991644	122.44034614824146	3.64	275.0	299.0
538003702	1441066559	31.014169134277545	122.44032068941236	3.6333333333333333	275.0	299.0
538003702	1441066560	31.0141684145578	122.44029349405808	3.626666666666667	275.0	299.0
538003702	1441066561	31.014167778051377	122.44026454480927	3.62	275.0	299.0
538003702	1441066562	31.01416728797711	122.44023382429639	3.6133333333333333	275.0	299.0
538003702	1441066563	31.014167007553752	122.44020131514986	3.606666666666667	275.0	299.0
538003702	1441066564	31.014166999999993	122.44016700000002	3.6	275.0	299.0
538003702	1441066565	31.014167278390726	122.44013111966692	3.6	275.0	299.0
538003702	1441066566	31.014167655226693	122.44009494773027	3.6	275.0	299.0
538003702	1441066567	31.014167892866485	122.44006001596003	3.6	275.0	299.0
538003702	1441066568	31.014167753670367	122.44002785612643	3.6	275.0	299.0
538003702	1441066569	31.014167000000008	122.44	3.6	275.0	299.0
538003702	1441066570	31.014165470074026	122.43997758332546	3.607142857142857	275.0	299.0
538003702	1441066571	31.014163305535206	122.43996015774431	3.6142857142857143	275.0	299.0
538003702	1441066572	31.014160723881414	122.4399468788719	3.6214285714285714	275.0	299.0
538003702	1441066573	31.014157942609685	122.43993690232345	3.6285714285714286	275.0	299.0
538003702	1441066574	31.014155179216488	122.43992938371417	3.6357142857142857	275.0	299.0
538003702	1441066575	31.014152651197932	122.43992347865922	3.642857142857143	275.0	299.0
538003702	1441066576	31.014150576049897	122.4399183427739	3.6500000000000004	275.0	299.0
538003702	1441066577	31.014149171268066	122.43991313167352	3.6571428571428575	275.0	299.0
538003702	1441066578	31.01414865434801	122.43990700097336	3.6642857142857146	275.0	299.0
538003702	1441066579	31.014149242785095	122.43989910628872	3.6714285714285717	275.0	299.0
538003702	1441066580	31.01415115407445	122.43988860323462	3.678571428571429	275.0	299.0
538003702	1441066581	31.014154605710807	122.4398746474258	3.685714285714286	275.0	299.0
538003702	1441066582	31.014159815188236	122.43985639447645	3.692857142857143	275.0	299.0
538003702	1441066583	31.014166999999986	122.439833	3.7	275.0	299.0
538003702	1441066584	31.01417617630771	122.43980404079953	3.7	275.0	299.0
538003702	1441066585	31.01418655495077	122.43977077844058	3.7	275.0	299.0
538003702	1441066586	31.0141971454391	122.4397348956808	3.7	275.0	299.0
538003702	1441066587	31.014206957284337	122.43969807527996	3.7	275.0	299.0
538003702	1441066588	31.014215	122.439662	3.7	275.0	299.0
538003702	1441066589	31.01422051663747	122.43962806147478	3.6933333333333334	275.0	299.0
538003702	1441066590	31.014223684393222	122.43959648681844	3.686666666666667	275.0	299.0
538003702	1441066591	31.014224913999666	122.43956721201444	3.68	275.0	299.0
538003702	1441066592	31.01422461618901	122.43954017304533	3.6733333333333333	275.0	299.0
538003702	1441066593	31.014223201693316	122.43951530589301	3.666666666666667	275.0	299.0
538003702	1441066594	31.014221081244422	122.43949254653877	3.66	275.0	299.0
538003702	1441066595	31.01421866557404	122.43947183096338	3.6533333333333333	275.0	299.0
538003702	1441066596	31.014216365413752	122.43945309514727	3.646666666666667	275.0	299.0
538003702	1441066597	31.01421459149497	122.4394362750705	3.64	275.0	299.0
538003702	1441066598	31.01421375454902	122.43942130671292	3.6333333333333333	275.0	299.0
538003702	1441066599	31.01421426530709	122.4394081260542	3.626666666666667	275.0	299.0
538003702	1441066600	31.01421653450027	122.43939666907397	3.62	275.0	299.0
538003702	1441066601	31.014220972859555	122.43938687175178	3.6133333333333333	275.0	299.0
538003702	1441066602	31.014227991115856	122.43937867006723	3.606666666666667	275.0	299.0
538003702	1441066603	31.014238	122.439372	3.6	275.0	299.0
538003702	1441066604	31.0142511747918	122.43936666994462	3.6	275.0	299.0
538003702	1441066605	31.0142667489672	122.43936197795448	3.6	275.0	299.0
538003702	1441066606	31.014283720551063	122.43935709449751	3.6	275.0	299.0
538003702	1441066607	31.014301087568132	122.43935119004135	3.6	275.0	299.0
538003702	1441066608	31.014317848043	122.43934343505316	3.6	275.0	299.0
538003702	1441066609	31.014333	122.439333	3.6	275.0	299.0
538003702	1441066610	31.01434573868713	122.43931924897323	3.6	275.0	299.0
538003702	1441066611	31.014356048248395	122.43930232056152	3.6	275.0	299.0
538003702	1441066612	31.01436411005168	122.43928254697823	3.6	275.0	299.0
538003702	1441066613	31.01437010546493	122.43926026043717	3.6	275.0	299.0
538003702	1441066614	31.014374215856165	122.43923579315238	3.6	275.0	299.0
538003702	1441066615	31.01437662259352	122.439209477338	3.6	275.0	299.0
538003702	1441066616	31.014377507045282	122.43918164520832	3.6	275.0	299.0
538003702	1441066617	31.01437705058001	122.43915262897748	3.6	275.0	299.0
538003702	1441066618	31.014375434566478	122.4391227608596	3.6	275.0	299.0
538003702	1441066619	31.014372840373774	122.43909237306855	3.6	275.0	299.0
538003702	1441066620	31.014369449371273	122.43906179781798	3.6	275.0	299.0
538003702	1441066621	31.014365442928657	122.43903136732132	3.6	275.0	299.0
538003702	1441066622	31.014361002415907	122.43900141379166	3.6	275.0	299.0
538003702	1441066623	31.014356309203333	122.4389722694418	3.6	275.0	299.0
538003702	1441066624	31.014351544661505	122.43894426648424	3.6	275.0	299.0
538003702	1441066625	31.014346890161274	122.43891773713119	3.6	275.0	299.0
538003702	1441066626	31.01434252707369	122.4388930135946	3.6	275.0	299.0
538003702	1441066627	31.014338636770006	122.4388704280862	3.6	275.0	299.0
538003702	1441066628	31.014335400621626	122.43885031281752	3.6	275.0	299.0
538003702	1441066629	31.014333000000008	122.438833	3.6	275.0	299.0
538003702	1441066630	31.014331559538533	122.43881867464516	3.6	275.07142857142856	298.92857142857144
538003702	1441066631	31.01433097691827	122.43880693296495	3.6	275.14285714285717	298.8571428571429
538003702	1441066632	31.014331093081793	122.4387972239717	3.6	275.2142857142857	298.7857142857143
538003702	1441066633	31.014331748971482	122.43878899667789	3.6	275.2857142857143	298.7142857142857
538003702	1441066634	31.014332785529437	122.43878170009604	3.6	275.3571428571429	298.64285714285717
538003702	1441066635	31.01433404369765	122.4387747832389	3.6	275.42857142857144	298.57142857142856
538003702	1441066636	31.014335364417995	122.43876769511905	3.6	275.49999999999994	298.5
538003702	1441066637	31.014336588632187	122.43875988474922	3.6	275.57142857142856	298.42857142857144
538003702	1441066638	31.014337557281813	122.43875080114215	3.6	275.6428571428571	298.35714285714283
538003702	1441066639	31.014338111308277	122.43873989331055	3.6	275.71428571428567	298.2857142857143
538003702	1441066640	31.01433809165276	122.43872661026737	3.6	275.7857142857143	298.2142857142857
538003702	1441066641	31.014337339256052	122.43871040102563	3.6	275.85714285714283	298.1428571428571
538003702	1441066642	31.014335695058538	122.43869071459864	3.6	275.9285714285714	298.07142857142856
538003702	1441066643	31.014333	122.438667	3.6	276.0	298.0
538003702	1441066644	31.014329205462143	122.4386390204845	3.58	276.0	298.0
538003702	1441066645	31.014324704597023	122.43860779626968	3.56	276.0	298.0
538003702	1441066646	31.014320001000222	122.43857466181308	3.54	276.0	298.0
538003702	1441066647	31.014315598268492	122.4385409515713	3.52	276.0	298.0
538003702	1441066648	31.014311999999993	122.438508	3.5	276.0	298.0
538003702	1441066649	31.014309602532148	122.43847690742169	3.5	276.0	298.0
538003702	1441066650	31.014308373154886	122.43844783762951	3.5	276.0	298.0
538003702	1441066651	31.01430817189609	122.43842072028465	3.5	276.0	298.0
538003702	1441066652	31.014308858783483	122.43839548504852	3.5	276.0	298.0
538003702	1441066653	31.014310293844613	122.43837206158284	3.5	276.0	298.0
538003702	1441066654	31.014312337106958	122.43835037954952	3.5	276.0	298.0
538003702	1441066655	31.01431484859785	122.43833036861066	3.5	276.0	298.0
538003702	1441066656	31.01431768834447	122.43831195842863	3.5	276.0	298.0
538003702	1441066657	31.014320716373977	122.43829507866577	3.5	276.0	298.0
538003702	1441066658	31.014323792713416	122.4382796589847	3.5	276.0	298.0
538003702	1441066659	31.014326777389705	122.43826562904802	3.5	276.0	298.0
538003702	1441066660	31.014329530429727	122.43825291851842	3.5	276.0	298.0
538003702	1441066661	31.014331911860307	122.4382414570587	3.5	276.0	298.0
538003702	1441066662	31.014333781708174	122.43823117433162	3.5	276.0	298.0
538003702	1441066663	31.014334999999996	122.43822200000001	3.5	276.0	298.0
538003702	1441066664	31.014335483296897	122.43821377441454	3.5	276.0	298.0
538003702	1441066665	31.014335374297698	122.43820598067705	3.5	276.0	298.0
538003702	1441066666	31.014334872235505	122.4381980125773	3.5	276.0	298.0
538003702	1441066667	31.014334176343326	122.43818926390483	3.5	276.0	298.0
538003702	1441066668	31.01433348585397	122.43817912844924	3.5	276.0	298.0
538003702	1441066669	31.014333	122.43816700000002	3.5	276.0	298.0
538003702	1441066670	31.014332872755524	122.43815242029004	3.506666666666667	275.93333333333334	298.0
538003702	1441066671	31.014333077061565	122.43813552282586	3.513333333333333	275.8666666666666	298.0
538003702	1441066672	31.01433354060094	122.43811658905756	3.52	275.8	298.0
538003702	1441066673	31.014334191056566	122.43809590043517	3.526666666666667	275.7333333333333	298.0
538003702	1441066674	31.014334956111433	122.4380737384088	3.533333333333333	275.66666666666663	298.0
538003702	1441066675	31.014335763448642	122.43805038442859	3.54	275.6	298.0
538003702	1441066676	31.014336540751508	122.43802611994485	3.546666666666667	275.5333333333333	298.0
538003702	1441066677	31.01433721570348	122.4380012264078	3.5533333333333332	275.46666666666664	298.0
538003702	1441066678	31.0143377159883	122.4379759852679	3.56	275.4	298.0
538003702	1441066679	31.014337969289826	122.43795067797564	3.566666666666667	275.3333333333333	298.0
538003702	1441066680	31.014337903292194	122.4379255859815	3.5733333333333333	275.26666666666665	298.0
538003702	1441066681	31.01433744567975	122.4379009907362	3.58	275.2	298.0
538003702	1441066682	31.014336524137054	122.43787717369034	3.586666666666667	275.1333333333333	298.0
538003702	1441066683	31.01433506634881	122.43785441629471	3.5933333333333333	275.06666666666666	298.0
538003702	1441066684	31.014333000000008	122.437833	3.6	275.0	298.0
538003702	1441066685	31.014330289379657	122.43781312530805	3.5947368421052635	275.0	298.0
538003702	1441066686	31.014327045192637	122.43779466892502	3.5894736842105264	275.0	298.0
538003702	1441066687	31.014323414747693	122.43777742660798	3.5842105263157897	275.0	298.0
538003702	1441066688	31.01431954535336	122.43776119411397	3.5789473684210527	275.0	298.0
538003702	1441066689	31.014315584318098	122.4377457671999	3.573684210526316	275.0	298.0
538003702	1441066690	31.0143116789502	122.4377309416226	3.568421052631579	275.0	298.0
538003702	1441066691	31.014307976557877	122.43771651313885	3.5631578947368423	275.0	298.0
538003702	1441066692	31.014304624449274	122.43770227750545	3.557894736842105	275.0	298.0
538003702	1441066693	31.014301769932402	122.43768803047904	3.5526315789473686	275.0	298.0
538003702	1441066694	31.014299560315163	122.43767356781626	3.5473684210526315	275.0	298.0
538003702	1441066695	31.014298142905428	122.43765868527368	3.542105263157895	275.0	298.0
538003702	1441066696	31.014297665010943	122.43764317860774	3.536842105263158	275.0	298.0
538003702	1441066697	31.014298273939314	122.43762684357482	3.531578947368421	275.0	298.0
538003702	1441066698	31.014300116998076	122.43760947593105	3.526315789473684	275.0	298.0
538003702	1441066699	31.014303341494593	122.43759087143245	3.5210526315789474	275.0	298.0
538003702	1441066700	31.0143080947361	122.43757082583474	3.5157894736842104	275.0	298.0
538003702	1441066701	31.014314524029643	122.43754913489344	3.5105263157894737	275.0	298.0
538003702	1441066702	31.01432277668207	122.43752559436363	3.5052631578947366	275.0	298.0
538003702	1441066703	31.014333000000008	122.4375	3.5	275.0	298.0
538003702	1441066704	31.014345206631283	122.43747239498005	3.5	274.8	298.0
538003702	1441066705	31.01435887058989	122.4374438121743	3.5	274.6	298.0
538003702	1441066706	31.014373331232296	122.43741553187778	3.5	274.4	298.0
538003702	1441066707	31.014387927916125	122.437388834387	3.5	274.2	298.0
538003702	1441066708	31.014402	122.437365	3.5	274.0	298.0
538003702	1441066709	31.01441500483062	122.43734500365593	3.5	274.0625	298.0
538003702	1441066710	31.014426871703716	122.43732859885327	3.5	274.125	298.0
538003702	1441066711	31.014437647901683	122.43731523372979	3.5	274.1875	298.0
538003702	1441066712	31.014447380706486	122.43730435642277	3.5	274.25	298.0
538003702	1441066713	31.01445611739969	122.43729541506906	3.5	274.3125	298.0
538003702	1441066714	31.01446390526261	122.43728785780519	3.5	274.375	298.0
538003702	1441066715	31.014470791576368	122.43728113276737	3.5	274.4375	298.0
538003702	1441066716	31.014476823621955	122.43727468809158	3.5	274.5	298.0
538003702	1441066717	31.014482048680225	122.43726797191367	3.5	274.5625	298.0
538003702	1441066718	31.014486514031923	122.43726043236931	3.5	274.625	298.0
538003702	1441066719	31.01449026695766	122.43725151759412	3.5	274.6875	298.0
538003702	1441066720	31.014493354737812	122.43724067572361	3.5	274.75	298.0
538003702	1441066721	31.014495824652588	122.43722735489338	3.5	274.8125	298.0
538003702	1441066722	31.014497723981748	122.43721100323899	3.5	274.875	298.0
538003702	1441066723	31.01449910000464	122.43719106889596	3.5	274.9375	298.0
538003702	1441066724	31.014499999999988	122.43716700000002	3.5	275.0	298.0
538003702	1441066725	31.014500479131396	122.437138522111	3.5	275.0	298.0
538003702	1441066726	31.014500624104564	122.43710647048569	3.5	275.0	298.0
538003702	1441066727	31.014500529511523	122.43707195780492	3.5	275.0	298.0
538003702	1441066728	31.01450028994528	122.43703609674947	3.5	275.0	298.0
538003702	1441066729	31.014499999999998	122.43700000000001	3.5	275.0	298.0
538003702	1441066730	31.014499738291512	122.43696462619603	3.506666666666667	275.0	298.0
538003702	1441066731	31.01449951951838	122.43693031781325	3.513333333333333	275.0	298.0
538003702	1441066732	31.014499342399887	122.43689726328648	3.52	275.0	298.0
538003702	1441066733	31.014499205655458	122.43686565105052	3.526666666666667	275.0	298.0
538003702	1441066734	31.014499108004653	122.43683566954012	3.533333333333333	275.0	298.0
538003702	1441066735	31.014499048167174	122.4368075071901	3.54	275.0	298.0
538003702	1441066736	31.01449902486283	122.43678135243522	3.546666666666667	275.0	298.0
538003702	1441066737	31.014499036811436	122.43675739371035	3.5533333333333332	275.0	298.0
538003702	1441066738	31.014499082732883	122.43673581945023	3.56	275.0	298.0
538003702	1441066739	31.014499161347047	122.43671681808972	3.566666666666667	275.0	298.0
538003702	1441066740	31.014499271373793	122.4367005780636	3.5733333333333333	275.0	298.0
538003702	1441066741	31.014499411532906	122.4366872878067	3.58	275.0	298.0
538003702	1441066742	31.014499580543994	122.43667713575394	3.586666666666667	275.0	298.0
538003702	1441066743	31.014499777126595	122.43667031034006	3.5933333333333333	275.0	298.0
538003702	1441066744	31.014499999999998	122.436667	3.6	275.0	298.0
538003702	1441066745	31.014500236172083	122.43666705101157	3.6	274.8	298.2
538003702	1441066746	31.014500425806062	122.43666894102458	3.6	274.6	298.40000000000003
538003702	1441066747	31.01450049735399	122.43667080553182	3.6	274.4	298.6
538003702	1441066748	31.014500379267933	122.43667078002603	3.6	274.2	298.8
538003702	1441066749	31.014499999999998	122.436667	3.6	274.0	299.0
538003702	1441066750	31.014499309964776	122.43665801703781	3.5923076923076924	274.0	299.0
538003702	1441066751	31.014498347428475	122.43664404708855	3.5846153846153848	274.0	299.0
538003702	1441066752	31.014497172619823	122.4366257221926	3.576923076923077	274.0	299.0
538003702	1441066753	31.01449584576751	122.43660367439033	3.5692307692307694	274.0	299.0
538003702	1441066754	31.014494427100303	122.43657853572196	3.5615384615384618	274.0	299.0
538003702	1441066755	31.014492976847137	122.4365509382278	3.553846153846154	274.0	299.0
538003702	1441066756	31.014491555237345	122.43652151394792	3.546153846153846	274.0	299.0
538003702	1441066757	31.014490222500783	122.43649089492231	3.5384615384615383	274.0	299.0
538003702	1441066758	31.014489038867815	122.4364597131909	3.5307692307692307	274.0	299.0
538003702	1441066759	31.014488064569385	122.43642860079336	3.523076923076923	274.0	299.0
538003702	1441066760	31.014487359837076	122.43639818976935	3.5153846153846153	274.0	299.0
538003702	1441066761	31.01448698490306	122.4363691121584	3.5076923076923077	274.0	299.0
538003702	1441066762	31.014487	122.43634200000001	3.5	274.0	299.0
538003702	1441066763	31.01448743918382	122.43631735109388	3.5	274.0	299.0
538003702	1441066764	31.014488231801543	122.43629512628125	3.5	274.0	299.0
538003702	1441066765	31.01448928102277	122.43627515216373	3.5	274.0	299.0
538003702	1441066766	31.01449049001683	122.4362572553431	3.5	274.0	299.0
538003702	1441066767	31.014491761952925	122.43624126242122	3.5	274.0	299.0
538003702	1441066768	31.01449300000001	122.436227	3.5	274.0	299.0
538003702	1441066769	31.01449412461566	122.43621427206023	3.5	273.9375	299.0
538003702	1441066770	31.014495125412413	122.43620279209777	3.5	273.875	299.0
538003702	1441066771	31.014496009291378	122.43619225098719	3.5	273.81250000000006	299.0
538003702	1441066772	31.014496783153536	122.43618233960312	3.5	273.75	299.0
538003702	1441066773	31.01449745389978	122.43617274882013	3.5	273.6875	299.0
538003702	1441066774	31.014498028430893	122.43616316951277	3.5	273.625	299.0
538003702	1441066775	31.01449851364757	122.43615329255562	3.5	273.5625	299.0
538003702	1441066776	31.01449891645043	122.43614280882318	3.5	273.5	299.0
538003702	1441066777	31.01449924373994	122.43613140919005	3.5	273.4375	299.0
538003702	1441066778	31.014499502416463	122.43611878453075	3.5	273.375	299.0
538003702	1441066779	31.014499699380238	122.43610462571982	3.5	273.3125	299.0
538003702	1441066780	31.014499841531293	122.4360886236318	3.5	273.25	299.0
538003702	1441066781	31.01449993576942	122.43607046914128	3.5	273.1875	299.0
538003702	1441066782	31.01449998899418	122.43604985312274	3.5	273.12500000000006	299.0
538003702	1441066783	31.014500008104758	122.43602646645081	3.5	273.0625	299.0
538003702	1441066784	31.014499999999995	122.436	3.5	273.0	299.0
538003702	1441066785	31.014499973236674	122.43597032343153	3.5	273.0	299.0
538003702	1441066786	31.014499943005287	122.43593802155306	3.5	273.0	299.0
538003702	1441066787	31.01449992615517	122.43590385795882	3.5	273.0	299.0
538003702	1441066788	31.014499939536446	122.43586859624308	3.5	273.0	299.0
538003702	1441066789	31.014499999999998	122.435833	3.5	273.0	299.0
538003702	1441066790	31.01450011884806	122.43579775004676	3.5	273.0	299.0714285714286
538003702	1441066791	31.014500285185765	122.43576319609271	3.5	273.0	299.14285714285717
538003702	1441066792	31.01450048256904	122.43572960507028	3.5	273.0	299.2142857142857
538003702	1441066793	31.014500694554144	122.4356972439119	3.5	273.0	299.28571428571433
538003702	1441066794	31.01450090469753	122.43566637955004	3.5	273.0	299.3571428571429
538003702	1441066795	31.014501096555907	122.43563727891718	3.5	273.0	299.42857142857144
538003702	1441066796	31.01450125368609	122.43561020894582	3.5	273.0	299.5
538003702	1441066797	31.014501359645067	122.43558543656847	3.5	273.0	299.57142857142856
538003702	1441066798	31.01450139798995	122.43556322871765	3.5	273.0	299.64285714285717
538003702	1441066799	31.014501352277826	122.4355438523259	3.5	273.0	299.7142857142857
538003702	1441066800	31.014501206065827	122.43552757432575	3.5	273.0	299.7857142857143
538003702	1441066801	31.014500942910956	122.4355146616497	3.5	273.0	299.8571428571429
538003702	1441066802	31.014500546370122	122.4355053812303	3.5	273.0	299.92857142857144
538003702	1441066803	31.014499999999995	122.4355	3.5	273.0	300.0
538003702	1441066804	31.014499321363864	122.43549848607735	3.5	273.0	300.0
538003702	1441066805	31.01449866405231	122.43549961232515	3.5	273.0	300.0
538003702	1441066806	31.01449821566275	122.43550185279231	3.5	273.0	300.0
538003702	1441066807	31.014498163792535	122.43550368152788	3.5	273.0	300.0
538003702	1441066808	31.014498696039148	122.4355035725808	3.5	273.0	300.0
538003702	1441066809	31.014499999999995	122.4355	3.5	273.0	300.0
538003702	1441066810	31.01450220658847	122.43549178191344	3.5	273.0769230769231	300.0
538003702	1441066811	31.014505219982937	122.43547911276576	3.5	273.1538461538462	300.0
538003702	1441066812	31.014508887677824	122.43546253108072	3.5	273.2307692307693	300.0
538003702	1441066813	31.01451305716744	122.43544257538213	3.5	273.3076923076923	300.0
538003702	1441066814	31.014517575946115	122.4354197841939	3.5	273.3846153846154	300.0
538003702	1441066815	31.014522291508406	122.43539469604004	3.5	273.4615384615385	300.0
538003702	1441066816	31.0145270513491	122.43536784944487	3.5	273.53846153846155	300.0
538003702	1441066817	31.014531702963342	122.43533978293293	3.5	273.6153846153846	300.0
538003702	1441066818	31.01453609384674	122.43531103502906	3.5	273.6923076923077	300.0
538003702	1441066819	31.014540071495336	122.43528214425832	3.5	273.7692307692308	300.0
538003702	1441066820	31.01454348340566	122.43525364914612	3.5	273.84615384615387	300.0
538003702	1441066821	31.01454617707472	122.43522608821807	3.5	273.9230769230769	300.0
538003702	1441066822	31.014548000000005	122.4352	3.5	274.0	300.0
538003702	1441066823	31.01454884545797	122.43517580933707	3.5	274.0	300.0
538003702	1441066824	31.014548789839903	122.43515348635138	3.5	274.0	300.0
538003702	1441066825	31.014547955315553	122.43513288748397	3.5	274.0	300.0
538003702	1441066826	31.014546464054508	122.43511386917581	3.5	274.0	300.0
538003702	1441066827	31.01454443822622	122.43509628786762	3.5	274.0	300.0
538003702	1441066828	31.014542	122.43508	3.5	274.0	300.0
538003702	1441066829	31.014539259985447	122.43506484415444	3.5	274.0	300.06666666666666
538003702	1441066830	31.01453628255368	122.43505058747601	3.5	274.0	300.1333333333334
538003702	1441066831	31.014533120516074	122.43503697925071	3.5	274.0	300.2
538003702	1441066832	31.014529826683926	122.43502376876458	3.5	274.0	300.2666666666667
538003702	1441066833	31.014526453868367	122.43501070530358	3.5	274.0	300.33333333333337
538003702	1441066834	31.014523054880467	122.43499753815372	3.5	274.0	300.4
538003702	1441066835	31.01451968253118	122.43498401660108	3.5	274.0	300.4666666666667
538003702	1441066836	31.01451638963137	122.43496988993164	3.5	274.0	300.53333333333336
538003702	1441066837	31.01451322899175	122.43495490743142	3.5	274.0	300.6
538003702	1441066838	31.014510253422934	122.43493881838647	3.5	274.0	300.6666666666667
538003702	1441066839	31.01450751573537	122.4349213720828	3.5	274.0	300.73333333333335
538003702	1441066840	31.014505068739336	122.4349023178064	3.5	274.0	300.8
538003702	1441066841	31.014502965244933	122.43488140484322	3.5	274.0	300.8666666666667
538003702	1441066842	31.01450125806196	122.43485838247915	3.5	274.0	300.93333333333334
538003702	1441066843	31.014499999999998	122.434833	3.5	274.0	301.0
538003702	1441066844	31.014499221458475	122.43480523769746	3.5	273.83333333333337	301.0
538003702	1441066845	31.014498863197584	122.43477599988715	3.5	273.6666666666667	301.0
538003702	1441066846	31.014498843568568	122.43474642189058	3.5	273.5	301.0
538003702	1441066847	31.014499080923642	122.43471763902936	3.5	273.33333333333337	301.0
538003702	1441066848	31.01449949361607	122.43469078662523	3.5	273.1666666666667	301.0
538003702	1441066849	31.014499999999995	122.434667	3.5	273.0	301.0
538003702	1441066850	31.014500528923946	122.43464712596456	3.5	272.92857142857144	301.07142857142856
538003702	1441066851	31.014501051211468	122.43463085728564	3.5	272.8571428571429	301.14285714285717
538003702	1441066852	31.01450154817932	122.43461759821885	3.5	272.7857142857143	301.2142857142857
538003702	1441066853	31.014502001143768	122.43460675301982	3.5	272.7142857142857	301.2857142857143
538003702	1441066854	31.01450239142072	122.43459772594426	3.5	272.64285714285717	301.3571428571429
538003702	1441066855	31.014502700325803	122.43458992124773	3.5	272.57142857142856	301.42857142857144
538003702	1441066856	31.01450290917448	122.43458274318593	3.5	272.50000000000006	301.5
538003702	1441066857	31.01450299928205	122.43457559601447	3.5	272.42857142857144	301.57142857142856
538003702	1441066858	31.014502951963674	122.43456788398895	3.5	272.3571428571429	301.6428571428571
538003702	1441066859	31.014502748534365	122.4345590113651	3.5	272.28571428571433	301.7142857142857
538003702	1441066860	31.01450237030895	122.4345483823985	3.5	272.2142857142857	301.7857142857143
538003702	1441066861	31.014501798602012	122.43453540134495	3.5	272.14285714285717	301.85714285714283
538003702	1441066862	31.014501014727784	122.43451947246015	3.5	272.0714285714286	301.92857142857144
538003702	1441066863	31.014500000000005	122.4345	3.5	272.0	302.0
538003702	1441066864	31.014498791207497	122.43447665494044	3.5	272.1666666666667	302.0
538003702	1441066865	31.014497647041452	122.4344501751375	3.5	272.33333333333337	302.0
538003702	1441066866	31.01449688166919	122.43442156516696	3.5	272.50000000000006	302.0
538003702	1441066867	31.01449680925876	122.43439182960405	3.5	272.6666666666667	302.0
538003702	1441066868	31.014497743979085	122.4343619730236	3.5	272.8333333333333	302.0
538003702	1441066869	31.014499999999998	122.434333	3.5	273.0	302.0
538003702	1441066870	31.01450379703874	122.4343057167297	3.4923076923076923	272.92307692307696	302.0769230769231
538003702	1441066871	31.01450897699903	122.43428013589815	3.4846153846153847	272.84615384615387	302.15384615384613
538003702	1441066872	31.014515287330973	122.43425607181346	3.476923076923077	272.7692307692308	302.2307692307692
538003702	1441066873	31.014522475484508	122.43423333878403	3.4692307692307693	272.6923076923077	302.3076923076923
538003702	1441066874	31.01453028890936	122.43421175111853	3.4615384615384617	272.61538461538464	302.3846153846154
538003702	1441066875	31.014538475055126	122.43419112312588	3.453846153846154	272.53846153846155	302.46153846153845
538003702	1441066876	31.014546781371262	122.4341712691152	3.446153846153846	272.4615384615385	302.5384615384615
538003702	1441066877	31.01455495530708	122.43415200339571	3.4384615384615382	272.3846153846154	302.6153846153846
538003702	1441066878	31.01456274431182	122.43413314027681	3.4307692307692306	272.3076923076923	302.6923076923077
538003702	1441066879	31.014569895834526	122.43411449406806	3.423076923076923	272.2307692307693	302.7692307692307
538003702	1441066880	31.014576157324232	122.43409587907911	3.4153846153846152	272.1538461538462	302.8461538461538
538003702	1441066881	31.014581276229784	122.43407710961976	3.4076923076923076	272.0769230769231	302.9230769230769
538003702	1441066882	31.014584999999997	122.43405800000001	3.4	272.0	303.0
538003702	1441066883	31.01458719690799	122.43403845341767	3.4	272.0	303.0
538003702	1441066884	31.0145882185249	122.43401872862106	3.4	272.0	303.0
538003702	1441066885	31.01458853724647	122.43399917324591	3.4	272.0	303.0
538003702	1441066886	31.014588625468704	122.43398013492745	3.4	272.0	303.0
538003702	1441066887	31.014588955587765	122.43396196130065	3.4	272.0	303.0
538003702	1441066888	31.01458999999999	122.433945	3.4	272.0	303.0
538003702	1441066889	31.014592127994078	122.43392948753548	3.4	272.06250000000006	303.0625
538003702	1441066890	31.01459529642736	122.4339152159197	3.4	272.12500000000006	303.125
538003702	1441066891	31.01459935904926	122.4339018660411	3.4	272.1875	303.1875
538003702	1441066892	31.014604169608955	122.43388911878812	3.4	272.25	303.25
538003702	1441066893	31.01460958185558	122.43387665504936	3.4	272.3125	303.3125
538003702	1441066894	31.01461544953808	122.43386415571337	3.4	272.37500000000006	303.375
538003702	1441066895	31.014621626405297	122.43385130166874	3.4	272.43750000000006	303.4375
538003702	1441066896	31.014627966205943	122.43383777380407	3.4	272.50000000000006	303.5
538003702	1441066897	31.01463432268859	122.43382325300786	3.4	272.5625	303.5625
538003702	1441066898	31.01464054960163	122.43380742016873	3.4	272.625	303.625
538003702	1441066899	31.014646500693278	122.43378995617527	3.4	272.6875	303.6875
538003702	1441066900	31.014652029711563	122.43377054191613	3.4	272.75000000000006	303.75
538003702	1441066901	31.014656990404163	122.43374885828001	3.4	272.81250000000006	303.8125
538003702	1441066902	31.014661236518503	122.43372458615588	3.4	272.875	303.875
538003702	1441066903	31.01466462180159	122.43369740643276	3.4	272.9375	303.9375
538003702	1441066904	31.014667	122.43366700000001	3.4	273.0	304.0
538003702	1441066905	31.01466829153285	122.43363340456071	3.42	273.0	304.2
538003702	1441066906	31.01466868351187	122.43359808507148	3.44	273.0	304.4
538003702	1441066907	31.014668429723486	122.43356286330211	3.46	273.0	304.6
538003702	1441066908	31.014667783956117	122.43352956102198	3.48	273.0	304.8
538003702	1441066909	31.014667	122.4335	3.5	273.0	305.0
538003702	1441066910	31.014666289140404	122.43347557701627	3.5	273.0	305.0714285714286
538003702	1441066911	31.014665692637525	122.43345598889718	3.5	273.0	305.14285714285717
538003702	1441066912	31.014665209244267	122.43344050748081	3.5	273.0	305.2142857142857
538003702	1441066913	31.014664837712772	122.43342840460527	3.5	273.0	305.28571428571433
538003702	1441066914	31.014664576794615	122.43341895210871	3.5	273.0	305.3571428571429
538003702	1441066915	31.014664425240948	122.4334114218293	3.5	273.0	305.42857142857144
538003702	1441066916	31.014664381802632	122.43340508560532	3.5	273.0	305.50000000000006
538003702	1441066917	31.01466444523036	122.43339921527495	3.5	273.0	305.57142857142856
538003702	1441066918	31.014664614274622	122.43339308267649	3.5	273.0	305.6428571428571
538003702	1441066919	31.014664887685857	122.43338595964809	3.5	273.0	305.7142857142857
538003702	1441066920	31.014665264214248	122.43337711802808	3.5	273.0	305.7857142857143
538003702	1441066921	31.014665742609758	122.4333658296546	3.5	273.0	305.85714285714283
538003702	1441066922	31.014666321621984	122.43335136636584	3.5	273.0	305.92857142857144
538003702	1441066923	31.014666999999992	122.43333300000002	3.5	273.0	306.0
538003702	1441066924	31.014667748312164	122.43331031230203	3.5	273.1666666666667	306.0
538003702	1441066925	31.01466842440682	122.43328412464406	3.5	273.33333333333337	306.0
538003702	1441066926	31.01466885795278	122.43325556830534	3.5	273.5	306.0
538003702	1441066927	31.014668878619695	122.43322577456529	3.5	273.6666666666667	306.0
538003702	1441066928	31.014668316078215	122.43319587470356	3.5	273.83333333333337	306.0
538003702	1441066929	31.014667	122.433167	3.5	274.0	306.0
538003702	1441066930	31.014664818855977	122.43314007251728	3.5	274.0	306.0769230769231
538003702	1441066931	31.014661896310532	122.43311517744874	3.5	274.0	306.15384615384613
538003702	1441066932	31.01465841482625	122.43309219077024	3.5	274.0	306.2307692307692
538003702	1441066933	31.01465455686547	122.43307098845736	3.5	274.0	306.3076923076923
538003702	1441066934	31.01465050489041	122.43305144648552	3.5	274.0	306.3846153846154
538003702	1441066935	31.014646441363155	122.43303344082999	3.5	274.0	306.46153846153845
538003702	1441066936	31.014642548745606	122.43301684746594	3.5	274.0	306.5384615384615
538003702	1441066937	31.014639009499607	122.43300154236833	3.5	274.0	306.6153846153846
538003702	1441066938	31.014636006086853	122.43298740151221	3.5	274.0	306.6923076923077
538003702	1441066939	31.014633720968998	122.43297430087243	3.5	274.0	306.7692307692308
538003702	1441066940	31.014632336607587	122.43296211642395	3.5	274.0	306.8461538461538
538003702	1441066941	31.014632035464107	122.43295072414152	3.5	274.0	306.9230769230769
538003702	1441066942	31.014632999999996	122.43294000000002	3.5	274.0	307.0
538003702	1441066943	31.014635332254578	122.43292976064426	3.5	274.0	307.125
538003702	1441066944	31.01463881257896	122.43291958539942	3.5	274.0	307.25
538003702	1441066945	31.014643140902134	122.43290899426083	3.5	274.0	307.375
538003702	1441066946	31.014648017152897	122.43289750722381	3.5	274.0	307.5
538003702	1441066947	31.014653141259807	122.43288464428379	3.5	274.0	307.625
538003702	1441066948	31.014658213151296	122.43286992543611	3.5	274.0	307.75000000000006
538003702	1441066949	31.014662932755442	122.43285287067629	3.5	274.0	307.875
538003702	1441066950	31.014667	122.432833	3.5	274.0	308.0
538003702	1441066951	31.014670180262875	122.43281001914036	3.492857142857143	273.92857142857144	308.0714285714286
538003702	1441066952	31.01467250072436	122.43278437677951	3.4857142857142858	273.85714285714283	308.14285714285717
538003702	1441066953	31.014674054015636	122.43275670733699	3.4785714285714286	273.7857142857143	308.2142857142857
538003702	1441066954	31.01467493276827	122.43272764523229	3.4714285714285715	273.7142857142857	308.28571428571433
538003702	1441066955	31.014675229614394	122.43269782488497	3.4642857142857144	273.6428571428571	308.3571428571429
538003702	1441066956	31.014675037186674	122.43266788071442	3.4571428571428573	273.57142857142856	308.42857142857144
538003702	1441066957	31.01467444811835	122.43263844713998	3.45	273.5	308.50000000000006
538003702	1441066958	31.014673555043256	122.43261015858079	3.4428571428571426	273.42857142857144	308.57142857142856
538003702	1441066959	31.014672450595747	122.43258364945586	3.4357142857142855	273.3571428571429	308.64285714285717
538003702	1441066960	31.01467122741064	122.43255955418405	3.4285714285714284	273.28571428571433	308.7142857142857
538003702	1441066961	31.01466997812309	122.43253850718402	3.4214285714285713	273.2142857142857	308.7857142857143
538003702	1441066962	31.01466879536854	122.43252114287436	3.414285714285714	273.14285714285717	308.8571428571429
538003702	1441066963	31.014667771782392	122.43250809567357	3.407142857142857	273.0714285714286	308.92857142857144
538003702	1441066964	31.014667	122.4325	3.4	273.0	309.0
538003702	1441066965	31.01466654737347	122.43249704227865	3.4	273.2	309.0
538003702	1441066966	31.014666380123085	122.43249761696045	3.4	273.4	309.0
538003702	1441066967	31.014666439185973	122.4324996705029	3.4	273.6	309.0
538003702	1441066968	31.01466666549921	122.43250114936359	3.4	273.8	309.0
538003702	1441066969	31.014667	122.4325	3.4	274.0	309.0
538003702	1441066970	31.014667389832645	122.43249457303818	3.4	274.0	309.0714285714286
538003702	1441066971	31.014667806970472	122.43248483577817	3.4	274.0	309.14285714285717
538003702	1441066972	31.014668229593717	122.43247115968859	3.4	274.0	309.2142857142857
538003702	1441066973	31.014668635882398	122.43245391623806	3.4	274.0	309.28571428571433
538003702	1441066974	31.014669004016486	122.43243347689521	3.4	274.0	309.3571428571429
538003702	1441066975	31.01466931217583	122.43241021312878	3.4	274.0	309.42857142857144
538003702	1441066976	31.014669538540417	122.43238449640742	3.4	274.0	309.5
538003702	1441066977	31.014669661290345	122.43235669819988	3.4	274.0	309.57142857142856
538003702	1441066978	31.014669658605932	122.432327189975	3.4	274.0	309.6428571428571
538003702	1441066979	31.014669508667737	122.43229634320159	3.4	274.0	309.7142857142857
538003702	1441066980	31.014669189656654	122.43226452934849	3.4	274.0	309.7857142857143
538003702	1441066981	31.014668679753886	122.43223211988456	3.4	274.0	309.85714285714283
538003702	1441066982	31.01466795714102	122.43219948627876	3.4	274.0	309.92857142857144
538003702	1441066983	31.014667	122.432167	3.4	274.0	310.0
538003702	1441066984	31.014665841558042	122.43213505113557	3.4	274.16666666666663	310.16666666666663
538003702	1441066985	31.014664735222393	122.43210410424598	3.4	274.3333333333333	310.3333333333333
538003702	1441066986	31.01466398944564	122.43207464250965	3.4	274.5	310.5
538003702	1441066987	31.014663912680753	122.43204714910473	3.4	274.6666666666667	310.6666666666667
538003702	1441066988	31.014664813381007	122.432022107209	3.4	274.8333333333333	310.8333333333333
538003702	1441066989	31.014667	122.43200000000002	3.4	275.0	311.0
538003702	1441066990	31.014670673667432	122.43198114792949	3.4	275.0	311.0769230769231
538003702	1441066991	31.014675606217104	122.43196522054559	3.4	275.0	311.15384615384613
538003702	1441066992	31.014681462158446	122.43195172467097	3.4	275.0	311.2307692307692
538003702	1441066993	31.014687906000475	122.43194016712849	3.4	275.0	311.3076923076923
538003702	1441066994	31.014694602251975	122.43193005474117	3.4	275.0	311.3846153846154
538003702	1441066995	31.014701215421525	122.43192089433208	3.4	275.0	311.46153846153845
538003702	1441066996	31.01470741001752	122.43191219272428	3.4	275.0	311.5384615384615
538003702	1441066997	31.01471285054818	122.4319034567408	3.4	275.0	311.6153846153846
538003702	1441066998	31.01471720152164	122.43189419320473	3.4	275.0	311.6923076923077
538003702	1441066999	31.014720127445873	122.43188390893916	3.4	275.0	311.7692307692307
538003702	1441067000	31.01472129282868	122.43187211076739	3.4	275.0	311.8461538461538
538003702	1441067001	31.014720362177627	122.431858305513	3.4	275.0	311.9230769230769
538003702	1441067002	31.014716999999997	122.431842	3.4	275.0	312.0
538003702	1441067003	31.014711075278328	122.43182290541738	3.4	275.0	312.0
538003702	1441067004	31.01470327489743	122.43180155041172	3.4	275.0	312.0
538003702	1441067005	31.014694490217995	122.43177866799337	3.4	275.0	312.0
538003702	1441067006	31.01468561260115	122.43175499117169	3.4	275.0	312.0
538003702	1441067007	31.01467753340851	122.43173125295488	3.4	275.0	312.0
538003702	1441067008	31.01467114400226	122.43170818635008	3.4	275.0	312.0
538003702	1441067009	31.01466733574505	122.43168652436334	3.4	275.0	312.0
538003702	1441067010	31.014666999999985	122.43166700000002	3.4	275.0	312.0
538003702	1441067011	31.014670777241115	122.43165014543447	3.4	275.0769230769231	312.07692307692304
538003702	1441067012	31.014678304384805	122.43163568951911	3.4	275.15384615384613	312.15384615384613
538003702	1441067013	31.014688967457655	122.43162316027649	3.4	275.2307692307692	312.2307692307692
538003702	1441067014	31.01470215248604	122.43161208572972	3.4	275.3076923076923	312.3076923076923
538003702	1441067015	31.014717245496097	122.43160199390228	3.4	275.3846153846154	312.38461538461536
538003702	1441067016	31.014733632513792	122.43159241281768	3.4	275.46153846153845	312.46153846153845
538003702	1441067017	31.014750699564914	122.43158287049948	3.4	275.5384615384615	312.53846153846155
538003702	1441067018	31.01476783267516	122.4315728949712	3.4	275.6153846153846	312.61538461538464
538003702	1441067019	31.01478441787005	122.43156201425623	3.4	275.6923076923077	312.6923076923077
538003702	1441067020	31.014799841174973	122.43154975637798	3.4	275.7692307692307	312.7692307692308
538003702	1441067021	31.014813488615058	122.43153564935992	3.4	275.8461538461538	312.84615384615387
538003702	1441067022	31.014824746215215	122.43151922122584	3.4	275.9230769230769	312.92307692307696
538003702	1441067023	31.014832999999992	122.4315	3.4	276.0	313.0
538003702	1441067024	31.014837857938268	122.43147766839665	3.4166666666666665	276.1666666666667	313.1666666666667
538003702	1441067025	31.014839815777663	122.43145252788749	3.433333333333333	276.3333333333333	313.33333333333337
538003702	1441067026	31.01483959121067	122.43142503463326	3.45	276.5	313.50000000000006
538003702	1441067027	31.01483790192997	122.43139564479435	3.466666666666667	276.6666666666667	313.6666666666667
538003702	1441067028	31.01483546562862	122.43136481453033	3.4833333333333334	276.8333333333333	313.8333333333333
538003702	1441067029	31.014833	122.431333	3.5	277.0	314.0
538003702	1441067030	31.014831089971505	122.43130064289439	3.5	277.2142857142857	314.0
538003702	1441067031	31.01482978940533	122.43126812703684	3.5	277.42857142857144	314.0
538003702	1441067032	31.014829019397684	122.43123582178397	3.5	277.64285714285717	314.0
538003702	1441067033	31.014828701045094	122.43120409649245	3.5	277.8571428571429	314.0
538003702	1441067034	31.014828755444487	122.43117332051908	3.5	278.0714285714286	314.0
538003702	1441067035	31.01482910369312	122.43114386322071	3.5	278.28571428571433	314.0
538003702	1441067036	31.014829666888524	122.43111609395443	3.5	278.5	314.0
538003702	1441067037	31.01483036612852	122.43109038207734	3.5	278.7142857142857	314.0
538003702	1441067038	31.014831122511147	122.4310670969467	3.5	278.92857142857144	314.0
538003702	1441067039	31.014831857134574	122.43104660791991	3.5	279.14285714285717	314.0
538003702	1441067040	31.014832491097014	122.43102928435432	3.5	279.3571428571429	314.0
538003702	1441067041	31.014832945496696	122.4310154956075	3.5	279.57142857142856	314.0
538003702	1441067042	31.014833141431723	122.4310056110369	3.5	279.7857142857143	314.0
538003702	1441067043	31.014832999999992	122.431	3.5	280.0	314.0
538003702	1441067044	31.014832499483532	122.43099867647464	3.5	280.3333333333333	313.8333333333333
538003702	1441067045	31.01483184690183	122.43100023291996	3.5	280.66666666666663	313.6666666666667
538003702	1441067046	31.014831306458756	122.43100290641556	3.5	281.0	313.50000000000006
538003702	1441067047	31.014831142358116	122.431004934041	3.5	281.33333333333337	313.33333333333337
538003702	1441067048	31.014831618803928	122.43100455287596	3.5	281.6666666666667	313.1666666666667
538003702	1441067049	31.014832999999992	122.431	3.5	282.0	313.0
538003702	1441067050	31.01483549757786	122.43098995306681	3.5076923076923077	282.3076923076923	312.92307692307696
538003702	1441067051	31.01483911288107	122.43097485202773	3.5153846153846153	282.61538461538464	312.84615384615387
538003702	1441067052	31.014843794681116	122.43095557740838	3.523076923076923	282.9230769230769	312.7692307692308
538003702	1441067053	31.014849491749526	122.43093300973432	3.5307692307692307	283.2307692307692	312.6923076923077
538003702	1441067054	31.014856152858165	122.43090802953104	3.5384615384615383	283.53846153846155	312.61538461538464
538003702	1441067055	31.014863726779375	122.43088151732425	3.546153846153846	283.84615384615387	312.53846153846155
538003702	1441067056	31.014872162286174	122.43085435363983	3.553846153846154	284.15384615384613	312.46153846153845
538003702	1441067057	31.01488140815228	122.43082741900396	3.5615384615384618	284.46153846153845	312.38461538461536
538003702	1441067058	31.01489141315215	122.43080159394323	3.5692307692307694	284.7692307692308	312.3076923076923
538003702	1441067059	31.014902126060935	122.43077775898463	3.576923076923077	285.0769230769231	312.2307692307692
538003702	1441067060	31.01491349565437	122.43075679465574	3.5846153846153848	285.38461538461536	312.15384615384613
538003702	1441067061	31.014925470708594	122.43073958148462	3.5923076923076924	285.6923076923077	312.07692307692304
538003702	1441067062	31.014937999999994	122.43072700000002	3.6	286.0	312.0
538003702	1441067063	31.014950930664337	122.43071947809007	3.6	286.25	311.87499999999994
538003702	1441067064	31.014963703274983	122.4307156330784	3.6	286.5	311.75
538003702	1441067065	31.014975656764214	122.43071362964679	3.6	286.75	311.625
538003702	1441067066	31.014986130064056	122.43071163247595	3.6	287.0	311.49999999999994
538003702	1441067067	31.01499446210635	122.43070780624598	3.6	287.25	311.375
538003702	1441067068	31.0149999918227	122.43070031563647	3.6	287.50000000000006	311.25
538003702	1441067069	31.015002058144052	122.43068732532743	3.6	287.75	311.125
538003702	1441067070	31.014999999999997	122.43066700000001	3.6	288.0	311.0
538003702	1441067071	31.014993918679856	122.43063837544226	3.6	288.2	310.8
538003702	1441067072	31.014986964918872	122.43060397186073	3.6	288.4	310.6
538003702	1441067073	31.014983051816223	122.43056718056133	3.6	288.6	310.4
538003702	1441067074	31.01498609247452	122.43053139284316	3.6	288.8	310.2
538003702	1441067075	31.014999999999997	122.43049999999998	3.6	289.0	310.0
538003702	1441067076	31.015026756522047	122.43047545112086	3.6	289.2857142857143	309.85714285714283
538003702	1441067077	31.015060620251564	122.43045642648616	3.6	289.57142857142856	309.7142857142857
538003702	1441067078	31.015093918418035	122.43044066417907	3.6	289.8571428571429	309.57142857142856
538003702	1441067079	31.015118978249603	122.4304259022857	3.6	290.1428571428571	309.42857142857144
538003702	1441067080	31.015128126973405	122.43040987889414	3.6	290.42857142857144	309.28571428571433
538003702	1441067081	31.015113691815433	122.43039033209745	3.6	290.7142857142857	309.14285714285717
538003702	1441067082	31.015067999999992	122.43036499999998	3.6	291.0	309.0
538003702	1441067083	31.014999999999997	122.430333	3.7	291.0	308.0
538003702	1441067084	31.014967706095057	122.43029831018957	3.7	291.1666666666667	307.8333333333333
538003702	1441067085	31.014976077025374	122.4302636623703	3.7	291.33333333333337	307.6666666666667
538003702	1441067086	31.015012652334494	122.43023113197509	3.7	291.5	307.5
538003702	1441067087	31.015064971568005	122.43020279445928	3.7	291.6666666666667	307.3333333333333
538003702	1441067088	31.01512057427354	122.43018072530167	3.7	291.83333333333337	307.1666666666667
538003702	1441067089	31.015167	122.430167	3.7	292.0	307.0
538003702	1441067090	31.015194621386737	122.43016272601858	3.716666666666667	292.0	306.83333333333337
538003702	1441067091	31.015205143433494	122.43016513864703	3.7333333333333334	292.0	306.6666666666667
538003702	1441067092	31.015203104229144	122.4301705051232	3.75	292.0	306.49999999999994
538003702	1441067093	31.015193041862606	122.43017509268222	3.7666666666666666	292.0	306.3333333333333
538003702	1441067094	31.01517949442318	122.43017516856118	3.783333333333333	292.0	306.1666666666667
538003702	1441067095	31.015167	122.430167	3.8	292.0	306.0
538003702	1441067096	31.01515915433955	122.43014812122539	3.8	292.0	305.85714285714283
538003702	1441067097	31.015155783823708	122.43012113440591	3.8	292.0	305.7142857142857
538003702	1441067098	31.015155772494648	122.43008990869413	3.8	292.0	305.57142857142856
538003702	1441067099	31.015158004397524	122.43005831324264	3.8	292.0	305.42857142857144
538003702	1441067100	31.015161363581107	122.43003021720553	3.8	292.0	305.28571428571433
538003702	1441067101	31.015164734097407	122.43000948973878	3.8	292.0	305.14285714285717
538003702	1441067102	31.015167	122.43000000000002	3.8	292.0	305.0
538003702	1441067103	31.015167	122.43000000000002	3.8	292.0	305.0
538003702	1441067104	31.015163967180413	122.42999076595716	3.8166666666666664	291.83333333333337	305.0
538003702	1441067105	31.01515939223927	122.42996992812947	3.833333333333333	291.6666666666667	305.0
538003702	1441067106	31.01515534161266	122.42994060957082	3.8499999999999996	291.5	305.0
538003702	1441067107	31.015153881737344	122.4299059333322	3.8666666666666667	291.33333333333337	305.0
538003702	1441067108	31.015157079052372	122.42986902246075	3.8833333333333333	291.1666666666667	305.0
538003702	1441067109	31.01516700000001	122.42983299999999	3.9	291.0	305.0
538003702	1441067110	31.015184937586103	122.42980040282805	3.914285714285714	290.8571428571429	304.8571428571429
538003702	1441067111	31.01520909105905	122.42977142317034	3.9285714285714284	290.7142857142857	304.7142857142857
538003702	1441067112	31.015236886227108	122.42974566709275	3.9428571428571426	290.57142857142856	304.57142857142856
538003702	1441067113	31.015265748898052	122.42972274066449	3.9571428571428573	290.42857142857144	304.42857142857144
538003702	1441067114	31.015293104879227	122.42970224995719	3.9714285714285715	290.28571428571433	304.28571428571433
538003702	1441067115	31.01531637997763	122.42968380104416	3.9857142857142858	290.14285714285717	304.14285714285717
538003702	1441067116	31.015333	122.429667	4.0	290.0	304.0
538003702	1441067117	31.015341174046018	122.42965131058924	4.016666666666667	289.8333333333333	303.8333333333333
538003702	1441067118	31.015342244387934	122.4296356273326	4.033333333333333	289.6666666666667	303.6666666666667
538003702	1441067119	31.015338336590595	122.42961870243852	4.05	289.5	303.5
538003702	1441067120	31.015331576218173	122.42959928811432	4.066666666666666	289.3333333333333	303.3333333333333
538003702	1441067121	31.015324088833943	122.42957613656647	4.083333333333333	289.1666666666667	303.1666666666667
538003702	1441067122	31.015318000000004	122.42954799999998	4.1	289.0	303.0
538003702	1441067123	31.015314968557327	122.42951429053464	4.114285714285714	289.0	303.0
538003702	1441067124	31.015314786468114	122.42947705995614	4.128571428571428	289.0	303.0
538003702	1441067125	31.015316778977336	122.4294390199671	4.142857142857142	289.0	303.0
538003702	1441067126	31.015320271333046	122.42940288227116	4.1571428571428575	289.0	303.0
538003702	1441067127	31.015324588786314	122.42937135857336	4.171428571428572	289.0	303.0
538003702	1441067128	31.015329056590478	122.42934716058036	4.185714285714286	289.0	303.0
538003702	1441067129	31.015333	122.429333	4.2	289.0	303.0
538003702	1441067130	31.015333	122.429333	4.2	289.0	302.0
538003702	1441067131	31.01531960369534	122.42935226915672	4.2	288.8	302.0
538003702	1441067132	31.015300386710592	122.42937868580509	4.2	288.6	302.0
538003702	1441067133	31.015287867877028	122.42939546787271	4.2	288.4	302.0
538003702	1441067134	31.01529456603306	122.42938583330121	4.2	288.2	302.0
538003702	1441067135	31.015333	122.429333	4.2	288.0	302.0
538003702	1441067136	31.015402000000005	122.42924	4.2	288.0	302.0
538003702	1441067137	31.01545795499385	122.42917069895604	4.214285714285714	288.0	301.85714285714283
538003702	1441067138	31.015492816967463	122.4291350834671	4.228571428571429	288.0	301.7142857142857
538003702	1441067139	31.01551085074898	122.4291247167235	4.242857142857143	288.0	301.57142857142856
538003702	1441067140	31.0155163211444	122.42913116187493	4.257142857142857	288.0	301.42857142857144
538003702	1441067141	31.01551349295177	122.42914598205259	4.271428571428571	288.0	301.2857142857143
538003702	1441067142	31.01550663096966	122.42916074038395	4.285714285714286	288.0	301.14285714285717
538003702	1441067143	31.015499999999992	122.429167	4.3	288.0	301.0
538003702	1441067144	31.015496920890538	122.42915839060868	4.3	288.0	300.8333333333333
538003702	1441067145	31.015496938665958	122.4291368082102	4.3	288.0	300.6666666666667
538003702	1441067146	31.015498654393944	122.42910621537655	4.3	288.0	300.50000000000006
538003702	1441067147	31.01550066914338	122.42907057468025	4.3	288.0	300.33333333333337
538003702	1441067148	31.01550158398653	122.42903384869584	4.3	288.0	300.16666666666663
538003702	1441067149	31.015499999999996	122.429	4.3	288.0	300.0
538003702	1441067150	31.015495167888787	122.42897185119335	4.316666666666666	288.0	299.83333333333337
538003702	1441067151	31.01548893685658	122.4289476649653	4.333333333333333	288.0	299.6666666666667
538003702	1441067152	31.015483805729204	122.4289245640256	4.35	288.0	299.5
538003702	1441067153	31.01548227333028	122.42889967108215	4.366666666666667	288.0	299.33333333333337
538003702	1441067154	31.015486838481138	122.42887010884016	4.383333333333334	288.0	299.16666666666674
538003702	1441067155	31.015499999999992	122.42883300000001	4.4	288.0	299.0
538003702	1441067156	31.015523000000012	122.42878800000001	4.4	288.0	299.0
538003702	1441067157	31.015551805268025	122.42874331668746	4.4	287.8333333333333	298.8333333333333
538003702	1441067158	31.015580131797822	122.42870337636829	4.4	287.6666666666667	298.6666666666667
538003702	1441067159	31.015601447061886	122.4286710267874	4.4	287.50000000000006	298.5
538003702	1441067160	31.015609218534667	122.42864911569873	4.4	287.3333333333333	298.3333333333333
538003702	1441067161	31.015596913690366	122.42864049085611	4.4	287.16666666666663	298.1666666666667
538003702	1441067162	31.015558	122.428648	4.4	287.0	298.0
538003702	1441067163	31.015499999999996	122.42866700000002	4.4	287.0	298.0
538003702	1441067164	31.01547209302933	122.42867065212775	4.416666666666667	287.0	298.0
538003702	1441067165	31.015479259552954	122.42865569784094	4.433333333333334	287.0	298.0
538003702	1441067166	31.01551191654156	122.42862664631434	4.45	287.0	298.0
538003702	1441067167	31.015560480963796	122.42858800671169	4.466666666666667	287.0	298.0
538003702	1441067168	31.01561536979099	122.42854428820753	4.483333333333333	287.0	298.0
538003702	1441067169	31.015666999999997	122.42849999999999	4.5	287.0	298.0
538003702	1441067170	31.015707599504278	122.42845884744081	4.507692307692308	286.84615384615387	297.9230769230769
538003702	1441067171	31.015736639940993	122.4284213204027	4.515384615384615	286.6923076923077	297.8461538461538
538003702	1441067172	31.01575540387698	122.42838710488208	4.523076923076923	286.53846153846155	297.7692307692308
538003702	1441067173	31.015765173878368	122.4283558868709	4.530769230769231	286.38461538461536	297.6923076923077
538003702	1441067174	31.015767232510647	122.42832735235751	4.538461538461538	286.2307692307692	297.6153846153846
538003702	1441067175	31.0157628623388	122.42830118732714	4.546153846153846	286.07692307692304	297.5384615384615
538003702	1441067176	31.015753345927347	122.42827707776263	4.553846153846154	285.92307692307696	297.46153846153845
538003702	1441067177	31.01573996584046	122.42825470964492	4.561538461538461	285.7692307692308	297.3846153846154
538003702	1441067178	31.01572400464195	122.42823376895339	4.569230769230769	285.61538461538464	297.3076923076923
538003702	1441067179	31.0157067448954	122.42821394166629	4.576923076923077	285.46153846153845	297.2307692307692
538003702	1441067180	31.015689469164162	122.42819491376085	4.584615384615384	285.3076923076923	297.15384615384613
538003702	1441067181	31.015673460011378	122.42817637121351	4.592307692307692	285.15384615384613	297.0769230769231
538003702	1441067182	31.015659999999986	122.42815799999998	4.6	285.0	297.0
538003702	1441067183	31.01565011584024	122.42813952610445	4.6125	284.87499999999994	296.875
538003702	1441067184	31.0156438108319	122.4281208355475	4.625	284.75	296.75
538003702	1441067185	31.015640832422147	122.42810185435901	4.6375	284.625	296.625
538003702	1441067186	31.015640928058126	122.42808250856908	4.65	284.5	296.5
538003702	1441067187	31.015643845186894	122.42806272420783	4.6625	284.375	296.375
538003702	1441067188	31.015649331255503	122.42804242730563	4.675	284.25	296.25
538003702	1441067189	31.015657133710896	122.42802154389284	4.6875	284.125	296.125
538003702	1441067190	31.015666999999997	122.428	4.7	284.0	296.0
538003702	1441067191	31.015678661566508	122.42797774024218	4.707692307692308	283.9230769230769	296.0
538003702	1441067192	31.01569178584139	122.4279547835722	4.7153846153846155	283.8461538461538	296.0
538003702	1441067193	31.015706024252523	122.4279311675277	4.723076923076923	283.7692307692308	296.0
538003702	1441067194	31.01572102822774	122.42790692964647	4.730769230769231	283.6923076923077	296.0
538003702	1441067195	31.015736449194936	122.42788210746679	4.7384615384615385	283.6153846153846	296.0
538003702	1441067196	31.015751938582007	122.42785673852718	4.746153846153846	283.5384615384615	296.0
538003702	1441067197	31.015767147816923	122.42783086036667	4.753846153846154	283.4615384615385	296.0
538003702	1441067198	31.015781728327646	122.42780451052461	4.7615384615384615	283.3846153846154	296.0
538003702	1441067199	31.015795331542197	122.42777772654081	4.769230769230769	283.3076923076923	296.0
538003702	1441067200	31.015807608888597	122.42775054595552	4.776923076923077	283.2307692307692	296.0
538003702	1441067201	31.01581821179495	122.42772300630945	4.7846153846153845	283.1538461538462	296.0
538003702	1441067202	31.01582679168936	122.42769514514376	4.792307692307692	283.0769230769231	296.0
538003702	1441067203	31.015832999999997	122.427667	4.8	283.0	296.0
538003702	1441067204	31.015836636643012	122.4276386349576	4.8	282.8333333333333	296.0
538003702	1441067205	31.01583809548674	122.42761022024538	4.8	282.6666666666667	296.0
538003702	1441067206	31.015837918887595	122.4275819526289	4.8	282.50000000000006	296.0
538003702	1441067207	31.015836649202228	122.42755402887309	4.8	282.33333333333337	296.0
538003702	1441067208	31.015834828787387	122.42752664574228	4.8	282.16666666666663	296.0
538003702	1441067209	31.015832999999997	122.42750000000001	4.8	282.0	296.0
538003702	1441067210	31.015831604162972	122.42747423462919	4.814285714285714	281.92857142857144	296.0
538003702	1441067211	31.015830678462716	122.42744927749196	4.828571428571428	281.8571428571429	296.0
538003702	1441067212	31.015830159051305	122.4274250026703	4.8428571428571425	281.7857142857143	296.0
538003702	1441067213	31.015829982080778	122.42740128424637	4.857142857142857	281.7142857142857	296.0
538003702	1441067214	31.015830083703044	122.42737799630237	4.871428571428571	281.64285714285717	296.0
538003702	1441067215	31.015830400069937	122.4273550129206	4.885714285714285	281.57142857142856	296.0
538003702	1441067216	31.015830867333168	122.42733220818336	4.9	281.5	296.0
538003702	1441067217	31.015831421644393	122.42730945617308	4.914285714285715	281.42857142857144	296.0
538003702	1441067218	31.015831999155143	122.42728663097223	4.928571428571429	281.3571428571429	296.0
538003702	1441067219	31.01583253601691	122.42726360666333	4.942857142857143	281.28571428571433	296.0
538003702	1441067220	31.01583296838104	122.42724025732898	4.957142857142857	281.2142857142857	296.0
538003702	1441067221	31.015833232398816	122.42721645705181	4.9714285714285715	281.14285714285717	296.0
538003702	1441067222	31.015833264221452	122.42719207991458	4.985714285714286	281.0714285714286	296.0
538003702	1441067223	31.015833000000004	122.42716700000001	5.0	281.0	296.0
538003702	1441067224	31.015832428560454	122.42714111587797	5.0	281.0	296.0
538003702	1441067225	31.015831749428795	122.42711442406603	5.0	281.0	296.0
538003702	1441067226	31.015831214805942	122.42708694556845	5.0	281.0	296.0
538003702	1441067227	31.015831076892887	122.42705870138919	5.0	281.0	296.0
538003702	1441067228	31.015831587890588	122.42702971253193	5.0	281.0	296.0
538003702	1441067229	31.01583299999999	122.427	5.0	281.0	296.0
538003702	1441067230	31.015835510752012	122.42696959369988	5.007692307692308	281.0	296.0
538003702	1441067231	31.015839098997407	122.42693855915176	5.015384615384615	281.0	296.0
538003702	1441067232	31.01584368891688	122.42690697077933	5.023076923076923	281.0	296.0
538003702	1441067233	31.015849204691246	122.42687490300636	5.030769230769231	281.0	296.0
538003702	1441067234	31.01585557050141	122.42684243025674	5.038461538461538	281.0	296.0
538003702	1441067235	31.015862710528268	122.42680962695442	5.046153846153846	281.0	296.0
538003702	1441067236	31.015870548952883	122.42677656752346	5.053846153846154	281.0	296.0
538003702	1441067237	31.01587900995634	122.42674332638808	5.061538461538461	281.0	296.0
538003702	1441067238	31.01588801771981	122.42670997797258	5.069230769230769	281.0	296.0
538003702	1441067239	31.015897496424532	122.42667659670137	5.076923076923077	281.0	296.0
538003702	1441067240	31.015907370251846	122.42664325699904	5.084615384615384	281.0	296.0
538003702	1441067241	31.01591756338318	122.4266100332903	5.092307692307692	281.0	296.0
538003702	1441067242	31.015928	122.426577	5.1	281.0	296.0
538003702	1441067243	31.015938582486548	122.42654424030349	5.1	280.875	296.0
538003702	1441067244	31.015949126037963	122.42651187237797	5.1	280.75	296.0
538003702	1441067245	31.015959424052134	122.42648002315136	5.1	280.625	296.0
538003702	1441067246	31.01596926992712	122.42644881955187	5.1	280.5	296.0
538003702	1441067247	31.015978457061074	122.42641838850804	5.1	280.375	296.0
538003702	1441067248	31.01598677885227	122.42638885694872	5.1	280.25	296.0
538003702	1441067249	31.01599402869909	122.42636035180294	5.1	280.125	296.0
538003702	1441067250	31.016000000000002	122.426333	5.1	280.0	296.0
538003702	1441067251	31.016004546565295	122.42630686468539	5.1	279.9230769230769	296.0
538003702	1441067252	31.016007763852333	122.42628175386855	5.1	279.8461538461538	296.0
538003702	1441067253	31.016009807729976	122.42625741177463	5.1	279.7692307692308	296.0
538003702	1441067254	31.016010834066915	122.4262335826286	5.1	279.6923076923077	296.0
538003702	1441067255	31.016010998731588	122.42621001065521	5.1	279.6153846153846	296.0
538003702	1441067256	31.01601045759229	122.42618644007898	5.1	279.5384615384615	296.0
538003702	1441067257	31.016009366517135	122.42616261512433	5.1	279.46153846153845	296.0
538003702	1441067258	31.01600788137397	122.42613828001554	5.1	279.3846153846154	296.0
538003702	1441067259	31.016006158030518	122.42611317897678	5.1	279.3076923076923	296.0
538003702	1441067260	31.016004352354276	122.42608705623202	5.1	279.2307692307692	296.0
538003702	1441067261	31.016002620212486	122.42605965600521	5.1	279.15384615384613	296.0
538003702	1441067262	31.016001117472147	122.42603072252001	5.1	279.0769230769231	296.0
538003702	1441067263	31.015999999999995	122.426	5.1	279.0	296.0
538003702	1441067264	31.015999378486438	122.42596741187094	5.1	279.0	296.2
538003702	1441067265	31.015999182918005	122.42593359836833	5.1	279.0	296.4
538003702	1441067266	31.015999298105914	122.42589937893015	5.1	279.0	296.6
538003702	1441067267	31.015999608862263	122.42586557299461	5.1	279.0	296.8
538003702	1441067268	31.015999999999988	122.425833	5.1	279.0	297.0
538003702	1441067269	31.016000397759203	122.42580231062155	5.093333333333333	279.0	297.0
538003702	1441067270	31.016000894085824	122.42577348048155	5.086666666666666	279.0	297.0
538003702	1441067271	31.016001622351933	122.42574631643892	5.08	279.0	297.0
538003702	1441067272	31.01600271592938	122.42572062535238	5.073333333333333	279.0	297.0
538003702	1441067273	31.016004308189775	122.42569621408066	5.066666666666666	279.0	297.0
538003702	1441067274	31.016006532504615	122.42567288948224	5.06	279.0	297.0
538003702	1441067275	31.016009522245156	122.4256504584156	5.053333333333333	279.0	297.0
538003702	1441067276	31.016013410782506	122.42562872773908	5.046666666666667	279.0	297.0
538003702	1441067277	31.01601833148766	122.42560750431092	5.04	279.0	297.0
538003702	1441067278	31.01602441773145	122.42558659498918	5.033333333333333	279.0	297.0
538003702	1441067279	31.01603180288456	122.42556580663188	5.026666666666666	279.0	297.0
538003702	1441067280	31.016040620317593	122.4255449460968	5.02	279.0	297.0
538003702	1441067281	31.016051003400992	122.42552382024157	5.013333333333334	279.0	297.0
538003702	1441067282	31.016063085505074	122.42550223592359	5.006666666666667	279.0	297.0
538003702	1441067283	31.016077000000003	122.42548000000001	5.0	279.0	297.0
538003702	1441067284	31.016092697682197	122.42545696986116	5.0	279.0	297.0
538003702	1441067285	31.016109399053587	122.42543320503158	5.0	279.0	297.0
538003702	1441067286	31.016126142042545	122.42540881557015	5.0	279.0	297.0
538003702	1441067287	31.01614196457755	122.42538391153685	5.0	279.0	297.0
538003702	1441067288	31.016155904587134	122.42535860299274	5.0	279.0	297.0
538003702	1441067289	31.016167	122.42533299999998	5.0	279.0	297.0
538003702	1441067290	31.01617452696082	122.42530719375762	5.0	278.9230769230769	297.0769230769231
538003702	1441067291	31.016178714477928	122.42528120000814	5.0	278.8461538461538	297.15384615384613
538003702	1441067292	31.01618002977552	122.42525501562936	5.0	278.7692307692308	297.2307692307692
538003702	1441067293	31.016178940077832	122.4252286374986	5.0	278.6923076923077	297.3076923076923
538003702	1441067294	31.016175912609068	122.42520206249276	5.0	278.6153846153846	297.3846153846154
538003702	1441067295	31.01617141459338	122.42517528748823	5.0	278.53846153846155	297.46153846153845
538003702	1441067296	31.016165913254966	122.42514830936082	5.0	278.4615384615385	297.5384615384615
538003702	1441067297	31.016159875818	122.42512112498594	5.0	278.3846153846154	297.6153846153846
538003702	1441067298	31.016153769506627	122.42509373123843	5.0	278.3076923076923	297.6923076923077
538003702	1441067299	31.016148061545007	122.42506612499257	5.0	278.2307692307692	297.7692307692308
538003702	1441067300	31.01614321915728	122.42503830312216	5.0	278.1538461538462	297.8461538461538
538003702	1441067301	31.016139709567568	122.42501026250042	5.0	278.0769230769231	297.9230769230769
538003702	1441067302	31.016137999999994	122.424982	5.0	278.0	298.0
538003702	1441067303	31.016138396995245	122.42495356994485	5.0	278.0	298.1666666666667
538003702	1441067304	31.016140564360303	122.42492525646627	5.0	278.0	298.3333333333333
538003702	1441067305	31.01614400521904	122.42489740114786	5.0	278.0	298.5
538003702	1441067306	31.01614822269556	122.42487034557392	5.0	278.0	298.6666666666667
538003702	1441067307	31.01615271991432	122.42484443132946	5.0	278.0	298.8333333333333
538003702	1441067308	31.016156999999993	122.42482	5.0	278.0	299.0
538003702	1441067309	31.01616065784936	122.42479728539143	4.993333333333333	278.0	299.06666666666666
538003702	1441067310	31.01616365544678	122.42477609018877	4.986666666666666	278.0	299.1333333333334
538003702	1441067311	31.016166046548292	122.42475610929671	4.98	278.0	299.2
538003702	1441067312	31.016167884909667	122.42473703761975	4.973333333333334	278.0	299.2666666666667
538003702	1441067313	31.016169224286504	122.42471857006234	4.966666666666667	278.0	299.33333333333337
538003702	1441067314	31.016170118434186	122.42470040152885	4.96	278.0	299.4
538003702	1441067315	31.01617062110792	122.42468222692355	4.953333333333333	278.0	299.4666666666667
538003702	1441067316	31.01617078606276	122.42466374115072	4.946666666666667	278.0	299.53333333333336
538003702	1441067317	31.016170667053586	122.42464463911453	4.94	278.0	299.6
538003702	1441067318	31.016170317835062	122.42462461571921	4.933333333333334	278.0	299.6666666666667
538003702	1441067319	31.016169792161666	122.4246033658689	4.926666666666667	278.0	299.73333333333335
538003702	1441067320	31.016169143787618	122.42458058446772	4.92	278.0	299.8
538003702	1441067321	31.01616842646695	122.4245559664198	4.913333333333334	278.0	299.8666666666667
538003702	1441067322	31.0161676939533	122.42452920662923	4.906666666666667	278.0	299.9333333333334
538003702	1441067323	31.016167000000006	122.4245	4.9	278.0	300.0
538003702	1441067324	31.01616640643995	122.42446825274887	4.9	278.0	300.0
538003702	1441067325	31.016166007425888	122.42443471634333	4.9	278.0	300.0
538003702	1441067326	31.016165905191375	122.42440035356344	4.9	278.0	300.0
538003702	1441067327	31.0161662019709	122.42436612718909	4.9	278.0	300.0
538003702	1441067328	31.016167000000006	122.424333	4.9	278.0	300.0
538003702	1441067329	31.01616838799194	122.42430172064705	4.906666666666667	278.0	300.1333333333334
538003702	1441067330	31.016170400567464	122.42427218126622	4.913333333333334	278.0	300.2666666666667
538003702	1441067331	31.016173058823817	122.42424405986463	4.92	278.0	300.4
538003702	1441067332	31.01617638385795	122.42421703444961	4.926666666666667	278.0	300.53333333333336
538003702	1441067333	31.016180396766412	122.42419078302828	4.933333333333334	278.0	300.6666666666667
538003702	1441067334	31.016185118645602	122.42416498360788	4.94	278.0	300.8
538003702	1441067335	31.016190570591537	122.42413931419547	4.946666666666667	278.0	300.93333333333334
538003702	1441067336	31.016196773700017	122.42411345279814	4.953333333333333	278.0	301.06666666666666
538003702	1441067337	31.016203749066623	122.42408707742278	4.96	278.0	301.2
538003702	1441067338	31.016211517786594	122.42405986607619	4.966666666666667	278.0	301.3333333333333
538003702	1441067339	31.016220100954936	122.42403149676504	4.973333333333334	278.0	301.4666666666667
538003702	1441067340	31.016229519666318	122.42400164749573	4.98	278.0	301.6
538003702	1441067341	31.01623979501506	122.42396999627452	4.986666666666666	278.0	301.7333333333333
538003702	1441067342	31.01625094809513	122.42393622110738	4.993333333333333	278.0	301.8666666666667
538003702	1441067343	31.016263	122.42389999999999	5.0	278.0	302.0
538003702	1441067344	31.01627586826709	122.42386125967546	4.983333333333333	278.0	302.0
538003702	1441067345	31.016289056211566	122.42382092172798	4.966666666666667	278.0	302.0
538003702	1441067346	31.016301963594124	122.42378015647098	4.95	278.0	302.0
538003702	1441067347	31.016313990177025	122.4237401342194	4.933333333333334	278.0	302.0
538003702	1441067348	31.01632453572397	122.42370202528978	4.916666666666667	278.0	302.0
538003702	1441067349	31.016332999999996	122.423667	4.9	278.0	302.0
538003702	1441067350	31.016338938650605	122.42363594747772	4.9	278.0	302.15384615384613
538003702	1441067351	31.01634253083892	122.42360863208623	4.9	278.0	302.3076923076923
538003702	1441067352	31.01634411160676	122.42358453699676	4.9	278.0	302.46153846153845
538003702	1441067353	31.01634401599526	122.42356314537973	4.9	278.0	302.61538461538464
538003702	1441067354	31.016342579045	122.42354394040494	4.9	278.0	302.7692307692308
538003702	1441067355	31.01634013579616	122.42352640524176	4.9	278.0	302.92307692307696
538003702	1441067356	31.016337021288532	122.42351002305925	4.9	278.0	303.07692307692304
538003702	1441067357	31.016333570561557	122.42349427702618	4.9	278.0	303.2307692307692
538003702	1441067358	31.016330118654476	122.42347865031122	4.9	278.0	303.38461538461536
538003702	1441067359	31.016327000606235	122.4234626260829	4.9	278.0	303.53846153846155
538003702	1441067360	31.016324551455536	122.42344568750954	4.9	278.0	303.6923076923077
538003702	1441067361	31.016323106240762	122.4234273177593	4.9	278.0	303.84615384615387
538003702	1441067362	31.01632299999999	122.423407	4.9	278.0	304.0
538003702	1441067363	31.016324441645338	122.4233843875721	4.9	278.0	304.1666666666667
538003702	1441067364	31.01632713558644	122.42335981450776	4.9	278.0	304.33333333333337
538003702	1441067365	31.016330660107606	122.42333378501229	4.9	278.0	304.5
538003702	1441067366	31.016334593493468	122.42330680329157	4.9	278.0	304.6666666666667
538003702	1441067367	31.016338514029112	122.42327937355184	4.9	278.0	304.83333333333337
538003702	1441067368	31.016341999999998	122.423252	4.9	278.0	305.0
538003702	1441067369	31.016344711950957	122.4232250807693	4.8933333333333335	278.0	305.1333333333333
538003702	1441067370	31.016346639462697	122.42319858969655	4.886666666666667	278.0	305.2666666666667
538003702	1441067371	31.01634785437482	122.4231723945444	4.88	278.0	305.4
538003702	1441067372	31.016348428526754	122.42314636307529	4.873333333333334	278.0	305.5333333333333
538003702	1441067373	31.016348433757862	122.42312036305171	4.866666666666667	278.0	305.6666666666667
538003702	1441067374	31.016347941907377	122.42309426223596	4.86	278.0	305.8
538003702	1441067375	31.01634702481444	122.42306792839034	4.8533333333333335	278.0	305.93333333333334
538003702	1441067376	31.016345754318056	122.42304122927703	4.846666666666667	278.0	306.06666666666666
538003702	1441067377	31.016344202257155	122.42301403265817	4.84	278.0	306.2
538003702	1441067378	31.016342440470513	122.42298620629583	4.833333333333333	278.0	306.3333333333333
538003702	1441067379	31.016340540796808	122.42295761795201	4.826666666666666	278.0	306.4666666666667
538003702	1441067380	31.016338575074588	122.4229281353887	4.82	278.0	306.6
538003702	1441067381	31.016336615142222	122.42289762636776	4.8133333333333335	278.0	306.7333333333333
538003702	1441067382	31.016334732838004	122.42286595865093	4.806666666666667	278.0	306.8666666666666
538003702	1441067383	31.01633299999999	122.422833	4.8	278.0	307.0
538003702	1441067384	31.016331519728944	122.4227988004615	4.8	278.0	307.2
538003702	1441067385	31.016330520177018	122.42276413922168	4.8	278.0	307.40000000000003
538003702	1441067386	31.016330260760114	122.4227299777513	4.8	278.0	307.6
538003702	1441067387	31.016331000895168	122.4226972775207	4.8	278.0	307.8
538003702	1441067388	31.016333000000003	122.422667	4.8	278.0	308.0
538003702	1441067389	31.01633644920671	122.42263987129259	4.793333333333333	278.0	308.1333333333334
538003702	1441067390	31.01634126650147	122.42261567603552	4.786666666666666	278.0	308.2666666666667
538003702	1441067391	31.01634730158349	122.42259396349957	4.78	278.0	308.4
538003702	1441067392	31.016354404151464	122.4225742829557	4.773333333333333	278.0	308.53333333333336
538003702	1441067393	31.016362423903733	122.4225561836751	4.766666666666667	278.0	308.6666666666667
538003702	1441067394	31.016371210538324	122.42253921492899	4.76	278.0	308.8
538003702	1441067395	31.01638061375297	122.42252292598859	4.753333333333333	278.0	308.9333333333334
538003702	1441067396	31.016390483245143	122.42250686612509	4.746666666666667	278.0	309.06666666666666
538003702	1441067397	31.016400668712148	122.42249058460968	4.74	278.0	309.2
538003702	1441067398	31.016411019851006	122.42247363071338	4.733333333333333	278.0	309.33333333333337
538003702	1441067399	31.01642138635849	122.42245555370715	4.726666666666667	278.0	309.4666666666667
538003702	1441067400	31.016431617931147	122.42243590286185	4.72	278.0	309.6
538003702	1441067401	31.01644156426516	122.42241422744836	4.713333333333334	278.0	309.73333333333335
538003702	1441067402	31.016451075056324	122.42239007673744	4.706666666666667	278.0	309.8666666666667
538003702	1441067403	31.016459999999995	122.422363	4.7	278.0	310.0
538003702	1441067404	31.016468221986344	122.42233279256153	4.716666666666667	278.1666666666667	310.16666666666663
538003702	1441067405	31.01647575668692	122.42230023396615	4.733333333333333	278.3333333333333	310.3333333333333
538003702	1441067406	31.01648265296936	122.42226634981292	4.75	278.5	310.5
538003702	1441067407	31.016488959702343	122.42223216570112	4.766666666666667	278.6666666666667	310.6666666666667
538003702	1441067408	31.016494725755617	122.42219870723027	4.783333333333333	278.83333333333337	310.8333333333333
538003702	1441067409	31.0165	122.42216700000002	4.8	279.0	311.0
538003702	1441067410	31.016504826278968	122.422137846207	4.792307692307692	279.0	311.15384615384613
538003702	1441067411	31.016509228323464	122.42211115443531	4.7846153846153845	279.0	311.3076923076923
538003702	1441067412	31.01651322483581	122.42208660986579	4.776923076923077	279.0	311.46153846153845
538003702	1441067413	31.016516834517997	122.4220638976791	4.769230769230769	279.0	311.61538461538464
538003702	1441067414	31.016520076071707	122.42204270305587	4.7615384615384615	279.0	311.7692307692308
538003702	1441067415	31.016522968198363	122.42202271117652	4.753846153846154	279.0	311.92307692307696
538003702	1441067416	31.016525529599086	122.4220036072216	4.746153846153846	279.0	312.07692307692304
538003702	1441067417	31.01652777897487	122.42198507637136	4.7384615384615385	279.0	312.2307692307692
538003702	1441067418	31.01652973502648	122.42196680380611	4.730769230769231	279.0	312.38461538461536
538003702	1441067419	31.016531416454484	122.42194847470617	4.723076923076923	279.0	312.53846153846155
538003702	1441067420	31.016532841959293	122.4219297742517	4.7153846153846155	279.0	312.6923076923077
538003702	1441067421	31.01653403024112	122.42191038762294	4.707692307692308	279.0	312.84615384615387
538003702	1441067422	31.016534999999998	122.42189	4.7	279.0	313.0
538003702	1441067423	31.016535865876662	122.42186837052864	4.7	279.0	313.1666666666667
538003702	1441067424	31.016537126275477	122.4218455542164	4.7	279.0	313.33333333333337
538003702	1441067425	31.0165393755418	122.42182168003582	4.7	279.0	313.50000000000006
538003702	1441067426	31.016543208020998	122.42179687695884	4.7	279.0	313.6666666666667
538003702	1441067427	31.016549218058554	122.42177127395675	4.7	279.0	313.8333333333333
538003702	1441067428	31.016558	122.421745	4.7	279.0	314.0
538003702	1441067429	31.016569889664527	122.4217181330224	4.6875	279.125	314.125
538003702	1441067430	31.01658418876564	122.42169054681334	4.675	279.25	314.25
538003702	1441067431	31.01659994049033	122.4216620641269	4.6625	279.375	314.375
538003702	1441067432	31.01661618802542	122.42163250771819	4.65	279.5	314.5
538003702	1441067433	31.016631974557555	122.42160170034325	4.6375	279.625	314.625
538003702	1441067434	31.0166463432732	122.4215694647593	4.625	279.75	314.75
538003702	1441067435	31.01665833735867	122.42153562372489	4.6125	279.87499999999994	314.875
538003702	1441067436	31.016666999999998	122.4215	4.6	280.0	315.0
538003702	1441067437	31.016671705706933	122.42146285201396	4.6	280.0	315.3333333333333
538003702	1441067438	31.016673154285645	122.42142618086767	4.6	280.0	315.6666666666667
538003702	1441067439	31.016672376868677	122.4213924233285	4.6	280.0	316.0
538003702	1441067440	31.01667040459097	122.42136401616195	4.6	280.0	316.33333333333337
538003702	1441067441	31.016668268589108	122.42134339613166	4.6	280.0	316.6666666666667
538003702	1441067442	31.016666999999998	122.42133299999999	4.6	280.0	317.0
538003702	1441067443	31.016666999999998	122.42133299999999	4.6	280.0	317.0
538003702	1441067444	31.016666691714573	122.42133611308502	4.6	280.2	317.2
538003702	1441067445	31.01666603546346	122.42133920302328	4.6	280.40000000000003	317.4
538003702	1441067446	31.01666553335508	122.42134073641901	4.6	280.6	317.6
538003702	1441067447	31.01666568749786	122.42133917987654	4.6	280.8	317.8
538003702	1441067448	31.016666999999998	122.42133299999999	4.6	281.0	318.0
538003702	1441067449	31.016669835450916	122.4213210403435	4.593333333333333	281.06666666666666	318.1333333333334
538003702	1441067450	31.016674008366827	122.42130365226215	4.586666666666666	281.1333333333334	318.2666666666667
538003702	1441067451	31.016679195745493	122.42128156406135	4.58	281.2	318.4
538003702	1441067452	31.01668507458458	122.42125550404646	4.573333333333333	281.2666666666667	318.53333333333336
538003702	1441067453	31.016691321881922	122.4212262005233	4.566666666666666	281.33333333333337	318.6666666666667
538003702	1441067454	31.016697614635763	122.42119438179809	4.56	281.4	318.8
538003702	1441067455	31.016703629844883	122.42116077617763	4.553333333333333	281.4666666666667	318.93333333333334
538003702	1441067456	31.016709044508733	122.42112611196941	4.546666666666667	281.53333333333336	319.06666666666666
538003702	1441067457	31.01671353562751	122.42109111748152	4.54	281.6	319.2
538003702	1441067458	31.016716780202202	122.42105652102273	4.533333333333333	281.6666666666667	319.3333333333333
538003702	1441067459	31.016718455234557	122.42102305090232	4.526666666666666	281.73333333333335	319.4666666666667
538003702	1441067460	31.016718237727122	122.42099143542997	4.52	281.8	319.6
538003702	1441067461	31.01671580468303	122.42096240291558	4.513333333333334	281.8666666666667	319.7333333333333
538003702	1441067462	31.01671083310598	122.42093668166905	4.506666666666667	281.9333333333334	319.8666666666667
538003702	1441067463	31.016703000000003	122.420915	4.5	282.0	320.0
538003702	1441067464	31.016692395232923	122.42089772729912	4.5	282.0	320.16666666666663
538003702	1441067465	31.016680760126814	122.42088379728284	4.5	282.0	320.3333333333333
538003702	1441067466	31.016670248866532	122.42087178474831	4.5	282.0	320.5
538003702	1441067467	31.016663015636308	122.42086026449232	4.5	282.0	320.66666666666663
538003702	1441067468	31.01666121461976	122.42084781131119	4.5	282.0	320.8333333333333
538003702	1441067469	31.016666999999995	122.420833	4.5	282.0	321.0
538003702	1441067470	31.01668174500279	122.4208147651888	4.5	282.14285714285717	321.1428571428571
538003702	1441067471	31.01670369902743	122.42079348085501	4.5	282.28571428571433	321.2857142857143
538003702	1441067472	31.0167303305169	122.4207698808145	4.5	282.42857142857144	321.42857142857144
538003702	1441067473	31.016759107914574	122.42074469888547	4.5	282.57142857142856	321.57142857142856
538003702	1441067474	31.01678749966447	122.4207186688894	4.5	282.7142857142857	321.7142857142857
538003702	1441067475	31.016812974211177	122.42069252465136	4.5	282.85714285714283	321.8571428571429
538003702	1441067476	31.016833000000002	122.42066699999998	4.5	283.0	322.0
538003702	1441067477	31.016845701556328	122.42064263250562	4.485714285714286	283.0	322.14285714285717
538003702	1441067478	31.016851827723574	122.42061917469373	4.4714285714285715	283.0	322.28571428571433
538003702	1441067479	31.016852783424273	122.42059618282654	4.457142857142857	283.0	322.42857142857144
538003702	1441067480	31.016849973580605	122.42057321316484	4.442857142857143	283.0	322.57142857142856
538003702	1441067481	31.0168448031144	122.42054982196797	4.428571428571429	283.0	322.7142857142857
538003702	1441067482	31.016838676947152	122.42052556549406	4.414285714285715	283.0	322.8571428571429
538003702	1441067483	31.016833000000005	122.4205	4.4	283.0	323.0
538003702	1441067484	31.016828892987373	122.4204728256921	4.38	283.2	323.2
538003702	1441067485	31.016826339798076	122.42044431857877	4.36	283.4	323.4
538003702	1441067486	31.016825040114956	122.42041489861928	4.34	283.6	323.6
538003702	1441067487	31.016824693621082	122.42038498577308	4.32	283.8	323.8
538003702	1441067488	31.016825	122.420355	4.3	284.0	324.0
538003702	1441067489	31.016825724655632	122.42032531908833	4.3	284.14285714285717	324.14285714285717
538003702	1441067490	31.016826895872338	122.42029615213916	4.3	284.2857142857143	324.2857142857143
538003702	1441067491	31.01682860765466	122.42026766608164	4.3	284.42857142857144	324.42857142857144
538003702	1441067492	31.016830954007265	122.42024002784484	4.3	284.5714285714286	324.5714285714286
538003702	1441067493	31.016834028934962	122.42021340435778	4.3	284.7142857142857	324.7142857142857
538003702	1441067494	31.016837926442665	122.4201879625494	4.3	284.8571428571429	324.8571428571429
538003702	1441067495	31.016842740535413	122.4201638693487	4.3	285.0	325.00000000000006
538003702	1441067496	31.016848565218282	122.42014129168462	4.3	285.1428571428571	325.1428571428571
538003702	1441067497	31.016855494496475	122.42012039648613	4.3	285.2857142857143	325.2857142857143
538003702	1441067498	31.016863622375187	122.4201013506823	4.3	285.42857142857144	325.42857142857144
538003702	1441067499	31.016873042859665	122.42008432120232	4.3	285.57142857142856	325.57142857142856
538003702	1441067500	31.016883849955168	122.42006947497558	4.3	285.7142857142857	325.7142857142857
538003702	1441067501	31.016896137666894	122.42005697893154	4.3	285.8571428571429	325.8571428571429
538003702	1441067502	31.01691	122.420047	4.3	286.0	326.0
538003702	1441067503	31.01692538510162	122.42003947671361	4.3	286.1666666666667	326.1666666666667
538003702	1441067504	31.016941657686925	122.42003343401541	4.3	286.33333333333337	326.33333333333337
538003702	1441067505	31.016958036612852	122.42002766845059	4.3	286.5	326.50000000000006
538003702	1441067506	31.01697374073611	122.42002097656373	4.3	286.6666666666667	326.6666666666667
538003702	1441067507	31.016987988913144	122.42001215489893	4.3	286.83333333333337	326.8333333333333
538003702	1441067508	31.017	122.41999999999999	4.3	287.0	327.0
538003702	1441067509	31.017009196248452	122.41998360134758	4.3	287.2	327.06666666666666
538003702	1441067510	31.017015813495263	122.41996322016982	4.3	287.40000000000003	327.1333333333334
538003702	1441067511	31.017020290973424	122.41993941063203	4.3	287.6	327.2
538003702	1441067512	31.017023067916078	122.41991272689967	4.3	287.8	327.2666666666667
538003702	1441067513	31.017024583556577	122.41988372313818	4.3	288.0	327.33333333333337
538003702	1441067514	31.01702527712861	122.4198529535127	4.3	288.20000000000005	327.4
538003702	1441067515	31.01702558786634	122.4198209721879	4.3	288.40000000000003	327.4666666666667
538003702	1441067516	31.01702595500439	122.41978833332797	4.3	288.6	327.53333333333336
538003702	1441067517	31.017026817777896	122.41975559109646	4.3	288.8	327.6
538003702	1441067518	31.017028615422625	122.41972329965635	4.3	289.00000000000006	327.6666666666667
538003702	1441067519	31.017031787174812	122.41969201317012	4.3	289.20000000000005	327.73333333333335
538003702	1441067520	31.01703677227123	122.41966228579966	4.3	289.40000000000003	327.8
538003702	1441067521	31.0170440099491	122.41963467170676	4.3	289.6	327.8666666666667
538003702	1441067522	31.017053939446065	122.41960972505294	4.3	289.8	327.93333333333334
538003702	1441067523	31.017066999999997	122.41958800000002	4.3	290.0	328.0
538003702	1441067524	31.017083312734027	122.4195697898934	4.3	290.1666666666667	328.16666666666663
538003702	1441067525	31.01710172631137	122.41955434481208	4.3	290.33333333333337	328.3333333333333
538003702	1441067526	31.017120771279696	122.41954065401895	4.3	290.50000000000006	328.5
538003702	1441067527	31.017138978186154	122.41952770677709	4.3	290.6666666666667	328.6666666666667
538003702	1441067528	31.017154877577482	122.41951449234966	4.3	290.8333333333333	328.8333333333333
538003702	1441067529	31.017166999999997	122.4195	4.3	291.0	329.0
538003702	1441067530	31.017174258565987	122.41948342674974	4.307142857142857	291.2142857142857	329.07142857142856
538003702	1441067531	31.017177096652915	122.41946480065207	4.314285714285714	291.42857142857144	329.14285714285717
538003702	1441067532	31.017176340204664	122.41944435751799	4.321428571428571	291.6428571428571	329.2142857142857
538003702	1441067533	31.0171728151651	122.41942233315821	4.328571428571428	291.85714285714283	329.2857142857143
538003702	1441067534	31.017167347478274	122.41939896338302	4.335714285714285	292.07142857142856	329.3571428571429
538003702	1441067535	31.017160763088274	122.41937448400196	4.3428571428571425	292.2857142857143	329.42857142857144
538003702	1441067536	31.01715388793938	122.41934913082386	4.35	292.5	329.49999999999994
538003702	1441067537	31.01714754797598	122.4193231396566	4.357142857142858	292.7142857142857	329.57142857142856
538003702	1441067538	31.017142569142667	122.41929674630704	4.364285714285715	292.92857142857144	329.6428571428571
538003702	1441067539	31.017139777384173	122.41927018658114	4.371428571428572	293.14285714285717	329.71428571428567
538003702	1441067540	31.017139998645483	122.41924369628387	4.378571428571429	293.3571428571429	329.7857142857143
538003702	1441067541	31.01714405887167	122.41921751121923	4.385714285714286	293.57142857142856	329.85714285714283
538003702	1441067542	31.017152784008022	122.41919186719042	4.392857142857143	293.7857142857143	329.9285714285714
538003702	1441067543	31.017167000000004	122.419167	4.4	294.0	330.0
538003702	1441067544	31.017187057986085	122.41914306889213	4.4	294.0	330.0
538003702	1441067545	31.01721140987633	122.41911992688004	4.4	294.0	330.0
538003702	1441067546	31.017238032773598	122.41909735042101	4.4	294.0	330.0
538003702	1441067547	31.01726490378061	122.41907511597407	4.4	294.0	330.0
538003702	1441067548	31.017290000000003	122.41905300000002	4.4	294.0	330.0
538003702	1441067549	31.01731170116846	122.4190308271992	4.4	294.2142857142857	330.0
538003702	1441067550	31.017329997559376	122.41900861522488	4.4	294.42857142857144	330.0
538003702	1441067551	31.017345282080363	122.41898642996813	4.4	294.64285714285717	330.0
538003702	1441067552	31.01735794763902	122.41896433731968	4.4	294.85714285714283	330.0
538003702	1441067553	31.017368387143023	122.4189424031699	4.4	295.07142857142856	330.0
538003702	1441067554	31.017376993500054	122.41892069340884	4.4	295.2857142857143	330.0
538003702	1441067555	31.01738415961786	122.41889927392616	4.4	295.5	330.0
538003702	1441067556	31.017390278404196	122.41887821061113	4.4	295.7142857142857	330.0
538003702	1441067557	31.017395742766844	122.41885756935272	4.4	295.92857142857144	330.0
538003702	1441067558	31.01740094561364	122.41883741603955	4.4	296.14285714285717	330.0
538003702	1441067559	31.017406279852466	122.41881781655985	4.4	296.35714285714283	330.0
538003702	1441067560	31.017412138391176	122.41879883680164	4.4	296.57142857142856	330.0
538003702	1441067561	31.01741891413771	122.41878054265256	4.4	296.7857142857143	330.0
538003702	1441067562	31.017427	122.41876300000001	4.4	297.0	330.0
538003702	1441067563	31.0174366730043	122.41874622743866	4.4	297.16666666666663	330.0
538003702	1441067564	31.017447746650095	122.41873005439274	4.4	297.3333333333333	330.0
538003702	1441067565	31.017459918555044	122.41871426299396	4.4	297.5	330.0
538003702	1441067566	31.017472886336716	122.41869863537423	4.4	297.6666666666667	330.0
538003702	1441067567	31.01748634761258	122.41868295366555	4.4	297.8333333333333	330.0
538003702	1441067568	31.017499999999984	122.41866699999999	4.4	298.0	330.0
538003702	1441067569	31.01751357901286	122.41865058320296	4.406666666666667	298.2	330.0
538003702	1441067570	31.017526971751607	122.4186336188731	4.413333333333334	298.40000000000003	330.0
538003702	1441067571	31.017540103213264	122.41861604930233	4.42	298.6	330.0
538003702	1441067572	31.01755289839485	122.41859781678266	4.426666666666667	298.8	330.0
538003702	1441067573	31.017565282293294	122.41857886360609	4.433333333333334	299.0	330.0
538003702	1441067574	31.01757717990553	122.41855913206464	4.44	299.2	330.0
538003702	1441067575	31.017588516228415	122.41853856445049	4.446666666666667	299.4	330.0
538003702	1441067576	31.01759921625877	122.41851710305575	4.453333333333333	299.59999999999997	330.0
538003702	1441067577	31.01760920499334	122.41849469017278	4.46	299.79999999999995	330.0
538003702	1441067578	31.01761840742883	122.41847126809384	4.466666666666667	300.0	330.0
538003702	1441067579	31.017626748561895	122.4184467791114	4.473333333333334	300.2	330.0
538003702	1441067580	31.01763415338909	122.41842116551805	4.48	300.4	330.0
538003702	1441067581	31.017640546906897	122.41839436960646	4.486666666666666	300.59999999999997	330.0
538003702	1441067582	31.017645854111745	122.41836633366944	4.493333333333333	300.8	330.0
538003702	1441067583	31.017649999999986	122.41833700000001	4.5	301.0	330.0
538003702	1441067584	31.01765300545903	122.41830647980795	4.5	301.0	330.0
538003702	1441067585	31.017655274941188	122.41827555996977	4.5	301.0	330.0
538003702	1441067586	31.01765730879078	122.41824519627804	4.5	301.0	330.0
538003702	1441067587	31.017659607352993	122.41821634452486	4.5	301.0	330.0
538003702	1441067588	31.017662670973852	122.41818996050178	4.5	301.0	330.0
538003702	1441067589	31.017666999999985	122.418167	4.5	301.0	330.0
538003702	1441067590	31.017672988685383	122.41814813891123	4.507692307692308	301.0769230769231	330.07692307692304
538003702	1441067591	31.01768060691119	122.41813293352989	4.515384615384615	301.1538461538462	330.15384615384613
538003702	1441067592	31.017689718464755	122.41812066025123	4.523076923076923	301.2307692307692	330.2307692307692
538003702	1441067593	31.01770018713298	122.41811059547065	4.530769230769231	301.3076923076923	330.3076923076923
538003702	1441067594	31.01771187670233	122.41810201558349	4.538461538461538	301.3846153846154	330.38461538461536
538003702	1441067595	31.01772465095905	122.41809419698494	4.546153846153846	301.4615384615385	330.46153846153845
538003702	1441067596	31.01773837368917	122.41808641606994	4.553846153846154	301.5384615384615	330.53846153846155
538003702	1441067597	31.01775290867854	122.41807794923305	4.561538461538461	301.6153846153846	330.61538461538464
538003702	1441067598	31.017768119712784	122.41806807286842	4.569230769230769	301.6923076923077	330.6923076923077
538003702	1441067599	31.017783870577304	122.41805606336979	4.576923076923077	301.7692307692308	330.7692307692308
538003702	1441067600	31.017800025057106	122.4180411971304	4.584615384615384	301.8461538461538	330.84615384615387
538003702	1441067601	31.017816446936724	122.41802275054303	4.592307692307692	301.9230769230769	330.92307692307696
[truncated: 2,854 more rows]
