# Supplementary material for: Maritime traffic congestion identification and ship trajectory prediction using temporal graph convolutional networks
Source: PLoS One. 2026 Mar 9;21(3):e0342781. doi: 10.1371/journal.pone.0342781 (PMC12970927; doi:10.1371/journal.pone.0342781)
Supplement: S1 File — (ZIP) [file pone.0342781.s001.zip › data/interpolation/shipid_538004627_processed.csv]

shipid	lasttime	lat	lon	sog	cog	hdg
538004627	1441065618	31.026383000000003	122.63665000000002	0.1	288.0	354.0
538004627	1441065619	31.02638282228032	122.6366505515699	0.09944134078212291	287.0893854748603	354.0111731843576
538004627	1441065620	31.02638264579767	122.63665110119425	0.09888268156424582	286.1787709497207	354.0223463687151
538004627	1441065621	31.026382470547897	122.63665164887223	0.09832402234636872	285.268156424581	354.0335195530726
538004627	1441065622	31.026382296526883	122.63665219460307	0.09776536312849163	284.35754189944134	354.0446927374302
538004627	1441065623	31.026382123730457	122.63665273838599	0.09720670391061453	283.4469273743017	354.0558659217877
538004627	1441065624	31.026381952154487	122.63665328022023	0.09664804469273744	282.536312849162	354.0670391061453
538004627	1441065625	31.026381781794825	122.63665382010498	0.09608938547486034	281.6256983240224	354.07821229050285
538004627	1441065626	31.026381612647334	122.63665435803948	0.09553072625698325	280.7150837988827	354.08938547486036
538004627	1441065627	31.026381444707866	122.63665489402291	0.09497206703910616	279.804469273743	354.1005586592179
538004627	1441065628	31.02638127797226	122.63665542805451	0.09441340782122906	278.89385474860336	354.1117318435754
538004627	1441065629	31.026381112436408	122.6366559601335	0.09385474860335197	277.98324022346367	354.122905027933
538004627	1441065630	31.026380948096115	122.63665649025909	0.09329608938547486	277.072625698324	354.13407821229055
538004627	1441065631	31.02638078494728	122.63665701843047	0.09273743016759776	276.16201117318434	354.14525139664806
538004627	1441065632	31.026380622985744	122.63665754464692	0.09217877094972067	275.2513966480447	354.1564245810056
538004627	1441065633	31.026380462207374	122.63665806890761	0.09162011173184358	274.340782122905	354.1675977653631
538004627	1441065634	31.02638030260801	122.63665859121176	0.09106145251396648	273.4301675977654	354.1787709497207
538004627	1441065635	31.026380144183502	122.63665911155861	0.09050279329608939	272.5195530726257	354.18994413407825
538004627	1441065636	31.02637998692973	122.63665962994735	0.08994413407821229	271.60893854748605	354.20111731843576
538004627	1441065637	31.02637983084254	122.63666014637722	0.0893854748603352	270.69832402234636	354.21229050279334
538004627	1441065638	31.026379675917767	122.63666066084741	0.0888268156424581	269.78770949720666	354.22346368715085
538004627	1441065639	31.02637952215129	122.63666117335715	0.08826815642458101	268.877094972067	354.23463687150837
538004627	1441065640	31.026379369538958	122.6366616839057	0.08770949720670392	267.9664804469274	354.24581005586595
538004627	1441065641	31.02637921807662	122.6366621924922	0.08715083798882682	267.0558659217877	354.25698324022346
538004627	1441065642	31.02637906776017	122.6366626991159	0.08659217877094973	266.14525139664806	354.26815642458104
538004627	1441065643	31.02637891858541	122.63666320377604	0.08603351955307263	265.23463687150837	354.2793296089386
538004627	1441065644	31.026378770548213	122.6366637064718	0.08547486033519554	264.32402234636874	354.29050279329607
538004627	1441065645	31.026378623644447	122.63666420720241	0.08491620111731844	263.41340782122904	354.30167597765364
538004627	1441065646	31.026378477869958	122.63666470596708	0.08435754189944135	262.50279329608935	354.31284916201116
538004627	1441065647	31.026378333220613	122.63666520276507	0.08379888268156425	261.5921787709497	354.32402234636874
538004627	1441065648	31.026378189692263	122.63666569759553	0.08324022346368715	260.6815642458101	354.3351955307263
538004627	1441065649	31.026378047280755	122.63666619045772	0.08268156424581005	259.7709497206704	354.34636871508377
538004627	1441065650	31.02637790598194	122.63666668135087	0.08212290502793296	258.86033519553075	354.35754189944134
538004627	1441065651	31.026377765791683	122.63666717027414	0.08156424581005586	257.94972067039106	354.36871508379886
538004627	1441065652	31.026377626705862	122.6366676572268	0.08100558659217877	257.03910614525137	354.37988826815644
538004627	1441065653	31.026377488720282	122.63666814220802	0.08044692737430167	256.12849162011173	354.391061452514
538004627	1441065654	31.02637735183085	122.63666862521708	0.07988826815642458	255.21787709497207	354.4022346368715
538004627	1441065655	31.0263772160334	122.63666910625314	0.07932960893854749	254.30726256983243	354.41340782122904
538004627	1441065656	31.026377081323776	122.63666958531543	0.07877094972067039	253.39664804469274	354.4245810055866
538004627	1441065657	31.02637694769784	122.63667006240318	0.0782122905027933	252.48603351955305	354.43575418994413
538004627	1441065658	31.02637681515146	122.63667053751561	0.0776536312849162	251.5754189944134	354.4469273743017
538004627	1441065659	31.02637668368049	122.63667101065192	0.07709497206703911	250.66480446927375	354.4581005586592
538004627	1441065660	31.02637655328078	122.63667148181133	0.07653631284916201	249.75418994413405	354.46927374301674
538004627	1441065661	31.026376423948186	122.63667195099308	0.07597765363128492	248.84357541899442	354.4804469273743
538004627	1441065662	31.02637629567856	122.63667241819635	0.07541899441340782	247.93296089385473	354.49162011173183
538004627	1441065663	31.026376168467767	122.63667288342039	0.07486033519553073	247.02234636871512	354.5027932960894
538004627	1441065664	31.02637604231165	122.63667334666438	0.07430167597765364	246.11173184357543	354.5139664804469
538004627	1441065665	31.026375917206078	122.63667380792756	0.07374301675977654	245.20111731843573	354.5251396648045
538004627	1441065666	31.026375793146894	122.63667426720914	0.07318435754189945	244.2905027932961	354.536312849162
538004627	1441065667	31.026375670129966	122.63667472450838	0.07262569832402235	243.37988826815644	354.54748603351953
538004627	1441065668	31.026375548151133	122.63667517982442	0.07206703910614526	242.46927374301674	354.5586592178771
538004627	1441065669	31.026375427206272	122.63667563315651	0.07150837988826816	241.5586592178771	354.5698324022346
538004627	1441065670	31.026375307291232	122.63667608450389	0.07094972067039107	240.64804469273741	354.5810055865922
538004627	1441065671	31.026375188401857	122.63667653386577	0.07039106145251398	239.73743016759775	354.5921787709498
538004627	1441065672	31.026375070534012	122.63667698124134	0.06983240223463688	238.82681564245812	354.60335195530723
538004627	1441065673	31.02637495368356	122.63667742662983	0.06927374301675979	237.91620111731842	354.6145251396648
538004627	1441065674	31.026374837846337	122.63667787003045	0.06871508379888269	237.00558659217873	354.6256983240224
538004627	1441065675	31.02637472301821	122.63667831144245	0.0681564245810056	236.0949720670391	354.6368715083799
538004627	1441065676	31.02637460919506	122.63667875086499	0.0675977653631285	235.18435754189943	354.64804469273747
538004627	1441065677	31.0263744963727	122.63667918829736	0.0670391061452514	234.2737430167598	354.65921787709493
538004627	1441065678	31.02637438454699	122.63667962373871	0.0664804469273743	233.3631284916201	354.6703910614525
538004627	1441065679	31.026374273713813	122.63668005718829	0.0659217877094972	232.45251396648044	354.6815642458101
538004627	1441065680	31.02637416386902	122.63668048864528	0.06536312849162011	231.5418994413408	354.6927374301676
538004627	1441065681	31.026374055008443	122.63668091810896	0.06480446927374302	230.6312849162011	354.70391061452517
538004627	1441065682	31.02637394712795	122.6366813455785	0.06424581005586592	229.72067039106147	354.7150837988827
538004627	1441065683	31.02637384022342	122.63668177105313	0.06368715083798883	228.81005586592178	354.7262569832402
538004627	1441065684	31.026373734290672	122.63668219453207	0.06312849162011173	227.89944134078212	354.7374301675978
538004627	1441065685	31.026373629325573	122.63668261601455	0.06256983240223464	226.98882681564245	354.7486033519553
538004627	1441065686	31.026373525323997	122.63668303549974	0.062011173184357546	226.0782122905028	354.75977653631287
538004627	1441065687	31.026373422281786	122.6366834529869	0.06145251396648045	225.1675977653631	354.7709497206704
538004627	1441065688	31.02637332019478	122.63668386847523	0.06089385474860335	224.2569832402235	354.7821229050279
538004627	1441065689	31.026373219058865	122.63668428196395	0.060335195530726256	223.3463687150838	354.7932960893855
538004627	1441065690	31.02637311886988	122.6366846934523	0.05977653631284916	222.43575418994413	354.804469273743
538004627	1441065691	31.026373019623673	122.63668510293944	0.05921787709497207	221.52513966480447	354.81564245810057
538004627	1441065692	31.026372921316117	122.63668551042463	0.05865921787709497	220.6145251396648	354.82681564245814
538004627	1441065693	31.026372823943056	122.63668591590708	0.05810055865921788	219.70391061452514	354.83798882681566
538004627	1441065694	31.026372727500366	122.63668631938599	0.057541899441340784	218.79329608938548	354.8491620111732
538004627	1441065695	31.026372631983875	122.63668672086061	0.05698324022346369	217.8826815642458	354.8603351955307
538004627	1441065696	31.026372537389456	122.63668712033011	0.056424581005586595	216.97206703910615	354.87150837988827
538004627	1441065697	31.02637244371295	122.63668751779377	0.0558659217877095	216.0614525139665	354.88268156424584
538004627	1441065698	31.026372350950226	122.63668791325074	0.0553072625698324	215.15083798882682	354.89385474860336
538004627	1441065699	31.026372259097133	122.6366883067003	0.054748603351955305	214.24022346368716	354.90502793296093
538004627	1441065700	31.026372168149543	122.63668869814161	0.05418994413407821	213.32960893854747	354.91620111731845
538004627	1441065701	31.026372078103282	122.63668908757391	0.053631284916201116	212.41899441340783	354.92737430167597
538004627	1441065702	31.026371988954235	122.63668947499642	0.05307262569832402	211.50837988826817	354.93854748603354
538004627	1441065703	31.026371900698237	122.63668986040838	0.05251396648044693	210.59776536312847	354.94972067039106
538004627	1441065704	31.02637181333115	122.63669024380896	0.05195530726256983	209.6871508379888	354.96089385474863
538004627	1441065705	31.02637172684884	122.63669062519737	0.05139664804469274	208.77653631284917	354.97206703910615
538004627	1441065706	31.02637164124714	122.6366910045729	0.050837988826815644	207.86592178770948	354.98324022346367
538004627	1441065707	31.026371556521944	122.63669138193472	0.05027932960893855	206.95530726256985	354.99441340782124
538004627	1441065708	31.026371472669062	122.63669175728202	0.049720670391061456	206.04469273743015	355.00558659217876
538004627	1441065709	31.02637138968437	122.63669213061407	0.049162011173184354	205.13407821229052	355.01675977653633
538004627	1441065710	31.026371307563746	122.63669250193003	0.04860335195530726	204.22346368715085	355.0279329608939
538004627	1441065711	31.02637122630301	122.63669287122917	0.048044692737430165	203.31284916201116	355.03910614525137
538004627	1441065712	31.026371145898036	122.63669323851069	0.04748603351955307	202.4022346368715	355.05027932960894
538004627	1441065713	31.026371066344677	122.6366936037738	0.04692737430167598	201.49162011173183	355.06145251396646
538004627	1441065714	31.026370987638778	122.6366939670177	0.04636871508379888	200.58100558659217	355.07262569832403
538004627	1441065715	31.026370909776205	122.63669432824165	0.04581005586592179	199.6703910614525	355.0837988826816
538004627	1441065716	31.02637083275283	122.63669468744484	0.045251396648044694	198.75977653631284	355.09497206703907
538004627	1441065717	31.02637075656448	122.63669504462648	0.0446927374301676	197.84916201117318	355.10614525139664
538004627	1441065718	31.026370681207013	122.6366953997858	0.044134078212290505	196.93854748603354	355.1173184357542
538004627	1441065719	31.026370606676302	122.63669575292201	0.04357541899441341	196.02793296089385	355.12849162011173
538004627	1441065720	31.0263705329682	122.63669610403431	0.04301675977653631	195.11731843575419	355.1396648044693
538004627	1441065721	31.02637046007856	122.63669645312197	0.042458100558659215	194.20670391061452	355.1508379888268
538004627	1441065722	31.026370388003247	122.63669680018414	0.04189944134078212	193.29608938547486	355.16201117318434
538004627	1441065723	31.026370316738085	122.63669714522011	0.041340782122905026	192.3854748603352	355.1731843575419
538004627	1441065724	31.026370246278958	122.63669748822903	0.04078212290502793	191.47486033519553	355.18435754189943
538004627	1441065725	31.026370176621718	122.63669782921015	0.04022346368715084	190.56424581005584	355.195530726257
538004627	1441065726	31.02637010776221	122.63669816816267	0.03966480446927374	189.65363128491623	355.2067039106145
538004627	1441065727	31.02637003969629	122.63669850508583	0.03910614525139665	188.74301675977654	355.2178770949721
538004627	1441065728	31.026369972419833	122.63669883997882	0.038547486033519554	187.83240223463687	355.2290502793296
538004627	1441065729	31.026369905928664	122.63669917284086	0.03798882681564246	186.9217877094972	355.24022346368713
538004627	1441065730	31.026369840218674	122.6366995036712	0.037430167597765365	186.01117318435755	355.2513966480447
538004627	1441065731	31.0263697752857	122.63669983246902	0.03687150837988827	185.10055865921788	355.2625698324022
538004627	1441065732	31.026369711125593	122.63670015923357	0.036312849162011177	184.18994413407822	355.2737430167598
538004627	1441065733	31.02636964773423	122.63670048396402	0.03575418994413408	183.27932960893853	355.2849162011173
538004627	1441065734	31.02636958510743	122.63670080665965	0.03519553072625699	182.3687150837989	355.29608938547483
538004627	1441065735	31.026369523241076	122.6367011273196	0.03463687150837989	181.45810055865923	355.3072625698324
538004627	1441065736	31.026369462131022	122.63670144594315	0.034078212290502785	180.54748603351953	355.31843575419
538004627	1441065737	31.026369401773124	122.63670176252947	0.03351955307262569	179.6368715083799	355.3296089385475
538004627	1441065738	31.026369342163218	122.63670207707783	0.032960893854748596	178.7262569832402	355.34078212290507
538004627	1441065739	31.026369283297186	122.63670238958741	0.0324022346368715	177.81564245810057	355.35195530726253
538004627	1441065740	31.02636922517088	122.63670270005743	0.03184357541899441	176.9050279329609	355.3631284916201
538004627	1441065741	31.026369167780135	122.63670300848712	0.03128491620111731	175.9944134078212	355.3743016759777
538004627	1441065742	31.026369111120825	122.63670331487567	0.03072625698324022	175.08379888268155	355.3854748603352
538004627	1441065743	31.026369055188805	122.63670361922232	0.030167597765363124	174.1731843575419	355.39664804469277
538004627	1441065744	31.026368999979915	122.63670392152628	0.02960893854748603	173.26256983240225	355.4078212290502
538004627	1441065745	31.02636894549004	122.63670422178677	0.029050279329608936	172.35195530726256	355.4189944134078
538004627	1441065746	31.026368891715006	122.63670452000301	0.02849162011173184	171.4413407821229	355.4301675977654
538004627	1441065747	31.026368838650686	122.63670481617422	0.027932960893854747	170.53072625698326	355.4413407821229
538004627	1441065748	31.02636878629293	122.6367051102996	0.027374301675977653	169.62011173184356	355.45251396648047
538004627	1441065749	31.02636873463758	122.63670540237837	0.026815642458100558	168.7094972067039	355.463687150838
538004627	1441065750	31.026368683680527	122.63670569240976	0.026256983240223464	167.79888268156424	355.4748603351955
538004627	1441065751	31.026368633417597	122.63670598039296	0.02569832402234637	166.88826815642457	355.4860335195531
538004627	1441065752	31.026368583844658	122.63670626632721	0.025139664804469275	165.9776536312849	355.4972067039106
538004627	1441065753	31.026368534957548	122.63670655021174	0.02458100558659218	165.06703910614524	355.50837988826817
538004627	1441065754	31.026368486752165	122.63670683204573	0.024022346368715086	164.15642458100558	355.51955307262574
538004627	1441065755	31.026368439224317	122.63670711182844	0.023463687150837992	163.24581005586592	355.53072625698326
538004627	1441065756	31.02636839236987	122.63670738955904	0.022905027932960897	162.33519553072625	355.5418994413408
538004627	1441065757	31.026368346184718	122.63670766523677	0.02234636871508379	161.4245810055866	355.5530726256983
538004627	1441065758	31.02636830066467	122.63670793886085	0.021787709497206695	160.51396648044692	355.56424581005587
538004627	1441065759	31.026368255805608	122.6367082104305	0.0212290502793296	159.60335195530726	355.57541899441344
538004627	1441065760	31.026368211603366	122.6367084799449	0.020670391061452506	158.6927374301676	355.58659217877096
538004627	1441065761	31.026368168053818	122.63670874740332	0.02011173184357541	157.78212290502793	355.5977653631285
538004627	1441065762	31.02636812515282	122.63670901280496	0.019553072625698317	156.87150837988827	355.608938547486
538004627	1441065763	31.026368082896216	122.636709276149	0.018994413407821223	155.96089385474858	355.62011173184356
538004627	1441065764	31.026368041279873	122.63670953743473	0.01843575418994413	155.05027932960894	355.63128491620114
538004627	1441065765	31.02636800029964	122.63670979666128	0.017877094972067034	154.13966480446928	355.64245810055866
538004627	1441065766	31.026367959951372	122.63671005382794	0.01731843575418994	153.2290502793296	355.65363128491623
538004627	1441065767	31.02636792023094	122.63671030893389	0.016759776536312845	152.31843575418992	355.66480446927375
538004627	1441065768	31.026367881134178	122.63671056197833	0.01620111731843575	151.40782122905028	355.67597765363126
538004627	1441065769	31.02636784265695	122.63671081296054	0.015642458100558657	150.49720670391062	355.68715083798884
538004627	1441065770	31.026367804795097	122.63671106187965	0.015083798882681562	149.58659217877096	355.69832402234636
538004627	1441065771	31.02636776754451	122.63671130873495	0.014525139664804468	148.67597765363126	355.70949720670393
538004627	1441065772	31.026367730901022	122.63671155352563	0.013966480446927373	147.76536312849163	355.72067039106145
538004627	1441065773	31.026367694860504	122.6367117962509	0.013407821229050279	146.85474860335196	355.73184357541896
538004627	1441065774	31.02636765941879	122.63671203690998	0.012849162011173185	145.9441340782123	355.74301675977654
538004627	1441065775	31.02636762457174	122.63671227550209	0.01229050279329609	145.0335195530726	355.75418994413405
538004627	1441065776	31.026367590315218	122.63671251202646	0.011731843575418996	144.12290502793294	355.76536312849163
538004627	1441065777	31.026367556645067	122.6367127464823	0.011173184357541902	143.2122905027933	355.7765363128492
538004627	1441065778	31.02636752355717	122.63671297886881	0.010614525139664793	142.30167597765364	355.78770949720666
538004627	1441065779	31.026367491047353	122.63671320918522	0.010055865921787699	141.39106145251395	355.79888268156424
538004627	1441065780	31.02636745911148	122.63671343743073	0.009497206703910605	140.4804469273743	355.81005586592175
538004627	1441065781	31.026367427745434	122.63671366360458	0.00893854748603351	139.56983240223465	355.8212290502793
538004627	1441065782	31.026367396945034	122.63671388770598	0.008379888268156416	138.65921787709496	355.8324022346369
538004627	1441065783	31.02636736670614	122.63671410973414	0.007821229050279321	137.7486033519553	355.8435754189944
538004627	1441065784	31.026367337024634	122.63671432968827	0.007262569832402227	136.83798882681563	355.85474860335194
538004627	1441065785	31.02636730789634	122.63671454756762	0.006703910614525133	135.927374301676	355.8659217877095
538004627	1441065786	31.026367279317128	122.63671476337139	0.006145251396648038	135.0167597765363	355.877094972067
538004627	1441065787	31.02636725128285	122.63671497709875	0.005586592178770944	134.10614525139664	355.8882681564246
538004627	1441065788	31.02636722378939	122.636715188749	0.0050279329608938494	133.19553072625698	355.8994413407821
538004627	1441065789	31.026367196832553	122.63671539832129	0.004469273743016755	132.2849162011173	355.91061452513964
538004627	1441065790	31.026367170408232	122.63671560581487	0.003910614525139661	131.37430167597765	355.9217877094972
538004627	1441065791	31.026367144512275	122.63671581122894	0.0033519553072625663	130.46368715083798	355.9329608938547
538004627	1441065792	31.026367119140534	122.63671601456274	0.002793296089385472	129.55307262569832	355.9441340782123
538004627	1441065793	31.02636709428886	122.63671621581547	0.0022346368715083775	128.64245810055866	355.9553072625698
538004627	1441065794	31.026367069953114	122.63671641498632	0.0016759776536312831	127.73184357541899	355.9664804469274
538004627	1441065795	31.026367046129163	122.63671661207457	0.0011173184357541888	126.82122905027933	355.9776536312849
538004627	1441065796	31.026367022812824	122.63671680707938	0.0005586592178770944	125.91061452513966	355.9888268156424
538004627	1441065797	31.026367	122.636717	0.0	124.99999999999999	356.0
538004627	1441065798	31.026366977686536	122.63671719083563	0.0005555555555555556	125.7666666666667	355.9888888888889
538004627	1441065799	31.026366955868273	122.63671737958549	0.0011111111111111111	126.53333333333335	355.97777777777776
538004627	1441065800	31.026366934541052	122.6367175662488	0.0016666666666666666	127.30000000000003	355.96666666666664
538004627	1441065801	31.026366913700777	122.63671775082479	0.0022222222222222222	128.06666666666666	355.9555555555555
538004627	1441065802	31.026366893343262	122.63671793331265	0.002777777777777778	128.83333333333334	355.9444444444444
538004627	1441065803	31.026366873464376	122.63671811371161	0.003333333333333333	129.6	355.93333333333334
538004627	1441065804	31.026366854059972	122.63671829202087	0.0038888888888888888	130.36666666666667	355.9222222222222
538004627	1441065805	31.02636683512592	122.63671846823969	0.0044444444444444444	131.13333333333333	355.9111111111111
538004627	1441065806	31.026366816658065	122.63671864236724	0.005	131.9	355.9
538004627	1441065807	31.02636679865226	122.63671881440276	0.005555555555555556	132.66666666666666	355.88888888888886
538004627	1441065808	31.02636678110435	122.63671898434546	0.006111111111111111	133.43333333333334	355.8777777777778
538004627	1441065809	31.026366764010206	122.63671915219459	0.006666666666666666	134.2	355.8666666666667
538004627	1441065810	31.026366747365692	122.6367193179493	0.007222222222222222	134.96666666666667	355.85555555555555
538004627	1441065811	31.02636673116665	122.63671948160886	0.0077777777777777776	135.73333333333335	355.84444444444443
538004627	1441065812	31.026366715408937	122.63671964317247	0.008333333333333333	136.5	355.83333333333337
538004627	1441065813	31.026366700088417	122.63671980263932	0.008888888888888889	137.26666666666668	355.82222222222225
538004627	1441065814	31.026366685200934	122.63671996000869	0.009444444444444445	138.03333333333333	355.81111111111113
538004627	1441065815	31.02636667074236	122.63672011527973	0.01	138.8	355.8
538004627	1441065816	31.02636665670851	122.6367202684517	0.010555555555555556	139.56666666666666	355.7888888888889
538004627	1441065817	31.02636664309531	122.6367204195238	0.011111111111111112	140.33333333333334	355.77777777777777
538004627	1441065818	31.026366629898547	122.63672056849526	0.011666666666666667	141.1	355.76666666666665
538004627	1441065819	31.02636661711411	122.63672071536526	0.012222222222222223	141.86666666666667	355.75555555555553
538004627	1441065820	31.02636660473786	122.63672086013307	0.012777777777777779	142.63333333333333	355.7444444444444
538004627	1441065821	31.026366592765637	122.63672100279786	0.013333333333333332	143.4	355.7333333333333
538004627	1441065822	31.026366581193294	122.63672114335888	0.013888888888888888	144.16666666666669	355.7222222222222
538004627	1441065823	31.026366570016698	122.63672128181535	0.014444444444444444	144.93333333333334	355.7111111111111
538004627	1441065824	31.026366559231718	122.63672141816645	0.015	145.70000000000002	355.7
538004627	1441065825	31.02636654883418	122.63672155241143	0.015555555555555555	146.46666666666667	355.68888888888887
538004627	1441065826	31.026366538819953	122.63672168454947	0.01611111111111111	147.23333333333335	355.6777777777778
538004627	1441065827	31.026366529184898	122.63672181457981	0.016666666666666666	148.0	355.6666666666667
538004627	1441065828	31.026366519924853	122.6367219425017	0.017222222222222222	148.76666666666668	355.65555555555557
538004627	1441065829	31.026366511035697	122.63672206831431	0.017777777777777778	149.53333333333333	355.64444444444445
538004627	1441065830	31.026366502513273	122.63672219201688	0.018333333333333333	150.3	355.6333333333333
538004627	1441065831	31.02636649435344	122.63672231360859	0.01888888888888889	151.06666666666666	355.6222222222222
538004627	1441065832	31.026366486552043	122.63672243308869	0.019444444444444445	151.83333333333334	355.61111111111114
538004627	1441065833	31.026366479104958	122.63672255045641	0.02	152.60000000000002	355.6
538004627	1441065834	31.02636647200803	122.63672266571093	0.020555555555555556	153.36666666666667	355.5888888888889
538004627	1441065835	31.026366465257116	122.6367227788515	0.021111111111111112	154.13333333333335	355.5777777777778
538004627	1441065836	31.026366458848056	122.63672288987732	0.021666666666666667	154.9	355.56666666666666
538004627	1441065837	31.026366452776745	122.63672299878759	0.022222222222222223	155.66666666666669	355.55555555555554
538004627	1441065838	31.02636644703899	122.63672310558157	0.02277777777777778	156.43333333333334	355.5444444444444
538004627	1441065839	31.02636644163067	122.63672321025842	0.023333333333333334	157.20000000000002	355.5333333333333
538004627	1441065840	31.026366436547654	122.63672331281742	0.02388888888888889	157.96666666666667	355.5222222222222
538004627	1441065841	31.026366431785785	122.63672341325774	0.024444444444444446	158.73333333333335	355.51111111111106
538004627	1441065842	31.026366427340914	122.63672351157861	0.025	159.5	355.5
538004627	1441065843	31.026366423208906	122.63672360777925	0.025555555555555557	160.26666666666668	355.4888888888889
538004627	1441065844	31.026366419385603	122.63672370185888	0.026111111111111113	161.03333333333336	355.4777777777778
538004627	1441065845	31.026366415866885	122.6367237938167	0.026666666666666665	161.8	355.4666666666667
538004627	1441065846	31.02636641264857	122.63672388365195	0.02722222222222222	162.56666666666666	355.4555555555556
538004627	1441065847	31.026366409726545	122.63672397136384	0.027777777777777776	163.33333333333334	355.44444444444446
538004627	1441065848	31.026366407096653	122.63672405695158	0.028333333333333332	164.10000000000002	355.43333333333334
538004627	1441065849	31.02636640475477	122.63672414041437	0.028888888888888888	164.86666666666667	355.4222222222222
538004627	1441065850	31.026366402696723	122.63672422175145	0.029444444444444443	165.63333333333335	355.4111111111111
538004627	1441065851	31.02636640091838	122.63672430096204	0.03	166.4	355.4
538004627	1441065852	31.026366399415608	122.63672437804536	0.030555555555555555	167.16666666666669	355.3888888888889
538004627	1441065853	31.026366398184244	122.63672445300061	0.03111111111111111	167.93333333333334	355.3777777777778
538004627	1441065854	31.02636639722014	122.63672452582699	0.03166666666666667	168.70000000000002	355.3666666666667
538004627	1441065855	31.02636639651918	122.63672459652378	0.03222222222222222	169.4666666666667	355.35555555555555
538004627	1441065856	31.026366396077208	122.63672466509011	0.03277777777777778	170.23333333333335	355.34444444444443
538004627	1441065857	31.02636639589005	122.63672473152526	0.03333333333333333	171.0	355.3333333333333
538004627	1441065858	31.026366395953612	122.63672479582844	0.03388888888888889	171.76666666666668	355.3222222222222
538004627	1441065859	31.026366396263697	122.63672485799886	0.034444444444444444	172.53333333333336	355.3111111111111
538004627	1441065860	31.02636639681621	122.63672491803571	0.035	173.3	355.3
538004627	1441065861	31.026366397606967	122.63672497593826	0.035555555555555556	174.0666666666667	355.2888888888889
538004627	1441065862	31.026366398631847	122.63672503170568	0.03611111111111111	174.83333333333334	355.27777777777777
538004627	1441065863	31.026366399886705	122.63672508533722	0.03666666666666667	175.60000000000002	355.2666666666667
538004627	1441065864	31.026366401367387	122.63672513683206	0.03722222222222222	176.36666666666667	355.2555555555556
538004627	1441065865	31.02636640306975	122.63672518618942	0.03777777777777778	177.13333333333335	355.24444444444447
538004627	1441065866	31.02636640498967	122.63672523340855	0.03833333333333333	177.90000000000003	355.23333333333335
538004627	1441065867	31.026366407122968	122.63672527848867	0.03888888888888889	178.66666666666669	355.22222222222223
538004627	1441065868	31.026366409465524	122.63672532142895	0.03944444444444444	179.43333333333334	355.2111111111111
538004627	1441065869	31.026366412013186	122.63672536222865	0.04	180.20000000000002	355.2
538004627	1441065870	31.026366414761814	122.63672540088696	0.04055555555555555	180.9666666666667	355.18888888888887
538004627	1441065871	31.02636641770726	122.63672543740311	0.04111111111111111	181.73333333333335	355.17777777777775
538004627	1441065872	31.026366420845363	122.63672547177632	0.041666666666666664	182.5	355.1666666666667
538004627	1441065873	31.026366424172014	122.6367255040058	0.042222222222222223	183.2666666666667	355.15555555555557
538004627	1441065874	31.02636642768304	122.63672553409076	0.042777777777777776	184.03333333333336	355.14444444444445
538004627	1441065875	31.026366431374317	122.6367255620304	0.043333333333333335	184.8	355.1333333333333
538004627	1441065876	31.026366435241687	122.63672558782399	0.04388888888888889	185.5666666666667	355.1222222222222
538004627	1441065877	31.02636643928101	122.63672561147072	0.044444444444444446	186.33333333333337	355.1111111111111
538004627	1441065878	31.02636644348814	122.6367256329698	0.045	187.10000000000002	355.1
538004627	1441065879	31.026366447858933	122.63672565232045	0.04555555555555556	187.86666666666667	355.0888888888889
538004627	1441065880	31.02636645238924	122.63672566952188	0.04611111111111111	188.63333333333335	355.0777777777778
538004627	1441065881	31.026366457074936	122.63672568457334	0.04666666666666667	189.40000000000003	355.06666666666666
538004627	1441065882	31.02636646191186	122.63672569747399	0.04722222222222222	190.16666666666669	355.05555555555554
538004627	1441065883	31.026366466895876	122.6367257082231	0.04777777777777778	190.93333333333334	355.0444444444445
538004627	1441065884	31.02636647202282	122.63672571681984	0.04833333333333333	191.70000000000002	355.03333333333336
538004627	1441065885	31.026366477288562	122.63672572326345	0.04888888888888889	192.4666666666667	355.02222222222224
538004627	1441065886	31.026366482688978	122.63672572755318	0.049444444444444444	193.23333333333335	355.0111111111111
538004627	1441065887	31.026366488219892	122.63672572968821	0.05	194.00000000000003	355.0
538004627	1441065888	31.026366493877166	122.63672572966775	0.050555555555555555	194.7666666666667	354.9888888888889
538004627	1441065889	31.026366499656664	122.63672572749103	0.051111111111111114	195.53333333333336	354.97777777777776
538004627	1441065890	31.02636650555424	122.63672572315726	0.051666666666666666	196.3	354.96666666666664
538004627	1441065891	31.02636651156575	122.63672571666564	0.052222222222222225	197.0666666666667	354.9555555555555
538004627	1441065892	31.02636651768706	122.63672570801545	0.05277777777777778	197.83333333333337	354.94444444444446
538004627	1441065893	31.026366523914	122.63672569720583	0.05333333333333333	198.60000000000002	354.93333333333334
538004627	1441065894	31.026366530242438	122.63672568423607	0.05388888888888889	199.36666666666667	354.9222222222222
538004627	1441065895	31.026366536668235	122.63672566910533	0.05444444444444444	200.13333333333335	354.91111111111115
538004627	1441065896	31.02636654318725	122.63672565181284	0.055	200.90000000000003	354.90000000000003
538004627	1441065897	31.026366549795323	122.63672563235781	0.05555555555555555	201.66666666666669	354.8888888888889
538004627	1441065898	31.026366556488313	122.63672561073948	0.05611111111111111	202.43333333333337	354.8777777777778
538004627	1441065899	31.02636656326209	122.63672558695707	0.056666666666666664	203.20000000000005	354.8666666666667
538004627	1441065900	31.026366570112497	122.63672556100978	0.05722222222222222	203.9666666666667	354.85555555555555
538004627	1441065901	31.026366577035407	122.6367255328968	0.057777777777777775	204.73333333333335	354.84444444444443
538004627	1441065902	31.02636658402666	122.63672550261741	0.058333333333333334	205.50000000000003	354.8333333333333
538004627	1441065903	31.0263665910821	122.63672547017077	0.058888888888888886	206.2666666666667	354.82222222222225
538004627	1441065904	31.026366598197605	122.63672543555613	0.059444444444444446	207.03333333333336	354.81111111111113
538004627	1441065905	31.026366605369027	122.63672539877271	0.06	207.8	354.8
538004627	1441065906	31.02636661259221	122.63672535981969	0.06055555555555556	208.5666666666667	354.7888888888889
538004627	1441065907	31.02636661986302	122.63672531869632	0.06111111111111111	209.33333333333334	354.77777777777777
538004627	1441065908	31.026366627177318	122.63672527540179	0.06166666666666667	210.10000000000002	354.76666666666665
538004627	1441065909	31.026366634530923	122.63672522993535	0.06222222222222222	210.86666666666667	354.75555555555553
538004627	1441065910	31.026366641919754	122.63672518229619	0.06277777777777778	211.63333333333335	354.7444444444444
538004627	1441065911	31.026366649339607	122.63672513248355	0.06333333333333334	212.4	354.73333333333335
538004627	1441065912	31.026366656786372	122.63672508049662	0.06388888888888888	213.16666666666669	354.72222222222223
538004627	1441065913	31.0263666642559	122.63672502633464	0.06444444444444444	213.93333333333334	354.71111111111117
538004627	1441065914	31.026366671744036	122.63672496999682	0.065	214.70000000000002	354.70000000000005
538004627	1441065915	31.026366679246642	122.63672491148235	0.06555555555555556	215.46666666666667	354.6888888888889
538004627	1441065916	31.026366686759584	122.63672485079049	0.0661111111111111	216.23333333333335	354.6777777777778
538004627	1441065917	31.026366694278686	122.63672478792041	0.06666666666666667	217.0	354.6666666666667
538004627	1441065918	31.02636670179984	122.63672472287138	0.06722222222222222	217.76666666666668	354.65555555555557
538004627	1441065919	31.026366709318882	122.6367246556426	0.06777777777777778	218.53333333333333	354.64444444444445
538004627	1441065920	31.02636671683168	122.63672458623326	0.06833333333333333	219.3	354.6333333333333
538004627	1441065921	31.026366724334075	122.63672451464258	0.06888888888888889	220.0666666666667	354.6222222222222
538004627	1441065922	31.02636673182193	122.63672444086981	0.06944444444444445	220.83333333333334	354.6111111111111
538004627	1441065923	31.026366739291117	122.63672436491414	0.07	221.6	354.6
538004627	1441065924	31.026366746737438	122.6367242867748	0.07055555555555555	222.36666666666667	354.5888888888889
538004627	1441065925	31.026366754156808	122.636724206451	0.07111111111111111	223.13333333333335	354.5777777777778
538004627	1441065926	31.02636676154507	122.63672412394195	0.07166666666666667	223.9	354.56666666666666
538004627	1441065927	31.02636676889806	122.63672403924687	0.07222222222222222	224.66666666666666	354.55555555555554
538004627	1441065928	31.026366776211646	122.63672395236499	0.07277777777777777	225.43333333333334	354.5444444444444
538004627	1441065929	31.026366783481674	122.63672386329552	0.07333333333333333	226.20000000000002	354.53333333333336
538004627	1441065930	31.026366790704014	122.63672377203767	0.07388888888888889	226.96666666666667	354.52222222222224
538004627	1441065931	31.026366797874513	122.63672367859066	0.07444444444444444	227.73333333333335	354.5111111111111
538004627	1441065932	31.026366804989024	122.63672358295372	0.075	228.50000000000003	354.50000000000006
538004627	1441065933	31.026366812043424	122.63672348512604	0.07555555555555556	229.26666666666668	354.48888888888894
538004627	1441065934	31.026366819033534	122.63672338510685	0.07611111111111112	230.03333333333333	354.4777777777778
538004627	1441065935	31.026366825955247	122.63672328289537	0.07666666666666666	230.79999999999998	354.4666666666667
538004627	1441065936	31.02636683280439	122.63672317849083	0.07722222222222222	231.5666666666667	354.4555555555556
538004627	1441065937	31.026366839576824	122.63672307189242	0.07777777777777778	232.33333333333334	354.44444444444446
538004627	1441065938	31.026366846268413	122.63672296309936	0.07833333333333334	233.1	354.43333333333334
538004627	1441065939	31.026366852875004	122.63672285211088	0.07888888888888888	233.8666666666667	354.4222222222222
538004627	1441065940	31.026366859392464	122.63672273892618	0.07944444444444444	234.63333333333335	354.4111111111111
538004627	1441065941	31.026366865816644	122.63672262354451	0.08	235.4	354.4
538004627	1441065942	31.026366872143388	122.63672250596505	0.08055555555555556	236.16666666666666	354.38888888888886
538004627	1441065943	31.026366878368563	122.63672238618705	0.0811111111111111	236.93333333333337	354.3777777777778
538004627	1441065944	31.02636688448803	122.6367222642097	0.08166666666666667	237.70000000000002	354.3666666666667
538004627	1441065945	31.026366890497645	122.6367221400322	0.08222222222222222	238.46666666666667	354.35555555555555
538004627	1441065946	31.026366896393235	122.63672201365384	0.08277777777777778	239.23333333333338	354.34444444444443
538004627	1441065947	31.026366902170693	122.63672188507375	0.08333333333333333	240.00000000000003	354.33333333333337
538004627	1441065948	31.026366907825853	122.6367217542912	0.08388888888888889	240.76666666666668	354.32222222222225
538004627	1441065949	31.026366913354575	122.6367216213054	0.08444444444444445	241.53333333333333	354.31111111111113
538004627	1441065950	31.026366918752725	122.63672148611553	0.085	242.29999999999998	354.3
538004627	1441065951	31.026366924016145	122.63672134872087	0.08555555555555555	243.0666666666667	354.2888888888889
538004627	1441065952	31.026366929140703	122.63672120912057	0.08611111111111111	243.83333333333334	354.2777777777778
538004627	1441065953	31.026366934122237	122.63672106731391	0.08666666666666667	244.60000000000005	354.2666666666667
538004627	1441065954	31.02636693895662	122.63672092330005	0.08722222222222223	245.3666666666667	354.2555555555556
538004627	1441065955	31.0263669436397	122.63672077707825	0.08777777777777777	246.13333333333335	354.24444444444447
538004627	1441065956	31.026366948167336	122.63672062864771	0.08833333333333333	246.9	354.23333333333335
538004627	1441065957	31.02636695253537	122.63672047800763	0.08888888888888889	247.66666666666666	354.22222222222223
538004627	1441065958	31.026366956739686	122.63672032515726	0.08944444444444444	248.4333333333333	354.2111111111111
538004627	1441065959	31.02636696077611	122.6367201700958	0.09	249.20000000000002	354.2
538004627	1441065960	31.026366964640516	122.63672001282245	0.09055555555555556	249.96666666666673	354.18888888888887
538004627	1441065961	31.02636696832875	122.63671985333647	0.09111111111111111	250.73333333333338	354.17777777777775
538004627	1441065962	31.026366971836687	122.63671969163701	0.09166666666666666	251.50000000000003	354.16666666666663
538004627	1441065963	31.02636697516015	122.63671952772337	0.09222222222222222	252.26666666666668	354.15555555555557
538004627	1441065964	31.02636697829502	122.6367193615947	0.09277777777777778	253.03333333333333	354.14444444444445
538004627	1441065965	31.026366981237146	122.63671919325023	0.09333333333333334	253.79999999999998	354.1333333333334
538004627	1441065966	31.026366983982378	122.63671902268919	0.09388888888888888	254.5666666666667	354.12222222222226
538004627	1441065967	31.026366986526575	122.6367188499108	0.09444444444444444	255.33333333333334	354.11111111111114
538004627	1441065968	31.026366988865604	122.63671867491429	0.095	256.1	354.1
538004627	1441065969	31.026366990995303	122.63671849769882	0.09555555555555556	256.8666666666667	354.0888888888889
538004627	1441065970	31.026366992911537	122.63671831826369	0.0961111111111111	257.6333333333334	354.0777777777778
538004627	1441065971	31.02636699461015	122.63671813660804	0.09666666666666666	258.40000000000003	354.06666666666666
538004627	1441065972	31.026366996087035	122.6367179527311	0.09722222222222222	259.1666666666667	354.0555555555556
538004627	1441065973	31.026366997338013	122.63671776663212	0.09777777777777778	259.93333333333334	354.0444444444445
538004627	1441065974	31.02636699835893	122.63671757831031	0.09833333333333333	260.70000000000005	354.03333333333336
538004627	1441065975	31.026366999145672	122.63671738776488	0.09888888888888889	261.4666666666667	354.02222222222224
538004627	1441065976	31.02636699969407	122.63671719499503	0.09944444444444445	262.23333333333335	354.0111111111111
538004627	1441065977	31.026367	122.636717	0.1	263.0	354.0
538004627	1441065978	31.026367000060688	122.63671680278273	0.09944134078212291	263.0111731843576	354.01675977653633
538004627	1441065979	31.026366999878856	122.63671660336125	0.09888268156424582	263.02234636871515	354.0335195530726
538004627	1441065980	31.026366999458595	122.63671640175721	0.09832402234636872	263.0335195530726	354.05027932960894
538004627	1441065981	31.02636699880401	122.63671619799237	0.09776536312849163	263.0446927374302	354.0670391061453
538004627	1441065982	31.026366997919194	122.63671599208845	0.09720670391061453	263.05586592178776	354.0837988826816
538004627	1441065983	31.026366996808257	122.63671578406718	0.09664804469273744	263.0670391061453	354.1005586592179
538004627	1441065984	31.0263669954753	122.63671557395027	0.09608938547486034	263.07821229050285	354.1173184357542
538004627	1441065985	31.026366993924412	122.63671536175944	0.09553072625698325	263.08938547486036	354.13407821229055
538004627	1441065986	31.026366992159698	122.63671514751641	0.09497206703910616	263.1005586592179	354.1508379888268
538004627	1441065987	31.02636699018524	122.63671493124293	0.09441340782122906	263.11173184357546	354.1675977653631
538004627	1441065988	31.02636698800517	122.63671471296071	0.09385474860335197	263.122905027933	354.18435754189943
538004627	1441065989	31.02636698562355	122.63671449269144	0.09329608938547486	263.13407821229055	354.20111731843576
538004627	1441065990	31.026366983044515	122.6367142704569	0.09273743016759776	263.14525139664806	354.2178770949721
538004627	1441065991	31.02636698027213	122.63671404627877	0.09217877094972067	263.1564245810056	354.23463687150837
538004627	1441065992	31.02636697731051	122.63671382017878	0.09162011173184358	263.16759776536315	354.2513966480447
538004627	1441065993	31.026366974163764	122.63671359217865	0.09106145251396648	263.1787709497207	354.26815642458104
538004627	1441065994	31.02636697083597	122.63671336230013	0.09050279329608939	263.18994413407825	354.2849162011173
538004627	1441065995	31.026366967331253	122.63671313056491	0.08994413407821229	263.20111731843576	354.30167597765364
538004627	1441065996	31.026366963653693	122.63671289699474	0.0893854748603352	263.21229050279334	354.31843575419
538004627	1441065997	31.026366959807383	122.63671266161131	0.0888268156424581	263.22346368715085	354.3351955307263
538004627	1441065998	31.026366955796437	122.63671242443638	0.08826815642458101	263.23463687150837	354.3519553072626
538004627	1441065999	31.026366951624937	122.63671218549163	0.08770949720670392	263.24581005586595	354.36871508379886
538004627	1441066000	31.026366947297014	122.63671194479883	0.08715083798882682	263.2569832402235	354.3854748603352
538004627	1441066001	31.026366942816747	122.63671170237969	0.08659217877094973	263.26815642458104	354.4022346368715
538004627	1441066002	31.026366938188225	122.6367114582559	0.08603351955307263	263.2793296089386	354.4189944134078
538004627	1441066003	31.026366933415556	122.6367112124492	0.08547486033519554	263.29050279329607	354.43575418994413
538004627	1441066004	31.026366928502846	122.63671096498133	0.08491620111731844	263.30167597765364	354.45251396648047
538004627	1441066005	31.026366923454173	122.636710715874	0.08435754189944135	263.3128491620112	354.46927374301674
538004627	1441066006	31.026366918273677	122.63671046514892	0.08379888268156425	263.32402234636874	354.4860335195531
538004627	1441066007	31.026366912965422	122.63671021282786	0.08324022346368715	263.3351955307263	354.5027932960894
538004627	1441066008	31.026366907533493	122.63670995893247	0.08268156424581005	263.3463687150838	354.51955307262574
538004627	1441066009	31.026366901982023	122.63670970348451	0.08212290502793296	263.35754189944134	354.536312849162
538004627	1441066010	31.02636689631511	122.63670944650572	0.08156424581005586	263.3687150837989	354.55307262569835
538004627	1441066011	31.026366890536835	122.63670918801782	0.08100558659217877	263.37988826815644	354.5698324022346
538004627	1441066012	31.02636688465131	122.63670892804251	0.08044692737430167	263.391061452514	354.58659217877096
538004627	1441066013	31.026366878662625	122.6367086666015	0.07988826815642458	263.4022346368715	354.60335195530723
538004627	1441066014	31.026366872574876	122.63670840371657	0.07932960893854749	263.41340782122904	354.62011173184356
538004627	1441066015	31.02636686639217	122.63670813940938	0.07877094972067039	263.4245810055866	354.6368715083799
538004627	1441066016	31.02636686011861	122.6367078737017	0.0782122905027933	263.43575418994413	354.65363128491623
538004627	1441066017	31.026366853758294	122.63670760661522	0.0776536312849162	263.4469273743017	354.6703910614525
538004627	1441066018	31.026366847315312	122.63670733817168	0.07709497206703911	263.4581005586593	354.68715083798884
538004627	1441066019	31.026366840793756	122.63670706839281	0.07653631284916201	263.46927374301674	354.70391061452517
538004627	1441066020	31.026366834197745	122.63670679730029	0.07597765363128492	263.4804469273743	354.72067039106145
538004627	1441066021	31.026366827531376	122.63670652491588	0.07541899441340782	263.49162011173183	354.7374301675978
538004627	1441066022	31.026366820798735	122.6367062512613	0.07486033519553073	263.5027932960894	354.7541899441341
538004627	1441066023	31.026366814003918	122.63670597635829	0.07430167597765364	263.513966480447	354.7709497206704
538004627	1441066024	31.02636680715104	122.63670570022853	0.07374301675977654	263.5251396648045	354.78770949720666
538004627	1441066025	31.026366800244205	122.63670542289378	0.07318435754189945	263.536312849162	354.804469273743
538004627	1441066026	31.026366793287497	122.63670514437574	0.07262569832402235	263.5474860335196	354.8212290502793
538004627	1441066027	31.026366786285017	122.63670486469613	0.07206703910614526	263.5586592178771	354.83798882681566
538004627	1441066028	31.02636677924085	122.63670458387669	0.07150837988826816	263.5698324022347	354.85474860335194
538004627	1441066029	31.026366772159122	122.63670430193913	0.07094972067039107	263.5810055865922	354.87150837988827
538004627	1441066030	31.026366765043928	122.63670401890519	0.07039106145251398	263.5921787709498	354.8882681564246
538004627	1441066031	31.026366757899353	122.63670373479657	0.06983240223463688	263.6033519553073	354.90502793296093
538004627	1441066032	31.0263667507295	122.63670344963501	0.06927374301675979	263.6145251396648	354.9217877094972
538004627	1441066033	31.026366743538457	122.6367031634422	0.06871508379888269	263.6256983240224	354.93854748603354
538004627	1441066034	31.026366736330353	122.63670287623994	0.0681564245810056	263.6368715083799	354.9553072625699
538004627	1441066035	31.026366729109267	122.63670258804987	0.0675977653631285	263.64804469273747	354.97206703910615
538004627	1441066036	31.0263667218793	122.63670229889374	0.0670391061452514	263.659217877095	354.9888268156424
538004627	1441066037	31.026366714644542	122.63670200879328	0.0664804469273743	263.6703910614525	355.00558659217876
538004627	1441066038	31.02636670740911	122.63670171777022	0.0659217877094972	263.6815642458101	355.0223463687151
538004627	1441066039	31.02636670017712	122.63670142584625	0.06536312849162011	263.6927374301676	355.03910614525137
538004627	1441066040	31.02636669295261	122.63670113304315	0.06480446927374302	263.70391061452517	355.0558659217877
538004627	1441066041	31.02636668573973	122.63670083938258	0.06424581005586592	263.71508379888274	355.07262569832403
538004627	1441066042	31.026366678542562	122.6367005448863	0.06368715083798883	263.7262569832402	355.08938547486036
538004627	1441066043	31.026366671365206	122.63670024957602	0.06312849162011173	263.7374301675978	355.10614525139664
538004627	1441066044	31.026366664211764	122.63669995347345	0.06256983240223464	263.74860335195535	355.122905027933
538004627	1441066045	31.02636665708633	122.63669965660036	0.062011173184357546	263.75977653631287	355.1396648044693
538004627	1441066046	31.026366649992994	122.63669935897842	0.06145251396648045	263.77094972067044	355.15642458100564
538004627	1441066047	31.02636664293589	122.63669906062937	0.06089385474860335	263.7821229050279	355.1731843575419
538004627	1441066048	31.02636663591909	122.63669876157493	0.060335195530726256	263.7932960893855	355.1899441340782
538004627	1441066049	31.026366628946697	122.63669846183684	0.05977653631284916	263.80446927374305	355.2067039106145
538004627	1441066050	31.026366622022795	122.63669816143684	0.05921787709497207	263.81564245810057	355.2234636871508
538004627	1441066051	31.0263666151515	122.63669786039658	0.05865921787709497	263.82681564245814	355.24022346368713
538004627	1441066052	31.026366608336918	122.63669755873786	0.05810055865921788	263.83798882681566	355.25698324022346
538004627	1441066053	31.02636660158314	122.63669725648235	0.057541899441340784	263.8491620111732	355.2737430167598
538004627	1441066054	31.02636659489426	122.6366969536518	0.05698324022346369	263.86033519553075	355.29050279329607
538004627	1441066055	31.02636658827438	122.63669665026791	0.056424581005586595	263.87150837988827	355.3072625698324
538004627	1441066056	31.026366581727597	122.63669634635245	0.0558659217877095	263.88268156424584	355.32402234636874
538004627	1441066057	31.026366575258017	122.63669604192708	0.0553072625698324	263.89385474860336	355.34078212290507
538004627	1441066058	31.026366568869747	122.63669573701357	0.054748603351955305	263.90502793296093	355.35754189944134
538004627	1441066059	31.02636656256685	122.63669543163363	0.05418994413407821	263.91620111731845	355.3743016759777
538004627	1441066060	31.026366556353462	122.63669512580897	0.053631284916201116	263.92737430167597	355.39106145251395
538004627	1441066061	31.02636655023366	122.6366948195613	0.05307262569832402	263.93854748603354	355.4078212290502
538004627	1441066062	31.026366544211555	122.63669451291238	0.05251396648044693	263.9497206703911	355.42458100558656
538004627	1441066063	31.026366538291256	122.63669420588393	0.05195530726256983	263.96089385474863	355.4413407821229
538004627	1441066064	31.026366532476835	122.63669389849764	0.05139664804469274	263.97206703910615	355.4581005586592
538004627	1441066065	31.026366526772396	122.63669359077527	0.050837988826815644	263.98324022346367	355.4748603351955
538004627	1441066066	31.026366521182062	122.63669328273852	0.05027932960893855	263.99441340782124	355.49162011173183
538004627	1441066067	31.026366515709917	122.63669297440912	0.049720670391061456	264.0055865921788	355.50837988826817
538004627	1441066068	31.02636651036006	122.63669266580877	0.049162011173184354	264.01675977653633	355.5251396648045
538004627	1441066069	31.026366505136572	122.63669235695926	0.04860335195530726	264.0279329608939	355.5418994413408
538004627	1441066070	31.026366500043586	122.6366920478822	0.048044692737430165	264.03910614525137	355.5586592178771
538004627	1441066071	31.026366495085185	122.63669173859942	0.04748603351955307	264.05027932960894	355.57541899441344
538004627	1441066072	31.02636649026546	122.6366914291326	0.04692737430167598	264.0614525139665	355.5921787709497
538004627	1441066073	31.026366485588518	122.63669111950347	0.04636871508379888	264.07262569832403	355.608938547486
538004627	1441066074	31.02636648105846	122.63669080973372	0.04581005586592179	264.0837988826816	355.6256983240223
538004627	1441066075	31.026366476679385	122.6366904998451	0.045251396648044694	264.0949720670391	355.64245810055866
538004627	1441066076	31.026366472455386	122.63669018985937	0.0446927374301676	264.10614525139664	355.65921787709493
538004627	1441066077	31.026366468390574	122.63668987979818	0.044134078212290505	264.1173184357542	355.67597765363126
538004627	1441066078	31.02636646448902	122.63668956968328	0.04357541899441341	264.12849162011173	355.6927374301676
538004627	1441066079	31.02636646075486	122.63668925953641	0.04301675977653631	264.1396648044693	355.70949720670393
538004627	1441066080	31.02636645719217	122.6366889493793	0.042458100558659215	264.1508379888269	355.7262569832402
538004627	1441066081	31.02636645380505	122.63668863923364	0.04189944134078212	264.16201117318434	355.74301675977654
538004627	1441066082	31.026366450597607	122.63668832912117	0.041340782122905026	264.1731843575419	355.75977653631287
538004627	1441066083	31.026366447573945	122.63668801906363	0.04078212290502793	264.18435754189943	355.7765363128492
538004627	1441066084	31.02636644473814	122.6366877090827	0.04022346368715084	264.195530726257	355.7932960893855
538004627	1441066085	31.026366442094314	122.6366873992001	0.03966480446927374	264.2067039106146	355.81005586592175
538004627	1441066086	31.02636643964656	122.63668708943761	0.03910614525139665	264.2178770949721	355.8268156424581
538004627	1441066087	31.026366437398966	122.63668677981693	0.038547486033519554	264.2290502793296	355.8435754189944
538004627	1441066088	31.02636643535564	122.63668647035976	0.03798882681564246	264.24022346368713	355.8603351955307
538004627	1441066089	31.026366433520696	122.63668616108785	0.037430167597765365	264.2513966480447	355.877094972067
538004627	1441066090	31.026366431898193	122.6366858520229	0.03687150837988827	264.2625698324023	355.89385474860336
538004627	1441066091	31.026366430492274	122.63668554318663	0.036312849162011177	264.2737430167598	355.91061452513964
538004627	1441066092	31.026366429307	122.63668523460079	0.03575418994413408	264.2849162011173	355.92737430167597
538004627	1441066093	31.026366428346506	122.63668492628709	0.03519553072625699	264.2960893854749	355.9441340782123
538004627	1441066094	31.026366427614857	122.63668461826725	0.03463687150837989	264.3072625698324	355.96089385474863
538004627	1441066095	31.026366427116177	122.636684310563	0.034078212290502785	264.31843575419	355.9776536312849
538004627	1441066096	31.02636642685457	122.63668400319602	0.03351955307262569	264.3296089385475	355.99441340782124
538004627	1441066097	31.0263664268341	122.6366836961881	0.032960893854748596	264.34078212290507	356.0111731843575
538004627	1441066098	31.02636642705889	122.63668338956091	0.0324022346368715	264.3519553072626	356.02793296089385
538004627	1441066099	31.026366427533045	122.63668308333622	0.03184357541899441	264.3631284916201	356.0446927374301
538004627	1441066100	31.026366428260662	122.63668277753571	0.03128491620111731	264.3743016759777	356.06145251396646
538004627	1441066101	31.02636642924582	122.63668247218112	0.03072625698324022	264.3854748603352	356.0782122905028
538004627	1441066102	31.02636643049263	122.63668216729417	0.030167597765363124	264.39664804469277	356.09497206703907
538004627	1441066103	31.026366432005197	122.63668186289658	0.02960893854748603	264.4078212290503	356.1117318435754
538004627	1441066104	31.026366433787615	122.6366815590101	0.029050279329608936	264.4189944134078	356.12849162011173
538004627	1441066105	31.026366435843983	122.63668125565641	0.02849162011173184	264.4301675977654	356.14525139664806
538004627	1441066106	31.0263664381784	122.63668095285728	0.027932960893854747	264.4413407821229	356.16201117318434
538004627	1441066107	31.026366440794966	122.63668065063437	0.027374301675977653	264.45251396648047	356.1787709497207
538004627	1441066108	31.026366443697782	122.63668034900945	0.026815642458100558	264.46368715083804	356.195530726257
538004627	1441066109	31.026366446890947	122.63668004800422	0.026256983240223464	264.4748603351955	356.2122905027933
538004627	1441066110	31.02636645037855	122.63667974764043	0.02569832402234637	264.4860335195531	356.22905027932956
538004627	1441066111	31.026366454164695	122.63667944793978	0.025139664804469275	264.49720670391065	356.2458100558659
538004627	1441066112	31.026366458253484	122.636679148924	0.02458100558659218	264.50837988826817	356.2625698324022
538004627	1441066113	31.02636646264903	122.6366788506148	0.024022346368715086	264.51955307262574	356.27932960893855
538004627	1441066114	31.02636646735539	122.63667855303393	0.023463687150837992	264.53072625698326	356.29608938547483
538004627	1441066115	31.02636647237671	122.6366782562031	0.022905027932960897	264.5418994413408	356.31284916201116
538004627	1441066116	31.026366477717072	122.63667796014401	0.02234636871508379	264.55307262569835	356.3296089385475
538004627	1441066117	31.02636648338056	122.6366776648784	0.021787709497206695	264.56424581005587	356.34636871508377
538004627	1441066118	31.02636648937129	122.63667737042803	0.0212290502793296	264.57541899441344	356.3631284916201
538004627	1441066119	31.026366495693363	122.63667707681456	0.020670391061452506	264.58659217877096	356.37988826815644
538004627	1441066120	31.026366502350864	122.63667678405974	0.02011173184357541	264.5977653631285	356.39664804469277
538004627	1441066121	31.0263665093479	122.63667649218529	0.019553072625698317	264.60893854748605	356.41340782122904
538004627	1441066122	31.02636651668857	122.63667620121295	0.018994413407821223	264.62011173184356	356.4301675977653
538004627	1441066123	31.026366524376975	122.63667591116443	0.01843575418994413	264.63128491620114	356.44692737430165
538004627	1441066124	31.026366532417207	122.63667562206142	0.017877094972067034	264.64245810055866	356.463687150838
538004627	1441066125	31.026366540813367	122.63667533392571	0.01731843575418994	264.65363128491623	356.48044692737426
538004627	1441066126	31.02636654956957	122.63667504677898	0.016759776536312845	264.66480446927375	356.4972067039106
538004627	1441066127	31.026366558689887	122.63667476064295	0.01620111731843575	264.67597765363126	356.5139664804469
538004627	1441066128	31.02636656817844	122.63667447553935	0.015642458100558657	264.68715083798884	356.53072625698326
538004627	1441066129	31.026366578039305	122.6366741914899	0.015083798882681562	264.6983240223464	356.54748603351953
538004627	1441066130	31.026366588276613	122.63667390851634	0.014525139664804468	264.70949720670393	356.56424581005587
538004627	1441066131	31.02636659889443	122.63667362664037	0.013966480446927373	264.72067039106145	356.5810055865922
538004627	1441066132	31.02636660989688	122.63667334588372	0.013407821229050279	264.73184357541896	356.5977653631285
538004627	1441066133	31.026366621288048	122.63667306626813	0.012849162011173185	264.74301675977654	356.6145251396648
538004627	1441066134	31.026366633072037	122.63667278781527	0.01229050279329609	264.7541899441341	356.6312849162011
538004627	1441066135	31.02636664525295	122.63667251054694	0.011731843575418996	264.76536312849163	356.6480446927374
538004627	1441066136	31.026366657834874	122.63667223448482	0.011173184357541902	264.7765363128492	356.6648044692737
538004627	1441066137	31.026366670821925	122.63667195965064	0.010614525139664793	264.78770949720666	356.68156424581
538004627	1441066138	31.026366684218193	122.6366716860661	0.010055865921787699	264.79888268156424	356.69832402234636
538004627	1441066139	31.02636669802778	122.63667141375296	0.009497206703910605	264.8100558659218	356.7150837988827
538004627	1441066140	31.026366712254774	122.63667114273291	0.00893854748603351	264.8212290502793	356.73184357541896
538004627	1441066141	31.026366726903284	122.63667087302767	0.008379888268156416	264.8324022346369	356.7486033519553
538004627	1441066142	31.02636674197741	122.636670604659	0.007821229050279321	264.8435754189944	356.76536312849163
538004627	1441066143	31.026366757481252	122.63667033764862	0.007262569832402227	264.85474860335194	356.7821229050279
538004627	1441066144	31.02636677341889	122.6366700720182	0.006703910614525133	264.8659217877095	356.79888268156424
538004627	1441066145	31.02636678979446	122.63666980778953	0.006145251396648038	264.877094972067	356.81564245810057
538004627	1441066146	31.026366806612028	122.63666954498427	0.005586592178770944	264.8882681564246	356.83240223463685
538004627	1441066147	31.026366823875698	122.6366692836242	0.0050279329608938494	264.8994413407822	356.8491620111731
538004627	1441066148	31.026366841589574	122.636669023731	0.004469273743016755	264.91061452513964	356.86592178770945
538004627	1441066149	31.026366859757783	122.6366687653264	0.003910614525139661	264.9217877094972	356.8826815642458
538004627	1441066150	31.026366878384362	122.63666850843214	0.0033519553072625663	264.9329608938547	356.8994413407821
538004627	1441066151	31.026366897473466	122.63666825306993	0.002793296089385472	264.9441340782123	356.9162011173184
538004627	1441066152	31.026366917029165	122.6366679992615	0.0022346368715083775	264.9553072625699	356.9329608938547
538004627	1441066153	31.02636693705557	122.63666774702858	0.0016759776536312831	264.9664804469274	356.94972067039106
538004627	1441066154	31.026366957556778	122.63666749639286	0.0011173184357541888	264.9776536312849	356.9664804469274
538004627	1441066155	31.02636697853689	122.6366672473761	0.0005586592178770944	264.9888268156424	356.98324022346367
538004627	1441066156	31.026367	122.636667	0.0	265.0	357.0
538004627	1441066157	31.026367021947515	122.63666675427987	0.0005524861878453039	265.0939226519337	357.01104972375686
538004627	1441066158	31.02636704437007	122.63666651020534	0.0011049723756906078	265.1878453038674	357.02209944751377
538004627	1441066159	31.026367067255634	122.63666626775958	0.0016574585635359116	265.28176795580106	357.03314917127074
538004627	1441066160	31.026367090592142	122.63666602692581	0.0022099447513812156	265.37569060773484	357.0441988950276
538004627	1441066161	31.026367114367563	122.63666578768722	0.0027624309392265197	265.4696132596685	357.0552486187845
538004627	1441066162	31.026367138569842	122.636665550027	0.0033149171270718232	265.56353591160223	357.0662983425414
538004627	1441066163	31.026367163186922	122.63666531392835	0.0038674033149171273	265.6574585635359	357.0773480662983
538004627	1441066164	31.02636718820674	122.63666507937451	0.004419889502762431	265.7513812154696	357.08839779005524
538004627	1441066165	31.026367213617288	122.6366648463486	0.004972375690607735	265.8453038674033	357.09944751381215
538004627	1441066166	31.026367239406497	122.63666461483389	0.005524861878453039	265.939226519337	357.11049723756906
538004627	1441066167	31.026367265562303	122.63666438481353	0.006077348066298343	266.03314917127074	357.1215469613259
538004627	1441066168	31.026367292072685	122.63666415627075	0.0066298342541436465	266.1270718232044	357.13259668508283
538004627	1441066169	31.02636731892557	122.63666392918871	0.0071823204419889505	266.2209944751381	357.1436464088398
538004627	1441066170	31.026367346108923	122.63666370355064	0.0077348066298342545	266.3149171270718	357.15469613259665
538004627	1441066171	31.026367373610682	122.63666347933973	0.00828729281767956	266.4088397790055	357.16574585635357
538004627	1441066172	31.02636740141882	122.63666325653918	0.008839779005524863	266.50276243093924	357.1767955801105
538004627	1441066173	31.02636742952128	122.63666303513219	0.009392265193370166	266.59668508287297	357.1878453038674
538004627	1441066174	31.026367457905998	122.63666281510196	0.00994475138121547	266.69060773480663	357.1988950276243
538004627	1441066175	31.026367486560947	122.63666259643165	0.010497237569060774	266.78453038674036	357.2099447513812
538004627	1441066176	31.026367515474057	122.6366623791045	0.011049723756906079	266.878453038674	357.2209944751381
538004627	1441066177	31.0263675446333	122.6366621631037	0.011602209944751382	266.9723756906077	357.232044198895
538004627	1441066178	31.026367574026594	122.63666194841244	0.012154696132596687	267.0662983425415	357.2430939226519
538004627	1441066179	31.026367603641933	122.6366617350139	0.01270718232044199	267.16022099447514	357.25414364640886
538004627	1441066180	31.02636763346725	122.63666152289132	0.013259668508287293	267.25414364640886	357.2651933701657
538004627	1441066181	31.026367663490475	122.63666131202787	0.013812154696132598	267.34806629834253	357.27624309392263
538004627	1441066182	31.026367693699587	122.63666110240675	0.014364640883977901	267.44198895027625	357.28729281767954
538004627	1441066183	31.026367724082554	122.63666089401117	0.014917127071823206	267.5359116022099	357.29834254143645
538004627	1441066184	31.026367754627273	122.63666068682433	0.015469613259668509	267.62983425414365	357.30939226519337
538004627	1441066185	31.02636778532173	122.63666048082939	0.016022099447513812	267.72375690607737	357.3204419889503
538004627	1441066186	31.026367816153883	122.63666027600958	0.01657458563535912	267.81767955801104	357.3314917127072
538004627	1441066187	31.026367847111665	122.6366600723481	0.017127071823204422	267.91160220994476	357.34254143646405
538004627	1441066188	31.02636787818302	122.63665986982815	0.017679558011049725	268.0055248618784	357.35359116022096
538004627	1441066189	31.026367909355926	122.6366596684329	0.018232044198895028	268.09944751381215	357.3646408839779
538004627	1441066190	31.026367940618318	122.63665946814557	0.01878453038674033	268.1933701657459	357.3756906077348
538004627	1441066191	31.026367971958155	122.63665926894936	0.019337016574585638	268.2872928176796	357.3867403314917
538004627	1441066192	31.026368003363384	122.63665907082745	0.01988950276243094	268.38121546961327	357.3977900552486
538004627	1441066193	31.026368034821946	122.63665887376305	0.020441988950276244	268.47513812154693	357.4088397790055
538004627	1441066194	31.026368066321798	122.63665867773938	0.020994475138121547	268.56906077348066	357.41988950276243
538004627	1441066195	31.026368097850902	122.63665848273958	0.021546961325966854	268.6629834254143	357.43093922651934
538004627	1441066196	31.026368129397195	122.6366582887469	0.022099447513812157	268.7569060773481	357.44198895027625
538004627	1441066197	31.02636816094865	122.63665809574451	0.02265193370165746	268.8508287292818	357.4530386740331
538004627	1441066198	31.026368192493187	122.63665790371564	0.023204419889502764	268.9447513812155	357.46408839779
538004627	1441066199	31.026368224018775	122.63665771264344	0.023756906077348067	269.03867403314916	357.475138121547
538004627	1441066200	31.02636825551338	122.63665752251116	0.024309392265193373	269.1325966850829	357.48618784530385
538004627	1441066201	31.026368286964928	122.63665733330194	0.024861878453038676	269.22651933701655	357.49723756906076
538004627	1441066202	31.026368318361367	122.63665714499903	0.02541436464088398	269.3204419889503	357.50828729281767
538004627	1441066203	31.02636834969067	122.63665695758561	0.025966850828729283	269.414364640884	357.5193370165746
538004627	1441066204	31.026368380940784	122.63665677104487	0.026519337016574586	269.50828729281767	357.5303867403315
538004627	1441066205	31.026368412099654	122.63665658536002	0.027071823204419893	269.6022099447514	357.5414364640884
538004627	1441066206	31.02636844315522	122.63665640051421	0.027624309392265196	269.69613259668506	357.5524861878453
538004627	1441066207	31.026368474095467	122.6366562164907	0.0281767955801105	269.7900552486188	357.5635359116022
538004627	1441066208	31.026368504908298	122.63665603327269	0.028729281767955802	269.8839779005525	357.5745856353591
538004627	1441066209	31.026368535581707	122.63665585084333	0.02928176795580111	269.97790055248623	357.58563535911605
538004627	1441066210	31.026368566103628	122.63665566918584	0.029834254143646412	270.0718232044199	357.5966850828729
538004627	1441066211	31.026368596462007	122.63665548828342	0.030386740331491715	270.16574585635357	357.6077348066298
538004627	1441066212	31.026368626644803	122.63665530811927	0.030939226519337018	270.2596685082873	357.61878453038673
538004627	1441066213	31.026368656639967	122.63665512867658	0.031491712707182325	270.35359116022096	357.62983425414365
538004627	1441066214	31.026368686435447	122.63665494993853	0.032044198895027624	270.44751381215474	357.64088397790056
538004627	1441066215	31.0263687160192	122.63665477188839	0.03259668508287293	270.5414364640884	357.65193370165747
538004627	1441066216	31.026368745379166	122.63665459450927	0.03314917127071824	270.63535911602213	357.6629834254144
538004627	1441066217	31.026368774503307	122.63665441778441	0.03370165745856354	270.7292817679558	357.67403314917124
538004627	1441066218	31.026368803379576	122.63665424169702	0.034254143646408844	270.8232044198895	357.68508287292815
538004627	1441066219	31.026368831995924	122.63665406623028	0.034806629834254144	270.9171270718232	357.6961325966851
538004627	1441066220	31.026368860340284	122.63665389136737	0.03535911602209945	271.0110497237569	357.707182320442
538004627	1441066221	31.02636888840062	122.6366537170915	0.03591160220994476	271.10497237569064	357.7182320441989
538004627	1441066222	31.026368916164888	122.63665354338589	0.036464088397790057	271.1988950276243	357.7292817679558
538004627	1441066223	31.026368943621026	122.63665337023372	0.03701657458563536	271.292817679558	357.7403314917127
538004627	1441066224	31.026368970756998	122.6366531976182	0.03756906077348066	271.3867403314917	357.7513812154696
538004627	1441066225	31.02636899756076	122.6366530255225	0.03812154696132597	271.4806629834254	357.76243093922653
538004627	1441066226	31.02636902402025	122.63665285392982	0.038674033149171276	271.57458563535914	357.77348066298345
538004627	1441066227	31.026369050123435	122.63665268282341	0.039226519337016576	271.66850828729287	357.7845303867403
538004627	1441066228	31.02636907585823	122.6366525121864	0.03977900552486188	271.76243093922653	357.7955801104972
538004627	1441066229	31.026369101212634	122.63665234200204	0.04033149171270718	271.8563535911602	357.8066298342542
538004627	1441066230	31.026369126174547	122.63665217225349	0.04088397790055249	271.9502762430939	357.81767955801104
538004627	1441066231	31.026369150731973	122.63665200292397	0.041436464088397795	272.0441988950276	357.82872928176795
538004627	1441066232	31.02636917487283	122.63665183399667	0.041988950276243095	272.1381215469614	357.83977900552486
538004627	1441066233	31.02636919858508	122.6366516654548	0.0425414364640884	272.23204419889504	357.8508287292818
538004627	1441066234	31.02636922185667	122.63665149728155	0.04309392265193371	272.32596685082876	357.8618784530387
538004627	1441066235	31.026369244675553	122.6366513294601	0.04364640883977901	272.41988950276243	357.8729281767956
538004627	1441066236	31.026369267029676	122.63665116197366	0.044198895027624314	272.51381215469615	357.8839779005525
538004627	1441066237	31.026369288907006	122.63665099480544	0.044751381215469614	272.6077348066298	357.89502762430936
538004627	1441066238	31.026369310295486	122.63665082793862	0.04530386740331492	272.70165745856355	357.9060773480663
538004627	1441066239	31.02636933118305	122.63665066135641	0.04585635359116023	272.79558011049727	357.91712707182324
538004627	1441066240	31.026369351557673	122.636650495042	0.04640883977900553	272.88950276243094	357.9281767955801
538004627	1441066241	31.02636937140729	122.6366503289786	0.046961325966850834	272.98342541436466	357.939226519337
538004627	1441066242	31.02636939071986	122.6366501631494	0.04751381215469613	273.0773480662983	357.9502762430939
538004627	1441066243	31.026369409483333	122.63664999753757	0.04806629834254144	273.17127071823205	357.96132596685084
538004627	1441066244	31.026369427685662	122.63664983212634	0.04861878453038675	273.2651933701658	357.97237569060775
538004627	1441066245	31.02636944531479	122.63664966689892	0.049171270718232046	273.35911602209944	357.98342541436466
538004627	1441066246	31.02636946235868	122.63664950183849	0.04972375690607735	273.45303867403317	357.9944751381216
538004627	1441066247	31.026369478805265	122.63664933692826	0.05027624309392265	273.54696132596683	358.0055248618784
538004627	1441066248	31.026369494642534	122.63664917215141	0.05082872928176796	273.64088397790056	358.01657458563534
538004627	1441066249	31.0263695098584	122.6366490074911	0.051381215469613266	273.7348066298342	358.02762430939225
538004627	1441066250	31.026369524440824	122.63664884293061	0.051933701657458566	273.828729281768	358.03867403314916
538004627	1441066251	31.026369538377768	122.63664867845311	0.05248618784530387	273.9226519337017	358.0497237569061
538004627	1441066252	31.02636955165716	122.63664851404177	0.05303867403314917	274.0165745856354	358.060773480663
538004627	1441066253	31.026369564266993	122.6366483496798	0.05359116022099448	274.11049723756906	358.07182320441984
538004627	1441066254	31.02636957619517	122.6366481853504	0.054143646408839785	274.2044198895028	358.08287292817676
538004627	1441066255	31.026369587429674	122.63664802103678	0.054696132596685085	274.29834254143645	358.0939226519337
538004627	1441066256	31.02636959795845	122.63664785672212	0.05524861878453039	274.3922651933702	358.10497237569064
538004627	1441066257	31.026369607769432	122.63664769238963	0.0558011049723757	274.4861878453039	358.1160220994475
538004627	1441066258	31.0263696168506	122.63664752802251	0.056353591160221	274.58011049723757	358.1270718232044
538004627	1441066259	31.02636962518989	122.63664736360394	0.056906077348066304	274.6740331491713	358.1381215469613
538004627	1441066260	31.026369632775243	122.63664719911714	0.057458563535911604	274.76795580110496	358.1491712707182
538004627	1441066261	31.02636963959462	122.63664703454528	0.05801104972375691	274.8618784530387	358.16022099447514
538004627	1441066262	31.026369645635977	122.63664686987158	0.05856353591160222	274.9558011049724	358.17127071823205
538004627	1441066263	31.02636965088727	122.63664670507923	0.05911602209944752	275.0497237569061	358.1823204419889
538004627	1441066264	31.02636965533643	122.63664654015143	0.059668508287292824	275.1436464088398	358.1933701657458
538004627	1441066265	31.026369658971426	122.6366463750714	0.06022099447513812	275.23756906077347	358.2044198895028
538004627	1441066266	31.026369661780205	122.63664620982229	0.06077348066298343	275.3314917127072	358.2154696132597
538004627	1441066267	31.0263696637507	122.6366460443873	0.061325966850828736	275.42541436464086	358.22651933701655
538004627	1441066268	31.026369664870884	122.6366458787497	0.061878453038674036	275.51933701657464	358.23756906077347
538004627	1441066269	31.02636966512872	122.63664571289263	0.06243093922651934	275.6132596685083	358.2486187845304
538004627	1441066270	31.026369664512124	122.63664554679927	0.06298342541436465	275.70718232044203	358.2596685082873
538004627	1441066271	31.026369663009074	122.63664538045286	0.06353591160220995	275.8011049723757	358.2707182320442
538004627	1441066272	31.026369660607504	122.63664521383657	0.06408839779005525	275.8950276243094	358.2817679558011
538004627	1441066273	31.02636965729538	122.63664504693364	0.06464088397790056	275.9889502762431	358.29281767955797
538004627	1441066274	31.026369653060637	122.63664487972721	0.06519337016574586	276.0828729281768	358.3038674033149
538004627	1441066275	31.02636964789125	122.6366447122005	0.06574585635359116	276.17679558011054	358.31491712707185
538004627	1441066276	31.02636964177514	122.63664454433673	0.06629834254143648	276.2707182320442	358.32596685082876
538004627	1441066277	31.026369634700288	122.63664437611908	0.06685082872928177	276.3646408839779	358.3370165745856
538004627	1441066278	31.026369626654624	122.63664420753075	0.06740331491712707	276.4585635359116	358.34806629834253
538004627	1441066279	31.026369617626102	122.63664403855493	0.06795580110497237	276.5524861878453	358.35911602209944
538004627	1441066280	31.026369607602685	122.63664386917482	0.06850828729281769	276.64640883977904	358.37016574585635
538004627	1441066281	31.02636959657232	122.63664369937364	0.06906077348066299	276.7403314917127	358.38121546961327
538004627	1441066282	31.026369584522953	122.63664352913455	0.06961325966850829	276.83425414364643	358.3922651933702
538004627	1441066283	31.026369571442533	122.63664335844076	0.0701657458563536	276.9281767955801	358.40331491712703
538004627	1441066284	31.026369557319022	122.6366431872755	0.0707182320441989	277.0220994475138	358.41436464088395
538004627	1441066285	31.02636954214036	122.63664301562193	0.0712707182320442	277.1160220994475	358.4254143646409
538004627	1441066286	31.02636952589449	122.63664284346326	0.07182320441988951	277.2099447513813	358.4364640883978
538004627	1441066287	31.02636950856939	122.63664267078268	0.07237569060773481	277.30386740331494	358.4475138121547
538004627	1441066288	31.02636949015299	122.63664249756341	0.07292817679558011	277.39779005524866	358.4585635359116
538004627	1441066289	31.026369470633256	122.63664232378865	0.07348066298342543	277.49171270718233	358.4696132596685
538004627	1441066290	31.026369449998136	122.63664214944156	0.07403314917127073	277.585635359116	358.4806629834254
538004627	1441066291	31.026369428235572	122.63664197450534	0.07458563535911603	277.6795580110497	358.49171270718233
538004627	1441066292	31.02636940533352	122.63664179896323	0.07513812154696133	277.77348066298345	358.50276243093924
538004627	1441066293	31.026369381279924	122.63664162279841	0.07569060773480664	277.86740331491717	358.5138121546961
538004627	1441066294	31.02636935606275	122.63664144599404	0.07624309392265194	277.96132596685084	358.524861878453
538004627	1441066295	31.02636932966994	122.6366412685334	0.07679558011049724	278.05524861878456	358.53591160221
538004627	1441066296	31.026369302089464	122.6366410903996	0.07734806629834255	278.1491712707182	358.5469613259669
538004627	1441066297	31.02636927330923	122.63664091157588	0.07790055248618785	278.24309392265195	358.55801104972375
538004627	1441066298	31.02636924331722	122.63664073204545	0.07845303867403315	278.3370165745857	358.56906077348066
538004627	1441066299	31.026369212101393	122.63664055179149	0.07900552486187847	278.43093922651934	358.58011049723757
538004627	1441066300	31.026369179649674	122.63664037079718	0.07955801104972376	278.52486187845307	358.5911602209945
538004627	1441066301	31.026369145950042	122.63664018904576	0.08011049723756906	278.61878453038673	358.6022099447514
538004627	1441066302	31.026369110990426	122.6366400065204	0.08066298342541436	278.71270718232046	358.6132596685083
538004627	1441066303	31.026369074758783	122.63663982320429	0.08121546961325968	278.8066298342541	358.62430939226516
538004627	1441066304	31.026369037243064	122.63663963908066	0.08176795580110498	278.9005524861879	358.6353591160221
538004627	1441066305	31.026368998431227	122.63663945413268	0.08232044198895028	278.9944751381216	358.64640883977904
538004627	1441066306	31.026368958311235	122.63663926834353	0.08287292817679559	279.0883977900553	358.6574585635359
538004627	1441066307	31.026368916870997	122.63663908169646	0.08342541436464089	279.18232044198896	358.6685082872928
538004627	1441066308	31.02636887409851	122.63663889417462	0.08397790055248619	279.27624309392263	358.6795580110497
538004627	1441066309	31.026368829981692	122.63663870576126	0.0845303867403315	279.37016574585635	358.69060773480663
538004627	1441066310	31.02636878450852	122.63663851643953	0.0850828729281768	279.4640883977901	358.70165745856355
538004627	1441066311	31.026368737666925	122.63663832619264	0.0856353591160221	279.5580110497238	358.71270718232046
538004627	1441066312	31.026368689444876	122.6366381350038	0.08618784530386742	279.65193370165747	358.72375690607737
538004627	1441066313	31.026368639830288	122.63663794285618	0.08674033149171272	279.7458563535912	358.7348066298342
538004627	1441066314	31.026368588811184	122.63663774973304	0.08729281767955802	279.83977900552486	358.74585635359114
538004627	1441066315	31.026368536375422	122.6366375556175	0.08784530386740332	279.9337016574586	358.7569060773481
538004627	1441066316	31.02636848251102	122.63663736049281	0.08839779005524863	280.02762430939225	358.76795580110496
538004627	1441066317	31.026368427205927	122.63663716434215	0.08895027624309393	280.121546961326	358.7790055248619
538004627	1441066318	31.026368370448058	122.63663696714873	0.08950276243093923	280.2154696132597	358.7900552486188
538004627	1441066319	31.02636831222539	122.6366367688957	0.09005524861878454	280.30939226519337	358.8011049723757
538004627	1441066320	31.026368252525856	122.63663656956632	0.09060773480662984	280.4033149171271	358.8121546961326
538004627	1441066321	31.026368191337436	122.63663636914376	0.09116022099447514	280.49723756906076	358.8232044198895
538004627	1441066322	31.026368128648055	122.63663616761123	0.09171270718232045	280.59116022099454	358.83425414364643
538004627	1441066323	31.026368064445684	122.6366359649519	0.09226519337016575	280.6850828729282	358.8453038674033
538004627	1441066324	31.026367998718257	122.63663576114898	0.09281767955801105	280.77900552486193	358.8563535911602
538004627	1441066325	31.026367931453724	122.6366355561857	0.09337016574585635	280.8729281767956	358.86740331491717
538004627	1441066326	31.026367862640054	122.63663535004521	0.09392265193370167	280.96685082872926	358.878453038674
538004627	1441066327	31.026367792265177	122.63663514271073	0.09447513812154697	281.060773480663	358.88950276243094
538004627	1441066328	31.02636772031708	122.63663493416547	0.09502762430939227	281.15469613259665	358.90055248618785
538004627	1441066329	31.026367646783676	122.63663472439261	0.09558011049723758	281.24861878453044	358.91160220994476
538004627	1441066330	31.02636757165292	122.63663451337534	0.09613259668508288	281.3425414364641	358.9226519337017
538004627	1441066331	31.026367494912776	122.63663430109688	0.09668508287292818	281.4364640883978	358.9337016574586
538004627	1441066332	31.0263674165512	122.63663408754041	0.0972375690607735	281.5303867403315	358.9447513812155
538004627	1441066333	31.026367336556135	122.63663387268917	0.09779005524861879	281.6243093922652	358.95580110497235
538004627	1441066334	31.026367254915538	122.63663365652629	0.09834254143646409	281.71823204419894	358.96685082872926
538004627	1441066335	31.026367171617338	122.636633439035	0.0988950276243094	281.8121546961326	358.97790055248623
538004627	1441066336	31.026367086649525	122.6366332201985	0.0994475138121547	281.90607734806633	358.9889502762431
538004627	1441066337	31.026367	122.636633	0.1	282.0	359.0
538004627	1441066338	31.02636691166035	122.6366327784248	0.1	282.01666666666665	359.01666666666665
538004627	1441066339	31.026366821636415	122.63663255546678	0.1	282.03333333333336	359.03333333333336
538004627	1441066340	31.026366729937646	122.63663233112192	0.1	282.05	359.05
538004627	1441066341	31.026366636573503	122.63663210538617	0.1	282.06666666666666	359.06666666666666
538004627	1441066342	31.02636654155344	122.63663187825556	0.1	282.08333333333337	359.08333333333337
538004627	1441066343	31.02636644488689	122.63663164972604	0.1	282.1	359.1
538004627	1441066344	31.026366346583337	122.63663141979362	0.1	282.1166666666667	359.1166666666667
538004627	1441066345	31.026366246652216	122.63663118845425	0.1	282.1333333333334	359.1333333333333
538004627	1441066346	31.026366145102973	122.63663095570395	0.1	282.15000000000003	359.15
538004627	1441066347	31.026366041945064	122.6366307215387	0.1	282.16666666666663	359.16666666666663
538004627	1441066348	31.02636593718795	122.63663048595444	0.1	282.18333333333334	359.18333333333334
538004627	1441066349	31.026365830841073	122.6366302489472	0.1	282.2	359.2
538004627	1441066350	31.026365722913898	122.63663001051295	0.1	282.2166666666667	359.2166666666667
538004627	1441066351	31.026365613415855	122.63662977064767	0.1	282.23333333333335	359.23333333333335
538004627	1441066352	31.02636550235642	122.63662952934733	0.1	282.25	359.25
538004627	1441066353	31.02636538974503	122.63662928660796	0.1	282.2666666666667	359.2666666666667
538004627	1441066354	31.026365275591147	122.63662904242548	0.1	282.28333333333336	359.28333333333336
538004627	1441066355	31.026365159904195	122.63662879679592	0.1	282.3	359.3
538004627	1441066356	31.026365042693673	122.63662854971527	0.1	282.3166666666667	359.31666666666666
538004627	1441066357	31.026364923969005	122.63662830117947	0.1	282.33333333333337	359.3333333333333
538004627	1441066358	31.026364803739632	122.63662805118454	0.1	282.34999999999997	359.34999999999997
538004627	1441066359	31.026364682015032	122.63662779972645	0.1	282.3666666666667	359.3666666666667
538004627	1441066360	31.026364558804644	122.6366275468012	0.1	282.3833333333333	359.3833333333333
538004627	1441066361	31.02636443411793	122.63662729240473	0.1	282.4	359.4
538004627	1441066362	31.02636430796433	122.63662703653307	0.1	282.4166666666667	359.4166666666667
538004627	1441066363	31.026364180353294	122.63662677918218	0.1	282.43333333333334	359.43333333333334
538004627	1441066364	31.026364051294284	122.63662652034806	0.1	282.45	359.45
538004627	1441066365	31.026363920796744	122.63662626002665	0.1	282.4666666666667	359.4666666666667
538004627	1441066366	31.02636378887014	122.636625998214	0.1	282.48333333333335	359.48333333333335
538004627	1441066367	31.0263636555239	122.63662573490606	0.1	282.50000000000006	359.50000000000006
538004627	1441066368	31.026363520767514	122.63662547009879	0.1	282.5166666666667	359.51666666666665
538004627	1441066369	31.0263633846104	122.63662520378823	0.1	282.53333333333336	359.5333333333333
538004627	1441066370	31.026363247062008	122.63662493597032	0.1	282.55	359.55
538004627	1441066371	31.026363108131818	122.63662466664107	0.1	282.56666666666666	359.56666666666666
538004627	1441066372	31.026362967829275	122.63662439579643	0.1	282.5833333333333	359.5833333333333
538004627	1441066373	31.0263628261638	122.63662412343241	0.1	282.6	359.6
538004627	1441066374	31.026362683144885	122.63662384954497	0.1	282.6166666666667	359.6166666666667
538004627	1441066375	31.026362538781957	122.63662357413013	0.1	282.6333333333333	359.6333333333333
538004627	1441066376	31.026362393084494	122.63662329718385	0.1	282.65000000000003	359.65000000000003
538004627	1441066377	31.02636224606192	122.63662301870211	0.1	282.6666666666667	359.6666666666667
538004627	1441066378	31.026362097723695	122.6366227386809	0.1	282.68333333333334	359.68333333333334
538004627	1441066379	31.026361948079277	122.63662245711622	0.1	282.70000000000005	359.70000000000005
538004627	1441066380	31.02636179713811	122.63662217400403	0.1	282.7166666666667	359.71666666666664
538004627	1441066381	31.02636164490966	122.63662188934032	0.1	282.73333333333335	359.7333333333333
538004627	1441066382	31.026361491403375	122.63662160312109	0.1	282.75	359.75
538004627	1441066383	31.026361336628682	122.63662131534228	0.1	282.76666666666665	359.76666666666665
538004627	1441066384	31.026361180595067	122.63662102599994	0.1	282.7833333333333	359.7833333333333
538004627	1441066385	31.026361023311974	122.63662073509	0.1	282.8	359.8
538004627	1441066386	31.026360864788835	122.63662044260846	0.1	282.81666666666666	359.81666666666666
538004627	1441066387	31.026360705035135	122.63662014855129	0.1	282.8333333333333	359.8333333333333
538004627	1441066388	31.026360544060296	122.6366198529145	0.1	282.85	359.85
538004627	1441066389	31.026360381873786	122.6366195556941	0.1	282.8666666666667	359.8666666666667
538004627	1441066390	31.02636021848505	122.636619256886	0.1	282.8833333333334	359.8833333333334
538004627	1441066391	31.026360053903538	122.63661895648619	0.1	282.90000000000003	359.9
538004627	1441066392	31.026359888138728	122.63661865449072	0.1	282.9166666666667	359.91666666666663
538004627	1441066393	31.02635972120003	122.63661835089553	0.1	282.93333333333334	359.93333333333334
538004627	1441066394	31.026359553096935	122.63661804569662	0.1	282.95	359.95
538004627	1441066395	31.02635938383887	122.63661773888997	0.1	282.96666666666664	359.96666666666664
538004627	1441066396	31.026359213435295	122.63661743047152	0.1	282.98333333333335	359.98333333333335
538004627	1441066397	31.026359041895667	122.63661712043731	0.1	283.0	0.0
538004627	1441066398	31.026358869229416	122.63661680878332	0.1	283.01666666666665	0.01666666666665151
538004627	1441066399	31.026358695446035	122.63661649550549	0.1	283.03333333333336	0.03333333333335986
538004627	1441066400	31.026358520554947	122.63661618059987	0.1	283.05	0.05000000000001137
538004627	1441066401	31.02635834456561	122.63661586406236	0.1	283.06666666666666	0.06666666666666288
538004627	1441066402	31.026358167487462	122.63661554588904	0.1	283.08333333333337	0.08333333333337123
538004627	1441066403	31.026357989329977	122.63661522607582	0.1	283.1	0.0999999999999659
538004627	1441066404	31.026357810102603	122.63661490461868	0.1	283.1166666666667	0.1166666666666174
538004627	1441066405	31.026357629814783	122.63661458151367	0.1	283.1333333333333	0.13333333333332575
538004627	1441066406	31.026357448475984	122.63661425675672	0.1	283.15	0.14999999999997726
538004627	1441066407	31.026357266095626	122.63661393034381	0.1	283.1666666666667	0.16666666666668561
538004627	1441066408	31.0263570826832	122.63661360227097	0.1	283.18333333333334	0.18333333333333712
538004627	1441066409	31.026356898248142	122.63661327253415	0.1	283.2	0.19999999999998863
538004627	1441066410	31.02635671279989	122.63661294112933	0.1	283.2166666666667	0.21666666666669698
538004627	1441066411	31.026356526347925	122.6366126080525	0.1	283.23333333333335	0.2333333333333485
538004627	1441066412	31.026356338901685	122.63661227329966	0.1	283.25	0.25
538004627	1441066413	31.0263561504706	122.63661193686677	0.1	283.2666666666667	0.26666666666670835
538004627	1441066414	31.02635596106417	122.63661159874984	0.1	283.28333333333336	0.283333333333303
538004627	1441066415	31.0263557706918	122.63661125894482	0.1	283.3	0.2999999999999545
538004627	1441066416	31.02635557936298	122.63661091744773	0.1	283.31666666666666	0.3166666666666629
538004627	1441066417	31.02635538708713	122.6366105742545	0.1	283.3333333333333	0.3333333333333144
538004627	1441066418	31.026355193873727	122.63661022936118	0.1	283.34999999999997	0.3499999999999659
538004627	1441066419	31.026354999732202	122.63660988276372	0.1	283.3666666666667	0.36666666666667425
538004627	1441066420	31.026354804672017	122.6366095344581	0.1	283.3833333333333	0.38333333333332575
538004627	1441066421	31.026354608702636	122.63660918444029	0.1	283.4	0.39999999999997726
538004627	1441066422	31.026354411833488	122.63660883270632	0.1	283.4166666666667	0.4166666666666856
538004627	1441066423	31.02635421407404	122.63660847925213	0.1	283.43333333333334	0.4333333333333371
538004627	1441066424	31.026354015433746	122.63660812407375	0.1	283.45	0.44999999999998863
538004627	1441066425	31.026353815922054	122.63660776716709	0.1	283.4666666666667	0.466666666666697
538004627	1441066426	31.02635361554842	122.6366074085282	0.1	283.48333333333335	0.48333333333329165
538004627	1441066427	31.026353414322276	122.63660704815307	0.1	283.5	0.49999999999994316
538004627	1441066428	31.026353212253106	122.6366066860376	0.1	283.51666666666665	0.5166666666666515
538004627	1441066429	31.026353009350327	122.63660632217787	0.1	283.5333333333333	0.533333333333303
538004627	1441066430	31.026352805623425	122.6366059565698	0.1	283.55	0.5500000000000114
538004627	1441066431	31.026352601081832	122.6366055892094	0.1	283.56666666666666	0.5666666666666629
538004627	1441066432	31.026352395735	122.63660522009268	0.1	283.5833333333333	0.5833333333333144
538004627	1441066433	31.026352189592394	122.63660484921554	0.1	283.6	0.6000000000000227
538004627	1441066434	31.026351982663453	122.63660447657406	0.1	283.6166666666667	0.6166666666666742
538004627	1441066435	31.026351774957632	122.63660410216416	0.1	283.6333333333333	0.6333333333333258
538004627	1441066436	31.026351566484394	122.63660372598187	0.1	283.65000000000003	0.6500000000000341
538004627	1441066437	31.026351357253187	122.63660334802312	0.1	283.6666666666667	0.6666666666666856
538004627	1441066438	31.02635114727345	122.63660296828392	0.1	283.68333333333334	0.6833333333332803
538004627	1441066439	31.026350936554643	122.63660258676029	0.1	283.7	0.6999999999999886
538004627	1441066440	31.026350725106212	122.63660220344815	0.1	283.71666666666664	0.7166666666666401
538004627	1441066441	31.026350512937626	122.63660181834351	0.1	283.7333333333333	0.7333333333332916
538004627	1441066442	31.02635030005832	122.63660143144237	0.1	283.75	0.75
538004627	1441066443	31.02635008647776	122.63660104274071	0.1	283.76666666666665	0.7666666666666515
538004627	1441066444	31.026349872205394	122.63660065223449	0.1	283.7833333333333	0.783333333333303
538004627	1441066445	31.026349657250673	122.6366002599197	0.1	283.8	0.8000000000000114
538004627	1441066446	31.026349441623026	122.63659986579235	0.1	283.81666666666666	0.8166666666666629
538004627	1441066447	31.026349225331952	122.6365994698484	0.1	283.83333333333337	0.8333333333333712
538004627	1441066448	31.026349008386855	122.63659907208383	0.1	283.85	0.8500000000000227
538004627	1441066449	31.026348790797215	122.63659867249464	0.1	283.8666666666667	0.8666666666666174
538004627	1441066450	31.026348572572495	122.6365982710768	0.1	283.8833333333333	0.8833333333333258
538004627	1441066451	31.026348353722117	122.63659786782631	0.1	283.9	0.8999999999999773
538004627	1441066452	31.02634813425556	122.63659746273913	0.1	283.91666666666663	0.9166666666666288
538004627	1441066453	31.026347914182246	122.63659705581127	0.1	283.93333333333334	0.9333333333333371
538004627	1441066454	31.026347693511667	122.63659664703869	0.1	283.95	0.9499999999999886
538004627	1441066455	31.026347472253217	122.6365962364174	0.1	283.96666666666664	0.9666666666666401
538004627	1441066456	31.02634725041641	122.63659582394335	0.1	283.98333333333335	0.9833333333333485
538004627	1441066457	31.026347028010687	122.63659540961257	0.1	284.0	1.0
538004627	1441066458	31.026346805045456	122.63659499342099	0.1	284.01666666666665	1.0166666666666515
538004627	1441066459	31.02634658153019	122.63659457536463	0.1	284.03333333333336	1.0333333333333599
538004627	1441066460	31.02634635747438	122.63659415543945	0.1	284.05	1.0500000000000114
538004627	1441066461	31.026346132887426	122.63659373364145	0.1	284.06666666666666	1.066666666666606
538004627	1441066462	31.026345907778815	122.63659330996663	0.1	284.0833333333333	1.0833333333333144
538004627	1441066463	31.026345682157963	122.63659288441093	0.1	284.09999999999997	1.099999999999966
538004627	1441066464	31.02634545603436	122.63659245697036	0.1	284.1166666666666	1.1166666666666174
538004627	1441066465	31.026345229417448	122.63659202764092	0.1	284.1333333333333	1.1333333333333258
538004627	1441066466	31.026345002316663	122.63659159641857	0.1	284.15	1.1499999999999773
538004627	1441066467	31.02634477474146	122.63659116329929	0.1	284.16666666666663	1.1666666666666288
538004627	1441066468	31.026344546701313	122.63659072827907	0.1	284.18333333333334	1.1833333333333371
538004627	1441066469	31.02634431820566	122.63659029135391	0.1	284.2	1.1999999999999886
538004627	1441066470	31.026344089263954	122.63658985251978	0.1	284.2166666666667	1.216666666666697
538004627	1441066471	31.026343859885632	122.63658941177263	0.1	284.23333333333335	1.2333333333333485
538004627	1441066472	31.02634363008017	122.6365889691085	0.1	284.25	1.25
538004627	1441066473	31.026343399857016	122.63658852452336	0.1	284.26666666666665	1.2666666666666515
538004627	1441066474	31.0263431692256	122.63658807801318	0.1	284.2833333333333	1.283333333333303
538004627	1441066475	31.026342938195405	122.63658762957395	0.1	284.29999999999995	1.2999999999999545
538004627	1441066476	31.026342706775868	122.63658717920163	0.1	284.31666666666666	1.3166666666666629
538004627	1441066477	31.026342474976435	122.63658672689225	0.1	284.3333333333333	1.3333333333333144
538004627	1441066478	31.026342242806564	122.63658627264176	0.1	284.34999999999997	1.349999999999966
538004627	1441066479	31.02634201027571	122.63658581644616	0.1	284.3666666666667	1.3666666666666742
538004627	1441066480	31.026341777393334	122.6365853583014	0.1	284.3833333333333	1.3833333333333258
538004627	1441066481	31.02634154416887	122.63658489820354	0.1	284.4	1.3999999999999773
538004627	1441066482	31.026341310611762	122.63658443614848	0.1	284.4166666666667	1.4166666666666856
538004627	1441066483	31.026341076731487	122.63658397213224	0.1	284.43333333333334	1.4333333333333371
538004627	1441066484	31.026340842537486	122.6365835061508	0.1	284.45	1.4499999999999318
538004627	1441066485	31.026340608039224	122.63658303820014	0.1	284.46666666666664	1.4666666666666401
538004627	1441066486	31.02634037324613	122.63658256827627	0.1	284.4833333333333	1.4833333333332916
538004627	1441066487	31.026340138167676	122.63658209637514	0.1	284.5	1.5
538004627	1441066488	31.0263399028133	122.63658162249274	0.1	284.51666666666665	1.5166666666666515
538004627	1441066489	31.026339667192456	122.63658114662508	0.1	284.5333333333333	1.533333333333303
538004627	1441066490	31.026339431314607	122.63658066876808	0.1	284.55	1.5500000000000114
538004627	1441066491	31.026339195189195	122.63658018891779	0.1	284.56666666666666	1.5666666666666629
538004627	1441066492	31.026338958825672	122.6365797070702	0.1	284.5833333333333	1.5833333333333144
538004627	1441066493	31.026338722233497	122.63657922322122	0.1	284.6	1.6000000000000227
538004627	1441066494	31.026338485422116	122.6365787373669	0.1	284.6166666666667	1.6166666666666742
538004627	1441066495	31.026338248400993	122.6365782495032	0.1	284.6333333333333	1.6333333333333258
538004627	1441066496	31.02633801117956	122.6365777596261	0.1	284.65	1.6499999999999773
538004627	1441066497	31.02633777376728	122.6365772677316	0.1	284.66666666666663	1.6666666666666288
538004627	1441066498	31.0263375361736	122.63657677381568	0.1	284.6833333333333	1.6833333333332803
538004627	1441066499	31.02633729840799	122.63657627787428	0.1	284.7	1.6999999999999886
538004627	1441066500	31.026337060479886	122.63657577990345	0.1	284.71666666666664	1.7166666666666401
538004627	1441066501	31.026336822398733	122.63657527989915	0.1	284.7333333333333	1.7333333333332916
538004627	1441066502	31.026336584174004	122.6365747778573	0.1	284.75	1.75
538004627	1441066503	31.02633634581514	122.636574273774	0.1	284.76666666666665	1.7666666666666515
538004627	1441066504	31.02633610733159	122.63657376764516	0.1	284.7833333333333	1.783333333333303
538004627	1441066505	31.026335868732797	122.63657325946679	0.1	284.8	1.8000000000000114
538004627	1441066506	31.026335630028242	122.63657274923483	0.1	284.81666666666666	1.8166666666666629
538004627	1441066507	31.02633539122737	122.63657223694533	0.1	284.8333333333333	1.8333333333332575
538004627	1441066508	31.026335152339602	122.63657172259423	0.1	284.84999999999997	1.849999999999966
538004627	1441066509	31.026334913374416	122.6365712061775	0.1	284.8666666666666	1.8666666666666174
538004627	1441066510	31.026334674341268	122.63657068769116	0.1	284.8833333333333	1.8833333333333258
538004627	1441066511	31.02633443524958	122.63657016713121	0.1	284.9	1.8999999999999773
538004627	1441066512	31.02633419610886	122.63656964449356	0.1	284.91666666666663	1.9166666666666288
538004627	1441066513	31.026333956928497	122.63656911977426	0.1	284.93333333333334	1.9333333333333371
538004627	1441066514	31.02633371771798	122.63656859296928	0.1	284.95	1.9499999999999886
538004627	1441066515	31.026333478486762	122.63656806407457	0.1	284.96666666666664	1.9666666666666401
538004627	1441066516	31.026333239244288	122.63656753308615	0.1	284.98333333333335	1.9833333333333485
538004627	1441066517	31.026333	122.636567	0.1	285.0	2.0
538004627	1441066518	31.02633276076633	122.63656646481523	0.09945054945054946	284.9560439560439	2.032967032967008
538004627	1441066519	31.02633252156759	122.6365659275437	0.09890109890109891	284.9120879120879	2.065934065934016
538004627	1441066520	31.026332282431085	122.6365653882003	0.09835164835164836	284.86813186813185	2.098901098901081
538004627	1441066521	31.026332043384063	122.63656484679997	0.0978021978021978	284.8241758241758	2.1318681318680888
538004627	1441066522	31.02633180445384	122.63656430335773	0.09725274725274725	284.78021978021974	2.1648351648351536
538004627	1441066523	31.026331565667686	122.63656375788847	0.0967032967032967	284.7362637362637	2.1978021978021616
538004627	1441066524	31.0263313270529	122.63656321040716	0.09615384615384616	284.6923076923077	2.2307692307692264
538004627	1441066525	31.026331088636752	122.63656266092875	0.09560439560439561	284.6483516483516	2.2637362637362344
538004627	1441066526	31.026330850446527	122.63656210946823	0.09505494505494506	284.60439560439556	2.296703296703299
538004627	1441066527	31.026330612509536	122.63656155604046	0.09450549450549452	284.56043956043953	2.329670329670307
538004627	1441066528	31.026330374853032	122.63656100066048	0.09395604395604396	284.5164835164835	2.362637362637372
538004627	1441066529	31.026330137504324	122.63656044334321	0.09340659340659341	284.4725274725274	2.39560439560438
538004627	1441066530	31.026329900490687	122.63655988410358	0.09285714285714286	284.4285714285714	2.428571428571445
538004627	1441066531	31.026329663839398	122.63655932295656	0.09230769230769231	284.3846153846154	2.461538461538453
538004627	1441066532	31.026329427577764	122.6365587599171	0.09175824175824177	284.34065934065933	2.4945054945055176
538004627	1441066533	31.026329191733044	122.63655819500015	0.09120879120879122	284.2967032967033	2.5274725274725256
538004627	1441066534	31.02632895633255	122.63655762822067	0.09065934065934067	284.25274725274727	2.5604395604395336
538004627	1441066535	31.026328721403555	122.6365570595936	0.09010989010989012	284.2087912087912	2.5934065934065984
538004627	1441066536	31.026328486973348	122.63655648913387	0.08956043956043956	284.16483516483515	2.6263736263736064
538004627	1441066537	31.026328253069213	122.63655591685648	0.08901098901098901	284.1208791208791	2.659340659340671
538004627	1441066538	31.026328019718427	122.63655534277633	0.08846153846153847	284.0769230769231	2.692307692307679
538004627	1441066539	31.026327786948286	122.63655476690842	0.08791208791208792	284.032967032967	2.725274725274744
538004627	1441066540	31.02632755478607	122.63655418926766	0.08736263736263737	283.989010989011	2.758241758241695
538004627	1441066541	31.026327323259068	122.63655360986904	0.08681318681318682	283.94505494505495	2.79120879120876
538004627	1441066542	31.026327092394556	122.63655302872745	0.08626373626373626	283.90109890109886	2.824175824175768
538004627	1441066543	31.026326862219843	122.6365524458579	0.08571428571428572	283.85714285714283	2.857142857142833
538004627	1441066544	31.0263266327622	122.63655186127534	0.08516483516483517	283.8131868131868	2.8901098901098408
538004627	1441066545	31.026326404048906	122.63655127499466	0.08461538461538462	283.7692307692308	2.9230769230769056
538004627	1441066546	31.02632617610726	122.63655068703088	0.08406593406593407	283.7252747252747	2.9560439560439136
538004627	1441066547	31.02632594896452	122.63655009739891	0.08351648351648353	283.68131868131866	2.9890109890109784
538004627	1441066548	31.02632572264799	122.63654950611372	0.08296703296703298	283.6373626373626	3.0219780219779864
538004627	1441066549	31.026325497184988	122.63654891319024	0.08241758241758243	283.5934065934066	3.0549450549449944
538004627	1441066550	31.026325272602737	122.63654831864346	0.08186813186813187	283.5494505494505	3.087912087912059
538004627	1441066551	31.026325048928566	122.63654772248827	0.08131868131868132	283.5054945054945	3.120879120879067
538004627	1441066552	31.02632482618975	122.63654712473969	0.08076923076923077	283.46153846153845	3.153846153846132
538004627	1441066553	31.026324604413578	122.63654652541263	0.08021978021978023	283.41758241758237	3.18681318681314
538004627	1441066554	31.026324383627315	122.63654592452204	0.07967032967032968	283.37362637362634	3.219780219780205
538004627	1441066555	31.026324163858263	122.6365453220829	0.07912087912087913	283.3296703296703	3.2527472527472128
538004627	1441066556	31.02632394513372	122.63654471811012	0.07857142857142857	283.2857142857143	3.2857142857142776
538004627	1441066557	31.026323727480943	122.63654411261867	0.07802197802197802	283.24175824175825	3.3186813186812856
538004627	1441066558	31.026323510927238	122.63654350562352	0.07747252747252747	283.1978021978022	3.3516483516483504
538004627	1441066559	31.02632329549989	122.63654289713959	0.07692307692307693	283.1538461538462	3.3846153846153584
538004627	1441066560	31.026323081226163	122.63654228718184	0.07637362637362638	283.1098901098901	3.417582417582423
538004627	1441066561	31.02632286813338	122.63654167576524	0.07582417582417583	283.0659340659341	3.450549450549431
538004627	1441066562	31.02632265624879	122.6365410629047	0.07527472527472528	283.02197802197804	3.483516483516439
538004627	1441066563	31.026322445599696	122.63654044861522	0.07472527472527474	282.97802197802196	3.516483516483504
538004627	1441066564	31.026322236213385	122.63653983291174	0.07417582417582419	282.9340659340659	3.549450549450512
538004627	1441066565	31.02632202811713	122.63653921580917	0.07362637362637363	282.8901098901099	3.582417582417577
538004627	1441066566	31.02632182133823	122.6365385973225	0.07307692307692308	282.84615384615387	3.6153846153845848
538004627	1441066567	31.026321615903974	122.63653797746666	0.07252747252747253	282.8021978021978	3.6483516483516496
538004627	1441066568	31.02632141184163	122.63653735625662	0.07197802197802199	282.75824175824175	3.6813186813186576
538004627	1441066569	31.02632120917849	122.63653673370732	0.07142857142857144	282.7142857142857	3.7142857142857224
538004627	1441066570	31.026321007941842	122.63653610983371	0.07087912087912088	282.67032967032964	3.7472527472527304
538004627	1441066571	31.026320808158985	122.63653548465075	0.07032967032967033	282.6263736263736	3.780219780219795
538004627	1441066572	31.026320609857176	122.63653485817339	0.06978021978021978	282.5824175824176	3.813186813186803
538004627	1441066573	31.02632041306372	122.63653423041657	0.06923076923076923	282.53846153846155	3.846153846153868
538004627	1441066574	31.026320217805907	122.63653360139524	0.06868131868131869	282.49450549450546	3.879120879120876
538004627	1441066575	31.026320024110998	122.63653297112437	0.06813186813186814	282.45054945054943	3.912087912087941
538004627	1441066576	31.0263198320063	122.6365323396189	0.06758241758241759	282.4065934065934	3.945054945054949
538004627	1441066577	31.0263196415191	122.63653170689375	0.06703296703296704	282.3626373626373	3.978021978021957
538004627	1441066578	31.02631945267667	122.63653107296392	0.0664835164835165	282.3186813186813	4.010989010989022
538004627	1441066579	31.026319265506295	122.63653043784434	0.06593406593406595	282.27472527472526	4.04395604395603
538004627	1441066580	31.02631908003529	122.63652980154998	0.06538461538461539	282.2307692307692	4.076923076923094
538004627	1441066581	31.026318896290892	122.63652916409573	0.06483516483516484	282.18681318681314	4.109890109890102
538004627	1441066582	31.026318714300412	122.6365285254966	0.0642857142857143	282.1428571428571	4.142857142857167
538004627	1441066583	31.026318534091153	122.63652788576755	0.06373626373626373	282.09890109890114	4.175824175824175
538004627	1441066584	31.02631835569036	122.63652724492349	0.06318681318681318	282.05494505494505	4.20879120879124
538004627	1441066585	31.026318179125365	122.63652660297936	0.06263736263736264	282.010989010989	4.241758241758248
538004627	1441066586	31.02631800442342	122.63652595995019	0.062087912087912096	281.967032967033	4.274725274725256
538004627	1441066587	31.02631783161181	122.63652531585085	0.06153846153846154	281.92307692307696	4.307692307692264
538004627	1441066588	31.026317660717847	122.63652467069629	0.060989010989010994	281.8791208791209	4.340659340659329
538004627	1441066589	31.026317491768797	122.63652402450151	0.06043956043956045	281.83516483516485	4.373626373626337
538004627	1441066590	31.026317324791947	122.63652337728143	0.05989010989010989	281.7912087912088	4.406593406593402
538004627	1441066591	31.026317159814575	122.63652272905104	0.059340659340659345	281.74725274725273	4.43956043956041
538004627	1441066592	31.026316996863994	122.63652207982526	0.0587912087912088	281.7032967032967	4.472527472527418
538004627	1441066593	31.02631683596746	122.63652142961901	0.05824175824175825	281.65934065934067	4.505494505494482
538004627	1441066594	31.02631667715227	122.6365207784473	0.057692307692307696	281.61538461538464	4.53846153846149
538004627	1441066595	31.02631652044571	122.63652012632505	0.05714285714285715	281.57142857142856	4.571428571428555
538004627	1441066596	31.02631636587506	122.6365194732672	0.0565934065934066	281.5274725274725	4.604395604395563
538004627	1441066597	31.02631621346762	122.63651881928875	0.05604395604395605	281.4835164835165	4.637362637362628
538004627	1441066598	31.026316063250665	122.63651816440458	0.0554945054945055	281.4395604395604	4.670329670329636
538004627	1441066599	31.026315915251473	122.6365175086297	0.05494505494505495	281.3956043956044	4.703296703296701
538004627	1441066600	31.026315769497337	122.63651685197904	0.054395604395604404	281.35164835164835	4.736263736263709
538004627	1441066601	31.026315626015563	122.63651619446753	0.05384615384615385	281.3076923076923	4.769230769230774
538004627	1441066602	31.0263154848334	122.63651553611017	0.0532967032967033	281.26373626373623	4.802197802197782
538004627	1441066603	31.026315345978162	122.63651487692186	0.052747252747252754	281.2197802197802	4.835164835164846
538004627	1441066604	31.026315209477108	122.63651421691756	0.05219780219780221	281.1758241758242	4.868131868131854
538004627	1441066605	31.026315075357537	122.63651355611226	0.05164835164835165	281.1318681318681	4.901098901098862
538004627	1441066606	31.026314943646753	122.63651289452086	0.051098901098901105	281.08791208791206	4.934065934065927
538004627	1441066607	31.02631481437202	122.63651223215835	0.05054945054945056	281.04395604395603	4.967032967032935
538004627	1441066608	31.02631468756062	122.63651156903966	0.05	281.0	5.0
538004627	1441066609	31.026314563239843	122.63651090517975	0.049450549450549455	280.95604395604397	5.032967032967008
538004627	1441066610	31.026314441436984	122.63651024059357	0.04890109890109891	280.91208791208794	5.065934065934073
538004627	1441066611	31.02631432217932	122.63650957529605	0.04835164835164836	280.8681318681319	5.098901098901081
538004627	1441066612	31.026314205494145	122.63650890930218	0.047802197802197806	280.8241758241758	5.131868131868146
538004627	1441066613	31.026314091408743	122.63650824262687	0.04725274725274726	280.7802197802198	5.164835164835154
538004627	1441066614	31.02631397995039	122.63650757528511	0.04670329670329671	280.73626373626377	5.197802197802218
538004627	1441066615	31.026313871146368	122.63650690729183	0.046153846153846156	280.6923076923077	5.230769230769226
538004627	1441066616	31.026313765023975	122.63650623866197	0.04560439560439561	280.64835164835165	5.263736263736291
538004627	1441066617	31.026313661610498	122.6365055694105	0.04505494505494506	280.6043956043956	5.296703296703299
538004627	1441066618	31.026313560933218	122.63650489955236	0.044505494505494514	280.5604395604396	5.329670329670307
538004627	1441066619	31.026313463019417	122.6365042291025	0.04395604395604396	280.5164835164835	5.362637362637372
538004627	1441066620	31.026313367896385	122.63650355807589	0.04340659340659341	280.4725274725275	5.39560439560438
538004627	1441066621	31.02631327559139	122.63650288648745	0.042857142857142864	280.42857142857144	5.428571428571445
538004627	1441066622	31.026313186131738	122.63650221435215	0.04230769230769231	280.3846153846154	5.461538461538453
538004627	1441066623	31.026313099544712	122.63650154168496	0.04175824175824176	280.34065934065933	5.494505494505518
538004627	1441066624	31.026313015857603	122.63650086850079	0.041208791208791215	280.2967032967033	5.527472527472526
538004627	1441066625	31.02631293509769	122.6365001948146	0.04065934065934067	280.25274725274727	5.56043956043959
538004627	1441066626	31.02631285729225	122.63649952064137	0.04010989010989011	280.2087912087912	5.593406593406598
538004627	1441066627	31.02631278246857	122.63649884599602	0.039560439560439566	280.16483516483515	5.626373626373663
538004627	1441066628	31.026312710653947	122.63649817089352	0.03901098901098902	280.1208791208791	5.659340659340671
538004627	1441066629	31.026312641875656	122.63649749534879	0.038461538461538464	280.0769230769231	5.692307692307736
538004627	1441066630	31.026312576161	122.63649681937683	0.037912087912087916	280.032967032967	5.725274725274744
538004627	1441066631	31.026312513537246	122.63649614299257	0.03736263736263737	279.989010989011	5.758241758241809
538004627	1441066632	31.026312454031682	122.63649546621093	0.03681318681318682	279.94505494505495	5.79120879120876
538004627	1441066633	31.026312397671603	122.6364947890469	0.036263736263736274	279.90109890109886	5.824175824175825
538004627	1441066634	31.026312344484268	122.63649411151539	0.035714285714285726	279.85714285714283	5.857142857142833
538004627	1441066635	31.026312294497004	122.63649343363141	0.035164835164835165	279.81318681318686	5.890109890109841
538004627	1441066636	31.02631224773707	122.63649275540988	0.03461538461538462	279.7692307692308	5.923076923076906
538004627	1441066637	31.02631220423175	122.63649207686574	0.03406593406593407	279.72527472527474	5.956043956043914
538004627	1441066638	31.026312164008345	122.63649139801394	0.03351648351648352	279.6813186813187	5.989010989010978
538004627	1441066639	31.026312127094126	122.63649071886945	0.032967032967032975	279.6373626373627	6.021978021977986
538004627	1441066640	31.02631209351638	122.63649003944722	0.03241758241758243	279.5934065934066	6.054945054945051
538004627	1441066641	31.02631206330241	122.63648935976218	0.03186813186813188	279.54945054945057	6.087912087912059
538004627	1441066642	31.026312036479467	122.6364886798293	0.03131868131868132	279.50549450549454	6.120879120879124
538004627	1441066643	31.02631201307488	122.63648799966353	0.03076923076923077	279.46153846153845	6.153846153846132
538004627	1441066644	31.026311993115907	122.63648731927981	0.030219780219780223	279.4175824175824	6.186813186813197
538004627	1441066645	31.026311976629827	122.63648663869309	0.029670329670329676	279.3736263736264	6.219780219780205
538004627	1441066646	31.02631196364396	122.63648595791831	0.02912087912087913	279.32967032967036	6.25274725274727
538004627	1441066647	31.026311954185548	122.63648527697046	0.02857142857142858	279.2857142857143	6.285714285714278
538004627	1441066648	31.026311948281897	122.63648459586447	0.028021978021978033	279.24175824175825	6.318681318681286
538004627	1441066649	31.0263119459603	122.63648391461528	0.027472527472527472	279.1978021978022	6.35164835164835
538004627	1441066650	31.026311947248033	122.63648323323785	0.026923076923076925	279.15384615384613	6.384615384615358
538004627	1441066651	31.026311952172378	122.63648255174715	0.026373626373626377	279.1098901098901	6.417582417582423
538004627	1441066652	31.02631196076064	122.6364818701581	0.02582417582417583	279.0659340659341	6.450549450549431
538004627	1441066653	31.02631197304008	122.63648118848566	0.025274725274725282	279.02197802197804	6.483516483516496
538004627	1441066654	31.026311989037996	122.63648050674477	0.024725274725274735	278.97802197802196	6.516483516483504
538004627	1441066655	31.026312008781677	122.63647982495041	0.024175824175824187	278.9340659340659	6.549450549450569
538004627	1441066656	31.026312032298392	122.63647914311751	0.023626373626373626	278.8901098901099	6.582417582417577
538004627	1441066657	31.026312059615453	122.636478461261	0.023076923076923078	278.8461538461538	6.615384615384642
538004627	1441066658	31.026312090760126	122.6364777793959	0.02252747252747253	278.8021978021978	6.64835164835165
538004627	1441066659	31.0263121257597	122.6364770975371	0.021978021978021983	278.75824175824175	6.681318681318714
538004627	1441066660	31.026312164641453	122.63647641569955	0.021428571428571436	278.7142857142858	6.714285714285722
538004627	1441066661	31.026312207432685	122.63647573389825	0.020879120879120888	278.6703296703297	6.74725274725273
538004627	1441066662	31.02631225416069	122.6364750521481	0.02032967032967034	278.62637362637366	6.780219780219795
538004627	1441066663	31.02631230485272	122.63647437046407	0.01978021978021978	278.58241758241763	6.813186813186803
538004627	1441066664	31.026312359536078	122.63647368886113	0.019230769230769232	278.53846153846155	6.846153846153868
538004627	1441066665	31.026312418238074	122.63647300735418	0.018681318681318684	278.4945054945055	6.879120879120876
538004627	1441066666	31.026312480985954	122.63647232595822	0.018131868131868137	278.4505494505495	6.912087912087941
538004627	1441066667	31.026312547807017	122.6364716446882	0.01758241758241759	278.40659340659346	6.945054945054949
538004627	1441066668	31.02631261872855	122.63647096355903	0.017032967032967042	278.3626373626374	6.978021978022014
538004627	1441066669	31.026312693777847	122.63647028258569	0.016483516483516494	278.31868131868134	7.010989010989022
538004627	1441066670	31.026312772982184	122.63646960178312	0.015934065934065933	278.2747252747253	7.043956043956086
538004627	1441066671	31.026312856368865	122.6364689211663	0.015384615384615385	278.2307692307692	7.076923076923094
538004627	1441066672	31.02631294396513	122.63646824075013	0.014835164835164838	278.1868131868132	7.109890109890159
538004627	1441066673	31.026313035798317	122.63646756054959	0.01428571428571429	278.14285714285717	7.142857142857167
538004627	1441066674	31.02631313189568	122.63646688057965	0.013736263736263743	278.09890109890114	7.175824175824232
538004627	1441066675	31.02631323228452	122.63646620085524	0.013186813186813195	278.05494505494505	7.20879120879124
538004627	1441066676	31.0263133369921	122.63646552139127	0.012637362637362648	278.010989010989	7.241758241758248
538004627	1441066677	31.026313446045737	122.63646484220278	0.0120879120879121	277.967032967033	7.274725274725256
538004627	1441066678	31.02631355947269	122.63646416330464	0.011538461538461539	277.9230769230769	7.307692307692264
538004627	1441066679	31.026313677300255	122.63646348471184	0.010989010989010992	277.8791208791209	7.340659340659329
538004627	1441066680	31.026313799555727	122.63646280643934	0.010439560439560444	277.83516483516485	7.373626373626337
538004627	1441066681	31.02631392626638	122.63646212850205	0.009890109890109897	277.7912087912088	7.406593406593402
538004627	1441066682	31.02631405745951	122.63646145091495	0.009340659340659349	277.74725274725273	7.43956043956041
538004627	1441066683	31.026314193162367	122.636460773693	0.008791208791208802	277.7032967032967	7.472527472527474
538004627	1441066684	31.026314333402297	122.63646009685112	0.008241758241758254	277.65934065934067	7.505494505494482
538004627	1441066685	31.026314478206537	122.6364594204043	0.007692307692307693	277.6153846153846	7.538461538461547
538004627	1441066686	31.026314627602396	122.63645874436745	0.007142857142857145	277.57142857142856	7.571428571428555
538004627	1441066687	31.026314781617135	122.63645806875554	0.006593406593406598	277.5274725274726	7.60439560439562
538004627	1441066688	31.026314940278056	122.63645739358353	0.00604395604395605	277.4835164835165	7.637362637362628
538004627	1441066689	31.026315103612472	122.63645671886636	0.005494505494505503	277.43956043956047	7.670329670329693
538004627	1441066690	31.02631527164762	122.63645604461897	0.004945054945054955	277.39560439560444	7.703296703296701
538004627	1441066691	31.026315444410816	122.63645537085632	0.004395604395604408	277.3516483516484	7.736263736263709
538004627	1441066692	31.026315621929328	122.63645469759338	0.0038461538461538464	277.3076923076923	7.769230769230774
538004627	1441066693	31.026315804230457	122.63645402484507	0.003296703296703299	277.2637362637363	7.802197802197782
538004627	1441066694	31.026315991341466	122.63645335262636	0.0027472527472527514	277.21978021978026	7.835164835164846
538004627	1441066695	31.026316183289676	122.6364526809522	0.002197802197802204	277.17582417582423	7.868131868131854
538004627	1441066696	31.026316380102337	122.63645200983753	0.0016483516483516564	277.13186813186815	7.901098901098919
538004627	1441066697	31.026316581806768	122.6364513392973	0.0010989010989011089	277.0879120879121	7.934065934065927
538004627	1441066698	31.026316788430215	122.63645066934647	0.0005494505494505614	277.0439560439561	7.967032967032992
538004627	1441066699	31.026317000000002	122.63644999999998	0.0	277.0	8.0
538004627	1441066700	31.026317216529765	122.636449331275	0.0	277.10614525139664	8.016759776536333
538004627	1441066701	31.026317437978754	122.63644866319738	0.0	277.21229050279334	8.033519553072608
538004627	1441066702	31.026317664292556	122.63644799579521	0.0	277.31843575419	8.05027932960894
538004627	1441066703	31.026317895416792	122.63644732909655	0.0	277.4245810055866	8.067039106145273
538004627	1441066704	31.026318131297057	122.63644666312952	0.0	277.53072625698326	8.083798882681606
538004627	1441066705	31.026318371878958	122.63644599792212	0.0	277.6368715083799	8.100558659217882
538004627	1441066706	31.0263186171081	122.6364453335025	0.0	277.74301675977654	8.117318435754214
538004627	1441066707	31.026318866930094	122.6364446698987	0.0	277.84916201117323	8.134078212290547
538004627	1441066708	31.026319121290538	122.6364440071388	0.0	277.9553072625699	8.150837988826822
538004627	1441066709	31.026319380135046	122.63644334525088	0.0	278.0614525139665	8.167597765363098
538004627	1441066710	31.026319643409206	122.63644268426299	0.0	278.16759776536315	8.18435754189943
538004627	1441066711	31.026319911058646	122.63644202420322	0.0	278.2737430167598	8.201117318435763
538004627	1441066712	31.02632018302895	122.63644136509967	0.0	278.37988826815644	8.217877094972096
538004627	1441066713	31.026320459265754	122.63644070698037	0.0	278.48603351955313	8.234636871508371
538004627	1441066714	31.026320739714638	122.63644004987341	0.0	278.5921787709498	8.251396648044704
538004627	1441066715	31.026321024321224	122.63643939380688	0.0	278.69832402234636	8.268156424581036
538004627	1441066716	31.026321313031087	122.63643873880888	0.0	278.80446927374305	8.284916201117312
538004627	1441066717	31.02632160578988	122.63643808490741	0.0	278.9106145251397	8.301675977653645
538004627	1441066718	31.026321902543163	122.6364374321306	0.0	279.01675977653633	8.318435754189977
538004627	1441066719	31.026322203236568	122.63643678050653	0.0	279.122905027933	8.33519553072631
538004627	1441066720	31.02632250781569	122.63643613006325	0.0	279.2290502793296	8.351955307262529
538004627	1441066721	31.026322816226145	122.63643548082881	0.0	279.33519553072625	8.368715083798861
538004627	1441066722	31.026323128413527	122.63643483283136	0.0	279.4413407821229	8.385474860335194
538004627	1441066723	31.026323444323445	122.63643418609888	0.0	279.5474860335196	8.402234636871526
538004627	1441066724	31.026323763901512	122.63643354065954	0.0	279.65363128491623	8.418994413407802
538004627	1441066725	31.026324087093336	122.63643289654136	0.0	279.75977653631287	8.435754189944134
538004627	1441066726	31.02632441384451	122.63643225377243	0.0	279.8659217877095	8.452513966480467
538004627	1441066727	31.02632474410063	122.6364316123808	0.0	279.97206703910615	8.469273743016743
538004627	1441066728	31.026325077807336	122.63643097239458	0.0	280.0782122905028	8.486033519553075
538004627	1441066729	31.026325414910197	122.63643033384184	0.0	280.1843575418995	8.502793296089408
538004627	1441066730	31.026325755354843	122.63642969675064	0.0	280.2905027932961	8.51955307262574
538004627	1441066731	31.02632609908688	122.63642906114904	0.0	280.3966480446927	8.536312849162016
538004627	1441066732	31.026326446051897	122.63642842706517	0.0	280.5027932960894	8.553072625698292
538004627	1441066733	31.026326796195498	122.63642779452704	0.0	280.60893854748605	8.569832402234624
538004627	1441066734	31.026327149463313	122.63642716356277	0.0	280.7150837988827	8.586592178770957
538004627	1441066735	31.026327505800943	122.63642653420041	0.0	280.8212290502794	8.603351955307232
538004627	1441066736	31.026327865153966	122.63642590646808	0.0	280.927374301676	8.620111731843565
538004627	1441066737	31.026328227468017	122.63642528039378	0.0	281.0335195530726	8.636871508379897
538004627	1441066738	31.02632859268868	122.63642465600564	0.0	281.1396648044693	8.65363128491623
538004627	1441066739	31.026328960761585	122.63642403333172	0.0	281.24581005586595	8.670391061452506
538004627	1441066740	31.02632933163232	122.63642341240009	0.0	281.3519553072626	8.687150837988838
538004627	1441066741	31.02632970524648	122.63642279323884	0.0	281.4581005586593	8.70391061452517
538004627	1441066742	31.026330081549705	122.63642217587602	0.0	281.56424581005587	8.720670391061446
538004627	1441066743	31.026330460487568	122.63642156033974	0.0	281.6703910614525	8.737430167597779
538004627	1441066744	31.0263308420057	122.63642094665802	0.0	281.7765363128492	8.754189944134055
538004627	1441066745	31.02633122604968	122.63642033485903	0.0	281.88268156424584	8.770949720670387
538004627	1441066746	31.02633161256513	122.63641972497074	0.0	281.9888268156425	8.787709497206663
538004627	1441066747	31.02633200149765	122.63641911702128	0.0	282.0949720670391	8.804469273742995
538004627	1441066748	31.026332392792863	122.63641851103868	0.0	282.20111731843576	8.821229050279328
538004627	1441066749	31.02633278639636	122.6364179070511	0.0	282.3072625698324	8.83798882681566
538004627	1441066750	31.026333182253744	122.63641730508655	0.0	282.4134078212291	8.854748603351936
538004627	1441066751	31.026333580310617	122.63641670517312	0.0	282.51955307262574	8.871508379888269
538004627	1441066752	31.026333980512607	122.63641610733886	0.0	282.6256983240224	8.888268156424601
538004627	1441066753	31.026334382805288	122.63641551161192	0.0	282.73184357541896	8.905027932960934
538004627	1441066754	31.02633478713429	122.6364149180203	0.0	282.83798882681566	8.92178770949721
538004627	1441066755	31.0263351934452	122.63641432659207	0.0	282.9441340782123	8.938547486033542
538004627	1441066756	31.026335601683634	122.63641373735537	0.0	283.05027932960894	8.955307262569818
538004627	1441066757	31.02633601179522	122.63641315033823	0.0	283.15642458100564	8.972067039106093
538004627	1441066758	31.026336423725525	122.63641256556872	0.0	283.2625698324022	8.988826815642426
538004627	1441066759	31.02633683742019	122.63641198307496	0.0	283.36871508379886	9.005586592178759
538004627	1441066760	31.026337252824785	122.63641140288497	0.0	283.47486033519556	9.022346368715091
538004627	1441066761	31.02633766988494	122.63641082502686	0.0	283.5810055865922	9.039106145251367
538004627	1441066762	31.026338088546236	122.63641024952867	0.0	283.68715083798884	9.0558659217877
538004627	1441066763	31.02633850875431	122.63640967641852	0.0	283.7932960893855	9.072625698324032
538004627	1441066764	31.02633893045475	122.63640910572447	0.0	283.8994413407821	9.089385474860364
538004627	1441066765	31.026339353593166	122.63640853747458	0.0	284.00558659217876	9.10614525139664
538004627	1441066766	31.026339778115165	122.63640797169693	0.0	284.11173184357546	9.122905027932973
538004627	1441066767	31.02634020396635	122.63640740841963	0.0	284.2178770949721	9.139664804469305
538004627	1441066768	31.026340631092317	122.63640684767068	0.0	284.32402234636874	9.15642458100558
538004627	1441066769	31.02634105943871	122.63640628947823	0.0	284.4301675977654	9.173184357541857
538004627	1441066770	31.026341488951076	122.6364057338703	0.0	284.536312849162	9.189944134078189
538004627	1441066771	31.02634191957506	122.636405180875	0.0	284.64245810055866	9.206703910614522
538004627	1441066772	31.02634235125627	122.6364046305204	0.0	284.74860335195535	9.223463687150797
538004627	1441066773	31.026342783940294	122.63640408283457	0.0	284.854748603352	9.24022346368713
538004627	1441066774	31.02634321757274	122.6364035378456	0.0	284.9608938547486	9.256983240223462
538004627	1441066775	31.026343652099225	122.63640299558153	0.0	285.0670391061453	9.273743016759795
538004627	1441066776	31.026344087465343	122.63640245607046	0.0	285.1731843575419	9.29050279329607
538004627	1441066777	31.026344523616704	122.63640191934043	0.0	285.27932960893855	9.307262569832403
538004627	1441066778	31.026344960498907	122.63640138541956	0.0	285.38547486033525	9.324022346368736
538004627	1441066779	31.026345398057586	122.63640085433593	0.0	285.4916201117319	9.340782122905068
538004627	1441066780	31.02634583623831	122.63640032611758	0.0	285.5977653631285	9.357541899441344
538004627	1441066781	31.026346274986714	122.63639980079259	0.0	285.70391061452517	9.37430167597762
538004627	1441066782	31.02634671424837	122.63639927838908	0.0	285.8100558659218	9.391061452513952
538004627	1441066783	31.02634715396891	122.63639875893506	0.0	285.91620111731845	9.407821229050228
538004627	1441066784	31.02634759409392	122.63639824245863	0.0	286.02234636871515	9.42458100558656
538004627	1441066785	31.02634803456904	122.63639772898787	0.0	286.12849162011173	9.441340782122893
538004627	1441066786	31.026348475339848	122.63639721855088	0.0	286.23463687150837	9.458100558659225
538004627	1441066787	31.026348916351953	122.63639671117569	0.0	286.34078212290507	9.474860335195501
538004627	1441066788	31.02634935755096	122.63639620689041	0.0	286.4469273743017	9.491620111731834
538004627	1441066789	31.026349798882478	122.63639570572307	0.0	286.55307262569835	9.508379888268166
538004627	1441066790	31.026350240292125	122.6363952077018	0.0	286.659217877095	9.525139664804499
538004627	1441066791	31.026350681725475	122.63639471285464	0.0	286.76536312849163	9.541899441340775
538004627	1441066792	31.02635112312818	122.63639422120968	0.0	286.87150837988827	9.558659217877107
538004627	1441066793	31.026351564445797	122.63639373279499	0.0	286.9776536312849	9.575418994413383
538004627	1441066794	31.026352005623966	122.63639324763864	0.0	287.0837988826816	9.592178770949715
538004627	1441066795	31.02635244660827	122.6363927657687	0.0	287.18994413407825	9.608938547485991
538004627	1441066796	31.026352887344338	122.63639228721328	0.0	287.29608938547483	9.625698324022324
538004627	1441066797	31.02635332777776	122.63639181200043	0.0	287.4022346368715	9.642458100558656
538004627	1441066798	31.026353767854122	122.6363913401582	0.0	287.50837988826817	9.659217877094932
538004627	1441066799	31.02635420751907	122.6363908717147	0.0	287.6145251396648	9.675977653631264
538004627	1441066800	31.026354646718197	122.63639040669798	0.0	287.7206703910615	9.692737430167597
538004627	1441066801	31.026355085397086	122.63638994513617	0.0	287.8268156424581	9.70949720670393
538004627	1441066802	31.026355523501373	122.6363894870573	0.0	287.9329608938547	9.726256983240205
538004627	1441066803	31.02635596097665	122.63638903248942	0.0	288.0391061452514	9.743016759776538
538004627	1441066804	31.02635639776851	122.63638858146066	0.0	288.14525139664806	9.75977653631287
538004627	1441066805	31.02635683382259	122.63638813399906	0.0	288.2513966480447	9.776536312849146
538004627	1441066806	31.026357269084475	122.63638769013271	0.0	288.35754189944134	9.793296089385422
538004627	1441066807	31.026357703499766	122.63638724988967	0.0	288.463687150838	9.810055865921754
538004627	1441066808	31.026358137014075	122.63638681329802	0.0	288.5698324022346	9.826815642458087
538004627	1441066809	31.026358569573024	122.63638638038586	0.0	288.6759776536313	9.84357541899442
538004627	1441066810	31.026359001122174	122.63638595118123	0.0	288.78212290502796	9.860335195530695
538004627	1441066811	31.026359431607183	122.63638552571224	0.0	288.8882681564246	9.877094972067027
538004627	1441066812	31.026359860973624	122.63638510400692	0.0	288.99441340782124	9.89385474860336
538004627	1441066813	31.026360289167133	122.63638468609341	0.0	289.1005586592179	9.910614525139636
538004627	1441066814	31.026360716133265	122.63638427199972	0.0	289.2067039106145	9.927374301675968
538004627	1441066815	31.026361141817667	122.63638386175394	0.0	289.3128491620112	9.9441340782123
538004627	1441066816	31.02636156616594	122.63638345538419	0.0	289.41899441340786	9.960893854748633
538004627	1441066817	31.026361989123668	122.63638305291848	0.0	289.5251396648045	9.977653631284909
538004627	1441066818	31.026362410636494	122.63638265438493	0.0	289.63128491620114	9.994413407821185
538004627	1441066819	31.026362830649983	122.6363822598116	0.0	289.7374301675978	10.011173184357517
538004627	1441066820	31.026363249109757	122.63638186922655	0.0	289.8435754189944	10.02793296089385
538004627	1441066821	31.02636366596144	122.63638148265792	0.0	289.9497206703911	10.044692737430125
538004627	1441066822	31.026364081150607	122.6363811001337	0.0	290.05586592178776	10.061452513966458
538004627	1441066823	31.026364494622882	122.636380721682	0.0	290.16201117318434	10.07821229050279
538004627	1441066824	31.026364906323867	122.63638034733091	0.0	290.268156424581	10.094972067039066
538004627	1441066825	31.026365316199175	122.63637997710849	0.0	290.3743016759777	10.111731843575399
538004627	1441066826	31.026365724194402	122.63637961104281	0.0	290.4804469273743	10.128491620111731
538004627	1441066827	31.026366130255138	122.63637924916195	0.0	290.58659217877096	10.145251396648064
538004627	1441066828	31.02636653432702	122.63637889149399	0.0	290.6927374301676	10.16201117318434
538004627	1441066829	31.026366936355647	122.63637853806702	0.0	290.79888268156424	10.178770949720672
538004627	1441066830	31.026367336286608	122.63637818890908	0.0	290.9050279329609	10.195530726256948
538004627	1441066831	31.026367734065502	122.63637784404828	0.0	291.0111731843576	10.21229050279328
538004627	1441066832	31.02636812963797	122.63637750351265	0.0	291.1173184357542	10.229050279329556
538004627	1441066833	31.026368522949618	122.63637716733031	0.0	291.22346368715085	10.245810055865888
538004627	1441066834	31.026368913946005	122.63637683552932	0.0	291.3296089385475	10.262569832402221
538004627	1441066835	31.026369302572768	122.63637650813776	0.0	291.43575418994413	10.279329608938554
538004627	1441066836	31.026369688775507	122.63637618518368	0.0	291.5418994413408	10.29608938547483
538004627	1441066837	31.02637007249984	122.63637586669516	0.0	291.64804469273747	10.312849162011162
538004627	1441066838	31.026370453691356	122.63637555270033	0.0	291.7541899441341	10.329608938547494
538004627	1441066839	31.02637083229566	122.63637524322719	0.0	291.8603351955307	10.34636871508377
538004627	1441066840	31.026371208258386	122.63637493830385	0.0	291.9664804469274	10.363128491620103
538004627	1441066841	31.026371581525087	122.6363746379584	0.0	292.07262569832403	10.379888268156435
538004627	1441066842	31.02637195204142	122.6363743422189	0.0	292.1787709497207	10.39664804469271
538004627	1441066843	31.026372319752973	122.63637405111342	0.0	292.28491620111737	10.413407821228986
538004627	1441066844	31.026372684605338	122.63637376467004	0.0	292.39106145251395	10.430167597765319
538004627	1441066845	31.02637304654413	122.63637348291681	0.0	292.4972067039106	10.446927374301652
538004627	1441066846	31.02637340551496	122.63637320588185	0.0	292.6033519553073	10.463687150837984
538004627	1441066847	31.026373761463436	122.63637293359321	0.0	292.70949720670393	10.48044692737426
538004627	1441066848	31.026374114335155	122.63637266607897	0.0	292.81564245810057	10.497206703910592
538004627	1441066849	31.026374464075737	122.63637240336722	0.0	292.92178770949727	10.513966480446925
538004627	1441066850	31.02637481063075	122.636372145486	0.0	293.02793296089385	10.530726256983257
538004627	1441066851	31.026375153945846	122.63637189246342	0.0	293.1340782122905	10.547486033519533
538004627	1441066852	31.0263754939666	122.63637164432754	0.0	293.2402234636872	10.564245810055866
538004627	1441066853	31.026375830638624	122.63637140110643	0.0	293.3463687150838	10.581005586592198
538004627	1441066854	31.02637616390754	122.63637116282814	0.0	293.45251396648047	10.597765363128474
538004627	1441066855	31.026376493718928	122.6363709295208	0.0	293.5586592178771	10.61452513966475
538004627	1441066856	31.026376820018413	122.63637070121247	0.0	293.66480446927375	10.631284916201082
538004627	1441066857	31.0263771427516	122.6363704779312	0.0	293.7709497206704	10.648044692737415
538004627	1441066858	31.026377461864087	122.63637025970509	0.0	293.8770949720671	10.66480446927369
538004627	1441066859	31.02637777730148	122.6363700465622	0.0	293.9832402234637	10.681564245810023
538004627	1441066860	31.026378089009402	122.63636983853063	0.0	294.08938547486036	10.698324022346355
538004627	1441066861	31.026378396933424	122.6363696356384	0.0	294.195530726257	10.715083798882688
538004627	1441066862	31.02637870101917	122.63636943791363	0.0	294.30167597765364	10.731843575418964
538004627	1441066863	31.02637900121224	122.6363692453844	0.0	294.4078212290503	10.748603351955296
538004627	1441066864	31.026379297458266	122.63636905807876	0.0	294.5139664804469	10.765363128491629
538004627	1441066865	31.026379589702838	122.6363688760248	0.0	294.6201117318436	10.782122905027904
538004627	1441066866	31.026379877891536	122.6363686992506	0.0	294.7262569832402	10.798882681564237
538004627	1441066867	31.026380161969996	122.63636852778421	0.0	294.83240223463685	10.815642458100513
538004627	1441066868	31.026380441883816	122.63636836165374	0.0	294.93854748603354	10.832402234636845
538004627	1441066869	31.0263807175786	122.63636820088723	0.0	295.0446927374302	10.84916201117312
538004627	1441066870	31.026380988999957	122.63636804551277	0.0	295.1508379888268	10.865921787709453
538004627	1441066871	31.02638125609348	122.63636789555844	0.0	295.25698324022346	10.882681564245786
538004627	1441066872	31.026381518804804	122.63636775105233	0.0	295.3631284916201	10.899441340782118
538004627	1441066873	31.026381777079507	122.63636761202247	0.0	295.46927374301674	10.916201117318394
538004627	1441066874	31.026382030863196	122.636367478497	0.0	295.57541899441344	10.932960893854727
538004627	1441066875	31.026382280101487	122.6363673505039	0.0	295.6815642458101	10.94972067039106
538004627	1441066876	31.026382524739983	122.63636722807134	0.0	295.7877094972067	10.966480446927392
538004627	1441066877	31.026382764724282	122.63636711122734	0.0	295.89385474860336	10.983240223463667
538004627	1441066878	31.026382999999996	122.63636700000002	0.0	296.0	11.0
538004627	1441066879	31.026383230527834	122.63636689440314	0.0	296.0	10.994382022471882
538004627	1441066880	31.02638345632887	122.6363667943934	0.0	296.0	10.98876404494382
538004627	1441066881	31.026383677439263	122.63636669991321	0.0	296.0	10.983146067415703
538004627	1441066882	31.026383893895183	122.636366610905	0.0	296.0	10.977528089887642
538004627	1441066883	31.026384105732802	122.63636652731117	0.0	296.0	10.971910112359524
538004627	1441066884	31.02638431298829	122.63636644907416	0.0	296.0	10.966292134831406
538004627	1441066885	31.026384515697828	122.63636637613635	0.0	296.0	10.960674157303345
538004627	1441066886	31.02638471389757	122.6363663084402	0.0	296.0	10.955056179775227
538004627	1441066887	31.0263849076237	122.6363662459281	0.0	296.0	10.949438202247165
538004627	1441066888	31.02638509691237	122.63636618854248	0.0	296.0	10.943820224719104
538004627	1441066889	31.026385281799783	122.63636613622572	0.0	296.0	10.938202247190986
538004627	1441066890	31.02638546232206	122.63636608892028	0.0	296.0	10.932584269662925
538004627	1441066891	31.026385638515414	122.63636604656855	0.0	296.0	10.926966292134807
538004627	1441066892	31.026385810416	122.63636600911293	0.0	296.0	10.92134831460669
538004627	1441066893	31.026385978059988	122.6363659764959	0.0	296.0	10.915730337078628
538004627	1441066894	31.02638614148355	122.6363659486598	0.0	296.0	10.91011235955051
538004627	1441066895	31.026386300722834	122.6363659255471	0.0	296.0	10.904494382022449
538004627	1441066896	31.02638645581406	122.63636590710018	0.0	296.0	10.898876404494388
538004627	1441066897	31.026386606793334	122.63636589326148	0.0	296.0	10.89325842696627
538004627	1441066898	31.02638675369689	122.6363658839734	0.0	296.0	10.887640449438209
538004627	1441066899	31.026386896560854	122.63636587917837	0.0	296.0	10.88202247191009
538004627	1441066900	31.026387035421404	122.6363658788188	0.0	296.0	10.87640449438203
538004627	1441066901	31.026387170314727	122.63636588283708	0.0	296.0	10.870786516853912
538004627	1441066902	31.026387301276973	122.63636589117569	0.0	296.0	10.865168539325794
538004627	1441066903	31.026387428344325	122.63636590377696	0.0	296.0	10.859550561797732
538004627	1441066904	31.026387551552943	122.63636592058337	0.0	296.0	10.853932584269614
538004627	1441066905	31.026387670939013	122.63636594153732	0.0	296.0	10.848314606741553
538004627	1441066906	31.0263877865387	122.63636596658121	0.0	296.0	10.842696629213492
538004627	1441066907	31.026387898388144	122.63636599565748	0.0	296.0	10.837078651685374
538004627	1441066908	31.02638800652356	122.63636602870854	0.0	296.0	10.831460674157313
538004627	1441066909	31.026388110981095	122.63636606567678	0.0	296.0	10.825842696629195
538004627	1441066910	31.026388211796917	122.63636610650465	0.0	296.0	10.820224719101077
538004627	1441066911	31.026388309007206	122.63636615113455	0.0	296.0	10.814606741573016
538004627	1441066912	31.026388402648124	122.63636619950888	0.0	296.0	10.808988764044898
538004627	1441066913	31.02638849275583	122.63636625157008	0.0	296.0	10.803370786516837
538004627	1441066914	31.026388579366536	122.63636630726057	0.0	296.0	10.797752808988719
538004627	1441066915	31.026388662516375	122.63636636652274	0.0	296.0	10.792134831460658
538004627	1441066916	31.026388742241526	122.63636642929902	0.0	296.0	10.786516853932596
538004627	1441066917	31.026388818578152	122.63636649553183	0.0	296.0	10.780898876404478
538004627	1441066918	31.026388891562423	122.63636656516358	0.0	296.0	10.775280898876417
538004627	1441066919	31.026388961230534	122.63636663813668	0.0	296.0	10.7696629213483
538004627	1441066920	31.026389027618613	122.63636671439356	0.0	296.0	10.764044943820181
538004627	1441066921	31.026389090762873	122.63636679387663	0.0	296.0	10.75842696629212
538004627	1441066922	31.026389150699465	122.63636687652831	0.0	296.0	10.752808988764002
538004627	1441066923	31.026389207464547	122.63636696229098	0.0	296.0	10.747191011235884
538004627	1441066924	31.026389261094316	122.6363670511071	0.0	296.0	10.74157303370788
538004627	1441066925	31.02638931162492	122.63636714291908	0.0	296.0	10.735955056179762
538004627	1441066926	31.026389359092537	122.63636723766933	0.0	296.0	10.7303370786517
538004627	1441066927	31.02638940353334	122.63636733530025	0.0	296.0	10.724719101123583
538004627	1441066928	31.026389444983494	122.63636743575425	0.0	296.0	10.719101123595465
538004627	1441066929	31.026389483479164	122.63636753897379	0.0	296.0	10.713483146067404
538004627	1441066930	31.026389519056536	122.63636764490124	0.0	296.0	10.707865168539286
538004627	1441066931	31.02638955175175	122.63636775347905	0.0	296.0	10.702247191011224
538004627	1441066932	31.02638958160102	122.63636786464961	0.0	296.0	10.696629213483106
538004627	1441066933	31.02638960864047	122.63636797835535	0.0	296.0	10.691011235955045
538004627	1441066934	31.026389632906305	122.6363680945387	0.0	296.0	10.685393258426984
538004627	1441066935	31.02638965443469	122.63636821314205	0.0	296.0	10.679775280898866
538004627	1441066936	31.026389673261775	122.6363683341078	0.0	296.0	10.674157303370748
538004627	1441066937	31.026389689423745	122.63636845737838	0.0	296.0	10.668539325842687
538004627	1441066938	31.026389702956763	122.63636858289625	0.0	296.0	10.662921348314569
538004627	1441066939	31.026389713897004	122.63636871060378	0.0	296.0	10.657303370786508
538004627	1441066940	31.02638972228064	122.63636884044338	0.0	296.0	10.65168539325839
538004627	1441066941	31.026389728143837	122.63636897235749	0.0	296.0	10.646067415730272
538004627	1441066942	31.02638973152278	122.63636910628854	0.0	296.0	10.64044943820221
538004627	1441066943	31.02638973245362	122.6363692421789	0.0	296.0	10.63483146067415
538004627	1441066944	31.026389730972518	122.63636937997101	0.0	296.0	10.629213483146088
538004627	1441066945	31.02638972711567	122.6363695196073	0.0	296.0	10.62359550561797
538004627	1441066946	31.026389720919237	122.63636966103014	0.0	296.0	10.617977528089853
538004627	1441066947	31.026389712419363	122.63636980418201	0.0	296.0	10.612359550561791
538004627	1441066948	31.026389701652285	122.63636994900526	0.0	296.0	10.606741573033673
538004627	1441066949	31.02638968865409	122.63637009544235	0.0	296.0	10.601123595505612
538004627	1441066950	31.026389673461004	122.63637024343566	0.0	296.0	10.595505617977494
538004627	1441066951	31.02638965610917	122.63637039292766	0.0	296.0	10.589887640449376
538004627	1441066952	31.02638963663478	122.63637054386074	0.0	296.0	10.584269662921372
538004627	1441066953	31.026389615073985	122.6363706961773	0.0	296.0	10.578651685393254
538004627	1441066954	31.026389591462976	122.63637084981974	0.0	296.0	10.573033707865136
538004627	1441066955	31.026389565837892	122.63637100473053	0.0	296.0	10.567415730337075
538004627	1441066956	31.026389538234938	122.63637116085205	0.0	296.0	10.561797752808957
538004627	1441066957	31.026389508690258	122.63637131812672	0.0	296.0	10.556179775280896
538004627	1441066958	31.02638947724003	122.63637147649695	0.0	296.0	10.550561797752778
538004627	1441066959	31.02638944392042	122.63637163590518	0.0	296.0	10.54494382022466
538004627	1441066960	31.02638940876761	122.6363717962938	0.0	296.0	10.539325842696599
538004627	1441066961	31.026389371817746	122.63637195760522	0.0	296.0	10.533707865168537
538004627	1441066962	31.026389333107023	122.63637211978191	0.0	296.0	10.528089887640476
538004627	1441066963	31.026389292671627	122.6363722827662	0.0	296.0	10.522471910112358
538004627	1441066964	31.026389250547673	122.6363724465006	0.0	296.0	10.51685393258424
538004627	1441066965	31.026389206771377	122.63637261092744	0.0	296.0	10.51123595505618
538004627	1441066966	31.026389161378884	122.6363727759892	0.0	296.0	10.505617977528061
538004627	1441066967	31.026389114406392	122.63637294162827	0.0	296.0	10.499999999999943
538004627	1441066968	31.02638906589003	122.63637310778705	0.0	296.0	10.494382022471882
538004627	1441066969	31.026389015866012	122.63637327440797	0.0	296.0	10.488764044943764
538004627	1441066970	31.026388964370465	122.63637344143345	0.0	296.0	10.483146067415703
538004627	1441066971	31.026388911439593	122.63637360880588	0.0	296.0	10.477528089887642
538004627	1441066972	31.026388857109556	122.63637377646774	0.0	296.0	10.471910112359524
538004627	1441066973	31.02638880141651	122.63637394436138	0.0	296.0	10.466292134831463
538004627	1441066974	31.02638874439665	122.63637411242924	0.0	296.0	10.460674157303345
538004627	1441066975	31.02638868608613	122.63637428061374	0.0	296.0	10.455056179775283
538004627	1441066976	31.026388626521115	122.6363744488573	0.0	296.0	10.449438202247165
538004627	1441066977	31.02638856573779	122.6363746171023	0.0	296.0	10.443820224719047
538004627	1441066978	31.026388503772328	122.63637478529121	0.0	296.0	10.438202247190986
538004627	1441066979	31.026388440660874	122.6363749533664	0.0	296.0	10.432584269662868
538004627	1441066980	31.026388376439616	122.63637512127032	0.0	296.0	10.426966292134864
538004627	1441066981	31.026388311144718	122.63637528894535	0.0	296.0	10.421348314606746
538004627	1441066982	31.026388244812352	122.63637545633392	0.0	296.0	10.415730337078628
538004627	1441066983	31.0263881774787	122.63637562337848	0.0	296.0	10.410112359550567
538004627	1441066984	31.02638810917991	122.63637579002139	0.0	296.0	10.404494382022449
538004627	1441066985	31.026388039952177	122.63637595620511	0.0	296.0	10.398876404494331
538004627	1441066986	31.02638796983164	122.63637612187203	0.0	296.0	10.39325842696627
538004627	1441066987	31.026387898854495	122.63637628696458	0.0	296.0	10.387640449438152
538004627	1441066988	31.026387827056915	122.63637645142516	0.0	296.0	10.38202247191009
538004627	1441066989	31.026387754475042	122.6363766151962	0.0	296.0	10.37640449438203
538004627	1441066990	31.026387681145064	122.63637677822008	0.0	296.0	10.370786516853912
538004627	1441066991	31.026387607103157	122.63637694043928	0.0	296.0	10.36516853932585
538004627	1441066992	31.026387532385478	122.63637710179617	0.0	296.0	10.359550561797732
538004627	1441066993	31.026387457028207	122.6363772622332	0.0	296.0	10.353932584269671
538004627	1441066994	31.02638738106749	122.63637742169273	0.0	296.0	10.348314606741553
538004627	1441066995	31.02638730453954	122.63637758011723	0.0	296.0	10.342696629213435
538004627	1441066996	31.026387227480495	122.63637773744908	0.0	296.0	10.337078651685374
538004627	1441066997	31.026387149926524	122.63637789363074	0.0	296.0	10.331460674157256
538004627	1441066998	31.02638707191382	122.63637804860456	0.0	296.0	10.325842696629195
538004627	1441066999	31.026386993478546	122.63637820231301	0.0	296.0	10.320224719101134
538004627	1441067000	31.02638691465685	122.63637835469846	0.0	296.0	10.314606741573016
538004627	1441067001	31.026386835484924	122.63637850570339	0.0	296.0	10.308988764044955
538004627	1441067002	31.02638675599894	122.63637865527018	0.0	296.0	10.303370786516837
538004627	1441067003	31.02638667623504	122.63637880334123	0.0	296.0	10.297752808988719
538004627	1441067004	31.02638659622943	122.63637894985898	0.0	296.0	10.292134831460658
538004627	1441067005	31.026386516018263	122.63637909476581	0.0	296.0	10.28651685393254
538004627	1441067006	31.026386435637693	122.63637923800418	0.0	296.0	10.280898876404478
538004627	1441067007	31.026386355123925	122.6363793795165	0.0	296.0	10.27528089887636
538004627	1441067008	31.026386274513097	122.63637951924515	0.0	296.0	10.2696629213483
538004627	1441067009	31.0263861938414	122.63637965713258	0.0	296.0	10.264044943820238
538004627	1441067010	31.026386113145	122.6363797931212	0.0	296.0	10.25842696629212
538004627	1441067011	31.026386032460056	122.63637992715341	0.0	296.0	10.252808988764059
538004627	1441067012	31.026385951822753	122.63638005917161	0.0	296.0	10.247191011235941
538004627	1441067013	31.026385871269245	122.63638018911828	0.0	296.0	10.241573033707823
538004627	1441067014	31.02638579083572	122.6363803169358	0.0	296.0	10.235955056179762
538004627	1441067015	31.026385710558337	122.63638044256656	0.0	296.0	10.230337078651644
538004627	1441067016	31.026385630473268	122.636380565953	0.0	296.0	10.224719101123583
538004627	1441067017	31.02638555061668	122.63638068703756	0.0	296.0	10.219101123595522
538004627	1441067018	31.026385471024756	122.6363808057626	0.0	296.0	10.213483146067404
538004627	1441067019	31.02638539173365	122.6363809220706	0.0	296.0	10.207865168539342
538004627	1441067020	31.026385312779528	122.63638103590392	0.0	296.0	10.202247191011224
538004627	1441067021	31.02638523419859	122.636381147205	0.0	296.0	10.196629213483106
538004627	1441067022	31.026385156026972	122.63638125591625	0.0	296.0	10.191011235955045
538004627	1441067023	31.02638507830087	122.6363813619801	0.0	296.0	10.185393258426927
538004627	1441067024	31.026385001056425	122.63638146533894	0.0	296.0	10.179775280898866
538004627	1441067025	31.02638492432983	122.6363815659352	0.0	296.0	10.174157303370748
538004627	1441067026	31.026384848157257	122.6363816637113	0.0	296.0	10.168539325842687
538004627	1441067027	31.02638477257486	122.63638175860966	0.0	296.0	10.162921348314626
538004627	1441067028	31.026384697618823	122.63638185057268	0.0	296.0	10.157303370786508
538004627	1441067029	31.026384623325317	122.63638193954277	0.0	296.0	10.151685393258447
538004627	1441067030	31.026384549730494	122.63638202546238	0.0	296.0	10.146067415730329
538004627	1441067031	31.02638447687055	122.63638210827389	0.0	296.0	10.14044943820221
538004627	1441067032	31.026384404781616	122.63638218791974	0.0	296.0	10.13483146067415
538004627	1441067033	31.026384333499905	122.63638226434233	0.0	296.0	10.129213483146032
538004627	1441067034	31.026384263061566	122.63638233748411	0.0	296.0	10.123595505617914
538004627	1441067035	31.026384193502764	122.63638240728743	0.0	296.0	10.117977528089853
538004627	1441067036	31.026384124859682	122.63638247369474	0.0	296.0	10.112359550561791
538004627	1441067037	31.026384057168485	122.63638253664848	0.0	296.0	10.10674157303373
538004627	1441067038	31.026383990465344	122.63638259609104	0.0	296.0	10.101123595505612
538004627	1441067039	31.026383924786426	122.63638265196484	0.0	296.0	10.095505617977494
538004627	1441067040	31.026383860167904	122.63638270421228	0.0	296.0	10.089887640449433
538004627	1441067041	31.026383796645955	122.63638275277582	0.0	296.0	10.084269662921315
538004627	1441067042	31.026383734256722	122.63638279759782	0.0	296.0	10.078651685393254
538004627	1441067043	31.02638367303641	122.63638283862075	0.0	296.0	10.073033707865136
538004627	1441067044	31.026383613021174	122.63638287578698	0.0	296.0	10.067415730337075
538004627	1441067045	31.026383554247175	122.63638290903896	0.0	296.0	10.061797752809014
538004627	1441067046	31.026383496750576	122.63638293831907	0.0	296.0	10.056179775280896
538004627	1441067047	31.02638344056758	122.63638296356977	0.0	296.0	10.050561797752835
538004627	1441067048	31.026383385734345	122.63638298473344	0.0	296.0	10.044943820224717
538004627	1441067049	31.026383332287025	122.63638300175249	0.0	296.0	10.039325842696599
538004627	1441067050	31.026383280261804	122.63638301456939	0.0	296.0	10.033707865168537
538004627	1441067051	31.02638322969485	122.63638302312648	0.0	296.0	10.02808988764042
538004627	1441067052	31.02638318062234	122.63638302736624	0.0	296.0	10.022471910112301
538004627	1441067053	31.026383133080415	122.63638302723105	0.0	296.0	10.01685393258424
538004627	1441067054	31.02638308710528	122.63638302266334	0.0	296.0	10.01123595505618
538004627	1441067055	31.026383042733077	122.63638301360552	0.0	296.0	10.005617977528118
538004627	1441067056	31.026383000000003	122.63638300000001	0.0	296.0	10.0
538004627	1441067057	31.026382958935592	122.6363829818012	0.0005434782608695652	295.95108695652175	9.994565217391255
538004627	1441067058	31.02638291954296	122.63638295901146	0.0010869565217391304	295.9021739130435	9.989130434782624
538004627	1441067059	31.02638288181856	122.6363829316451	0.0016304347826086958	295.8532608695652	9.983695652173878
538004627	1441067060	31.02638284575892	122.63638289971648	0.002173913043478261	295.804347826087	9.97826086956519
538004627	1441067061	31.02638281136051	122.63638286323992	0.002717391304347826	295.7554347826087	9.972826086956502
538004627	1441067062	31.0263827786198	122.63638282222976	0.0032608695652173916	295.70652173913044	9.967391304347814
538004627	1441067063	31.02638274753329	122.63638277670033	0.0038043478260869567	295.6576086956522	9.961956521739069
538004627	1441067064	31.02638271809746	122.63638272666599	0.004347826086956522	295.60869565217394	9.956521739130437
538004627	1441067065	31.026382690308807	122.63638267214102	0.004891304347826087	295.5597826086957	9.951086956521692
538004627	1441067066	31.026382664163794	122.63638261313983	0.005434782608695652	295.5108695652174	9.94565217391306
538004627	1441067067	31.02638263965892	122.63638254967667	0.005978260869565218	295.4619565217391	9.940217391304316
538004627	1441067068	31.026382616790674	122.63638248176595	0.006521739130434783	295.4130434782609	9.934782608695627
538004627	1441067069	31.02638259555551	122.63638240942197	0.007065217391304348	295.3641304347826	9.92934782608694
538004627	1441067070	31.02638257594996	122.63638233265905	0.007608695652173913	295.3152173913044	9.923913043478251
538004627	1441067071	31.026382557970482	122.63638225149157	0.008152173913043478	295.2663043478261	9.918478260869506
538004627	1441067072	31.026382541613565	122.63638216593384	0.008695652173913044	295.2173913043478	9.913043478260875
538004627	1441067073	31.026382526875693	122.63638207600017	0.00923913043478261	295.16847826086956	9.90760869565213
538004627	1441067074	31.02638251375336	122.63638198170494	0.009782608695652175	295.1195652173913	9.902173913043498
538004627	1441067075	31.026382502243028	122.63638188306248	0.010326086956521738	295.07065217391306	9.896739130434753
538004627	1441067076	31.026382492341213	122.63638178008709	0.010869565217391304	295.0217391304348	9.891304347826065
538004627	1441067077	31.02638248404439	122.6363816727931	0.01141304347826087	294.9728260869565	9.885869565217376
538004627	1441067078	31.026382477349024	122.63638156119492	0.011956521739130435	294.9239130434783	9.880434782608688
538004627	1441067079	31.026382472251626	122.63638144530681	0.0125	294.875	9.874999999999943
538004627	1441067080	31.026382468748665	122.63638132514313	0.013043478260869566	294.82608695652175	9.869565217391312
538004627	1441067081	31.026382466836637	122.63638120071823	0.01358695652173913	294.7771739130435	9.864130434782567
538004627	1441067082	31.026382466512022	122.63638107204643	0.014130434782608696	294.7282608695652	9.858695652173935
538004627	1441067083	31.02638246777129	122.63638093914207	0.014673913043478261	294.679347826087	9.85326086956519
538004627	1441067084	31.026382470610955	122.63638080201947	0.015217391304347827	294.6304347826087	9.847826086956502
538004627	1441067085	31.02638247502748	122.636380660693	0.01576086956521739	294.58152173913044	9.842391304347814
538004627	1441067086	31.026382481017375	122.63638051517695	0.016304347826086956	294.5326086956522	9.836956521739125
538004627	1441067087	31.02638248857708	122.63638036548568	0.01684782608695652	294.48369565217394	9.83152173913038
538004627	1441067088	31.026382497703135	122.63638021163351	0.017391304347826087	294.4347826086957	9.826086956521749
538004627	1441067089	31.026382508391997	122.63638005363482	0.017934782608695653	294.38586956521743	9.820652173913004
538004627	1441067090	31.026382520640126	122.63637989150389	0.01847826086956522	294.3369565217391	9.815217391304373
538004627	1441067091	31.026382534444057	122.63637972525508	0.019021739130434784	294.2880434782609	9.809782608695627
538004627	1441067092	31.026382549800246	122.63637955490273	0.01956521739130435	294.2391304347826	9.80434782608694
538004627	1441067093	31.02638256670518	122.63637938046116	0.020108695652173915	294.1902173913043	9.798913043478251
538004627	1441067094	31.02638258515535	122.63637920194472	0.020652173913043477	294.1413043478261	9.793478260869563
538004627	1441067095	31.026382605147248	122.63637901936774	0.021195652173913043	294.0923913043478	9.788043478260818
538004627	1441067096	31.02638262667734	122.63637883274457	0.021739130434782608	294.0434782608696	9.782608695652186
538004627	1441067097	31.026382649742125	122.6363786420895	0.022282608695652174	293.9945652173913	9.777173913043441
538004627	1441067098	31.026382674338084	122.6363784474169	0.02282608695652174	293.945652173913	9.77173913043481
538004627	1441067099	31.02638270046171	122.6363782487411	0.023369565217391305	293.8967391304348	9.766304347826065
538004627	1441067100	31.026382728109457	122.63637804607643	0.02391304347826087	293.8478260869565	9.760869565217376
538004627	1441067101	31.026382757277855	122.63637783943723	0.024456521739130436	293.7989130434783	9.755434782608688
538004627	1441067102	31.026382787963342	122.63637762883785	0.025	293.75	9.75
538004627	1441067103	31.026382820162457	122.6363774142926	0.025543478260869567	293.70108695652175	9.744565217391255
538004627	1441067104	31.02638285387165	122.63637719581581	0.026086956521739132	293.6521739130435	9.739130434782624
538004627	1441067105	31.026382889087408	122.63637697342186	0.026630434782608695	293.60326086956525	9.733695652173878
538004627	1441067106	31.026382925806224	122.63637674712504	0.02717391304347826	293.55434782608694	9.728260869565247
538004627	1441067107	31.026382964024577	122.6363765169397	0.027717391304347826	293.5054347826087	9.722826086956502
538004627	1441067108	31.02638300373896	122.63637628288016	0.02826086956521739	293.45652173913044	9.717391304347814
538004627	1441067109	31.026383044945838	122.63637604496078	0.028804347826086957	293.4076086956522	9.711956521739125
538004627	1441067110	31.026383087641744	122.6363758031959	0.029347826086956522	293.35869565217394	9.706521739130437
538004627	1441067111	31.026383131823085	122.63637555759983	0.029891304347826088	293.3097826086956	9.701086956521692
538004627	1441067112	31.026383177486423	122.63637530818691	0.030434782608695653	293.26086956521743	9.69565217391306
538004627	1441067113	31.0263832246282	122.63637505497148	0.03097826086956522	293.2119565217391	9.690217391304316
538004627	1441067114	31.026383273244914	122.63637479796787	0.03152173913043478	293.16304347826093	9.684782608695684
538004627	1441067115	31.02638332333306	122.63637453719046	0.03206521739130435	293.1141304347826	9.67934782608694
538004627	1441067116	31.026383374889086	122.63637427265353	0.03260869565217391	293.0652173913043	9.673913043478251
538004627	1441067117	31.026383427909526	122.6363740043714	0.03315217391304348	293.0163043478261	9.668478260869563
538004627	1441067118	31.026383482390838	122.63637373235845	0.03369565217391304	292.9673913043478	9.663043478260875
538004627	1441067119	31.026383538329497	122.63637345662902	0.03423913043478261	292.91847826086956	9.65760869565213
538004627	1441067120	31.026383595722017	122.63637317719741	0.034782608695652174	292.8695652173913	9.652173913043498
538004627	1441067121	31.026383654564867	122.63637289407798	0.035326086956521736	292.82065217391306	9.646739130434753
538004627	1441067122	31.02638371485454	122.63637260728507	0.035869565217391305	292.7717391304348	9.641304347826122
538004627	1441067123	31.026383776587494	122.63637231683298	0.03641304347826087	292.7228260869565	9.635869565217376
538004627	1441067124	31.026383839760246	122.63637202273607	0.03695652173913044	292.67391304347825	9.630434782608688
538004627	1441067125	31.02638390436927	122.63637172500867	0.0375	292.625	9.625
538004627	1441067126	31.02638397041104	122.63637142366512	0.03804347826086957	292.57608695652175	9.619565217391312
538004627	1441067127	31.026384037882067	122.63637111871975	0.03858695652173913	292.5271739130435	9.614130434782567
538004627	1441067128	31.02638410677881	122.63637081018692	0.0391304347826087	292.47826086956525	9.608695652173935
538004627	1441067129	31.02638417709776	122.63637049808092	0.03967391304347826	292.42934782608694	9.60326086956519
538004627	1441067130	31.02638424883542	122.63637018241612	0.04021739130434783	292.38043478260875	9.597826086956559
538004627	1441067131	31.026384321988257	122.63636986320684	0.04076086956521739	292.33152173913044	9.592391304347814
538004627	1441067132	31.02638439655276	122.63636954046741	0.041304347826086954	292.2826086956522	9.586956521739125
538004627	1441067133	31.02638447252542	122.6363692142122	0.04184782608695652	292.23369565217394	9.581521739130437
538004627	1441067134	31.02638454990271	122.63636888445548	0.042391304347826085	292.1847826086956	9.576086956521749
538004627	1441067135	31.02638462868112	122.63636855121165	0.042934782608695654	292.13586956521743	9.570652173913004
538004627	1441067136	31.026384708857144	122.636368214495	0.043478260869565216	292.0869565217391	9.565217391304373
538004627	1441067137	31.026384790427258	122.63636787431989	0.044021739130434785	292.0380434782609	9.559782608695627
538004627	1441067138	31.026384873387943	122.63636753070065	0.04456521739130435	291.9891304347826	9.554347826086996
538004627	1441067139	31.02638495773571	122.63636718365163	0.045108695652173916	291.9402173913044	9.548913043478251
538004627	1441067140	31.02638504346701	122.63636683318713	0.04565217391304348	291.8913043478261	9.543478260869563
538004627	1441067141	31.02638513057835	122.63636647932151	0.04619565217391305	291.8423913043478	9.538043478260875
538004627	1441067142	31.02638521906619	122.63636612206909	0.04673913043478261	291.79347826086956	9.532608695652186
538004627	1441067143	31.02638530892705	122.63636576144424	0.04728260869565217	291.7445652173913	9.527173913043441
538004627	1441067144	31.026385400157388	122.63636539746123	0.04782608695652174	291.69565217391306	9.52173913043481
538004627	1441067145	31.02638549275371	122.63636503013447	0.0483695652173913	291.6467391304348	9.516304347826065
538004627	1441067146	31.026385586712486	122.63636465947825	0.04891304347826087	291.59782608695656	9.510869565217433
538004627	1441067147	31.026385682030206	122.6363642855069	0.049456521739130434	291.54891304347825	9.505434782608688
538004627	1441067148	31.026385778703347	122.6363639082348	0.05	291.5	9.5
538004627	1441067149	31.0263858767284	122.63636352767624	0.050543478260869565	291.45108695652175	9.494565217391312
538004627	1441067150	31.026385976101853	122.63636314384554	0.051086956521739134	291.40217391304344	9.489130434782567
538004627	1441067151	31.02638607682019	122.63636275675711	0.051630434782608696	291.35326086956525	9.483695652173878
538004627	1441067152	31.0263861788799	122.63636236642522	0.052173913043478265	291.30434782608694	9.47826086956519
538004627	1441067153	31.026386282277475	122.63636197286424	0.05271739130434783	291.25543478260875	9.472826086956502
538004627	1441067154	31.026386387009367	122.63636157608846	0.05326086956521739	291.20652173913044	9.467391304347814
538004627	1441067155	31.02638649307209	122.63636117611229	0.05380434782608696	291.1576086956522	9.461956521739125
538004627	1441067156	31.02638660046213	122.63636077294998	0.05434782608695652	291.10869565217394	9.45652173913038
538004627	1441067157	31.02638670917595	122.63636036661593	0.05489130434782609	291.0597826086956	9.451086956521749
538004627	1441067158	31.026386819210057	122.63635995712445	0.05543478260869565	291.01086956521743	9.445652173913004
538004627	1441067159	31.026386930560932	122.63635954448988	0.05597826086956522	290.9619565217391	9.440217391304373
538004627	1441067160	31.02638704322506	122.63635912872653	0.05652173913043478	290.9130434782609	9.434782608695627
538004627	1441067161	31.026387157198915	122.63635870984876	0.05706521739130435	290.8641304347826	9.42934782608694
538004627	1441067162	31.026387272478978	122.63635828787092	0.057608695652173914	290.8152173913044	9.423913043478251
538004627	1441067163	31.026387389061757	122.63635786280732	0.058152173913043476	290.76630434782606	9.418478260869563
538004627	1441067164	31.026387506943724	122.63635743467232	0.058695652173913045	290.71739130434787	9.413043478260818
538004627	1441067165	31.026387626121366	122.63635700348019	0.05923913043478261	290.66847826086956	9.407608695652186
538004627	1441067166	31.02638774659116	122.63635656924535	0.059782608695652176	290.6195652173913	9.402173913043441
538004627	1441067167	31.026387868349605	122.63635613198208	0.06032608695652174	290.57065217391306	9.39673913043481
538004627	1441067168	31.026387991393186	122.63635569170474	0.06086956521739131	290.52173913043475	9.391304347826065
538004627	1441067169	31.026388115718365	122.63635524842768	0.06141304347826087	290.47282608695656	9.385869565217376
538004627	1441067170	31.026388241321662	122.63635480216517	0.06195652173913044	290.42391304347825	9.380434782608688
538004627	1441067171	31.026388368199537	122.63635435293162	0.0625	290.37500000000006	9.375
538004627	1441067172	31.026388496348485	122.63635390074131	0.06304347826086956	290.32608695652175	9.369565217391255
538004627	1441067173	31.026388625764984	122.63635344560862	0.06358695652173914	290.27717391304344	9.364130434782624
538004627	1441067174	31.026388756445527	122.63635298754784	0.0641304347826087	290.22826086956525	9.358695652173878
538004627	1441067175	31.026388888386588	122.63635252657335	0.06467391304347826	290.17934782608694	9.353260869565247
538004627	1441067176	31.02638902158467	122.63635206269946	0.06521739130434782	290.1304347826087	9.347826086956502
538004627	1441067177	31.026389156036224	122.63635159594048	0.06576086956521739	290.08152173913044	9.342391304347814
538004627	1441067178	31.02638929173778	122.6363511263108	0.06630434782608696	290.0326086956522	9.336956521739125
538004627	1441067179	31.026389428685796	122.63635065382475	0.06684782608695652	289.98369565217394	9.331521739130437
538004627	1441067180	31.02638956687677	122.6363501784966	0.06739130434782609	289.9347826086957	9.326086956521692
538004627	1441067181	31.02638970630717	122.63634970034076	0.06793478260869565	289.8858695652174	9.32065217391306
538004627	1441067182	31.026389846973494	122.63634921937151	0.06847826086956522	289.8369565217391	9.315217391304316
538004627	1441067183	31.02638998887223	122.6363487356032	0.06902173913043479	289.7880434782609	9.309782608695684
538004627	1441067184	31.026390131999843	122.63634824905022	0.06956521739130435	289.7391304347826	9.30434782608694
538004627	1441067185	31.026390276352842	122.63634775972682	0.07010869565217391	289.6902173913044	9.298913043478251
538004627	1441067186	31.0263904219277	122.63634726764741	0.07065217391304347	289.64130434782606	9.293478260869563
538004627	1441067187	31.026390568720903	122.63634677282624	0.07119565217391305	289.59239130434787	9.288043478260875
538004627	1441067188	31.02639071672893	122.63634627527773	0.07173913043478261	289.54347826086956	9.28260869565213
538004627	1441067189	31.02639086594828	122.63634577501617	0.07228260869565217	289.4945652173913	9.277173913043498
538004627	1441067190	31.026391016375445	122.63634527205592	0.07282608695652174	289.44565217391306	9.271739130434753
538004627	1441067191	31.02639116800688	122.6363447664113	0.07336956521739131	289.39673913043475	9.266304347826122
538004627	1441067192	31.026391320839085	122.63634425809661	0.07391304347826087	289.34782608695656	9.260869565217376
538004627	1441067193	31.02639147486855	122.63634374712626	0.07445652173913044	289.29891304347825	9.255434782608688
538004627	1441067194	31.026391630091762	122.63634323351451	0.075	289.25	9.25
538004627	1441067195	31.026391786505197	122.63634271727575	0.07554347826086956	289.20108695652175	9.244565217391312
538004627	1441067196	31.02639194410533	122.63634219842432	0.07608695652173914	289.1521739130435	9.239130434782567
538004627	1441067197	31.026392102888693	122.6363416769745	0.0766304347826087	289.10326086956525	9.233695652173935
538004627	1441067198	31.02639226285171	122.63634115294064	0.07717391304347826	289.05434782608694	9.22826086956519
538004627	1441067199	31.026392423990902	122.63634062633713	0.07771739130434782	289.0054347826087	9.222826086956559
538004627	1441067200	31.026392586302748	122.63634009717825	0.0782608695652174	288.95652173913044	9.217391304347814
538004627	1441067201	31.02639274978374	122.63633956547835	0.07880434782608696	288.9076086956522	9.211956521739125
538004627	1441067202	31.026392914430343	122.63633903125175	0.07934782608695652	288.85869565217394	9.206521739130437
538004627	1441067203	31.02639308023905	122.63633849451284	0.07989130434782608	288.8097826086957	9.201086956521749
538004627	1441067204	31.026393247206357	122.63633795527588	0.08043478260869566	288.7608695652174	9.195652173913004
538004627	1441067205	31.026393415328734	122.63633741355525	0.08097826086956522	288.7119565217392	9.190217391304373
538004627	1441067206	31.02639358460269	122.63633686936531	0.08152173913043478	288.6630434782609	9.184782608695627
538004627	1441067207	31.02639375502467	122.63633632272033	0.08206521739130435	288.61413043478257	9.179347826086996
538004627	1441067208	31.026393926591197	122.63633577363468	0.08260869565217391	288.5652173913044	9.173913043478251
538004627	1441067209	31.02639409929875	122.63633522212271	0.08315217391304348	288.51630434782606	9.168478260869563
538004627	1441067210	31.026394273143787	122.6363346681987	0.08369565217391305	288.46739130434787	9.163043478260875
538004627	1441067211	31.026394448122815	122.63633411187705	0.08423913043478261	288.41847826086956	9.157608695652186
538004627	1441067212	31.026394624232328	122.63633355317205	0.08478260869565217	288.3695652173913	9.152173913043441
538004627	1441067213	31.02639480146879	122.63633299209809	0.08532608695652175	288.32065217391306	9.14673913043481
538004627	1441067214	31.02639497982869	122.63633242866943	0.08586956521739131	288.2717391304348	9.141304347826065
538004627	1441067215	31.02639515930853	122.63633186290046	0.08641304347826087	288.22282608695656	9.135869565217433
538004627	1441067216	31.026395339904777	122.63633129480549	0.08695652173913043	288.17391304347825	9.130434782608688
538004627	1441067217	31.026395521613942	122.63633072439889	0.0875	288.125	9.125
538004627	1441067218	31.026395704432474	122.63633015169492	0.08804347826086957	288.07608695652175	9.119565217391312
538004627	1441067219	31.026395888356866	122.636329576708	0.08858695652173913	288.0271739130435	9.114130434782624
538004627	1441067220	31.026396073383623	122.6363289994524	0.0891304347826087	287.9782608695652	9.108695652173878
538004627	1441067221	31.026396259509212	122.63632841994252	0.08967391304347826	287.929347826087	9.103260869565247
538004627	1441067222	31.02639644673012	122.63632783819263	0.09021739130434783	287.8804347826087	9.097826086956502
538004627	1441067223	31.026396635042857	122.6363272542171	0.0907608695652174	287.83152173913044	9.09239130434787
538004627	1441067224	31.026396824443882	122.63632666803025	0.09130434782608696	287.7826086956522	9.086956521739125
538004627	1441067225	31.02639701492967	122.63632607964644	0.09184782608695652	287.7336956521739	9.081521739130437
538004627	1441067226	31.026397206496743	122.63632548908001	0.0923913043478261	287.6847826086957	9.076086956521749
538004627	1441067227	31.02639739914154	122.63632489634524	0.09293478260869566	287.6358695652174	9.07065217391306
538004627	1441067228	31.0263975928606	122.63632430145651	0.09347826086956522	287.5869565217392	9.065217391304316
538004627	1441067229	31.02639778765036	122.63632370442812	0.09402173913043478	287.5380434782609	9.059782608695684
538004627	1441067230	31.02639798350732	122.63632310527447	0.09456521739130434	287.4891304347826	9.05434782608694
538004627	1441067231	31.026398180427993	122.63632250400984	0.09510869565217392	287.4402173913044	9.048913043478308
538004627	1441067232	31.026398378408825	122.63632190064857	0.09565217391304348	287.39130434782606	9.043478260869563
538004627	1441067233	31.026398577446315	122.63632129520501	0.09619565217391304	287.3423913043478	9.038043478260875
538004627	1441067234	31.026398777536958	122.63632068769348	0.0967391304347826	287.29347826086956	9.032608695652186
538004627	1441067235	31.026398978677225	122.63632007812835	0.09728260869565218	287.2445652173913	9.027173913043498
538004627	1441067236	31.02639918086361	122.63631946652391	0.09782608695652174	287.19565217391306	9.021739130434753
538004627	1441067237	31.026399384092603	122.63631885289455	0.0983695652173913	287.1467391304348	9.016304347826122
538004627	1441067238	31.02639958836066	122.63631823725451	0.09891304347826087	287.0978260869565	9.010869565217376
538004627	1441067239	31.026399793664293	122.63631761961823	0.09945652173913043	287.0489130434783	9.005434782608745
538004627	1441067240	31.0264	122.63631699999999	0.1	287.0	9.0
538004627	1441067241	31.02640020736128	122.63631637841902	0.09943181818181819	287.0	9.034090909090935
538004627	1441067242	31.026400415729793	122.63631575491416	0.09886363636363638	287.0	9.068181818181813
538004627	1441067243	31.026400625084314	122.63631512952904	0.09829545454545455	287.0	9.102272727272748
538004627	1441067244	31.026400835403525	122.6363145023074	0.09772727272727273	287.0	9.136363636363626
538004627	1441067245	31.02640104666617	122.63631387329292	0.09715909090909092	287.0	9.170454545454561
538004627	1441067246	31.026401258850942	122.63631324252928	0.0965909090909091	287.0	9.204545454545439
538004627	1441067247	31.026401471936573	122.63631261006019	0.09602272727272727	287.0	9.238636363636374
538004627	1441067248	31.026401685901778	122.63631197592933	0.09545454545454546	287.0	9.272727272727252
538004627	1441067249	31.02640190072529	122.6363113401804	0.09488636363636364	287.0	9.306818181818187
538004627	1441067250	31.02640211638582	122.63631070285709	0.09431818181818183	287.0	9.340909090909065
538004627	1441067251	31.0264023328621	122.63631006400311	0.09375	287.0	9.375
538004627	1441067252	31.026402550132822	122.63630942366214	0.09318181818181819	287.0	9.409090909090935
538004627	1441067253	31.026402768176734	122.63630878187786	0.09261363636363637	287.0	9.443181818181813
538004627	1441067254	31.026402986972528	122.63630813869398	0.09204545454545456	287.0	9.477272727272748
538004627	1441067255	31.026403206498962	122.6363074941542	0.09147727272727273	287.0	9.511363636363626
538004627	1441067256	31.02640342673472	122.63630684830218	0.09090909090909091	287.0	9.545454545454561
538004627	1441067257	31.026403647658537	122.63630620118164	0.0903409090909091	287.0	9.579545454545439
538004627	1441067258	31.026403869249137	122.63630555283625	0.08977272727272728	287.0	9.613636363636374
538004627	1441067259	31.02640409148524	122.63630490330976	0.08920454545454545	287.0	9.647727272727252
538004627	1441067260	31.026404314345555	122.6363042526458	0.08863636363636364	287.0	9.681818181818187
538004627	1441067261	31.02640453780881	122.6363036008881	0.08806818181818182	287.0	9.715909090909065
538004627	1441067262	31.026404761853716	122.63630294808031	0.08750000000000001	287.0	9.75
538004627	1441067263	31.026404986459003	122.63630229426617	0.08693181818181818	287.0	9.784090909090935
538004627	1441067264	31.02640521160339	122.63630163948936	0.08636363636363636	287.0	9.818181818181813
538004627	1441067265	31.02640543726559	122.63630098379359	0.08579545454545455	287.0	9.852272727272748
538004627	1441067266	31.02640566342433	122.6363003272225	0.08522727272727273	287.0	9.886363636363626
538004627	1441067267	31.026405890058317	122.6362996698198	0.0846590909090909	287.0	9.920454545454561
538004627	1441067268	31.02640611714629	122.63629901162923	0.08409090909090909	287.0	9.954545454545439
538004627	1441067269	31.026406344666963	122.63629835269442	0.08352272727272728	287.0	9.988636363636374
538004627	1441067270	31.026406572599047	122.63629769305915	0.08295454545454546	287.0	10.022727272727252
538004627	1441067271	31.026406800921265	122.636297032767	0.08238636363636365	287.0	10.056818181818187
538004627	1441067272	31.026407029612333	122.63629637186175	0.08181818181818182	287.0	10.090909090909122
538004627	1441067273	31.026407258651	122.63629571038705	0.08125	287.0	10.125
538004627	1441067274	31.026407488015952	122.6362950483866	0.08068181818181819	287.0	10.159090909090935
538004627	1441067275	31.026407717685917	122.63629438590411	0.08011363636363636	287.0	10.193181818181813
538004627	1441067276	31.026407947639616	122.63629372298327	0.07954545454545454	287.0	10.227272727272748
538004627	1441067277	31.02640817785577	122.63629305966775	0.07897727272727273	287.0	10.261363636363626
538004627	1441067278	31.026408408313102	122.63629239600124	0.07840909090909091	287.0	10.295454545454561
538004627	1441067279	31.026408638990343	122.63629173202747	0.0778409090909091	287.0	10.329545454545439
538004627	1441067280	31.026408869866177	122.63629106779014	0.07727272727272727	287.0	10.363636363636374
538004627	1441067281	31.026409100919352	122.63629040333288	0.07670454545454546	287.0	10.397727272727252
538004627	1441067282	31.02640933212859	122.63628973869943	0.07613636363636364	287.0	10.431818181818187
538004627	1441067283	31.026409563472605	122.63628907393348	0.07556818181818181	287.0	10.465909090909122
538004627	1441067284	31.0264097949301	122.6362884090787	0.075	287.0	10.5
538004627	1441067285	31.026410026479823	122.63628774417882	0.07443181818181818	287.0	10.534090909090935
538004627	1441067286	31.02641025810048	122.63628707927752	0.07386363636363637	287.0	10.568181818181813
538004627	1441067287	31.026410489770786	122.63628641441846	0.07329545454545455	287.0	10.602272727272748
538004627	1441067288	31.026410721469468	122.63628574964537	0.07272727272727272	287.0	10.636363636363626
538004627	1441067289	31.026410953175237	122.63628508500193	0.07215909090909091	287.0	10.670454545454561
538004627	1441067290	31.02641118486683	122.63628442053181	0.0715909090909091	287.0	10.704545454545439
538004627	1441067291	31.026411416522958	122.63628375627877	0.07102272727272728	287.0	10.738636363636374
538004627	1441067292	31.026411648122345	122.63628309228643	0.07045454545454546	287.0	10.772727272727309
538004627	1441067293	31.026411879643685	122.63628242859853	0.06988636363636364	287.0	10.806818181818187
538004627	1441067294	31.026412111065742	122.63628176525874	0.06931818181818182	287.0	10.840909090909122
538004627	1441067295	31.0264123423672	122.63628110231076	0.06875	287.0	10.875
538004627	1441067296	31.026412573526787	122.6362804397983	0.06818181818181818	287.0	10.909090909090935
538004627	1441067297	31.026412804523243	122.636279777765	0.06761363636363636	287.0	10.943181818181813
538004627	1441067298	31.026413035335256	122.63627911625461	0.06704545454545455	287.0	10.977272727272748
538004627	1441067299	31.026413265941578	122.63627845531083	0.06647727272727272	287.0	11.011363636363626
538004627	1441067300	31.026413496320906	122.63627779497729	0.06590909090909092	287.0	11.045454545454561
538004627	1441067301	31.02641372645197	122.6362771352977	0.06534090909090909	287.0	11.079545454545439
538004627	1441067302	31.026413956313483	122.63627647631581	0.06477272727272727	287.0	11.113636363636374
538004627	1441067303	31.026414185884175	122.63627581807526	0.06420454545454546	287.0	11.147727272727309
538004627	1441067304	31.02641441514275	122.63627516061977	0.06363636363636363	287.0	11.181818181818187
538004627	1441067305	31.026414644067945	122.63627450399302	0.06306818181818183	287.0	11.215909090909122
538004627	1441067306	31.02641487263848	122.63627384823867	0.0625	287.0	11.25
538004627	1441067307	31.02641510083305	122.63627319340047	0.061931818181818185	287.0	11.284090909090935
538004627	1441067308	31.0264153286304	122.6362725395221	0.06136363636363636	287.0	11.318181818181813
538004627	1441067309	31.026415556009233	122.63627188664722	0.06079545454545455	287.0	11.352272727272748
538004627	1441067310	31.0264157829483	122.63627123481956	0.060227272727272727	287.0	11.386363636363626
538004627	1441067311	31.026416009426292	122.6362705840828	0.05965909090909091	287.0	11.420454545454561
538004627	1441067312	31.02641623542194	122.63626993448064	0.05909090909090909	287.0	11.454545454545439
538004627	1441067313	31.026416460913943	122.63626928605673	0.058522727272727275	287.0	11.488636363636374
538004627	1441067314	31.02641668588105	122.63626863885482	0.05795454545454545	287.0	11.522727272727309
538004627	1441067315	31.02641691030197	122.63626799291859	0.05738636363636364	287.0	11.556818181818187
538004627	1441067316	31.026417134155416	122.63626734829174	0.056818181818181816	287.0	11.590909090909122
538004627	1441067317	31.026417357420122	122.6362667050179	0.05625	287.0	11.625
538004627	1441067318	31.0264175800748	122.63626606314085	0.05568181818181818	287.0	11.659090909090935
538004627	1441067319	31.02641780209816	122.63626542270421	0.055113636363636365	287.0	11.693181818181813
538004627	1441067320	31.02641802346894	122.63626478375174	0.05454545454545454	287.0	11.727272727272748
538004627	1441067321	31.02641824416584	122.63626414632708	0.05397727272727273	287.0	11.761363636363626
538004627	1441067322	31.026418464167598	122.63626351047395	0.053409090909090906	287.0	11.795454545454561
538004627	1441067323	31.026418683452928	122.63626287623603	0.05284090909090909	287.0	11.829545454545496
538004627	1441067324	31.026418902000557	122.63626224365703	0.05227272727272727	287.0	11.863636363636374
538004627	1441067325	31.02641911978919	122.63626161278063	0.051704545454545454	287.0	11.897727272727309
538004627	1441067326	31.026419336797552	122.6362609836505	0.05113636363636363	287.0	11.931818181818187
538004627	1441067327	31.026419553004377	122.63626035631039	0.05056818181818182	287.0	11.965909090909122
538004627	1441067328	31.026419768388365	122.63625973080396	0.049999999999999996	287.0	11.999999999999943
538004627	1441067329	31.026419982928243	122.6362591071749	0.04943181818181818	287.0	12.034090909090878
538004627	1441067330	31.02642019660272	122.63625848546688	0.04886363636363636	287.0	12.068181818181756
538004627	1441067331	31.026420409390543	122.63625786572366	0.048295454545454544	287.0	12.102272727272691
538004627	1441067332	31.026420621270407	122.63625724798888	0.04772727272727272	287.0	12.136363636363626
538004627	1441067333	31.026420832221046	122.63625663230624	0.04715909090909091	287.0	12.170454545454504
538004627	1441067334	31.026421042221184	122.63625601871944	0.046590909090909086	287.0	12.204545454545439
538004627	1441067335	31.026421251249527	122.63625540727217	0.04602272727272727	287.0	12.238636363636317
538004627	1441067336	31.026421459284798	122.63625479800814	0.045454545454545456	287.0	12.272727272727252
538004627	1441067337	31.026421666305716	122.63625419097102	0.044886363636363634	287.0	12.30681818181813
538004627	1441067338	31.026421872291014	122.63625358620452	0.04431818181818182	287.0	12.340909090909065
538004627	1441067339	31.026422077219394	122.63625298375233	0.04375	287.0	12.374999999999943
538004627	1441067340	31.02642228106959	122.63625238365812	0.04318181818181818	287.0	12.409090909090878
538004627	1441067341	31.026422483820312	122.63625178596561	0.04261363636363636	287.0	12.443181818181813
538004627	1441067342	31.026422685450292	122.6362511907185	0.042045454545454546	287.0	12.477272727272691
538004627	1441067343	31.02642288593823	122.63625059796043	0.041477272727272724	287.0	12.511363636363626
538004627	1441067344	31.026423085262866	122.63625000773514	0.04090909090909091	287.0	12.545454545454504
538004627	1441067345	31.026423283402913	122.63624942008634	0.04034090909090909	287.0	12.579545454545439
538004627	1441067346	31.026423480337083	122.63624883505769	0.03977272727272727	287.0	12.613636363636317
538004627	1441067347	31.026423676044104	122.63624825269288	0.03920454545454545	287.0	12.647727272727252
538004627	1441067348	31.026423870502704	122.63624767303563	0.038636363636363635	287.0	12.68181818181813
538004627	1441067349	31.026424063691586	122.6362470961296	0.038068181818181814	287.0	12.715909090909065
538004627	1441067350	31.026424255589475	122.63624652201851	0.03749999999999999	287.0	12.749999999999943
538004627	1441067351	31.026424446175106	122.63624595074603	0.03693181818181818	287.0	12.784090909090878
538004627	1441067352	31.02642463542718	122.63624538235587	0.03636363636363636	287.0	12.818181818181813
538004627	1441067353	31.026424823324415	122.63624481689175	0.03579545454545455	287.0	12.852272727272691
538004627	1441067354	31.02642500984555	122.63624425439728	0.03522727272727272	287.0	12.886363636363626
538004627	1441067355	31.02642519496929	122.63624369491625	0.0346590909090909	287.0	12.920454545454504
538004627	1441067356	31.02642537867436	122.63624313849228	0.03409090909090909	287.0	12.954545454545439
538004627	1441067357	31.026425560939476	122.63624258516909	0.033522727272727273	287.0	12.988636363636317
538004627	1441067358	31.026425741743367	122.63624203499039	0.032954545454545445	287.0	13.022727272727252
538004627	1441067359	31.02642592106473	122.63624148799985	0.03238636363636363	287.0	13.05681818181813
538004627	1441067360	31.026426098882325	122.6362409442412	0.031818181818181815	287.0	13.090909090909065
538004627	1441067361	31.026426275174835	122.63624040375805	0.03125	287.0	13.124999999999943
538004627	1441067362	31.026426449921004	122.63623986659418	0.03068181818181817	287.0	13.159090909090878
538004627	1441067363	31.02642662309955	122.63623933279324	0.030113636363636356	287.0	13.193181818181813
538004627	1441067364	31.02642679468917	122.63623880239895	0.02954545454545454	287.0	13.227272727272691
538004627	1441067365	31.026426964668595	122.63623827545496	0.028977272727272727	287.0	13.261363636363626
538004627	1441067366	31.026427133016558	122.63623775200502	0.028409090909090898	287.0	13.295454545454504
538004627	1441067367	31.026427299711763	122.63623723209277	0.027840909090909083	287.0	13.329545454545439
538004627	1441067368	31.026427464732947	122.63623671576192	0.027272727272727268	287.0	13.363636363636317
538004627	1441067369	31.02642762805882	122.63623620305619	0.026704545454545453	287.0	13.397727272727252
538004627	1441067370	31.026427789668094	122.63623569401925	0.026136363636363638	287.0	13.43181818181813
538004627	1441067371	31.02642794953949	122.63623518869478	0.02556818181818181	287.0	13.465909090909065
538004627	1441067372	31.026428107651746	122.6362346871265	0.024999999999999994	287.0	13.5
538004627	1441067373	31.026428263983572	122.63623418935809	0.02443181818181818	287.0	13.534090909090878
538004627	1441067374	31.026428418513685	122.63623369543323	0.023863636363636365	287.0	13.568181818181813
538004627	1441067375	31.026428571220805	122.63623320539564	0.023295454545454536	287.0	13.602272727272691
538004627	1441067376	31.02642872208364	122.636232719289	0.02272727272727272	287.0	13.636363636363626
538004627	1441067377	31.02642887108094	122.636232237157	0.022159090909090906	287.0	13.670454545454504
538004627	1441067378	31.02642901819141	122.63623175904333	0.02159090909090909	287.0	13.704545454545439
538004627	1441067379	31.026429163393768	122.63623128499171	0.021022727272727262	287.0	13.738636363636317
538004627	1441067380	31.026429306666714	122.63623081504579	0.020454545454545447	287.0	13.772727272727252
538004627	1441067381	31.026429447989013	122.63623034924932	0.019886363636363633	287.0	13.80681818181813
538004627	1441067382	31.02642958733935	122.63622988764595	0.019318181818181818	287.0	13.840909090909065
538004627	1441067383	31.026429724696463	122.63622943027936	0.01874999999999999	287.0	13.875
538004627	1441067384	31.026429860039045	122.63622897719327	0.018181818181818174	287.0	13.909090909090878
538004627	1441067385	31.026429993345843	122.63622852843137	0.01761363636363636	287.0	13.943181818181813
538004627	1441067386	31.02643012459558	122.63622808403738	0.017045454545454544	287.0	13.977272727272691
538004627	1441067387	31.026430253766957	122.63622764405494	0.016477272727272715	287.0	14.011363636363626
538004627	1441067388	31.026430380838693	122.63622720852777	0.0159090909090909	287.0	14.045454545454504
538004627	1441067389	31.02643050578953	122.63622677749956	0.015340909090909086	287.0	14.079545454545439
538004627	1441067390	31.026430628598177	122.636226351014	0.01477272727272727	287.0	14.113636363636317
538004627	1441067391	31.02643074924334	122.63622592911479	0.014204545454545442	287.0	14.147727272727252
538004627	1441067392	31.02643086770376	122.63622551184564	0.013636363636363627	287.0	14.181818181818187
538004627	1441067393	31.026430983958143	122.63622509925021	0.013068181818181812	287.0	14.215909090909065
538004627	1441067394	31.02643109798522	122.63622469137219	0.012499999999999997	287.0	14.25
538004627	1441067395	31.02643120976369	122.6362242882553	0.011931818181818168	287.0	14.284090909090878
538004627	1441067396	31.026431319272312	122.63622388994325	0.011363636363636354	287.0	14.318181818181813
538004627	1441067397	31.026431426489765	122.63622349647969	0.010795454545454539	287.0	14.352272727272691
538004627	1441067398	31.02643153139479	122.63622310790831	0.010227272727272724	287.0	14.386363636363626
538004627	1441067399	31.02643163396609	122.63622272427284	0.009659090909090895	287.0	14.420454545454504
538004627	1441067400	31.026431734182413	122.63622234561696	0.00909090909090908	287.0	14.454545454545439
538004627	1441067401	31.026431832022457	122.63622197198436	0.008522727272727265	287.0	14.488636363636317
538004627	1441067402	31.02643192746494	122.63622160341873	0.00795454545454545	287.0	14.522727272727252
538004627	1441067403	31.02643202048861	122.63622123996375	0.007386363636363635	287.0	14.556818181818187
538004627	1441067404	31.026432111072157	122.63622088166314	0.006818181818181807	287.0	14.590909090909065
538004627	1441067405	31.026432199194314	122.63622052856057	0.006249999999999992	287.0	14.625
538004627	1441067406	31.026432284833778	122.63622018069975	0.005681818181818177	287.0	14.659090909090878
538004627	1441067407	31.026432367969317	122.63621983812436	0.005113636363636362	287.0	14.693181818181813
538004627	1441067408	31.026432448579616	122.63621950087811	0.004545454545454533	287.0	14.727272727272691
538004627	1441067409	31.026432526643397	122.63621916900469	0.003977272727272718	287.0	14.761363636363626
538004627	1441067410	31.02643260213939	122.6362188425478	0.0034090909090909033	287.0	14.795454545454504
538004627	1441067411	31.026432675046305	122.63621852155109	0.0028409090909090884	287.0	14.829545454545439
538004627	1441067412	31.02643274534288	122.6362182060583	0.0022727272727272596	287.0	14.863636363636317
538004627	1441067413	31.02643281300781	122.6362178961131	0.0017045454545454447	287.0	14.897727272727252
538004627	1441067414	31.026432878019822	122.63621759175918	0.0011363636363636298	287.0	14.931818181818187
538004627	1441067415	31.02643294035765	122.63621729304026	0.0005681818181818149	287.0	14.965909090909065
538004627	1441067416	31.026433	122.636217	-1.3877787807814457e-17	287.0	15.0
538004627	1441067417	31.026433056934824	122.63621671266512	0.0	286.93989071038254	15.0
538004627	1441067418	31.02643311118699	122.6362164309941	0.0	286.879781420765	15.0
538004627	1441067419	31.026433162790607	122.63621615492853	0.0	286.81967213114757	15.0
538004627	1441067420	31.02643321177973	122.63621588440996	0.0	286.75956284153006	15.0
538004627	1441067421	31.026433258188487	122.6362156193799	0.0	286.6994535519126	15.0
538004627	1441067422	31.026433302050958	122.63621535977992	0.0	286.6393442622951	15.0
538004627	1441067423	31.02643334340124	122.63621510555151	0.0	286.5792349726776	15.0
538004627	1441067424	31.026433382273428	122.63621485663624	0.0	286.5191256830601	15.0
538004627	1441067425	31.026433418701604	122.63621461297565	0.0	286.4590163934426	15.0
538004627	1441067426	31.02643345271989	122.63621437451125	0.0	286.39890710382514	15.0
538004627	1441067427	31.02643348436235	122.63621414118461	0.0	286.3387978142076	15.0
538004627	1441067428	31.0264335136631	122.63621391293725	0.0	286.27868852459017	15.0
538004627	1441067429	31.026433540656214	122.63621368971073	0.0	286.21857923497265	15.0
538004627	1441067430	31.026433565375797	122.63621347144657	0.0	286.1584699453552	15.0
538004627	1441067431	31.02643358785596	122.63621325808629	0.0	286.0983606557377	15.0
538004627	1441067432	31.02643360813076	122.63621304957145	0.0	286.0382513661202	15.0
538004627	1441067433	31.026433626234326	122.6362128458436	0.0	285.9781420765027	15.0
538004627	1441067434	31.026433642200722	122.63621264684423	0.0	285.91803278688525	15.0
538004627	1441067435	31.026433656064064	122.63621245251493	0.0	285.85792349726773	15.0
538004627	1441067436	31.02643366785844	122.63621226279724	0.0	285.7978142076503	15.0
538004627	1441067437	31.02643367761792	122.63621207763265	0.0	285.73770491803276	15.0
538004627	1441067438	31.02643368537665	122.63621189696272	0.0	285.6775956284153	15.0
538004627	1441067439	31.02643369116868	122.636211720729	0.0	285.6174863387978	15.0
538004627	1441067440	31.026433695028118	122.636211548873	0.0	285.55737704918033	15.0
538004627	1441067441	31.02643369698906	122.63621138133632	0.0	285.4972677595628	15.0
538004627	1441067442	31.0264336970856	122.63621121806041	0.0	285.43715846994536	15.0
538004627	1441067443	31.026433695351834	122.63621105898689	0.0	285.37704918032784	15.0
538004627	1441067444	31.026433691821847	122.63621090405725	0.0	285.3169398907104	15.0
538004627	1441067445	31.026433686529735	122.63621075321304	0.0	285.2568306010929	15.0
538004627	1441067446	31.026433679509594	122.63621060639578	0.0	285.1967213114754	15.0
538004627	1441067447	31.02643367079553	122.63621046354702	0.0	285.13661202185796	15.0
538004627	1441067448	31.02643366042161	122.63621032460833	0.0	285.07650273224044	15.0
538004627	1441067449	31.026433648421957	122.6362101895212	0.0	285.016393442623	15.0
538004627	1441067450	31.026433634830646	122.63621005822718	0.0	284.95628415300547	15.0
538004627	1441067451	31.02643361968178	122.63620993066783	0.0	284.896174863388	15.0
538004627	1441067452	31.026433603009444	122.63620980678469	0.0	284.8360655737705	15.0
538004627	1441067453	31.026433584847727	122.63620968651927	0.0	284.77595628415304	15.0
538004627	1441067454	31.026433565230757	122.63620956981309	0.0	284.7158469945355	15.0
538004627	1441067455	31.026433544192596	122.63620945660776	0.0	284.65573770491807	15.0
538004627	1441067456	31.026433521767338	122.63620934684474	0.0	284.59562841530055	15.0
538004627	1441067457	31.026433497989103	122.6362092404656	0.0	284.5355191256831	15.0
538004627	1441067458	31.026433472891945	122.63620913741192	0.0	284.4754098360656	15.0
538004627	1441067459	31.026433446509994	122.63620903762518	0.0	284.4153005464481	15.0
538004627	1441067460	31.02643341887733	122.63620894104692	0.0	284.3551912568306	15.0
538004627	1441067461	31.02643339002804	122.63620884761872	0.0	284.29508196721315	15.0
538004627	1441067462	31.026433359996222	122.63620875728205	0.0	284.23497267759564	15.0
538004627	1441067463	31.02643332881598	122.63620866997853	0.0	284.1748633879782	15.0
538004627	1441067464	31.026433296521393	122.63620858564963	0.0	284.11475409836066	15.0
538004627	1441067465	31.02643326314658	122.63620850423695	0.0	284.0546448087432	15.0
538004627	1441067466	31.02643322872561	122.63620842568196	0.0	283.9945355191257	15.0
538004627	1441067467	31.026433193292583	122.63620834992622	0.0	283.93442622950823	15.0
538004627	1441067468	31.026433156881588	122.63620827691133	0.0	283.8743169398907	15.0
538004627	1441067469	31.026433119526743	122.63620820657873	0.0	283.81420765027326	15.0
538004627	1441067470	31.026433081262105	122.63620813887002	0.0	283.75409836065575	15.0
538004627	1441067471	31.02643304212179	122.63620807372673	0.0	283.69398907103823	15.0
538004627	1441067472	31.02643300213991	122.63620801109039	0.0	283.6338797814208	15.0
538004627	1441067473	31.026432961350512	122.63620795090252	0.0	283.57377049180326	15.0
538004627	1441067474	31.026432919787737	122.63620789310468	0.0	283.5136612021858	15.0
538004627	1441067475	31.026432877485654	122.63620783763841	0.0	283.4535519125683	15.0
538004627	1441067476	31.026432834478353	122.63620778444523	0.0	283.39344262295083	15.0
538004627	1441067477	31.02643279079994	122.63620773346672	0.0	283.3333333333333	15.0
538004627	1441067478	31.026432746484502	122.63620768464436	0.0	283.27322404371586	15.0
538004627	1441067479	31.026432701566147	122.63620763791972	0.0	283.21311475409834	15.0
538004627	1441067480	31.026432656078942	122.63620759323433	0.0	283.1530054644809	15.0
538004627	1441067481	31.026432610057	122.63620755052973	0.0	283.09289617486337	15.0
538004627	1441067482	31.026432563534424	122.63620750974746	0.0	283.0327868852459	15.0
538004627	1441067483	31.026432516545295	122.63620747082908	0.0	282.9726775956284	15.0
538004627	1441067484	31.02643246912369	122.63620743371608	0.0	282.91256830601094	15.0
538004627	1441067485	31.026432421303735	122.63620739835001	0.0	282.8524590163934	15.0
538004627	1441067486	31.026432373119505	122.63620736467244	0.0	282.79234972677597	15.0
538004627	1441067487	31.0264323246051	122.63620733262488	0.0	282.73224043715845	15.0
538004627	1441067488	31.026432275794615	122.63620730214888	0.0	282.672131147541	15.0
538004627	1441067489	31.026432226722136	122.63620727318595	0.0	282.6120218579235	15.0
538004627	1441067490	31.02643217742177	122.6362072456777	0.0	282.551912568306	15.0
538004627	1441067491	31.026432127927595	122.63620721956556	0.0	282.4918032786885	15.0
538004627	1441067492	31.02643207827373	122.63620719479115	0.0	282.43169398907105	15.0
538004627	1441067493	31.026432028494238	122.636207171296	0.0	282.37158469945354	15.0
538004627	1441067494	31.02643197862322	122.63620714902163	0.0	282.3114754098361	15.0
538004627	1441067495	31.026431928694794	122.63620712790956	0.0	282.25136612021856	15.0
538004627	1441067496	31.02643187874302	122.63620710790136	0.0	282.19125683060105	15.0
538004627	1441067497	31.026431828802018	122.63620708893856	0.0	282.1311475409836	15.0
538004627	1441067498	31.02643177890587	122.63620707096267	0.0	282.0710382513661	15.0
538004627	1441067499	31.026431729088678	122.63620705391529	0.0	282.0109289617486	15.0
538004627	1441067500	31.026431679384526	122.63620703773789	0.0	281.9508196721311	15.0
538004627	1441067501	31.026431629827528	122.63620702237205	0.0	281.89071038251365	15.0
538004627	1441067502	31.02643158045173	122.63620700775928	0.0	281.83060109289613	15.0
538004627	1441067503	31.026431531291287	122.63620699384114	0.0	281.7704918032787	15.0
538004627	1441067504	31.02643148238025	122.63620698055917	0.0	281.71038251366116	15.0
538004627	1441067505	31.026431433752744	122.63620696785489	0.0	281.6502732240437	15.0
538004627	1441067506	31.026431385442834	122.63620695566985	0.0	281.5901639344262	15.0
538004627	1441067507	31.026431337484624	122.63620694394557	0.0	281.53005464480873	15.0
538004627	1441067508	31.02643128991222	122.63620693262361	0.0	281.4699453551912	15.0
538004627	1441067509	31.026431242759692	122.63620692164551	0.0	281.4098360655738	15.0
538004627	1441067510	31.02643119606116	122.63620691095278	0.0	281.3497267759563	15.0
538004627	1441067511	31.0264311498507	122.636206900487	0.0	281.28961748633884	15.0
538004627	1441067512	31.026431104162416	122.63620689018967	0.0	281.2295081967213	15.0
538004627	1441067513	31.026431059030397	122.63620688000232	0.0	281.16939890710387	15.0
538004627	1441067514	31.026431014488743	122.63620686986653	0.0	281.10928961748635	15.0
538004627	1441067515	31.026430970571536	122.63620685972381	0.0	281.04918032786884	15.0
538004627	1441067516	31.026430927312877	122.63620684951572	0.0	280.9890710382514	15.0
538004627	1441067517	31.026430884746866	122.63620683918377	0.0	280.92896174863387	15.0
538004627	1441067518	31.026430842907583	122.63620682866949	0.0	280.8688524590164	15.0
538004627	1441067519	31.026430801829136	122.63620681791446	0.0	280.8087431693989	15.0
538004627	1441067520	31.026430761545605	122.6362068068602	0.0	280.74863387978144	15.0
538004627	1441067521	31.026430722091096	122.63620679544825	0.0	280.6885245901639	15.0
538004627	1441067522	31.026430683499704	122.63620678362011	0.0	280.62841530054646	15.0
538004627	1441067523	31.026430645805505	122.63620677131738	0.0	280.56830601092895	15.0
538004627	1441067524	31.02643060904262	122.63620675848155	0.0	280.5081967213115	15.0
538004627	1441067525	31.026430573245108	122.63620674505418	0.0	280.448087431694	15.0
538004627	1441067526	31.026430538447098	122.6362067309768	0.0	280.3879781420765	15.0
538004627	1441067527	31.026430504682658	122.63620671619096	0.0	280.327868852459	15.0
538004627	1441067528	31.026430471985897	122.63620670063817	0.0	280.26775956284155	15.0
538004627	1441067529	31.026430440390914	122.63620668425999	0.0	280.20765027322403	15.0
538004627	1441067530	31.026430409931784	122.63620666699798	0.0	280.1475409836066	15.0
538004627	1441067531	31.02643038064263	122.63620664879363	0.0	280.08743169398906	15.0
538004627	1441067532	31.02643035255751	122.6362066295885	0.0	280.0273224043716	15.0
538004627	1441067533	31.02643032571054	122.63620660932412	0.0	279.9672131147541	15.0
538004627	1441067534	31.026430300135807	122.63620658794204	0.0	279.90710382513663	15.0
538004627	1441067535	31.026430275867398	122.63620656538382	0.0	279.8469945355191	15.0
538004627	1441067536	31.026430252939424	122.63620654159092	0.0	279.78688524590166	15.0
538004627	1441067537	31.026430231385966	122.63620651650497	0.0	279.72677595628414	15.0
538004627	1441067538	31.026430211241134	122.63620649006747	0.0	279.6666666666667	15.0
538004627	1441067539	31.026430192539003	122.63620646221993	0.0	279.60655737704917	15.0
538004627	1441067540	31.02643017531367	122.63620643290392	0.0	279.54644808743166	15.0
538004627	1441067541	31.026430159599233	122.63620640206095	0.0	279.4863387978142	15.0
538004627	1441067542	31.026430145429796	122.6362063696326	0.0	279.4262295081967	15.0
538004627	1441067543	31.026430132839433	122.63620633556039	0.0	279.3661202185792	15.0
538004627	1441067544	31.026430121862255	122.63620629978584	0.0	279.3060109289617	15.0
538004627	1441067545	31.026430112532342	122.63620626225051	0.0	279.24590163934425	15.0
538004627	1441067546	31.026430104883808	122.63620622289594	0.0	279.18579234972674	15.0
538004627	1441067547	31.02643009895073	122.63620618166365	0.0	279.1256830601093	15.0
538004627	1441067548	31.026430094767186	122.63620613849518	0.0	279.06557377049177	15.0
538004627	1441067549	31.026430092367306	122.63620609333206	0.0	279.0054644808743	15.0
538004627	1441067550	31.02643009178517	122.63620604611587	0.0	278.9453551912568	15.0
538004627	1441067551	31.026430093054866	122.63620599678809	0.0	278.88524590163934	15.0
538004627	1441067552	31.026430096210497	122.6362059452903	0.0	278.8251366120218	15.0
538004627	1441067553	31.026430101286135	122.63620589156402	0.0	278.76502732240436	15.0
538004627	1441067554	31.02643010831591	122.63620583555078	0.0	278.70491803278685	15.0
538004627	1441067555	31.026430117333884	122.63620577719216	0.0	278.6448087431694	15.0
538004627	1441067556	31.02643012837417	122.63620571642964	0.0	278.5846994535519	15.0
538004627	1441067557	31.02643014147084	122.6362056532048	0.0	278.5245901639344	15.0
538004627	1441067558	31.026430156658027	122.63620558745917	0.0	278.4644808743169	15.0
538004627	1441067559	31.026430173969786	122.63620551913426	0.0	278.40437158469945	15.0
538004627	1441067560	31.02643019344023	122.63620544817164	0.0	278.34426229508193	15.0
538004627	1441067561	31.02643021510345	122.63620537451284	0.0	278.2841530054645	15.0
538004627	1441067562	31.02643023899353	122.63620529809938	0.0	278.22404371584696	15.0
538004627	1441067563	31.026430265144597	122.63620521887283	0.0	278.1639344262295	15.0
538004627	1441067564	31.026430293590703	122.6362051367747	0.0	278.103825136612	15.0
538004627	1441067565	31.026430324365947	122.63620505174654	0.0	278.0437158469945	15.0
538004627	1441067566	31.026430357504456	122.63620496372988	0.0	277.983606557377	15.0
538004627	1441067567	31.026430393040297	122.63620487266627	0.0	277.9234972677595	15.0
538004627	1441067568	31.026430431007558	122.63620477849726	0.0	277.8633879781421	15.0
538004627	1441067569	31.02643047144036	122.63620468116434	0.0	277.80327868852453	15.0
538004627	1441067570	31.026430514372784	122.63620458060909	0.0	277.7431693989071	15.0
538004627	1441067571	31.02643055983891	122.63620447677302	0.0	277.6830601092896	15.0
538004627	1441067572	31.026430607872854	122.6362043695977	0.0	277.62295081967216	15.0
538004627	1441067573	31.026430658508705	122.63620425902464	0.0	277.56284153005464	15.0
538004627	1441067574	31.026430711780545	122.63620414499539	0.0	277.5027322404372	15.0
538004627	1441067575	31.026430767722484	122.6362040274515	0.0	277.44262295081967	15.0
538004627	1441067576	31.02643082636858	122.63620390633447	0.0	277.3825136612022	15.0
538004627	1441067577	31.026430887752984	122.63620378158589	0.0	277.3224043715847	15.0
538004627	1441067578	31.02643095190974	122.63620365314723	0.0	277.26229508196724	15.0
538004627	1441067579	31.02643101887298	122.63620352096011	0.0	277.2021857923497	15.0
538004627	1441067580	31.026431088676773	122.636203384966	0.0	277.14207650273227	15.0
538004627	1441067581	31.026431161355212	122.63620324510647	0.0	277.08196721311475	15.0
538004627	1441067582	31.026431236942408	122.63620310132306	0.0	277.0218579234973	15.0
538004627	1441067583	31.026431315472433	122.63620295355729	0.0	276.9617486338798	15.0
538004627	1441067584	31.026431396979394	122.63620280175071	0.0	276.90163934426226	15.0
538004627	1441067585	31.026431481497394	122.63620264584483	0.0	276.8415300546448	15.0
538004627	1441067586	31.026431569060506	122.63620248578123	0.0	276.7814207650273	15.0
538004627	1441067587	31.026431659702833	122.63620232150143	0.0	276.72131147540983	15.0
538004627	1441067588	31.0264317534585	122.63620215294696	0.0	276.6612021857923	15.0
538004627	1441067589	31.026431850361547	122.6362019800594	0.0	276.60109289617486	15.0
538004627	1441067590	31.026431950446092	122.63620180278022	0.0	276.54098360655735	15.0
538004627	1441067591	31.02643205374625	122.636201621051	0.0	276.4808743169399	15.0
538004627	1441067592	31.026432160296068	122.63620143481327	0.0	276.4207650273224	15.0
538004627	1441067593	31.02643227012968	122.63620124400856	0.0	276.3606557377049	15.0
538004627	1441067594	31.026432383281158	122.63620104857841	0.0	276.3005464480874	15.0
538004627	1441067595	31.026432499784626	122.63620084846437	0.0	276.24043715846994	15.0
538004627	1441067596	31.026432619674132	122.63620064360798	0.0	276.18032786885243	15.0
538004627	1441067597	31.02643274298382	122.63620043395075	0.0	276.120218579235	15.0
538004627	1441067598	31.026432869747733	122.63620021943424	0.0	276.06010928961746	15.0
538004627	1441067599	31.026432999999997	122.63619999999999	0.0	276.0	15.0
538004627	1441067600	31.02643313376382	122.63619977560555	0.0005617977528089888	276.07303370786514	15.022471910112301
538004627	1441067601	31.02643327101892	122.63619954627246	0.0011235955056179776	276.14606741573033	15.044943820224717
538004627	1441067602	31.02643341173411	122.63619931203836	0.0016853932584269663	276.21910112359546	15.067415730337018
538004627	1441067603	31.02643355587822	122.63619907294081	0.0022471910112359553	276.29213483146066	15.089887640449433
538004627	1441067604	31.02643370342009	122.63619882901745	0.002808988764044944	276.36516853932585	15.112359550561791
538004627	1441067605	31.026433854328527	122.6361985803058	0.0033707865168539327	276.438202247191	15.13483146067415
538004627	1441067606	31.02643400857239	122.6361983268435	0.003932584269662922	276.5112359550562	15.157303370786508
538004627	1441067607	31.026434166120474	122.63619806866811	0.0044943820224719105	276.5842696629213	15.179775280898866
538004627	1441067608	31.02643432694164	122.63619780581725	0.005056179775280899	276.6573033707865	15.202247191011224
538004627	1441067609	31.026434491004686	122.63619753832847	0.005617977528089888	276.7303370786517	15.224719101123583
538004627	1441067610	31.02643465827846	122.63619726623944	0.006179775280898877	276.80337078651684	15.247191011235941
538004627	1441067611	31.026434828731784	122.63619698958763	0.006741573033707865	276.87640449438203	15.2696629213483
538004627	1441067612	31.026435002333507	122.63619670841075	0.007303370786516854	276.94943820224717	15.292134831460658
538004627	1441067613	31.026435179052434	122.63619642274631	0.007865168539325843	277.02247191011236	15.314606741573016
538004627	1441067614	31.02643535885739	122.63619613263194	0.008426966292134833	277.09550561797755	15.337078651685374
538004627	1441067615	31.02643554171721	122.63619583810521	0.008988764044943821	277.1685393258427	15.359550561797732
538004627	1441067616	31.026435727600735	122.63619553920371	0.009550561797752809	277.2415730337079	15.38202247191009
[truncated: 7,613 more rows]
