# Supplementary material for: Maritime traffic congestion identification and ship trajectory prediction using temporal graph convolutional networks
Source: PLoS One. 2026 Mar 9;21(3):e0342781. doi: 10.1371/journal.pone.0342781 (PMC12970927; doi:10.1371/journal.pone.0342781)
Supplement: S1 File — (ZIP) [file pone.0342781.s001.zip › data/interpolation/shipid_538006099_processed.csv]

shipid	lasttime	lat	lon	sog	cog	hdg
538006099	1441069915	30.900119999999998	122.858172	16.7	289.2	292.0
538006099	1441069916	30.90015506683241	122.85805406302893	16.7	289.2	292.0
538006099	1441069917	30.90018424045697	122.85795709891293	16.7	289.2	292.0
538006099	1441069918	30.90020868067377	122.85787710328904	16.7	289.2	292.0
538006099	1441069919	30.900229547265088	122.85781007178039	16.7	289.2	292.0
538006099	1441069920	30.900247999999994	122.857752	16.7	289.2	292.0
538006099	1441069921	30.90026519863781	122.85769888355313	16.7	289.2285714285714	292.0
538006099	1441069922	30.900282302930258	122.8576467180389	16.7	289.2571428571428	292.0
538006099	1441069923	30.900300472622337	122.85759149905103	16.7	289.2857142857142	292.0
538006099	1441069924	30.900320867452045	122.85752922217739	16.7	289.3142857142857	292.0
538006099	1441069925	30.900344647148813	122.8574558829988	16.7	289.3428571428571	292.0
538006099	1441069926	30.90037297143062	122.8573674770867	16.7	289.37142857142857	292.0
538006099	1441069927	30.900406999999998	122.85726	16.7	289.4	292.0
538006099	1441069928	30.900447170166817	122.85713185215036	16.7	289.4	292.0
538006099	1441069929	30.9004910297482	122.8569910534235	16.7	289.4	292.0
538006099	1441069930	30.90053540422391	122.85684802860321	16.7	289.4	292.0
538006099	1441069931	30.90057711911874	122.85671320251019	16.7	289.4	292.0
538006099	1441069932	30.900613	122.856597	16.7	289.4	292.0
538006099	1441069933	30.90064076995129	122.85650691379158	16.7	289.4	292.0
538006099	1441069934	30.900661741996384	122.85643870795586	16.7	289.4	292.0
538006099	1441069935	30.900678126619074	122.85638521438123	16.7	289.4	292.0
538006099	1441069936	30.900692134284203	122.85633926494056	16.7	289.4	292.0
538006099	1441069937	30.90070597544382	122.85629369149603	16.7	289.4	292.0
538006099	1441069938	30.90072186053939	122.85624132590132	16.7	289.4	292.0
538006099	1441069939	30.900741999999994	122.85617500000001	16.7	289.4	292.0
538006099	1441069940	30.900767909219745	122.85608980098198	16.7	289.4	292.0
538006099	1441069941	30.900798323512632	122.85598983747143	16.7	289.4	292.0
538006099	1441069942	30.90083128318607	122.85588147346206	16.7	289.4	292.0
538006099	1441069943	30.90086482856611	122.85577107296285	16.7	289.4	292.0
538006099	1441069944	30.900897000000008	122.855665	16.7	289.4	292.0
538006099	1441069945	30.900926294168507	122.85556813330653	16.7	289.4	292.0
538006099	1441069946	30.900953033013174	122.85547941038293	16.7	289.4	292.0
538006099	1441069947	30.90097799478175	122.85539628341425	16.7	289.4	292.0
538006099	1441069948	30.90100195771449	122.85531620457941	16.7	289.4	292.0
538006099	1441069949	30.901025700044862	122.85523662605186	16.7	289.4	292.0
538006099	1441069950	30.901049999999998	122.855155	16.7	289.4	292.0
538006099	1441069951	30.90107541316038	122.8550695305922	16.7	289.3833333333333	292.0
538006099	1441069952	30.901101604543136	122.85498143001571	16.7	289.3666666666667	292.0
538006099	1441069953	30.90112801652938	122.85489266246633	16.7	289.34999999999997	292.0
538006099	1441069954	30.90115409150559	122.85480519214393	16.7	289.3333333333333	292.0
538006099	1441069955	30.901179271863544	122.85472098325253	16.7	289.31666666666666	292.0
538006099	1441069956	30.901203	122.854642	16.7	289.3	292.0
538006099	1441069957	30.901224941068037	122.85456941817614	16.7	289.3	292.0
538006099	1441069958	30.9012456512292	122.85450125988505	16.7	289.3	292.0
538006099	1441069959	30.901265909391416	122.85443475880516	16.7	289.3	292.0
538006099	1441069960	30.901286494456716	122.85436714861011	16.7	289.3	292.0
538006099	1441069961	30.901308185321295	122.8542956629691	16.7	289.3	292.0
538006099	1441069962	30.901331760874957	122.85421753554627	16.7	289.3	292.0
538006099	1441069963	30.901357999999995	122.85413000000001	16.7	289.3	292.0
538006099	1441069964	30.901387310290175	122.85403159895489	16.7	289.28000000000003	292.0
538006099	1441069965	30.901418614219498	122.85392611092675	16.7	289.26000000000005	292.0
538006099	1441069966	30.901450462995477	122.85381862341477	16.7	289.23999999999995	292.0
538006099	1441069967	30.901481407842187	122.853714223931	16.7	289.21999999999997	292.0
538006099	1441069968	30.901509999999984	122.853618	16.7	289.2	292.0
538006099	1441069969	30.901535193424447	122.85353362598659	16.7	289.2	292.0
538006099	1441069970	30.9015575528792	122.85345912357542	16.7	289.2	292.0
538006099	1441069971	30.901578045820305	122.85339110127359	16.7	289.2	292.0
538006099	1441069972	30.9015976396952	122.8533261675815	16.7	289.2	292.0
538006099	1441069973	30.901617301944036	122.85326093099391	16.7	289.2	292.0
538006099	1441069974	30.901638	122.85319200000002	16.7	289.2	292.0
538006099	1441069975	30.9016604792694	122.8531167756425	16.7	289.2	292.0
538006099	1441069976	30.901684597076184	122.85303582919707	16.7	289.2	292.0
538006099	1441069977	30.90170998872646	122.8529505244998	16.7	289.2	292.0
538006099	1441069978	30.90173628952946	122.85286222538907	16.7	289.2	292.0
538006099	1441069979	30.90176313479784	122.85277229570588	16.7	289.2	292.0
538006099	1441069980	30.901790159847963	122.85268209929397	16.7	289.2	292.0
538006099	1441069981	30.901817	122.85259299999998	16.7	289.2	292.0
538006099	1441069982	30.901843375132497	122.85250601528776	16.7	289.2166666666667	292.0
538006099	1441069983	30.901869343344398	122.85242077708011	16.7	289.23333333333335	292.0
538006099	1441069984	30.901895047287844	122.85233657091322	16.7	289.25	292.0
538006099	1441069985	30.901920629613013	122.85225268232199	16.7	289.26666666666665	292.0
538006099	1441069986	30.90194623296825	122.85216839684011	16.7	289.28333333333336	292.0
538006099	1441069987	30.90197199999999	122.85208299999998	16.7	289.3	292.0
538006099	1441069988	30.901998003780694	122.85199608163715	16.7	289.3	292.0
538006099	1441069989	30.90202403909399	122.85190844880472	16.7	289.3	292.0
538006099	1441069990	30.902049831154002	122.85182121286215	16.7	289.3	292.0
538006099	1441069991	30.90207510517786	122.85173548517105	16.7	289.3	292.0
538006099	1441069992	30.9020995863856	122.85165237709509	16.7	289.3	292.0
538006099	1441069993	30.90212300000001	122.851573	16.7	289.3	292.0
538006099	1441069994	30.902145183863222	122.85149805171372	16.7	289.3	292.0
538006099	1441069995	30.902166426285387	122.85142657590643	16.7	289.3	292.0
538006099	1441069996	30.90218712819063	122.85135720270658	16.7	289.3	292.0
538006099	1441069997	30.90220769049994	122.85128856224019	16.7	289.3	292.0
538006099	1441069998	30.902228514131362	122.8512192846309	16.7	289.3	292.0
538006099	1441069999	30.90224999999999	122.851148	16.7	289.3	292.0
538006099	1441070000	30.90227249219773	122.85107351702513	16.7	289.31666666666666	292.0
538006099	1441070001	30.902296107533754	122.85099535861669	16.7	289.3333333333333	292.0
538006099	1441070002	30.902320905995854	122.85091322624292	16.7	289.34999999999997	292.0
538006099	1441070003	30.9023469475708	122.8508268213713	16.7	289.3666666666667	292.0
538006099	1441070004	30.902374292244104	122.85073584546842	16.7	289.3833333333333	292.0
538006099	1441070005	30.902402999999996	122.85064	16.7	289.4	292.0
538006099	1441070006	30.90243301814497	122.85053940818645	16.7	289.37999999999994	292.0
538006099	1441070007	30.9024638432815	122.8504358802721	16.7	289.35999999999996	292.0
538006099	1441070008	30.902494859341985	122.85033164826183	16.7	289.34000000000003	292.0
538006099	1441070009	30.902525450265944	122.85022894416588	16.7	289.32	292.0
538006099	1441070010	30.902555	122.85013	16.7	289.3	292.0
538006099	1441070011	30.902583040947356	122.85003650479095	16.7	289.3	292.0
538006099	1441070012	30.90260969931415	122.8499479755918	16.7	289.3	292.0
538006099	1441070013	30.90263524975388	122.84986338645955	16.7	289.3	292.0
538006099	1441070014	30.902659966916872	122.84978171144883	16.7	289.3	292.0
538006099	1441070015	30.902684125450634	122.84970192461216	16.7	289.3	292.0
538006099	1441070016	30.902708	122.84962300000001	16.7	289.3	292.0
538006099	1441070017	30.902731862135806	122.84954394357925	16.683333333333334	289.3	292.0
538006099	1441070018	30.90275597114072	122.84946388898837	16.666666666666668	289.3	292.0
538006099	1441070019	30.90278058322385	122.84938200178257	16.65	289.3	292.0
538006099	1441070020	30.90280595459215	122.84929744751523	16.633333333333333	289.3	292.0
538006099	1441070021	30.90283234145016	122.8492093917379	16.616666666666667	289.3	292.0
538006099	1441070022	30.902859999999997	122.849117	16.6	289.3	292.0
538006099	1441070023	30.90288904753273	122.84901990143594	16.6	289.3	292.0
538006099	1441070024	30.902919045706444	122.84891957952807	16.6	289.3	292.0
538006099	1441070025	30.90294941727607	122.8488179813499	16.6	289.3	292.0
538006099	1441070026	30.902979585002537	122.84871705397967	16.6	289.3	292.0
538006099	1441070027	30.903008971652888	122.84861874450044	16.6	289.3	292.0
538006099	1441070028	30.903037000000005	122.84852499999998	16.6	289.3	292.0
538006099	1441070029	30.90306324160446	122.84843726886294	16.6	289.3	292.0
538006099	1441070030	30.903087863158596	122.84835500464666	16.6	289.3	292.0
538006099	1441070031	30.90311118013442	122.8482771621991	16.6	289.3	292.0
538006099	1441070032	30.90313350800088	122.84820269636566	16.6	289.3	292.0
538006099	1441070033	30.903155162224184	122.84813056198969	16.6	289.3	292.0
538006099	1441070034	30.90317645826802	122.84805971391239	16.6	289.3	292.0
538006099	1441070035	30.903197711593688	122.84798910697317	16.6	289.3	292.0
538006099	1441070036	30.903219237660235	122.84791769600953	16.6	289.3	292.0
538006099	1441070037	30.903241351924326	122.8478444358571	16.6	289.3	292.0
538006099	1441070038	30.9032643698402	122.8477682813496	16.6	289.3	292.0
538006099	1441070039	30.903288606859526	122.84768818731852	16.6	289.3	292.0
538006099	1441070040	30.90331437843097	122.84760310859315	16.6	289.3	292.0
538006099	1441070041	30.903341999999995	122.847512	16.6	289.3	292.0
538006099	1441070042	30.903371595821344	122.84741443693923	16.6	289.3	292.0
538006099	1441070043	30.903402525401443	122.84731247711701	16.6	289.3	292.0
538006099	1441070044	30.903433957066675	122.84720879882173	16.6	289.3	292.0
538006099	1441070045	30.903465059151763	122.84710608034865	16.6	289.3	292.0
538006099	1441070046	30.903495000000003	122.84700700000002	16.6	289.3	292.0
538006099	1441070047	30.90352315433942	122.84691358511392	16.6	289.3142857142857	292.0
538006099	1441070048	30.9035497224085	122.84682525914853	16.6	289.3285714285714	292.0
538006099	1441070049	30.903575110819347	122.8467407945887	16.6	289.3428571428571	292.0
538006099	1441070050	30.90359972618037	122.84665896391627	16.6	289.35714285714283	292.0
538006099	1441070051	30.90362397509671	122.8465785396102	16.6	289.37142857142857	292.0
538006099	1441070052	30.903648264170297	122.84649829414687	16.6	289.3857142857143	292.0
538006099	1441070053	30.903672999999994	122.846417	16.6	289.4	292.0
538006099	1441070054	30.903698464290812	122.84633379095665	16.6	289.41999999999996	292.0
538006099	1441070055	30.903724439183264	122.8462492460665	16.6	289.43999999999994	292.0
538006099	1441070056	30.903750581929085	122.84616430569692	16.6	289.46000000000004	292.0
538006099	1441070057	30.90377654978244	122.84607991021748	16.6	289.48	292.0
538006099	1441070058	30.903802000000002	122.845997	16.6	289.5	292.0
538006099	1441070059	30.903826739667952	122.8459160830571	16.6	289.48333333333335	292.0
538006099	1441070060	30.903851175181437	122.8458359379568	16.6	289.46666666666664	292.0
538006099	1441070061	30.90387586275911	122.84575491090277	16.6	289.44999999999993	292.0
538006099	1441070062	30.903901358615503	122.8456713480951	16.6	289.43333333333334	292.0
538006099	1441070063	30.90392821896071	122.84558359573012	16.6	289.4166666666667	292.0
538006099	1441070064	30.903957	122.84549	16.6	289.4	292.0
538006099	1441070065	30.903987968471167	122.8453897911918	16.6	289.43999999999994	292.0
538006099	1441070066	30.90402023326368	122.84528573599027	16.6	289.48	292.0
538006099	1441070067	30.904052613814798	122.84518148518796	16.6	289.52	292.0
538006099	1441070068	30.904083929573495	122.84508068958723	16.6	289.56000000000006	292.0
538006099	1441070069	30.904112999999995	122.84498700000002	16.6	289.6000000000001	292.0
538006099	1441070070	30.904138975587987	122.8449030357307	16.6	289.6000000000001	292.0
538006099	1441070071	30.904162330928617	122.84482729002266	16.6	289.6000000000001	292.0
538006099	1441070072	30.904183871630273	122.84475722459815	16.6	289.6000000000001	292.0
538006099	1441070073	30.904204403294774	122.84469030117386	16.6	289.6000000000001	292.0
538006099	1441070074	30.904224731518248	122.84462398146178	16.6	289.6000000000001	292.0
538006099	1441070075	30.904245661891522	122.84455572716946	16.6	289.6000000000001	292.0
538006099	1441070076	30.904268	122.84448300000001	16.6	289.6000000000001	292.0
538006099	1441070077	30.904292302795255	122.84440404608797	16.6	289.6166666666667	292.0
538006099	1441070078	30.904318132714934	122.84432024931169	16.6	289.6333333333333	292.0
538006099	1441070079	30.90434480357293	122.84423377798949	16.6	289.65000000000003	292.0
538006099	1441070080	30.904371629188674	122.84414680044422	16.6	289.6666666666667	292.0
538006099	1441070081	30.90439792338739	122.84406148500359	16.6	289.68333333333334	292.0
538006099	1441070082	30.90442300000001	122.84398	16.6	289.7	292.0
538006099	1441070083	30.904446380425558	122.84390386071678	16.6	289.6714285714286	292.0
538006099	1441070084	30.90446841631607	122.84383197022444	16.6	289.64285714285717	292.0
538006099	1441070085	30.904489666882856	122.84376257853692	16.6	289.61428571428576	292.0
538006099	1441070086	30.904510691333122	122.8436939356649	16.6	289.5857142857143	292.0
538006099	1441070087	30.904532048870298	122.84362429161577	16.6	289.5571428571428	292.0
538006099	1441070088	30.904554298694066	122.84355189639386	16.6	289.5285714285714	292.0
538006099	1441070089	30.904577999999997	122.843475	16.6	289.5	292.0
538006099	1441070090	30.90460347317497	122.843392598428	16.6	289.52	292.0
538006099	1441070091	30.904630083388057	122.84330667165761	16.6	289.54	292.0
538006099	1441070092	30.904656957010044	122.8432199456702	16.6	289.56000000000006	292.0
538006099	1441070093	30.904683220418985	122.84313514645319	16.6	289.58000000000004	292.0
538006099	1441070094	30.904707999999996	122.843055	16.6	289.6000000000001	292.0
538006099	1441070095	30.90473070049308	122.84298135407074	16.6	289.5857142857143	292.0
538006099	1441070096	30.904751840033466	122.84291254347194	16.6	289.5714285714286	292.0
538006099	1441070097	30.904772215099662	122.84284602476713	16.6	289.5571428571429	292.0
538006099	1441070098	30.90479262216466	122.84277925451532	16.6	289.54285714285714	292.0
538006099	1441070099	30.904813857696087	122.84270968927113	16.6	289.5285714285714	292.0
538006099	1441070100	30.90483671815599	122.84263478558444	16.6	289.51428571428573	292.0
538006099	1441070101	30.904862	122.84255200000001	16.6	289.5	292.0
538006099	1441070102	30.904890198830348	122.84245974247618	16.6	289.5	292.0
538006099	1441070103	30.904920606863257	122.84236023664873	16.6	289.5	292.0
538006099	1441070104	30.904952215476143	122.84225665957916	16.6	289.5	292.0
538006099	1441070105	30.904984016056012	122.84215218833695	16.6	289.5	292.0
538006099	1441070106	30.905014999999995	122.84205	16.6	289.5	292.0
538006099	1441070107	30.905044356090634	122.84195267842297	16.6	289.4714285714286	292.0
538006099	1441070108	30.90507206261775	122.84186043453919	16.6	289.4428571428572	292.0
538006099	1441070109	30.905098295245672	122.84177288604951	16.6	289.41428571428577	292.0
538006099	1441070110	30.9051232296372	122.84168965065332	16.6	289.3857142857143	292.0
538006099	1441070111	30.905147041453613	122.84161034604872	16.6	289.35714285714283	292.0
538006099	1441070112	30.905169906354956	122.8415345899324	16.6	289.3285714285714	292.0
538006099	1441070113	30.905192	122.84146199999999	16.6	289.3	292.0
538006099	1441070114	30.905213515628912	122.84139206181159	16.6	289.31666666666666	292.0
538006099	1441070115	30.9052347168104	122.84132373238786	16.6	289.3333333333333	292.0
538006099	1441070116	30.905255884693243	122.84125583661323	16.6	289.34999999999997	292.0
538006099	1441070117	30.905277300423727	122.8411871993702	16.6	289.3666666666667	292.0
538006099	1441070118	30.905299245145606	122.84111664553953	16.6	289.3833333333333	292.0
538006099	1441070119	30.905321999999995	122.841043	16.6	289.4	292.0
538006099	1441070120	30.905345770728648	122.84096540987844	16.6	289.4	292.0
538006099	1441070121	30.905370461485667	122.84088431130114	16.6	289.4	292.0
538006099	1441070122	30.905395901029813	122.84080046264545	16.6	289.4	292.0
538006099	1441070123	30.905421918121622	122.8407146222899	16.6	289.4	292.0
538006099	1441070124	30.905448341523556	122.84062754861431	16.6	289.4	292.0
538006099	1441070125	30.905475	122.84054000000002	16.6	289.4	292.0
538006099	1441070126	30.90550183667781	122.84045230795988	16.6	289.4166666666667	292.0
538006099	1441070127	30.905529252124964	122.84036309652714	16.6	289.43333333333334	292.0
538006099	1441070128	30.905557761265317	122.8402705628616	16.6	289.44999999999993	292.0
538006099	1441070129	30.905587879017368	122.84017290411894	16.6	289.46666666666664	292.0
538006099	1441070130	30.905620120293694	122.84006831744992	16.6	289.48333333333335	292.0
538006099	1441070131	30.905655	122.83995500000002	16.6	289.5	292.0
538006099	1441070132	30.905692617059827	122.83983253809859	16.6	289.5	292.0
538006099	1441070133	30.905731406501506	122.83970607483779	16.6	289.5	292.0
538006099	1441070134	30.905769387401115	122.83958214251777	16.6	289.5	292.0
538006099	1441070135	30.905804578859627	122.83946727345908	16.6	289.5	292.0
538006099	1441070136	30.905835	122.839368	16.6	289.5	292.0
538006099	1441070137	30.905859296824833	122.8392887947854	16.585714285714285	289.51428571428573	292.0
538006099	1441070138	30.905878622791306	122.83922589163477	16.571428571428573	289.5285714285714	292.0
538006099	1441070139	30.905894758204063	122.83917346464793	16.557142857142857	289.54285714285714	292.0
538006099	1441070140	30.905909483354485	122.83912568791386	16.542857142857144	289.5571428571429	292.0
538006099	1441070141	30.9059245785241	122.83907673551363	16.52857142857143	289.5714285714286	292.0
538006099	1441070142	30.905941823985415	122.83902078152077	16.514285714285716	289.5857142857143	292.0
538006099	1441070143	30.905962999999996	122.83895199999999	16.5	289.6000000000001	292.0
538006099	1441070144	30.905989301638353	122.83886647083314	16.5	289.6000000000001	292.0
538006099	1441070145	30.90601958325792	122.83876789721275	16.5	289.6000000000001	292.0
538006099	1441070146	30.90605211404994	122.83866188816891	16.5	289.6000000000001	292.0
538006099	1441070147	30.906085163222016	122.83855405274518	16.5	289.6000000000001	292.0
538006099	1441070148	30.906116999999995	122.83845	16.5	289.6000000000001	292.0
538006099	1441070149	30.906146284191752	122.83835407869188	16.5	289.58333333333337	292.0
538006099	1441070150	30.906173237870007	122.83826559632764	16.5	289.5666666666667	292.0
538006099	1441070151	30.906198473666603	122.83818260009531	16.5	289.55000000000007	292.0
538006099	1441070152	30.906222604207482	122.83810313717804	16.5	289.53333333333336	292.0
538006099	1441070153	30.906246242113355	122.83802525475467	16.5	289.51666666666665	292.0
538006099	1441070154	30.906269999999996	122.83794699999999	16.5	289.5	292.0
538006099	1441070155	30.906294368381054	122.8378667983534	16.5	289.5	292.0
538006099	1441070156	30.906319349377377	122.83778458832555	16.5	289.5	292.0
538006099	1441070157	30.90634482301262	122.83770068669585	16.5	289.5	292.0
538006099	1441070158	30.906370669311208	122.83761541024438	16.5	289.5	292.0
538006099	1441070159	30.906396768298322	122.83752907575193	16.5	289.5	292.0
538006099	1441070160	30.906423000000004	122.83744200000001	16.5	289.5	292.0
538006099	1441070161	30.906449237689227	122.83735457051667	16.5	289.48333333333335	292.0
538006099	1441070162	30.90647532762492	122.83726745781365	16.5	289.46666666666664	292.0
538006099	1441070163	30.906501109314004	122.83718140314973	16.5	289.44999999999993	292.0
538006099	1441070164	30.906526422265404	122.837097147785	16.5	289.43333333333334	292.0
538006099	1441070165	30.906551105989877	122.83701543298089	16.5	289.4166666666667	292.0
538006099	1441070166	30.906574999999993	122.83693700000002	16.5	289.4	292.0
538006099	1441070167	30.906598017672614	122.83686227195392	16.5	289.4142857142857	292.0
538006099	1441070168	30.90662036783564	122.83679039934525	16.5	289.4285714285714	292.0
538006099	1441070169	30.90664233317717	122.83672021452274	16.5	289.4428571428571	292.0
538006099	1441070170	30.906664196382724	122.83665054983305	16.5	289.45714285714286	292.0
538006099	1441070171	30.906686240135237	122.83658023762108	16.5	289.4714285714286	292.0
538006099	1441070172	30.906708747115097	122.83650811022973	16.5	289.48571428571427	292.0
538006099	1441070173	30.90673200000001	122.83643300000001	16.5	289.5	292.0
538006099	1441070174	30.90675619807998	122.8363540804282	16.5	289.5	292.0
538006099	1441070175	30.906781207104356	122.83627188963904	16.5	289.5	292.0
538006099	1441070176	30.906806809439196	122.83618730691587	16.5	289.5	292.0
538006099	1441070177	30.90683278745271	122.83610121154365	16.5	289.5	292.0
538006099	1441070178	30.90685892351538	122.83601448280895	16.5	289.5	292.0
538006099	1441070179	30.906884999999996	122.835928	16.5	289.5	292.0
538006099	1441070180	30.906910845481697	122.83584245487053	16.5	289.48333333333335	292.0
538006099	1441070181	30.90693647333685	122.8357577890298	16.5	289.46666666666664	292.0
538006099	1441070182	30.90696194314133	122.83567375655043	16.5	289.44999999999993	292.0
538006099	1441070183	30.906987314470392	122.83559011150463	16.5	289.43333333333334	292.0
538006099	1441070184	30.90701264689863	122.83550660796408	16.5	289.4166666666667	292.0
538006099	1441070185	30.90703799999999	122.835423	16.5	289.4	292.0
538006099	1441070186	30.907063424603173	122.8353390954458	16.5	289.4166666666667	292.0
538006099	1441070187	30.907088936557898	122.83525491718501	16.5	289.43333333333334	292.0
538006099	1441070188	30.907114542969417	122.83517054186377	16.5	289.44999999999993	292.0
538006099	1441070189	30.90714025094315	122.83508604612832	16.5	289.46666666666664	292.0
538006099	1441070190	30.907166067584754	122.83500150662495	16.5	289.48333333333335	292.0
538006099	1441070191	30.90719200000001	122.83491699999999	16.5	289.5	292.0
538006099	1441070192	30.90721805333349	122.8348325892753	16.5	289.53333333333336	292.0
538006099	1441070193	30.90724422488393	122.8347482829747	16.5	289.56666666666666	292.0
538006099	1441070194	30.907270509988564	122.83466407599754	16.5	289.6	292.0
538006099	1441070195	30.907296903984648	122.83457996324313	16.5	289.6333333333333	292.0
538006099	1441070196	30.9073234022094	122.83449593961085	16.5	289.66666666666663	292.0
538006099	1441070197	30.907349999999997	122.83441200000001	16.5	289.7	292.0
538006099	1441070198	30.90737668613573	122.83432814930464	16.5	289.75	291.83333333333337
538006099	1441070199	30.9074034231641	122.83424443239733	16.5	289.8	291.6666666666667
538006099	1441070200	30.9074301670748	122.83416090414546	16.5	289.85	291.5
538006099	1441070201	30.907456873857676	122.83407761941669	16.5	289.90000000000003	291.33333333333337
538006099	1441070202	30.907483499502693	122.83399463307886	16.5	289.95000000000005	291.1666666666667
538006099	1441070203	30.907510000000006	122.833912	16.5	290.0	291.0
538006099	1441070204	30.907536354660557	122.83382970261742	16.5	290.02000000000004	291.0
538006099	1441070205	30.907562636077913	122.83374743364462	16.5	290.04	291.0
538006099	1441070206	30.907588940165493	122.83366481336348	16.5	290.06	291.0
538006099	1441070207	30.907615362835713	122.83358146205514	16.5	290.08000000000004	291.0
538006099	1441070208	30.907642	122.83349700000001	16.5	290.1	291.0
538006099	1441070209	30.907668884150038	122.83341128989562	16.5	290.08333333333337	291.0
538006099	1441070210	30.90769579410284	122.83332516411157	16.5	290.06666666666666	291.0
538006099	1441070211	30.907722445259232	122.83323969743732	16.5	290.05	291.0
538006099	1441070212	30.907748553022845	122.83315596466447	16.5	290.03333333333336	291.0
538006099	1441070213	30.907773832800125	122.83307504058682	16.5	290.01666666666665	291.0
538006099	1441070214	30.907798	122.83299800000002	16.5	290.0	291.0
538006099	1441070215	30.907820895070106	122.8329254519977	16.5	289.9714285714286	290.8571428571429
538006099	1441070216	30.90784285860357	122.83285614285799	16.5	289.9428571428572	290.7142857142857
538006099	1441070217	30.907864356226362	122.83278835315242	16.5	289.91428571428577	290.57142857142856
538006099	1441070218	30.90788585356074	122.8327203634496	16.5	289.8857142857143	290.42857142857144
538006099	1441070219	30.90790781622529	122.83265045431526	16.5	289.8571428571429	290.28571428571433
538006099	1441070220	30.907930709834833	122.83257690631218	16.5	289.8285714285715	290.14285714285717
538006099	1441070221	30.907954999999998	122.832498	16.5	289.8	290.0
538006099	1441070222	30.907981082764557	122.83241229662923	16.5	289.74000000000007	290.0
538006099	1441070223	30.908009075919885	122.83231948022552	16.5	289.68000000000006	290.0
538006099	1441070224	30.90803902769359	122.83221951550775	16.5	289.62	290.0
538006099	1441070225	30.90807098631194	122.83211236719369	16.5	289.56	290.0
538006099	1441070226	30.908105000000006	122.831998	16.5	289.5	290.0
538006099	1441070227	30.908140872320075	122.83187718147289	16.48	289.44	290.0
538006099	1441070228	30.908177428194257	122.83175389048554	16.46	289.38	290.0
538006099	1441070229	30.908213247899653	122.83163290875486	16.439999999999998	289.32	290.0
538006099	1441070230	30.90824691173121	122.8315190180118	16.419999999999998	289.26	290.0
538006099	1441070231	30.908277	122.831417	16.4	289.2	290.0
538006099	1441070232	30.90830253545363	122.83133012050475	16.4	289.1428571428571	290.0
538006099	1441070233	30.90832431053656	122.83125558143887	16.4	289.08571428571423	290.0
538006099	1441070234	30.908343560104992	122.83118906873744	16.4	289.0285714285714	290.0
538006099	1441070235	30.908361519003975	122.8311262683268	16.4	288.9714285714286	290.0
538006099	1441070236	30.908379422069505	122.8310628661263	16.4	288.9142857142857	290.0
538006099	1441070237	30.908398504128897	122.8309945480488	16.4	288.85714285714283	290.0
538006099	1441070238	30.908419999999992	122.830917	16.4	288.8	290.0
538006099	1441070239	30.90844474256947	122.83082735096637	16.416666666666664	288.71666666666664	290.0
538006099	1441070240	30.908471957040724	122.83072850228822	16.433333333333334	288.6333333333334	290.0
538006099	1441070241	30.90850046670667	122.83062479840181	16.45	288.55	290.0
538006099	1441070242	30.90852909487315	122.83052058375281	16.466666666666665	288.4666666666667	290.0
538006099	1441070243	30.90855666485992	122.83042020279707	16.483333333333334	288.3833333333334	290.0
538006099	1441070244	30.908582000000003	122.830328	16.5	288.3	290.0
538006099	1441070245	30.908604279257503	122.8302470105069	16.5	288.2666666666667	290.0
538006099	1441070246	30.90862410407784	122.83017503215143	16.5	288.2333333333334	290.0
538006099	1441070247	30.908642431517638	122.83010855343271	16.5	288.20000000000005	290.0
538006099	1441070248	30.908660218625183	122.83004406284368	16.5	288.1666666666667	290.0
538006099	1441070249	30.90867842244141	122.82997804887201	16.5	288.1333333333334	290.0
538006099	1441070250	30.908698	122.829907	16.5	288.1	290.0
538006099	1441070251	30.90871962634768	122.82982844021997	16.5	288.0666666666667	290.0
538006099	1441070252	30.908742848611663	122.82974403558433	16.5	288.03333333333336	290.0
538006099	1441070253	30.908766931945138	122.82965648766499	16.5	288.0	290.0
538006099	1441070254	30.90879114150822	122.82956849803882	16.5	287.9666666666667	290.0
538006099	1441070255	30.908814742468333	122.82948276828803	16.5	287.93333333333334	290.0
538006099	1441070256	30.90883699999999	122.829402	16.5	287.9	290.0
538006099	1441070257	30.908857431582646	122.82932799833404	16.5	287.9	290.0
538006099	1441070258	30.90887656389126	122.82925898271945	16.5	287.9	290.0
538006099	1441070259	30.908895175893782	122.82919227614876	16.5	287.9	290.0
538006099	1441070260	30.908914046552454	122.82912520161004	16.5	287.9	290.0
538006099	1441070261	30.9089339548238	122.82905508208708	16.5	287.9	290.0
538006099	1441070262	30.90895567965842	122.82897924055912	16.5	287.9	290.0
538006099	1441070263	30.90898	122.828895	16.5	287.9	290.0
538006099	1441070264	30.90900739240699	122.82880071445194	16.5	287.9	290.0
538006099	1441070265	30.90903712392674	122.82869886225386	16.5	287.9	290.0
538006099	1441070266	30.90906815923749	122.8285929528255	16.5	287.9	290.0
538006099	1441070267	30.909099463028372	122.82848649559513	16.5	287.9	290.0
538006099	1441070268	30.90913	122.82838300000002	16.5	287.9	290.0
538006099	1441070269	30.90915893327789	122.82828527757009	16.5	287.9	290.0
538006099	1441070270	30.909186219648678	122.828193348176	16.5	287.9	290.0
538006099	1441070271	30.90921201431114	122.8281065337711	16.5	287.9	290.0
538006099	1441070272	30.90923647246152	122.82802415630705	16.5	287.9	290.0
538006099	1441070273	30.90925974929379	122.82794553773384	16.5	287.9	290.0
538006099	1441070274	30.909281999999997	122.82787000000002	16.5	287.9	290.0
538006099	1441070275	30.909303397090508	122.82779683431589	16.5	287.9	290.0
538006099	1441070276	30.909324182355018	122.82772520894295	16.5	287.9	290.0
538006099	1441070277	30.909344614901546	122.82765426140428	16.5	287.9	290.0
538006099	1441070278	30.909364953836118	122.82758312922134	16.5	287.9	290.0
538006099	1441070279	30.909385458262935	122.82751094991423	16.5	287.9	290.0
538006099	1441070280	30.909406387284168	122.82743686100147	16.5	287.9	290.0
538006099	1441070281	30.909428000000002	122.82736000000001	16.5	287.9	290.0
538006099	1441070282	30.909450478918586	122.82727978534642	16.5	287.91666666666663	289.8333333333333
538006099	1441070283	30.909473700187938	122.82719675916167	16.5	287.93333333333334	289.6666666666667
538006099	1441070284	30.909497463367842	122.82711174448912	16.5	287.95	289.5
538006099	1441070285	30.909521568020132	122.82702556437356	16.5	287.96666666666664	289.3333333333333
538006099	1441070286	30.909545813708785	122.82693904186124	16.5	287.98333333333335	289.1666666666667
538006099	1441070287	30.909569999999995	122.82685299999999	16.5	288.0	289.0
538006099	1441070288	30.90959396625895	122.82676805538156	16.5	288.0	289.0
538006099	1441070289	30.90961771103932	122.82668399876825	16.5	288.0	289.0
538006099	1441070290	30.90964127269075	122.82660041446445	16.5	288.0	289.0
538006099	1441070291	30.90966468956182	122.82651688677392	16.5	288.0	289.0
538006099	1441070292	30.909688	122.82643299999998	16.5	288.0	289.0
538006099	1441070293	30.90971122948267	122.82634846725092	16.5	287.9714285714286	289.0
538006099	1441070294	30.90973435201061	122.82626351685703	16.5	287.9428571428572	289.0
538006099	1441070295	30.909757328716328	122.82617850595454	16.5	287.91428571428577	289.0
538006099	1441070296	30.909780120733295	122.82609379168021	16.5	287.88571428571424	289.0
538006099	1441070297	30.90980268919586	122.82600973117114	16.5	287.85714285714283	289.0
538006099	1441070298	30.909824995239365	122.82592668156505	16.5	287.8285714285714	289.0
538006099	1441070299	30.909846999999992	122.825845	16.5	287.8	289.0
538006099	1441070300	30.90986872236869	122.82576475824814	16.5	287.78333333333336	289.0
538006099	1441070301	30.90989041225126	122.82568488661562	16.5	287.76666666666665	289.0
538006099	1441070302	30.90991237730429	122.82560403004025	16.5	287.75	289.0
538006099	1441070303	30.909934925181002	122.82552083345755	16.5	287.73333333333335	289.0
538006099	1441070304	30.909958363531004	122.82543394180061	16.5	287.71666666666664	289.0
538006099	1441070305	30.909983	122.82534199999999	16.5	287.70000000000005	289.0
538006099	1441070306	30.910008998856064	122.82524427609249	16.5	287.68	289.0
538006099	1441070307	30.910035950873382	122.82514253055061	16.5	287.66	289.0
538006099	1441070308	30.910063303458923	122.82503914696002	16.5	287.64000000000004	289.0
538006099	1441070309	30.910090504027124	122.82493650891129	16.5	287.62	289.0
538006099	1441070310	30.910117000000003	122.82483700000002	16.5	287.6	289.0
538006099	1441070311	30.91014234419825	122.8247425124372	16.5	287.6	289.0
538006099	1441070312	30.910166511012108	122.8246529728791	16.5	287.6	289.0
538006099	1441070313	30.91018958022181	122.82456781659185	16.5	287.6	289.0
538006099	1441070314	30.910211631605634	122.82448647884044	16.5	287.6	289.0
538006099	1441070315	30.91023274494011	122.82440839488883	16.5	287.6	289.0
538006099	1441070316	30.910253	122.824333	16.5	287.6	289.0
538006099	1441070317	30.910272507303567	122.82425971167689	16.5	287.5857142857143	289.1428571428571
538006099	1441070318	30.910291500347107	122.8241878763846	16.5	287.5714285714286	289.2857142857143
538006099	1441070319	30.910310243370265	122.82411682282772	16.5	287.5571428571429	289.42857142857144
538006099	1441070320	30.910329000611235	122.82404587970953	16.5	287.5428571428572	289.57142857142856
538006099	1441070321	30.910348036306637	122.82397437573198	16.5	287.52857142857147	289.7142857142857
538006099	1441070322	30.910367614691705	122.8239016395957	16.5	287.5142857142858	289.8571428571429
538006099	1441070323	30.910388	122.82382699999998	16.5	287.50000000000006	290.0
538006099	1441070324	30.910409422235993	122.82374978760656	16.5	287.50000000000006	290.0
538006099	1441070325	30.910431974492056	122.82366934093152	16.5	287.50000000000006	290.0
538006099	1441070326	30.910455715631173	122.82358500045375	16.5	287.50000000000006	290.0
538006099	1441070327	30.910480704514274	122.82349610665105	16.5	287.50000000000006	290.0
538006099	1441070328	30.910507	122.82340200000002	16.5	287.50000000000006	290.0
538006099	1441070329	30.910534542852833	122.8233025628411	16.5	287.50000000000006	290.0
538006099	1441070330	30.910562801471283	122.82319984497666	16.5	287.50000000000006	290.0
538006099	1441070331	30.910591126169177	122.82309643807922	16.5	287.50000000000006	290.0
538006099	1441070332	30.910618867268568	122.82299493382713	16.5	287.50000000000006	290.0
538006099	1441070333	30.910645375099644	122.82289792390434	16.5	287.50000000000006	290.0
538006099	1441070334	30.910670000000007	122.82280800000001	16.5	287.50000000000006	290.0
538006099	1441070335	30.910692310737044	122.82272690353602	16.5	287.52857142857147	290.0
538006099	1441070336	30.910712749772728	122.82265297484825	16.5	287.5571428571429	290.0
538006099	1441070337	30.910731977986305	122.82258370399654	16.5	287.5857142857143	290.0
538006099	1441070338	30.91075065625086	122.8225165810363	16.5	287.61428571428576	290.0
538006099	1441070339	30.910769445434028	122.82244909601901	16.5	287.64285714285717	290.0
538006099	1441070340	30.910789006398176	122.8223787389924	16.5	287.6714285714286	290.0
538006099	1441070341	30.91081	122.82230300000002	16.5	287.70000000000005	290.0
538006099	1441070342	30.910832943319026	122.82221992469734	16.5	287.70000000000005	290.0
538006099	1441070343	30.910857778347022	122.82212978120211	16.5	287.70000000000005	290.0
538006099	1441070344	30.910884303305348	122.82203339324873	16.5	287.70000000000005	290.0
538006099	1441070345	30.910912316416812	122.82193158457258	16.5	287.70000000000005	290.0
538006099	1441070346	30.91094161590609	122.8218251789103	16.5	287.70000000000005	290.0
538006099	1441070347	30.910971999999994	122.82171500000001	16.5	287.70000000000005	290.0
538006099	1441070348	30.911003074003492	122.82160252741295	16.5	287.725	290.0
538006099	1441070349	30.911033671531634	122.82149186405181	16.5	287.75	290.0
538006099	1441070350	30.911062433290283	122.821387768662	16.5	287.775	290.0
538006099	1441070351	30.911088	122.821295	16.5	287.8	290.0
538006099	1441070352	30.91110942958279	122.8212168721747	16.5	287.8125	290.0
538006099	1441070353	30.911127448721995	122.82115092067154	16.5	287.82500000000005	290.0
538006099	1441070354	30.91114320128064	122.8210932363122	16.5	287.8375	290.0
538006099	1441070355	30.91115783111253	122.82103990991136	16.5	287.85	290.0
538006099	1441070356	30.911172482064142	122.82098703227828	16.5	287.8625	290.0
538006099	1441070357	30.91118829797544	122.82093069421721	16.5	287.875	290.0
538006099	1441070358	30.911206422679314	122.82086698652705	16.5	287.8875	290.0
538006099	1441070359	30.911228	122.820792	16.5	287.9	290.0
538006099	1441070360	30.911253736075455	122.82070327292108	16.5	287.94	290.0
538006099	1441070361	30.91128258633849	122.82060413357836	16.5	287.98	290.0
538006099	1441070362	30.91131306855658	122.82049935776928	16.5	288.02000000000004	290.0
538006099	1441070363	30.911343700511384	122.82039372130278	16.5	288.06000000000006	290.0
538006099	1441070364	30.911372999999987	122.82029200000001	16.5	288.1	290.0
538006099	1441070365	30.91139984218316	122.82019784313243	16.5	288.1166666666667	290.0
538006099	1441070366	30.911424531623442	122.82011039373037	16.5	288.1333333333333	290.0
538006099	1441070367	30.911447730227234	122.82002766825838	16.5	288.15000000000003	290.0
538006099	1441070368	30.91147009989517	122.8199476831763	16.5	288.1666666666667	290.0
538006099	1441070369	30.911492302522614	122.81986845493965	16.5	288.18333333333334	290.0
538006099	1441070370	30.911515	122.81978799999999	16.5	288.2	290.0
538006099	1441070371	30.911538675313192	122.81970487447758	16.5	288.2	290.0
538006099	1441070372	30.91156309584722	122.81961979318203	16.5	288.2	290.0
538006099	1441070373	30.911587850090026	122.81953401059792	16.5	288.2	290.0
538006099	1441070374	30.911612526532856	122.81944878121247	16.5	288.2	290.0
538006099	1441070375	30.91163671367027	122.81936535951563	16.5	288.2	290.0
538006099	1441070376	30.911660000000005	122.819285	16.5	288.2	290.0
538006099	1441070377	30.911682090012224	122.81920856765048	16.5	288.2	290.0
538006099	1441070378	30.911703152155486	122.81913536941238	16.5	288.2	290.0
538006099	1441070379	30.91172347086549	122.81906432271913	16.5	288.2	290.0
538006099	1441070380	30.91174333057539	122.81899434500231	16.5	288.2	290.0
538006099	1441070381	30.911763015715906	122.81892435369174	16.5	288.2	290.0
538006099	1441070382	30.91178281071545	122.81885326621551	16.5	288.2	290.0
538006099	1441070383	30.911802999999992	122.81878	16.5	288.2	290.0
538006099	1441070384	30.91182385346932	122.81870359168867	16.5	288.15999999999997	290.2
538006099	1441070385	30.911845582926517	122.81862355479875	16.5	288.12	290.4
538006099	1441070386	30.91186838564973	122.81853952206514	16.5	288.08	290.6
538006099	1441070387	30.91189245891576	122.8184511262215	16.5	288.04	290.8
538006099	1441070388	30.911917999999986	122.81835800000002	16.5	288.0	291.0
538006099	1441070389	30.911945066739868	122.81826018660435	16.5	287.98333333333335	291.0
538006099	1441070390	30.911973159228033	122.81815937113065	16.5	287.96666666666664	291.0
538006099	1441070391	30.912001638126476	122.81805764915232	16.5	287.95	291.0
538006099	1441070392	30.912029864103605	122.81795711624791	16.5	287.93333333333334	291.0
538006099	1441070393	30.912057197834404	122.81785986800101	16.5	287.91666666666663	291.0
538006099	1441070394	30.912083000000003	122.817768	16.5	287.9	291.0
538006099	1441070395	30.91210680417484	122.81768303350395	16.5	287.91538461538465	291.0769230769231
538006099	1441070396	30.912128835486566	122.81760419243889	16.5	287.9307692307693	291.1538461538462
538006099	1441070397	30.912149491947147	122.81753012639443	16.5	287.9461538461539	291.2307692307693
538006099	1441070398	30.912169171564788	122.81745948495741	16.5	287.96153846153845	291.3076923076923
538006099	1441070399	30.912188272344384	122.81739091771212	16.5	287.9769230769231	291.3846153846154
538006099	1441070400	30.912207192287802	122.81732307424045	16.5	287.9923076923077	291.4615384615385
538006099	1441070401	30.91222632939402	122.81725460412224	16.5	288.0076923076923	291.53846153846155
538006099	1441070402	30.912246081659106	122.81718415693499	16.5	288.023076923077	291.6153846153846
538006099	1441070403	30.912266847076157	122.81711038225394	16.5	288.0384615384616	291.6923076923077
538006099	1441070404	30.912289023634933	122.81703192965179	16.5	288.05384615384617	291.7692307692308
538006099	1441070405	30.912313009321473	122.81694744869841	16.5	288.0692307692308	291.84615384615387
538006099	1441070406	30.91233920211756	122.81685558896025	16.5	288.0846153846154	291.9230769230769
538006099	1441070407	30.912368000000004	122.81675500000001	16.5	288.1	292.0
538006099	1441070408	30.912399375909	122.81664581038797	16.5	288.125	292.0
538006099	1441070409	30.912431602665748	122.8165340647463	16.5	288.15000000000003	292.0
538006099	1441070410	30.912462528083488	122.81642728672676	16.5	288.175	292.0
538006099	1441070411	30.912490000000002	122.816333	16.5	288.2	292.0
538006099	1441070412	30.912512481134087	122.81625658131013	16.5	288.2625	292.125
538006099	1441070413	30.912530893653525	122.81619481963776	16.5	288.325	292.25
538006099	1441070414	30.91254677457383	122.81614235701139	16.5	288.3875	292.375
538006099	1441070415	30.91256166089874	122.81609383545052	16.5	288.45000000000005	292.5
538006099	1441070416	30.912577089622985	122.81604389696753	16.5	288.5125	292.625
538006099	1441070417	30.91259459773291	122.81598718356824	16.5	288.575	292.75
538006099	1441070418	30.912615722204563	122.81591833725022	16.5	288.6375	292.875
538006099	1441070419	30.912641999999995	122.815832	16.5	288.7	293.0
538006099	1441070420	30.912674276204978	122.81572518643695	16.5	288.76	293.0
538006099	1441070421	30.912710628471906	122.81560440176827	16.5	288.82	293.0
538006099	1441070422	30.912748442619893	122.8154785238681	16.5	288.88	293.0
538006099	1441070423	30.91278510450087	122.81535643063653	16.5	288.94	293.0
538006099	1441070424	30.912817999999994	122.815247	16.5	289.0	293.0
538006099	1441070425	30.912845242392358	122.81515667705727	16.5	289.03333333333336	293.0
538006099	1441070426	30.91286785440793	122.81508217551345	16.5	289.0666666666666	293.0
538006099	1441070427	30.912887586121975	122.8150177762106	16.5	289.09999999999997	293.0
538006099	1441070428	30.912906187594814	122.81495775997865	16.5	289.1333333333333	293.0
538006099	1441070429	30.912925408874997	122.81489640763802	16.5	289.16666666666663	293.0
538006099	1441070430	30.912947	122.814828	16.5	289.2	293.0
538006099	1441070431	30.9129722634856	122.814748251727	16.5	289.27142857142854	293.14285714285717
538006099	1441070432	30.91300071180387	122.8146586129215	16.5	289.3428571428571	293.2857142857143
538006099	1441070433	30.913031409921757	122.81456196755099	16.5	289.4142857142857	293.42857142857144
538006099	1441070434	30.913063422813337	122.81446119958902	16.5	289.48571428571427	293.57142857142856
538006099	1441070435	30.9130958154611	122.81435919301629	16.5	289.5571428571428	293.71428571428567
538006099	1441070436	30.91312765285652	122.81425883182129	16.5	289.62857142857143	293.85714285714283
538006099	1441070437	30.913157999999992	122.814163	16.5	289.7	294.0
538006099	1441070438	30.91318620464251	122.8140737357829	16.5	289.74	294.0
538006099	1441070439	30.9132127455069	122.8139896943121	16.5	289.78	294.0
538006099	1441070440	30.91323838405292	122.81390868495242	16.5	289.82	294.0
538006099	1441070441	30.91326388173452	122.8138285170635	16.5	289.85999999999996	294.0
538006099	1441070442	30.91329	122.813747	16.5	289.9	294.0
538006099	1441070443	30.913317271668525	122.81366259640527	16.5	289.9666666666667	294.1666666666667
538006099	1441070444	30.91334531506221	122.81357638209468	16.5	290.0333333333333	294.3333333333333
538006099	1441070445	30.913373519883237	122.81349008618044	16.5	290.09999999999997	294.5
538006099	1441070446	30.91340127583833	122.81340543777897	16.5	290.1666666666667	294.6666666666667
538006099	1441070447	30.913427972638754	122.81332416601074	16.5	290.23333333333335	294.8333333333333
538006099	1441070448	30.913453	122.81324800000002	16.5	290.3	295.0
538006099	1441070449	30.91347600366661	122.81317793113239	16.5	290.3285714285714	295.0
538006099	1441070450	30.913497653485248	122.81311199982538	16.5	290.35714285714283	295.0
538006099	1441070451	30.913518875322758	122.81304750874983	16.5	290.38571428571424	295.0
538006099	1441070452	30.913540595040427	122.81298176057153	16.5	290.4142857142857	295.0
538006099	1441070453	30.913563738493973	122.81291205795134	16.5	290.4428571428572	295.0
538006099	1441070454	30.913589231533038	122.81283570354455	16.5	290.4714285714286	295.0
538006099	1441070455	30.913617999999992	122.81275000000001	16.5	290.5	295.0
538006099	1441070456	30.913650518703673	122.81265355525615	16.52	290.58	295.2
538006099	1441070457	30.91368545835165	122.81255019844018	16.54	290.65999999999997	295.4
538006099	1441070458	30.913721038639647	122.81244506398873	16.560000000000002	290.74	295.6
538006099	1441070459	30.913755479279725	122.8123432863533	16.580000000000002	290.82	295.8
538006099	1441070460	30.913786999999992	122.81225	16.6	290.9	296.0
538006099	1441070461	30.913814341401984	122.81216882615034	16.6	290.9428571428571	296.14285714285717
538006099	1441070462	30.91383832752904	122.81209733299994	16.6	290.98571428571427	296.28571428571433
538006099	1441070463	30.913860303274593	122.81203157547858	16.6	291.0285714285714	296.42857142857144
538006099	1441070464	30.91388161352275	122.81196760850763	16.6	291.07142857142856	296.57142857142856
538006099	1441070465	30.913903603149443	122.81190148700117	16.6	291.1142857142857	296.7142857142857
538006099	1441070466	30.913927617022434	122.81182926586587	16.6	291.15714285714284	296.85714285714283
538006099	1441070467	30.913954999999994	122.81174700000001	16.6	291.2	297.0
538006099	1441070468	30.913986580759026	122.81165227292418	16.580000000000002	291.32	297.0
538006099	1441070469	30.914021123293566	122.8115487826867	16.560000000000002	291.44	297.0
538006099	1441070470	30.914056875440238	122.81144175597974	16.54	291.56000000000006	297.0
538006099	1441070471	30.91409208505231	122.81133641951016	16.52	291.68	297.0
538006099	1441070472	30.914125	122.811238	16.5	291.8	297.0
538006099	1441070473	30.914154314302227	122.81115041577695	16.5	291.85714285714283	297.0
538006099	1441070474	30.914180506516992	122.81107235154181	16.5	291.91428571428577	297.0
538006099	1441070475	30.914204501328715	122.81100118358107	16.5	291.9714285714286	297.0
538006099	1441070476	30.914227223414585	122.81093428817469	16.5	292.0285714285714	297.0
538006099	1441070477	30.914249597445625	122.81086904159702	16.5	292.0857142857143	297.0
538006099	1441070478	30.914272548087407	122.81080282011739	16.5	292.14285714285717	297.0
538006099	1441070479	30.914296999999998	122.810733	16.5	292.2	297.0
538006099	1441070480	30.914323646269285	122.81065761223341	16.516666666666666	292.28333333333336	297.16666666666663
538006099	1441070481	30.914352253704298	122.8105773067223	16.533333333333335	292.3666666666667	297.3333333333333
538006099	1441070482	30.91438235754763	122.81049338810281	16.55	292.45	297.5
538006099	1441070483	30.914413493044826	122.81040716101396	16.566666666666666	292.5333333333333	297.6666666666667
538006099	1441070484	30.914445195444827	122.81031993009789	16.583333333333336	292.6166666666667	297.8333333333333
538006099	1441070485	30.914477000000005	122.810233	16.6	292.7	298.0
538006099	1441070486	30.914508516285693	122.81014745408672	16.583333333333336	292.7666666666667	298.0
538006099	1441070487	30.914539651157263	122.8100634905967	16.566666666666666	292.83333333333337	298.0
538006099	1441070488	30.91457038578967	122.8099810864865	16.55	292.9	298.0
538006099	1441070489	30.914600701357784	122.80990021871266	16.533333333333335	292.9666666666667	298.0
538006099	1441070490	30.91463057903636	122.80982086423164	16.516666666666666	293.0333333333334	298.0
538006099	1441070491	30.914659999999994	122.809743	16.5	293.1	298.0
538006099	1441070492	30.914689047828865	122.80966637695916	16.5	293.1666666666667	298.0
538006099	1441070493	30.914718215724356	122.80958984198931	16.5	293.2333333333334	298.0
538006099	1441070494	30.914748099290428	122.80951201595231	16.5	293.3	298.0
538006099	1441070495	30.91477929412771	122.80943151970631	16.5	293.3666666666667	298.0
538006099	1441070496	30.914812395833216	122.80934697410558	16.5	293.4333333333334	298.0
538006099	1441070497	30.914848000000006	122.809257	16.5	293.5	298.0
538006099	1441070498	30.9148863629888	122.80916099878155	16.5	293.58	298.2
538006099	1441070499	30.914926384248542	122.80906149403019	16.5	293.66	298.40000000000003
538006099	1441070500	30.914966624008834	122.80896178988239	16.5	293.74	298.6
538006099	1441070501	30.915005642509467	122.80886519048607	16.5	293.82	298.8
538006099	1441070502	30.915042	122.80877500000001	16.5	293.9	299.0
538006099	1441070503	30.915074619525022	122.80869368704828	16.5	293.95	299.0
538006099	1441070504	30.915103875277712	122.80862037808102	16.5	294.0	299.0
538006099	1441070505	30.9151305042331	122.80855336399904	16.5	294.04999999999995	299.0
538006099	1441070506	30.91515524336158	122.80849093569799	16.5	294.09999999999997	299.0
538006099	1441070507	30.915178829629568	122.80843138406915	16.5	294.15	299.0
538006099	1441070508	30.915202	122.808373	16.5	294.2	299.0
538006099	1441070509	30.91522544346825	122.80831418971822	16.5	294.24285714285713	299.0
538006099	1441070510	30.915249657169564	122.80825382082347	16.5	294.2857142857143	299.0
538006099	1441070511	30.915275090272726	122.80819087625675	16.5	294.3285714285714	299.0
538006099	1441070512	30.91530219194443	122.80812433895667	16.5	294.3714285714285	299.0
538006099	1441070513	30.915331411348966	122.80805319185923	16.5	294.4142857142857	299.0
538006099	1441070514	30.91536319764797	122.80797641789727	16.5	294.45714285714286	299.0
538006099	1441070515	30.915397999999993	122.807893	16.5	294.5	299.0
538006099	1441070516	30.91543597448515	122.80780257380522	16.5	294.58333333333337	299.16666666666674
538006099	1441070517	30.91547610488405	122.80770738580065	16.5	294.6666666666667	299.33333333333337
538006099	1441070518	30.915517081909467	122.80761033519465	16.5	294.75000000000006	299.5
538006099	1441070519	30.915557596282635	122.80751432120545	16.5	294.8333333333333	299.6666666666667
538006099	1441070520	30.915596338733476	122.80742224306138	16.5	294.9166666666667	299.83333333333337
538006099	1441070521	30.91563199999999	122.807337	16.5	295.0	300.0
538006099	1441070522	30.91566384978968	122.80726023462023	16.5	295.05	300.0
538006099	1441070523	30.915693473660344	122.80718856293387	16.5	295.1	300.0
538006099	1441070524	30.91572303612252	122.80711734429438	16.5	295.15000000000003	300.0
538006099	1441070525	30.91575470167622	122.80704193804297	16.5	295.2	300.0
538006099	1441070526	30.915790634810296	122.8069577035076	16.5	295.25	300.0
538006099	1441070527	30.915832999999985	122.80686	16.5	295.3	300.0
538006099	1441070528	30.91588291372547	122.80674645740183	16.5	295.475	300.0
538006099	1441070529	30.91593730055198	122.80662378795341	16.5	295.65	300.0
538006099	1441070530	30.91599203709406	122.80650097451819	16.5	295.825	300.0
538006099	1441070531	30.916042999999988	122.80638700000002	16.5	296.0	300.0
538006099	1441070532	30.916086987719186	122.80628882320414	16.5	296.07500000000005	300.0
538006099	1441070533	30.916124485794242	122.80620530640695	16.5	296.15	300.0
538006099	1441070534	30.916156901527405	122.80613328773649	16.5	296.225	300.0
538006099	1441070535	30.916185642210117	122.8060696053078	16.5	296.3	300.0
538006099	1441070536	30.916212115125354	122.80601109722615	16.5	296.375	300.0
538006099	1441070537	30.91623772754942	122.80595460158861	16.5	296.45000000000005	300.0
538006099	1441070538	30.91626388675274	122.80589695648546	16.5	296.525	300.0
538006099	1441070539	30.916292	122.80583500000002	16.5	296.6	300.0
538006099	1441070540	30.916323134175382	122.80576634032731	16.5	296.6666666666667	300.0
538006099	1441070541	30.916356994662554	122.80569166613489	16.5	296.73333333333335	300.0
538006099	1441070542	30.91639294647268	122.80561243621159	16.5	296.8	300.0
538006099	1441070543	30.916430354619937	122.80553010934969	16.5	296.8666666666667	300.0
538006099	1441070544	30.91646858412193	122.80544614434558	16.5	296.93333333333334	300.0
538006099	1441070545	30.916506999999996	122.805362	16.5	297.0	300.0
538006099	1441070546	30.91654503407138	122.8052789539468	16.5	297.04	300.0
538006099	1441070547	30.916582385324748	122.80519755913768	16.5	297.08	300.0
538006099	1441070548	30.916618819542002	122.80511818735457	16.5	297.12	300.0
538006099	1441070549	30.916654102505905	122.8050412103806	16.5	297.15999999999997	300.0
538006099	1441070550	30.916687999999994	122.80496700000002	16.5	297.2	300.0
538006099	1441070551	30.916720380388494	122.80489574076267	16.5	297.2142857142857	300.0
538006099	1441070552	30.916751522355497	122.80482686827638	16.5	297.2285714285714	300.0
538006099	1441070553	30.916781807163563	122.80475963091148	16.5	297.24285714285713	300.0
538006099	1441070554	30.91681161607356	122.8046932770362	16.5	297.25714285714287	300.0
538006099	1441070555	30.916841330344738	122.8046270550167	16.5	297.2714285714286	300.0
538006099	1441070556	30.916871331234837	122.80456021321724	16.5	297.2857142857143	300.0
538006099	1441070557	30.916902	122.804492	16.5	297.3	300.0
538006099	1441070558	30.91693369757943	122.80442168766515	16.5	297.31666666666666	300.0
538006099	1441070559	30.916966703649504	122.80434864427103	16.5	297.3333333333333	300.0
538006099	1441070560	30.917001277569714	122.80427226181406	16.5	297.34999999999997	300.0
538006099	1441070561	30.917037678697888	122.80419193228877	16.5	297.3666666666667	300.0
538006099	1441070562	30.917076166390018	122.80410704768745	16.5	297.3833333333333	300.0
538006099	1441070563	30.917116999999998	122.804017	16.5	297.4	300.0
538006099	1441070564	30.91716017140527	122.80392178093358	16.5	297.4	300.0
538006099	1441070565	30.917204602587773	122.80382378107687	16.5	297.4	300.0
538006099	1441070566	30.917248948063136	122.80372599074794	16.5	297.4	300.0
538006099	1441070567	30.917291862356084	122.80363140027586	16.5	297.4	300.0
538006099	1441070568	30.91733200000001	122.803543	16.5	297.4	300.0
538006099	1441070569	30.917368379388353	122.8034629735266	16.5	297.4	300.0
538006099	1441070570	30.917401474326986	122.80339027749537	16.5	297.4	300.0
538006099	1441070571	30.91743212246962	122.80332306179818	16.5	297.4	300.0
538006099	1441070572	30.91746116146525	122.80325947632112	16.5	297.4	300.0
538006099	1441070573	30.917489428958692	122.80319767094535	16.5	297.4	300.0
538006099	1441070574	30.917517762591103	122.80313579554753	16.5	297.4	300.0
538006099	1441070575	30.91754699999999	122.803072	16.5	297.4	300.0
538006099	1441070576	30.917577861638144	122.80300468742983	16.5	297.4166666666667	300.0
538006099	1441070577	30.917610599231235	122.80293327399785	16.5	297.43333333333334	300.0
538006099	1441070578	30.91764534732257	122.8028574291226	16.5	297.45	300.0
538006099	1441070579	30.917682240454226	122.80277682222112	16.5	297.4666666666667	300.0
538006099	1441070580	30.917721413166955	122.80269112270898	16.5	297.48333333333335	300.0
538006099	1441070581	30.917763000000008	122.8026	16.5	297.5	300.0
538006099	1441070582	30.917806864651297	122.802503735761	16.5	297.52000000000004	300.0
538006099	1441070583	30.91785178746174	122.8024050606809	16.5	297.54	300.0
538006099	1441070584	30.91789627794154	122.8023073177143	16.5	297.56	300.0
538006099	1441070585	30.91793884561104	122.80221384982796	16.5	297.58000000000004	300.0
538006099	1441070586	30.917978000000012	122.80212799999998	16.5	297.6	300.0
538006099	1441070587	30.918012714621298	122.80205208303578	16.5	297.6	300.0
538006099	1441070588	30.91804381888949	122.80198430101377	16.5	297.6	300.0
538006099	1441070589	30.918072606187636	122.80192182782221	16.5	297.6	300.0
538006099	1441070590	30.918100369892336	122.80186183734142	16.5	297.6	300.0
538006099	1441070591	30.9181284033746	122.80180150344506	16.5	297.6	300.0
538006099	1441070592	30.918158	122.801738	16.5	297.6	300.0
538006099	1441070593	30.91819014529595	122.80166915587299	16.5	297.61428571428576	300.14285714285717
538006099	1441070594	30.918224593456287	122.80159541995343	16.5	297.62857142857143	300.28571428571433
538006099	1441070595	30.918260790843657	122.80151789613913	16.5	297.64285714285717	300.42857142857144
538006099	1441070596	30.91829818382291	122.80143768833084	16.5	297.65714285714284	300.57142857142856
538006099	1441070597	30.918336218761485	122.8013559004326	16.5	297.6714285714286	300.7142857142857
538006099	1441070598	30.91837434202953	122.80127363635194	16.5	297.68571428571425	300.85714285714283
538006099	1441070599	30.918412000000004	122.801192	16.5	297.7	301.0
538006099	1441070600	30.918448781763306	122.8011118398127	16.5	297.7	301.0
538006099	1441070601	30.918484847269937	122.80103298231234	16.5	297.7	301.0
538006099	1441070602	30.918520499184183	122.80095499854114	16.5	297.7	301.0
538006099	1441070603	30.91855604016931	122.80087745953968	16.5	297.7	301.0
538006099	1441070604	30.918591772887527	122.80079993634682	16.5	297.7	301.0
538006099	1441070605	30.918628	122.800722	16.5	297.7	301.0
538006099	1441070606	30.918664903010065	122.80064338867703	16.5	297.74	301.0
538006099	1441070607	30.918702178793826	122.8005645091241	16.5	297.78	301.0
538006099	1441070608	30.918739403071864	122.80048593523155	16.5	297.82	301.0
538006099	1441070609	30.91877615156614	122.80040824089191	16.5	297.86	301.0
538006099	1441070610	30.918812000000006	122.80033200000001	16.5	297.9	301.0
538006099	1441070611	30.918846721182437	122.80025745212347	16.5	297.9	301.0
538006099	1441070612	30.918880876259205	122.80018349951258	16.5	297.9	301.0
538006099	1441070613	30.918915223457414	122.80010871008444	16.5	297.9	301.0
538006099	1441070614	30.9189505210008	122.80003165175175	16.5	297.9	301.0
538006099	1441070615	30.918987527109536	122.79995089242257	16.5	297.9	301.0
538006099	1441070616	30.919027000000007	122.799865	16.5	297.9	301.0
538006099	1441070617	30.919069336310574	122.79977327546898	16.5	297.91666666666663	301.0
538006099	1441070618	30.919113486384997	122.7996779521643	16.5	297.93333333333334	301.0
538006099	1441070619	30.91915803900072	122.79958199651739	16.5	297.95	301.0
538006099	1441070620	30.919201582943963	122.7994883749707	16.5	297.96666666666664	301.0
538006099	1441070621	30.919242707009555	122.79940005397728	16.5	297.98333333333335	301.0
538006099	1441070622	30.91928	122.79932000000001	16.5	298.0	301.0
538006099	1441070623	30.919312595731594	122.79925002485439	16.5	298.0	301.0
538006099	1441070624	30.9193418080507	122.79918732173607	16.5	298.0	301.0
538006099	1441070625	30.919369495803085	122.79912792917557	16.5	298.0	301.0
538006099	1441070626	30.91939751782661	122.79906788569356	16.5	298.0	301.0
538006099	1441070627	30.91942773295158	122.79900322980141	16.5	298.0	301.0
538006099	1441070628	30.919462000000003	122.79893000000001	16.5	298.0	301.0
538006099	1441070629	30.91950153062466	122.79884560642266	16.5	298.01666666666665	301.0
538006099	1441070630	30.919544947837974	122.79875294577674	16.5	298.03333333333336	301.0
538006099	1441070631	30.919590227501825	122.79865628642538	16.5	298.05	301.0
538006099	1441070632	30.91963534549029	122.79855989674688	16.5	298.06666666666666	301.0
538006099	1441070633	30.91967827769011	122.79846804513537	16.5	298.0833333333333	301.0
538006099	1441070634	30.919717	122.798385	16.5	298.1	301.0
538006099	1441070635	30.919750167176794	122.79831359590754	16.5	298.1	301.0
538006099	1441070636	30.919779149372086	122.79825093200851	16.5	298.1	301.0
538006099	1441070637	30.919805995576592	122.79819267358751	16.5	298.1	301.0
538006099	1441070638	30.919832754772305	122.79813448591814	16.5	298.1	301.0
538006099	1441070639	30.91986147593313	122.7980720342641	16.5	298.1	301.0
538006099	1441070640	30.919894208024267	122.79800098387828	16.5	298.1	301.0
538006099	1441070641	30.919933000000007	122.797917	16.5	298.1	301.0
538006099	1441070642	30.919979088230924	122.79781747296182	16.5	298.08000000000004	301.0
538006099	1441070643	30.920030458804106	122.79770669353255	16.5	298.06000000000006	301.0
538006099	1441070644	30.920084285251527	122.7975906776096	16.5	298.03999999999996	301.0
538006099	1441070645	30.920137741125554	122.79747544111567	16.5	298.02	301.0
538006099	1441070646	30.92018800000001	122.797367	16.5	298.0	301.0
538006099	1441070647	30.920232856146523	122.79727005596207	16.5	298.0	301.0
538006099	1441070648	30.920272586557974	122.79718405361541	16.5	298.0	301.0
538006099	1441070649	30.920308088899425	122.79710712329171	16.5	298.0	301.0
538006099	1441070650	30.92034026082916	122.7970373953144	16.5	298.0	301.0
538006099	1441070651	30.92037	122.79697299999998	16.5	298.0	301.0
538006099	1441070652	30.920398125834893	122.79691221912408	16.5	298.0	301.0
538006099	1441070653	30.92042514485263	122.79685394031752	16.5	298.0	301.0
538006099	1441070654	30.920451485344724	122.79679720267337	16.5	298.0	301.0
538006099	1441070655	30.920477575600867	122.79674104528262	16.5	298.0	301.0
538006099	1441070656	30.920503843909067	122.79668450723416	16.5	298.0	301.0
538006099	1441070657	30.92053071855563	122.79662662761483	16.5	298.0	301.0
538006099	1441070658	30.920558627825052	122.7965664455093	16.5	298.0	301.0
538006099	1441070659	30.920587999999995	122.79650300000002	16.5	298.0	301.0
538006099	1441070660	30.920619198834626	122.79643548301944	16.5	298.0	301.0
538006099	1441070661	30.920652329975937	122.79636369790839	16.5	298.0	301.0
538006099	1441070662	30.920687434543957	122.79628760085944	16.5	298.0	301.0
538006099	1441070663	30.920724553658125	122.79620714806447	16.5	298.0	301.0
538006099	1441070664	30.920763728437354	122.79612229571454	16.5	298.0	301.0
538006099	1441070665	30.920804999999987	122.79603300000001	16.5	298.0	301.0
538006099	1441070666	30.920848239473337	122.79593957440852	16.5	298.0	301.0
538006099	1441070667	30.92089263802462	122.79584376162204	16.5	298.0	301.0
538006099	1441070668	30.920937216836098	122.79574766162743	16.5	298.0	301.0
538006099	1441070669	30.92098099709633	122.79565337441936	16.5	298.0	301.0
538006099	1441070670	30.921023	122.795563	16.5	298.0	301.0
538006099	1441070671	30.921062520450693	122.79547804799664	16.5	298.0	301.0
538006099	1441070672	30.92109994816698	122.79539766651128	16.5	298.0	301.0
538006099	1441070673	30.921135946567215	122.79532041325986	16.5	298.0	301.0
538006099	1441070674	30.921171179065997	122.79524484595359	16.5	298.0	301.0
538006099	1441070675	30.921206309074368	122.79516952229939	16.5	298.0	301.0
538006099	1441070676	30.921241999999985	122.79509300000001	16.5	298.0	301.0
538006099	1441070677	30.92127870656416	122.7950142861713	16.5	298.01666666666665	301.0
538006099	1441070678	30.921316048755383	122.79493418559737	16.5	298.03333333333336	301.0
538006099	1441070679	30.921353437881777	122.79485395248285	16.5	298.05	301.0
538006099	1441070680	30.921390285254635	122.79477484103626	16.5	298.06666666666666	301.0
538006099	1441070681	30.92142600218829	122.79469810546999	16.5	298.0833333333333	301.0
538006099	1441070682	30.92146	122.79462499999998	16.5	298.1	301.0
538006099	1441070683	30.921491907976637	122.79455631664472	16.5	298.0833333333333	301.0
538006099	1441070684	30.921522227273385	122.79449099862012	16.5	298.06666666666666	301.0
538006099	1441070685	30.921551677009536	122.79442752693762	16.5	298.05	301.0
538006099	1441070686	30.921580976301144	122.7943643826049	16.5	298.03333333333336	301.0
538006099	1441070687	30.9216108442613	122.79430004662571	16.5	298.01666666666665	301.0
538006099	1441070688	30.921641999999995	122.79423300000002	16.5	298.0	301.0
538006099	1441070689	30.921674989000287	122.79416209637927	16.5	298.01428571428573	301.0
538006099	1441070690	30.92170966224867	122.79408768003475	16.5	298.0285714285714	301.0
538006099	1441070691	30.92174569710892	122.79401046789435	16.5	298.04285714285714	301.0
538006099	1441070692	30.92178277094637	122.79393117688787	16.5	298.0571428571429	301.0
538006099	1441070693	30.921820561127934	122.79385052394703	16.5	298.0714285714286	301.0
538006099	1441070694	30.921858745022305	122.79376922600572	16.5	298.0857142857143	301.0
538006099	1441070695	30.921897000000005	122.793688	16.5	298.1	301.0
538006099	1441070696	30.9219350360466	122.79360746887168	16.5	298.1166666666667	301.0
538006099	1441070697	30.921972693602278	122.79352787957829	16.5	298.1333333333333	301.0
538006099	1441070698	30.922009845720982	122.79344938508169	16.5	298.15000000000003	301.0
538006099	1441070699	30.92204636545702	122.7933721383443	16.5	298.1666666666667	301.0
538006099	1441070700	30.922082125865042	122.7932962923292	16.5	298.18333333333334	301.0
538006099	1441070701	30.922116999999997	122.79322200000001	16.5	298.2	301.0
538006099	1441070702	30.92215102052825	122.7931491159912	16.5	298.18333333333334	301.0
538006099	1441070703	30.922184858559433	122.79307630161716	16.5	298.1666666666667	301.0
538006099	1441070704	30.92221934481085	122.79300191985836	16.5	298.15000000000003	301.0
538006099	1441070705	30.922255309995975	122.79292433369017	16.5	298.1333333333333	301.0
538006099	1441070706	30.92229358482415	122.79284190608269	16.5	298.1166666666667	301.0
538006099	1441070707	30.922335	122.79275300000002	16.5	298.1	301.0
538006099	1441070708	30.922379891250507	122.79265699636592	16.5	298.1	301.0
538006099	1441070709	30.922426614413528	122.79255734797063	16.5	298.1	301.0
538006099	1441070710	30.92247303036636	122.79245852558574	16.5	298.1	301.0
538006099	1441070711	30.922517000000003	122.792365	16.5	298.1	301.0
538006099	1441070712	30.922556870550228	122.79228022253272	16.5	298.11250000000007	301.0
538006099	1441070713	30.922592934586948	122.79220356656819	16.5	298.125	301.0
538006099	1441070714	30.922625971007953	122.7921333859999	16.5	298.1375	301.0
538006099	1441070715	30.92265675870624	122.7920680347154	16.5	298.15000000000003	301.0
538006099	1441070716	30.92268607657078	122.79200586659715	16.5	298.16249999999997	301.0
538006099	1441070717	30.922714703486985	122.79194523552319	16.5	298.175	301.0
538006099	1441070718	30.922743418337046	122.79188449536744	16.5	298.18749999999994	301.0
538006099	1441070719	30.922772999999996	122.791822	16.5	298.2	301.0
538006099	1441070720	30.922804133324156	122.7917562839134	16.5	298.2	301.0
538006099	1441070721	30.922837127045195	122.79168660410328	16.5	298.2	301.0
538006099	1441070722	30.922872195869587	122.79161239818986	16.5	298.2	301.0
538006099	1441070723	30.922909554502038	122.7915331037913	16.5	298.2	301.0
538006099	1441070724	30.922949417645313	122.79144815852355	16.5	298.2	301.0
538006099	1441070725	30.922992000000004	122.79135700000002	16.5	298.2	301.0
538006099	1441070726	30.923037191020917	122.79125981605551	16.5	298.175	301.0
538006099	1441070727	30.92308357919178	122.79115979542415	16.5	298.15000000000003	301.0
538006099	1441070728	30.923129427763737	122.79106087707707	16.5	298.125	301.0
538006099	1441070729	30.923173	122.79096700000001	16.5	298.1	301.0
538006099	1441070730	30.923213024530273	122.790881053945	16.5	298.1	301.0
538006099	1441070731	30.923250091409606	122.79080173168094	16.5	298.1	301.0
538006099	1441070732	30.923285256042682	122.7907266767229	16.5	298.1	301.0
538006099	1441070733	30.92331957382806	122.79065353257835	16.5	298.1	301.0
538006099	1441070734	30.923354100158686	122.79057994274811	16.5	298.1	301.0
538006099	1441070735	30.92338989042208	122.79050355072627	16.5	298.1	301.0
538006099	1441070736	30.92342799999999	122.790422	16.5	298.1	301.0
538006099	1441070737	30.923469102488852	122.79033378868803	16.5	298.1	301.0
538006099	1441070738	30.92351234436686	122.79024083346395	16.5	298.1	301.0
538006099	1441070739	30.923556490339518	122.79014590564815	16.5	298.1	301.0
538006099	1441070740	30.9236003051203	122.79005177657076	16.5	298.1	301.0
538006099	1441070741	30.923642553430717	122.78996121757166	16.5	298.1	301.0
538006099	1441070742	30.923682000000003	122.78987700000002	16.5	298.1	301.0
538006099	1441070743	30.92371778007478	122.78980106188749	16.5	298.12857142857143	301.0
538006099	1441070744	30.923750510946704	122.78973200796558	16.5	298.15714285714284	301.0
538006099	1441070745	30.923781180413133	122.78966760963414	16.5	298.1857142857143	301.0
538006099	1441070746	30.923810776266258	122.7896056382866	16.5	298.2142857142858	301.0
538006099	1441070747	30.923840286293697	122.78954386531092	16.5	298.2428571428572	301.0
538006099	1441070748	30.923870698278694	122.7894800620897	16.5	298.2714285714286	301.0
538006099	1441070749	30.923903	122.78941200000001	16.5	298.3	301.0
538006099	1441070750	30.923937860665678	122.78933816157915	16.5	298.3	301.0
538006099	1441070751	30.923974675218812	122.78925987402677	16.5	298.3	301.0
538006099	1441070752	30.92401252004038	122.78917917571319	16.5	298.3	301.0
538006099	1441070753	30.924050471516264	122.78909810501479	16.5	298.3	301.0
538006099	1441070754	30.924087606037475	122.78901870031413	16.5	298.3	301.0
538006099	1441070755	30.924122999999998	122.78894300000002	16.5	298.3	301.0
538006099	1441070756	30.924155997904364	122.78887245107671	16.5	298.3	300.8333333333333
538006099	1441070757	30.924187016652134	122.7888061349902	16.5	298.3	300.6666666666667
538006099	1441070758	30.92421674124184	122.78874254179281	16.5	298.3	300.50000000000006
538006099	1441070759	30.92424585666871	122.78868016153285	16.5	298.3	300.33333333333337
538006099	1441070760	30.92427504792503	122.78861748425491	16.5	298.3	300.16666666666663
538006099	1441070761	30.924305000000004	122.788553	16.5	298.3	300.0
538006099	1441070762	30.92433632358015	122.7884853905189	16.5	298.3	300.0
538006099	1441070763	30.924369332150583	122.78841410441365	16.5	298.3	300.0
538006099	1441070764	30.924404264895518	122.78833878199801	16.5	298.3	300.0
538006099	1441070765	30.924441360997882	122.78825906358408	16.5	298.3	300.0
538006099	1441070766	30.924480859639317	122.78817458948205	16.5	298.3	300.0
538006099	1441070767	30.924523	122.78808500000001	16.5	298.3	300.0
538006099	1441070768	30.924567727666506	122.78799048958138	16.5	298.3	300.0
538006099	1441070769	30.924613813859153	122.78789346922223	16.5	298.3	300.0
538006099	1441070770	30.924659736214153	122.78779690406665	16.5	298.3	300.0
538006099	1441070771	30.924703972376587	122.7877037592703	16.5	298.3	300.0
538006099	1441070772	30.92474500000001	122.78761699999998	16.5	298.3	300.0
538006099	1441070773	30.924781726839893	122.78753874433487	16.5	298.2857142857143	300.0
538006099	1441070774	30.92481478103218	122.78746772196777	16.5	298.2714285714286	300.0
538006099	1441070775	30.92484522080229	122.78740181548771	16.5	298.25714285714287	300.0
538006099	1441070776	30.92487410437047	122.78733890747701	16.5	298.24285714285713	300.0
538006099	1441070777	30.924902489952487	122.78727688051222	16.5	298.2285714285714	300.0
538006099	1441070778	30.924931435759888	122.7872136171646	16.5	298.2142857142857	300.0
538006099	1441070779	30.924961999999994	122.78714700000002	16.5	298.2	300.0
538006099	1441070780	30.924994969431783	122.78707546116095	16.5	298.18333333333334	300.0
538006099	1441070781	30.925030045036248	122.78699963111629	16.5	298.1666666666667	300.0
538006099	1441070782	30.925066656352335	122.78692068991936	16.5	298.15000000000003	300.0
538006099	1441070783	30.925104232921587	122.78683981762691	16.5	298.1333333333333	300.0
538006099	1441070784	30.92514220428835	122.78675819429913	16.5	298.1166666666667	300.0
538006099	1441070785	30.925180000000005	122.78667700000001	16.5	298.1	300.0
538006099	1441070786	30.92521717458277	122.78659714466666	16.5	298.1	300.0
538006099	1441070787	30.925253782468115	122.7865184577156	16.5	298.1	300.0
538006099	1441070788	30.925290003062624	122.78644049843186	16.5	298.1	300.0
538006099	1441070789	30.925326015771788	122.78636282609916	16.5	298.1	300.0
538006099	1441070790	30.925361999999996	122.786285	16.5	298.1	300.0
538006099	1441070791	30.92539810110501	122.78620668527654	16.516666666666666	298.1	300.0
538006099	1441070792	30.925434328261584	122.78612797051385	16.533333333333335	298.1	300.0
538006099	1441070793	30.92547065659916	122.78604905015808	16.55	298.1	300.0
538006099	1441070794	30.925507061247725	122.78597011865583	16.566666666666666	298.1	300.0
538006099	1441070795	30.92554351733769	122.78589137045404	16.583333333333336	298.1	300.0
538006099	1441070796	30.925579999999993	122.785813	16.6	298.1	300.0
538006099	1441070797	30.925616493014157	122.78573513959172	16.6	298.1	300.0
538006099	1441070798	30.925653014752587	122.78565767292845	16.6	298.1	300.0
538006099	1441070799	30.92568959223544	122.7855804215595	16.6	298.1	300.0
538006099	1441070800	30.92572625248248	122.78550320703378	16.6	298.1	300.0
538006099	1441070801	30.925763022513078	122.78542585089987	16.6	298.1	300.0
538006099	1441070802	30.925799929346095	122.78534817470599	16.6	298.1	300.0
538006099	1441070803	30.925836999999998	122.78527	16.6	298.1	300.0
538006099	1441070804	30.925874227339094	122.78519125254364	16.583333333333336	298.1166666666667	300.0
538006099	1441070805	30.9259114676127	122.78511227495598	16.566666666666666	298.1333333333333	300.0
538006099	1441070806	30.9259485429174	122.78503351407143	16.55	298.15000000000003	300.0
538006099	1441070807	30.925985275350847	122.78495541672577	16.533333333333335	298.1666666666667	300.0
538006099	1441070808	30.926021487011777	122.78487842975588	16.516666666666666	298.18333333333334	300.0
538006099	1441070809	30.92605699999999	122.78480300000001	16.5	298.2	300.0
538006099	1441070810	30.92609178251208	122.78472924491878	16.5	298.2	300.0
538006099	1441070811	30.92612638712724	122.78465596445757	16.5	298.2	300.0
538006099	1441070812	30.926161512517275	122.78458162917907	16.5	298.2	300.0
538006099	1441070813	30.92619785735047	122.78450470964171	16.5	298.2	300.0
538006099	1441070814	30.926236120291282	122.78442367639919	16.5	298.2	300.0
538006099	1441070815	30.926277000000002	122.784337	16.5	298.2	300.0
538006099	1441070816	30.926320818307065	122.78424397146834	16.52	298.2	300.2
538006099	1441070817	30.926366389742306	122.78414716375423	16.54	298.2	300.4
538006099	1441070818	30.926412152018933	122.78404997029968	16.560000000000002	298.2	300.6
538006099	1441070819	30.926456542860418	122.78395578455934	16.580000000000002	298.2	300.8
538006099	1441070820	30.926498	122.783868	16.6	298.2	301.0
538006099	1441070821	30.92653538442614	122.78378908941986	16.6	298.2	301.0
538006099	1441070822	30.926569250116053	122.78371784290306	16.6	298.2	301.0
538006099	1441070823	30.92660057428834	122.78365212984801	16.6	298.2	301.0
538006099	1441070824	30.926630334156254	122.7835898196466	16.6	298.2	301.0
538006099	1441070825	30.926659506928516	122.78352878168498	16.6	298.2	301.0
538006099	1441070826	30.926689069809637	122.78346688534417	16.6	298.2	301.0
538006099	1441070827	30.92672	122.78340199999998	16.6	298.2	301.0
538006099	1441070828	30.926753079796335	122.78333244969379	16.6	298.23999999999995	301.0
538006099	1441070829	30.926788311895695	122.78325837714722	16.6	298.28	301.0
538006099	1441070830	30.926825504096353	122.78318037975322	16.6	298.32	301.0
538006099	1441070831	30.926864464197607	122.78309905490578	16.6	298.35999999999996	301.0
538006099	1441070832	30.926905000000005	122.783015	16.6	298.4	301.0
538006099	1441070833	30.926946890950344	122.78292880556488	16.585714285714285	298.4285714285714	301.0
538006099	1441070834	30.92698980307655	122.7828410346606	16.571428571428573	298.45714285714286	301.0
538006099	1441070835	30.927033374052957	122.78275224348198	16.557142857142857	298.48571428571427	301.0
538006099	1441070836	30.927077241555345	122.78266298822604	16.542857142857144	298.51428571428573	301.0
538006099	1441070837	30.927121043261128	122.78257382509219	16.52857142857143	298.54285714285714	301.0
538006099	1441070838	30.92716441684918	122.78248531028217	16.514285714285716	298.5714285714286	301.0
538006099	1441070839	30.927207000000003	122.78239800000001	16.5	298.6000000000001	301.0
538006099	1441070840	30.927248450719528	122.7823124616508	16.5	298.6166666666667	301.0
538006099	1441070841	30.92728850831126	122.78222930743654	16.5	298.6333333333333	301.0
538006099	1441070842	30.927326932404238	122.7821491607597	16.5	298.65	301.0
538006099	1441070843	30.927363482628774	122.7820726450243	16.5	298.6666666666667	301.0
538006099	1441070844	30.92739791861649	122.78200038363559	16.5	298.68333333333334	301.0
538006099	1441070845	30.927429999999987	122.78193300000001	16.5	298.7	301.0
538006099	1441070846	30.927459742982784	122.7818705571474	16.5	298.68333333333334	301.0
538006099	1441070847	30.927488190047438	122.78181087659614	16.5	298.6666666666667	301.0
538006099	1441070848	30.927516640241706	122.78175121948104	16.5	298.65	301.0
538006099	1441070849	30.92754639260818	122.7816888469304	16.5	298.6333333333333	301.0
538006099	1441070850	30.927578746184	122.78162102006557	16.5	298.6166666666667	301.0
538006099	1441070851	30.927615000000007	122.781545	16.5	298.6000000000001	301.0
538006099	1441070852	30.927655955170824	122.78145910271438	16.5	298.6000000000001	301.0
538006099	1441070853	30.927700421174286	122.78136586369372	16.5	298.6000000000001	301.0
538006099	1441070854	30.92774670958714	122.78126887330934	16.5	298.6000000000001	301.0
538006099	1441070855	30.927793131996445	122.7811717219455	16.5	298.6000000000001	301.0
538006099	1441070856	30.927838000000005	122.78107799999998	16.5	298.6000000000001	301.0
538006099	1441070857	30.927880013754773	122.78099045950277	16.5	298.61428571428576	300.85714285714283
538006099	1441070858	30.927919427617624	122.78090849896645	16.5	298.6285714285715	300.7142857142857
538006099	1441070859	30.92795688449084	122.78083067851864	16.5	298.64285714285717	300.57142857142856
538006099	1441070860	30.927993027272755	122.78075555828198	16.5	298.6571428571429	300.42857142857144
538006099	1441070861	30.928028498857966	122.78068169837469	16.5	298.6714285714286	300.28571428571433
538006099	1441070862	30.928063942137754	122.78060765891071	16.5	298.6857142857143	300.14285714285717
538006099	1441070863	30.928100000000004	122.780532	16.5	298.7	300.0
538006099	1441070864	30.92813710581532	122.78045375209933	16.5	298.68333333333334	300.0
538006099	1441070865	30.928174854897506	122.78037382706874	16.5	298.6666666666667	300.0
538006099	1441070866	30.928212633049267	122.78029360712273	16.5	298.65	300.0
538006099	1441070867	30.928249826076698	122.78021447448006	16.5	298.6333333333333	300.0
538006099	1441070868	30.928285819789366	122.78013781136357	16.5	298.6166666666667	300.0
538006099	1441070869	30.928319999999996	122.780065	16.5	298.6000000000001	300.0
538006099	1441070870	30.928351985842315	122.77999690677049	16.5	298.5833333333334	300.0
538006099	1441070871	30.92838232972279	122.77993233466057	16.5	298.5666666666667	300.0
538006099	1441070872	30.92841181736272	122.77986957080259	16.5	298.55	300.0
538006099	1441070873	30.92844123447987	122.77980690232461	16.5	298.53333333333336	300.0
538006099	1441070874	30.92847136678866	122.77974261635055	16.5	298.5166666666667	300.0
538006099	1441070875	30.928502999999992	122.77967500000001	16.5	298.5	300.0
538006099	1441070876	30.928536705386627	122.7796028105619	16.5	298.5	300.0
538006099	1441070877	30.928572196481895	122.77952668601837	16.5	298.5	300.0
538006099	1441070878	30.928608972386378	122.77944773452758	16.5	298.5	300.0
538006099	1441070879	30.928646532203224	122.7793670642507	16.5	298.5	300.0
538006099	1441070880	30.928684375038237	122.77928578335224	16.5	298.5	300.0
538006099	1441070881	30.928722	122.779205	16.5	298.5	300.0
538006099	1441070882	30.928759021363373	122.77912556400432	16.5	298.5	300.0
538006099	1441070883	30.928795514058603	122.77904729173326	16.5	298.5	300.0
538006099	1441070884	30.928831668178578	122.77896974119304	16.5	298.5	300.0
538006099	1441070885	30.92886767381514	122.77889247038856	16.5	298.5	300.0
538006099	1441070886	30.928903721059058	122.77881503732344	16.5	298.5	300.0
538006099	1441070887	30.928940000000004	122.77873700000002	16.5	298.5	300.0
538006099	1441070888	30.92897662454035	122.77865809818285	16.5	298.5	300.0
538006099	1441070889	30.92901340383733	122.77857879869008	16.5	298.5	300.0
538006099	1441070890	30.92905007086335	122.77849975010498	16.5	298.5	300.0
538006099	1441070891	30.929086358592397	122.77842160101264	16.5	298.5	300.0
538006099	1441070892	30.929122	122.77834499999999	16.5	298.5	300.0
538006099	1441070893	30.92915686519814	122.77827027897831	16.5	298.48571428571427	300.0
538006099	1441070894	30.929191372838318	122.77819650314913	16.5	298.4714285714286	300.0
538006099	1441070895	30.92922607870438	122.77812242103349	16.5	298.45714285714286	300.0
538006099	1441070896	30.929261538577276	122.77804678114886	16.5	298.4428571428571	300.0
538006099	1441070897	30.929298308234948	122.77796833200912	16.5	298.4285714285714	300.0
538006099	1441070898	30.929336943452114	122.7778858221243	16.5	298.4142857142857	300.0
538006099	1441070899	30.929378000000007	122.77779800000002	16.5	298.4	300.0
538006099	1441070900	30.92942169720832	122.77770435490932	16.5	298.37999999999994	300.0
538006099	1441070901	30.929466908657055	122.7776073392141	16.5	298.35999999999996	300.0
538006099	1441070902	30.929512171496857	122.77751014605838	16.5	298.34000000000003	300.0
538006099	1441070903	30.929556022888	122.77741596859794	16.5	298.32	300.0
538006099	1441070904	30.929596999999994	122.777328	16.5	298.3	300.0
538006099	1441070905	30.929634038020122	122.77724856960897	16.5	298.3	300.0
538006099	1441070906	30.929667664176684	122.77717655144183	16.5	298.3	300.0
538006099	1441070907	30.929698803702777	122.77710995567678	16.5	298.3	300.0
538006099	1441070908	30.929728381826425	122.77704679248583	16.5	298.3	300.0
538006099	1441070909	30.929757323771334	122.7769850720357	16.5	298.3	300.0
538006099	1441070910	30.929786554757236	122.77692280448811	16.5	298.3	300.0
538006099	1441070911	30.929816999999993	122.77685800000002	16.5	298.3	300.0
538006099	1441070912	30.9298494261321	122.7767889944938	16.5	298.28000000000003	300.0
538006099	1441070913	30.92988396546605	122.77671542697044	16.5	298.26000000000005	300.0
538006099	1441070914	30.929920591734234	122.77663726220045	16.5	298.23999999999995	300.0
538006099	1441070915	30.929959278668466	122.77655446495382	16.5	298.21999999999997	300.0
538006099	1441070916	30.929999999999996	122.776467	16.5	298.2	300.0
538006099	1441070917	30.930042578628388	122.77637519221989	16.5	298.2	300.0
538006099	1441070918	30.93008623413063	122.77628080694468	16.5	298.2	300.0
538006099	1441070919	30.930130035258188	122.77618596962418	16.5	298.2	300.0
538006099	1441070920	30.930173050768765	122.77609280571568	16.5	298.2	300.0
538006099	1441070921	30.93021434942619	122.77600344068384	16.5	298.2	300.0
538006099	1441070922	30.930253	122.77592	16.5	298.2	300.0
538006099	1441070923	30.930288368102822	122.77584394343666	16.5	298.2	300.0
538006099	1441070924	30.930321006701302	122.77577406794818	16.5	298.2	300.0
538006099	1441070925	30.930351765595923	122.77570850477883	16.5	298.2	300.0
538006099	1441070926	30.930381494582807	122.77564538516754	16.5	298.2	300.0
538006099	1441070927	30.930411043454075	122.77558284034835	16.5	298.2	300.0
538006099	1441070928	30.930441261998254	122.77551900155088	16.5	298.2	300.0
538006099	1441070929	30.930472999999996	122.775452	16.5	298.2	300.0
538006099	1441070930	30.930506885368093	122.7753804580213	16.5	298.21666666666664	300.0
538006099	1441070931	30.930542658521535	122.77530496236031	16.5	298.23333333333335	300.0
538006099	1441070932	30.930579838009045	122.77522659087006	16.5	298.25	300.0
538006099	1441070933	30.930617942381726	122.77514642140662	16.5	298.26666666666665	300.0
538006099	1441070934	30.93065649019324	122.77506553182913	16.5	298.2833333333333	300.0
538006099	1441070935	30.930695000000004	122.77498500000002	16.5	298.3	300.0
538006099	1441070936	30.930733090823697	122.77490566451533	16.5	298.3	300.0
538006099	1441070937	30.930770783537934	122.77482740689398	16.5	298.3	300.0
538006099	1441070938	30.930808199478363	122.77474986938465	16.5	298.3	300.0
538006099	1441070939	30.930845459979736	122.77467269423488	16.5	298.3	300.0
538006099	1441070940	30.930882686375938	122.77459552369143	16.5	298.3	300.0
538006099	1441070941	30.930919999999997	122.774518	16.5	298.3	300.0
538006099	1441070942	30.930957478164842	122.77443988851893	16.5	298.31666666666666	300.0
538006099	1441070943	30.9309950221063	122.77436144706043	16.5	298.3333333333333	300.0
538006099	1441070944	30.93103248904177	122.77428305655111	16.5	298.35	300.0
538006099	1441070945	30.931069736189556	122.77420509791862	16.5	298.3666666666667	300.0
538006099	1441070946	30.931106620768926	122.77412795209167	16.5	298.3833333333333	300.0
538006099	1441070947	30.931143	122.77405199999998	16.5	298.4	300.0
538006099	1441070948	30.931178843755	122.77397736476006	16.5	298.41666666666663	300.0
538006099	1441070949	30.931214572510456	122.77390313823076	16.5	298.43333333333334	300.0
538006099	1441070950	30.931250719391606	122.77382815445374	16.5	298.45	300.0
538006099	1441070951	30.931287817521	122.77375124746717	16.5	298.46666666666664	300.0
538006099	1441070952	30.93132640001826	122.77367125130569	16.5	298.4833333333333	300.0
538006099	1441070953	30.931366999999995	122.773587	16.5	298.5	300.0
538006099	1441070954	30.931409919209873	122.77349781471827	16.5	298.5	300.0
538006099	1441070955	30.931454533912802	122.77340496519392	16.5	298.5	300.0
538006099	1441070956	30.931499989008262	122.77331020830718	16.5	298.5	300.0
538006099	1441070957	30.931545429400753	122.77321530094473	16.5	298.5	300.0
538006099	1441070958	30.931589999999993	122.773122	16.5	298.5	300.0
538006099	1441070959	30.931632941677478	122.77303188035557	16.5	298.5	300.0
538006099	1441070960	30.93167387913541	122.77294578882994	16.5	298.5	300.0
538006099	1441070961	30.931712533034354	122.7728643902264	16.5	298.5	300.0
538006099	1441070962	30.93174862403614	122.77278834934958	16.5	298.5	300.0
538006099	1441070963	30.931781872803537	122.7727183310053	16.5	298.5	300.0
538006099	1441070964	30.931811999999994	122.77265500000001	16.5	298.5	300.0
538006099	1441070965	30.931839078996223	122.77259824921215	16.5	298.5	300.0
538006099	1441070966	30.931864593988255	122.7725448838034	16.5	298.5	300.0
538006099	1441070967	30.931890381872595	122.77249093699893	16.5	298.5	300.0
538006099	1441070968	30.931918279538955	122.77243244201547	16.5	298.5	300.0
538006099	1441070969	30.931950123869424	122.77236543206027	16.5	298.5	300.0
538006099	1441070970	30.931987751736557	122.77228594032864	16.5	298.5	300.0
538006099	1441070971	30.932033	122.77219000000001	16.5	298.5	300.0
538006099	1441070972	30.93208655028311	122.77207613773132	16.5	298.5	300.0
538006099	1441070973	30.932144463330847	122.77195285417267	16.5	298.5	300.0
538006099	1441070974	30.932201644702896	122.77183114351499	16.5	298.5	300.0
538006099	1441070975	30.932253	122.77172199999998	16.5	298.5	300.0
538006099	1441070976	30.932294669664532	122.77163375076033	16.5	298.4875	300.0
538006099	1441070977	30.932327733374702	122.77156405433061	16.5	298.47499999999997	300.0
538006099	1441070978	30.93235450559877	122.77150790207253	16.5	298.4625	300.0
538006099	1441070979	30.93237730079068	122.77146028532997	16.5	298.45	300.0
538006099	1441070980	30.932398433394308	122.7714161954343	16.5	298.4375	300.0
538006099	1441070981	30.93242021784591	122.7713706237074	16.5	298.425	300.0
538006099	1441070982	30.932444968574423	122.77131856146201	16.5	298.41249999999997	300.0
538006099	1441070983	30.932474999999993	122.771255	16.5	298.4	300.0
538006099	1441070984	30.932511868705838	122.77117658033094	16.5	298.4	300.0
538006099	1441070985	30.932554099968943	122.77108654234682	16.5	298.4	300.0
538006099	1441070986	30.932599461249453	122.77098977567222	16.5	298.4	300.0
538006099	1441070987	30.932645720020517	122.77089116994756	16.5	298.4	300.0
538006099	1441070988	30.932690643769952	122.77079561483141	16.5	298.4	300.0
538006099	1441070989	30.932731999999998	122.770708	16.5	298.4	300.0
538006099	1441070990	30.932768189558058	122.77063181292489	16.5	298.4	300.0
538006099	1441070991	30.93280014662563	122.77056493220164	16.5	298.4	300.0
538006099	1441070992	30.932829438708843	122.77050383419578	16.5	298.4	300.0
538006099	1441070993	30.932857633305847	122.77044499526323	16.5	298.4	300.0
538006099	1441070994	30.932886297908013	122.77038489175155	16.5	298.4	300.0
538006099	1441070995	30.932917	122.77031999999998	16.5	298.4	300.0
538006099	1441070996	30.93295085958297	122.77024781722531	16.5	298.37999999999994	300.0
538006099	1441070997	30.932987206750038	122.77016992418515	16.5	298.35999999999996	300.0
538006099	1441070998	30.933024924122478	122.7700889225286	16.5	298.34000000000003	300.0
538006099	1441070999	30.93306289432779	122.77000741391214	16.5	298.32	300.0
538006099	1441071000	30.933099999999996	122.769928	16.5	298.3	300.0
538006099	1441071001	30.933135368066246	122.76985271350759	16.5	298.3076923076923	300.0
538006099	1441071002	30.93316910260382	122.76978131132854	16.5	298.31538461538463	300.0
538006099	1441071003	30.933201551975234	122.76971298139821	16.5	298.32307692307694	300.0
538006099	1441071004	30.933233064540985	122.76964691164956	16.5	298.33076923076925	300.0
538006099	1441071005	30.933263988659746	122.76958229001343	16.5	298.33846153846156	300.0
538006099	1441071006	30.933294672688454	122.76951830441857	16.5	298.34615384615387	300.0
538006099	1441071007	30.93332546498246	122.76945414279172	16.5	298.3538461538461	300.0
538006099	1441071008	30.9333567138954	122.76938899305772	16.5	298.36153846153843	300.0
538006099	1441071009	30.933388767779313	122.76932204313933	16.5	298.36923076923074	300.0
538006099	1441071010	30.933421974984437	122.76925248095723	16.5	298.37692307692305	300.0
538006099	1441071011	30.933456683859134	122.76917949442985	16.5	298.38461538461536	300.0
538006099	1441071012	30.933493242749684	122.76910227147307	16.5	298.39230769230767	300.0
538006099	1441071013	30.933531999999992	122.76901999999998	16.5	298.4	300.0
538006099	1441071014	30.933573108505453	122.76893231757126	16.5	298.3833333333333	300.0
538006099	1441071015	30.933615939377272	122.76884066034955	16.5	298.3666666666667	300.0
538006099	1441071016	30.93365966828499	122.7687469141534	16.5	298.35	300.0
538006099	1441071017	30.933703470903534	122.76865296480769	16.5	298.3333333333333	300.0
538006099	1441071018	30.933746522913278	122.76856069814389	16.5	298.31666666666666	300.0
538006099	1441071019	30.933787999999993	122.76847200000002	16.5	298.3	300.0
538006099	1441071020	30.933827318568515	122.76838821188721	16.5	298.32	300.0
538006099	1441071021	30.933864857881264	122.76830849798756	16.5	298.34000000000003	300.0
538006099	1441071022	30.93390123791153	122.76823147814645	16.5	298.35999999999996	300.0
538006099	1441071023	30.93393707862899	122.76815577220493	16.5	298.37999999999994	300.0
538006099	1441071024	30.933973	122.76807999999998	16.5	298.4	300.0
538006099	1441071025	30.93400948558897	122.7680030763934	16.5	298.4	300.0
538006099	1441071026	30.934046473363743	122.76792509636016	16.5	298.4	300.0
538006099	1441071027	30.934083764894105	122.76784644990491	16.5	298.4	300.0
538006099	1441071028	30.934121161750767	122.76776752703356	16.5	298.4	300.0
538006099	1441071029	30.934158465505387	122.76768871775315	16.5	298.4	300.0
538006099	1441071030	30.934195477730604	122.76761041207212	16.5	298.4	300.0
538006099	1441071031	30.934231999999994	122.76753300000001	16.5	298.4	300.0
538006099	1441071032	30.934267967351566	122.76745659159496	16.52	298.4	300.0
538006099	1441071033	30.934303848676766	122.76738017710379	16.54	298.4	300.0
538006099	1441071034	30.934340246327785	122.76730246681707	16.560000000000002	298.4	300.0
538006099	1441071035	30.93437776265364	122.76722217102161	16.580000000000002	298.4	300.0
538006099	1441071036	30.934417	122.767138	16.6	298.4	300.0
538006099	1441071037	30.934458341742378	122.76704915305896	16.6	298.4	300.0
538006099	1441071038	30.934501295389058	122.76695678561825	16.6	298.4	300.0
538006099	1441071039	30.934545149485558	122.76686254213071	16.6	298.4	300.0
538006099	1441071040	30.934589192582084	122.76676806705478	16.6	298.4	300.0
538006099	1441071041	30.934632713233643	122.7666750048546	16.6	298.4	300.0
538006099	1441071042	30.93467499999999	122.766585	16.6	298.4	300.0
538006099	1441071043	30.934715517253153	122.7664992838246	16.585714285714285	298.4142857142857	300.0
538006099	1441071044	30.934754432598123	122.76641743509789	16.571428571428573	298.4285714285714	300.0
538006099	1441071045	30.93479208944569	122.7663386194455	16.557142857142857	298.4428571428571	300.0
538006099	1441071046	30.934828831204346	122.76626200249035	16.542857142857144	298.45714285714286	300.0
538006099	1441071047	30.934865001280393	122.76618674985276	16.52857142857143	298.4714285714286	300.0
538006099	1441071048	30.934900943078173	122.76611202715075	16.514285714285716	298.48571428571427	300.0
538006099	1441071049	30.934937	122.766037	16.5	298.5	300.0
538006099	1441071050	30.93497345120261	122.76596098526218	16.5	298.54	300.0
538006099	1441071051	30.93501031886675	122.76588390479104	16.5	298.58	300.0
538006099	1441071052	30.93504756092951	122.7658058316887	16.5	298.62	300.0
538006099	1441071053	30.935085135328137	122.76572683905749	16.5	298.66	300.0
538006099	1441071054	30.935122999999994	122.76564700000002	16.5	298.7	300.0
538006099	1441071055	30.935161071547693	122.76556649278312	16.5	298.66666666666663	300.0
538006099	1441071056	30.93519910123457	122.76548591633089	16.5	298.6333333333333	300.0
538006099	1441071057	30.93523679899063	122.76540597473337	16.5	298.6	300.0
538006099	1441071058	30.93527387474765	122.76532737208268	16.5	298.56666666666666	300.0
538006099	1441071059	30.935310038439084	122.76525081247289	16.5	298.53333333333336	300.0
538006099	1441071060	30.935344999999998	122.76517699999998	16.5	298.5	300.0
538006099	1441071061	30.935378575180838	122.76510638110395	16.514285714285716	298.51428571428573	300.0
538006099	1441071062	30.93541100298787	122.76503837159412	16.52857142857143	298.5285714285714	300.0
538006099	1441071063	30.935442628239585	122.7649721296201	16.542857142857144	298.54285714285714	300.0
538006099	1441071064	30.935473795752653	122.76490681332932	16.557142857142857	298.5571428571429	300.0
538006099	1441071065	30.935504850341914	122.76484158086714	16.571428571428573	298.5714285714286	300.0
538006099	1441071066	30.93553613682056	122.76477559037696	16.585714285714285	298.5857142857143	300.0
538006099	1441071067	30.935567999999996	122.76470800000001	16.6	298.6000000000001	300.0
538006099	1441071068	30.935600772657242	122.76463805252463	16.6	298.6000000000001	300.0
538006099	1441071069	30.935634739437354	122.76456532933375	16.6	298.6000000000001	300.0
538006099	1441071070	30.93567017295181	122.76448949645786	16.6	298.6000000000001	300.0
538006099	1441071071	30.935707345811018	122.76441021992585	16.6	298.6000000000001	300.0
538006099	1441071072	30.935746530624357	122.76432716576481	16.6	298.6000000000001	300.0
538006099	1441071073	30.93578800000001	122.76424	16.6	298.6000000000001	300.0
538006099	1441071074	30.935831817291763	122.76414872619021	16.6	298.64000000000004	300.0
538006099	1441071075	30.935877208841802	122.76405469803781	16.6	298.68000000000006	300.0
538006099	1441071076	30.935923191743473	122.76395960678681	16.6	298.72	300.0
538006099	1441071077	30.935968783095106	122.76386514368821	16.6	298.76000000000005	300.0
538006099	1441071078	30.93601299999999	122.763773	16.6	298.8	300.0
538006099	1441071079	30.93605503828752	122.76368459589234	16.6	298.7666666666667	300.0
538006099	1441071080	30.936094808675108	122.76360026716085	16.6	298.7333333333334	300.0
538006099	1441071081	30.936132400601664	122.76352007850623	16.6	298.70000000000005	300.0
538006099	1441071082	30.936167903505783	122.76344409462853	16.6	298.6666666666667	300.0
538006099	1441071083	30.93620140682587	122.76337238022694	16.6	298.6333333333334	300.0
538006099	1441071084	30.936232999999994	122.76330500000002	16.6	298.6000000000001	300.0
538006099	1441071085	30.936262908965876	122.76324166258304	16.6	298.6000000000001	300.0
538006099	1441071086	30.936291905659083	122.76318065235878	16.6	298.6000000000001	300.0
538006099	1441071087	30.93632089851133	122.76311989764292	16.6	298.6000000000001	300.0
538006099	1441071088	30.936350795950293	122.76305732674619	16.6	298.6000000000001	300.0
538006099	1441071089	30.936382506399607	122.76299086797438	16.6	298.6000000000001	300.0
538006099	1441071090	30.936416938278285	122.76291844962775	16.6	298.6000000000001	300.0
538006099	1441071091	30.93645499999999	122.762838	16.6	298.6000000000001	300.0
538006099	1441071092	30.936497147566936	122.76274846519465	16.6	298.6000000000001	300.0
538006099	1441071093	30.93654202735957	122.76265286258368	16.6	298.6000000000001	300.0
538006099	1441071094	30.936587833362772	122.76255522736814	16.6	298.6000000000001	300.0
538006099	1441071095	30.93663275957332	122.76245959476353	16.6	298.6000000000001	300.0
538006099	1441071096	30.936674999999997	122.76237	16.6	298.6000000000001	300.0
538006099	1441071097	30.936713195372054	122.76228946999285	16.585714285714285	298.6000000000001	300.0
538006099	1441071098	30.936747773261757	122.76221699835024	16.571428571428573	298.6000000000001	300.0
538006099	1441071099	30.93677960794609	122.76215057034653	16.557142857142857	298.6000000000001	300.0
538006099	1441071100	30.93680957369678	122.76208817124954	16.542857142857144	298.6000000000001	300.0
538006099	1441071101	30.936838544781125	122.76202778632181	16.52857142857143	298.6000000000001	300.0
538006099	1441071102	30.936867395462375	122.76196740082096	16.514285714285716	298.6000000000001	300.0
538006099	1441071103	30.936897	122.761905	16.5	298.6000000000001	300.0
538006099	1441071104	30.936928128870008	122.76183884481523	16.516666666666666	298.6000000000001	300.0
538006099	1441071105	30.936961137427673	122.76176829905162	16.533333333333335	298.6000000000001	300.0
538006099	1441071106	30.936996277247285	122.7616930022002	16.55	298.6000000000001	300.0
538006099	1441071107	30.937033799901833	122.76161259375016	16.566666666666666	298.6000000000001	300.0
538006099	1441071108	30.9370739569628	122.76152671318853	16.583333333333336	298.6000000000001	300.0
538006099	1441071109	30.937117000000004	122.76143499999999	16.6	298.6000000000001	300.0
538006099	1441071110	30.93716282021661	122.76133780287418	16.6	298.6000000000001	300.0
538006099	1441071111	30.93720986735881	122.7612383073338	16.6	298.6000000000001	300.0
538006099	1441071112	30.937256230818647	122.76114040812273	16.6	298.6000000000001	300.0
538006099	1441071113	30.937299999999993	122.76104799999999	16.6	298.6000000000001	300.0
538006099	1441071114	30.937339692144633	122.76096410585932	16.6	298.5857142857143	300.0
538006099	1441071115	30.93737553580734	122.76088826108386	16.6	298.5714285714286	300.0
538006099	1441071116	30.9374081873664	122.7608191291732	16.6	298.5571428571429	300.0
538006099	1441071117	30.93743830319598	122.76075537362146	16.6	298.54285714285714	300.0
538006099	1441071118	30.93746653966672	122.76069565791857	16.6	298.5285714285714	300.0
538006099	1441071119	30.93749355314638	122.76063864555051	16.6	298.51428571428573	300.0
538006099	1441071120	30.93752	122.76058299999998	16.6	298.5	300.0
538006099	1441071121	30.93754652960313	122.76052737750484	16.6	298.51428571428573	300.0
538006099	1441071122	30.937573763380392	122.76047040533294	16.6	298.5285714285714	300.0
538006099	1441071123	30.937602315766767	122.76041070350723	16.6	298.54285714285714	300.0
538006099	1441071124	30.937632801194557	122.76034689204747	16.6	298.5571428571429	300.0
538006099	1441071125	30.937665834092993	122.76027759096952	16.6	298.5714285714286	300.0
538006099	1441071126	30.937702028887692	122.76020142028494	16.6	298.5857142857143	300.0
538006099	1441071127	30.937742000000007	122.76011700000001	16.6	298.6000000000001	300.0
538006099	1441071128	30.93778590580552	122.76002395127634	16.6	298.6000000000001	300.0
538006099	1441071129	30.937832080517286	122.75992589992197	16.6	298.6000000000001	300.0
538006099	1441071130	30.937878402319356	122.75982747292088	16.6	298.6000000000001	300.0
538006099	1441071131	30.937922749409793	122.75973329727432	16.6	298.6000000000001	300.0
538006099	1441071132	30.937962999999996	122.759648	16.6	298.6000000000001	300.0
538006099	1441071133	30.937997717961807	122.75957472071394	16.6	298.6000000000001	300.0
538006099	1441071134	30.93802820976615	122.75951064937286	16.6	298.6000000000001	300.0
538006099	1441071135	30.938056467523875	122.7594514885064	16.6	298.6000000000001	300.0
538006099	1441071136	30.93808448333682	122.75939294063308	16.6	298.6000000000001	300.0
538006099	1441071137	30.938114249298767	122.7593307082613	16.6	298.6000000000001	300.0
538006099	1441071138	30.938147757494946	122.75926049388875	16.6	298.6000000000001	300.0
538006099	1441071139	30.938186999999996	122.759178	16.6	298.6000000000001	300.0
538006099	1441071140	30.938233217279837	122.75908054566825	16.6	298.6000000000001	300.0
538006099	1441071141	30.938284643414022	122.75897191638182	16.6	298.6000000000001	300.0
538006099	1441071142	30.93833876089922	122.75885751425	16.6	298.6000000000001	300.0
538006099	1441071143	30.93839305224999	122.75874274140428	16.6	298.6000000000001	300.0
538006099	1441071144	30.938444999999987	122.75863300000002	16.6	298.6000000000001	300.0
538006099	1441071145	30.938492592392	122.7585326062858	16.6	298.6000000000001	300.0
538006099	1441071146	30.938535840441453	122.75844153280404	16.6	298.6000000000001	300.0
538006099	1441071147	30.93857526085114	122.7583586661634	16.6	298.6000000000001	300.0
538006099	1441071148	30.938611370319272	122.75828289296676	16.6	298.6000000000001	300.0
538006099	1441071149	30.938644685540023	122.75821309981207	16.6	298.6000000000001	300.0
538006099	1441071150	30.938675723204298	122.75814817329311	16.6	298.6000000000001	300.0
538006099	1441071151	30.93870499999999	122.75808700000002	16.6	298.6000000000001	300.0
538006099	1441071152	30.938733122350175	122.75802827473022	16.6	298.6166666666667	300.0
538006099	1441071153	30.938761055625594	122.7579699251193	16.6	298.6333333333333	300.0
538006099	1441071154	30.938789854930725	122.75790968700831	16.6	298.65	300.0
538006099	1441071155	30.93882057536563	122.75784529623294	16.6	298.6666666666667	300.0
538006099	1441071156	30.938854272025573	122.75777448862272	16.6	298.68333333333334	300.0
538006099	1441071157	30.938892	122.757695	16.6	298.7	300.0
538006099	1441071158	30.938934334070616	122.75760562141588	16.6	298.68	300.0
538006099	1441071159	30.938979927814355	122.75750936486898	16.6	298.66	300.0
538006099	1441071160	30.93902695451671	122.7574102976067	16.6	298.64000000000004	300.0
538006099	1441071161	30.93907358747527	122.75731248689125	16.6	298.62000000000006	300.0
538006099	1441071162	30.939118	122.75722	16.6	298.6000000000001	300.0
538006099	1441071163	30.939158881375594	122.75713571604318	16.6	298.6166666666667	300.0
538006099	1441071164	30.939196984744065	122.7570577614108	16.6	298.6333333333333	300.0
538006099	1441071165	30.939233579203695	122.75698307430338	16.6	298.65	300.0
538006099	1441071166	30.939269933845175	122.75690859291217	16.6	298.6666666666667	300.0
538006099	1441071167	30.939307317751965	122.7568312554198	16.6	298.68333333333334	300.0
538006099	1441071168	30.939346999999998	122.75674800000002	16.6	298.7	300.0
538006099	1441071169	30.93938979122635	122.75665687849803	16.6	298.66	300.0
538006099	1441071170	30.93943466834355	122.75656039748169	16.6	298.62	300.0
538006099	1441071171	30.939480149842154	122.75646217721	16.6	298.58	300.0
538006099	1441071172	30.939524754223566	122.75636583795472	16.6	298.54	300.0
538006099	1441071173	30.939567	122.756275	16.6	298.5	300.0
538006099	1441071174	30.939605754861734	122.75619242277995	16.6	298.5	300.14285714285717
538006099	1441071175	30.93964128317603	122.75611742228719	16.6	298.5	300.28571428571433
538006099	1441071176	30.939674198474467	122.75604845364826	16.6	298.5	300.42857142857144
538006099	1441071177	30.93970511428418	122.75598397198475	16.6	298.5	300.57142857142856
538006099	1441071178	30.939734644128695	122.75592243241384	16.6	298.5	300.7142857142857
538006099	1441071179	30.939763401528218	122.75586229004895	16.6	298.5	300.85714285714283
538006099	1441071180	30.939791999999994	122.75580200000002	16.6	298.5	301.0
538006099	1441071181	30.939820967710247	122.75574026208702	16.6	298.4714285714286	301.0
538006099	1441071182	30.939850491430878	122.75567675498147	16.6	298.4428571428572	301.0
538006099	1441071183	30.939880672585268	122.75561140206766	16.6	298.41428571428577	301.0
538006099	1441071184	30.93991161259662	122.75554412672946	16.6	298.3857142857143	301.0
538006099	1441071185	30.939943412887796	122.75547485235028	16.6	298.35714285714283	301.0
538006099	1441071186	30.939976174881462	122.755403502313	16.6	298.3285714285714	301.0
538006099	1441071187	30.940009999999997	122.75533	16.6	298.3	301.0
538006099	1441071188	30.94004493894323	122.75525435445167	16.6	298.31666666666666	301.0
538006099	1441071189	30.94008083952207	122.75517691734251	16.6	298.3333333333333	301.0
538006099	1441071190	30.94011749882609	122.75509812600673	16.6	298.35	301.0
538006099	1441071191	30.940154713945823	122.7550184177797	16.6	298.3666666666667	301.0
538006099	1441071192	30.940192281972877	122.7549382299981	16.6	298.3833333333333	301.0
538006099	1441071193	30.940230000000003	122.754858	16.6	298.4	301.0
538006099	1441071194	30.94026768782717	122.754778117789	16.6	298.43333333333334	301.1666666666667
538006099	1441071195	30.940305256080038	122.75469878402677	16.6	298.46666666666664	301.3333333333333
538006099	1441071196	30.94034263809092	122.75462015203969	16.6	298.5	301.5
538006099	1441071197	30.940379767192468	122.75454237515461	16.6	298.53333333333336	301.6666666666667
538006099	1441071198	30.94041657671771	122.75446560669879	16.6	298.5666666666667	301.83333333333337
538006099	1441071199	30.940453	122.75439	16.6	298.6000000000001	302.0
538006099	1441071200	30.940489090458005	122.75431543031226	16.6	298.64000000000004	302.0
538006099	1441071201	30.940525381849454	122.75424066059212	16.6	298.68000000000006	302.0
538006099	1441071202	30.940562528013736	122.75416417571812	16.6	298.72	302.0
538006099	1441071203	30.94060118278665	122.75408446056433	16.6	298.76000000000005	302.0
538006099	1441071204	30.940642000000004	122.75400000000002	16.6	298.8	302.0
538006099	1441071205	30.940685328254027	122.75390995603892	16.6	298.83333333333337	302.0
538006099	1441071206	30.94073029523948	122.75381619929338	16.6	298.8666666666667	302.0
538006099	1441071207	30.94077572342605	122.75372127753309	16.6	298.90000000000003	302.0
538006099	1441071208	30.940820435290835	122.75362773853712	16.6	298.9333333333334	302.0
538006099	1441071209	30.940863253318348	122.75353813009382	16.6	298.9666666666667	302.0
538006099	1441071210	30.940902999999985	122.753455	16.6	299.0	302.0
538006099	1441071211	30.94093886338143	122.75338012318181	16.6	299.01666666666665	302.16666666666663
538006099	1441071212	30.94097149370305	122.75331218305493	16.6	299.03333333333336	302.3333333333333
538006099	1441071213	30.941001906748753	122.75324909015079	16.6	299.05	302.5
538006099	1441071214	30.941031118297616	122.75318875499455	16.6	299.06666666666666	302.66666666666663
538006099	1441071215	30.941060144124414	122.75312908810605	16.6	299.08333333333337	302.8333333333333
538006099	1441071216	30.941089999999992	122.753068	16.6	299.1	303.0
538006099	1441071217	30.941121539718274	122.75300373625379	16.6	299.14285714285717	303.0
538006099	1441071218	30.94115496917873	122.752935882713	16.6	299.18571428571425	303.0
538006099	1441071219	30.941190332307205	122.75286436029003	16.6	299.22857142857146	303.0
538006099	1441071220	30.941227673029008	122.75278908989658	16.6	299.2714285714286	303.0
538006099	1441071221	30.941267035268975	122.75270999244371	16.6	299.31428571428575	303.0
538006099	1441071222	30.941308462951405	122.75262698884168	16.6	299.35714285714283	303.0
538006099	1441071223	30.941352	122.75254	16.6	299.4	303.0
538006099	1441071224	30.941397507432644	122.75244930275412	16.6	299.48	303.0
538006099	1441071225	30.941444114647673	122.75235659764867	16.6	299.56	303.0
538006099	1441071226	30.941490768143424	122.7522639411622	16.6	299.64000000000004	303.0
538006099	1441071227	30.941536414424185	122.75217338978122	16.6	299.72	303.0
538006099	1441071228	30.94158	122.752087	16.6	299.8	303.0
538006099	1441071229	30.94162080622377	122.75200616869924	16.6	299.82000000000005	303.2
538006099	1441071230	30.941659453800078	122.75192965427858	16.6	299.84000000000003	303.40000000000003
538006099	1441071231	30.941696898266798	122.75185555551144	16.6	299.85999999999996	303.6
538006099	1441071232	30.94173409515718	122.75178197116486	16.6	299.88	303.8
538006099	1441071233	30.941771999999986	122.75170700000001	16.6	299.9	304.0
538006099	1441071234	30.94181129887148	122.75162927527215	16.6	299.9285714285714	304.0
538006099	1441071235	30.941851600053425	122.75154956823393	16.6	299.95714285714286	304.0
538006099	1441071236	30.941892242382046	122.75146918464138	16.6	299.98571428571427	304.0
538006099	1441071237	30.941932564696774	122.7513894302549	16.6	300.0142857142857	304.0
538006099	1441071238	30.941971905840315	122.75131161083925	16.6	300.04285714285714	304.0
538006099	1441071239	30.942009604658494	122.75123703216335	16.6	300.0714285714286	304.0
538006099	1441071240	30.942044999999997	122.75116700000001	16.6	300.1	304.0
538006099	1441071241	30.942077752193477	122.75110221148987	16.6	300.15714285714284	304.14285714285717
538006099	1441071242	30.942108807477407	122.75104092923164	16.6	300.2142857142857	304.28571428571433
538006099	1441071243	30.942139433563437	122.75098080718264	16.6	300.2714285714286	304.42857142857144
538006099	1441071244	30.942170898158714	122.75091949929393	16.6	300.3285714285714	304.57142857142856
538006099	1441071245	30.942204468965794	122.75085465951017	16.6	300.38571428571424	304.7142857142857
538006099	1441071246	30.942241413682307	122.75078394176904	16.6	300.4428571428571	304.8571428571429
538006099	1441071247	30.942283000000003	122.75070499999998	16.6	300.5	305.0
538006099	1441071248	30.942329872205903	122.75061663357738	16.6	300.59999999999997	305.0
538006099	1441071249	30.942380180994697	122.75052222369386	16.6	300.7	305.0
538006099	1441071250	30.942431453673915	122.75042629701221	16.6	300.8	305.0
538006099	1441071251	30.942481217564403	122.75033338021413	16.6	300.90000000000003	305.0
538006099	1441071252	30.942526999999995	122.75024800000001	16.6	301.0	305.0
538006099	1441071253	30.942567038841958	122.75017337519556	16.6	301.0571428571428	305.0
538006099	1441071254	30.94260241401906	122.7501074930673	16.6	301.11428571428576	305.0
538006099	1441071255	30.942634915968775	122.75004703298032	16.6	301.1714285714286	305.0
538006099	1441071256	30.942666335121217	122.74998867428917	16.6	301.2285714285714	305.0
538006099	1441071257	30.94269846190009	122.74992909633936	16.6	301.2857142857143	305.0
538006099	1441071258	30.942733086722875	122.74986497846747	16.6	301.34285714285716	305.0
538006099	1441071259	30.942771999999998	122.749793	16.6	301.4	305.0
538006099	1441071260	30.942816387675	122.7497109684531	16.580000000000002	301.47999999999996	305.0
538006099	1441071261	30.94286501785374	122.74962120414429	16.560000000000002	301.55999999999995	305.0
538006099	1441071262	30.942916054190196	122.74952715560214	16.54	301.64000000000004	305.0
538006099	1441071263	30.942967660347787	122.7494322713686	16.52	301.72	305.0
538006099	1441071264	30.943017999999995	122.74934	16.5	301.8	305.0
538006099	1441071265	30.943065595127923	122.74925311246456	16.5	301.8666666666667	305.0
538006099	1441071266	30.94311040090871	122.74917166932909	16.5	301.93333333333334	305.0
538006099	1441071267	30.943152730815836	122.74909505355633	16.5	302.0	305.0
538006099	1441071268	30.94319289832068	122.7490226481061	16.5	302.06666666666666	305.0
538006099	1441071269	30.943231216892798	122.74895383593571	16.5	302.1333333333333	305.0
538006099	1441071270	30.94326800000001	122.74888800000001	16.5	302.2	305.0
538006099	1441071271	30.943303587873434	122.7488244747073	16.5	302.24285714285713	305.0
538006099	1441071272	30.943338427801528	122.74876240028584	16.5	302.2857142857143	305.0
538006099	1441071273	30.943372993835748	122.74870086841686	16.5	302.3285714285714	305.0
538006099	1441071274	30.943407760025735	122.74863897077898	16.5	302.37142857142857	305.0
538006099	1441071275	30.943443200419388	122.74857579904833	16.5	302.4142857142857	305.0
538006099	1441071276	30.943479789062774	122.74851044489841	16.5	302.45714285714286	305.0
538006099	1441071277	30.943518	122.748442	16.5	302.5	305.0
538006099	1441071278	30.94355811801281	122.74836990991712	16.5	302.51666666666665	305.0
538006099	1441071279	30.9435996708414	122.74829503579862	16.5	302.53333333333336	305.0
538006099	1441071280	30.94364199696796	122.74821859269298	16.5	302.55	305.0
538006099	1441071281	30.943684434877493	122.74814179565276	16.5	302.56666666666666	305.0
538006099	1441071282	30.943726323057906	122.74806585973478	16.5	302.58333333333337	305.0
538006099	1441071283	30.943767	122.747992	16.5	302.6	305.0
538006099	1441071284	30.943806097803108	122.74792088760196	16.5	302.58333333333337	305.0
538006099	1441071285	30.943844422990114	122.7478510180487	16.5	302.56666666666666	305.0
538006099	1441071286	30.94388307568567	122.74778034293112	16.5	302.55	305.0
538006099	1441071287	30.943923156009895	122.7477068138335	16.5	302.53333333333336	305.0
538006099	1441071288	30.94396576407808	122.74762838233326	16.5	302.51666666666665	305.0
538006099	1441071289	30.944012	122.74754300000001	16.5	302.5	305.0
538006099	1441071290	30.94406233537339	122.74744982161853	16.5	302.47499999999997	305.0
538006099	1441071291	30.944114727773453	122.74735281487109	16.5	302.45	305.0
538006099	1441071292	30.944166506282947	122.74725715068274	16.5	302.425	305.0
538006099	1441071293	30.944215000000003	122.747168	16.5	302.4	305.0
538006099	1441071294	30.944258193642696	122.74708925482578	16.5	302.4142857142857	305.0
538006099	1441071295	30.944296694358588	122.74701969131772	16.5	302.4285714285714	305.0
538006099	1441071296	30.944331764895274	122.7469568066619	16.5	302.4428571428571	305.0
538006099	1441071297	30.944364667994034	122.74689809803556	16.5	302.45714285714286	305.0
538006099	1441071298	30.944396666390897	122.74684106260864	16.5	302.4714285714286	305.0
538006099	1441071299	30.94442902281729	122.74678319754447	16.5	302.48571428571427	305.0
538006099	1441071300	30.944463000000002	122.74672200000002	16.5	302.5	305.0
538006099	1441071301	30.9444995624392	122.7466555645938	16.5	302.48571428571427	305.0
538006099	1441071302	30.944538481745177	122.74658437581462	16.5	302.4714285714286	305.0
538006099	1441071303	30.94457923130774	122.74650951562148	16.5	302.45714285714286	305.0
538006099	1441071304	30.944621284518828	122.74643206597636	16.5	302.4428571428571	305.0
538006099	1441071305	30.94466411477282	122.74635310884462	16.5	302.4285714285714	305.0
538006099	1441071306	30.94470719546666	122.746273726195	16.5	302.4142857142857	305.0
538006099	1441071307	30.94475	122.74619499999999	16.5	302.4	305.0
538006099	1441071308	30.94479211965297	122.74611777140669	16.5	302.4166666666667	305.0
538006099	1441071309	30.94483361721861	122.74604191824791	16.5	302.43333333333334	305.0
538006099	1441071310	30.94487467336717	122.74596707752669	16.5	302.45	305.0
538006099	1441071311	30.944915468768045	122.74589288624476	16.5	302.46666666666664	305.0
538006099	1441071312	30.94495618408977	122.74581898140272	16.5	302.48333333333335	305.0
538006099	1441071313	30.944996999999997	122.745745	16.5	302.5	305.0
538006099	1441071314	30.945038054919483	122.74567066155468	16.5	302.5	305.0
538006099	1441071315	30.945079318284154	122.74559601566396	16.5	302.5	305.0
538006099	1441071316	30.94512071728405	122.74552119444512	16.5	302.5	305.0
538006099	1441071317	30.945162179109477	122.74544633001594	16.5	302.5	305.0
538006099	1441071318	30.945203630951134	122.74537155449467	16.5	302.5	305.0
538006099	1441071319	30.945244999999996	122.74529700000001	16.5	302.5	305.0
538006099	1441071320	30.94528625300702	122.74522272531443	16.5	302.54	305.0
538006099	1441071321	30.945327514962017	122.74514849587386	16.5	302.58	305.0
538006099	1441071322	30.945368950413872	122.74507400377658	16.5	302.62	305.0
538006099	1441071323	30.945410723910708	122.74499894111989	16.5	302.66	305.0
538006099	1441071324	30.945452999999986	122.744923	16.5	302.7	305.0
538006099	1441071325	30.94549585918396	122.74484603008835	16.5	302.7142857142857	305.0
538006099	1441071326	30.945539045787225	122.74476851136161	16.5	302.7285714285714	305.0
538006099	1441071327	30.945582220091314	122.7446910813747	16.5	302.74285714285713	305.0
538006099	1441071328	30.9456250423793	122.74461437768466	16.5	302.75714285714287	305.0
538006099	1441071329	30.945667172935785	122.7445390378509	16.5	302.7714285714286	305.0
538006099	1441071330	30.945708272046858	122.74446569943485	16.5	302.7857142857143	305.0
538006099	1441071331	30.945747999999995	122.744395	16.5	302.8	305.0
538006099	1441071332	30.945786383625002	122.74432690989467	16.5	302.8	305.0
538006099	1441071333	30.945824915914443	122.74425873059678	16.5	302.8	305.0
538006099	1441071334	30.945865456395392	122.74418709635749	16.5	302.8	305.0
538006099	1441071335	30.94590986458718	122.74410864141649	16.5	302.8	305.0
538006099	1441071336	30.94596	122.74402000000002	16.5	302.8	305.0
538006099	1441071337	30.94601686878858	122.74391933277036	16.5	302.82	305.0
538006099	1441071338	30.946078063727562	122.74381090619654	16.5	302.84	305.0
538006099	1441071339	30.94614032426252	122.74370051322306	16.5	302.86	305.0
538006099	1441071340	30.946200389858596	122.74359394682351	16.5	302.88	305.0
538006099	1441071341	30.946255000000008	122.743497	16.5	302.9	305.0
538006099	1441071342	30.94630175239143	122.74341394585446	16.5	302.9142857142857	305.0
538006099	1441071343	30.946341677559023	122.74334297779819	16.5	302.9285714285714	305.0
538006099	1441071344	30.946376664223845	122.74328076930429	16.5	302.9428571428571	305.0
538006099	1441071345	30.94640860109812	122.74322399383257	16.5	302.9571428571428	305.0
538006099	1441071346	30.946439376887078	122.74316932483251	16.5	302.9714285714286	305.0
538006099	1441071347	30.946470880289937	122.74311343574443	16.5	302.98571428571427	305.0
538006099	1441071348	30.94650499999999	122.743053	16.5	303.0	305.0
538006099	1441071349	30.946543099578147	122.74298561408857	16.5	303.0333333333333	305.0
538006099	1441071350	30.94658444207831	122.74291256676473	16.5	303.0666666666666	305.0
538006099	1441071351	30.946627765431767	122.74283606985556	16.5	303.09999999999997	305.0
538006099	1441071352	30.946671807574685	122.74275833519549	16.5	303.1333333333333	305.0
538006099	1441071353	30.946715306448514	122.74268157462686	16.5	303.16666666666663	305.0
538006099	1441071354	30.946757000000005	122.742608	16.5	303.2	305.0
538006099	1441071355	30.946795963517015	122.74253922556363	16.5	303.1857142857143	305.0
538006099	1441071356	30.94683262163402	122.742474475133	16.5	303.1714285714286	305.0
538006099	1441071357	30.946867736318975	122.74241237491037	16.5	303.15714285714284	305.0
538006099	1441071358	30.946902069537007	122.74235155109378	16.5	303.1428571428571	305.0
538006099	1441071359	30.94693638325047	122.74229062987715	16.5	303.12857142857143	305.0
538006099	1441071360	30.94697143941914	122.74222823745055	16.5	303.1142857142857	305.0
538006099	1441071361	30.94700800000001	122.742163	16.5	303.1	305.0
538006099	1441071362	30.94704662034727	122.74209392844809	16.5	303.1166666666667	305.0
538006099	1441071363	30.94708702941403	122.74202157267857	16.5	303.1333333333333	305.0
538006099	1441071364	30.947128749554935	122.74194686731798	16.5	303.15000000000003	305.0
538006099	1441071365	30.947171303126648	122.74187074699584	16.5	303.1666666666667	305.0
538006099	1441071366	30.947214212487996	122.74179414634465	16.5	303.18333333333334	305.0
538006099	1441071367	30.947257	122.74171799999999	16.5	303.2	305.0
538006099	1441071368	30.947299297199105	122.74164302962774	16.5	303.21666666666664	305.0
538006099	1441071369	30.94734117231558	122.74156910500331	16.5	303.2333333333333	305.0
538006099	1441071370	30.94738280275225	122.7414958829284	16.5	303.25	305.0
538006099	1441071371	30.947424365911175	122.7414230202035	16.5	303.26666666666665	305.0
538006099	1441071372	30.947466039193596	122.74135017362795	16.5	303.2833333333333	305.0
538006099	1441071373	30.947508000000003	122.74127700000001	16.5	303.3	305.0
538006099	1441071374	30.947550362131725	122.74120326319644	16.5	303.31666666666666	305.0
538006099	1441071375	30.947592984996618	122.74112915541227	16.5	303.33333333333337	305.0
538006099	1441071376	30.947635664404764	122.74105497592315	16.5	303.35	305.0
538006099	1441071377	30.94767819616693	122.74098102400589	16.5	303.3666666666667	305.0
538006099	1441071378	30.947720376094612	122.74090759893846	16.5	303.3833333333334	305.0
538006099	1441071379	30.947762	122.74083500000002	16.5	303.40000000000003	305.0
538006099	1441071380	30.94780300263512	122.74076328749486	16.48	303.40000000000003	305.0
538006099	1441071381	30.947843874508546	122.74069156582325	16.46	303.40000000000003	305.0
538006099	1441071382	30.94788524506572	122.74061870040617	16.439999999999998	303.40000000000003	305.0
538006099	1441071383	30.9479277437495	122.74054355666077	16.419999999999998	303.40000000000003	305.0
538006099	1441071384	30.947971999999993	122.740465	16.4	303.40000000000003	305.0
538006099	1441071385	30.94801842707396	122.74038229651869	16.416666666666664	303.3666666666667	305.16666666666663
538006099	1441071386	30.94806657350589	122.74029631505465	16.433333333333334	303.3333333333333	305.3333333333333
538006099	1441071387	30.948115771652567	122.74020832513567	16.45	303.29999999999995	305.50000000000006
538006099	1441071388	30.948165353874142	122.74011959629432	16.466666666666665	303.26666666666665	305.6666666666667
538006099	1441071389	30.948214652534233	122.74003139806821	16.483333333333334	303.2333333333333	305.8333333333333
538006099	1441071390	30.94826300000001	122.739945	16.5	303.2	306.0
538006099	1441071391	30.94830980863012	122.73986150724036	16.5	303.16666666666663	306.0
538006099	1441071392	30.948354810738053	122.739781367356	16.5	303.1333333333333	306.0
538006099	1441071393	30.948397818626177	122.73970486351787	16.5	303.09999999999997	306.0
538006099	1441071394	30.948438644597154	122.73963227889764	16.5	303.0666666666666	306.0
538006099	1441071395	30.948477100954022	122.7395638966675	16.5	303.0333333333333	306.0
538006099	1441071396	30.948512999999995	122.7395	16.5	303.0	306.0
538006099	1441071397	30.948546421725812	122.7394404106135	16.5	303.0	306.1666666666667
538006099	1441071398	30.948578516870175	122.73938310440593	16.5	303.0	306.3333333333333
538006099	1441071399	30.94861070385498	122.73932559581425	16.5	303.0	306.49999999999994
538006099	1441071400	30.948644401097457	122.73926539926876	16.5	303.0	306.6666666666667
538006099	1441071401	30.948681027010156	122.73920002919245	16.5	303.0	306.83333333333337
538006099	1441071402	30.948722	122.73912700000001	16.5	303.0	307.0
538006099	1441071403	30.948768175702476	122.73904481317774	16.5	303.04999999999995	307.0
538006099	1441071404	30.948818158692063	122.73895591853491	16.5	303.09999999999997	307.0
538006099	1441071405	30.948869990785532	122.73886375297295	16.5	303.15000000000003	307.0
538006099	1441071406	30.9489217138091	122.73877175340729	16.5	303.20000000000005	307.0
538006099	1441071407	30.94897136959879	122.73868335676825	16.5	303.25	307.0
538006099	1441071408	30.949017	122.73860199999999	16.5	303.3	307.0
538006099	1441071409	30.949057255232365	122.73853006836428	16.5	303.3	307.0
538006099	1441071410	30.949093218982377	122.7384657403479	16.5	303.3	307.0
538006099	1441071411	30.949126583296522	122.73840614273381	16.5	303.3	307.0
538006099	1441071412	30.94915904021516	122.73834840229561	16.5	303.3	307.0
538006099	1441071413	30.949192281773133	122.7382896457986	16.5	303.3	307.0
538006099	1441071414	30.94922800000001	122.73822699999998	16.5	303.3	307.0
538006099	1441071415	30.949267421892102	122.73815837816127	16.5	303.34285714285716	307.1428571428571
538006099	1441071416	30.949309914333316	122.73808483959257	16.5	303.3857142857143	307.2857142857143
538006099	1441071417	30.94935437918295	122.73800823012164	16.5	303.4285714285715	307.42857142857144
538006099	1441071418	30.94939971830438	122.73793039558257	16.5	303.4714285714286	307.57142857142856
538006099	1441071419	30.949444833565476	122.7378531818162	16.5	303.51428571428573	307.7142857142857
538006099	1441071420	30.949488626838512	122.73777843467052	16.5	303.5571428571429	307.8571428571429
538006099	1441071421	30.949530000000003	122.737708	16.5	303.6	308.0
538006099	1441071422	30.949568230292215	122.73764308791513	16.5	303.65000000000003	308.0
538006099	1441071423	30.94960409640589	122.73758236552806	16.5	303.70000000000005	308.0
538006099	1441071424	30.949638752390115	122.73752386419525	16.5	303.75	308.0
538006099	1441071425	30.949673352290105	122.73746561526734	16.5	303.79999999999995	308.0
538006099	1441071426	30.949709050147458	122.73740565008926	16.5	303.84999999999997	308.0
538006099	1441071427	30.949746999999995	122.737342	16.5	303.9	308.0
538006099	1441071428	30.949788001173335	122.73727329600334	16.5	303.95	308.0
538006099	1441071429	30.94983143415896	122.73720056778488	16.5	303.99999999999994	308.0
538006099	1441071430	30.949876324742867	122.73712544470561	16.5	304.04999999999995	308.0
538006099	1441071431	30.949921698714704	122.73704955613218	16.5	304.1	308.0
538006099	1441071432	30.949966581867976	122.7369745314374	16.5	304.15000000000003	308.0
538006099	1441071433	30.950009999999985	122.73690200000001	16.5	304.2	308.0
538006099	1441071434	30.95005140859666	122.73683291798677	16.5	304.2666666666667	308.1666666666667
538006099	1441071435	30.950091981884334	122.73676554869373	16.5	304.33333333333337	308.33333333333337
538006099	1441071436	30.950133323769766	122.7366974821915	16.5	304.4	308.50000000000006
538006099	1441071437	30.95017703815457	122.73662630854199	16.5	304.4666666666667	308.6666666666667
538006099	1441071438	30.950224728934774	122.73654961779765	16.5	304.5333333333334	308.8333333333333
538006099	1441071439	30.950278	122.736465	16.5	304.6	309.0
538006099	1441071440	30.950337757667707	122.73637107192631	16.48	304.76000000000005	309.0
538006099	1441071441	30.950402117994603	122.73627055734555	16.46	304.92	309.0
538006099	1441071442	30.95046849948172	122.73616720679131	16.439999999999998	305.08	309.0
538006099	1441071443	30.950534320641903	122.73606477081772	16.419999999999998	305.24	309.0
538006099	1441071444	30.950596999999995	122.735967	16.4	305.4	309.0
538006099	1441071445	30.950654486872853	122.73587688610279	16.4	305.47142857142853	308.8571428571429
538006099	1441071446	30.950706853705807	122.73579438557873	16.4	305.54285714285714	308.7142857142857
538006099	1441071447	30.950754703722527	122.73571869604565	16.4	305.6142857142857	308.57142857142856
538006099	1441071448	30.95079864014358	122.73564901511585	16.4	305.68571428571425	308.42857142857144
538006099	1441071449	30.950839266186847	122.73558454039672	16.4	305.75714285714287	308.28571428571433
538006099	1441071450	30.95087718506782	122.73552446949157	16.4	305.8285714285714	308.14285714285717
538006099	1441071451	30.950913	122.735468	16.4	305.9	308.0
538006099	1441071452	30.950947418425052	122.73541412175085	16.4	305.93333333333334	308.0
538006099	1441071453	30.95098156470239	122.73536099349874	16.4	305.9666666666667	308.0
538006099	1441071454	30.951016667418056	122.73530656622523	16.4	306.0	308.0
538006099	1441071455	30.951053955154585	122.73524879090603	16.4	306.03333333333336	308.0
538006099	1441071456	30.951094656490564	122.7351856185104	16.4	306.0666666666667	308.0
538006099	1441071457	30.951139999999995	122.735115	16.4	306.1	308.0
538006099	1441071458	30.951190675450384	122.73503576233385	16.4	306.1	308.0
538006099	1441071459	30.951245217403763	122.73495023649421	16.4	306.1	308.0
538006099	1441071460	30.95130162162768	122.73486162948053	16.4	306.1	308.0
538006099	1441071461	30.95135788389814	122.73477314830633	16.4	306.1	308.0
538006099	1441071462	30.951411999999994	122.734688	16.4	306.1	308.0
538006099	1441071463	30.95146244076581	122.7346086337576	16.4	306.1166666666667	308.0
538006099	1441071464	30.95150957718896	122.73453446739629	16.4	306.1333333333333	308.0
538006099	1441071465	30.951554255299158	122.73446416088211	16.4	306.15000000000003	308.0
538006099	1441071466	30.951597321122726	122.73439637417536	16.4	306.1666666666667	308.0
538006099	1441071467	30.951639620682894	122.73432976723123	16.4	306.18333333333334	308.0
538006099	1441071468	30.951681999999998	122.73426300000001	16.4	306.2	308.0
538006099	1441071469	30.951725150796577	122.73419497785588	16.4	306.2	308.0
538006099	1441071470	30.951769147613334	122.73412558788401	16.4	306.2	308.0
538006099	1441071471	30.951813910695964	122.73405496259815	16.4	306.2	308.0
538006099	1441071472	30.951859360290428	122.73398323451242	16.4	306.2	308.0
538006099	1441071473	30.95190541664294	122.73391053614137	16.4	306.2	308.0
538006099	1441071474	30.951952	122.73383700000001	16.4	306.2	308.0
538006099	1441071475	30.951998946806725	122.73376288540472	16.4	306.18333333333334	308.0
538006099	1441071476	30.952045758302557	122.73368895887681	16.4	306.1666666666667	308.0
538006099	1441071477	30.952091851927136	122.73361611374185	16.4	306.15000000000003	308.0
538006099	1441071478	30.95213664512219	122.73354524332876	16.4	306.1333333333333	308.0
538006099	1441071479	30.95217955533134	122.73347724096975	16.4	306.1166666666667	308.0
538006099	1441071480	30.95222	122.73341300000001	16.4	306.1	308.0
538006099	1441071481	30.952257696450175	122.73335295115653	16.4	306.1	308.0
538006099	1441071482	30.95229356150406	122.73329567477275	16.4	306.1	308.0
538006099	1441071483	30.952328811855732	122.73323928857599	16.4	306.1	308.0
538006099	1441071484	30.952364664195837	122.73318191028771	16.4	306.1	308.0
538006099	1441071485	30.95240233521162	122.7331216576238	16.4	306.1	308.0
538006099	1441071486	30.95244304158659	122.73305664829375	16.4	306.1	308.0
538006099	1441071487	30.952487999999992	122.732985	16.4	306.1	308.0
538006099	1441071488	30.952537929875678	122.73290560408874	16.4	306.12000000000006	308.0
538006099	1441071489	30.952591561634176	122.73282044651276	16.4	306.14000000000004	308.0
538006099	1441071490	30.952647128451183	122.73273228688625	16.4	306.15999999999997	308.0
538006099	1441071491	30.95270286350962	122.73264388483562	16.4	306.18	308.0
538006099	1441071492	30.952756999999995	122.73255800000001	16.4	306.2	308.0
538006099	1441071493	30.952808121545296	122.73247684530344	16.4	306.18333333333334	308.0
538006099	1441071494	30.95285621347264	122.7324004467665	16.4	306.1666666666667	308.0
538006099	1441071495	30.952901611533083	122.73232828368046	16.4	306.15000000000003	308.0
538006099	1441071496	30.95294465147606	122.73225983533374	16.4	306.1333333333333	308.0
538006099	1441071497	30.95298566904949	122.73219458101235	16.4	306.1166666666667	308.0
538006099	1441071498	30.953025000000004	122.73213200000001	16.4	306.1	308.0
538006099	1441071499	30.953062996886498	122.73207154614765	16.4	306.1166666666667	308.0
538006099	1441071500	30.95310007952084	122.73201257158111	16.4	306.1333333333333	308.0
538006099	1441071501	30.953136684527152	122.73195440299334	16.4	306.15000000000003	308.0
538006099	1441071502	30.953173248528255	122.73189636707511	16.4	306.1666666666667	308.0
538006099	1441071503	30.953210208145755	122.73183779051512	16.4	306.18333333333334	308.0
538006099	1441071504	30.953248000000002	122.731778	16.4	306.2	308.0
538006099	1441071505	30.953287032950676	122.73171636327274	16.385714285714286	306.1857142857143	308.0
538006099	1441071506	30.953327604818746	122.7316524123087	16.37142857142857	306.1714285714286	308.0
538006099	1441071507	30.953369985664757	122.73158572014017	16.357142857142858	306.1571428571429	308.0
538006099	1441071508	30.953414445548184	122.7315158597976	16.34285714285714	306.14285714285717	308.0
538006099	1441071509	30.953461254527397	122.73144240430952	16.32857142857143	306.1285714285715	308.0
538006099	1441071510	30.953510682659438	122.73136492670231	16.314285714285713	306.1142857142857	308.0
538006099	1441071511	30.953563	122.731283	16.3	306.1	308.0
538006099	1441071512	30.95361812158829	122.73119674373568	16.32	306.14000000000004	308.0
538006099	1441071513	30.953674542405423	122.73110846349137	16.34	306.18000000000006	308.0
538006099	1441071514	30.95373040242454	122.73102101137266	16.36	306.22	308.0
538006099	1441071515	30.953783841626635	122.73093723949846	16.38	306.26000000000005	308.0
538006099	1441071516	30.953832999999985	122.73086000000002	16.4	306.3	308.0
538006099	1441071517	30.95387659211133	122.73079126324784	16.4	306.2833333333333	308.0
538006099	1441071518	30.953915630817626	122.73072947252896	16.4	306.2666666666667	308.0
538006099	1441071519	30.953951703542902	122.73067218935023	16.4	306.25000000000006	308.0
538006099	1441071520	30.953986397706124	122.73061697520994	16.4	306.23333333333335	308.0
538006099	1441071521	30.954021300721774	122.73056139159873	16.4	306.21666666666664	308.0
538006099	1441071522	30.954057999999993	122.730503	16.4	306.2	308.0
538006099	1441071523	30.954097716962966	122.73043992807307	16.4	306.1857142857143	308.0
538006099	1441071524	30.95414020909633	122.7303725682069	16.4	306.1714285714286	308.0
538006099	1441071525	30.95418486790333	122.73030187897577	16.4	306.1571428571429	308.0
538006099	1441071526	30.95423108488902	122.73022881895702	16.4	306.14285714285717	308.0
538006099	1441071527	30.954278251560492	122.7301543467313	16.4	306.1285714285715	308.0
538006099	1441071528	30.954325759426975	122.73007942088293	16.4	306.1142857142857	308.0
538006099	1441071529	30.954373000000004	122.73000500000002	16.4	306.1	308.0
538006099	1441071530	30.954419477621546	122.72993186650778	16.38	306.12000000000006	308.0
538006099	1441071531	30.954465147947932	122.72986009816739	16.36	306.14000000000004	308.0
538006099	1441071532	30.954510079463695	122.72978959657337	16.34	306.15999999999997	308.0
538006099	1441071533	30.95455434065303	122.72972026331969	16.32	306.18	308.0
538006099	1441071534	30.954597999999997	122.729652	16.3	306.2	308.0
538006099	1441071535	30.954641213245797	122.72958456294009	16.3	306.2	308.0
538006099	1441071536	30.95468448516083	122.72951712739503	16.3	306.2	308.0
538006099	1441071537	30.95472840777105	122.72944872334931	16.3	306.2	308.0
538006099	1441071538	30.954773573100287	122.72937838078398	16.3	306.2	308.0
538006099	1441071539	30.9548205731702	122.7293051296764	16.3	306.2	308.0
538006099	1441071540	30.954869999999996	122.729228	16.3	306.2	308.0
538006099	1441071541	30.954922143370766	122.72914649982799	16.3	306.1857142857143	308.0
538006099	1441071542	30.95497608412122	122.7290620496501	16.3	306.1714285714286	308.0
538006099	1441071543	30.955030600858674	122.72897654806725	16.3	306.1571428571429	308.0
538006099	1441071544	30.95508447219554	122.72889189368891	16.3	306.14285714285717	308.0
538006099	1441071545	30.95513647674921	122.72880998513304	16.3	306.1285714285715	308.0
538006099	1441071546	30.955185393141903	122.72873272102571	16.3	306.1142857142857	308.0
538006099	1441071547	30.95523	122.728662	16.3	306.1	308.0
538006099	1441071548	30.955269604916364	122.72859891790775	16.316666666666666	306.08333333333337	308.0
538006099	1441071549	30.955305631335484	122.72854135945222	16.333333333333332	306.0666666666667	308.0
538006099	1441071550	30.955340031659393	122.72848640654043	16.35	306.05000000000007	308.0
538006099	1441071551	30.955374758284716	122.72843114107008	16.366666666666667	306.03333333333336	308.0
538006099	1441071552	30.95541176360293	122.72837264493013	16.383333333333333	306.01666666666665	308.0
538006099	1441071553	30.95545299999999	122.728308	16.4	306.0	308.0
538006099	1441071554	30.95549982446491	122.72823516504356	16.383333333333333	306.05	308.0
538006099	1441071555	30.955551212421728	122.72815560640187	16.366666666666667	306.09999999999997	308.0
538006099	1441071556	30.95560554390771	122.72807166731813	16.35	306.15000000000003	308.0
538006099	1441071557	30.955661198965718	122.7279856910455	16.333333333333332	306.20000000000005	308.0
538006099	1441071558	30.95571655764472	122.72790002084778	16.316666666666666	306.25000000000006	308.0
538006099	1441071559	30.955769999999994	122.72781699999999	16.3	306.3	308.0
538006099	1441071560	30.955820251939986	122.72773848657913	16.3	306.3	308.0
538006099	1441071561	30.955867422764783	122.72766439783317	16.3	306.3	308.0
538006099	1441071562	30.955911967620402	122.72759416579916	16.3	306.3	308.0
538006099	1441071563	30.955954341651186	122.72752722251104	16.3	306.3	308.0
538006099	1441071564	30.955994999999998	122.727463	16.3	306.3	308.0
538006099	1441071565	30.95603438381106	122.72740091888265	16.3	306.2857142857143	308.0
538006099	1441071566	30.956072878238082	122.72734035412536	16.3	306.2714285714286	308.0
538006099	1441071567	30.9561108544362	122.72728066928039	16.3	306.25714285714287	308.0
538006099	1441071568	30.956148683559334	122.727221227898	16.3	306.24285714285713	308.0
538006099	1441071569	30.956186736760202	122.72716139352652	16.3	306.2285714285714	308.0
538006099	1441071570	30.95622538519034	122.72710052971236	16.3	306.2142857142857	308.0
538006099	1441071571	30.95626499999999	122.727038	16.3	306.2	308.0
538006099	1441071572	30.956305867670537	122.72697331804663	16.3	306.20909090909095	308.0
538006099	1441071573	30.956347936012012	122.72690659796795	16.3	306.2181818181818	308.0
538006099	1441071574	30.95639106816713	122.72683810399496	16.3	306.22727272727275	308.0
538006099	1441071575	30.956435127279114	122.72676810035942	16.3	306.23636363636365	308.0
538006099	1441071576	30.95647997649169	122.72669685129387	16.3	306.24545454545455	308.0
538006099	1441071577	30.956525478949132	122.72662462103163	16.3	306.25454545454545	308.0
538006099	1441071578	30.95657149779629	122.72655167380697	16.3	306.2636363636364	308.0
538006099	1441071579	30.956617896178617	122.72647827385498	16.3	306.27272727272725	308.0
538006099	1441071580	30.956664537242126	122.7264046854117	16.3	306.2818181818182	308.0
538006099	1441071581	30.956711284133508	122.72633117271408	16.3	306.2909090909091	308.0
538006099	1441071582	30.956758	122.72625800000002	16.3	306.3	308.0
538006099	1441071583	30.956804560680943	122.7261854008766	16.3	306.3	308.0
538006099	1441071584	30.956850892781976	122.72611348642502	16.3	306.3	308.0
538006099	1441071585	30.956896935600387	122.72604233709511	16.3	306.3	308.0
538006099	1441071586	30.956942628433683	122.72597203333703	16.3	306.3	308.0
538006099	1441071587	30.9569879105795	122.72590265560123	16.3	306.3	308.0
538006099	1441071588	30.95703272133561	122.72583428433852	16.3	306.3	308.0
538006099	1441071589	30.957077	122.725767	16.3	306.3	308.0
538006099	1441071590	30.957120835572198	122.72570062945408	16.3	306.3	308.0
538006099	1441071591	30.9571649158567	122.72563398523597	16.3	306.3	308.0
538006099	1441071592	30.957210078356724	122.72556562629345	16.3	306.3	308.0
538006099	1441071593	30.95725716057229	122.72549411156915	16.3	306.3	308.0
538006099	1441071594	30.957307000000004	122.725418	16.3	306.3	308.0
538006099	1441071595	30.957360027476177	122.72533651210342	16.3	306.3	308.0
538006099	1441071596	30.95741504721039	122.72525151474231	16.3	306.3	308.0
538006099	1441071597	30.957470456761236	122.7251655363756	16.3	306.3	308.0
538006099	1441071598	30.957524653694094	122.72508110547356	16.3	306.3	308.0
538006099	1441071599	30.957576035580963	122.72500075051775	16.3	306.3	308.0
538006099	1441071600	30.957622999999998	122.724927	16.3	306.3	308.0
538006099	1441071601	30.957664526288184	122.7248614901055	16.3	306.3	308.0
538006099	1441071602	30.95770192079783	122.72480228776018	16.3	306.3	308.0
538006099	1441071603	30.95773707162946	122.72474656756545	16.3	306.3	308.0
538006099	1441071604	30.957771866878122	122.72469150411321	16.3	306.3	308.0
538006099	1441071605	30.957808194633863	122.72463427198697	16.3	306.3	308.0
538006099	1441071606	30.957847942981527	122.72457204576118	16.3	306.3	308.0
538006099	1441071607	30.95789299999999	122.72450200000002	16.3	306.3	308.0
538006099	1441071608	30.957944477778888	122.72442246455398	16.3	306.3	308.0
538006099	1441071609	30.958000384477312	122.72433639046547	16.3	306.3	308.0
538006099	1441071610	30.958057952280782	122.72424788409032	16.3	306.3	308.0
538006099	1441071611	30.958114413385776	122.72416105180362	16.3	306.3	308.0
538006099	1441071612	30.958166999999985	122.72408	16.3	306.3	308.0
538006099	1441071613	30.958213652426487	122.72400777844639	16.3	306.2857142857143	308.0
538006099	1441071614	30.958255143313572	122.72394321033542	16.3	306.2714285714286	308.0
538006099	1441071615	30.958292953389996	122.72388406220607	16.3	306.25714285714287	308.0
538006099	1441071616	30.9583285633795	122.72382810058855	16.3	306.24285714285713	308.0
538006099	1441071617	30.958363454001407	122.72377309200554	16.3	306.2285714285714	308.0
538006099	1441071618	30.958399105971107	122.723716802973	16.3	306.2142857142857	308.0
538006099	1441071619	30.958436999999996	122.723657	16.3	306.2	308.0
538006099	1441071620	30.95847821738897	122.72359205675967	16.3	306.21999999999997	308.0
538006099	1441071621	30.958522241812087	122.72352277560707	16.3	306.24	308.0
538006099	1441071622	30.95856815753921	122.72345056607212	16.3	306.26000000000005	308.0
538006099	1441071623	30.95861504884319	122.72337683768967	16.3	306.28000000000003	308.0
538006099	1441071624	30.958662000000004	122.723303	16.3	306.3	308.0
538006099	1441071625	30.95870827484135	122.72323019001956	16.3	306.3	308.0
538006099	1441071626	30.958753855410546	122.7231584546509	16.3	306.3	308.0
538006099	1441071627	30.958798903303126	122.72308756826679	16.3	306.3	308.0
538006099	1441071628	30.958843580114134	122.72301730523915	16.3	306.3	308.0
538006099	1441071629	30.95888804743803	122.7229474399389	16.3	306.3	308.0
538006099	1441071630	30.958932466868816	122.72287774673613	16.3	306.3	308.0
538006099	1441071631	30.958977	122.72280800000001	16.3	306.3	308.0
538006099	1441071632	30.959021768444533	122.72273800761737	16.3	306.31666666666666	308.0
538006099	1441071633	30.959066733894876	122.72266771154872	16.3	306.3333333333333	308.0
538006099	1441071634	30.959111818063356	122.72259708727324	16.3	306.35	308.0
538006099	1441071635	30.959156942662222	122.72252611027025	16.3	306.3666666666667	308.0
538006099	1441071636	30.95920202940372	122.72245475601926	16.3	306.3833333333333	308.0
538006099	1441071637	30.959247	122.72238300000001	16.3	306.4	308.0
538006099	1441071638	30.959291773197204	122.72231090301077	16.3	306.4	308.0
538006099	1441071639	30.959336255877773	122.7222388671238	16.3	306.4	308.0
538006099	1441071640	30.959380351959194	122.72216737973089	16.3	306.4	308.0
538006099	1441071641	30.95942396536007	122.72209692822493	16.3	306.4	308.0
538006099	1441071642	30.959467	122.72202800000001	16.3	306.4	308.0
538006099	1441071643	30.959509470684925	122.72196080812118	16.3	306.3857142857143	308.0
538006099	1441071644	30.959551835761967	122.72189446833276	16.3	306.37142857142857	308.0
538006099	1441071645	30.959594664461363	122.72182782204575	16.3	306.3571428571429	308.0
538006099	1441071646	30.95963852601093	122.7217597106675	16.3	306.34285714285716	308.0
538006099	1441071647	30.959683989635984	122.72168897560154	16.3	306.3285714285714	308.0
538006099	1441071648	30.959731624559137	122.72161445824737	16.3	306.3142857142857	308.0
538006099	1441071649	30.959781999999997	122.72153500000002	16.3	306.3	308.0
538006099	1441071650	30.959835309913583	122.72145013789586	16.3	306.3	308.2
538006099	1441071651	30.95989024721019	122.72136219155742	16.3	306.3	308.4
538006099	1441071652	30.95994512954589	122.72127417626463	16.3	306.3	308.6
538006099	1441071653	30.959998274585057	122.72118910731041	16.3	306.3	308.8
538006099	1441071654	30.960048	122.72110999999998	16.3	306.3	309.0
538006099	1441071655	30.96009309281893	122.72103902865503	16.3	306.3428571428572	308.8571428571429
538006099	1441071656	30.960134217468134	122.72097500362241	16.3	306.3857142857143	308.7142857142857
538006099	1441071657	30.960172507718458	122.72091589424758	16.3	306.42857142857144	308.57142857142856
538006099	1441071658	30.96020909733624	122.7208596698688	16.3	306.4714285714286	308.42857142857144
538006099	1441071659	30.96024512008383	122.72080429981807	16.3	306.51428571428573	308.28571428571433
538006099	1441071660	30.960281709720054	122.72074775342165	16.3	306.5571428571429	308.14285714285717
538006099	1441071661	30.960320000000007	122.720688	16.3	306.6	308.0
538006099	1441071662	30.960360837891304	122.72062353936035	16.3	306.6	308.0
538006099	1441071663	30.960403923225005	122.72055499327833	16.3	306.6	308.0
538006099	1441071664	30.960448669050102	122.72048351402492	16.3	306.6	308.0
538006099	1441071665	30.960494488417957	122.72041025387459	16.3	306.6	308.0
538006099	1441071666	30.960540794382418	122.72033636510555	16.3	306.6	308.0
538006099	1441071667	30.960586999999993	122.720263	16.3	306.6	308.0
538006099	1441071668	30.960632646766157	122.72019105003693	16.3	306.6166666666667	308.0
538006099	1441071669	30.960677789923043	122.72012036346844	16.3	306.6333333333334	308.0
538006099	1441071670	30.96072261314847	122.72005052773854	16.3	306.65000000000003	308.0
538006099	1441071671	30.960767300119276	122.71998113028982	16.3	306.6666666666667	308.0
538006099	1441071672	30.96081203451143	122.71991175856363	16.3	306.68333333333334	308.0
538006099	1441071673	30.960857000000008	122.71984200000001	16.3	306.7	308.0
538006099	1441071674	30.960902311130784	122.71977157064127	16.3	306.7	308.0
538006099	1441071675	30.960947805935895	122.71970070094355	16.3	306.7	308.0
538006099	1441071676	30.960993253319746	122.71962974996768	16.3	306.7	308.0
538006099	1441071677	30.96103842218758	122.71955907677588	16.3	306.7	308.0
538006099	1441071678	30.96108308144541	122.71948904043168	16.3	306.7	308.0
538006099	1441071679	30.961126999999998	122.71942	16.3	306.7	308.0
538006099	1441071680	30.961170143607493	122.71935201611694	16.3	306.7	308.0
538006099	1441071681	30.961213265417474	122.71928395569772	16.3	306.7	308.0
538006099	1441071682	30.961257315425325	122.71921438722278	16.3	306.7	308.0
538006099	1441071683	30.961303243623245	122.71914187916715	16.3	306.7	308.0
538006099	1441071684	30.96135199999999	122.71906499999999	16.3	306.7	308.0
538006099	1441071685	30.961404131164034	122.71898292574957	16.3	306.68333333333334	308.0
538006099	1441071686	30.961458570216845	122.71889726270508	16.3	306.6666666666667	308.0
538006099	1441071687	30.96151384688817	122.71881022472958	16.3	306.65000000000003	308.0
538006099	1441071688	30.96156849091373	122.7187240256963	16.3	306.6333333333334	308.0
538006099	1441071689	30.961621032035225	122.71864087948873	16.3	306.6166666666667	308.0
538006099	1441071690	30.961669999999994	122.71856300000002	16.3	306.6	308.0
538006099	1441071691	30.961714364133623	122.71849194725672	16.3	306.5714285714286	308.0
538006099	1441071692	30.961754852055915	122.71842666578766	16.3	306.54285714285714	308.0
538006099	1441071693	30.961792630956282	122.71836544624031	16.3	306.5142857142857	308.0
538006099	1441071694	30.961828868020284	122.71830657925557	16.3	306.48571428571427	308.0
538006099	1441071695	30.961864730430108	122.71824835546843	16.3	306.45714285714286	308.0
538006099	1441071696	30.961901385364765	122.71818906550855	16.3	306.4285714285714	308.0
538006099	1441071697	30.961939999999995	122.718127	16.3	306.4	308.0
538006099	1441071698	30.961981435012024	122.71806088662095	16.3	306.4	308.0
538006099	1441071699	30.96202532509068	122.71799120128667	16.3	306.4	308.0
538006099	1441071700	30.962070998430946	122.71791885697465	16.3	306.4	308.0
538006099	1441071701	30.962117783229658	122.71784476666586	16.3	306.4	308.0
538006099	1441071702	30.962165007685677	122.71776984334483	16.3	306.4	308.0
538006099	1441071703	30.962211999999994	122.71769500000002	16.3	306.4	308.0
538006099	1441071704	30.96225823440207	122.7176209702392	16.3	306.3666666666666	308.0
538006099	1441071705	30.962303769227734	122.71754777013439	16.3	306.3333333333333	308.0
538006099	1441071706	30.96234880883899	122.71747523637255	16.3	306.29999999999995	308.0
538006099	1441071707	30.962393557597377	122.71740320563967	16.3	306.26666666666665	308.0
538006099	1441071708	30.962438219864122	122.71733151462075	16.3	306.23333333333335	308.0
538006099	1441071709	30.96248299999999	122.71726000000001	16.3	306.2	308.0
538006099	1441071710	30.962528053290267	122.71718851942875	16.3	306.2	308.0
538006099	1441071711	30.962573338719224	122.71711701443039	16.3	306.2	308.0
538006099	1441071712	30.96261876619581	122.7170454474964	16.3	306.2	308.0
538006099	1441071713	30.96266424562894	122.71697378111867	16.3	306.2	308.0
538006099	1441071714	30.962709686927422	122.71690197778916	16.3	306.2	308.0
538006099	1441071715	30.962755000000005	122.71683000000002	16.3	306.2	308.0
538006099	1441071716	30.962800112622986	122.71675783631217	16.3	306.18333333333334	308.0
538006099	1441071717	30.962845024043364	122.7166855795608	16.3	306.1666666666667	308.0
538006099	1441071718	30.962889751375982	122.71661334864974	16.3	306.15000000000003	308.0
538006099	1441071719	30.962934311735978	122.71654126248312	16.3	306.1333333333333	308.0
538006099	1441071720	30.96297872223877	122.7164694399651	16.3	306.1166666666667	308.0
538006099	1441071721	30.963023000000003	122.71639800000001	16.3	306.1	308.0
538006099	1441071722	30.963067167517675	122.71632701032365	16.3	306.1166666666667	308.0
538006099	1441071723	30.963111268818054	122.71625633399654	16.3	306.1333333333333	308.0
538006099	1441071724	30.963155353309126	122.71618578291005	16.3	306.15000000000003	308.0
538006099	1441071725	30.963199470398443	122.71611516895497	16.3	306.1666666666667	308.0
538006099	1441071726	30.963243669493153	122.71604430402166	16.3	306.18333333333334	308.0
538006099	1441071727	30.963288000000006	122.715973	16.3	306.2	308.0
538006099	1441071728	30.963332468501623	122.71590118630158	16.3	306.15999999999997	308.0
538006099	1441071729	30.96337691028625	122.71582926242718	16.3	306.12	308.0
538006099	1441071730	30.963421117819493	122.71575774540119	16.3	306.08	308.0
538006099	1441071731	30.963464883568104	122.71568715224963	16.3	306.04	308.0
538006099	1441071732	30.963507999999997	122.715618	16.3	306.0	308.0
538006099	1441071733	30.96355038727686	122.71555054122149	16.3	306.0285714285714	308.0
538006099	1441071734	30.96359247633126	122.71548397064407	16.3	306.0571428571428	308.0
538006099	1441071735	30.96363482578645	122.7154172185349	16.3	306.08571428571423	308.0
538006099	1441071736	30.96367799426347	122.71534921515766	16.3	306.1142857142857	308.0
538006099	1441071737	30.963722540381024	122.71527889077251	16.3	306.14285714285717	308.0
538006099	1441071738	30.963769022755354	122.71520517563587	16.3	306.1714285714286	308.0
538006099	1441071739	30.96381800000001	122.715127	16.3	306.2	308.0
538006099	1441071740	30.963869727839732	122.71504383992765	16.3	306.21999999999997	308.0
538006099	1441071741	30.96392325045602	122.71495735474139	16.3	306.24	308.0
538006099	1441071742	30.963977309149445	122.71486974958663	16.3	306.26000000000005	308.0
538006099	1441071743	30.964030645226586	122.71478322961812	16.3	306.28000000000003	308.0
538006099	1441071744	30.964082000000012	122.71469999999998	16.3	306.3	308.0
538006099	1441071745	30.96413044342467	122.71462169810081	16.3	306.3	308.0
538006099	1441071746	30.9641763600051	122.71454769007515	16.3	306.3	308.0
538006099	1441071747	30.96422046288006	122.71447677426903	16.3	306.3	308.0
538006099	1441071748	30.964263465185326	122.71440774902368	16.3	306.3	308.0
538006099	1441071749	30.96430608005389	122.71433941267601	16.3	306.3	308.0
538006099	1441071750	30.964349020616186	122.71427056355863	16.3	306.3	308.0
538006099	1441071751	30.964392999999994	122.71420000000002	16.3	306.3	308.0
538006099	1441071752	30.96443845991075	122.71412696790912	16.3	306.31666666666666	308.0
538006099	1441071753	30.964484756374606	122.71405250353322	16.3	306.3333333333333	308.0
538006099	1441071754	30.964530974000937	122.71397809070912	16.3	306.35	308.0
538006099	1441071755	30.964576197402618	122.71390521327936	16.3	306.3666666666667	308.0
538006099	1441071756	30.964619511195856	122.71383535509199	16.3	306.3833333333333	308.0
538006099	1441071757	30.964660000000006	122.71377	16.3	306.4	308.0
538006099	1441071758	30.964697168128115	122.71370997199882	16.3	306.41666666666663	308.0
538006099	1441071759	30.964732198657412	122.7136534556353	16.3	306.43333333333334	308.0
538006099	1441071760	30.96476669435193	122.71359797558716	16.3	306.45000000000005	308.0
538006099	1441071761	30.964802257971293	122.7135410565248	16.3	306.4666666666667	308.0
538006099	1441071762	30.964840492270618	122.71348022311096	16.3	306.4833333333333	308.0
538006099	1441071763	30.964882999999997	122.71341300000002	16.3	306.5	308.0
538006099	1441071764	30.964930898014586	122.71333765262403	16.3	306.48	308.0
538006099	1441071765	30.964983359609967	122.71325540956101	16.3	306.46000000000004	308.0
538006099	1441071766	30.96503907219567	122.71316824018186	16.3	306.44	308.0
538006099	1441071767	30.965096723185866	122.71307811386555	16.3	306.41999999999996	308.0
538006099	1441071768	30.965155000000003	122.712987	16.3	306.4	308.0
538006099	1441071769	30.965212718307424	122.71289668342294	16.3	306.41666666666663	308.0
538006099	1441071770	30.965269206759167	122.71280821073985	16.3	306.43333333333334	308.0
538006099	1441071771	30.965323922253177	122.7127224440008	16.3	306.45000000000005	308.0
538006099	1441071772	30.965376321689625	122.71264024525937	16.3	306.4666666666667	308.0
538006099	1441071773	30.965425861970626	122.71256247657251	16.3	306.4833333333333	308.0
538006099	1441071774	30.965471999999984	122.71249	16.3	306.5	308.0
538006099	1441071775	30.96551442431498	122.7124233185749	16.3	306.4833333333333	308.0
538006099	1441071776	30.96555374998076	122.7123614992138	16.3	306.4666666666667	308.0
538006099	1441071777	30.965590823691716	122.71230324979965	16.3	306.45000000000005	308.0
538006099	1441071778	30.96562649213951	122.7122472782106	16.3	306.43333333333334	308.0
538006099	1441071779	30.9656616020133	122.7121922923207	16.3	306.41666666666663	308.0
538006099	1441071780	30.96569699999999	122.712137	16.3	306.4	308.0
538006099	1441071781	30.965733369593252	122.7120803486648	16.3	306.4	308.0
538006099	1441071782	30.965770741521357	122.71202224392903	16.3	306.4	308.0
538006099	1441071783	30.965808983321676	122.71196283095672	16.3	306.4	308.0
538006099	1441071784	30.965847962531743	122.71190225491236	16.3	306.4	308.0
538006099	1441071785	30.9658875466894	122.71184066096099	16.3	306.4	308.0
538006099	1441071786	30.965927603332702	122.71177819426816	16.3	306.4	308.0
538006099	1441071787	30.965968000000007	122.71171499999998	16.3	306.4	308.0
538006099	1441071788	30.966008728754915	122.71165105811713	16.3	306.4	308.0
538006099	1441071789	30.966050279760832	122.71158568775525	16.3	306.4	308.0
538006099	1441071790	30.966093267704487	122.71151804284113	16.3	306.4	308.0
538006099	1441071791	30.96613830727077	122.71144727729816	16.3	306.4	308.0
538006099	1441071792	30.96618601314246	122.71137254504596	16.3	306.4	308.0
538006099	1441071793	30.966236999999996	122.711293	16.3	306.4	308.0
538006099	1441071794	30.96629144521786	122.71120843231144	16.3	306.41999999999996	308.0
538006099	1441071795	30.966347776957594	122.71112117709396	16.3	306.44	308.0
538006099	1441071796	30.966403986084387	122.71103420571376	16.3	306.46000000000004	308.0
538006099	1441071797	30.966458063471542	122.71095048955122	16.3	306.48	308.0
538006099	1441071798	30.966508000000005	122.71087300000002	16.3	306.5	308.0
538006099	1441071799	30.966552359933537	122.71080386022439	16.3	306.4833333333333	308.0
538006099	1441071800	30.966592001042322	122.71074180042761	16.3	306.4666666666667	308.0
538006099	1441071801	30.966628354468146	122.71068470256385	16.3	306.45000000000005	308.0
538006099	1441071802	30.96666285134815	122.71063044857942	16.3	306.43333333333334	308.0
538006099	1441071803	30.966696922815572	122.71057692041376	16.3	306.41666666666663	308.0
538006099	1441071804	30.966731999999993	122.710522	16.3	306.4	308.0
538006099	1441071805	30.96676928687063	122.71046389388398	16.3	306.4142857142857	308.0
538006099	1441071806	30.9668090787674	122.71040210708323	16.3	306.4285714285714	308.0
538006099	1441071807	30.96685144387265	122.71033646923296	16.3	306.4428571428571	308.0
538006099	1441071808	30.966896450368022	122.71026680996721	16.3	306.45714285714286	308.0
538006099	1441071809	30.966944166434455	122.71019295891891	16.3	306.4714285714286	308.0
538006099	1441071810	30.966994660252023	122.71011474571971	16.3	306.48571428571427	308.0
538006099	1441071811	30.967048000000002	122.710032	16.3	306.5	308.0
538006099	1441071812	30.967103919663934	122.70994509282167	16.3	306.52000000000004	308.0
538006099	1441071813	30.967160816460364	122.70985656098229	16.3	306.54	308.0
538006099	1441071814	30.967216753420708	122.70976948272511	16.3	306.56	308.0
538006099	1441071815	30.967269793584745	122.70968693630758	16.3	306.58000000000004	308.0
538006099	1441071816	30.967318	122.70961200000002	16.3	306.6	308.0
538006099	1441071817	30.967360099288623	122.70954667014787	16.3	306.5571428571429	308.0
538006099	1441071818	30.967397472347052	122.7094886153563	16.3	306.51428571428573	308.0
538006099	1441071819	30.967432163633426	122.709434422284	16.3	306.4714285714286	308.0
538006099	1441071820	30.967466217599405	122.709380677579	16.3	306.42857142857144	308.0
538006099	1441071821	30.967501678690727	122.70932396787973	16.3	306.3857142857143	308.0
538006099	1441071822	30.967540591346918	122.70926087981458	16.3	306.3428571428572	308.0
538006099	1441071823	30.967584999999993	122.709188	16.3	306.3	308.0
538006099	1441071824	30.967636035274435	122.70910347292275	16.3	306.175	308.25
538006099	1441071825	30.967691172599885	122.70901167460637	16.3	306.05000000000007	308.50000000000006
538006099	1441071826	30.967746973621153	122.7089185389802	16.3	305.925	308.75000000000006
538006099	1441071827	30.96779999999999	122.70883	16.3	305.8	309.0
538006099	1441071828	30.96784757176338	122.70875068062104	16.3	305.71250000000003	309.12500000000006
538006099	1441071829	30.96789004234176	122.70867995970684	16.3	305.625	309.25
538006099	1441071830	30.967928523510054	122.70861590508818	16.3	305.5375	309.375
538006099	1441071831	30.967964127038005	122.70855658458764	16.3	305.45	309.5
538006099	1441071832	30.96799796469102	122.70850006602114	16.3	305.3625	309.625
538006099	1441071833	30.96803114823079	122.70844441719878	16.3	305.27500000000003	309.75
538006099	1441071834	30.968064789415536	122.70838770592526	16.3	305.1875	309.875
538006099	1441071835	30.9681	122.70832800000001	16.3	305.1	310.0
538006099	1441071836	30.96813768769392	122.70826377583022	16.32	305.02	310.2
538006099	1441071837	30.968177944039386	122.70819514427366	16.34	304.94	310.4
538006099	1441071838	30.968220656537486	122.7081226248017	16.36	304.85999999999996	310.6
538006099	1441071839	30.968265712690084	122.70804673688623	16.38	304.78	310.8
538006099	1441071840	30.96831299999999	122.70796800000001	16.4	304.7	311.0
538006099	1441071841	30.968362335900665	122.70788699861157	16.385714285714286	304.8142857142857	311.14285714285717
538006099	1441071842	30.968413257545553	122.70780457717085	16.37142857142857	304.92857142857144	311.2857142857143
538006099	1441071843	30.968465232019955	122.707721645126	16.357142857142858	305.04285714285714	311.42857142857144
538006099	1441071844	30.968517726411466	122.70763911192888	16.34285714285714	305.15714285714284	311.57142857142856
538006099	1441071845	30.968570207810092	122.70755788703526	16.32857142857143	305.27142857142854	311.71428571428567
538006099	1441071846	30.968622143308107	122.70747887990457	16.314285714285713	305.3857142857143	311.85714285714283
538006099	1441071847	30.96867300000001	122.70740300000001	16.3	305.50000000000006	312.0
538006099	1441071848	30.96872240938441	122.70733085806677	16.3	305.8	312.0
538006099	1441071849	30.968770660569298	122.70726186996532	16.3	306.09999999999997	312.0
538006099	1441071850	30.96881820706298	122.70719515283211	16.3	306.40000000000003	312.0
538006099	1441071851	30.968865502371727	122.70712982380027	16.3	306.7	312.0
538006099	1441071852	30.968913000000004	122.707065	16.3	307.0	312.0
538006099	1441071853	30.968961082772527	122.70699994952516	16.271428571428572	307.29999999999995	311.85714285714283
538006099	1441071854	30.969009850801616	122.70693454433409	16.242857142857144	307.6	311.71428571428567
538006099	1441071855	30.969059333521656	122.70686880735157	16.214285714285715	307.9	311.57142857142856
538006099	1441071856	30.96910956036702	122.7068027615023	16.185714285714287	308.2	311.42857142857144
538006099	1441071857	30.969160560772202	122.7067364297109	16.15714285714286	308.5	311.2857142857143
538006099	1441071858	30.96921236417169	122.70666983490194	16.12857142857143	308.8	311.14285714285717
538006099	1441071859	30.969265000000004	122.706603	16.1	309.1	311.0
538006099	1441071860	30.969318372949243	122.70653606259361	16.1	309.3666666666667	310.6666666666667
538006099	1441071861	30.969371888742046	122.70646961892866	16.1	309.6333333333333	310.3333333333333
538006099	1441071862	30.969424828359884	122.70640437991848	16.1	309.90000000000003	310.0
538006099	1441071863	30.969476472785736	122.70634105647977	16.1	310.1666666666667	309.6666666666667
538006099	1441071864	30.969526103003915	122.70628035953257	16.1	310.43333333333334	309.33333333333337
538006099	1441071865	30.969573000000004	122.70622300000001	16.1	310.7	309.0
538006099	1441071866	30.96961676087415	122.70616933352922	16.083333333333336	310.85	308.6666666666667
538006099	1441071867	30.969658247180476	122.70611829465277	16.066666666666666	311.0	308.33333333333337
538006099	1441071868	30.969698636584315	122.70606846261987	16.05	311.15000000000003	308.0
538006099	1441071869	30.969739106748722	122.70601841667472	16.033333333333335	311.3	307.66666666666663
538006099	1441071870	30.969780835334497	122.70596673605671	16.016666666666666	311.45	307.3333333333333
538006099	1441071871	30.969825000000004	122.705912	16.0	311.6	307.0
538006099	1441071872	30.96987240759352	122.70585323747247	15.983333333333334	311.7	306.6666666666667
538006099	1441071873	30.96992238173204	122.70579127639658	15.966666666666667	311.8	306.3333333333333
538006099	1441071874	30.969973875226884	122.70572739443786	15.95	311.9	306.0
538006099	1441071875	30.970025840891843	122.70566286926707	15.933333333333334	312.0	305.6666666666667
538006099	1441071876	30.970077231543222	122.70559897856052	15.916666666666668	312.09999999999997	305.3333333333333
538006099	1441071877	30.970127	122.705537	15.9	312.2	305.0
538006099	1441071878	30.970174516201393	122.70547767963383	15.9	312.2	304.33333333333337
538006099	1441071879	30.970220818558378	122.70541963695618	15.9	312.2	303.6666666666667
538006099	1441071880	30.97026736259658	122.70536095981616	15.9	312.2	303.0
538006099	1441071881	30.970315603838134	122.70529973605555	15.9	312.2	302.3333333333333
538006099	1441071882	30.97036699780129	122.70523405350839	15.9	312.2	301.6666666666667
538006099	1441071883	30.97042299999999	122.705162	15.9	312.2	301.0
538006099	1441071884	30.970484172171403	122.70508280658329	15.875	312.12499999999994	300.25
538006099	1441071885	30.970547500966358	122.70500027726328	15.850000000000001	312.04999999999995	299.5
538006099	1441071886	30.970609079274986	122.70491935930521	15.825000000000001	311.975	298.75
538006099	1441071887	30.970665000000004	122.70484499999999	15.8	311.9	298.0
538006099	1441071888	30.97071244439697	122.70478078728483	15.8	311.75	297.6666666666667
538006099	1441071889	30.970752947092066	122.70472487159961	15.8	311.6	297.3333333333333
538006099	1441071890	30.970789131046942	122.7046740439953	15.8	311.45	297.0
538006099	1441071891	30.970823619217214	122.70462509551037	15.8	311.29999999999995	296.6666666666667
538006099	1441071892	30.970859034553182	122.70457481717274	15.8	311.15	296.3333333333333
538006099	1441071893	30.970897999999995	122.70452000000002	15.8	311.0	296.0
538006099	1441071894	30.970942254374503	122.70445819585221	15.8	310.8	294.99999999999994
538006099	1441071895	30.970990000000004	122.70439	15.8	310.6	294.0
538006099	1441071896	30.971037650350556	122.70431891135856	15.75	310.40000000000003	293.0
538006099	1441071897	30.971078000000002	122.70425699999998	15.7	310.2	292.0
538006099	1441071898	30.971110519236724	122.70420653373526	15.7	309.90000000000003	292.0
538006099	1441071899	30.971164999999996	122.70412199999998	15.7	309.6	292.0
538006099	1441071900	30.97125200000001	122.70398699999998	15.7	309.1	290.0
538006099	1441071901	30.9713007132432	122.70390967454075	15.666666666666666	308.8666666666667	289.33333333333337
538006099	1441071902	30.97131709633314	122.70388043608921	15.633333333333333	308.6333333333333	288.6666666666667
538006099	1441071903	30.971333000000005	122.70385	15.6	308.4	288.0
538006099	1441071904	30.97137042844836	122.70378453204289	15.6	308.0	287.50000000000006
538006099	1441071905	30.971411999999997	122.703712	15.6	307.6000000000001	287.0
538006099	1441071906	30.971441279067115	122.70365714511648	15.6	307.15000000000003	286.5
538006099	1441071907	30.971484999999994	122.70357	15.6	306.7	286.0
538006099	1441071908	30.971557	122.70342700000002	15.6	305.6	286.0
538006099	1441071909	30.971597961772478	122.70334302140688	15.566666666666666	305.2	285.6666666666667
538006099	1441071910	30.971611291868253	122.70331050207629	15.533333333333333	304.8	285.3333333333333
538006099	1441071911	30.971622000000004	122.70328000000002	15.5	304.4	285.0
538006099	1441071912	30.971648522199786	122.70321528818847	15.45	303.79999999999995	284.5
538006099	1441071913	30.971682999999988	122.703133	15.4	303.2	284.0
[truncated: 4,576 more rows]
