# Supplementary material for: Maritime traffic congestion identification and ship trajectory prediction using temporal graph convolutional networks
Source: PLoS One. 2026 Mar 9;21(3):e0342781. doi: 10.1371/journal.pone.0342781 (PMC12970927; doi:10.1371/journal.pone.0342781)
Supplement: S1 File — (ZIP) [file pone.0342781.s001.zip › data/interpolation/shipid_563240000_processed.csv]

shipid	lasttime	lat	lon	sog	cog	hdg
563240000	1441067018	31.299833	122.73866700000002	7.2	189.0	185.0
563240000	1441067019	31.299803543132874	122.73862363991137	7.183333333333334	189.08333333333334	185.0
563240000	1441067020	31.29977478463664	122.73858757994589	7.166666666666667	189.16666666666666	185.0
563240000	1441067021	31.299746608104652	122.7385582360693	7.15	189.25	185.0
563240000	1441067022	31.299718897128585	122.7385350242484	7.133333333333334	189.33333333333334	185.0
563240000	1441067023	31.299691535298802	122.73851736045106	7.116666666666667	189.41666666666669	185.0
563240000	1441067024	31.299664406204535	122.738504660646	7.1	189.50000000000003	185.0
563240000	1441067025	31.29963739343419	122.7384963408028	7.083333333333333	189.58333333333334	185.0
563240000	1441067026	31.299610380575515	122.7384918168918	7.066666666666666	189.66666666666669	185.0
563240000	1441067027	31.299583251215825	122.73849050488401	7.05	189.75	185.0
563240000	1441067028	31.299555888942123	122.73849182075111	7.033333333333333	189.83333333333334	185.0
563240000	1441067029	31.299528177341244	122.73849518046546	7.016666666666667	189.91666666666666	185.0
563240000	1441067030	31.299500000000002	122.7385	7.0	190.0	185.0
563240000	1441067031	31.299471240505195	122.7385056953283	7.02	190.1	185.0
563240000	1441067032	31.2994417824437	122.73851168242459	7.04	190.2	185.0
563240000	1441067033	31.29941150940253	122.73851737726375	7.0600000000000005	190.3	185.0
563240000	1441067034	31.299380304968768	122.73852219582139	7.08	190.4	185.0
563240000	1441067035	31.29934805272959	122.73852555407397	7.1	190.5	185.0
563240000	1441067036	31.299314636272214	122.73852686799869	7.12	190.6	185.0
563240000	1441067037	31.299279939183727	122.73852555357378	7.140000000000001	190.7	185.0
563240000	1441067038	31.299243845051155	122.73852102677851	7.16	190.8	185.0
563240000	1441067039	31.299206237461156	122.73851270359334	7.18	190.9	185.0
563240000	1441067040	31.299167000000008	122.7385	7.2	191.0	185.0
563240000	1441067041	31.299126118879673	122.7384826491804	7.1875	190.875	185.0
563240000	1441067042	31.299083990817547	122.73846165311166	7.175	190.75	185.0
563240000	1441067043	31.299041115157777	122.73843833096745	7.1625	190.625	185.0
563240000	1441067044	31.298997991245315	122.73841400191883	7.15	190.5	185.0
563240000	1441067045	31.298955118426036	122.73838998513388	7.1375	190.37500000000003	185.0
563240000	1441067046	31.298912996046802	122.73836759977786	7.125	190.25000000000003	185.0
563240000	1441067047	31.29887212345533	122.73834816501324	7.1125	190.125	185.0
563240000	1441067048	31.29883299999999	122.738333	7.1	190.0	185.0
563240000	1441067049	31.29879600414403	122.73832305404756	7.1	189.90909090909093	185.0
563240000	1441067050	31.29876103080888	122.73831779707116	7.1	189.8181818181818	185.0
563240000	1441067051	31.298727854029902	122.7383163291393	7.1	189.72727272727275	185.0
563240000	1441067052	31.29869624784201	122.73831775032225	7.1	189.63636363636365	185.0
563240000	1441067053	31.298665986279957	122.73832116069185	7.1	189.54545454545456	185.0
563240000	1441067054	31.29863684337845	122.73832566032115	7.1	189.45454545454547	185.0
563240000	1441067055	31.298608593172258	122.73833034928452	7.1	189.36363636363635	185.0
563240000	1441067056	31.29858100969632	122.73833432765726	7.1	189.27272727272728	185.0
563240000	1441067057	31.29855386698563	122.73833669551571	7.1	189.1818181818182	185.0
563240000	1441067058	31.298526939075213	122.7383365529372	7.1	189.0909090909091	185.0
563240000	1441067059	31.298499999999997	122.738333	7.1	189.0	185.0
563240000	1441067060	31.29847284535196	122.73832540390855	7.090909090909091	189.0	185.0
563240000	1441067061	31.29844535695207	122.73831420036825	7.081818181818181	189.0	185.0
563240000	1441067062	31.298417438178582	122.73830009220896	7.072727272727272	189.0	185.0
563240000	1441067063	31.29838899240981	122.7382837822599	7.0636363636363635	189.0	185.0
563240000	1441067064	31.298359923024275	122.73826597334958	7.054545454545455	189.0	185.0
563240000	1441067065	31.298330133400803	122.7382473683058	7.045454545454545	189.0	185.0
563240000	1441067066	31.298299526918598	122.73822866995556	7.036363636363636	189.0	185.0
563240000	1441067067	31.298268006957287	122.73821058112507	7.027272727272727	189.0	185.0
563240000	1441067068	31.29823547689682	122.73819380463958	7.0181818181818185	189.0	185.0
563240000	1441067069	31.298201840117546	122.73817904332348	7.009090909090909	189.0	185.0
563240000	1441067070	31.298166999999996	122.738167	7.0	189.0	185.0
563240000	1441067071	31.29813092803667	122.738158199322	7.0	189.0	185.0
563240000	1441067072	31.298093868167275	122.73815245326453	7.0	189.0	185.0
563240000	1441067073	31.298056132443083	122.73814939563356	7.0	189.0	185.0
563240000	1441067074	31.298018032915152	122.73814866023545	7.0	189.0	185.0
563240000	1441067075	31.297979881634408	122.73814988087707	7.0	189.0	185.0
563240000	1441067076	31.297941990651687	122.7381526913659	7.0	189.0	185.0
563240000	1441067077	31.297904672017815	122.73815672551001	7.0	189.0	185.0
563240000	1441067078	31.297868237783636	122.73816161711822	7.0	189.0	185.0
563240000	1441067079	31.297832999999986	122.738167	7.0	189.0	185.0
563240000	1441067080	31.297799185370955	122.73817251780336	7.009090909090909	188.9090909090909	185.0
563240000	1441067081	31.297766679213083	122.73817785352851	7.0181818181818185	188.8181818181818	185.0
563240000	1441067082	31.29773528149608	122.738182700014	7.027272727272727	188.72727272727272	185.0
563240000	1441067083	31.297704792189702	122.73818675009866	7.036363636363636	188.63636363636365	185.0
563240000	1441067084	31.297675011263735	122.73818969662166	7.045454545454545	188.54545454545456	185.0
563240000	1441067085	31.29764573868796	122.73819123242251	7.054545454545455	188.45454545454544	185.0
563240000	1441067086	31.297616774432115	122.738191050341	7.0636363636363635	188.36363636363637	185.0
563240000	1441067087	31.297587918465908	122.73818884321727	7.072727272727272	188.27272727272728	185.0
563240000	1441067088	31.297558970758907	122.73818430389181	7.081818181818181	188.18181818181822	185.0
563240000	1441067089	31.297529731280544	122.73817712520561	7.090909090909091	188.0909090909091	185.0
563240000	1441067090	31.297499999999992	122.738167	7.1	188.0	185.0
563240000	1441067091	31.29746961225489	122.73815378500262	7.109999999999999	188.1	185.0
563240000	1441067092	31.297438544857542	122.7381379924837	7.12	188.2	185.0
563240000	1441067093	31.29740680998906	122.7381202985985	7.13	188.3	185.0
563240000	1441067094	31.297374419830817	122.73810137950144	7.14	188.4	185.0
563240000	1441067095	31.29734138656456	122.73808191134603	7.15	188.5	185.0
563240000	1441067096	31.297307722372377	122.73806257028485	7.16	188.6	185.0
563240000	1441067097	31.2972734394368	122.73804403246957	7.17	188.7	185.0
563240000	1441067098	31.297238549940715	122.73802697405081	7.18	188.8	185.0
563240000	1441067099	31.297203066067304	122.73801207117815	7.19	188.9	185.0
563240000	1441067100	31.297166999999998	122.738	7.2	189.0	185.0
563240000	1441067101	31.29713038420093	122.73799125785717	7.2	189.0	185.0
563240000	1441067102	31.29709333224655	122.73798562686353	7.2	189.0	185.0
563240000	1441067103	31.29705597799162	122.73798271032669	7.2	189.0	185.0
563240000	1441067104	31.297018455290736	122.73798211155483	7.2	189.0	185.0
563240000	1441067105	31.29698089799831	122.73798343385673	7.2	189.0	185.0
563240000	1441067106	31.29694343996868	122.73798628054182	7.2	189.0	185.0
563240000	1441067107	31.29690621505618	122.73799025492012	7.2	189.0	185.0
563240000	1441067108	31.296869357115167	122.73799496030239	7.2	189.0	185.0
563240000	1441067109	31.296833000000003	122.738	7.2	189.0	185.0
563240000	1441067110	31.296797251142888	122.73800499581179	7.18	189.1	185.0
563240000	1441067111	31.29676211228701	122.73800964348442	7.16	189.20000000000002	185.0
563240000	1441067112	31.296727558753304	122.73801365725173	7.140000000000001	189.3	185.0
563240000	1441067113	31.296693565862785	122.73801675134804	7.12	189.4	185.0
563240000	1441067114	31.296660108936454	122.73801864000801	7.1	189.50000000000003	185.0
563240000	1441067115	31.29662716329531	122.7380190374666	7.08	189.60000000000002	185.0
563240000	1441067116	31.29659470426026	122.73801765795923	7.0600000000000005	189.70000000000002	185.0
563240000	1441067117	31.296562707152237	122.73801421572162	7.04	189.8	185.0
563240000	1441067118	31.29653114729195	122.73800842498974	7.02	189.9	185.0
563240000	1441067119	31.2965	122.738	7.0	190.0	185.0
563240000	1441067120	31.296469232669647	122.73798879117581	7.0	189.90909090909093	185.0
563240000	1441067121	31.29643878098562	122.73797519368746	7.0	189.8181818181818	185.0
563240000	1441067122	31.296408572705587	122.73795973889139	7.0	189.72727272727275	185.0
563240000	1441067123	31.29637853558736	122.7379429581433	7.0	189.63636363636365	185.0
563240000	1441067124	31.296348597389	122.7379253827983	7.0	189.54545454545456	185.0
563240000	1441067125	31.296318685868783	122.73790754421086	7.0	189.45454545454547	185.0
563240000	1441067126	31.29628872878532	122.73788997373485	7.0	189.36363636363635	185.0
563240000	1441067127	31.296258653897464	122.7378732027235	7.0	189.27272727272728	185.0
563240000	1441067128	31.296228388964376	122.73785776252939	7.0	189.1818181818182	185.0
563240000	1441067129	31.296197861745384	122.73784418450445	7.0	189.0909090909091	185.0
563240000	1441067130	31.296167000000008	122.73783300000001	7.0	189.0	185.0
563240000	1441067131	31.296135740397172	122.73782460367084	7.0	189.0	185.0
563240000	1441067132	31.296104055243188	122.73781884338847	7.0	189.0	185.0
563240000	1441067133	31.296071925753502	122.73781543032882	7.0	189.0	185.0
563240000	1441067134	31.296039333143387	122.7378140756682	7.0	189.0	185.0
563240000	1441067135	31.296006258628033	122.73781449058322	7.0	189.0	185.0
563240000	1441067136	31.295972683422526	122.73781638625087	7.0	189.0	185.0
563240000	1441067137	31.29593858874192	122.73781947384848	7.0	189.0	185.0
563240000	1441067138	31.295903955801254	122.73782346455374	7.0	189.0	185.0
563240000	1441067139	31.29586876581558	122.73782806954475	7.0	189.0	185.0
563240000	1441067140	31.295833	122.73783300000001	7.0	189.0	185.0
563240000	1441067141	31.295796664129547	122.73783795150898	7.011111111111111	189.11111111111111	185.0
563240000	1441067142	31.29575986221895	122.73784255730388	7.022222222222222	189.22222222222223	185.0
563240000	1441067143	31.29572272284299	122.73784643502813	7.033333333333333	189.33333333333334	185.0
563240000	1441067144	31.295685374576404	122.73784920232579	7.044444444444444	189.44444444444443	185.0
563240000	1441067145	31.29564794599401	122.7378504768415	7.055555555555555	189.55555555555557	185.0
563240000	1441067146	31.295610565670536	122.73784987622062	7.066666666666666	189.66666666666669	185.0
563240000	1441067147	31.295573362180704	122.737847018109	7.0777777777777775	189.7777777777778	185.0
563240000	1441067148	31.29553646409908	122.73784152015311	7.088888888888889	189.8888888888889	185.0
563240000	1441067149	31.295499999999993	122.73783300000001	7.1	190.0	185.0
563240000	1441067150	31.295464100478558	122.73782125301318	7.1090909090909085	189.90909090909093	184.9090909090909
563240000	1441067151	31.29542890421377	122.73780678542042	7.118181818181818	189.8181818181818	184.8181818181818
563240000	1441067152	31.295394551905776	122.73779028116444	7.127272727272727	189.72727272727275	184.72727272727272
563240000	1441067153	31.29536118425491	122.73777242418679	7.136363636363636	189.63636363636365	184.63636363636363
563240000	1441067154	31.295328941961827	122.73775389842778	7.1454545454545455	189.54545454545456	184.54545454545456
563240000	1441067155	31.295297965727578	122.73773538782676	7.154545454545454	189.45454545454547	184.45454545454544
563240000	1441067156	31.295268396253586	122.73771757632193	7.163636363636364	189.36363636363635	184.36363636363637
563240000	1441067157	31.29524037424163	122.73770114785061	7.172727272727273	189.27272727272728	184.27272727272728
563240000	1441067158	31.295214040393816	122.73768678634939	7.181818181818182	189.1818181818182	184.1818181818182
563240000	1441067159	31.295189535412455	122.73767517575403	7.190909090909091	189.0909090909091	184.0909090909091
563240000	1441067160	31.295166999999992	122.73766700000002	7.2	189.0	184.0
563240000	1441067161	31.295146470568362	122.73766267712993	7.166666666666667	189.0	184.0
563240000	1441067162	31.295127566367523	122.73766156161706	7.133333333333334	189.0	184.0
563240000	1441067163	31.295109802356823	122.73766274204327	7.1000000000000005	189.0	184.0
563240000	1441067164	31.295092693495395	122.73766530699126	7.066666666666667	189.0	184.0
563240000	1441067165	31.295075754742417	122.73766834504445	7.033333333333333	189.0	184.0
563240000	1441067166	31.2950585010571	122.7376709447869	7.0	189.0	184.0
563240000	1441067167	31.295040447398733	122.73767219480325	6.966666666666667	189.0	184.0
563240000	1441067168	31.29502110872665	122.73767118367887	6.933333333333334	189.0	184.0
563240000	1441067169	31.294999999999987	122.73766700000002	6.9	189.0	184.0
563240000	1441067170	31.294976752437137	122.73765899461797	6.909090909090909	189.0	184.0909090909091
563240000	1441067171	31.294951462294033	122.73764756744009	6.918181818181819	189.0	184.1818181818182
563240000	1441067172	31.29492434208609	122.73763338063739	6.927272727272728	189.0	184.27272727272728
563240000	1441067173	31.2948956043287	122.73761709638029	6.9363636363636365	189.0	184.36363636363637
563240000	1441067174	31.294865461537547	122.7375993768386	6.945454545454545	189.0	184.45454545454544
563240000	1441067175	31.294834126228587	122.73758088418124	6.954545454545455	189.0	184.54545454545456
563240000	1441067176	31.294801810918116	122.73756228057614	6.963636363636364	189.0	184.63636363636363
563240000	1441067177	31.29476872812283	122.73754422819023	6.972727272727273	189.0	184.72727272727272
563240000	1441067178	31.294735090359765	122.7375273891893	6.9818181818181815	189.0	184.8181818181818
563240000	1441067179	31.294701110146285	122.73751242573805	6.990909090909091	189.0	184.9090909090909
563240000	1441067180	31.294666999999993	122.73750000000001	7.0	189.0	185.0
563240000	1441067181	31.294632939932583	122.73749061314501	7.01	189.0	185.0
563240000	1441067182	31.294598979931386	122.73748412237184	7.02	189.0	185.0
563240000	1441067183	31.294565137477445	122.7374802238869	7.03	189.0	185.0
563240000	1441067184	31.29453143005156	122.73747861389712	7.04	189.0	185.0
563240000	1441067185	31.294497875134457	122.73747898860988	7.05	189.0	185.0
563240000	1441067186	31.29446449020671	122.73748104423292	7.06	189.0	185.0
563240000	1441067187	31.29443129274887	122.73748447697453	7.069999999999999	189.0	185.0
563240000	1441067188	31.29439830024143	122.73748898304343	7.08	189.0	185.0
563240000	1441067189	31.29436553016495	122.73749425864872	7.09	189.0	185.0
563240000	1441067190	31.294333	122.73750000000001	7.1	189.0	185.0
563240000	1441067191	31.29430070248795	122.73750588711131	7.08	189.0	185.1
563240000	1441067192	31.294268531413273	122.73751153521309	7.06	189.0	185.20000000000002
563240000	1441067193	31.294236355821255	122.73751654334036	7.04	189.0	185.3
563240000	1441067194	31.294204044757283	122.73752051052868	7.02	189.0	185.4
563240000	1441067195	31.294171467266725	122.73752303581406	7.0	189.0	185.5
563240000	1441067196	31.29413849239498	122.7375237182331	6.98	189.0	185.6
563240000	1441067197	31.294104989187332	122.73752215682302	6.96	189.0	185.7
563240000	1441067198	31.294070826689016	122.73751795062167	6.94	189.0	185.79999999999998
563240000	1441067199	31.294035873945006	122.73751069866756	6.92	189.0	185.9
563240000	1441067200	31.294000000000004	122.73750000000001	6.9	189.0	186.0
563240000	1441067201	31.29396314650081	122.73748566017326	6.9222222222222225	189.11111111111111	186.0
563240000	1441067202	31.293925545503807	122.73746831079804	6.944444444444445	189.22222222222223	186.0
563240000	1441067203	31.29388750166803	122.73744878999791	6.966666666666667	189.33333333333334	186.0
563240000	1441067204	31.293849319652868	122.73742793589498	6.988888888888889	189.44444444444443	186.0
563240000	1441067205	31.29381130411817	122.73740658660977	7.011111111111111	189.55555555555557	186.0
563240000	1441067206	31.293773759724367	122.73738558026112	7.033333333333333	189.66666666666669	186.0
563240000	1441067207	31.293736991132366	122.73736575496632	7.055555555555555	189.7777777777778	186.0
563240000	1441067208	31.293701303003637	122.73734794884116	7.0777777777777775	189.8888888888889	186.0
563240000	1441067209	31.293667000000003	122.737333	7.1	190.0	186.0
563240000	1441067210	31.293634285191885	122.7373215483261	7.081818181818181	190.0	186.0
563240000	1441067211	31.293602955283262	122.73731344078232	7.0636363636363635	190.0	186.0
563240000	1441067212	31.293572705386122	122.73730832610237	7.045454545454545	190.0	186.0
563240000	1441067213	31.293543230612187	122.73730585302064	7.027272727272727	190.0	186.0
563240000	1441067214	31.29351422607297	122.73730567027224	7.009090909090909	190.0	186.0
563240000	1441067215	31.293485386879823	122.73730742659262	6.990909090909091	190.0	186.0
563240000	1441067216	31.293456408144063	122.73731077071788	6.972727272727273	190.0	186.0
563240000	1441067217	31.293426984976918	122.73731535138434	6.954545454545455	190.0	186.0
563240000	1441067218	31.29339681248967	122.73732081732875	6.9363636363636365	190.0	186.0
563240000	1441067219	31.293365585793588	122.73732681728816	6.918181818181819	190.0	186.0
563240000	1441067220	31.293332999999993	122.737333	6.9	190.0	186.0
563240000	1441067221	31.29329884862653	122.73733900609477	6.911111111111111	190.0	186.0
563240000	1441067222	31.29326331881575	122.7373444437743	6.9222222222222225	190.0	186.0
563240000	1441067223	31.293226696116523	122.73734891313391	6.933333333333334	190.0	186.0
563240000	1441067224	31.293189266077732	122.7373520142696	6.944444444444445	190.0	186.0
563240000	1441067225	31.293151314248316	122.73735334727812	6.955555555555556	190.0	186.0
563240000	1441067226	31.293113126177133	122.73735251225696	6.966666666666667	190.0	186.0
563240000	1441067227	31.293074987412997	122.73734910930429	6.977777777777778	190.0	186.0
563240000	1441067228	31.29303718350449	122.73734273851889	6.988888888888889	190.0	186.0
563240000	1441067229	31.293	122.737333	7.0	190.0	186.0
563240000	1441067230	31.292963664339688	122.73731969843644	7.0	190.20000000000002	186.1
563240000	1441067231	31.292928171532363	122.73730345687278	7.0	190.4	186.2
563240000	1441067232	31.292893458479128	122.73728510294148	7.0	190.6	186.3
563240000	1441067233	31.292859462081438	122.73726546427373	7.0	190.8	186.4
563240000	1441067234	31.292826119241155	122.73724536849942	7.0	191.00000000000003	186.5
563240000	1441067235	31.292793366860653	122.73722564324736	7.0	191.20000000000002	186.6
563240000	1441067236	31.292761141842817	122.73720711614523	7.0	191.4	186.7
563240000	1441067237	31.292729381090954	122.73719061481972	7.0	191.60000000000002	186.8
563240000	1441067238	31.292698021508738	122.73717696689641	7.0	191.80000000000004	186.9
563240000	1441067239	31.292666999999998	122.737167	7.0	192.00000000000003	187.0
563240000	1441067240	31.292636255699506	122.73716126375803	7.0	191.90909090909093	186.9090909090909
563240000	1441067241	31.2926057366656	122.73715919581369	7.0	191.8181818181818	186.8181818181818
563240000	1441067242	31.292575393187114	122.73715995581506	7.0	191.72727272727275	186.72727272727272
563240000	1441067243	31.29254517555274	122.73716270341131	7.0	191.63636363636365	186.63636363636363
563240000	1441067244	31.292515034051096	122.73716659825276	7.0	191.54545454545456	186.54545454545456
563240000	1441067245	31.29248491897088	122.7371707999907	7.0	191.45454545454547	186.45454545454544
563240000	1441067246	31.29245478060085	122.73717446827759	7.0	191.36363636363635	186.36363636363637
563240000	1441067247	31.2924245692299	122.73717676276686	7.0	191.27272727272728	186.27272727272728
563240000	1441067248	31.29239423514691	122.73717684311309	7.0	191.1818181818182	186.1818181818182
563240000	1441067249	31.29236372864076	122.73717386897188	7.0	191.0909090909091	186.0909090909091
563240000	1441067250	31.292333000000006	122.737167	7.0	191.0	186.0
563240000	1441067251	31.292301996953125	122.73715569663631	7.02	191.0	186.0
563240000	1441067252	31.292270656989853	122.73714062244397	7.04	191.0	186.0
563240000	1441067253	31.292238915040308	122.73712274176621	7.0600000000000005	191.0	186.0
563240000	1441067254	31.292206706034943	122.737103018945	7.08	191.0	186.0
563240000	1441067255	31.292173964904617	122.73708241832115	7.1	191.0	186.0
563240000	1441067256	31.292140626580824	122.73706190423422	7.12	191.0	186.0
563240000	1441067257	31.292106625995647	122.73704244102247	7.140000000000001	191.0	186.0
563240000	1441067258	31.292071898081684	122.7370249930228	7.16	191.0	186.0
563240000	1441067259	31.29203637777204	122.73701052457068	7.18	191.0	186.0
563240000	1441067260	31.292	122.737	7.2	191.0	186.0
563240000	1441067261	31.29196275967402	122.73699405186171	7.177777777777778	191.0	186.0
563240000	1441067262	31.291924891602534	122.73699198558086	7.155555555555556	191.0	186.0
563240000	1441067263	31.29188669056863	122.73699277480235	7.133333333333334	191.0	186.0
563240000	1441067264	31.291848451355243	122.73699539317266	7.111111111111112	191.0	186.0
563240000	1441067265	31.291810468745247	122.73699881433991	7.088888888888889	191.0	186.0
563240000	1441067266	31.291773037521615	122.737002011954	7.066666666666666	191.0	186.0
563240000	1441067267	31.291736452467454	122.73700395966642	7.044444444444444	191.0	186.0
563240000	1441067268	31.29170100836589	122.73700363113026	7.022222222222222	191.0	186.0
563240000	1441067269	31.29166699999999	122.737	7.0	191.0	186.0
563240000	1441067270	31.291634617739014	122.73699232877311	7.009090909090909	191.0909090909091	186.0
563240000	1441067271	31.29160363429785	122.73698103531474	7.0181818181818185	191.1818181818182	186.0
563240000	1441067272	31.29157371797779	122.73696682633084	7.027272727272727	191.27272727272728	186.0
563240000	1441067273	31.291544537080178	122.73695040852647	7.036363636363636	191.36363636363635	186.0
563240000	1441067274	31.291515759906563	122.73693248860593	7.045454545454545	191.45454545454547	186.0
563240000	1441067275	31.291487054758818	122.73691377327278	7.054545454545455	191.54545454545456	186.0
563240000	1441067276	31.291458089939194	122.73689496923001	7.0636363636363635	191.63636363636365	186.0
563240000	1441067277	31.291428533750317	122.73687678318	7.072727272727272	191.72727272727275	186.0
563240000	1441067278	31.29139805449521	122.73685992182449	7.081818181818181	191.8181818181818	186.0
563240000	1441067279	31.291366320477252	122.73684509186447	7.090909090909091	191.90909090909093	186.0
563240000	1441067280	31.291333000000005	122.73683299999999	7.1	192.00000000000003	186.0
563240000	1441067281	31.29129788894592	122.7368241732418	7.088888888888889	192.00000000000003	186.0
563240000	1441067282	31.291261293512335	122.73681841984619	7.0777777777777775	192.00000000000003	186.0
563240000	1441067283	31.291223647475036	122.7368153683812	7.066666666666666	192.00000000000003	186.0
563240000	1441067284	31.291185384609634	122.73681464741519	7.055555555555555	192.00000000000003	186.0
563240000	1441067285	31.291146938691544	122.73681588551696	7.044444444444444	192.00000000000003	186.0
563240000	1441067286	31.291108743496167	122.7368187112559	7.033333333333333	192.00000000000003	186.0
563240000	1441067287	31.291071232798867	122.73682275320206	7.022222222222222	192.00000000000003	186.0
563240000	1441067288	31.291034840375012	122.73682763992628	7.011111111111111	192.00000000000003	186.0
563240000	1441067289	31.291000000000004	122.73683299999999	7.0	192.00000000000003	186.0
563240000	1441067290	31.290967013029437	122.73683847403615	7.009090909090909	191.8181818181818	185.90909090909093
563240000	1441067291	31.29093565113925	122.7368437508111	7.0181818181818185	191.63636363636365	185.8181818181818
563240000	1441067292	31.290905553585546	122.7368485311423	7.027272727272727	191.45454545454547	185.72727272727272
563240000	1441067293	31.290876359624406	122.73685251584736	7.036363636363636	191.27272727272728	185.63636363636365
563240000	1441067294	31.29084770851201	122.73685540574428	7.045454545454545	191.09090909090912	185.54545454545453
563240000	1441067295	31.290819239504458	122.73685690165124	7.054545454545455	190.9090909090909	185.45454545454547
563240000	1441067296	31.29079059185788	122.73685670438677	7.0636363636363635	190.72727272727275	185.36363636363635
563240000	1441067297	31.290761404828295	122.73685451476977	7.072727272727272	190.54545454545456	185.27272727272728
563240000	1441067298	31.290731317671643	122.73685003361959	7.081818181818181	190.36363636363637	185.1818181818182
563240000	1441067299	31.290699969643693	122.73684296175615	7.090909090909091	190.18181818181822	185.09090909090907
563240000	1441067300	31.290666999999992	122.73683299999999	7.1	190.0	185.0
563240000	1441067301	31.29063221224492	122.73682000755389	7.109999999999999	190.0	185.0
563240000	1441067302	31.290596066879022	122.73680447714608	7.12	190.0	185.0
563240000	1441067303	31.29055918865208	122.73678705988517	7.13	190.0	185.0
563240000	1441067304	31.290522202314094	122.73676840687848	7.14	190.0	185.0
563240000	1441067305	31.290485732615387	122.73674916923179	7.15	190.0	185.0
563240000	1441067306	31.290450404306746	122.73672999804937	7.16	190.0	185.0
563240000	1441067307	31.29041684213925	122.73671154443406	7.17	190.0	185.0
563240000	1441067308	31.290385670864374	122.73669445948734	7.18	190.0	185.0
563240000	1441067309	31.290357515233936	122.73667939430946	7.19	190.0	185.0
563240000	1441067310	31.290332999999986	122.736667	7.2	190.0	185.0
563240000	1441067311	31.290312491399803	122.73665776146116	7.2	189.9	184.9
563240000	1441067312	31.290295321611122	122.73665149880861	7.2	189.8	184.8
563240000	1441067313	31.290280564296594	122.73664786596231	7.2	189.70000000000002	184.7
563240000	1441067314	31.290267293118642	122.73664651684302	7.2	189.60000000000002	184.6
563240000	1441067315	31.290254581739482	122.7366471053721	7.2	189.50000000000003	184.5
563240000	1441067316	31.290241503821278	122.73664928547112	7.2	189.4	184.4
563240000	1441067317	31.290227133026153	122.73665271106177	7.2	189.3	184.3
563240000	1441067318	31.290210543016155	122.7366570360657	7.2	189.20000000000002	184.2
563240000	1441067319	31.290190807453396	122.73666191440459	7.2	189.1	184.1
563240000	1441067320	31.290167000000004	122.736667	7.2	189.0	184.0
563240000	1441067321	31.290138491091643	122.7366719495251	7.188888888888889	189.0	184.0
563240000	1441067322	31.290105838258075	122.7366764306593	7.177777777777778	189.0	184.0
563240000	1441067323	31.290069895802645	122.73668011383411	7.166666666666667	189.0	184.0
563240000	1441067324	31.290031518028744	122.73668266948191	7.155555555555556	189.0	184.0
563240000	1441067325	31.289991559239763	122.73668376803586	7.144444444444444	189.0	184.0
563240000	1441067326	31.289950873739112	122.73668307992985	7.133333333333333	189.0	184.0
563240000	1441067327	31.289910315830124	122.73668027559842	7.122222222222222	189.0	184.0
563240000	1441067328	31.289870739816042	122.73667502547671	7.111111111111111	189.0	184.0
563240000	1441067329	31.289832999999994	122.736667	7.1	189.0	184.0
563240000	1441067330	31.289797737775917	122.73665601889708	7.1090909090909085	189.0	183.90909090909093
563240000	1441067331	31.289764742901973	122.73664249907017	7.118181818181818	189.0	183.8181818181818
563240000	1441067332	31.28973359222747	122.7366270067141	7.127272727272727	189.0	183.72727272727272
563240000	1441067333	31.289703862601876	122.73661010802289	7.136363636363636	189.0	183.63636363636365
563240000	1441067334	31.289675130874826	122.73659236918999	7.1454545454545455	189.0	183.54545454545453
563240000	1441067335	31.289646973896296	122.73657435640847	7.154545454545454	189.0	183.45454545454547
563240000	1441067336	31.289618968516535	122.73655663587097	7.163636363636364	189.0	183.36363636363635
563240000	1441067337	31.289590691586103	122.73653977376969	7.172727272727273	189.0	183.27272727272725
563240000	1441067338	31.28956171995581	122.73652433629661	7.181818181818182	189.0	183.1818181818182
563240000	1441067339	31.289531630476713	122.73651088964311	7.190909090909091	189.0	183.09090909090907
563240000	1441067340	31.2895	122.7365	7.2	189.0	183.0
563240000	1441067341	31.28946652998432	122.73649208200725	7.188888888888889	189.0	183.11111111111111
563240000	1441067342	31.28943142031763	122.73648694410385	7.177777777777778	189.0	183.2222222222222
563240000	1441067343	31.28939499549511	122.73648424317874	7.166666666666667	189.0	183.33333333333331
563240000	1441067344	31.28935758001167	122.73648363612115	7.155555555555556	189.0	183.44444444444443
563240000	1441067345	31.289319498362232	122.73648477982067	7.144444444444444	189.0	183.55555555555557
563240000	1441067346	31.289281075041536	122.7364873311674	7.133333333333333	189.0	183.66666666666669
563240000	1441067347	31.289242634544404	122.73649094705195	7.122222222222222	189.0	183.77777777777777
563240000	1441067348	31.289204501365607	122.73649528436552	7.111111111111111	189.0	183.88888888888889
563240000	1441067349	31.28916699999999	122.7365	7.1	189.0	184.0
563240000	1441067350	31.28913038981749	122.73650475836727	7.09	188.9	184.0
563240000	1441067351	31.289094669688254	122.7365092539576	7.08	188.8	184.0
563240000	1441067352	31.28905977335749	122.73651318878102	7.069999999999999	188.7	184.0
563240000	1441067353	31.28902563457048	122.73651626484804	7.06	188.6	184.0
563240000	1441067354	31.288992187072488	122.73651818416955	7.05	188.5	184.0
563240000	1441067355	31.2889593646088	122.73651864875677	7.04	188.4	184.0
563240000	1441067356	31.28892710092461	122.7365173606213	7.03	188.3	184.0
563240000	1441067357	31.28889532976509	122.73651402177511	7.02	188.2	184.0
563240000	1441067358	31.28886398487526	122.73650833423045	7.01	188.1	184.0
563240000	1441067359	31.288833000000004	122.7365	7.0	188.0	184.0
563240000	1441067360	31.288802311154164	122.73648885977622	6.990909090909091	188.0	184.0
563240000	1441067361	31.28877186343329	122.73647530896955	6.9818181818181815	188.0	184.0
563240000	1441067362	31.2887416042032	122.73645988166932	6.972727272727273	188.0	184.0
563240000	1441067363	31.288711480829864	122.73644311196418	6.963636363636364	188.0	184.0
563240000	1441067364	31.288681440679504	122.73642553394211	6.954545454545455	188.0	184.0
563240000	1441067365	31.288651431118534	122.73640768169044	6.945454545454545	188.0	184.0
563240000	1441067366	31.2886213995137	122.73639008929588	6.9363636363636365	188.0	184.0
563240000	1441067367	31.28859129323204	122.73637329084448	6.927272727272728	188.0	184.0
563240000	1441067368	31.28856105964083	122.73635782042163	6.918181818181819	188.0	184.0
563240000	1441067369	31.2885306461076	122.73634421211213	6.909090909090909	188.0	184.0
563240000	1441067370	31.288500000000003	122.736333	6.9	188.0	184.0
563240000	1441067371	31.28846906651758	122.73632458100055	6.91	188.1	184.1
563240000	1441067372	31.288437782187163	122.73631880335613	6.92	188.2	184.2
563240000	1441067373	31.288406081367132	122.73631537814134	6.930000000000001	188.3	184.3
563240000	1441067374	31.288373898415745	122.73631401643105	6.94	188.4	184.4
563240000	1441067375	31.28834116769111	122.73631442930049	6.95	188.5	184.5
563240000	1441067376	31.288307823551275	122.73631632782521	6.96	188.6	184.6
563240000	1441067377	31.288273800354254	122.73631942308107	6.97	188.7	184.7
563240000	1441067378	31.288239032458026	122.73632342614434	6.98	188.8	184.8
563240000	1441067379	31.28820345422058	122.73632804809165	6.99	188.9	184.9
563240000	1441067380	31.288166999999998	122.736333	7.0	189.0	185.0
563240000	1441067381	31.28812966497479	122.73633797683787	6.977777777777778	189.0	185.11111111111111
563240000	1441067382	31.28809168760551	122.73634260913865	6.955555555555556	189.0	185.2222222222222
563240000	1441067383	31.28805336717325	122.73634651132747	6.933333333333334	189.0	185.33333333333331
563240000	1441067384	31.288015002959163	122.73634929783019	6.911111111111111	189.0	185.44444444444443
563240000	1441067385	31.287976894244405	122.7363505830733	6.888888888888888	189.0	185.55555555555557
563240000	1441067386	31.2879393403101	122.73634998148393	6.866666666666666	189.0	185.66666666666669
563240000	1441067387	31.287902640437355	122.73634710748975	6.844444444444444	189.0	185.7777777777778
563240000	1441067388	31.28786709390708	122.73634157551896	6.822222222222222	189.0	185.88888888888889
563240000	1441067389	31.287832999999996	122.736333	6.8	189.0	186.0
563240000	1441067390	31.287800553237428	122.73632117528551	6.818181818181818	189.0909090909091	186.0909090909091
563240000	1441067391	31.28776952910383	122.73630661542343	6.836363636363636	189.1818181818182	186.1818181818182
563240000	1441067392	31.287739598324666	122.73629001438476	6.8545454545454545	189.27272727272728	186.27272727272728
563240000	1441067393	31.28771043162556	122.7362720661397	6.872727272727273	189.36363636363635	186.36363636363637
563240000	1441067394	31.287681699732467	122.73625346465765	6.890909090909091	189.45454545454547	186.45454545454544
563240000	1441067395	31.287653073371732	122.73623490390747	6.909090909090909	189.54545454545456	186.54545454545456
563240000	1441067396	31.28762422327008	122.73621707785739	6.927272727272727	189.63636363636365	186.63636363636363
563240000	1441067397	31.287594820154588	122.73620068047505	6.945454545454545	189.72727272727275	186.72727272727272
563240000	1441067398	31.287564534752658	122.73618640572744	6.963636363636364	189.8181818181818	186.8181818181818
563240000	1441067399	31.287533037791903	122.73617494758068	6.9818181818181815	189.90909090909093	186.9090909090909
563240000	1441067400	31.2875	122.73616700000001	7.0	190.0	187.0
563240000	1441067401	31.28746521282819	122.73616298129583	7.011111111111111	190.11111111111111	187.11111111111111
563240000	1441067402	31.287428950621997	122.73616220716337	7.022222222222222	190.22222222222223	187.22222222222223
563240000	1441067403	31.28739160845031	122.73616371764524	7.033333333333333	190.33333333333334	187.33333333333331
563240000	1441067404	31.287353581381883	122.73616655278522	7.044444444444444	190.44444444444446	187.44444444444443
563240000	1441067405	31.287315264485546	122.73616975262868	7.055555555555555	190.55555555555557	187.55555555555557
563240000	1441067406	31.28727705283019	122.73617235722263	7.066666666666666	190.66666666666669	187.66666666666669
563240000	1441067407	31.287239341484845	122.73617340661555	7.0777777777777775	190.77777777777777	187.7777777777778
563240000	1441067408	31.287202525518488	122.73617194085753	7.088888888888889	190.88888888888889	187.8888888888889
563240000	1441067409	31.287167	122.73616700000001	7.1	191.0	188.0
563240000	1441067410	31.28713305377816	122.73615791804853	7.081818181818181	191.1818181818182	188.0909090909091
563240000	1441067411	31.28710055082247	122.73614520482083	7.0636363636363635	191.36363636363635	188.18181818181822
563240000	1441067412	31.28706924888268	122.73612966408659	7.045454545454545	191.54545454545456	188.27272727272728
563240000	1441067413	31.28703890570865	122.73611209961426	7.027272727272727	191.72727272727275	188.36363636363637
563240000	1441067414	31.287009279050558	122.73609331517126	7.009090909090909	191.9090909090909	188.45454545454544
563240000	1441067415	31.286980126658992	122.73607411452419	6.990909090909091	192.0909090909091	188.54545454545456
563240000	1441067416	31.286951206284982	122.73605530143877	6.972727272727273	192.27272727272725	188.63636363636365
563240000	1441067417	31.286922275680027	122.73603767967995	6.954545454545455	192.45454545454547	188.72727272727272
563240000	1441067418	31.286893092596053	122.73602205301185	6.9363636363636365	192.63636363636365	188.8181818181818
563240000	1441067419	31.286863414785245	122.73600922519776	6.918181818181819	192.8181818181818	188.9090909090909
563240000	1441067420	31.286833	122.736	6.9	193.0	189.0
563240000	1441067421	31.286801670968668	122.73599489846018	6.91	193.1	189.0
563240000	1441067422	31.28676951032348	122.73599331074071	6.92	193.2	189.0
563240000	1441067423	31.28673666567231	122.73599434428519	6.930000000000001	193.3	189.0
563240000	1441067424	31.286703284622867	122.73599710653835	6.94	193.4	189.0
563240000	1441067425	31.286669514782893	122.7360007049461	6.95	193.5	189.0
563240000	1441067426	31.28663550376019	122.73600424695559	6.96	193.6	189.0
563240000	1441067427	31.286601399162592	122.73600684001534	6.97	193.7	189.0
563240000	1441067428	31.286567348598112	122.73600759157506	6.98	193.8	189.0
563240000	1441067429	31.28653349967466	122.73600560908584	6.99	193.9	189.0
563240000	1441067430	31.286499999999997	122.736	7.0	194.0	189.0
563240000	1441067431	31.286466947495914	122.73599015668519	7.02	194.0	189.0
563240000	1441067432	31.286434241341617	122.73597661116617	7.04	194.0	189.0
563240000	1441067433	31.286401731030768	122.73596018038084	7.0600000000000005	194.0	189.0
563240000	1441067434	31.286369266057125	122.7359416812662	7.08	194.0	189.0
563240000	1441067435	31.28633669591482	122.73592193075804	7.1	194.0	189.0
563240000	1441067436	31.286303870098447	122.73590174579127	7.12	194.0	189.0
563240000	1441067437	31.286270638103016	122.73588194329979	7.140000000000001	194.0	189.0
563240000	1441067438	31.286236849424093	122.73586334021645	7.16	194.0	189.0
563240000	1441067439	31.28620235355764	122.73584675347298	7.18	194.0	189.0
563240000	1441067440	31.286166999999992	122.73583300000001	7.2	194.0	189.0
563240000	1441067441	31.286130738067104	122.73582269870725	7.2	194.1	189.0
563240000	1441067442	31.28609391635261	122.73581567642519	7.2	194.20000000000002	189.0
563240000	1441067443	31.28605698326933	122.73581156196491	7.2	194.3	189.0
563240000	1441067444	31.28602038722979	122.73580998413789	7.2	194.4	189.0
563240000	1441067445	31.28598457664638	122.7358105717562	7.2	194.5	189.0
563240000	1441067446	31.285949999931347	122.73581295363263	7.2	194.6	189.0
563240000	1441067447	31.285917105496956	122.73581675858065	7.2	194.7	189.0
563240000	1441067448	31.285886341755432	122.7358216154145	7.2	194.79999999999998	189.0
563240000	1441067449	31.285858157118998	122.73582715294907	7.2	194.9	189.0
563240000	1441067450	31.285833	122.73583300000001	7.2	195.0	189.0
563240000	1441067451	31.28581111330702	122.73583877810444	7.188888888888889	194.88888888888889	188.88888888888889
563240000	1441067452	31.285791917933523	122.73584407968359	7.177777777777778	194.7777777777778	188.77777777777777
563240000	1441067453	31.285774629269245	122.73584848987981	7.166666666666667	194.66666666666669	188.66666666666666
563240000	1441067454	31.285758462703917	122.73585159383542	7.155555555555556	194.55555555555557	188.55555555555557
563240000	1441067455	31.28574263362732	122.73585297669291	7.144444444444444	194.44444444444443	188.44444444444446
563240000	1441067456	31.285726357429123	122.73585222359483	7.133333333333333	194.33333333333331	188.33333333333334
563240000	1441067457	31.285708849498942	122.73584891968417	7.122222222222222	194.2222222222222	188.22222222222223
563240000	1441067458	31.285689325226183	122.73584265010446	7.111111111111111	194.11111111111111	188.11111111111111
563240000	1441067459	31.285666999999993	122.73583300000001	7.1	194.0	188.0
563240000	1441067460	31.285641305128227	122.73581976221456	7.1	193.8	188.0
563240000	1441067461	31.28561253559496	122.7358035603849	7.1	193.6	188.0
563240000	1441067462	31.28558120230349	122.7357852258454	7.1	193.4	188.0
563240000	1441067463	31.285547816157514	122.73576558992939	7.1	193.2	188.0
563240000	1441067464	31.285512888061085	122.73574548396877	7.1	193.0	188.0
563240000	1441067465	31.285476928918836	122.73572573929387	7.1	192.8	188.0
563240000	1441067466	31.285440449635857	122.7357071872334	7.1	192.6	188.0
563240000	1441067467	31.28540396111775	122.73569065911431	7.1	192.4	188.0
563240000	1441067468	31.285367974270425	122.73567698626192	7.1	192.20000000000002	188.0
563240000	1441067469	31.285333	122.73566700000002	7.1	192.00000000000003	188.0
563240000	1441067470	31.28529942807652	122.73566125274442	7.090909090909091	192.0909090909091	188.0
563240000	1441067471	31.28526716372552	122.73565918128367	7.081818181818181	192.18181818181822	188.0
563240000	1441067472	31.28523599103601	122.73565994350079	7.072727272727272	192.27272727272728	188.0
563240000	1441067473	31.2852056940969	122.7356626972802	7.0636363636363635	192.36363636363637	188.0
563240000	1441067474	31.285176056996917	122.73566660050749	7.054545454545455	192.45454545454547	188.0
563240000	1441067475	31.28514686382494	122.73567081106928	7.045454545454545	192.54545454545456	188.0
563240000	1441067476	31.285117898669935	122.73567448685327	7.036363636363636	192.63636363636365	188.0
563240000	1441067477	31.28508894562092	122.73567678574813	7.027272727272727	192.72727272727272	188.0
563240000	1441067478	31.285059788766976	122.73567686564353	7.0181818181818185	192.8181818181818	188.0
563240000	1441067479	31.285030212197103	122.73567388443021	7.009090909090909	192.90909090909093	188.0
563240000	1441067480	31.284999999999993	122.73566700000002	7.0	193.0	188.0
563240000	1441067481	31.28496898784596	122.73565567203114	7.0	192.9	188.1
563240000	1441067482	31.284937217732935	122.73564056734251	7.0	192.8	188.2
563240000	1441067483	31.284904783240982	122.73562265453712	7.0	192.7	188.3
563240000	1441067484	31.284871777950386	122.73560290221671	7.0	192.6	188.4
563240000	1441067485	31.28483829544196	122.73558227898168	7.0	192.5	188.5
563240000	1441067486	31.284804429297044	122.73556175343099	7.0	192.4	188.6
563240000	1441067487	31.28477027309765	122.7355422941622	7.0	192.3	188.7
563240000	1441067488	31.284735920426307	122.73552486977134	7.0	192.20000000000002	188.8
563240000	1441067489	31.284701464866025	122.7355104488529	7.0	192.10000000000002	188.9
563240000	1441067490	31.284667000000006	122.73549999999999	7.0	192.00000000000003	189.0
563240000	1441067491	31.284632609983806	122.73549416473855	6.99	192.00000000000003	189.0
563240000	1441067492	31.284598341261724	122.73549227633171	6.98	192.00000000000003	189.0
563240000	1441067493	31.284564230849952	122.7354933409783	6.97	192.00000000000003	189.0
563240000	1441067494	31.284530315764425	122.7354963648785	6.96	192.00000000000003	189.0
563240000	1441067495	31.284496633021032	122.73550035423406	6.95	192.00000000000003	189.0
563240000	1441067496	31.284463219635846	122.73550431524806	6.94	192.00000000000003	189.0
563240000	1441067497	31.284430112624953	122.73550725412507	6.930000000000001	192.00000000000003	189.0
563240000	1441067498	31.2843973490046	122.735508177071	6.92	192.00000000000003	189.0
563240000	1441067499	31.284364965790967	122.73550609029311	6.91	192.00000000000003	189.0
563240000	1441067500	31.284332999999997	122.73549999999999	6.9	192.00000000000003	189.0
563240000	1441067501	31.284301444203425	122.73548924513183	6.92	192.00000000000003	189.0
563240000	1441067502	31.284270113197465	122.73547449555095	6.94	192.00000000000003	189.0
563240000	1441067503	31.284238777334615	122.73545675384896	6.96	192.00000000000003	189.0
563240000	1441067504	31.28420720696762	122.73543702261644	6.98	192.00000000000003	189.0
563240000	1441067505	31.284175172449682	122.73541630444268	7.0	192.00000000000003	189.0
563240000	1441067506	31.284142444134627	122.73539560191597	7.02	192.00000000000003	189.0
563240000	1441067507	31.284108792376884	122.73537591762329	7.04	192.00000000000003	189.0
563240000	1441067508	31.284073987531503	122.73535825415046	7.06	192.00000000000003	189.0
563240000	1441067509	31.284037799953957	122.73534361408178	7.08	192.00000000000003	189.0
563240000	1441067510	31.283999999999995	122.735333	7.1	192.00000000000003	189.0
563240000	1441067511	31.28396051940798	122.73532707008441	7.122222222222222	192.11111111111111	189.0
563240000	1441067512	31.28391993544627	122.7353251049072	7.144444444444444	192.22222222222223	189.0
563240000	1441067513	31.28387898676541	122.73532604064015	7.166666666666666	192.33333333333334	189.0
563240000	1441067514	31.28383841201572	122.7353288134568	7.188888888888888	192.44444444444446	189.0
563240000	1441067515	31.283798949847522	122.7353323595326	7.211111111111111	192.55555555555557	189.0
563240000	1441067516	31.283761338911262	122.73533561504495	7.233333333333333	192.66666666666669	189.0
563240000	1441067517	31.283726317857532	122.73533751617302	7.2555555555555555	192.77777777777777	189.0
563240000	1441067518	31.283694625336924	122.73533699909747	7.277777777777778	192.88888888888889	189.0
563240000	1441067519	31.283667000000005	122.735333	7.3	193.0	189.0
563240000	1441067520	31.283643874224694	122.73532473244664	7.277777777777778	193.22222222222223	189.0
563240000	1441067521	31.28362445529958	122.73531251953916	7.2555555555555555	193.44444444444446	189.0
563240000	1441067522	31.28360764424083	122.73529696176239	7.233333333333333	193.66666666666666	189.0
563240000	1441067523	31.28359234206459	122.73527865960084	7.211111111111111	193.88888888888889	189.0
563240000	1441067524	31.28357744978709	122.73525821353905	7.188888888888888	194.11111111111114	189.0
563240000	1441067525	31.283561868424858	122.73523622406208	7.166666666666666	194.33333333333334	189.0
563240000	1441067526	31.28354449899471	122.73521329165557	7.144444444444444	194.55555555555557	189.0
563240000	1441067527	31.283524242513877	122.73519001680586	7.122222222222222	194.7777777777778	189.0
563240000	1441067528	31.283499999999997	122.735167	7.1	195.0	189.0
563240000	1441067529	31.28347096289358	122.73514476678184	7.083333333333333	194.91666666666666	189.0
563240000	1441067530	31.28343748432538	122.73512354292099	7.066666666666666	194.83333333333334	189.0
563240000	1441067531	31.28340020784873	122.7351034792425	7.05	194.75	189.0
563240000	1441067532	31.283359777017022	122.73508472657042	7.033333333333333	194.66666666666669	189.0
563240000	1441067533	31.2833168353837	122.73506743572773	7.016666666666667	194.58333333333334	189.0
563240000	1441067534	31.283272026502278	122.73505175753644	7.0	194.5	189.0
563240000	1441067535	31.283225993926255	122.73503784281769	6.983333333333333	194.41666666666666	189.0
563240000	1441067536	31.283179381209173	122.73502584239174	6.966666666666667	194.33333333333331	189.0
563240000	1441067537	31.283132831904567	122.73501590707818	6.95	194.25	189.0
563240000	1441067538	31.283086989565877	122.73500818769601	6.933333333333334	194.16666666666666	189.0
563240000	1441067539	31.283042497746578	122.73500283506385	6.916666666666667	194.08333333333334	189.0
563240000	1441067540	31.282999999999994	122.735	6.9	194.0	189.0
563240000	1441067541	31.28295998060115	122.73499969002665	6.92	194.0	188.9
563240000	1441067542	31.282922286712026	122.73500133948205	6.94	194.0	188.8
563240000	1441067543	31.282886606216355	122.73500423940965	6.96	194.0	188.7
563240000	1441067544	31.282852626997833	122.73500768085414	6.98	194.0	188.6
563240000	1441067545	31.282820036940215	122.73501095486125	7.0	194.0	188.5
563240000	1441067546	31.28278852392738	122.7350133524777	7.02	194.0	188.4
563240000	1441067547	31.282757775843173	122.73501416475095	7.04	194.0	188.3
563240000	1441067548	31.282727480571438	122.73501268272946	7.06	194.0	188.2
563240000	1441067549	31.282697325995912	122.73500819746242	7.08	194.0	188.1
563240000	1441067550	31.28266700000001	122.735	7.1	194.0	188.0
563240000	1441067551	31.282636237820483	122.73498765650778	7.09	194.0	188.0
563240000	1441067552	31.282604964108867	122.73497183360939	7.08	194.0	188.0
563240000	1441067553	31.28257315087052	122.73495347304198	7.069999999999999	194.0	188.0
563240000	1441067554	31.282540770111165	122.73493351654149	7.06	194.0	188.0
563240000	1441067555	31.282507793837013	122.73491290584272	7.05	194.0	188.0
563240000	1441067556	31.28247419405482	122.73489258267915	7.04	194.0	188.0
563240000	1441067557	31.282439942771962	122.73487348878302	7.03	194.0	188.0
563240000	1441067558	31.282405011996307	122.73485656588512	7.02	194.0	188.0
563240000	1441067559	31.282369373736163	122.73484275571484	7.01	194.0	188.0
563240000	1441067560	31.282332999999994	122.734833	7.0	194.0	188.0
563240000	1441067561	31.28229594014306	122.73482790784878	7.02	193.8	188.0
563240000	1441067562	31.282258552907454	122.73482675789641	7.04	193.6	188.0
563240000	1441067563	31.28222127438163	122.73482849616134	7.0600000000000005	193.4	188.0
563240000	1441067564	31.282184540653876	122.73483206866369	7.08	193.2	188.0
563240000	1441067565	31.282148787812524	122.73483642142534	7.1	193.0	188.0
563240000	1441067566	31.282114451945983	122.73484050046987	7.12	192.8	188.0
563240000	1441067567	31.282081969142865	122.73484325182251	7.140000000000001	192.6	188.0
563240000	1441067568	31.28205177549183	122.73484362150987	7.16	192.4	188.0
563240000	1441067569	31.282024307081443	122.73484055555957	7.18	192.20000000000002	188.0
563240000	1441067570	31.282000000000004	122.734833	7.2	192.00000000000003	188.0
563240000	1441067571	31.28197906749486	122.73482028211882	7.188888888888889	192.00000000000003	188.0
563240000	1441067572	31.281960831451816	122.73480325423994	7.177777777777778	192.00000000000003	188.0
563240000	1441067573	31.281944390916497	122.73478314994534	7.166666666666667	192.00000000000003	188.0
563240000	1441067574	31.28192884493499	122.73476120281651	7.155555555555556	192.00000000000003	188.0
563240000	1441067575	31.281913292554055	122.73473864643469	7.144444444444444	192.00000000000003	188.0
563240000	1441067576	31.281896832821346	122.73471671438115	7.133333333333333	192.00000000000003	188.0
563240000	1441067577	31.281878564785252	122.73469664023708	7.122222222222222	192.00000000000003	188.0
563240000	1441067578	31.28185758749494	122.73467965758337	7.111111111111111	192.00000000000003	188.0
563240000	1441067579	31.281832999999995	122.734667	7.1	192.00000000000003	188.0
563240000	1441067580	31.281804174880385	122.73465951114714	7.1	192.00000000000003	188.0
563240000	1441067581	31.281771578836825	122.73465647501092	7.1	192.00000000000003	188.0
563240000	1441067582	31.281735952099716	122.73465678565934	7.1	192.00000000000003	188.0
563240000	1441067583	31.281698034899144	122.73465933716123	7.1	192.00000000000003	188.0
563240000	1441067584	31.281658567465193	122.73466302358699	7.1	192.00000000000003	188.0
563240000	1441067585	31.281618290027975	122.7346667390087	7.1	192.00000000000003	188.0
563240000	1441067586	31.28157794281777	122.73466937750042	7.1	192.00000000000003	188.0
563240000	1441067587	31.281538266065002	122.73466983313824	7.1	192.00000000000003	188.0
563240000	1441067588	31.281500000000005	122.734667	7.1	192.00000000000003	188.0
563240000	1441067589	31.281463721904387	122.73466007082584	7.1	192.00000000000003	188.0
563240000	1441067590	31.281429357265406	122.73464943299928	7.1	192.00000000000003	188.0
563240000	1441067591	31.281396668621756	122.73463577256348	7.1	192.00000000000003	188.0
563240000	1441067592	31.281365418512056	122.73461977556039	7.1	192.00000000000003	188.0
563240000	1441067593	31.281335369475197	122.73460212803099	7.1	192.00000000000003	188.0
563240000	1441067594	31.281306284050274	122.7345835160154	7.1	192.00000000000003	188.0
563240000	1441067595	31.281277924776795	122.734564625553	7.1	192.00000000000003	188.0
563240000	1441067596	31.281250054194597	122.73454614268246	7.1	192.00000000000003	188.0
563240000	1441067597	31.28122243484398	122.73452875344192	7.1	192.00000000000003	188.0
563240000	1441067598	31.281194829265484	122.73451314386884	7.1	192.00000000000003	188.0
563240000	1441067599	31.281167000000003	122.73450000000001	7.1	192.00000000000003	188.0
563240000	1441067600	31.281138750759574	122.73448984681954	7.090909090909091	192.0909090909091	188.0909090909091
563240000	1441067601	31.281110049940263	122.73448256510282	7.081818181818181	192.18181818181822	188.18181818181822
563240000	1441067602	31.281080907108898	122.73447787457343	7.072727272727272	192.27272727272728	188.27272727272728
563240000	1441067603	31.28105133183216	122.73447549495513	7.0636363636363635	192.36363636363637	188.36363636363637
563240000	1441067604	31.2810213336765	122.73447514597203	7.054545454545455	192.45454545454547	188.45454545454544
563240000	1441067605	31.280990922208307	122.73447654734846	7.045454545454545	192.54545454545456	188.54545454545456
563240000	1441067606	31.280960106993916	122.73447941880916	7.036363636363636	192.63636363636365	188.63636363636365
563240000	1441067607	31.280928897599598	122.73448348007912	7.027272727272727	192.72727272727272	188.72727272727272
563240000	1441067608	31.28089730359162	122.73448845088372	7.0181818181818185	192.8181818181818	188.8181818181818
563240000	1441067609	31.280865334536305	122.73449405094865	7.009090909090909	192.90909090909093	188.9090909090909
563240000	1441067610	31.280833	122.73450000000001	7.0	193.0	189.0
563240000	1441067611	31.28080031789127	122.73450600073937	7.01	193.0	189.0
563240000	1441067612	31.280767339487532	122.73451168776946	7.02	193.0	189.0
563240000	1441067613	31.280734124408436	122.73451667866864	7.03	193.0	189.0
563240000	1441067614	31.280700732273736	122.73452059101587	7.04	193.0	189.0
563240000	1441067615	31.280667222703176	122.73452304239068	7.05	193.0	189.0
563240000	1441067616	31.280633655316485	122.73452365037315	7.06	193.0	189.0
563240000	1441067617	31.280600089733365	122.73452203254388	7.069999999999999	193.0	189.0
563240000	1441067618	31.28056658557336	122.73451780648406	7.08	193.0	189.0
563240000	1441067619	31.280533202455878	122.73451058977537	7.09	193.0	189.0
563240000	1441067620	31.280499999999993	122.73450000000001	7.1	193.0	189.0
563240000	1441067621	31.28046701379644	122.73448586328925	7.109999999999999	193.2	189.0
563240000	1441067622	31.280434183323557	122.73446883996877	7.12	193.4	189.0
563240000	1441067623	31.28040142403185	122.73444979891181	7.13	193.60000000000002	189.0
563240000	1441067624	31.28036865137223	122.73442960899038	7.14	193.8	189.0
563240000	1441067625	31.280335780796044	122.73440913907542	7.15	194.0	189.0
563240000	1441067626	31.28030272775522	122.7343892580368	7.16	194.20000000000002	189.0
563240000	1441067627	31.280269407702164	122.73437083474306	7.17	194.4	189.0
563240000	1441067628	31.280235736089786	122.73435473806175	7.18	194.6	189.0
563240000	1441067629	31.280201628371273	122.73434183685909	7.19	194.79999999999998	189.0
563240000	1441067630	31.280167	122.734333	7.2	195.0	189.0
563240000	1441067631	31.280131787053335	122.73432875790299	7.188888888888889	194.7777777777778	189.0
563240000	1441067632	31.280096008104955	122.73432828720553	7.177777777777778	194.55555555555557	189.0
563240000	1441067633	31.280059702352283	122.73433042610125	7.166666666666667	194.33333333333334	189.0
563240000	1441067634	31.280022908992603	122.73433401278561	7.155555555555556	194.11111111111114	189.0
563240000	1441067635	31.279985667223286	122.73433788545566	7.144444444444444	193.88888888888889	189.0
563240000	1441067636	31.279948016241814	122.73434088231038	7.133333333333333	193.66666666666666	189.0
563240000	1441067637	31.279909995245777	122.73434184155056	7.122222222222222	193.44444444444446	189.0
563240000	1441067638	31.27987164343273	122.73433960137888	7.111111111111111	193.22222222222223	189.0
563240000	1441067639	31.279833000000004	122.734333	7.1	193.0	189.0
563240000	1441067640	31.279794133563126	122.73432126157799	7.0777777777777775	193.0	189.0
563240000	1441067641	31.27975523041237	122.7343051541072	7.055555555555555	193.0	189.0
563240000	1441067642	31.27971650625681	122.73428583153787	7.033333333333333	193.0	189.0
563240000	1441067643	31.279678176805902	122.73426444781806	7.011111111111111	193.0	189.0
563240000	1441067644	31.279640457769737	122.73424215689374	6.988888888888889	193.0	189.0
563240000	1441067645	31.279603564859123	122.7342201127088	6.966666666666667	193.0	189.0
563240000	1441067646	31.279567713785667	122.73419946920514	6.944444444444445	193.0	189.0
563240000	1441067647	31.279533120261682	122.73418138032275	6.9222222222222225	193.0	189.0
563240000	1441067648	31.279500000000002	122.73416700000001	6.9	193.0	189.0
563240000	1441067649	31.279468494066336	122.73415717156182	6.916666666666667	193.0	189.0
563240000	1441067650	31.279438444936826	122.73415149588494	6.933333333333334	193.0	189.0
563240000	1441067651	31.2794096204397	122.7341492632354	6.95	193.0	189.0
563240000	1441067652	31.279381788402812	122.7341497638803	6.966666666666667	193.0	189.0
563240000	1441067653	31.279354716653888	122.7341522880879	6.983333333333333	193.0	189.0
563240000	1441067654	31.279328173020506	122.73415612612729	7.0	193.0	189.0
563240000	1441067655	31.27930192533033	122.73416056826836	7.016666666666667	193.0	189.0
563240000	1441067656	31.279275741411066	122.73416490478186	7.033333333333333	193.0	189.0
563240000	1441067657	31.279249389090527	122.73416842593916	7.05	193.0	189.0
563240000	1441067658	31.279222636196593	122.73417042201248	7.066666666666666	193.0	189.0
563240000	1441067659	31.279195250557155	122.73417018327481	7.083333333333333	193.0	189.0
563240000	1441067660	31.279167	122.73416700000001	7.1	193.0	189.0
563240000	1441067661	31.27913769950673	122.73416034538484	7.09	192.9	189.0
563240000	1441067662	31.27910735267482	122.73415042431385	7.08	192.8	189.0
563240000	1441067663	31.279076010255654	122.73413762459333	7.069999999999999	192.7	189.0
563240000	1441067664	31.279043723000562	122.73412233402912	7.06	192.6	189.0
563240000	1441067665	31.27901054166089	122.73410494042673	7.05	192.5	189.0
563240000	1441067666	31.27897651698806	122.73408583159117	7.04	192.4	189.0
563240000	1441067667	31.278941699733664	122.73406539532704	7.03	192.3	189.0
563240000	1441067668	31.27890614064948	122.73404401943829	7.02	192.20000000000002	189.0
563240000	1441067669	31.27886989048751	122.73402209172832	7.01	192.10000000000002	189.0
563240000	1441067670	31.278833	122.734	7.0	192.00000000000003	189.0
563240000	1441067671	31.278795579896617	122.73397810967762	7.01	192.10000000000002	189.0
563240000	1441067672	31.27875798071581	122.73395669667347	7.02	192.20000000000002	189.0
563240000	1441067673	31.2787206129533	122.73393601452126	7.03	192.3	189.0
563240000	1441067674	31.27868388710503	122.73391631675395	7.04	192.4	189.0
563240000	1441067675	31.278648213667054	122.73389785690375	7.05	192.5	189.0
563240000	1441067676	31.278614003135527	122.73388088850233	7.06	192.6	189.0
563240000	1441067677	31.278581666006726	122.73386566508069	7.069999999999999	192.7	189.0
563240000	1441067678	31.278551612776976	122.73385244016954	7.08	192.8	189.0
563240000	1441067679	31.278524253942635	122.73384146729923	7.09	192.9	189.0
563240000	1441067680	31.278499999999998	122.73383300000002	7.1	193.0	189.0
563240000	1441067681	31.27847907590663	122.73382718289183	7.09	192.9	189.0
563240000	1441067682	31.27846096446495	122.73382372495368	7.08	192.8	189.0
563240000	1441067683	31.278444962938494	122.73382222625507	7.069999999999999	192.7	189.0
563240000	1441067684	31.278430368590662	122.73382228686609	7.06	192.6	189.0
563240000	1441067685	31.27841647868477	122.73382350685726	7.05	192.5	189.0
563240000	1441067686	31.27840259048411	122.7338254862994	7.04	192.4	189.0
563240000	1441067687	31.27838800125197	122.73382782526348	7.03	192.3	189.0
563240000	1441067688	31.278372008251676	122.73383012382065	7.02	192.20000000000002	189.0
563240000	1441067689	31.27835390874657	122.73383198204229	7.01	192.10000000000002	189.0
563240000	1441067690	31.278332999999993	122.73383300000002	7.0	192.00000000000003	189.0
563240000	1441067691	31.278308749346873	122.73383284897285	6.9944444444444445	192.16666666666669	189.0
563240000	1441067692	31.278281304408615	122.73383148506811	6.988888888888889	192.33333333333334	189.0
563240000	1441067693	31.27825098287813	122.7338289356003	6.983333333333333	192.5	189.0
563240000	1441067694	31.27821810244836	122.73382522788411	6.977777777777778	192.66666666666669	189.0
563240000	1441067695	31.278182980812183	122.73382038923428	6.972222222222222	192.83333333333334	189.0
563240000	1441067696	31.278145935662497	122.73381444696571	6.966666666666667	193.0	189.0
563240000	1441067697	31.27810728469214	122.73380742839322	6.961111111111111	193.16666666666666	189.0
563240000	1441067698	31.278067345593943	122.73379936083167	6.955555555555556	193.33333333333334	189.0
563240000	1441067699	31.278026436060753	122.73379027159591	6.95	193.50000000000003	189.0
563240000	1441067700	31.27798487378536	122.73378018800057	6.944444444444445	193.66666666666669	189.0
563240000	1441067701	31.277942976460615	122.73376913736024	6.938888888888889	193.83333333333334	189.0
563240000	1441067702	31.27790106177929	122.73375714698936	6.933333333333334	194.00000000000003	189.0
563240000	1441067703	31.27785944743419	122.73374424420209	6.927777777777778	194.16666666666669	189.0
563240000	1441067704	31.277818451118108	122.73373045631244	6.9222222222222225	194.33333333333334	189.0
563240000	1441067705	31.277778390523846	122.73371581063411	6.916666666666667	194.5	189.0
563240000	1441067706	31.27773958334421	122.73370033448056	6.911111111111111	194.66666666666669	189.0
563240000	1441067707	31.27770234727199	122.73368405516493	6.905555555555556	194.83333333333334	189.0
563240000	1441067708	31.277666999999994	122.733667	6.9	195.0	189.0
563240000	1441067709	31.277633759221338	122.73364924736113	6.908333333333333	194.91666666666666	189.0
563240000	1441067710	31.27760244263043	122.73363107987514	6.916666666666667	194.83333333333334	189.0
563240000	1441067711	31.277572767922134	122.73361283123135	6.925000000000001	194.75	189.0
563240000	1441067712	31.27754445279152	122.73359483511905	6.933333333333334	194.66666666666669	189.0
563240000	1441067713	31.277517214933816	122.73357742522715	6.941666666666666	194.58333333333334	189.0
563240000	1441067714	31.277490772044445	122.73356093524455	6.95	194.5	189.0
563240000	1441067715	31.27746484181894	122.73354569885994	6.958333333333334	194.41666666666666	189.0
563240000	1441067716	31.27743914195297	122.73353204976193	6.966666666666667	194.33333333333331	189.0
563240000	1441067717	31.277413390142296	122.7335203216389	6.975	194.25	189.0
563240000	1441067718	31.277387304082744	122.73351084817907	6.983333333333333	194.16666666666666	189.0
563240000	1441067719	31.277360601470086	122.73350396307023	6.991666666666667	194.08333333333334	189.0
563240000	1441067720	31.27733300000001	122.73349999999999	7.0	194.0	189.0
563240000	1441067721	31.277304271926944	122.73349909816247	6.98	194.0	189.0
563240000	1441067722	31.27727440774066	122.7335006187803	6.96	194.0	189.0
563240000	1441067723	31.277243452489593	122.73350372858394	6.9399999999999995	194.0	189.0
563240000	1441067724	31.27721145122226	122.73350759430485	6.92	194.0	189.0
563240000	1441067725	31.277178448987218	122.7335113826756	6.9	194.0	189.0
563240000	1441067726	31.277144490833145	122.73351426042984	6.88	194.0	189.0
563240000	1441067727	31.27710962180875	122.73351539430247	6.859999999999999	194.0	189.0
563240000	1441067728	31.27707388696279	122.73351395102974	6.84	194.0	189.0
563240000	1441067729	31.277037331343802	122.73350909734923	6.82	194.0	189.0
563240000	1441067730	31.27699999999999	122.73349999999999	6.8	194.0	189.0
563240000	1441067731	31.276961979757917	122.7334861595078	6.811111111111111	193.88888888888889	189.11111111111111
563240000	1441067732	31.276923524559187	122.73346841153958	6.822222222222222	193.77777777777777	189.22222222222223
563240000	1441067733	31.276884930124517	122.73344792554573	6.833333333333333	193.66666666666666	189.33333333333334
563240000	1441067734	31.276846492175096	122.73342587097457	6.844444444444444	193.55555555555554	189.44444444444443
563240000	1441067735	31.276808506432847	122.73340341727223	6.855555555555556	193.44444444444446	189.55555555555557
563240000	1441067736	31.27677126862042	122.73338173388265	6.866666666666667	193.33333333333334	189.66666666666669
563240000	1441067737	31.27673507446134	122.73336199024777	6.877777777777778	193.22222222222223	189.7777777777778
563240000	1441067738	31.276700219679675	122.73334535580747	6.888888888888889	193.11111111111111	189.8888888888889
563240000	1441067739	31.276667000000003	122.733333	6.9	193.0	190.0
563240000	1441067740	31.276635590127167	122.73332573092823	6.9	193.0909090909091	190.0
563240000	1441067741	31.276605680686696	122.73332291135917	6.9	193.1818181818182	190.0
563240000	1441067742	31.27657684128379	122.73332354272742	6.9	193.27272727272728	190.0
563240000	1441067743	31.276548641523302	122.73332662646904	6.9	193.36363636363637	190.0
563240000	1441067744	31.276520651010028	122.73333116402142	6.9	193.45454545454544	190.0
563240000	1441067745	31.2764924393488	122.73333615682309	6.9	193.54545454545456	190.0
563240000	1441067746	31.276463576144614	122.73334060631359	6.9	193.63636363636363	190.0
563240000	1441067747	31.276433631002572	122.73334351393373	6.9	193.72727272727272	190.0
563240000	1441067748	31.276402173527803	122.7333438811255	6.9	193.8181818181818	190.0
563240000	1441067749	31.276368773325373	122.73334070933247	6.9	193.9090909090909	190.0
563240000	1441067750	31.27633299999999	122.733333	6.9	194.0	190.0
563240000	1441067751	31.27629465191534	122.73332012814878	6.9222222222222225	194.11111111111111	190.0
563240000	1441067752	31.27625444247306	122.73330296309298	6.944444444444445	194.2222222222222	190.0
563240000	1441067753	31.276213313834486	122.73328274771805	6.966666666666667	194.33333333333331	190.0
563240000	1441067754	31.276172208161512	122.7332607249068	6.988888888888889	194.44444444444443	190.0
563240000	1441067755	31.276132067616697	122.73323813753908	7.011111111111111	194.55555555555557	190.0
563240000	1441067756	31.276093834363525	122.73321622849167	7.033333333333333	194.66666666666669	190.0
563240000	1441067757	31.276058450566275	122.73319624063856	7.055555555555555	194.7777777777778	190.0
563240000	1441067758	31.27602685838993	122.73317941685139	7.0777777777777775	194.88888888888889	190.0
563240000	1441067759	31.275999999999993	122.73316700000001	7.1	195.0	190.0
563240000	1441067760	31.275978414609913	122.73315983290651	7.088888888888889	194.88888888888889	190.0
563240000	1441067761	31.2759610296244	122.73315715820587	7.0777777777777775	194.7777777777778	190.0
563240000	1441067762	31.275946369495376	122.73315781848821	7.066666666666666	194.66666666666669	190.0
563240000	1441067763	31.275932958674495	122.73316065634509	7.055555555555555	194.55555555555557	190.0
563240000	1441067764	31.275919321613323	122.73316451436888	7.044444444444444	194.44444444444443	190.0
563240000	1441067765	31.275903982763523	122.7331682351524	7.033333333333333	194.33333333333331	190.0
563240000	1441067766	31.275885466576852	122.73317066128898	7.022222222222222	194.2222222222222	190.0
563240000	1441067767	31.275862297505114	122.73317063537286	7.011111111111111	194.11111111111111	190.0
563240000	1441067768	31.275833	122.73316700000001	7.0	194.0	190.0
563240000	1441067769	31.275796585932845	122.73315893002321	7.0	194.09090909090907	190.0
563240000	1441067770	31.27575401685482	122.73314692931423	7.0	194.1818181818182	190.0
563240000	1441067771	31.27570674173703	122.73313183399863	7.0	194.27272727272728	190.0
563240000	1441067772	31.275656209550704	122.7331144802006	7.0	194.36363636363635	190.0
563240000	1441067773	31.27560386926743	122.73309570404211	7.0	194.45454545454547	190.0
563240000	1441067774	31.275551169859252	122.73307634164243	7.0	194.54545454545453	190.0
563240000	1441067775	31.275499560298652	122.73305722911782	7.0	194.63636363636365	190.0
563240000	1441067776	31.275450489558725	122.73303920258165	7.0	194.72727272727272	190.0
563240000	1441067777	31.275405406613	122.73302309814453	7.0	194.8181818181818	190.0
563240000	1441067778	31.275365760435385	122.73300975191498	7.0	194.90909090909093	190.0
563240000	1441067779	31.275332999999996	122.733	7.0	195.0	190.0
563240000	1441067780	31.275308067518665	122.73299440121019	7.0	195.0	190.0
563240000	1441067781	31.275289878153615	122.73299240517287	7.0	195.0	190.0
563240000	1441067782	31.275276840304414	122.7329931842216	7.0	195.0	190.0
563240000	1441067783	31.275267362370347	122.73299591069139	7.0	195.0	190.0
563240000	1441067784	31.275259852750686	122.73299975691802	7.0	195.0	190.0
563240000	1441067785	31.275252719844737	122.73300389523749	7.0	195.0	190.0
563240000	1441067786	31.275244372051866	122.73300749798584	7.0	195.0	190.0
563240000	1441067787	31.275233217771554	122.73300973749915	7.0	195.0	190.0
563240000	1441067788	31.27521766540327	122.73300978611398	7.0	195.0	190.0
563240000	1441067789	31.27519612334639	122.73300681616776	7.0	195.0	190.0
563240000	1441067790	31.275166999999993	122.733	7.0	195.0	190.0
563240000	1441067791	31.27512926211936	122.7329888047419	7.0	194.79999999999998	190.0
563240000	1441067792	31.275084109886	122.7329738766822	7.0	194.6	190.0
563240000	1441067793	31.275033301838064	122.73295615689791	7.0	194.4	190.0
563240000	1441067794	31.27497859651412	122.73293658646398	7.0	194.20000000000002	190.0
563240000	1441067795	31.27492175245314	122.73291610645238	7.0	194.0	190.0
563240000	1441067796	31.274864528194758	122.73289565793155	7.0	193.8	190.0
563240000	1441067797	31.27480868227918	122.73287618196619	7.0	193.60000000000002	190.0
563240000	1441067798	31.27475597324727	122.7328586196175	7.0	193.4	190.0
563240000	1441067799	31.274708159640337	122.73284391194349	7.0	193.2	190.0
563240000	1441067800	31.274667	122.732833	7.0	193.0	190.0
563240000	1441067801	31.27463372316833	122.7328265122561	7.022222222222222	193.11111111111111	189.8888888888889
563240000	1441067802	31.274607439188628	122.73282382683922	7.044444444444444	193.22222222222223	189.7777777777778
563240000	1441067803	31.274586728404106	122.73282400929403	7.066666666666666	193.33333333333334	189.66666666666669
563240000	1441067804	31.27457017115771	122.7328261251672	7.088888888888889	193.44444444444446	189.55555555555557
563240000	1441067805	31.274556347792327	122.73282924000648	7.111111111111112	193.55555555555554	189.44444444444443
563240000	1441067806	31.274543838650878	122.73283241936036	7.133333333333334	193.66666666666666	189.33333333333334
563240000	1441067807	31.274531224076323	122.7328347287777	7.155555555555556	193.77777777777777	189.22222222222223
563240000	1441067808	31.274517084411713	122.73283523380765	7.177777777777778	193.88888888888889	189.11111111111111
563240000	1441067809	31.274500000000003	122.732833	7.2	194.0	189.0
563240000	1441067810	31.274478863313853	122.7328273054585	7.19	193.8	189.0
563240000	1441067811	31.27445381534509	122.73281827849888	7.18	193.6	189.0
563240000	1441067812	31.27442530921523	122.7328062599901	7.17	193.4	189.0
563240000	1441067813	31.27439379804569	122.73279159080113	7.16	193.2	189.0
563240000	1441067814	31.274359734957887	122.73277461180076	7.15	193.0	189.0
563240000	1441067815	31.274323573073254	122.73275566385749	7.14	192.8	189.0
563240000	1441067816	31.274285765513334	122.73273508783909	7.13	192.6	189.0
563240000	1441067817	31.27424676539986	122.7327132246127	7.12	192.4	189.0
563240000	1441067818	31.2742070258547	122.73269041504457	7.109999999999999	192.20000000000002	189.0
563240000	1441067819	31.27416699999999	122.732667	7.1	192.00000000000003	189.0
563240000	1441067820	31.274127092057284	122.73264334056219	7.111111111111111	192.00000000000003	189.0
563240000	1441067821	31.274087510645398	122.73261987868861	7.122222222222222	192.00000000000003	189.0
563240000	1441067822	31.274048415482643	122.73259707655467	7.133333333333333	192.00000000000003	189.0
563240000	1441067823	31.274009966287696	122.7325753963349	7.144444444444444	192.00000000000003	189.0
563240000	1441067824	31.27397232277951	122.73255530020296	7.155555555555556	192.00000000000003	189.0
563240000	1441067825	31.27393564467724	122.73253725033167	7.166666666666667	192.00000000000003	189.0
563240000	1441067826	31.273900091700256	122.73252170889319	7.177777777777778	192.00000000000003	189.0
563240000	1441067827	31.273865823568038	122.73250913805897	7.188888888888889	192.00000000000003	189.0
563240000	1441067828	31.273833	122.73250000000002	7.2	192.00000000000003	189.0
563240000	1441067829	31.273801717098088	122.73249456803812	7.191666666666666	192.00000000000003	188.91666666666666
563240000	1441067830	31.273771816494385	122.73249236010052	7.183333333333334	192.00000000000003	188.83333333333334
563240000	1441067831	31.273743076203317	122.73249270526678	7.175	192.00000000000003	188.75000000000003
563240000	1441067832	31.273715274239063	122.73249493261744	7.166666666666667	192.00000000000003	188.66666666666666
563240000	1441067833	31.27368818861583	122.73249837123402	7.158333333333333	192.00000000000003	188.58333333333331
563240000	1441067834	31.273661597347786	122.73250235019881	7.15	192.00000000000003	188.5
563240000	1441067835	31.273635278449188	122.7325061985948	7.141666666666667	192.00000000000003	188.41666666666669
563240000	1441067836	31.273609009934376	122.7325092455058	7.133333333333333	192.00000000000003	188.33333333333334
563240000	1441067837	31.273582569817737	122.7325108200162	7.125	192.00000000000003	188.25
563240000	1441067838	31.273555736113636	122.73251025121122	7.116666666666666	192.00000000000003	188.16666666666669
563240000	1441067839	31.273528286836378	122.73250686817686	7.108333333333333	192.00000000000003	188.08333333333334
563240000	1441067840	31.2735	122.73250000000002	7.1	192.00000000000003	188.0
563240000	1441067841	31.273470698389296	122.73248921673405	7.069999999999999	191.90000000000003	188.1
563240000	1441067842	31.273440383873048	122.73247505229475	7.04	191.8	188.2
563240000	1441067843	31.273409103091176	122.7324582815626	7.01	191.70000000000002	188.3
563240000	1441067844	31.27337690268379	122.7324396794173	6.9799999999999995	191.60000000000002	188.4
563240000	1441067845	31.27334382929136	122.73242002073758	6.949999999999999	191.5	188.5
563240000	1441067846	31.273309929554753	122.73240008040109	6.92	191.4	188.6
563240000	1441067847	31.273275250115322	122.73238063328434	6.89	191.3	188.7
563240000	1441067848	31.273239837614856	122.73236245426273	6.859999999999999	191.20000000000002	188.8
563240000	1441067849	31.27320373869558	122.73234631821033	6.83	191.1	188.9
563240000	1441067850	31.273167000000004	122.73233299999998	6.8	191.0	189.0
563240000	1441067851	31.27312972648414	122.7323230822322	6.83	191.1	189.0
563240000	1441067852	31.273092256357334	122.73231637842278	6.859999999999999	191.20000000000002	189.0
563240000	1441067853	31.273054986141922	122.73231250981692	6.89	191.3	189.0
563240000	1441067854	31.273018312360055	122.73231109766031	6.92	191.4	189.0
563240000	1441067855	31.27298263153371	122.73231176319926	6.949999999999999	191.5	189.0
563240000	1441067856	31.27294834018476	122.73231412768087	6.9799999999999995	191.60000000000002	189.0
563240000	1441067857	31.272915834835054	122.73231781235287	7.01	191.70000000000002	189.0
563240000	1441067858	31.27288551200642	122.73232243846381	7.04	191.8	189.0
563240000	1441067859	31.272857768220764	122.7323276272629	7.069999999999999	191.90000000000003	189.0
563240000	1441067860	31.272832999999995	122.73233299999998	7.1	192.00000000000003	189.0
563240000	1441067861	31.272811408512833	122.73233818596633	7.088888888888889	192.00000000000003	189.0
563240000	1441067862	31.272792413514686	122.73234284661694	7.0777777777777775	192.00000000000003	189.0
563240000	1441067863	31.272775239407732	122.73234665144776	7.066666666666666	192.00000000000003	189.0
563240000	1441067864	31.272759110594148	122.73234926995472	7.055555555555555	192.00000000000003	189.0
563240000	1441067865	31.272743251476086	122.73235037163386	7.044444444444444	192.00000000000003	189.0
563240000	1441067866	31.272726886455683	122.73234962598126	7.033333333333333	192.00000000000003	189.0
563240000	1441067867	31.272709239934965	122.73234670249334	7.022222222222222	192.00000000000003	189.0
563240000	1441067868	31.27268953631584	122.73234127066705	7.011111111111111	192.00000000000003	189.0
563240000	1441067869	31.272667	122.73233299999998	7.0	192.00000000000003	189.0
563240000	1441067870	31.272641025857972	122.73232168443042	7.022222222222222	192.33333333333334	188.88888888888889
563240000	1441067871	31.272611690636477	122.73230761565611	7.044444444444444	192.66666666666669	188.77777777777777
563240000	1441067872	31.27257924155125	122.73229120981458	7.066666666666666	193.0	188.66666666666666
563240000	1441067873	31.27254392581812	122.73227288304302	7.088888888888889	193.33333333333334	188.55555555555557
563240000	1441067874	31.27250599065305	122.73225305147825	7.111111111111112	193.66666666666669	188.44444444444446
563240000	1441067875	31.272465683272166	122.73223213125652	7.133333333333334	194.00000000000003	188.33333333333334
563240000	1441067876	31.2724232508919	122.73221053851331	7.155555555555556	194.33333333333334	188.22222222222223
563240000	1441067877	31.272378940728867	122.73218868938324	7.177777777777778	194.66666666666669	188.11111111111111
563240000	1441067878	31.272332999999996	122.73216700000002	7.2	195.0	188.0
563240000	1441067879	31.27228572712951	122.73214584560559	7.208333333333334	195.0	187.91666666666666
563240000	1441067880	31.272237625369815	122.73212543787808	7.216666666666667	195.0	187.83333333333334
563240000	1441067881	31.272189249180435	122.73210594760421	7.225	195.0	187.75
563240000	1441067882	31.27214115302101	122.73208754556968	7.233333333333333	195.0	187.66666666666669
563240000	1441067883	31.27209389135129	122.73207040255954	7.241666666666667	195.0	187.58333333333334
563240000	1441067884	31.27204801863101	122.73205468935818	7.25	195.0	187.5
563240000	1441067885	31.27200408932007	122.73204057674931	7.258333333333333	195.0	187.41666666666666
563240000	1441067886	31.271962657878277	122.73202823551627	7.266666666666667	195.0	187.33333333333331
563240000	1441067887	31.27192427876556	122.73201783644197	7.275	195.0	187.25
563240000	1441067888	31.27188950644174	122.73200955030927	7.283333333333333	195.0	187.16666666666666
563240000	1441067889	31.271858895366652	122.73200354790096	7.291666666666666	195.0	187.08333333333334
563240000	1441067890	31.271833000000004	122.732	7.3	195.0	187.0
563240000	1441067891	31.271812050200055	122.73199893102327	7.288888888888889	194.88888888888889	186.88888888888889
563240000	1441067892	31.271794977419493	122.73199977992222	7.277777777777778	194.7777777777778	186.77777777777777
563240000	1441067893	31.27178038850951	122.73200183928263	7.266666666666667	194.66666666666669	186.66666666666666
563240000	1441067894	31.271766890321317	122.73200440169086	7.2555555555555555	194.55555555555557	186.55555555555554
563240000	1441067895	31.271753089706106	122.7320067597337	7.2444444444444445	194.44444444444443	186.44444444444446
563240000	1441067896	31.27173759351516	122.73200820599811	7.233333333333333	194.33333333333331	186.33333333333334
563240000	1441067897	31.27171900859971	122.73200803307158	7.222222222222222	194.2222222222222	186.22222222222223
563240000	1441067898	31.271695941810986	122.73200553354233	7.211111111111111	194.11111111111111	186.11111111111111
563240000	1441067899	31.271667000000008	122.732	7.2	194.0	186.0
563240000	1441067900	31.271631244226384	122.73199094775065	7.2	193.72727272727272	185.90909090909093
563240000	1441067901	31.271589552385144	122.73197878295954	7.2	193.45454545454544	185.8181818181818
563240000	1441067902	31.271543256580216	122.73196413450614	7.2	193.18181818181816	185.72727272727272
563240000	1441067903	31.27149368891565	122.73194763126864	7.2	192.9090909090909	185.63636363636365
563240000	1441067904	31.271442181495793	122.73192990212357	7.2	192.63636363636363	185.54545454545453
563240000	1441067905	31.27139006642523	122.7319115759453	7.2	192.36363636363637	185.45454545454547
563240000	1441067906	31.271338675808966	122.73189328160593	7.2	192.0909090909091	185.36363636363635
563240000	1441067907	31.27128934175242	122.73187564797516	7.2	191.8181818181818	185.27272727272728
563240000	1441067908	31.271243396361335	122.73185930392042	7.2	191.54545454545456	185.1818181818182
563240000	1441067909	31.27120217174175	122.73184487830731	7.2	191.27272727272728	185.09090909090907
563240000	1441067910	31.271167	122.731833	7.2	191.0	185.0
563240000	1441067911	31.271138771988255	122.73182413819269	7.21	191.1	184.9
563240000	1441067912	31.2711166135419	122.7318181234036	7.22	191.20000000000002	184.8
563240000	1441067913	31.271099209241807	122.73181462648337	7.23	191.3	184.7
563240000	1441067914	31.271085243668654	122.731813318284	7.24	191.4	184.6
563240000	1441067915	31.271073401402955	122.73181386965824	7.25	191.5	184.5
563240000	1441067916	31.271062367025127	122.73181595145937	7.26	191.60000000000002	184.4
563240000	1441067917	31.271050825115562	122.73181923454078	7.27	191.70000000000002	184.3
563240000	1441067918	31.2710374602546	122.73182338975589	7.28	191.8	184.2
563240000	1441067919	31.271020957022632	122.73182808795791	7.29	191.90000000000003	184.1
563240000	1441067920	31.270999999999997	122.731833	7.3	192.00000000000003	184.0
563240000	1441067921	31.270973648359742	122.7318377973907	7.277777777777778	191.66666666666669	184.0
563240000	1441067922	31.270942459645283	122.73184215426096	7.2555555555555555	191.33333333333334	184.0
563240000	1441067923	31.27090736599272	122.73184574539792	7.233333333333333	191.0	184.0
563240000	1441067924	31.27086929953818	122.73184824558953	7.211111111111111	190.66666666666669	184.0
563240000	1441067925	31.270829192417786	122.73184932962461	7.188888888888888	190.33333333333334	184.0
563240000	1441067926	31.270787976767735	122.73184867229267	7.166666666666666	190.0	184.0
563240000	1441067927	31.270746584724094	122.73184594838402	7.144444444444444	189.66666666666666	184.0
563240000	1441067928	31.27070594842289	122.73184083268941	7.122222222222222	189.33333333333334	184.0
563240000	1441067929	31.270667	122.731833	7.1	189.0	184.0
563240000	1441067930	31.270630458549633	122.73182226972853	7.081818181818181	188.9090909090909	183.90909090909093
563240000	1441067931	31.270596191000088	122.731809039774	7.0636363636363635	188.8181818181818	183.8181818181818
563240000	1441067932	31.270563851238318	122.73179385265624	7.045454545454545	188.72727272727272	183.72727272727272
563240000	1441067933	31.270533093151343	122.73177725089417	7.027272727272727	188.63636363636365	183.63636363636365
563240000	1441067934	31.270503570626406	122.73175977700613	7.009090909090909	188.54545454545456	183.54545454545453
563240000	1441067935	31.27047493755104	122.73174197350988	6.990909090909091	188.45454545454544	183.45454545454547
563240000	1441067936	31.27044684781304	122.73172438292285	6.972727272727273	188.36363636363637	183.36363636363635
563240000	1441067937	31.27041895530049	122.73170754776197	6.954545454545455	188.27272727272728	183.27272727272725
563240000	1441067938	31.27039091390171	122.73169201054387	6.9363636363636365	188.18181818181822	183.1818181818182
563240000	1441067939	31.270362377505304	122.73167831378464	6.918181818181819	188.0909090909091	183.09090909090907
563240000	1441067940	31.270333	122.731667	6.9	188.0	183.0
563240000	1441067941	31.270302518455132	122.7316584744259	6.9	188.1	183.1
563240000	1441067942	31.270271002662305	122.73165259318168	6.9	188.2	183.20000000000002
563240000	1441067943	31.27023860559342	122.73164907510761	6.9	188.3	183.3
563240000	1441067944	31.270205480220262	122.73164763904427	6.9	188.4	183.39999999999998
563240000	1441067945	31.27017177951446	122.73164800383245	6.9	188.5	183.49999999999997
563240000	1441067946	31.270137656447595	122.7316498883133	6.9	188.6	183.6
563240000	1441067947	31.27010326399118	122.73165301132836	6.9	188.7	183.7
563240000	1441067948	31.27006875511675	122.73165709171953	6.9	188.8	183.79999999999998
563240000	1441067949	31.270034282795834	122.73166184832915	6.9	188.9	183.9
563240000	1441067950	31.269999999999996	122.731667	6.9	189.0	184.0
563240000	1441067951	31.26996602545117	122.7316722541845	6.9	189.1	184.0
563240000	1441067952	31.26993234087254	122.73167727277225	6.9	189.20000000000002	184.0
563240000	1441067953	31.269898893737672	122.73168170626248	6.9	189.3	184.0
563240000	1441067954	31.269865631520158	122.7316852051549	6.9	189.4	184.0
563240000	1441067955	31.26983250169364	122.73168741994974	6.9	189.50000000000003	184.0
563240000	1441067956	31.269799451731746	122.73168800114763	6.9	189.60000000000002	184.0
563240000	1441067957	31.26976642910803	122.73168659924971	6.9	189.70000000000002	184.0
563240000	1441067958	31.269733381295996	122.73168286475763	6.9	189.8	184.0
563240000	1441067959	31.269700255768946	122.73167644817352	6.9	189.9	184.0
563240000	1441067960	31.269667000000002	122.731667	6.9	190.0	184.0
563240000	1441067961	31.269633578738876	122.731654341849	6.890000000000001	189.9	184.0
563240000	1441067962	31.269600025842863	122.73163897976754	6.88	189.8	184.0
563240000	1441067963	31.269566392446258	122.73162159091052	6.87	189.70000000000002	184.0
563240000	1441067964	31.2695327296836	122.73160285243186	6.86	189.60000000000002	184.0
563240000	1441067965	31.269499088689752	122.73158344148453	6.85	189.50000000000003	184.0
563240000	1441067966	31.269465520599976	122.73156403522042	6.84	189.4	184.0
563240000	1441067967	31.269432076549908	122.73154531079047	6.83	189.3	184.0
563240000	1441067968	31.26939880767561	122.73152794534462	6.82	189.20000000000002	184.0
563240000	1441067969	31.269365765113434	122.7315126160318	6.81	189.1	184.0
563240000	1441067970	31.269332999999992	122.7315	6.8	189.0	184.0
563240000	1441067971	31.26930053161344	122.73149060235374	6.81	189.1	184.0
563240000	1441067972	31.269268251797715	122.73148424002676	6.82	189.20000000000002	184.0
563240000	1441067973	31.269236020537875	122.73148055791064	6.83	189.3	184.0
563240000	1441067974	31.26920369781881	122.73147920089754	6.84	189.4	184.0
563240000	1441067975	31.269171143625222	122.73147981388004	6.85	189.50000000000003	184.0
563240000	1441067976	31.269138217941713	122.73148204175125	6.86	189.60000000000002	184.0
563240000	1441067977	31.269104780752865	122.73148552940467	6.87	189.70000000000002	184.0
563240000	1441067978	31.269070692043236	122.73148992173427	6.88	189.8	184.0
563240000	1441067979	31.2690358117974	122.73149486363441	6.890000000000001	189.9	184.0
563240000	1441067980	31.269	122.7315	6.9	190.0	184.0
563240000	1441067981	31.268963191160417	122.73150498068362	6.9	189.8888888888889	184.11111111111111
563240000	1441067982	31.268925617886932	122.73150947536752	6.9	189.7777777777778	184.22222222222223
563240000	1441067983	31.26888758731259	122.73151315869177	6.9	189.66666666666669	184.33333333333334
563240000	1441067984	31.26884940657049	122.73151570529704	6.9	189.55555555555557	184.44444444444446
563240000	1441067985	31.268811382793725	122.73151678982461	6.9	189.44444444444443	184.55555555555554
563240000	1441067986	31.26877382311533	122.73151608691626	6.9	189.33333333333334	184.66666666666666
563240000	1441067987	31.26873703466836	122.73151327121423	6.9	189.22222222222223	184.77777777777777
563240000	1441067988	31.268701324585667	122.73150801736115	6.9	189.11111111111111	184.88888888888889
563240000	1441067989	31.268667000000004	122.7315	6.9	189.0	185.0
563240000	1441067990	31.26863426608118	122.7314890415086	6.8909090909090915	189.0	185.0
563240000	1441067991	31.26860292014825	122.73147555520353	6.881818181818182	189.0	185.0
563240000	1441067992	31.268572657557655	122.73146010213539	6.872727272727273	189.0	185.0
563240000	1441067993	31.268543173665947	122.73144324335412	6.863636363636364	189.0	185.0
563240000	1441067994	31.26851416382993	122.73142553990907	6.8545454545454545	189.0	185.0
563240000	1441067995	31.268485323406697	122.73140755284902	6.845454545454546	189.0	185.0
563240000	1441067996	31.26845634775362	122.73138984322239	6.836363636363636	189.0	185.0
563240000	1441067997	31.268426932228355	122.73137297207708	6.827272727272727	189.0	185.0
563240000	1441067998	31.268396772188858	122.73135750046045	6.818181818181818	189.0	185.0
563240000	1441067999	31.268365562993292	122.73134398941939	6.809090909090909	189.0	185.0
563240000	1441068000	31.268332999999995	122.731333	6.8	189.0	185.0
563240000	1441068001	31.268298912677373	122.73132494102266	6.82	188.9	185.0
563240000	1441068002	31.26826366693384	122.73131961240718	6.84	188.8	185.0
563240000	1441068003	31.268227762787646	122.73131666184848	6.859999999999999	188.7	185.0
563240000	1441068004	31.268191700256846	122.73131573704185	6.88	188.6	185.0
563240000	1441068005	31.26815597935942	122.73131648568305	6.9	188.5	185.0
563240000	1441068006	31.268121100113277	122.7313185554684	6.92	188.4	185.0
563240000	1441068007	31.26808756253633	122.73132159409488	6.9399999999999995	188.3	185.0
563240000	1441068008	31.268055866646478	122.73132524926004	6.96	188.2	185.0
563240000	1441068009	31.268026512461695	122.73132916866216	6.98	188.1	185.0
563240000	1441068010	31.268	122.731333	7.0	188.0	185.0
563240000	1441068011	31.267976661105294	122.73133643500915	7.0	188.0	185.0
563240000	1441068012	31.267956154925084	122.73133934157059	7.0	188.0	185.0
563240000	1441068013	31.267937972432634	122.73134163160151	7.0	188.0	185.0
563240000	1441068014	31.26792160460131	122.73134321701909	7.0	188.0	185.0
563240000	1441068015	31.26790654240439	122.73134400974035	7.0	188.0	185.0
563240000	1441068016	31.267892276815175	122.7313439216824	7.0	188.0	185.0
563240000	1441068017	31.267878298806906	122.73134286476223	7.0	188.0	185.0
563240000	1441068018	31.26786409935282	122.73134075089696	7.0	188.0	185.0
563240000	1441068019	31.26784916942614	122.73133749200376	7.0	188.0	185.0
563240000	1441068020	31.267833000000003	122.731333	7.0	188.0	185.0
563240000	1441068021	31.26781517505787	122.73132722666669	6.985714285714286	187.95238095238096	184.95238095238093
563240000	1441068022	31.26779565062453	122.7313202832386	6.9714285714285715	187.90476190476193	184.9047619047619
563240000	1441068023	31.26777447573518	122.73131232081403	6.957142857142857	187.85714285714286	184.85714285714283
563240000	1441068024	31.26775169942493	122.73130349049119	6.942857142857143	187.80952380952382	184.80952380952382
563240000	1441068025	31.26772737072898	122.73129394336819	6.928571428571429	187.76190476190476	184.76190476190476
563240000	1441068026	31.267701538682534	122.73128383054309	6.914285714285715	187.71428571428572	184.71428571428572
563240000	1441068027	31.267674252320834	122.73127330311378	6.9	187.66666666666669	184.66666666666666
563240000	1441068028	31.267645560679192	122.73126251217805	6.885714285714286	187.61904761904762	184.6190476190476
563240000	1441068029	31.267615512792915	122.73125160883349	6.871428571428572	187.57142857142856	184.57142857142858
563240000	1441068030	31.267584157697407	122.73124074417747	6.857142857142858	187.52380952380952	184.52380952380952
563240000	1441068031	31.26755154442811	122.73123006930714	6.842857142857143	187.47619047619048	184.47619047619048
563240000	1441068032	31.267517722020504	122.73121973531944	6.828571428571428	187.42857142857144	184.42857142857142
563240000	1441068033	31.2674827395101	122.73120989331102	6.814285714285714	187.38095238095238	184.38095238095238
563240000	1441068034	31.26744664593252	122.73120069437827	6.8	187.33333333333331	184.33333333333334
563240000	1441068035	31.26740949032331	122.7311922896173	6.785714285714286	187.2857142857143	184.28571428571428
563240000	1441068036	31.267371321718127	122.73118483012388	6.771428571428571	187.23809523809524	184.23809523809524
563240000	1441068037	31.267332189152622	122.7311784669935	6.757142857142857	187.19047619047618	184.19047619047618
563240000	1441068038	31.267292141662427	122.73117335132125	6.742857142857143	187.14285714285714	184.14285714285717
563240000	1441068039	31.267251228283197	122.731169634202	6.728571428571429	187.09523809523807	184.0952380952381
563240000	1441068040	31.267209498050534	122.73116746673023	6.714285714285714	187.04761904761907	184.04761904761907
563240000	1441068041	31.267167	122.73116700000001	6.7	187.0	184.0
563240000	1441068042	31.267123837349903	122.73116823740145	6.7250000000000005	187.0	184.0
563240000	1441068043	31.26708033004962	122.73117059151006	6.75	187.0	184.0
563240000	1441068044	31.26703685223131	122.73117332719896	6.775	187.0	184.0
563240000	1441068045	31.266993778027267	122.73117570934261	6.800000000000001	187.0	184.0
563240000	1441068046	31.266951481569812	122.73117700281685	6.825	187.0	184.0
563240000	1441068047	31.266910336991273	122.73117647249879	6.8500000000000005	187.0	184.0
563240000	1441068048	31.266870718423963	122.73117338326675	6.875	187.0	184.0
563240000	1441068049	31.26683299999999	122.73116700000001	6.9	187.0	184.0
563240000	1441068050	31.26679744277185	122.73115683616392	6.909090909090909	187.0909090909091	184.0
563240000	1441068051	31.266763855474647	122.73114339956501	6.918181818181819	187.1818181818182	184.0
563240000	1441068052	31.26673193376421	122.73112744659393	6.927272727272728	187.27272727272728	184.0
563240000	1441068053	31.266701373296517	122.73110973364027	6.9363636363636365	187.36363636363635	184.0
563240000	1441068054	31.26667186972791	122.73109101709257	6.945454545454545	187.45454545454547	184.0
563240000	1441068055	31.26664311871506	122.73107205333865	6.954545454545455	187.54545454545453	184.0
563240000	1441068056	31.266614815915094	122.73105359876561	6.963636363636364	187.63636363636365	184.0
563240000	1441068057	31.266586656985574	122.73103640975984	6.972727272727273	187.72727272727275	184.0
563240000	1441068058	31.26655833758441	122.73102124270713	6.9818181818181815	187.8181818181818	184.0
563240000	1441068059	31.26652955336977	122.73100885399244	6.990909090909091	187.90909090909093	184.0
563240000	1441068060	31.266500000000004	122.73100000000001	7.0	188.0	184.0
563240000	1441068061	31.266469444925857	122.7309951648387	7.0	188.0	184.0
563240000	1441068062	31.266437942767848	122.73099374351942	7.0	188.0	184.0
563240000	1441068063	31.266405619938666	122.73099485877954	7.0	188.0	184.0
563240000	1441068064	31.26637260285088	122.73099763335743	7.0	188.0	184.0
563240000	1441068065	31.266339017916998	122.73100118999268	7.0	188.0	184.0
563240000	1441068066	31.266304991549646	122.73100465142596	7.0	188.0	184.0
563240000	1441068067	31.26627065016153	122.73100714039938	7.0	188.0	184.0
563240000	1441068068	31.266236120165416	122.73100777965622	7.0	188.0	184.0
563240000	1441068069	31.266201527974054	122.73100569194112	7.0	188.0	184.0
563240000	1441068070	31.266166999999985	122.73100000000001	7.0	188.0	184.0
563240000	1441068071	31.266132642592517	122.7309901077278	6.99	188.1	184.0
563240000	1441068072	31.26609848184898	122.73097654361094	6.98	188.2	184.0
563240000	1441068073	31.266064523803816	122.73096011728255	6.97	188.3	184.0
563240000	1441068074	31.266030774491647	122.73094163837466	6.96	188.4	184.0
563240000	1441068075	31.265997239947424	122.73092191651803	6.95	188.5	184.0
563240000	1441068076	31.265963926206496	122.73090176134228	6.94	188.6	184.0
563240000	1441068077	31.26593083930472	122.73088198247584	6.930000000000001	188.7	184.0
563240000	1441068078	31.26589798527848	122.73086338954602	6.92	188.8	184.0
563240000	1441068079	31.26586537016453	122.73084679217907	6.91	188.9	184.0
563240000	1441068080	31.265833	122.730833	6.9	189.0	184.0
563240000	1441068081	31.26580085672352	122.73082262815204	6.890000000000001	188.9	184.0
563240000	1441068082	31.265768825878855	122.73081551385414	6.88	188.8	184.0
563240000	1441068083	31.265736768910752	122.73081129984489	6.87	188.7	184.0
563240000	1441068084	31.265704547263724	122.73080962886331	6.86	188.6	184.0
563240000	1441068085	31.265672022382077	122.73081014364894	6.85	188.5	184.0
563240000	1441068086	31.265639055710007	122.73081248694179	6.84	188.4	184.0
563240000	1441068087	31.265605508691632	122.73081630148225	6.83	188.3	184.0
563240000	1441068088	31.265571242771077	122.73082123001119	6.82	188.2	184.0
563240000	1441068089	31.265536119392472	122.73082691526986	6.81	188.1	184.0
563240000	1441068090	31.2655	122.730833	6.8	188.0	184.0
563240000	1441068091	31.265462859494807	122.73083912272202	6.81	187.9	184.0
563240000	1441068092	31.265425126605862	122.73084490506949	6.82	187.8	184.0
563240000	1441068093	31.26538734351914	122.73084996445493	6.83	187.70000000000002	184.0
563240000	1441068094	31.265350052420647	122.73085391829167	6.84	187.60000000000002	184.0
563240000	1441068095	31.265313795496496	122.73085638399364	6.85	187.5	184.0
563240000	1441068096	31.265279114932724	122.7308569789753	6.86	187.4	184.0
563240000	1441068097	31.2652465529154	122.73085532065164	6.87	187.3	184.0
563240000	1441068098	31.2652166516304	122.73085102643782	6.88	187.20000000000002	184.0
563240000	1441068099	31.265189953263455	122.73084371374898	6.890000000000001	187.1	184.0
563240000	1441068100	31.265167000000005	122.730833	6.9	187.0	184.0
563240000	1441068101	31.265148034421728	122.73081870370007	6.9222222222222225	187.11111111111111	184.0
563240000	1441068102	31.265132100696594	122.73080144773702	6.944444444444445	187.22222222222223	184.0
563240000	1441068103	31.265117943389356	122.73078205609337	6.966666666666667	187.33333333333331	184.0
563240000	1441068104	31.26510430706508	122.73076135275171	6.988888888888889	187.44444444444443	184.0
563240000	1441068105	31.26508993628931	122.73074016169515	7.011111111111111	187.55555555555557	184.0
563240000	1441068106	31.26507357562814	122.73071930690742	7.033333333333333	187.66666666666669	184.0
563240000	1441068107	31.265053969648086	122.73069961237276	7.055555555555555	187.7777777777778	184.0
563240000	1441068108	31.26502986291624	122.7306819020756	7.0777777777777775	187.8888888888889	184.0
563240000	1441068109	31.265	122.730667	7.1	188.0	184.0
563240000	1441068110	31.264963551803568	122.73065553698203	7.081818181818181	188.0	183.90909090909093
563240000	1441068111	31.264921394577534	122.73064737126911	7.0636363636363635	188.0	183.8181818181818
563240000	1441068112	31.26487483090881	122.73064216796071	7.045454545454545	188.0	183.72727272727272
563240000	1441068113	31.264825163384028	122.73063959215568	7.027272727272727	188.0	183.63636363636365
563240000	1441068114	31.264773694589685	122.73063930895283	7.009090909090909	188.0	183.54545454545453
563240000	1441068115	31.264721727112164	122.73064098345144	6.990909090909091	188.0	183.45454545454547
563240000	1441068116	31.26467056353781	122.7306442807514	6.972727272727273	188.0	183.36363636363635
563240000	1441068117	31.264621506452976	122.73064886595365	6.954545454545455	188.0	183.27272727272725
563240000	1441068118	31.26457585844407	122.73065440416019	6.9363636363636365	188.0	183.1818181818182
563240000	1441068119	31.264534922097557	122.73066056047423	6.918181818181819	188.0	183.09090909090907
563240000	1441068120	31.2645	122.730667	6.9	188.0	183.0
563240000	1441068121	31.264471959606276	122.73067338154767	6.91	188.2	183.0
563240000	1441068122	31.264449927844087	122.73067933874756	6.92	188.4	183.0
563240000	1441068123	31.264432596509476	122.73068449893466	6.930000000000001	188.60000000000002	183.0
563240000	1441068124	31.264418657398444	122.73068848944385	6.94	188.8	183.0
563240000	1441068125	31.264406802307057	122.7306909376097	6.95	189.0	183.0
563240000	1441068126	31.264395723031267	122.7306914707666	6.96	189.20000000000002	183.0
563240000	1441068127	31.264384111367004	122.730689716249	6.97	189.40000000000003	183.0
563240000	1441068128	31.26437065911006	122.73068530139156	6.98	189.60000000000002	183.0
563240000	1441068129	31.26435405805596	122.73067785352971	6.99	189.8	183.0
563240000	1441068130	31.264332999999997	122.730667	7.0	190.0	183.0
563240000	1441068131	31.264306551142266	122.73065256762783	6.977777777777778	189.7777777777778	183.0
563240000	1441068132	31.264275275303383	122.73063518118838	6.955555555555556	189.55555555555557	183.0
563240000	1441068133	31.264240110709377	122.73061566494337	6.933333333333334	189.33333333333334	183.0
563240000	1441068134	31.2642019955866	122.73059484315323	6.911111111111111	189.11111111111114	183.0
563240000	1441068135	31.264161868161946	122.73057354007648	6.888888888888888	188.88888888888889	183.0
563240000	1441068136	31.264120666662766	122.73055257996967	6.866666666666666	188.66666666666666	183.0
563240000	1441068137	31.264079329317042	122.73053278708697	6.844444444444444	188.44444444444446	183.0
563240000	1441068138	31.26403879435317	122.73051498568046	6.822222222222222	188.22222222222223	183.0
563240000	1441068139	31.264000000000003	122.73050000000002	6.8	188.0	183.0
563240000	1441068140	31.263963666999125	122.73048846140838	6.809090909090909	188.0909090909091	183.0
563240000	1441068141	31.26392964614231	122.73048022972532	6.818181818181818	188.18181818181822	183.0
563240000	1441068142	31.263897570733448	122.73047497188595	6.827272727272727	188.27272727272728	183.0
563240000	1441068143	31.263867074076256	122.73047235482633	6.836363636363636	188.36363636363637	183.0
563240000	1441068144	31.26383778947413	122.73047204548328	6.845454545454546	188.45454545454544	183.0
563240000	1441068145	31.263809350230435	122.73047371079427	6.8545454545454545	188.54545454545456	183.0
563240000	1441068146	31.263781389648358	122.73047701769717	6.863636363636364	188.63636363636365	183.0
563240000	1441068147	31.263753541031093	122.73048163313037	6.872727272727273	188.72727272727272	183.0
563240000	1441068148	31.263725437681796	122.73048722403256	6.881818181818182	188.8181818181818	183.0
563240000	1441068149	31.263696712903684	122.73049345734269	6.8909090909090915	188.9090909090909	183.0
563240000	1441068150	31.263667000000005	122.73050000000002	6.9	189.0	183.0
563240000	1441068151	31.263636015813276	122.73050655683342	6.9	189.0	183.0
563240000	1441068152	31.26360381134294	122.73051298422918	6.9	189.0	183.0
563240000	1441068153	31.26357052112773	122.73051917646305	6.9	189.0	183.0
563240000	1441068154	31.263536279706333	122.73052502781098	6.9	189.0	183.0
563240000	1441068155	31.263501221617535	122.73053043254926	6.9	189.0	183.0
563240000	1441068156	31.263465481400075	122.73053528495419	6.9	189.0	183.0
563240000	1441068157	31.263429193592753	122.73053947930241	6.9	189.0	183.0
563240000	1441068158	31.26339249273433	122.73054290987072	6.9	189.0	183.0
563240000	1441068159	31.263355513363628	122.73054547093618	6.9	189.0	183.0
563240000	1441068160	31.26331839001941	122.73054705677598	6.9	189.0	183.0
563240000	1441068161	31.26328125724045	122.7305475616675	6.9	189.0	183.0
563240000	1441068162	31.26324424956551	122.7305468798884	6.9	189.0	183.0
563240000	1441068163	31.263207501533326	122.73054490571634	6.9	189.0	183.0
563240000	1441068164	31.26317114768257	122.73054153342922	6.9	189.0	183.0
563240000	1441068165	31.263135322551875	122.73053665730507	6.9	189.0	183.0
563240000	1441068166	31.263100160679823	122.7305301716219	6.9	189.0	183.0
563240000	1441068167	31.26306579660491	122.7305219706579	6.9	189.0	183.0
563240000	1441068168	31.263032364865524	122.73051194869123	6.9	189.0	183.0
563240000	1441068169	31.262999999999995	122.73050000000002	6.9	189.0	183.0
563240000	1441068170	31.262968772024976	122.73048611039971	6.9	188.9090909090909	183.09090909090907
563240000	1441068171	31.262938492870944	122.73047063185469	6.9	188.8181818181818	183.1818181818182
563240000	1441068172	31.262908909947036	122.73045400786613	6.9	188.72727272727272	183.27272727272725
563240000	1441068173	31.262879770662515	122.7304366819348	6.9	188.63636363636365	183.36363636363635
563240000	1441068174	31.262850822426905	122.73041909756105	6.9	188.54545454545456	183.45454545454547
563240000	1441068175	31.262821812649918	122.73040169824486	6.9	188.45454545454544	183.54545454545453
563240000	1441068176	31.262792488741525	122.73038492748587	6.9	188.36363636363637	183.63636363636365
563240000	1441068177	31.26276259811189	122.73036922878333	6.9	188.27272727272728	183.72727272727272
563240000	1441068178	31.26273188817141	122.73035504563605	6.9	188.18181818181822	183.8181818181818
563240000	1441068179	31.26270010633057	122.73034282154237	6.9	188.0909090909091	183.90909090909093
563240000	1441068180	31.262667	122.73033299999999	6.9	188.0	184.0
563240000	1441068181	31.262632406077653	122.73032589707398	6.888888888888889	188.0	184.0
563240000	1441068182	31.262596519410977	122.7303213191008	6.877777777777778	188.0	184.0
563240000	1441068183	31.262559624334607	122.73031894498497	6.866666666666667	188.0	184.0
563240000	1441068184	31.26252200518302	122.73031845363143	6.855555555555556	188.0	184.0
563240000	1441068185	31.262483946290626	122.73031952394541	6.844444444444444	188.0	184.0
563240000	1441068186	31.262445731991754	122.73032183483271	6.833333333333333	188.0	184.0
563240000	1441068187	31.26240764662079	122.73032506519958	6.822222222222222	188.0	184.0
563240000	1441068188	31.26236997451207	122.73032889395286	6.811111111111111	188.0	184.0
563240000	1441068189	31.262332999999998	122.73033299999999	6.8	188.0	184.0
563240000	1441068190	31.262296943242724	122.73033707657738	6.8	187.9	184.0
563240000	1441068191	31.26226176769333	122.7303408742356	6.8	187.8	184.0
563240000	1441068192	31.262227372628637	122.73034415785409	6.8	187.70000000000002	184.0
563240000	1441068193	31.26219365732548	122.7303466923125	6.8	187.60000000000002	184.0
563240000	1441068194	31.262160521060693	122.73034824249078	6.8	187.5	184.0
563240000	1441068195	31.26212786311112	122.73034857326925	6.8	187.4	184.0
563240000	1441068196	31.26209558275355	122.7303474495284	6.8	187.3	184.0
563240000	1441068197	31.262063579264748	122.73034463614911	6.8	187.20000000000002	184.0
563240000	1441068198	31.26203175192138	122.7303398980125	6.8	187.1	184.0
563240000	1441068199	31.262000000000004	122.73033299999999	6.8	187.0	184.0
563240000	1441068200	31.261968252904914	122.73032379690619	6.8	187.0909090909091	184.0
563240000	1441068201	31.261936560551884	122.73031250317705	6.8	187.1818181818182	184.0
563240000	1441068202	31.26190500298461	122.7302994231709	6.8	187.27272727272728	184.0
563240000	1441068203	31.26187366024677	122.73028486124566	6.8	187.36363636363635	184.0
563240000	1441068204	31.26184261238215	122.73026912175875	6.8	187.45454545454547	184.0
563240000	1441068205	31.26181193943464	122.73025250906717	6.8	187.54545454545453	184.0
563240000	1441068206	31.261781721448273	122.73023532752738	6.8	187.63636363636365	184.0
563240000	1441068207	31.261752038467197	122.7302178814954	6.8	187.72727272727275	184.0
563240000	1441068208	31.261722970535775	122.73020047532682	6.8	187.8181818181818	184.0
563240000	1441068209	31.26169459769849	122.73018341337678	6.8	187.90909090909093	184.0
563240000	1441068210	31.261666999999992	122.730167	6.8	188.0	184.0
563240000	1441068211	31.26164022822333	122.73015148409598	6.795	188.05	184.0
563240000	1441068212	31.261614216104572	122.73013689274455	6.79	188.1	184.0
563240000	1441068213	31.26158886811795	122.73012319757089	6.785	188.15	184.0
563240000	1441068214	31.2615640887377	122.73011037020015	6.78	188.2	184.0
563240000	1441068215	31.261539782438053	122.73009838225774	6.775	188.25	184.0
563240000	1441068216	31.26151585369318	122.73008720536909	6.77	188.3	184.0
563240000	1441068217	31.261492206977202	122.73007681115973	6.765	188.35000000000002	184.0
563240000	1441068218	31.261468746764272	122.7300671712553	6.76	188.4	184.0
563240000	1441068219	31.261445377528478	122.73005825728148	6.755	188.45000000000002	184.0
563240000	1441068220	31.26142200374389	122.73005004086411	6.75	188.5	184.0
563240000	1441068221	31.261398529884584	122.73004249362897	6.745	188.55	184.0
563240000	1441068222	31.261374860424603	122.73003558720198	6.74	188.6	184.0
563240000	1441068223	31.26135089983796	122.73002929320906	6.735	188.65	184.0
563240000	1441068224	31.261326552598664	122.7300235832762	6.73	188.7	184.0
563240000	1441068225	31.261301723180715	122.73001842902947	6.725	188.75000000000003	184.0
563240000	1441068226	31.261276316058094	122.73001380209487	6.72	188.8	184.0
563240000	1441068227	31.261250235704747	122.7300096740985	6.715	188.85	184.0
563240000	1441068228	31.261223386594658	122.73000601666647	6.71	188.9	184.0
563240000	1441068229	31.261195673201758	122.7300028014249	6.705	188.95	184.0
563240000	1441068230	31.261166999999997	122.73	6.7	189.0	184.0
563240000	1441068231	31.261137298000527	122.7299975955145	6.73	189.0	184.0
563240000	1441068232	31.261106604363498	122.72999561707763	6.76	189.0	184.0
563240000	1441068233	31.261074982786294	122.72999410529506	6.79	189.0	184.0
563240000	1441068234	31.261042496966294	122.72999310077243	6.82	189.0	184.0
563240000	1441068235	31.26100921060087	122.72999264411528	6.85	189.0	184.0
563240000	1441068236	31.260975187387395	122.7299927759291	6.88	189.0	184.0
563240000	1441068237	31.260940491023216	122.72999353681924	6.91	189.0	184.0
563240000	1441068238	31.26090518520569	122.72999496739098	6.94	189.0	184.0
563240000	1441068239	31.260869333632176	122.7299971082495	6.97	189.0	184.0
563240000	1441068240	31.260833	122.73	7.0	189.0	184.0
563240000	1441068241	31.260796255119295	122.73000359200479	7.022222222222222	188.77777777777777	183.88888888888889
563240000	1441068242	31.260759198251627	122.73000746865576	7.044444444444444	188.55555555555557	183.77777777777777
563240000	1441068243	31.260721935771436	122.7300111231028	7.066666666666666	188.33333333333334	183.66666666666669
563240000	1441068244	31.260684574053222	122.73001404849667	7.088888888888889	188.11111111111111	183.55555555555557
563240000	1441068245	31.260647219471544	122.7300157379889	7.111111111111112	187.88888888888889	183.44444444444443
563240000	1441068246	31.260609978400947	122.7300156847318	7.133333333333334	187.66666666666666	183.33333333333331
563240000	1441068247	31.260572957215945	122.73001338187859	7.155555555555556	187.44444444444443	183.2222222222222
563240000	1441068248	31.260536262290913	122.7300083225831	7.177777777777778	187.22222222222223	183.11111111111111
563240000	1441068249	31.2605	122.73	7.2	187.0	183.0
563240000	1441068250	31.26046425914275	122.72998811449737	7.18	187.1	183.0
563240000	1441068251	31.260429058221554	122.72997319529478	7.16	187.20000000000002	183.0
563240000	1441068252	31.26039439816457	122.72995597882354	7.140000000000001	187.3	183.0
563240000	1441068253	31.26036027990025	122.72993720151382	7.12	187.4	183.0
563240000	1441068254	31.260326704357333	122.72991759979465	7.1	187.5	183.0
563240000	1441068255	31.26029367246501	122.729897910094	7.08	187.60000000000002	183.0
563240000	1441068256	31.260261185152896	122.72987886883877	7.0600000000000005	187.70000000000002	183.0
563240000	1441068257	31.26022924335104	122.72986121245485	7.04	187.8	183.0
563240000	1441068258	31.26019784798985	122.72984567736725	7.02	187.9	183.0
563240000	1441068259	31.260167	122.729833	7.0	188.0	183.0
563240000	1441068260	31.260136676972927	122.72982372160288	6.990909090909091	188.0	182.9090909090909
563240000	1441068261	31.260106763142417	122.729817602732	6.9818181818181815	188.0	182.8181818181818
563240000	1441068262	31.260077119402624	122.72981420877059	6.972727272727273	188.0	182.72727272727272
563240000	1441068263	31.260047606647458	122.72981310510252	6.963636363636364	188.0	182.63636363636363
563240000	1441068264	31.26001808577064	122.72981385711223	6.954545454545455	188.0	182.54545454545456
563240000	1441068265	31.259988417665834	122.72981603018472	6.945454545454545	188.0	182.45454545454544
563240000	1441068266	31.25995846322667	122.72981918970551	6.9363636363636365	188.0	182.36363636363635
563240000	1441068267	31.259928083346807	122.72982290106061	6.927272727272728	188.0	182.27272727272728
563240000	1441068268	31.259897138919907	122.7298267296366	6.918181818181819	188.0	182.1818181818182
563240000	1441068269	31.259865490839715	122.72983024082052	6.909090909090909	188.0	182.0909090909091
563240000	1441068270	31.259832999999997	122.729833	6.9	188.0	182.0
563240000	1441068271	31.259799566426995	122.72983465614043	6.890000000000001	187.9666666666667	182.0
563240000	1441068272	31.259765246676604	122.7298351925159	6.88	187.93333333333334	182.0
563240000	1441068273	31.259730136437096	122.72983467597774	6.87	187.9	182.0
563240000	1441068274	31.259694331396783	122.72983317337713	6.86	187.86666666666667	182.0
563240000	1441068275	31.259657927243886	122.72983075156523	6.8500000000000005	187.83333333333334	182.0
563240000	1441068276	31.259621019666646	122.7298274773932	6.84	187.8	182.0
563240000	1441068277	31.259583704353307	122.72982341771196	6.83	187.76666666666668	182.0
563240000	1441068278	31.25954607699207	122.72981863937243	6.82	187.73333333333335	182.0
563240000	1441068279	31.25950823327116	122.72981320922544	6.8100000000000005	187.70000000000002	182.0
563240000	1441068280	31.259470268878818	122.72980719412165	6.8	187.66666666666669	182.0
563240000	1441068281	31.259432279503248	122.72980066091162	6.79	187.63333333333333	182.0
563240000	1441068282	31.259394360832726	122.72979367644581	6.78	187.60000000000002	182.0
563240000	1441068283	31.25935660855544	122.72978630757447	6.7700000000000005	187.56666666666666	182.0
563240000	1441068284	31.2593191183597	122.72977862114776	6.76	187.53333333333333	182.0
563240000	1441068285	31.25928198593375	122.72977068401572	6.75	187.5	182.0
563240000	1441068286	31.259245306965905	122.72976256302817	6.74	187.46666666666667	182.0
563240000	1441068287	31.259209177144452	122.72975432503489	6.7299999999999995	187.43333333333334	182.0
563240000	1441068288	31.259173692157738	122.72974603688546	6.72	187.4	182.0
563240000	1441068289	31.2591389476941	122.72973776542933	6.71	187.36666666666667	182.0
563240000	1441068290	31.2591050394419	122.72972957751585	6.7	187.33333333333331	182.0
563240000	1441068291	31.259072063089512	122.72972153999419	6.6899999999999995	187.3	182.0
563240000	1441068292	31.25904011432534	122.72971371971343	6.68	187.26666666666665	182.0
563240000	1441068293	31.259009288837802	122.72970618352257	6.67	187.23333333333332	182.0
563240000	1441068294	31.25897968231531	122.72969899827049	6.66	187.20000000000002	182.0
563240000	1441068295	31.25895139044633	122.72969223080597	6.6499999999999995	187.16666666666666	182.0
563240000	1441068296	31.258924508919304	122.72968594797771	6.64	187.13333333333333	182.0
563240000	1441068297	31.258899133422677	122.72968021663438	6.63	187.1	182.0
563240000	1441068298	31.25887535964495	122.72967510362461	6.619999999999999	187.06666666666666	182.0
563240000	1441068299	31.258853283274558	122.72967067579697	6.609999999999999	187.03333333333333	182.0
563240000	1441068300	31.258832999999992	122.729667	6.6	187.0	182.0
563240000	1441068301	31.258814495868506	122.7296641269105	6.622222222222222	187.0	182.11111111111111
563240000	1441068302	31.258797318362593	122.72966204251807	6.644444444444444	187.0	182.22222222222223
563240000	1441068303	31.258780905323484	122.72966071664062	6.666666666666666	187.0	182.33333333333334
563240000	1441068304	31.258764694592426	122.72966011909615	6.688888888888888	187.0	182.44444444444443
563240000	1441068305	31.258748124010648	122.7296602197027	6.711111111111111	187.0	182.55555555555554
563240000	1441068306	31.258730631419336	122.72966098827837	6.733333333333333	187.0	182.66666666666666
563240000	1441068307	31.258711654659685	122.72966239464118	6.7555555555555555	187.0	182.77777777777777
563240000	1441068308	31.258690631572843	122.72966440860911	6.777777777777778	187.0	182.88888888888889
563240000	1441068309	31.258666999999992	122.729667	6.8	187.0	183.0
563240000	1441068310	31.258640367239646	122.72967008759939	6.81	187.20000000000002	183.0
563240000	1441068311	31.258611018419927	122.72967338606385	6.82	187.4	183.0
563240000	1441068312	31.258579408126455	122.72967655901802	6.83	187.6	183.0
563240000	1441068313	31.25854599094481	122.72967927008713	6.84	187.8	183.0
563240000	1441068314	31.258511221460672	122.729681182897	6.85	188.0	183.0
563240000	1441068315	31.258475554259682	122.72968196107394	6.86	188.2	183.0
563240000	1441068316	31.258439443927543	122.72968126824496	6.87	188.39999999999998	183.0
563240000	1441068317	31.25840334504987	122.7296787680376	6.88	188.6	183.0
563240000	1441068318	31.258367712212216	122.7296741240798	6.890000000000001	188.8	183.0
563240000	1441068319	31.258332999999993	122.729667	6.9	189.0	183.0
563240000	1441068320	31.258299556358075	122.72965718809357	6.8909090909090915	189.0	182.9090909090909
563240000	1441068321	31.25826730266967	122.7296449953228	6.881818181818182	189.0	182.8181818181818
563240000	1441068322	31.258236053677628	122.72963085731601	6.872727272727273	189.0	182.72727272727272
563240000	1441068323	31.25820562412489	122.72961520970107	6.863636363636364	189.0	182.63636363636363
563240000	1441068324	31.258175828754545	122.72959848810515	6.8545454545454545	189.0	182.54545454545456
563240000	1441068325	31.25814648230982	122.7295811281551	6.845454545454546	189.0	182.45454545454544
563240000	1441068326	31.25811739953418	122.7295635654772	6.836363636363636	189.0	182.36363636363635
563240000	1441068327	31.258088395171356	122.72954623569743	6.827272727272727	189.0	182.27272727272728
563240000	1441068328	31.258059283965256	122.7295295744413	6.818181818181818	189.0	182.1818181818182
563240000	1441068329	31.25802988066004	122.72951401733393	6.809090909090909	189.0	182.0909090909091
563240000	1441068330	31.258000000000003	122.7295	6.8	189.0	182.0
563240000	1441068331	31.257969496248556	122.72948786883035	6.8	188.95	182.0
563240000	1441068332	31.257938381744992	122.72947761328197	6.8	188.9	182.0
563240000	1441068333	31.2579067083474	122.7294691335785	6.8	188.85	182.0
563240000	1441068334	31.25787452791379	122.72946232994354	6.8	188.8	182.0
563240000	1441068335	31.25784189230208	122.72945710260089	6.8	188.75000000000003	182.0
563240000	1441068336	31.257808853370133	122.72945335177434	6.8	188.7	182.0
563240000	1441068337	31.257775462975726	122.72945097768773	6.8	188.65	182.0
563240000	1441068338	31.257741772976587	122.72944988056514	6.8	188.6	182.0
563240000	1441068339	31.257707835230402	122.72944996063065	6.8	188.55	182.0
563240000	1441068340	31.257673701594843	122.72945111810849	6.8	188.5	182.0
563240000	1441068341	31.257639423927525	122.72945325322304	6.8	188.45000000000002	182.0
563240000	1441068342	31.257605054086067	122.7294562661988	6.8	188.4	182.0
563240000	1441068343	31.25757064392811	122.72946005726044	6.8	188.35000000000002	182.0
563240000	1441068344	31.25753624531124	122.72946452663278	6.8	188.3	182.0
563240000	1441068345	31.257501910093065	122.72946957454076	6.8	188.25	182.0
563240000	1441068346	31.25746769013121	122.72947510120949	6.8	188.2	182.0
563240000	1441068347	31.25743363728332	122.72948100686426	6.8	188.15	182.0
563240000	1441068348	31.257399803407036	122.72948719173051	6.8	188.1	182.0
563240000	1441068349	31.25736624036003	122.72949355603383	6.8	188.05	182.0
563240000	1441068350	31.257332999999992	122.7295	6.8	188.0	182.0
563240000	1441068351	31.257300104431746	122.7295063769839	6.8	188.0	181.9
563240000	1441068352	31.257267456748558	122.72951235285656	6.8	188.0	181.8
563240000	1441068353	31.257234930290885	122.72951754661852	6.8	188.0	181.7
563240000	1441068354	31.25720239839922	122.72952157727072	6.8	188.0	181.6
563240000	1441068355	31.25716973441406	122.72952406381462	6.8	188.0	181.5
563240000	1441068356	31.257136811675952	122.72952462525227	6.8	188.0	181.4
563240000	1441068357	31.2571035035253	122.72952288058615	6.8	188.0	181.3
563240000	1441068358	31.257069683302408	122.72951844881942	6.8	188.0	181.2
563240000	1441068359	31.257035224347366	122.72951094895589	6.8	188.0	181.1
563240000	1441068360	31.257000000000005	122.7295	6.8	188.0	181.0
563240000	1441068361	31.25696393759249	122.72948542618909	6.811111111111111	187.8888888888889	181.0
563240000	1441068362	31.25692718042791	122.72946787268869	6.822222222222222	187.7777777777778	181.0
563240000	1441068363	31.256889925802273	122.72944818989528	6.833333333333333	187.66666666666669	181.0
563240000	1441068364	31.256852371011966	122.72942722820393	6.844444444444444	187.55555555555557	181.0
563240000	1441068365	31.25681471335387	122.7294058380082	6.855555555555556	187.44444444444443	181.0
563240000	1441068366	31.25677715012542	122.72938486970017	6.866666666666667	187.33333333333331	181.0
563240000	1441068367	31.256739878624582	122.72936517367033	6.877777777777778	187.22222222222223	181.0
563240000	1441068368	31.256703096149817	122.72934760030772	6.888888888888889	187.11111111111111	181.0
563240000	1441068369	31.256667000000004	122.72933300000001	6.9	187.0	181.0
563240000	1441068370	31.25663173328208	122.72932201853347	6.880000000000001	186.9	181.0
563240000	1441068371	31.256597222334705	122.72931448329359	6.86	186.8	181.0
563240000	1441068372	31.256563339304098	122.72931001706652	6.84	186.7	181.0
563240000	1441068373	31.2565299563362	122.72930824263901	6.82	186.6	181.0
563240000	1441068374	31.256496945576714	122.72930878279848	6.800000000000001	186.5	181.0
563240000	1441068375	31.256464179171253	122.729311260333	6.78	186.4	181.0
563240000	1441068376	31.256431529265342	122.7293152980311	6.76	186.3	181.0
563240000	1441068377	31.25639886800446	122.72932051868183	6.74	186.2	181.0
563240000	1441068378	31.256366067534163	122.72932654507478	6.720000000000001	186.1	181.0
563240000	1441068379	31.256333	122.72933300000001	6.7	186.0	181.0
563240000	1441068380	31.256299601360844	122.72933951270501	6.709090909090909	186.0909090909091	181.0
563240000	1441068381	31.256266062828544	122.72934573826575	6.718181818181819	186.1818181818182	181.0
563240000	1441068382	31.25623263942822	122.72935133821571	6.7272727272727275	186.27272727272728	181.0
563240000	1441068383	31.256199586185105	122.72935597408889	6.736363636363636	186.36363636363637	181.0
563240000	1441068384	31.25616715812441	122.72935930741983	6.745454545454545	186.45454545454544	181.0
563240000	1441068385	31.256135610271397	122.72936099974353	6.754545454545455	186.54545454545456	181.0
563240000	1441068386	31.25610519765125	122.72936071259535	6.763636363636364	186.63636363636363	181.0
563240000	1441068387	31.256076175289174	122.729358107511	6.7727272727272725	186.72727272727272	181.0
563240000	1441068388	31.2560487982101	122.72935284602633	6.781818181818181	186.8181818181818	181.0
563240000	1441068389	31.256023321438875	122.72934458967735	6.790909090909091	186.9090909090909	181.0
563240000	1441068390	31.256	122.72933300000001	6.8	187.0	181.0
563240000	1441068391	31.2559789569889	122.72931793627158	6.8	186.88888888888889	181.0
563240000	1441068392	31.255959787785912	122.72930004873534	6.8	186.77777777777777	181.0
563240000	1441068393	31.255941955842818	122.7292801853755	6.8	186.66666666666666	181.0
563240000	1441068394	31.255924924611804	122.72925919417588	6.8	186.55555555555554	181.0
563240000	1441068395	31.255908157545544	122.72923792312008	6.8	186.44444444444446	181.0
563240000	1441068396	31.255891118097253	122.72921722019146	6.8	186.33333333333334	181.0
563240000	1441068397	31.255873269720695	122.72919793337331	6.8	186.22222222222223	181.0
563240000	1441068398	31.25585407587008	122.72918091064865	6.8	186.11111111111111	181.0
563240000	1441068399	31.255833000000003	122.72916700000002	6.8	186.0	181.0
563240000	1441068400	31.255809638172185	122.72915682784452	6.8	186.0909090909091	181.0909090909091
563240000	1441068401	31.255784116876374	122.72915013433978	6.8	186.1818181818182	181.18181818181822
563240000	1441068402	31.255756695208902	122.72914643807862	6.8	186.27272727272728	181.27272727272728
563240000	1441068403	31.255727632265884	122.72914525765398	6.8	186.36363636363637	181.36363636363637
563240000	1441068404	31.255697187143205	122.72914611165908	6.8	186.45454545454544	181.45454545454547
563240000	1441068405	31.25566561893667	122.72914851868757	6.8	186.54545454545456	181.54545454545456
563240000	1441068406	31.25563318674207	122.72915199733363	6.8	186.63636363636363	181.63636363636365
563240000	1441068407	31.255600149655216	122.72915606619205	6.8	186.72727272727272	181.72727272727272
563240000	1441068408	31.255566766771945	122.72916024385833	6.8	186.8181818181818	181.8181818181818
563240000	1441068409	31.255533297188208	122.72916404892867	6.8	186.9090909090909	181.9090909090909
563240000	1441068410	31.255499999999994	122.72916700000002	6.8	187.0	182.0
563240000	1441068411	31.255467067792345	122.7291687390378	6.79	187.1	182.1
563240000	1441068412	31.25543442710632	122.72916940147903	6.78	187.20000000000002	182.2
563240000	1441068413	31.255401937971993	122.72916924612821	6.77	187.3	182.3
563240000	1441068414	31.25536946041936	122.72916853178953	6.76	187.4	182.4
563240000	1441068415	31.255336854478447	122.72916751726675	6.75	187.5	182.5
563240000	1441068416	31.255303980179256	122.72916646136336	6.74	187.60000000000002	182.6
563240000	1441068417	31.255270697551797	122.72916562288246	6.73	187.70000000000002	182.7
563240000	1441068418	31.25523686662611	122.72916526062677	6.72	187.8	182.8
563240000	1441068419	31.25520234743217	122.72916563339864	6.71	187.9	182.9
563240000	1441068420	31.255167000000007	122.72916700000002	6.7	188.0	183.0
563240000	1441068421	31.25513074539199	122.72916948243657	6.711111111111111	188.0	183.0
563240000	1441068422	31.255093748800377	122.72917265553062	6.722222222222222	188.0	183.0
563240000	1441068423	31.255056236449878	122.72917595730937	6.733333333333333	188.0	183.0
563240000	1441068424	31.255018434565276	122.72917882580096	6.7444444444444445	188.0	183.0
563240000	1441068425	31.254980569371437	122.72918069903443	6.7555555555555555	188.0	183.0
563240000	1441068426	31.254942867093202	122.72918101503981	6.766666666666667	188.0	183.0
563240000	1441068427	31.254905553955435	122.72917921184793	6.777777777777778	188.0	183.0
563240000	1441068428	31.254868856182856	122.72917472749053	6.788888888888889	188.0	183.0
563240000	1441068429	31.254832999999998	122.72916700000002	6.8	188.0	183.0
563240000	1441068430	31.254798141136074	122.72915567968974	6.8	188.1	183.0
563240000	1441068431	31.25476415334029	122.7291412659941	6.8	188.2	183.0
563240000	1441068432	31.254730839866877	122.72912447062667	6.8	188.3	183.0
563240000	1441068433	31.254698003970322	122.72910600530018	6.8	188.4	183.0
563240000	1441068434	31.254665448905396	122.72908658172635	6.8	188.5	183.0
563240000	1441068435	31.25463297792726	122.7290669116161	6.8	188.6	183.0
563240000	1441068436	31.25460039429148	122.72904770667952	6.8	188.7	183.0
563240000	1441068437	31.25456750125405	122.72902967862588	6.8	188.8	183.0
563240000	1441068438	31.254534102071364	122.72901353916352	6.8	188.9	183.0
563240000	1441068439	31.254500000000004	122.72899999999998	6.8	189.0	183.0
563240000	1441068440	31.25446510707374	122.72898960286653	6.809090909090909	189.0	183.09090909090907
563240000	1441068441	31.254429770433944	122.7289822095929	6.818181818181818	189.0	183.1818181818182
563240000	1441068442	31.254394445998685	122.72897751203381	6.827272727272727	189.0	183.27272727272725
563240000	1441068443	31.254359589685784	122.72897520204427	6.836363636363636	189.0	183.36363636363635
563240000	1441068444	31.25432565741294	122.7289749714798	6.845454545454546	189.0	183.45454545454547
563240000	1441068445	31.25429310509776	122.72897651219643	6.8545454545454545	189.0	183.54545454545453
563240000	1441068446	31.254262388657736	122.72897951605076	6.863636363636364	189.0	183.63636363636365
563240000	1441068447	31.25423396401041	122.72898367490012	6.872727272727273	189.0	183.72727272727272
563240000	1441068448	31.254208287073304	122.72898868060238	6.881818181818182	189.0	183.8181818181818
563240000	1441068449	31.25418581376396	122.728994225016	6.8909090909090915	189.0	183.90909090909093
563240000	1441068450	31.254167	122.72899999999998	6.9	189.0	184.0
563240000	1441068451	31.254152021259827	122.72900569477348	6.880000000000001	189.0	184.1
563240000	1441068452	31.254139931264884	122.72901098799456	6.86	189.0	184.2
563240000	1441068453	31.254129503297428	122.72901555568095	6.84	189.0	184.3
563240000	1441068454	31.254119510639683	122.72901907385013	6.82	189.0	184.4
563240000	1441068455	31.254108726573925	122.72902121851952	6.800000000000001	189.0	184.5
563240000	1441068456	31.254095924382398	122.72902166570661	6.78	189.0	184.6
563240000	1441068457	31.254079877347294	122.72902009142918	6.76	189.0	184.7
563240000	1441068458	31.254059358750638	122.72901617170571	6.74	189.0	184.8
563240000	1441068459	31.25403314187433	122.7290095825556	6.720000000000001	189.0	184.9
563240000	1441068460	31.253999999999998	122.72899999999998	6.7	189.0	185.0
563240000	1441068461	31.253959188580694	122.7289872648001	6.71	188.9	185.0
563240000	1441068462	31.253911891755962	122.72897187667115	6.72	188.8	185.0
563240000	1441068463	31.25385977583717	122.72895450006563	6.73	188.7	185.0
563240000	1441068464	31.253804507135964	122.72893579943414	6.74	188.6	185.0
563240000	1441068465	31.25374775196436	122.72891643922476	6.75	188.5	185.0
563240000	1441068466	31.253691176634774	122.72889708388293	6.76	188.4	185.0
563240000	1441068467	31.253636447460092	122.72887839785099	6.77	188.3	185.0
563240000	1441068468	31.253585230753593	122.72886104556865	6.78	188.2	185.0
563240000	1441068469	31.25353919282892	122.72884569147315	6.79	188.1	185.0
563240000	1441068470	31.2535	122.728833	6.8	188.0	185.0
563240000	1441068471	31.253468800439897	122.72882346987795	6.81	188.1	185.0
563240000	1441068472	31.253444669757677	122.72881693701403	6.82	188.2	185.0
563240000	1441068473	31.253426165421075	122.7288130716115	6.83	188.3	185.0
563240000	1441068474	31.253411844897663	122.72881154387524	6.84	188.4	185.0
563240000	1441068475	31.253400265654765	122.72881202401109	6.85	188.5	185.0
563240000	1441068476	31.253389985159632	122.72881418222548	6.86	188.6	185.0
563240000	1441068477	31.253379560879424	122.72881768872504	6.87	188.7	185.0
563240000	1441068478	31.25336755028131	122.72882221371643	6.88	188.8	185.0
563240000	1441068479	31.253352510832435	122.728827427406	6.890000000000001	188.9	185.0
563240000	1441068480	31.253332999999987	122.728833	6.9	189.0	185.0
563240000	1441068481	31.253307961846026	122.72883858539674	6.866666666666667	189.11111111111111	185.11111111111111
563240000	1441068482	31.25327788681208	122.72884377226441	6.833333333333334	189.22222222222223	185.2222222222222
563240000	1441068483	31.253243651934604	122.72884813296433	6.8	189.33333333333334	185.33333333333331
563240000	1441068484	31.253206134250114	122.72885123985881	6.766666666666667	189.44444444444443	185.44444444444443
563240000	1441068485	31.253166210795175	122.72885266531117	6.733333333333333	189.55555555555557	185.55555555555557
563240000	1441068486	31.2531247586063	122.72885198168575	6.7	189.66666666666669	185.66666666666669
563240000	1441068487	31.253082654719982	122.72884876134789	6.666666666666666	189.7777777777778	185.7777777777778
563240000	1441068488	31.253040776172526	122.72884257666378	6.633333333333333	189.8888888888889	185.88888888888889
563240000	1441068489	31.253	122.728833	6.6	190.0	186.0
563240000	1441068490	31.25296102442131	122.72881981412878	6.619999999999999	190.1	186.1
563240000	1441068491	31.25292383238786	122.72880364344309	6.64	190.2	186.2
563240000	1441068492	31.252888228034386	122.72878532273964	6.66	190.3	186.3
563240000	1441068493	31.252854015495913	122.72876568681397	6.68	190.4	186.4
563240000	1441068494	31.25282099890791	122.72874557046023	6.699999999999999	190.5	186.5
563240000	1441068495	31.252788982406354	122.72872580847171	6.72	190.6	186.6
563240000	1441068496	31.252757770127705	122.72870723564053	6.74	190.7	186.7
563240000	1441068497	31.252727166208896	122.72869068675804	6.76	190.8	186.8
563240000	1441068498	31.252696974787177	122.72867699661468	6.779999999999999	190.9	186.9
563240000	1441068499	31.252666999999988	122.728667	6.8	191.0	187.0
563240000	1441068500	31.252637074115242	122.7286612517927	6.8	191.0909090909091	187.0909090909091
563240000	1441068501	31.25260714192228	122.72865918723149	6.8	191.1818181818182	187.1818181818182
563240000	1441068502	31.2525771763405	122.72865996164602	6.8	191.27272727272728	187.27272727272728
563240000	1441068503	31.25254715028914	122.72866273036703	6.8	191.36363636363635	187.36363636363635
563240000	1441068504	31.25251703668736	122.72866664872627	6.8	191.45454545454547	187.45454545454547
563240000	1441068505	31.252486808454396	122.72867087205665	6.8	191.54545454545456	187.54545454545453
563240000	1441068506	31.25245643850957	122.72867455569201	6.8	191.63636363636365	187.63636363636365
563240000	1441068507	31.252425899772327	122.72867685496738	6.8	191.72727272727275	187.72727272727275
563240000	1441068508	31.252395165162103	122.72867692521886	6.8	191.8181818181818	187.8181818181818
563240000	1441068509	31.25236420759829	122.7286739217836	6.8	191.90909090909093	187.90909090909093
563240000	1441068510	31.25233299999999	122.728667	6.8	192.00000000000003	188.0
563240000	1441068511	31.252301514071647	122.7286556187602	6.8	192.00000000000003	188.1
563240000	1441068512	31.252269716660194	122.72864045116722	6.8	192.00000000000003	188.2
563240000	1441068513	31.252237573398382	122.72862247387572	6.8	192.00000000000003	188.3
563240000	1441068514	31.252205049919297	122.72860266353916	6.8	192.00000000000003	188.4
563240000	1441068515	31.252172111856453	122.72858199680967	6.8	192.00000000000003	188.5
563240000	1441068516	31.252138724843995	122.7285614503381	6.8	192.00000000000003	188.6
563240000	1441068517	31.252104854516606	122.72854200077396	6.8	192.00000000000003	188.7
563240000	1441068518	31.252070466509622	122.72852462476538	6.8	192.00000000000003	188.8
563240000	1441068519	31.25203552645875	122.728510298959	6.8	192.00000000000003	188.9
563240000	1441068520	31.251999999999992	122.7285	6.8	192.00000000000003	189.0
563240000	1441068521	31.25196387855344	122.7284943620574	6.822222222222222	192.22222222222223	189.0
563240000	1441068522	31.251927256675426	122.72849264940152	6.844444444444444	192.44444444444446	189.0
563240000	1441068523	31.251890254705906	122.72849378382945	6.866666666666666	192.66666666666669	189.0
563240000	1441068524	31.251852992984702	122.72849668713981	6.888888888888888	192.88888888888889	189.0
563240000	1441068525	31.25181559185164	122.728500281133	6.911111111111111	193.11111111111111	189.0
563240000	1441068526	31.25177817164662	122.728503487611	6.933333333333334	193.33333333333334	189.0
563240000	1441068527	31.251740852709656	122.72850522837759	6.955555555555556	193.55555555555554	189.0
563240000	1441068528	31.25170375538081	122.72850442523821	6.977777777777778	193.77777777777777	189.0
563240000	1441068529	31.251667000000005	122.7285	7.0	194.0	189.0
563240000	1441068530	31.25163071691694	122.72849119686039	6.972727272727273	194.0	189.0
563240000	1441068531	31.251595076521504	122.72847854957236	6.945454545454545	194.0	189.0
563240000	1441068532	31.251560259213615	122.72846291427636	6.918181818181818	194.0	189.0
563240000	1441068533	31.251526445393395	122.7284451471113	6.890909090909091	194.0	189.0
563240000	1441068534	31.25149381546125	122.7284261042146	6.863636363636363	194.0	189.0
563240000	1441068535	31.251462549818076	122.72840664172226	6.836363636363637	194.0	189.0
563240000	1441068536	31.251432828865195	122.72838761576891	6.8090909090909095	194.0	189.0
563240000	1441068537	31.251404833004504	122.72836988248801	6.781818181818182	194.0	189.0
563240000	1441068538	31.2513787426383	122.72835429801195	6.754545454545455	194.0	189.0
563240000	1441068539	31.251354738169198	122.7283417184723	6.7272727272727275	194.0	189.0
563240000	1441068540	31.251332999999995	122.72833299999999	6.7	194.0	189.0
563240000	1441068541	31.251313568469843	122.72832867424887	6.7444444444444445	194.0	189.0
563240000	1441068542	31.25129592366324	122.72832797496596	6.788888888888889	194.0	189.0
563240000	1441068543	31.251279405600773	122.72832981142265	6.833333333333333	194.0	189.0
563240000	1441068544	31.251263354302854	122.7283330928914	6.877777777777777	194.0	189.0
563240000	1441068545	31.25124710978992	122.72833672864526	6.9222222222222225	194.0	189.0
563240000	1441068546	31.251230012082583	122.72833962795805	6.966666666666667	194.0	189.0
563240000	1441068547	31.251211401201427	122.72834070010425	7.011111111111111	194.0	189.0
563240000	1441068548	31.25119061716709	122.7283388543593	7.055555555555555	194.0	189.0
563240000	1441068549	31.25116699999999	122.72833299999999	7.1	194.0	189.0
563240000	1441068550	31.2511400929096	122.72832239928121	7.09	193.9	188.9
563240000	1441068551	31.25111025186321	122.72830772636426	7.08	193.8	188.8
563240000	1441068552	31.251078036017763	122.72829000838608	7.069999999999999	193.7	188.7
563240000	1441068553	31.251044004530424	122.72827027248248	7.06	193.6	188.6
563240000	1441068554	31.251008716558882	122.72824954578748	7.05	193.5	188.5
563240000	1441068555	31.250972731261424	122.72822885543337	7.04	193.4	188.4
563240000	1441068556	31.250936607797016	122.72820922855033	7.03	193.3	188.3
563240000	1441068557	31.25090090532524	122.72819169226655	7.02	193.2	188.2
563240000	1441068558	31.250866183006124	122.72817727370825	7.01	193.1	188.1
563240000	1441068559	31.250832999999997	122.728167	7.0	193.0	188.0
563240000	1441068560	31.2508017430395	122.7281615569373	6.9818181818181815	193.0	187.90909090909093
563240000	1441068561	31.25077210914606	122.72816026500453	6.963636363636364	193.0	187.8181818181818
563240000	1441068562	31.25074362291301	122.72816210336002	6.945454545454545	193.0	187.72727272727275
563240000	1441068563	31.25071580893338	122.72816605116347	6.927272727272727	193.0	187.63636363636365
563240000	1441068564	31.250688191800226	122.72817108757586	6.909090909090909	193.0	187.54545454545453
563240000	1441068565	31.250660296106698	122.72817619175929	6.890909090909091	193.0	187.45454545454547
563240000	1441068566	31.250631646446095	122.72818034287701	6.872727272727273	193.0	187.36363636363635
563240000	1441068567	31.250601767411847	122.72818252009334	6.8545454545454545	193.0	187.27272727272728
563240000	1441068568	31.250570183597333	122.72818170257403	6.836363636363636	193.0	187.1818181818182
563240000	1441068569	31.25053641959581	122.72817686948646	6.818181818181818	193.0	187.0909090909091
563240000	1441068570	31.250500000000002	122.728167	6.8	193.0	187.0
563240000	1441068571	31.250460666212586	122.7281514947043	6.825	193.25000000000003	187.0
563240000	1441068572	31.2504190268786	122.72813143986103	6.85	193.5	187.0
563240000	1441068573	31.250375907454078	122.72810834314753	6.875	193.75	187.0
563240000	1441068574	31.250332133395858	122.72808371223798	6.9	194.0	187.0
563240000	1441068575	31.25028853016182	122.72805905480305	6.925	194.25	187.0
563240000	1441068576	31.25024592321098	122.72803587850983	6.95	194.5	187.0
563240000	1441068577	31.25020513800342	122.72801569102192	6.975	194.75	187.0
563240000	1441068578	31.250166999999994	122.72800000000001	7.0	195.0	187.0
563240000	1441068579	31.250132112848615	122.72798990151615	7.0	194.83333333333334	186.91666666666669
563240000	1441068580	31.25010019294358	122.72798484529781	7.0	194.66666666666669	186.83333333333334
563240000	1441068581	31.250070734865115	122.72798386948843	7.0	194.5	186.75
563240000	1441068582	31.250043233192997	122.72798601223333	7.0	194.33333333333334	186.66666666666666
563240000	1441068583	31.25001718250675	122.72799031167942	7.0	194.16666666666669	186.58333333333334
563240000	1441068584	31.249992077385876	122.72799580597483	7.0	194.0	186.5
563240000	1441068585	31.249967412410005	122.7280015332687	7.0	193.83333333333334	186.41666666666666
563240000	1441068586	31.249942682158895	122.72800653171106	7.0	193.66666666666666	186.33333333333334
563240000	1441068587	31.249917381212455	122.72800983945282	7.0	193.5	186.25000000000003
563240000	1441068588	31.249891004150655	122.72801049464591	7.0	193.33333333333334	186.16666666666669
563240000	1441068589	31.249863045553337	122.72800753544344	7.0	193.16666666666666	186.08333333333331
563240000	1441068590	31.24983299999999	122.72800000000001	7.0	193.0	186.0
563240000	1441068591	31.249800519432263	122.72798729060688	7.0	192.88888888888889	185.88888888888889
563240000	1441068592	31.249765885242393	122.7279702660954	7.0	192.77777777777777	185.7777777777778
563240000	1441068593	31.24972953618546	122.72795014943055	7.0	192.66666666666669	185.66666666666669
563240000	1441068594	31.24969191101703	122.7279281635755	7.0	192.55555555555557	185.55555555555557
563240000	1441068595	31.249653448493397	122.72790553149123	7.0	192.44444444444446	185.44444444444443
563240000	1441068596	31.249614587371617	122.72788347613647	7.0	192.33333333333334	185.33333333333331
563240000	1441068597	31.249575766409606	122.72786322046743	7.0	192.22222222222223	185.2222222222222
563240000	1441068598	31.24953742436604	122.72784598743806	7.0	192.11111111111111	185.11111111111111
563240000	1441068599	31.249500000000005	122.727833	7.0	192.00000000000003	185.0
563240000	1441068600	31.249463826315278	122.72782510842045	7.01	191.90000000000003	184.9
563240000	1441068601	31.24942881329336	122.72782167223605	7.02	191.8	184.8
563240000	1441068602	31.249394765159643	122.7278216783025	7.03	191.70000000000002	184.7
563240000	1441068603	31.249361486139236	122.72782411347725	7.04	191.60000000000002	184.6
563240000	1441068604	31.24932878045711	122.72782796461924	7.05	191.5	184.5
563240000	1441068605	31.249296452338264	122.72783221858892	7.06	191.4	184.4
563240000	1441068606	31.249264306007884	122.72783586224803	7.069999999999999	191.3	184.3
563240000	1441068607	31.249232145691224	122.7278378824597	7.08	191.20000000000002	184.2
563240000	1441068608	31.24919977561353	122.7278372660884	7.09	191.1	184.1
563240000	1441068609	31.249166999999996	122.727833	7.1	191.0	184.0
563240000	1441068610	31.249133705185653	122.72782438027656	7.072727272727272	191.0	184.0
563240000	1441068611	31.249100105946503	122.72781193985935	7.045454545454545	191.0	184.0
563240000	1441068612	31.249066499168713	122.72779652090337	7.018181818181818	191.0	184.0
563240000	1441068613	31.24903318173863	122.72777896556222	6.99090909090909	191.0	184.0
563240000	1441068614	31.24900045054291	122.7277601159881	6.963636363636363	191.0	184.0
563240000	1441068615	31.24896860246865	122.72774081433174	6.9363636363636365	191.0	184.0
563240000	1441068616	31.248937934403415	122.72772190274243	6.909090909090909	191.0	184.0
563240000	1441068617	31.248908743235297	122.72770422336822	6.881818181818182	191.0	184.0
563240000	1441068618	31.248881325852757	122.72768861835598	6.8545454545454545	191.0	184.0
563240000	1441068619	31.248855979144654	122.72767592985151	6.827272727272727	191.0	184.0
563240000	1441068620	31.248832999999994	122.72766700000001	6.8	191.0	184.0
563240000	1441068621	31.248812527948783	122.72766235856639	6.811111111111111	190.88888888888889	184.0
563240000	1441068622	31.248794073085016	122.72766128579693	6.822222222222222	190.77777777777777	184.0
563240000	1441068623	31.248776988143486	122.7276627495593	6.833333333333333	190.66666666666669	184.0
563240000	1441068624	31.248760625858747	122.72766571772225	6.844444444444444	190.55555555555557	184.0
563240000	1441068625	31.248744338965388	122.72766915815521	6.855555555555556	190.44444444444446	184.0
563240000	1441068626	31.2487274801981	122.72767203872824	6.866666666666667	190.33333333333334	184.0
563240000	1441068627	31.248709402291624	122.72767332731216	6.877777777777778	190.22222222222223	184.0
563240000	1441068628	31.24868945798074	122.72767199177851	6.888888888888889	190.11111111111111	184.0
563240000	1441068629	31.248666999999998	122.72766700000001	6.9	190.0	184.0
563240000	1441068630	31.24864155231375	122.72765763092998	6.9	190.0	183.9
563240000	1441068631	31.248613323806442	122.72764440783878	6.9	190.0	183.79999999999998
563240000	1441068632	31.24858269459262	122.7276281650754	6.9	190.0	183.7
563240000	1441068633	31.248550044787	122.72760973698809	6.9	190.0	183.6
563240000	1441068634	31.248515754504567	122.727589957924	6.9	190.0	183.49999999999997
563240000	1441068635	31.24848020386085	122.72756966222889	6.9	190.0	183.39999999999998
563240000	1441068636	31.248443772971804	122.72754968424705	6.9	190.0	183.3
563240000	1441068637	31.24840684195396	122.72753085832119	6.9	190.0	183.20000000000002
563240000	1441068638	31.248369790924244	122.72751401879236	6.9	190.0	183.1
563240000	1441068639	31.248332999999995	122.7275	6.9	190.0	183.0
563240000	1441068640	31.248296786276438	122.72748943777513	6.9	189.8	183.1
563240000	1441068641	31.248261214759403	122.7274821739199	6.9	189.60000000000002	183.20000000000002
563240000	1441068642	31.24822628743203	122.72747785173004	6.9	189.40000000000003	183.3
563240000	1441068643	31.248192006277247	122.72747611450187	6.9	189.20000000000002	183.39999999999998
563240000	1441068644	31.24815837327779	122.72747660553239	6.9	189.0	183.49999999999997
563240000	1441068645	31.24812539041624	122.72747896811914	6.9	188.8	183.6
563240000	1441068646	31.248093059675153	122.72748284556033	6.9	188.60000000000002	183.7
563240000	1441068647	31.24806138303705	122.72748788115462	6.9	188.4	183.79999999999998
563240000	1441068648	31.24803036248447	122.72749371820126	6.9	188.2	183.9
563240000	1441068649	31.24799999999999	122.7275	6.9	188.0	184.0
563240000	1441068650	31.247970265250572	122.72750637252759	6.9	188.18181818181822	184.0
563240000	1441068651	31.247940998640267	122.72751249246714	6.9	188.36363636363637	184.0
563240000	1441068652	31.247912008257494	122.72751801917875	6.9	188.54545454545456	184.0
563240000	1441068653	31.24788310219073	122.72752261202281	6.9	188.72727272727275	184.0
563240000	1441068654	31.24785408852847	122.72752593036009	6.9	188.9090909090909	184.0
563240000	1441068655	31.247824775359202	122.72752763355176	6.9	189.0909090909091	184.0
563240000	1441068656	31.24779497077141	122.7275273809594	6.9	189.27272727272728	184.0
563240000	1441068657	31.24776448285345	122.72752483194512	6.9	189.45454545454547	184.0
563240000	1441068658	31.2477331196936	122.72751964587151	6.9	189.63636363636365	184.0
563240000	1441068659	31.247700689379858	122.72751148210182	6.9	189.8181818181818	184.0
563240000	1441068660	31.247667000000007	122.7275	6.9	190.0	184.0
563240000	1441068661	31.247631938554893	122.72748505353843	6.866666666666667	189.7777777777778	184.0
563240000	1441068662	31.247595707699144	122.72746727511992	6.833333333333334	189.55555555555557	184.0
563240000	1441068663	31.247558589000977	122.72744749175389	6.8	189.33333333333334	184.0
563240000	1441068664	31.24752086402903	122.7274265304483	6.766666666666667	189.11111111111114	184.0
563240000	1441068665	31.247482814352434	122.72740521820965	6.733333333333333	188.88888888888889	184.0
563240000	1441068666	31.247444721540823	122.72738438204293	6.7	188.66666666666666	184.0
563240000	1441068667	31.247406867164386	122.72736484895142	6.666666666666666	188.44444444444446	184.0
563240000	1441068668	31.24736953279378	122.72734744593699	6.633333333333333	188.22222222222223	184.0
563240000	1441068669	31.247333000000012	122.72733300000002	6.6	188.0	184.0
563240000	1441068670	31.247297476649923	122.7273221380197	6.619999999999999	188.1	184.0
563240000	1441068671	31.247262875792863	122.72731468639557	6.64	188.2	184.0
563240000	1441068672	31.247229036773472	122.72731027140793	6.66	188.3	184.0
563240000	1441068673	31.24719579893607	122.72730851933783	6.68	188.4	184.0
563240000	1441068674	31.24716300162483	122.727309056467	6.699999999999999	188.5	184.0
563240000	1441068675	31.247130484183756	122.72731150907771	6.72	188.6	184.0
563240000	1441068676	31.24709808595679	122.72731550345279	6.74	188.7	184.0
563240000	1441068677	31.247065646287865	122.7273206658756	6.76	188.8	184.0
563240000	1441068678	31.247033004520937	122.7273266226299	6.779999999999999	188.9	184.0
563240000	1441068679	31.246999999999993	122.72733300000002	6.8	189.0	184.0
563240000	1441068680	31.24696654715478	122.72733943101031	6.809090909090909	189.0	184.0
563240000	1441068681	31.246932860757923	122.72734557564438	6.818181818181818	189.0	184.0
563240000	1441068682	31.2468992306678	122.727351100626	6.827272727272727	189.0	184.0
563240000	1441068683	31.24686594674283	122.72735567267945	6.836363636363636	189.0	184.0
563240000	1441068684	31.246833298841487	122.72735895852965	6.845454545454546	189.0	184.0
563240000	1441068685	31.246801576822268	122.72736062490186	6.8545454545454545	189.0	184.0
563240000	1441068686	31.246771070543623	122.72736033852178	6.863636363636364	189.0	184.0
563240000	1441068687	31.246742069863938	122.72735776611535	6.872727272727273	189.0	184.0
563240000	1441068688	31.24671486464144	122.7273525744088	6.881818181818182	189.0	184.0
563240000	1441068689	31.2466897447342	122.7273444301283	6.8909090909090915	189.0	184.0
563240000	1441068690	31.246667	122.72733300000002	6.9	189.0	184.0
563240000	1441068691	31.246646759793222	122.72731814241595	6.888888888888889	189.11111111111111	184.11111111111111
563240000	1441068692	31.246628511456052	122.72730048243253	6.877777777777778	189.22222222222223	184.22222222222223
563240000	1441068693	31.246611581827736	122.72728083677173	6.866666666666667	189.33333333333334	184.33333333333334
563240000	1441068694	31.246595297747994	122.72726002215542	6.855555555555556	189.44444444444443	184.44444444444446
563240000	1441068695	31.24657898605694	122.72723885530527	6.844444444444444	189.55555555555557	184.55555555555554
563240000	1441068696	31.246561973595202	122.72721815294304	6.833333333333333	189.66666666666669	184.66666666666666
563240000	1441068697	31.24654358720401	122.72719873179048	6.822222222222222	189.7777777777778	184.77777777777777
563240000	1441068698	31.246523153724944	122.7271814085691	6.811111111111111	189.8888888888889	184.88888888888889
563240000	1441068699	31.246499999999997	122.727167	6.8	190.0	185.0
563240000	1441068700	31.246473649116904	122.72715612690503	6.8	190.1	185.0
563240000	1441068701	31.246444409145713	122.72714862651121	6.8	190.2	185.0
563240000	1441068702	31.2464127844017	122.72714414014665	6.8	190.3	185.0
563240000	1441068703	31.246379279199907	122.72714230913932	6.8	190.4	185.0
563240000	1441068704	31.2463443978551	122.72714277481734	6.8	190.5	185.0
563240000	1441068705	31.24630864468203	122.7271451785091	6.8	190.6	185.0
563240000	1441068706	31.246272523995334	122.72714916154348	6.8	190.7	185.0
563240000	1441068707	31.246236540109646	122.7271543652499	6.8	190.8	185.0
563240000	1441068708	31.24620119733962	122.72716043095848	6.8	190.9	185.0
563240000	1441068709	31.246166999999993	122.727167	6.8	191.0	185.0
563240000	1441068710	31.246134318925677	122.72717371152672	6.809090909090909	191.0	185.0
563240000	1441068711	31.246102991032096	122.72718019597455	6.818181818181818	191.0	185.0
563240000	1441068712	31.246072719754842	122.72718608160056	6.827272727272727	191.0	185.0
563240000	1441068713	31.246043208529557	122.72719099666223	6.836363636363636	191.0	185.0
563240000	1441068714	31.246014160791947	122.72719456941735	6.845454545454546	191.0	185.0
563240000	1441068715	31.2459852799777	122.72719642812406	6.8545454545454545	191.0	185.0
563240000	1441068716	31.245956269522473	122.72719620104098	6.863636363636364	191.0	185.0
563240000	1441068717	31.24592683286182	122.72719351642714	6.872727272727273	191.0	185.0
563240000	1441068718	31.245896673431137	122.72718800254208	6.881818181818182	191.0	185.0
563240000	1441068719	31.24586549466559	122.72717928764602	6.8909090909090915	191.0	185.0
563240000	1441068720	31.245833	122.727167	6.9	191.0	185.0
563240000	1441068721	31.245798985599567	122.72715099516307	6.888888888888889	191.0	185.0
563240000	1441068722	31.24576361855245	122.72713203788321	6.877777777777778	191.0	185.0
563240000	1441068723	31.24572715867782	122.72711112020438	6.866666666666667	191.0	185.0
563240000	1441068724	31.245689865795384	122.72708923416889	6.855555555555556	191.0	185.0
563240000	1441068725	31.24565199972551	122.72706737181736	6.844444444444444	191.0	185.0
563240000	1441068726	31.245613820289172	122.72704652518863	6.833333333333333	191.0	185.0
563240000	1441068727	31.245575587307997	122.72702768631969	6.822222222222222	191.0	185.0
563240000	1441068728	31.245537560604124	122.72701184724566	6.811111111111111	191.0	185.0
563240000	1441068729	31.245500000000003	122.72699999999999	6.8	191.0	185.0
563240000	1441068730	31.245463125127845	122.72699281728899	6.79	191.0	185.1
563240000	1441068731	31.245426994858537	122.72698969451656	6.78	191.0	185.20000000000002
563240000	1441068732	31.245391627872216	122.7269897077624	6.77	191.0	185.3
563240000	1441068733	31.24535704284874	122.72699193310785	6.76	191.0	185.4
563240000	1441068734	31.245323258467884	122.72699544663566	6.75	191.0	185.5
563240000	1441068735	31.24529029340949	122.72699932442998	6.74	191.0	185.6
563240000	1441068736	31.245258166353466	122.72700264257627	6.73	191.0	185.7
563240000	1441068737	31.24522689597988	122.72700447716127	6.72	191.0	185.79999999999998
563240000	1441068738	31.245196500968742	122.72700390427288	6.71	191.0	185.9
563240000	1441068739	31.24516700000001	122.72699999999999	6.7	191.0	186.0
563240000	1441068740	31.245138356277348	122.72699211094866	6.7	191.0909090909091	186.0
563240000	1441068741	31.245110311100273	122.72698066578955	6.7	191.1818181818182	186.0
563240000	1441068742	31.245082550292253	122.72696636370878	6.7	191.27272727272728	186.0
563240000	1441068743	31.24505475967683	122.72694990389171	6.7	191.36363636363635	186.0
563240000	1441068744	31.24502662507774	122.72693198552314	6.7	191.45454545454547	186.0
563240000	1441068745	31.244997832319065	122.72691330778721	6.7	191.54545454545456	186.0
563240000	1441068746	31.244968067225205	122.72689456986757	6.7	191.63636363636365	186.0
563240000	1441068747	31.24493701562103	122.72687647094719	6.7	191.72727272727275	186.0
563240000	1441068748	31.244904363331706	122.72685971020837	6.7	191.8181818181818	186.0
563240000	1441068749	31.24486979618277	122.72684498683249	6.7	191.90909090909093	186.0
563240000	1441068750	31.244832999999993	122.726833	6.7	192.00000000000003	186.0
563240000	1441068751	31.244793866797057	122.72682426970275	6.722222222222222	192.00000000000003	186.11111111111111
563240000	1441068752	31.244753113339073	122.72681859918295	6.7444444444444445	192.00000000000003	186.22222222222223
563240000	1441068753	31.244711662578673	122.72681561249554	6.766666666666667	192.00000000000003	186.33333333333334
563240000	1441068754	31.24467043746838	122.72681493369585	6.788888888888889	192.00000000000003	186.44444444444446
563240000	1441068755	31.244630360960535	122.72681618683976	6.811111111111112	192.00000000000003	186.55555555555554
563240000	1441068756	31.244592356007463	122.72681899598402	6.833333333333334	192.00000000000003	186.66666666666666
563240000	1441068757	31.244557345561454	122.7268229851863	6.855555555555556	192.00000000000003	186.77777777777777
563240000	1441068758	31.24452625257483	122.72682777850513	6.877777777777778	192.00000000000003	186.88888888888889
563240000	1441068759	31.2445	122.726833	6.9	192.00000000000003	187.0
563240000	1441068760	31.244479137042923	122.7268382806732	6.890000000000001	191.90000000000003	186.9
563240000	1441068761	31.244462717923888	122.72684327929574	6.88	191.8	186.8
563240000	1441068762	31.244449423116702	122.72684766158059	6.87	191.70000000000002	186.7
563240000	1441068763	31.244437933095277	122.72685109324057	6.86	191.60000000000002	186.6
563240000	1441068764	31.244426928333453	122.72685323998837	6.85	191.5	186.5
563240000	1441068765	31.244415089305082	122.72685376753662	6.84	191.4	186.4
563240000	1441068766	31.24440109648394	122.72685234159813	6.83	191.3	186.3
563240000	1441068767	31.244383630343737	122.7268486278862	6.82	191.20000000000002	186.2
563240000	1441068768	31.24436137135801	122.726842292115	6.81	191.1	186.1
563240000	1441068769	31.244332999999994	122.726833	6.8	191.0	186.0
563240000	1441068770	31.24429764218686	122.72682058775996	6.8	191.1818181818182	186.0
563240000	1441068771	31.244256205612064	122.72680557362025	6.8	191.36363636363635	186.0
563240000	1441068772	31.244210043413307	122.72678864630687	6.8	191.54545454545456	186.0
563240000	1441068773	31.24416050872859	122.72677049454424	6.8	191.72727272727275	186.0
563240000	1441068774	31.244108954696273	122.72675180705468	6.8	191.9090909090909	186.0
563240000	1441068775	31.244056734455086	122.72673327255815	6.8	192.0909090909091	186.0
563240000	1441068776	31.244005201144237	122.72671557977203	6.8	192.27272727272725	186.0
563240000	1441068777	31.243955707903282	122.72669941741121	6.8	192.45454545454547	186.0
563240000	1441068778	31.243909607872162	122.72668547418843	6.8	192.63636363636365	186.0
563240000	1441068779	31.243868254190986	122.72667443881474	6.8	192.8181818181818	186.0
563240000	1441068780	31.243833000000002	122.726667	6.8	193.0	186.0
563240000	1441068781	31.243804751818537	122.72666357151455	6.81	192.8	186.0
563240000	1441068782	31.243782629682492	122.72666346737235	6.82	192.6	186.0
563240000	1441068783	31.24376530700668	122.72666572665022	6.83	192.39999999999998	186.0
563240000	1441068784	31.24375145720574	122.72666938842637	6.84	192.20000000000002	186.0
563240000	1441068785	31.243739753694392	122.72667349177988	6.85	192.00000000000003	186.0
563240000	1441068786	31.24372886988739	122.72667707579014	6.86	191.8	186.0
563240000	1441068787	31.243717479199656	122.72667917953684	6.87	191.6	186.0
563240000	1441068788	31.24370425504605	122.72667884209996	6.88	191.4	186.0
563240000	1441068789	31.243687870841356	122.72667510256028	6.890000000000001	191.20000000000002	186.0
563240000	1441068790	31.243667	122.726667	6.9	191.0	186.0
563240000	1441068791	31.243640692647606	122.72665393126783	6.9	191.11111111111111	186.0
563240000	1441068792	31.243609505756563	122.72663672427122	6.9	191.22222222222223	186.0
563240000	1441068793	31.24357437301123	122.72661656468134	6.9	191.33333333333334	186.0
563240000	1441068794	31.243536228096406	122.72659463816775	6.9	191.44444444444443	186.0
563240000	1441068795	31.24349600469758	122.72657213039771	6.9	191.55555555555557	186.0
563240000	1441068796	31.243454636501085	122.72655022703574	6.9	191.66666666666669	186.0
563240000	1441068797	31.24341305719404	122.72653011374342	6.9	191.7777777777778	186.0
563240000	1441068798	31.243372200464247	122.7265129761795	6.9	191.8888888888889	186.0
563240000	1441068799	31.243333000000003	122.7265	6.9	192.00000000000003	186.0
563240000	1441068800	31.243296180516722	122.72649201698128	6.9	192.00000000000003	186.0
563240000	1441068801	31.243261630837345	122.72648844338872	6.9	192.00000000000003	186.0
563240000	1441068802	31.243229030811246	122.72648834161191	6.9	192.00000000000003	186.0
563240000	1441068803	31.243198060287416	122.72649077404215	6.9	192.00000000000003	186.0
563240000	1441068804	31.24316839911479	122.72649480307233	6.9	192.00000000000003	186.0
563240000	1441068805	31.243139727142246	122.72649949109658	6.9	192.00000000000003	186.0
563240000	1441068806	31.24311172421886	122.72650390051012	6.9	192.00000000000003	186.0
563240000	1441068807	31.243084070193756	122.72650709370937	6.9	192.00000000000003	186.0
563240000	1441068808	31.24305644491616	122.72650813309164	6.9	192.00000000000003	186.0
563240000	1441068809	31.24302852823528	122.72650608105532	6.9	192.00000000000003	186.0
563240000	1441068810	31.24300000000001	122.7265	6.9	192.00000000000003	186.0
563240000	1441068811	31.24297059640999	122.72648927400526	6.9	191.90000000000003	185.9
563240000	1441068812	31.242940279069074	122.72647457386589	6.9	191.8	185.79999999999998
563240000	1441068813	31.242909065932228	122.72645689205453	6.9	191.70000000000002	185.7
563240000	1441068814	31.242876974954772	122.7264372210427	6.9	191.60000000000002	185.6
563240000	1441068815	31.24284402409245	122.72641655330072	6.9	191.5	185.5
563240000	1441068816	31.242810231301604	122.72639588129748	6.9	191.4	185.4
563240000	1441068817	31.242775614539163	122.72637619750056	6.9	191.3	185.3
563240000	1441068818	31.2427401917627	122.72635849437599	6.9	191.20000000000002	185.20000000000002
563240000	1441068819	31.24270398093021	122.72634376438819	6.9	191.1	185.1
563240000	1441068820	31.242667	122.726333	6.9	191.0	185.0
563240000	1441068821	31.242629308795554	122.72632685714463	6.9	191.11111111111111	184.88888888888889
563240000	1441068822	31.242591134600914	122.7263246456433	6.9	191.22222222222223	184.77777777777777
563240000	1441068823	31.24255274656483	122.7263253387906	6.9	191.33333333333334	184.66666666666666
563240000	1441068824	31.24251441383587	122.72632790988271	6.9	191.44444444444443	184.55555555555554
563240000	1441068825	31.242476405562574	122.72633133221753	6.9	191.55555555555557	184.44444444444446
563240000	1441068826	31.242438990893604	122.72633457909467	6.9	191.66666666666669	184.33333333333334
563240000	1441068827	31.242402438977656	122.72633662381536	6.9	191.7777777777778	184.22222222222223
563240000	1441068828	31.24236701896354	122.72633643968238	6.9	191.8888888888889	184.11111111111111
563240000	1441068829	31.242333000000006	122.726333	6.9	192.00000000000003	184.0
563240000	1441068830	31.242300554888974	122.72632556382698	6.8909090909090915	191.8181818181818	184.0
563240000	1441068831	31.242269471046153	122.72631453323602	6.881818181818182	191.63636363636365	184.0
563240000	1441068832	31.2422394395407	122.72630059605223	6.872727272727273	191.45454545454547	184.0
563240000	1441068833	31.24221015144175	122.72628444009985	6.863636363636364	191.27272727272728	184.0
563240000	1441068834	31.242181297818693	122.72626675320231	6.8545454545454545	191.09090909090912	184.0
563240000	1441068835	31.242152569741158	122.72624822318237	6.845454545454546	190.9090909090909	184.0
563240000	1441068836	31.24212365827917	122.7262295378622	6.836363636363636	190.72727272727275	184.0
563240000	1441068837	31.24209425450314	122.72621138506332	6.827272727272727	190.54545454545456	184.0
563240000	1441068838	31.242064049483822	122.72619445260666	6.818181818181818	190.36363636363637	184.0
563240000	1441068839	31.24203273429233	122.72617942831243	6.809090909090909	190.18181818181822	184.0
563240000	1441068840	31.242000000000004	122.726167	6.8	190.0	184.0
563240000	1441068841	31.241965678036138	122.72615768567188	6.79	190.0	184.0
563240000	1441068842	31.241930161261166	122.72615132406628	6.78	190.0	184.0
563240000	1441068843	31.24189398289317	122.72614758410549	6.77	190.0	184.0
563240000	1441068844	31.24185767614997	122.72614613471214	6.76	190.0	184.0
563240000	1441068845	31.24182177424928	122.72614664480929	6.75	190.0	184.0
563240000	1441068846	31.241786810408747	122.7261487833205	6.74	190.0	184.0
563240000	1441068847	31.241753317845927	122.72615221916996	6.73	190.0	184.0
563240000	1441068848	31.241721829778424	122.7261566212826	6.72	190.0	184.0
563240000	1441068849	31.241692879423905	122.72616165858388	6.71	190.0	184.0
563240000	1441068850	31.241666999999993	122.726167	6.7	190.0	184.0
563240000	1441068851	31.24164450489179	122.72617230467597	6.7	189.8888888888889	184.0
563240000	1441068852	31.241624828153885	122.72617719263012	6.7	189.7777777777778	184.0
563240000	1441068853	31.241607184008206	122.7261812740992	6.7	189.66666666666669	184.0
563240000	1441068854	31.24159078667676	122.72618415932004	6.7	189.55555555555557	184.0
563240000	1441068855	31.241574850381546	122.7261854585295	6.7	189.44444444444443	184.0
563240000	1441068856	31.241558589344493	122.7261847819646	6.7	189.33333333333334	184.0
563240000	1441068857	31.241541217787454	122.72618173986272	6.7	189.22222222222223	184.0
563240000	1441068858	31.241521949932146	122.72617594246165	6.7	189.11111111111111	184.0
563240000	1441068859	31.2415	122.726167	6.7	189.0	184.0
563240000	1441068860	31.24147478909701	122.72615470386788	6.67	189.0	184.0
563240000	1441068861	31.241446565868376	122.72613957005748	6.640000000000001	189.0	184.0
563240000	1441068862	31.241415785844243	122.7261222957111	6.61	189.0	184.0
563240000	1441068863	31.241382904554964	122.72610357797002	6.58	189.0	184.0
563240000	1441068864	31.241348377531303	122.72608411397465	6.550000000000001	189.0	184.0
563240000	1441068865	31.24131266030434	122.726064600864	6.5200000000000005	189.0	184.0
563240000	1441068866	31.241276208405615	122.72604573577574	6.49	189.0	184.0
563240000	1441068867	31.241239477367078	122.72602821584601	6.46	189.0	184.0
563240000	1441068868	31.241202922721026	122.72601273820965	6.430000000000001	189.0	184.0
563240000	1441068869	31.241167000000004	122.72600000000001	6.4	189.0	184.0
563240000	1441068870	31.241132054990896	122.7259905216937	6.41	189.0	184.0
563240000	1441068871	31.24109799449745	122.72598411714459	6.42	189.0	184.0
563240000	1441068872	31.241064615577308	122.72598042355149	6.430000000000001	189.0	184.0
563240000	1441068873	31.241031715287914	122.725979078114	6.44	189.0	184.0
563240000	1441068874	31.24099909068653	122.7259797180322	6.45	189.0	184.0
563240000	1441068875	31.240966538830317	122.72598198050686	6.46	189.0	184.0
563240000	1441068876	31.240933856776437	122.7259855027391	6.47	189.0	184.0
563240000	1441068877	31.240900841581983	122.72598992193059	6.48	189.0	184.0
563240000	1441068878	31.240867290304106	122.72599487528336	6.49	189.0	184.0
563240000	1441068879	31.240832999999995	122.72600000000001	6.5	189.0	184.0
563240000	1441068880	31.240797825826302	122.72600494155171	6.511111111111111	189.0	184.0
563240000	1441068881	31.24076185533728	122.7260093784829	6.522222222222222	189.0	184.0
563240000	1441068882	31.240725234186716	122.72601299760673	6.533333333333333	189.0	184.0
563240000	1441068883	31.240688108028362	122.72601548573692	6.544444444444444	189.0	184.0
563240000	1441068884	31.240650622515982	122.72601652968771	6.555555555555555	189.0	184.0
563240000	1441068885	31.24061292330333	122.72601581627389	6.566666666666666	189.0	184.0
563240000	1441068886	31.240575156044088	122.7260130323107	6.5777777777777775	189.0	184.0
563240000	1441068887	31.240537466391853	122.726007864614	6.588888888888889	189.0	184.0
563240000	1441068888	31.2405	122.72600000000001	6.6	189.0	184.0
563240000	1441068889	31.24046291960534	122.72598926584007	6.581818181818181	189.0	184.0909090909091
563240000	1441068890	31.240426456278865	122.72597605172398	6.5636363636363635	189.0	184.1818181818182
563240000	1441068891	31.240390858175278	122.72596088779521	6.545454545454545	189.0	184.27272727272728
563240000	1441068892	31.240356373449405	122.72594430419626	6.527272727272727	189.0	184.36363636363637
563240000	1441068893	31.24032325025626	122.7259268310685	6.509090909090909	189.0	184.45454545454544
563240000	1441068894	31.24029173675111	122.72590899855237	6.490909090909091	189.0	184.54545454545456
563240000	1441068895	31.240262081089547	122.7258913367873	6.472727272727273	189.0	184.63636363636363
563240000	1441068896	31.24023453142742	122.72587437591191	6.454545454545455	189.0	184.72727272727272
563240000	1441068897	31.240209335920856	122.72585864606407	6.4363636363636365	189.0	184.8181818181818
563240000	1441068898	31.240186742726202	122.72584467738113	6.418181818181819	189.0	184.9090909090909
563240000	1441068899	31.240166999999996	122.72583299999998	6.4	189.0	185.0
563240000	1441068900	31.24015019892393	122.7258240130325	6.409090909090909	189.0909090909091	185.0
563240000	1441068901	31.240135802779868	122.72581759149121	6.418181818181819	189.1818181818182	185.0
563240000	1441068902	31.240123117874564	122.72581347936463	6.427272727272728	189.27272727272728	185.0
563240000	1441068903	31.240111450514625	122.72581142064169	6.4363636363636365	189.36363636363635	185.0
563240000	1441068904	31.24010010700651	122.72581115931175	6.445454545454545	189.45454545454547	185.0
563240000	1441068905	31.24008839365656	122.72581243936432	6.454545454545455	189.54545454545456	185.0
563240000	1441068906	31.240075616771115	122.72581500478901	6.463636363636364	189.63636363636365	185.0
563240000	1441068907	31.240061082656467	122.72581859957542	6.472727272727273	189.72727272727275	185.0
563240000	1441068908	31.240044097618863	122.72582296771307	6.4818181818181815	189.8181818181818	185.0
563240000	1441068909	31.24002396796462	122.72582785319146	6.490909090909091	189.90909090909093	185.0
563240000	1441068910	31.23999999999999	122.72583299999998	6.5	190.0	185.0
563240000	1441068911	31.23997173308359	122.72583813040028	6.477777777777778	190.11111111111111	185.0
563240000	1441068912	31.23993963878303	122.72584287974293	6.455555555555556	190.22222222222223	185.0
563240000	1441068913	31.23990442171826	122.72584686165136	6.433333333333334	190.33333333333334	185.0
563240000	1441068914	31.239866786509253	122.7258496897498	6.411111111111111	190.44444444444446	185.0
563240000	1441068915	31.239827437776043	122.72585097766338	6.388888888888888	190.55555555555557	185.0
563240000	1441068916	31.239787080138644	122.72585033901812	6.366666666666666	190.66666666666669	185.0
563240000	1441068917	31.239746418216992	122.72584738744078	6.344444444444444	190.77777777777777	185.0
563240000	1441068918	31.239706156630906	122.72584173655878	6.322222222222222	190.88888888888889	185.0
563240000	1441068919	31.23966700000001	122.72583299999998	6.3	191.0	185.0
563240000	1441068920	31.239629494721115	122.72582096747256	6.32	191.0	185.0
563240000	1441068921	31.23959355430079	122.72580613300427	6.34	191.0	185.0
563240000	1441068922	31.239558934023137	122.72578916670177	6.359999999999999	191.0	185.0
563240000	1441068923	31.239525389172464	122.72577073867072	6.38	191.0	185.0
563240000	1441068924	31.23949267503341	122.72575151901593	6.4	191.0	185.0
563240000	1441068925	31.239460546890957	122.72573217784137	6.42	191.0	185.0
563240000	1441068926	31.239428760030485	122.7257133852503	6.4399999999999995	191.0	185.0
563240000	1441068927	31.23939706973773	122.7256958113453	6.46	191.0	185.0
563240000	1441068928	31.23936523129879	122.72568012622817	6.48	191.0	185.0
563240000	1441068929	31.239333	122.72566700000002	6.5	191.0	185.0
563240000	1441068930	31.23930021937817	122.72565694036676	6.490909090909091	191.0909090909091	185.0
563240000	1441068931	31.239267085971417	122.72564980545633	6.4818181818181815	191.1818181818182	185.0
563240000	1441068932	31.239233884567973	122.72564529100254	6.472727272727273	191.27272727272728	185.0
563240000	1441068933	31.239200899955822	122.72564309273943	6.463636363636364	191.36363636363635	185.0
563240000	1441068934	31.239168416922833	122.72564290640156	6.454545454545455	191.45454545454547	185.0
563240000	1441068935	31.239136720256774	122.72564442772392	6.445454545454545	191.54545454545456	185.0
563240000	1441068936	31.239106094745345	122.72564735244204	6.4363636363636365	191.63636363636365	185.0
563240000	1441068937	31.239076825176245	122.7256513762919	6.427272727272728	191.72727272727275	185.0
563240000	1441068938	31.23904919633715	122.72565619501009	6.418181818181819	191.8181818181818	185.0
563240000	1441068939	31.239023493015804	122.72566150433363	6.409090909090909	191.90909090909093	185.0
563240000	1441068940	31.239000000000004	122.72566700000002	6.4	192.00000000000003	185.0
563240000	1441068941	31.23897886213709	122.72567236726263	6.411111111111111	192.00000000000003	185.0
563240000	1441068942	31.23895966451256	122.72567724943681	6.4222222222222225	192.00000000000003	185.0
563240000	1441068943	31.238941852271484	122.72568127935355	6.433333333333334	192.00000000000003	185.0
563240000	1441068944	31.238924870558947	122.72568408984388	6.444444444444445	192.00000000000003	185.0
563240000	1441068945	31.238908164520055	122.725685313739	6.455555555555556	192.00000000000003	185.0
563240000	1441068946	31.238891179299834	122.72568458387028	6.466666666666667	192.00000000000003	185.0
563240000	1441068947	31.23887336004325	122.72568153306936	6.477777777777778	192.00000000000003	185.0
563240000	1441068948	31.23885415189512	122.72567579416837	6.488888888888889	192.00000000000003	185.0
563240000	1441068949	31.238833000000007	122.72566700000002	6.5	192.00000000000003	185.0
563240000	1441068950	31.238809489732677	122.72565496100373	6.5	192.00000000000003	185.09090909090907
563240000	1441068951	31.2387837673898	122.72564019804267	6.5	192.00000000000003	185.1818181818182
563240000	1441068952	31.238756119498586	122.72562340958552	6.5	192.00000000000003	185.27272727272728
563240000	1441068953	31.238726832586504	122.72560529410016	6.5	192.00000000000003	185.36363636363635
563240000	1441068954	31.238696193181344	122.72558655005358	6.5	192.00000000000003	185.45454545454547
563240000	1441068955	31.23866448781129	122.72556787591176	6.5	192.00000000000003	185.54545454545453
563240000	1441068956	31.238632003004938	122.72554997013947	6.5	192.00000000000003	185.63636363636365
563240000	1441068957	31.238599025291265	122.72553353120034	6.5	192.00000000000003	185.72727272727272
563240000	1441068958	31.23856584119953	122.72551925755675	6.5	192.00000000000003	185.8181818181818
563240000	1441068959	31.23853273725923	122.72550784766993	6.5	192.00000000000003	185.90909090909093
563240000	1441068960	31.238499999999988	122.7255	6.5	192.00000000000003	186.0
563240000	1441068961	31.238467827120004	122.7254961418994	6.5	192.00000000000003	185.9
563240000	1441068962	31.238436060992164	122.72549561629413	6.5	192.00000000000003	185.79999999999998
563240000	1441068963	31.238404455157777	122.72549749500459	6.5	192.00000000000003	185.7
563240000	1441068964	31.238372763158043	122.72550084985258	6.5	192.00000000000003	185.6
563240000	1441068965	31.238340738534152	122.72550475266097	6.5	192.00000000000003	185.5
563240000	1441068966	31.238308134827438	122.72550827525396	6.5	192.00000000000003	185.4
563240000	1441068967	31.23827470557928	122.72551048945687	6.5	192.00000000000003	185.3
563240000	1441068968	31.23824020433113	122.72551046709647	6.5	192.00000000000003	185.20000000000002
563240000	1441068969	31.238204384624346	122.72550728000088	6.5	192.00000000000003	185.1
563240000	1441068970	31.238166999999986	122.7255	6.5	192.00000000000003	185.0
563240000	1441068971	31.23812795975817	122.72548802244927	6.488888888888889	192.11111111111111	185.0
563240000	1441068972	31.2380877962367	122.72547203680004	6.477777777777778	192.22222222222223	185.0
563240000	1441068973	31.238047197533007	122.72545305602594	6.466666666666667	192.33333333333334	185.0
563240000	1441068974	31.238006851744867	122.72543209309838	6.455555555555556	192.44444444444446	185.0
563240000	1441068975	31.23796744697052	122.72541016098657	6.444444444444445	192.55555555555557	185.0
563240000	1441068976	31.237929671308923	122.72538827265726	6.433333333333334	192.66666666666669	185.0
563240000	1441068977	31.23789421285971	122.725367441075	6.4222222222222225	192.77777777777777	185.0
563240000	1441068978	31.23786175972315	122.72534867920228	6.411111111111111	192.88888888888889	185.0
563240000	1441068979	31.237833	122.72533300000002	6.4	193.0	185.0
563240000	1441068980	31.23780838886871	122.72532118082168	6.390000000000001	192.9	185.1
563240000	1441068981	31.23778744981712	122.72531305659541	6.38	192.8	185.20000000000002
563240000	1441068982	31.23776947341006	122.72530822664432	6.37	192.7	185.3
563240000	1441068983	31.23775375021196	122.72530629029268	6.36	192.6	185.4
563240000	1441068984	31.23773957078703	122.72530684686552	6.35	192.5	185.5
563240000	1441068985	31.237726225699323	122.72530949568845	6.34	192.4	185.6
563240000	1441068986	31.237713005512838	122.72531383608734	6.33	192.3	185.7
563240000	1441068987	31.237699200791454	122.7253194673882	6.32	192.20000000000002	185.79999999999998
563240000	1441068988	31.237684102099188	122.72532598891708	6.31	192.10000000000002	185.9
563240000	1441068989	31.237666999999995	122.72533300000002	6.3	192.00000000000003	186.0
563240000	1441068990	31.23764732724173	122.72534010383981	6.3	192.0909090909091	186.0
563240000	1441068991	31.23762508530734	122.72534691914647	6.3	192.18181818181822	186.0
563240000	1441068992	31.237600417863632	122.72535306850719	6.3	192.27272727272728	186.0
563240000	1441068993	31.237573468577462	122.72535817450962	6.3	192.36363636363637	186.0
563240000	1441068994	31.237544381115733	122.72536185974205	6.3	192.45454545454547	186.0
563240000	1441068995	31.2375132991454	122.7253637467934	6.3	192.54545454545456	186.0
563240000	1441068996	31.237480366333287	122.72536345825336	6.3	192.63636363636365	186.0
563240000	1441068997	31.237445726346213	122.72536061671238	6.3	192.72727272727272	186.0
563240000	1441068998	31.237409522850786	122.72535484476164	6.3	192.8181818181818	186.0
563240000	1441068999	31.237371899513352	122.72534576499321	6.3	192.90909090909093	186.0
563240000	1441069000	31.237333	122.72533300000002	6.3	193.0	186.0
563240000	1441069001	31.23729298144998	122.72531639518245	6.3125	193.0	186.0
563240000	1441069002	31.23725205489716	122.72529668716736	6.325	193.0	186.0
563240000	1441069003	31.237210444849396	122.72527483538693	6.3375	193.0	186.0
563240000	1441069004	31.237168375814992	122.72525179927148	6.35	193.0	186.0
563240000	1441069005	31.237126072302896	122.72522853824945	6.3625	193.0	186.0
563240000	1441069006	31.23708375882274	122.72520601174742	6.375	193.0	186.0
563240000	1441069007	31.237041659884834	122.72518517919002	6.3875	193.0	186.0
563240000	1441069008	31.23699999999999	122.725167	6.4	193.0	186.0
563240000	1441069009	31.236958974005162	122.72515222574415	6.404545454545455	193.0	185.95454545454547
563240000	1441069010	31.236918658039937	122.72514077657186	6.409090909090909	193.0	185.90909090909093
563240000	1441069011	31.23687909856928	122.7251323647788	6.413636363636364	193.0	185.86363636363637
563240000	1441069012	31.23684034205784	122.72512670266119	6.418181818181819	193.0	185.8181818181818
563240000	1441069013	31.23680243497001	122.72512350251594	6.422727272727273	193.0	185.77272727272728
563240000	1441069014	31.23676542377004	122.72512247664055	6.427272727272728	193.0	185.72727272727272
563240000	1441069015	31.236729354922055	122.72512333733299	6.431818181818182	193.0	185.6818181818182
563240000	1441069016	31.23669427489006	122.7251257968919	6.4363636363636365	193.0	185.63636363636365
[truncated: 7,473 more rows]
