# Supplementary material for: Maritime traffic congestion identification and ship trajectory prediction using temporal graph convolutional networks
Source: PLoS One. 2026 Mar 9;21(3):e0342781. doi: 10.1371/journal.pone.0342781 (PMC12970927; doi:10.1371/journal.pone.0342781)
Supplement: S1 File — (ZIP) [file pone.0342781.s001.zip › data/interpolation/shipid_565204000_processed.csv]

shipid	lasttime	lat	lon	sog	cog	hdg
565204000	1441068325	30.90020700000001	122.81542499999999	11.3	325.3	332.0
565204000	1441068326	30.90024759920693	122.81539281752521	11.280000000000001	325.21000000000004	332.0
565204000	1441068327	30.90028916495367	122.81535966440806	11.26	325.12	332.0
565204000	1441068328	30.900331576520315	122.81532565317839	11.24	325.03	332.0
565204000	1441068329	30.90037471318714	122.81529089636638	11.22	324.94	332.0
565204000	1441068330	30.90041845423449	122.81525550650255	11.2	324.85	332.0
565204000	1441068331	30.900462678942837	122.81521959611777	11.18	324.76	332.0
565204000	1441068332	30.900507266592776	122.81518327774332	11.16	324.67	332.0
565204000	1441068333	30.90055209646502	122.81514666391081	11.14	324.58	332.0
565204000	1441068334	30.900597047840435	122.81510986715222	11.12	324.48999999999995	332.0
565204000	1441068335	30.900641999999998	122.815073	11.1	324.4	332.0
565204000	1441068336	30.90068683222481	122.81503617498696	11.118181818181817	324.40909090909093	332.0909090909091
565204000	1441068337	30.900731423796152	122.81499950464624	11.136363636363637	324.4181818181818	332.1818181818182
565204000	1441068338	30.90077565399537	122.81496310151148	11.154545454545454	324.42727272727274	332.2727272727273
565204000	1441068339	30.900819402104	122.81492707811665	11.172727272727272	324.43636363636364	332.3636363636364
565204000	1441068340	30.900862547403662	122.8148915469961	11.190909090909091	324.44545454545454	332.45454545454544
565204000	1441068341	30.900904969176114	122.81485662068452	11.209090909090909	324.45454545454544	332.54545454545456
565204000	1441068342	30.900946546703274	122.814822411717	11.227272727272728	324.4636363636364	332.6363636363636
565204000	1441068343	30.90098715926708	122.81478903262895	11.245454545454546	324.47272727272724	332.72727272727275
565204000	1441068344	30.90102668614966	122.81475659595604	11.263636363636364	324.4818181818182	332.8181818181818
565204000	1441068345	30.901065006633218	122.81472521423433	11.281818181818183	324.4909090909091	332.9090909090909
565204000	1441068346	30.901102000000005	122.81469500000001	11.3	324.5	333.0
565204000	1441068347	30.90113766446035	122.81466596678136	11.28888888888889	324.52222222222224	333.1111111111111
565204000	1441068348	30.901172473936185	122.81463773207332	11.277777777777779	324.5444444444445	333.22222222222223
565204000	1441068349	30.901207021277003	122.81460981436115	11.266666666666667	324.56666666666666	333.3333333333333
565204000	1441068350	30.90124189933181	122.81458173212881	11.255555555555556	324.5888888888889	333.44444444444446
565204000	1441068351	30.901277700949226	122.81455300385889	11.244444444444444	324.61111111111114	333.55555555555554
565204000	1441068352	30.90131501897737	122.81452314803242	11.233333333333333	324.6333333333334	333.6666666666667
565204000	1441068353	30.90135444626391	122.81449168312894	11.222222222222221	324.65555555555557	333.77777777777777
565204000	1441068354	30.901396575655948	122.81445812762618	11.21111111111111	324.67777777777775	333.88888888888886
565204000	1441068355	30.901442	122.814422	11.2	324.7	334.0
565204000	1441068356	30.901491072208202	122.81438301124189	11.2	324.9	334.1111111111111
565204000	1441068357	30.901543185457875	122.81434164241458	11.2	325.09999999999997	334.22222222222223
565204000	1441068358	30.901597492993314	122.81429856710078	11.2	325.3	334.3333333333333
565204000	1441068359	30.90165314805966	122.81425445888594	11.2	325.5	334.4444444444444
565204000	1441068360	30.901709303902937	122.81420999135854	11.2	325.7	334.5555555555556
565204000	1441068361	30.90176511377019	122.8141658381101	11.2	325.9	334.6666666666667
565204000	1441068362	30.901819730909377	122.81412267273528	11.2	326.1	334.7777777777778
565204000	1441068363	30.90187230856939	122.81408116883178	11.2	326.3	334.8888888888889
565204000	1441068364	30.901921999999995	122.814042	11.2	326.5	335.0
565204000	1441068365	30.901968192564997	122.81400565591002	11.2	326.65999999999997	335.1
565204000	1441068366	30.902011210081806	122.81397189050134	11.2	326.82000000000005	335.2
565204000	1441068367	30.902051610480626	122.81394027377881	11.2	326.98	335.3
565204000	1441068368	30.902089951691078	122.81391037574555	11.2	327.14	335.4
565204000	1441068369	30.902126791642306	122.81388176640291	11.2	327.3	335.5
565204000	1441068370	30.902162688262997	122.81385401575086	11.2	327.46000000000004	335.6
565204000	1441068371	30.902198199481425	122.81382669378792	11.2	327.62	335.70000000000005
565204000	1441068372	30.902233883225456	122.81379937051135	11.2	327.78000000000003	335.8
565204000	1441068373	30.902270297422625	122.81377161591716	11.2	327.94000000000005	335.90000000000003
565204000	1441068374	30.902307999999998	122.81374300000002	11.2	328.1	336.0
565204000	1441068375	30.902347420913987	122.81371319388337	11.19090909090909	328.15454545454554	336.0909090909091
565204000	1441068376	30.902388478239406	122.81368227321066	11.181818181818182	328.20909090909095	336.1818181818182
565204000	1441068377	30.902430962080885	122.81365041475573	11.172727272727272	328.2636363636364	336.2727272727273
565204000	1441068378	30.902474662543174	122.81361779529291	11.163636363636362	328.31818181818187	336.3636363636364
565204000	1441068379	30.902519369731216	122.81358459159713	11.154545454545454	328.37272727272733	336.45454545454544
565204000	1441068380	30.902564873750116	122.81355098044385	11.145454545454545	328.42727272727274	336.54545454545456
565204000	1441068381	30.902610964705204	122.81351713860919	11.136363636363637	328.4818181818182	336.6363636363636
565204000	1441068382	30.902657432701943	122.81348324286981	11.127272727272727	328.53636363636366	336.72727272727275
565204000	1441068383	30.902704067846045	122.81344947000305	11.118181818181817	328.5909090909091	336.8181818181818
565204000	1441068384	30.90275066024337	122.81341599678692	11.10909090909091	328.6454545454545	336.9090909090909
565204000	1441068385	30.902797000000003	122.81338300000002	11.1	328.7	337.0
565204000	1441068386	30.902842923896497	122.8133506132944	11.11	328.91	337.0
565204000	1441068387	30.902888455410718	122.81331879781396	11.12	329.12000000000006	337.0
565204000	1441068388	30.902933664694825	122.81328747157511	11.129999999999999	329.33000000000004	337.0
565204000	1441068389	30.90297862190083	122.8132565525941	11.139999999999999	329.54	337.0
565204000	1441068390	30.90302339718067	122.8132259588869	11.149999999999999	329.75	337.0
565204000	1441068391	30.90306806068623	122.81319560846926	11.16	329.96000000000004	337.0
565204000	1441068392	30.903112682569287	122.81316541935661	11.17	330.17	337.0
565204000	1441068393	30.903157332981515	122.81313530956423	11.18	330.38	337.0
565204000	1441068394	30.903202082074582	122.81310519710709	11.19	330.59000000000003	337.0
565204000	1441068395	30.90324699999999	122.81307499999998	11.2	330.8	337.0
565204000	1441068396	30.903292134141804	122.81304465819798	11.2	330.8272727272727	337.0909090909091
565204000	1441068397	30.903337440814294	122.81301419941816	11.2	330.8545454545455	337.1818181818182
565204000	1441068398	30.90338285356435	122.81298367331843	11.2	330.88181818181823	337.27272727272725
565204000	1441068399	30.90342830593889	122.81295312955673	11.2	330.90909090909093	337.3636363636364
565204000	1441068400	30.90347373148493	122.81292261779127	11.2	330.9363636363637	337.45454545454544
565204000	1441068401	30.9035190637495	122.81289218768039	11.2	330.9636363636364	337.54545454545456
565204000	1441068402	30.903564236279674	122.81286188888265	11.2	330.99090909090916	337.6363636363636
565204000	1441068403	30.903609182622617	122.81283177105678	11.2	331.01818181818186	337.7272727272727
565204000	1441068404	30.903653836325482	122.81280188386164	11.2	331.04545454545456	337.8181818181818
565204000	1441068405	30.903698130935513	122.81277227695631	11.2	331.0727272727273	337.9090909090909
565204000	1441068406	30.903741999999998	122.812743	11.2	331.1	338.0
565204000	1441068407	30.903785432337415	122.81271406897754	11.2	330.91111111111115	338.0
565204000	1441068408	30.90382863785102	122.81268536517534	11.2	330.72222222222223	338.0
565204000	1441068409	30.903871881715066	122.81265673620469	11.2	330.53333333333336	338.0
565204000	1441068410	30.90391542910371	122.81262802967626	11.2	330.34444444444443	338.0
565204000	1441068411	30.903959545190926	122.81259909320022	11.2	330.15555555555557	338.0
565204000	1441068412	30.904004495150552	122.812569774386	11.2	329.96666666666664	338.0
565204000	1441068413	30.904050544156267	122.81253992084254	11.2	329.77777777777777	338.0
565204000	1441068414	30.904097957381637	122.81250938017803	11.2	329.58888888888885	338.0
565204000	1441068415	30.904147000000005	122.812478	11.2	329.4	338.0
565204000	1441068416	30.904197796635998	122.8124457093203	11.177777777777777	329.58888888888885	337.88888888888886
565204000	1441068417	30.904249909720047	122.81241276277107	11.155555555555555	329.77777777777777	337.77777777777777
565204000	1441068418	30.90430276113428	122.81237949639073	11.133333333333333	329.96666666666664	337.6666666666667
565204000	1441068419	30.904355772761228	122.81234624621929	11.11111111111111	330.15555555555557	337.55555555555554
565204000	1441068420	30.904408366483757	122.81231334829822	11.088888888888889	330.34444444444443	337.44444444444446
565204000	1441068421	30.904459964185154	122.81228113867058	11.066666666666666	330.53333333333336	337.3333333333333
565204000	1441068422	30.90450998774898	122.81224995338088	11.044444444444444	330.72222222222223	337.22222222222223
565204000	1441068423	30.904557859059185	122.81222012847499	11.022222222222222	330.91111111111115	337.1111111111111
565204000	1441068424	30.904602999999994	122.81219200000001	11.0	331.1	337.0
565204000	1441068425	30.904645027042818	122.81216578555154	11.00909090909091	331.05454545454546	337.0
565204000	1441068426	30.904684335006866	122.81214122891491	11.018181818181818	331.0090909090909	337.0
565204000	1441068427	30.904721513297986	122.8121179554216	11.027272727272727	330.9636363636364	337.0
565204000	1441068428	30.90475715132166	122.81209559040164	11.036363636363637	330.91818181818184	337.0
565204000	1441068429	30.904791838483096	122.8120737591839	11.045454545454545	330.87272727272733	337.0
565204000	1441068430	30.904826164187185	122.81205208709612	11.054545454545455	330.8272727272727	337.0
565204000	1441068431	30.904860717838563	122.81203019946496	11.063636363636363	330.7818181818182	337.0
565204000	1441068432	30.904896088841614	122.81200772161594	11.072727272727272	330.7363636363637	337.0
565204000	1441068433	30.90493286660042	122.81198427887352	11.081818181818182	330.69090909090914	337.0
565204000	1441068434	30.90497164051873	122.81195949656093	11.09090909090909	330.6454545454546	337.0
565204000	1441068435	30.905013000000004	122.81193300000001	11.1	330.6	337.0
565204000	1441068436	30.905057343484966	122.81190453604417	11.1	330.5636363636364	336.8181818181818
565204000	1441068437	30.905104305564944	122.81187433767835	11.1	330.52727272727276	336.6363636363636
565204000	1441068438	30.90515332986918	122.81184275942137	11.1	330.4909090909091	336.45454545454544
565204000	1441068439	30.905203860027246	122.81181015579331	11.1	330.4545454545455	336.2727272727273
565204000	1441068440	30.905255339669026	122.8117768813157	11.1	330.41818181818184	336.0909090909091
565204000	1441068441	30.90530721242478	122.81174329051142	11.1	330.3818181818182	335.90909090909093
565204000	1441068442	30.90535892192519	122.81170973790498	11.1	330.3454545454545	335.72727272727275
565204000	1441068443	30.905409911801303	122.81167657802239	11.1	330.3090909090909	335.54545454545456
565204000	1441068444	30.90545962568455	122.81164416539117	11.1	330.27272727272725	335.36363636363643
565204000	1441068445	30.905507507206732	122.81161285454027	11.1	330.2363636363636	335.1818181818182
565204000	1441068446	30.905552999999998	122.811583	11.1	330.2	335.0
565204000	1441068447	30.905595746405133	122.81155482551924	11.1	330.1555555555555	334.8888888888889
565204000	1441068448	30.905636183596368	122.81152803171652	11.1	330.1111111111111	334.7777777777778
565204000	1441068449	30.905674947455847	122.81150218842637	11.1	330.0666666666666	334.6666666666667
565204000	1441068450	30.905712673865363	122.81147686548178	11.1	330.02222222222224	334.5555555555556
565204000	1441068451	30.90574999870631	122.81145163271434	11.1	329.97777777777776	334.4444444444444
565204000	1441068452	30.905787557859767	122.81142605995426	11.1	329.93333333333334	334.3333333333333
565204000	1441068453	30.90582598720638	122.81139971703045	11.1	329.88888888888886	334.22222222222223
565204000	1441068454	30.905865922626507	122.8113721737704	11.1	329.84444444444443	334.1111111111111
565204000	1441068455	30.905907999999997	122.811343	11.1	329.8	334.0
565204000	1441068456	30.905952662057032	122.81131189969449	11.1	329.60909090909087	333.9090909090909
565204000	1441068457	30.90599957893049	122.81127911343224	11.1	329.4181818181818	333.8181818181818
565204000	1441068458	30.906048227604224	122.81124501594364	11.1	329.22727272727275	333.7272727272727
565204000	1441068459	30.906098085062485	122.8112099819603	11.1	329.03636363636366	333.6363636363636
565204000	1441068460	30.9061486282899	122.81117438621537	11.1	328.8454545454545	333.54545454545456
565204000	1441068461	30.906199334271527	122.8111386034435	11.1	328.6545454545454	333.45454545454544
565204000	1441068462	30.90624967999286	122.81110300838084	11.1	328.46363636363634	333.3636363636364
565204000	1441068463	30.906299142439828	122.81106797576518	11.1	328.27272727272725	333.27272727272725
565204000	1441068464	30.906347198598777	122.81103388033581	11.1	328.08181818181816	333.1818181818182
565204000	1441068465	30.906393325456477	122.8110010968334	11.1	327.8909090909091	333.0909090909091
565204000	1441068466	30.906436999999986	122.81096999999998	11.1	327.7	333.0
565204000	1441068467	30.906477879711165	122.81094083445393	11.1	327.6222222222222	333.0
565204000	1441068468	30.906516344049273	122.81091332431464	11.1	327.5444444444444	333.0
565204000	1441068469	30.906552952967626	122.81088706357541	11.1	327.46666666666664	333.0
565204000	1441068470	30.906588266419092	122.81086164622815	11.1	327.38888888888886	333.0
565204000	1441068471	30.906622844356207	122.8108366662634	11.1	327.31111111111113	333.0
565204000	1441068472	30.90665724673117	122.8108117176706	11.1	327.23333333333335	333.0
565204000	1441068473	30.90669203349583	122.81078639443797	11.1	327.15555555555557	333.0
565204000	1441068474	30.906727764601722	122.8107602905525	11.1	327.0777777777778	333.0
565204000	1441068475	30.906764999999993	122.810733	11.1	327.0	333.0
565204000	1441068476	30.906804161362185	122.8107042162605	11.11	326.93	332.9
565204000	1441068477	30.906845117242636	122.81067403079562	11.12	326.86	332.8
565204000	1441068478	30.906887597916498	122.81064263456288	11.129999999999999	326.79	332.70000000000005
565204000	1441068479	30.906931333659106	122.81061021852048	11.139999999999999	326.72	332.6
565204000	1441068480	30.906976054745954	122.81057697362708	11.149999999999999	326.65	332.5
565204000	1441068481	30.90702149145274	122.81054309084215	11.16	326.58	332.4
565204000	1441068482	30.907067374055327	122.8105087611257	11.17	326.51	332.3
565204000	1441068483	30.90711343282984	122.8104741754387	11.18	326.44	332.2
565204000	1441068484	30.907159398052556	122.81043952474266	11.19	326.37	332.1
565204000	1441068485	30.90720499999999	122.81040499999999	11.2	326.3	332.0
565204000	1441068486	30.907250037248705	122.8103707454819	11.2	326.27	332.0
565204000	1441068487	30.907294581574487	122.8103367186927	11.2	326.24	332.0
565204000	1441068488	30.907338773052885	122.8103028304445	11.2	326.21000000000004	332.0
565204000	1441068489	30.90738275175936	122.81026899154912	11.2	326.18	332.0
565204000	1441068490	30.907426657769264	122.81023511281798	11.2	326.15000000000003	332.0
565204000	1441068491	30.907470631157814	122.81020110506212	11.2	326.12	332.0
565204000	1441068492	30.907514812000162	122.81016687909225	11.2	326.09000000000003	332.0
565204000	1441068493	30.90755934037136	122.8101323457187	11.2	326.06	332.0
565204000	1441068494	30.907604356346372	122.81009741575141	11.2	326.03000000000003	332.0
565204000	1441068495	30.90765	122.81006200000002	11.2	326.0	332.0
565204000	1441068496	30.9076963746317	122.81002602977124	11.219999999999999	325.94000000000005	332.0
565204000	1441068497	30.907743436439606	122.80998951836212	11.24	325.88000000000005	332.0
565204000	1441068498	30.90779110484662	122.80995249956736	11.26	325.82	332.0
565204000	1441068499	30.907839299275636	122.80991500718186	11.28	325.76	332.0
565204000	1441068500	30.907887939149635	122.80987707500067	11.3	325.7	332.0
565204000	1441068501	30.90793694389157	122.80983873681907	11.32	325.64	332.0
565204000	1441068502	30.907986232924493	122.80980002643247	11.34	325.58	332.0
565204000	1441068503	30.908035725671457	122.80976097763651	11.36	325.52	332.0
565204000	1441068504	30.908085341555577	122.80972162422702	11.38	325.46	332.0
565204000	1441068505	30.908134999999998	122.80968200000001	11.4	325.4	332.0
565204000	1441068506	30.908184612820108	122.80964215826928	11.38888888888889	325.3555555555555	332.0
565204000	1441068507	30.908234061400194	122.80960223041927	11.377777777777778	325.3111111111111	332.0
565204000	1441068508	30.908283219516843	122.80956236735243	11.366666666666667	325.2666666666666	332.0
565204000	1441068509	30.908331960946896	122.80952271997172	11.355555555555556	325.22222222222223	332.0
565204000	1441068510	30.908380159467374	122.80948343918064	11.344444444444445	325.17777777777775	332.0
565204000	1441068511	30.908427688855443	122.80944467588324	11.333333333333334	325.1333333333333	332.0
565204000	1441068512	30.90847442288851	122.80940658098397	11.322222222222223	325.08888888888885	332.0
565204000	1441068513	30.908520235344117	122.80936930538775	11.311111111111112	325.0444444444445	332.0
565204000	1441068514	30.908564999999992	122.80933300000001	11.3	325.0	332.0
565204000	1441068515	30.90860862448668	122.80929777525131	11.3	324.98333333333335	332.08333333333337
565204000	1441068516	30.908651151845476	122.80926357967162	11.3	324.96666666666664	332.1666666666667
565204000	1441068517	30.908692658970292	122.80923032131538	11.3	324.95	332.25
565204000	1441068518	30.908733222754876	122.80919790823675	11.3	324.93333333333334	332.3333333333333
565204000	1441068519	30.90877292009289	122.80916624848952	11.3	324.91666666666663	332.4166666666667
565204000	1441068520	30.908811827877855	122.80913525012723	11.3	324.9	332.5
565204000	1441068521	30.90885002300323	122.8091048212031	11.3	324.8833333333333	332.5833333333333
565204000	1441068522	30.90888758236236	122.8090748697701	11.3	324.8666666666666	332.6666666666667
565204000	1441068523	30.90892458284849	122.80904530388099	11.3	324.85	332.75
565204000	1441068524	30.908961101354766	122.80901603158814	11.3	324.83333333333337	332.83333333333337
565204000	1441068525	30.908997214774278	122.80898696094384	11.3	324.81666666666666	332.91666666666663
565204000	1441068526	30.909033000000004	122.80895799999999	11.3	324.8	333.0
565204000	1441068527	30.90906856823813	122.80892904293131	11.311111111111112	324.73333333333335	333.1111111111111
565204000	1441068528	30.909104167948087	122.80889992840375	11.322222222222223	324.6666666666667	333.22222222222223
565204000	1441068529	30.90914008190239	122.80887048120562	11.333333333333334	324.6	333.3333333333333
565204000	1441068530	30.90917659287343	122.80884052612463	11.344444444444445	324.5333333333333	333.44444444444446
565204000	1441068531	30.909213983633407	122.80880988794783	11.355555555555556	324.4666666666667	333.55555555555554
565204000	1441068532	30.909252536954344	122.80877839146167	11.366666666666667	324.4	333.6666666666667
565204000	1441068533	30.909292535608053	122.80874586145183	11.377777777777778	324.3333333333333	333.77777777777777
565204000	1441068534	30.90933426236614	122.80871212270323	11.38888888888889	324.26666666666665	333.88888888888886
565204000	1441068535	30.909378	122.808677	11.4	324.2	334.0
565204000	1441068536	30.909423903096492	122.8086404070172	11.38	324.34	334.09999999999997
565204000	1441068537	30.909471613505296	122.80860261299686	11.36	324.48	334.2
565204000	1441068538	30.909520644892144	122.8085639760741	11.34	324.62	334.3
565204000	1441068539	30.90957051092322	122.80852485438537	11.32	324.76	334.40000000000003
565204000	1441068540	30.909620725265132	122.80848560606861	11.3	324.90000000000003	334.5
565204000	1441068541	30.909670801584927	122.80844658926335	11.28	325.04	334.6
565204000	1441068542	30.90972025355016	122.80840816211062	11.26	325.18	334.7
565204000	1441068543	30.909768594828765	122.80837068275297	11.24	325.32	334.8
565204000	1441068544	30.909815339089125	122.80833450933433	11.219999999999999	325.46000000000004	334.90000000000003
565204000	1441068545	30.90986	122.80830000000002	11.2	325.6000000000001	335.0
565204000	1441068546	30.909902243198523	122.80826740067332	11.2	325.76000000000005	335.0
565204000	1441068547	30.909942342193865	122.80823650838497	11.2	325.92	335.0
565204000	1441068548	30.909980722462954	122.80820700794145	11.2	326.08000000000004	335.0
565204000	1441068549	30.910017809482255	122.80817858414794	11.2	326.24	335.0
565204000	1441068550	30.910054028728027	122.80815092180865	11.2	326.40000000000003	335.0
565204000	1441068551	30.910089805676147	122.80812370572662	11.2	326.56000000000006	335.0
565204000	1441068552	30.9101255658022	122.80809662070405	11.2	326.72	335.0
565204000	1441068553	30.910161734581543	122.8080693515421	11.2	326.88	335.0
565204000	1441068554	30.910198737489225	122.80804158304102	11.2	327.04	335.0
565204000	1441068555	30.910236999999995	122.808013	11.2	327.2	335.0
565204000	1441068556	30.910276841872953	122.8079833640923	11.19090909090909	327.3090909090909	335.0909090909091
565204000	1441068557	30.91031816000563	122.80795274449089	11.181818181818182	327.41818181818184	335.1818181818182
565204000	1441068558	30.910360745580213	122.80792128724413	11.172727272727272	327.52727272727276	335.2727272727273
565204000	1441068559	30.91040438977909	122.80788913840074	11.163636363636362	327.6363636363636	335.36363636363643
565204000	1441068560	30.91044888378474	122.80785644401006	11.154545454545454	327.74545454545455	335.45454545454544
565204000	1441068561	30.91049401877981	122.80782335012184	11.145454545454545	327.8545454545454	335.54545454545456
565204000	1441068562	30.910539585947113	122.80779000278648	11.136363636363637	327.96363636363634	335.6363636363636
565204000	1441068563	30.910585376469594	122.80775654805487	11.127272727272727	328.07272727272726	335.72727272727275
565204000	1441068564	30.910631181530356	122.80772313197846	11.118181818181817	328.1818181818182	335.81818181818187
565204000	1441068565	30.910676792312678	122.80768990060932	11.10909090909091	328.29090909090905	335.90909090909093
565204000	1441068566	30.910722000000003	122.80765700000002	11.1	328.4	336.0
565204000	1441068567	30.910766662613774	122.80762453247617	11.11111111111111	328.47777777777776	336.11111111111114
565204000	1441068568	30.910810905527047	122.80759242545315	11.122222222222222	328.55555555555554	336.22222222222223
565204000	1441068569	30.910854920950648	122.8075605626184	11.133333333333333	328.6333333333333	336.33333333333337
565204000	1441068570	30.91089890109528	122.80752882765889	11.144444444444444	328.7111111111111	336.44444444444446
565204000	1441068571	30.910943038171535	122.80749710426107	11.155555555555555	328.7888888888889	336.55555555555554
565204000	1441068572	30.910987524389853	122.807465276111	11.166666666666666	328.8666666666667	336.6666666666667
565204000	1441068573	30.911032551960584	122.80743322689415	11.177777777777777	328.94444444444446	336.77777777777777
565204000	1441068574	30.911078313093928	122.80740084029561	11.188888888888888	329.0222222222223	336.8888888888889
565204000	1441068575	30.911124999999988	122.807368	11.2	329.1	337.0
565204000	1441068576	30.911172742808287	122.8073346268464	11.2	329.1454545454546	337.0
565204000	1441068577	30.911221423326552	122.80730079029426	11.2	329.19090909090914	337.0
565204000	1441068578	30.911270861282205	122.80726659695846	11.2	329.23636363636365	337.0
565204000	1441068579	30.911320876402733	122.8072321534543	11.2	329.2818181818182	337.0
565204000	1441068580	30.91137128841579	122.80719756639763	11.2	329.3272727272727	337.0
565204000	1441068581	30.91142191704913	122.8071629424047	11.2	329.37272727272733	337.0
565204000	1441068582	30.911472582030633	122.80712838809228	11.2	329.41818181818184	337.0
565204000	1441068583	30.91152310308828	122.80709401007763	11.2	329.4636363636364	337.0
565204000	1441068584	30.911573299950227	122.80705991497848	11.2	329.5090909090909	337.0
565204000	1441068585	30.911622992344675	122.80702620941305	11.2	329.55454545454546	337.0
565204000	1441068586	30.911672000000006	122.806993	11.2	329.6	337.0
565204000	1441068587	30.911720180352702	122.80696037136356	11.2	329.66666666666663	337.0
565204000	1441068588	30.91176754167154	122.80692832014842	11.2	329.73333333333335	337.0
565204000	1441068589	30.91181412993327	122.80689682100436	11.2	329.8	337.0
565204000	1441068590	30.911859991114657	122.80686584858091	11.2	329.8666666666666	337.0
565204000	1441068591	30.911905171192412	122.80683537752759	11.2	329.93333333333334	337.0
565204000	1441068592	30.911949716143177	122.80680538249369	11.2	330.0	337.0
565204000	1441068593	30.91199367194364	122.80677583812843	11.2	330.0666666666666	337.0
565204000	1441068594	30.91203708457037	122.80674671908088	11.2	330.1333333333333	337.0
565204000	1441068595	30.91208	122.80671799999999	11.2	330.2	337.0
565204000	1441068596	30.912122468996476	122.80668965071348	11.205	330.15999999999997	336.95
565204000	1441068597	30.912164561473304	122.80666162176422	11.209999999999999	330.11999999999995	336.90000000000003
565204000	1441068598	30.912206352131467	122.80663385887372	11.215	330.08	336.85
565204000	1441068599	30.91224791567179	122.8066063077633	11.219999999999999	330.03999999999996	336.8
565204000	1441068600	30.912289326795076	122.80657891415419	11.225	330.0	336.75
565204000	1441068601	30.912330660202098	122.8065516237673	11.23	329.96	336.70000000000005
565204000	1441068602	30.912371990593563	122.80652438232345	11.235	329.91999999999996	336.65000000000003
565204000	1441068603	30.91241339267012	122.80649713554327	11.24	329.88	336.6
565204000	1441068604	30.912454941132403	122.80646982914715	11.245	329.84	336.55
565204000	1441068605	30.912496710680962	122.80644240885539	11.25	329.79999999999995	336.50000000000006
565204000	1441068606	30.91253877601632	122.80641482038808	11.255	329.75999999999993	336.45
565204000	1441068607	30.912581211838944	122.80638700946508	11.26	329.71999999999997	336.4
565204000	1441068608	30.91262409284924	122.80635892180614	11.265	329.67999999999995	336.34999999999997
565204000	1441068609	30.91266749374757	122.80633050313071	11.27	329.63999999999993	336.3
565204000	1441068610	30.912711489234276	122.80630169915815	11.275	329.59999999999997	336.25
565204000	1441068611	30.912756154009575	122.8062724556076	11.280000000000001	329.55999999999995	336.2
565204000	1441068612	30.91280156277368	122.80624271819792	11.285	329.52	336.15000000000003
565204000	1441068613	30.912847790226746	122.80621243264783	11.290000000000001	329.47999999999996	336.1
565204000	1441068614	30.91289491106885	122.80618154467577	11.295	329.43999999999994	336.05
565204000	1441068615	30.912943000000006	122.80615000000002	11.3	329.4	336.0
565204000	1441068616	30.91299207864757	122.80611777782292	11.266666666666667	329.58888888888885	335.8888888888889
565204000	1441068617	30.91304195634862	122.80608499128476	11.233333333333334	329.77777777777777	335.77777777777777
565204000	1441068618	30.913092389367765	122.8060517870106	11.200000000000001	329.96666666666664	335.6666666666667
565204000	1441068619	30.913143133969722	122.80601831162629	11.166666666666668	330.15555555555557	335.5555555555556
565204000	1441068620	30.913193946419447	122.80598471175826	11.133333333333333	330.34444444444443	335.44444444444446
565204000	1441068621	30.91324458298201	122.80595113403355	11.1	330.53333333333336	335.33333333333337
565204000	1441068622	30.91329479992267	122.80591772507991	11.066666666666666	330.72222222222223	335.22222222222223
565204000	1441068623	30.91334435350681	122.80588463152573	11.033333333333333	330.91111111111115	335.11111111111114
565204000	1441068624	30.913392999999992	122.805852	11.0	331.1	335.0
565204000	1441068625	30.91344055971459	122.80581993877759	11.02	330.94	335.0
565204000	1441068626	30.913487109149507	122.80578840271458	11.04	330.78000000000003	335.0
565204000	1441068627	30.91353278885022	122.80575730831204	11.06	330.62	335.0
565204000	1441068628	30.913577739362143	122.80572657207061	11.08	330.46	335.0
565204000	1441068629	30.91362210123058	122.80569611049066	11.1	330.3	335.0
565204000	1441068630	30.913666015000725	122.8056658400721	11.12	330.14000000000004	335.0
565204000	1441068631	30.913709621217755	122.80563567731463	11.139999999999999	329.98	335.0
565204000	1441068632	30.91375306042666	122.80560553871751	11.16	329.82	335.0
565204000	1441068633	30.91379647317245	122.80557534077977	11.18	329.66	335.0
565204000	1441068634	30.913839999999997	122.80554499999998	11.2	329.5	335.0
565204000	1441068635	30.913883751761905	122.80551444944875	11.2	329.43636363636364	334.90909090909093
565204000	1441068636	30.91392772054196	122.80548368848535	11.2	329.3727272727273	334.81818181818187
565204000	1441068637	30.91397186873179	122.80545273304135	11.2	329.3090909090909	334.72727272727275
565204000	1441068638	30.914016158722998	122.80542159904837	11.2	329.24545454545455	334.6363636363636
565204000	1441068639	30.91406055290724	122.80539030243811	11.2	329.1818181818182	334.54545454545456
565204000	1441068640	30.914105013676153	122.8053588591424	11.2	329.1181818181818	334.4545454545455
565204000	1441068641	30.914149503421417	122.80532728509309	11.2	329.05454545454546	334.3636363636364
565204000	1441068642	30.914193984534723	122.80529559622214	11.2	328.9909090909091	334.27272727272725
565204000	1441068643	30.914238419407774	122.80526380846155	11.2	328.92727272727274	334.18181818181813
565204000	1441068644	30.91428277043227	122.80523193774344	11.2	328.8636363636364	334.0909090909091
565204000	1441068645	30.914327000000007	122.8052	11.2	328.8	334.0
565204000	1441068646	30.91437107681926	122.8051680122979	11.2	328.61111111111114	333.88888888888886
565204000	1441068647	30.91441499486486	122.8051359962416	11.2	328.4222222222222	333.77777777777777
565204000	1441068648	30.914458754428168	122.80510397456993	11.2	328.23333333333335	333.6666666666667
565204000	1441068649	30.91450235580057	122.80507197002184	11.2	328.0444444444445	333.55555555555554
565204000	1441068650	30.914545799273505	122.80504000533628	11.2	327.85555555555555	333.44444444444446
565204000	1441068651	30.914589085138438	122.80500810325226	11.2	327.6666666666667	333.3333333333333
565204000	1441068652	30.914632213686826	122.80497628650882	11.2	327.4777777777778	333.22222222222223
565204000	1441068653	30.91467518521018	122.804944577845	11.2	327.2888888888889	333.1111111111111
565204000	1441068654	30.914717999999997	122.80491300000001	11.2	327.1	333.0
565204000	1441068655	30.914760669090434	122.80488156160246	11.2	327.04545454545456	333.0
565204000	1441068656	30.91480324648589	122.8048502148391	11.2	326.9909090909091	333.0
565204000	1441068657	30.914845796933346	122.80481889778608	11.2	326.93636363636364	333.0
565204000	1441068658	30.914888385179708	122.80478754851924	11.2	326.8818181818182	333.0
565204000	1441068659	30.914931075971822	122.80475610511435	11.2	326.8272727272727	333.0
565204000	1441068660	30.914973934056455	122.80472450564687	11.2	326.77272727272725	333.0
565204000	1441068661	30.915017024180308	122.80469268819216	11.2	326.7181818181818	333.0
565204000	1441068662	30.91506041109004	122.8046605908253	11.2	326.66363636363633	333.0
565204000	1441068663	30.915104159532223	122.80462815162122	11.2	326.6090909090909	333.0
565204000	1441068664	30.91514833425341	122.80459530865464	11.2	326.55454545454546	333.0
565204000	1441068665	30.91519299999999	122.80456200000002	11.2	326.5	333.0
565204000	1441068666	30.91523817261026	122.80452820405448	11.2	326.53	333.0
565204000	1441068667	30.91528367228992	122.80449406050651	11.2	326.56	333.0
565204000	1441068668	30.915329270336738	122.804459749368	11.2	326.59	333.0
565204000	1441068669	30.91537473804871	122.80442545065148	11.2	326.62	333.0
565204000	1441068670	30.915419846724017	122.80439134437019	11.2	326.65	333.0
565204000	1441068671	30.91546436766101	122.804357610538	11.2	326.68000000000006	333.0
565204000	1441068672	30.915508072158254	122.80432442916944	11.2	326.71000000000004	333.0
565204000	1441068673	30.91555073151453	122.80429198027969	11.2	326.74	333.0
565204000	1441068674	30.915592117028744	122.80426044388444	11.2	326.77000000000004	333.0
565204000	1441068675	30.91563199999999	122.80423	11.2	326.8	333.0
565204000	1441068676	30.915670278851984	122.80420073039066	11.209999999999999	326.67	333.0
565204000	1441068677	30.915707360506143	122.80417232381049	11.219999999999999	326.54	333.0
565204000	1441068678	30.91574377900802	122.80414437075997	11.23	326.41	333.0
565204000	1441068679	30.91578006840271	122.80411646173818	11.24	326.28000000000003	333.0
565204000	1441068680	30.915816762735034	122.80408818724305	11.25	326.15000000000003	333.0
565204000	1441068681	30.915854396049372	122.80405913777116	11.26	326.02000000000004	333.0
565204000	1441068682	30.91589350238969	122.80402890381784	11.27	325.89000000000004	333.0
565204000	1441068683	30.91593461579961	122.80399707587699	11.280000000000001	325.76	333.0
565204000	1441068684	30.915978270322185	122.80396324444087	11.290000000000001	325.63	333.0
565204000	1441068685	30.916024999999994	122.803927	11.3	325.5	333.0
565204000	1441068686	30.916075116562038	122.8038881049965	11.311111111111112	325.5	333.0
565204000	1441068687	30.916128042485347	122.803847009686	11.322222222222223	325.5	333.0
565204000	1441068688	30.91618297793459	122.80380433627968	11.333333333333334	325.5	333.0
565204000	1441068689	30.916239123075226	122.80376070699135	11.344444444444445	325.5	333.0
565204000	1441068690	30.91629567807354	122.80371674403757	11.355555555555556	325.5	333.0
565204000	1441068691	30.916351843096706	122.80367306963778	11.366666666666667	325.5	333.0
565204000	1441068692	30.91640681831277	122.80363030601437	11.377777777777778	325.5	333.0
565204000	1441068693	30.916459803890632	122.80358907539252	11.38888888888889	325.5	333.0
565204000	1441068694	30.916509999999995	122.80355000000002	11.4	325.5	333.0
565204000	1441068695	30.91655683498493	122.80351352372514	11.381818181818183	325.5272727272727	333.0
565204000	1441068696	30.916600649884547	122.80347937708966	11.363636363636363	325.55454545454546	333.0
565204000	1441068697	30.916642013911105	122.80344711227181	11.345454545454546	325.58181818181816	333.0
565204000	1441068698	30.91668149627634	122.80341628144798	11.327272727272728	325.6090909090909	333.0
565204000	1441068699	30.91671966619144	122.8033864367928	11.309090909090909	325.6363636363636	333.0
565204000	1441068700	30.91675709286715	122.80335713047944	11.290909090909091	325.6636363636364	333.0
565204000	1441068701	30.91679434551376	122.80332791467958	11.272727272727272	325.6909090909091	333.0
565204000	1441068702	30.91683199334114	122.80329834156356	11.254545454545454	325.71818181818185	333.0
565204000	1441068703	30.916870605558724	122.80326796330029	11.236363636363636	325.74545454545455	333.0
565204000	1441068704	30.91691075137551	122.80323633205715	11.218181818181817	325.7727272727273	333.0
565204000	1441068705	30.916953	122.80320299999998	11.2	325.8	333.0
565204000	1441068706	30.916997739867366	122.803167663899	11.21111111111111	325.7666666666667	333.1111111111111
565204000	1441068707	30.917044636321574	122.8031305989482	11.222222222222221	325.73333333333335	333.22222222222223
565204000	1441068708	30.91709317393407	122.80309222494878	11.233333333333333	325.70000000000005	333.3333333333333
565204000	1441068709	30.917142837276856	122.80305296170343	11.244444444444444	325.6666666666667	333.44444444444446
565204000	1441068710	30.917193110922376	122.80301322901653	11.255555555555556	325.6333333333333	333.55555555555554
565204000	1441068711	30.917243479443655	122.80297344669411	11.266666666666667	325.6	333.6666666666667
565204000	1441068712	30.91729342741421	122.80293403454395	11.277777777777779	325.5666666666667	333.77777777777777
565204000	1441068713	30.917342439408134	122.80289541237552	11.28888888888889	325.53333333333336	333.88888888888886
565204000	1441068714	30.91739	122.802858	11.3	325.5	334.0
565204000	1441068715	30.917435714191374	122.8028221210339	11.291666666666668	325.55	334.1666666666667
565204000	1441068716	30.917479668690092	122.80278771430999	11.283333333333333	325.6	334.3333333333333
565204000	1441068717	30.917522070630305	122.80275462246426	11.275	325.65	334.5
565204000	1441068718	30.917563127145954	122.80272268813204	11.266666666666667	325.7	334.66666666666663
565204000	1441068719	30.917603045370797	122.802691753948	11.258333333333333	325.75	334.8333333333333
565204000	1441068720	30.917642032438355	122.80266166254616	11.25	325.8	335.0
565204000	1441068721	30.91768029548207	122.80263225656002	11.241666666666667	325.85	335.1666666666667
565204000	1441068722	30.91771804163513	122.80260337862255	11.233333333333333	325.90000000000003	335.33333333333337
565204000	1441068723	30.917755478030607	122.80257487136613	11.225	325.95000000000005	335.5
565204000	1441068724	30.91779281180142	122.80254657742269	11.216666666666667	326.0	335.6666666666667
565204000	1441068725	30.917830250080346	122.80251833942368	11.208333333333332	326.05	335.8333333333333
565204000	1441068726	30.917867999999984	122.80249000000002	11.2	326.1	336.0
565204000	1441068727	30.917906230352727	122.80246143001936	11.222222222222221	326.1444444444445	336.11111111111114
565204000	1441068728	30.917944956570235	122.80243261329792	11.244444444444444	326.1888888888889	336.22222222222223
565204000	1441068729	30.917984155744108	122.8024035618892	11.266666666666666	326.23333333333335	336.33333333333337
565204000	1441068730	30.91802380496591	122.80237428784655	11.288888888888888	326.27777777777777	336.44444444444446
565204000	1441068731	30.918063881327246	122.80234480322359	11.311111111111112	326.32222222222225	336.55555555555554
565204000	1441068732	30.918104361919713	122.80231512007381	11.333333333333334	326.3666666666667	336.6666666666667
565204000	1441068733	30.918145223834905	122.80228525045086	11.355555555555556	326.4111111111111	336.77777777777777
565204000	1441068734	30.918186444164462	122.80225520640836	11.377777777777778	326.4555555555555	336.8888888888889
565204000	1441068735	30.918228000000003	122.80222500000002	11.4	326.5	337.0
565204000	1441068736	30.918269873271424	122.80219464223731	11.395	326.745	337.1
565204000	1441068737	30.91831206526151	122.80216413996291	11.39	326.99	337.2
565204000	1441068738	30.918354582091336	122.80213349897723	11.385	327.23499999999996	337.3
565204000	1441068739	30.918397429881953	122.80210272508069	11.38	327.47999999999996	337.4
565204000	1441068740	30.918440614754413	122.80207182407366	11.375	327.725	337.5
565204000	1441068741	30.918484142829794	122.80204080175666	11.370000000000001	327.97	337.6
565204000	1441068742	30.918528020229157	122.80200966393002	11.365	328.21500000000003	337.7
565204000	1441068743	30.918572253073588	122.80197841639418	11.360000000000001	328.46	337.8
565204000	1441068744	30.918616847484145	122.80194706494959	11.355	328.705	337.9
565204000	1441068745	30.91866180958195	122.80191561539662	11.350000000000001	328.95	338.0
565204000	1441068746	30.91870714548805	122.80188407353573	11.345	329.195	338.09999999999997
565204000	1441068747	30.918752861323576	122.80185244516731	11.34	329.44	338.2
565204000	1441068748	30.918798963209614	122.80182073609178	11.335	329.685	338.29999999999995
565204000	1441068749	30.91884545726728	122.80178895210959	11.33	329.93	338.4
565204000	1441068750	30.918892349617682	122.80175709902117	11.325000000000001	330.175	338.5
565204000	1441068751	30.918939646381933	122.80172518262688	11.32	330.42	338.6
565204000	1441068752	30.918987353681167	122.8016932087272	11.315000000000001	330.665	338.7
565204000	1441068753	30.91903547763649	122.80166118312255	11.31	330.90999999999997	338.8
565204000	1441068754	30.91908402436905	122.80162911161332	11.305000000000001	331.155	338.9
565204000	1441068755	30.919133000000006	122.801597	11.3	331.4	339.0
565204000	1441068756	30.919182394958074	122.80156486112867	11.31	331.49	339.09999999999997
565204000	1441068757	30.91923213690248	122.80153273602824	11.32	331.58	339.2
565204000	1441068758	30.919282137800085	122.80150067277354	11.33	331.67	339.3
565204000	1441068759	30.919332309617808	122.80146871943958	11.34	331.76000000000005	339.40000000000003
565204000	1441068760	30.919382564322614	122.80143692410158	11.350000000000001	331.85	339.5
565204000	1441068761	30.919432813881492	122.80140533483507	11.360000000000001	331.94	339.6
565204000	1441068762	30.91948297026154	122.80137399971562	11.370000000000001	332.03000000000003	339.7
565204000	1441068763	30.919532945429864	122.80134296681919	11.38	332.12000000000006	339.8
565204000	1441068764	30.91958265135361	122.8013122842219	11.39	332.21000000000004	339.90000000000003
565204000	1441068765	30.919632	122.801282	11.4	332.30000000000007	340.0
565204000	1441068766	30.91968092231101	122.80125215003838	11.39	332.35	339.90000000000003
565204000	1441068767	30.91972942512757	122.8012227214552	11.38	332.40000000000003	339.8
565204000	1441068768	30.91977753426529	122.80119368917703	11.370000000000001	332.45000000000005	339.70000000000005
565204000	1441068769	30.91982527553978	122.8011650281302	11.36	332.50000000000006	339.6
565204000	1441068770	30.919872674766584	122.80113671324102	11.35	332.55	339.5
565204000	1441068771	30.919919757761264	122.80110871943569	11.34	332.6	339.40000000000003
565204000	1441068772	30.919966550339357	122.80108102164039	11.33	332.65000000000003	339.3
565204000	1441068773	30.920013078316323	122.8010535947811	11.32	332.70000000000005	339.20000000000005
565204000	1441068774	30.92005936750765	122.8010264137838	11.31	332.75	339.1
565204000	1441068775	30.9201054437288	122.80099945357438	11.3	332.8	339.00000000000006
565204000	1441068776	30.920151332795154	122.80097268907862	11.290000000000001	332.85	338.90000000000003
565204000	1441068777	30.920197060522145	122.80094609522224	11.28	332.9	338.8
565204000	1441068778	30.920242652725136	122.8009196469309	11.27	332.95	338.7
565204000	1441068779	30.92028813521948	122.80089331913013	11.26	333.0	338.6
565204000	1441068780	30.920333533820518	122.80086708674541	11.25	333.05	338.5
565204000	1441068781	30.92037887434355	122.80084092470221	11.24	333.1	338.40000000000003
565204000	1441068782	30.920424182603888	122.80081480792578	11.23	333.15000000000003	338.3
565204000	1441068783	30.92046948441679	122.80078871134144	11.22	333.20000000000005	338.20000000000005
565204000	1441068784	30.920514805597513	122.80076260987431	11.209999999999999	333.25000000000006	338.09999999999997
565204000	1441068785	30.92056017196124	122.80073647844958	11.2	333.3	338.0
565204000	1441068786	30.92060560932323	122.8007102919922	11.19	333.35	337.9
565204000	1441068787	30.920651143498652	122.80068402542716	11.18	333.40000000000003	337.8
565204000	1441068788	30.92069680030264	122.80065765367935	11.17	333.45000000000005	337.7
565204000	1441068789	30.920742605550366	122.80063115167353	11.16	333.5	337.6
565204000	1441068790	30.920788585056936	122.80060449433446	11.15	333.55	337.5
565204000	1441068791	30.92083476463743	122.80057765658677	11.14	333.6	337.40000000000003
565204000	1441068792	30.920881170106956	122.80055061335504	11.129999999999999	333.65000000000003	337.3
565204000	1441068793	30.920927827280547	122.80052333956375	11.12	333.7	337.2
565204000	1441068794	30.920974761973227	122.80049581013729	11.11	333.75	337.1
565204000	1441068795	30.921021999999986	122.800468	11.1	333.8	337.0
565204000	1441068796	30.921069535432864	122.80043990513309	11.1	333.67	336.90000000000003
565204000	1441068797	30.921117235371987	122.8004116057459	11.1	333.54	336.8
565204000	1441068798	30.921164935174595	122.80038320310507	11.1	333.41	336.70000000000005
565204000	1441068799	30.921212470198057	122.80035479847768	11.1	333.28000000000003	336.6
565204000	1441068800	30.921259675799806	122.80032649313117	11.1	333.15	336.50000000000006
565204000	1441068801	30.921306387337378	122.80029838833342	11.1	333.02	336.4
565204000	1441068802	30.92135244016842	122.80027058535264	11.1	332.89	336.3
565204000	1441068803	30.921397669650638	122.80024318545742	11.1	332.76	336.2
565204000	1441068804	30.921441911141866	122.80021628991678	11.1	332.63	336.1
565204000	1441068805	30.921484999999997	122.80019000000001	11.1	332.50000000000006	336.0
565204000	1441068806	30.921526852310542	122.80016436228753	11.1	332.38000000000005	335.8
565204000	1441068807	30.92156770706919	122.8001392046028	11.1	332.26000000000005	335.59999999999997
565204000	1441068808	30.921607883999066	122.80011430007937	11.1	332.14	335.4
565204000	1441068809	30.921647702822998	122.80008942185012	11.1	332.02	335.2
565204000	1441068810	30.921687483263728	122.80006434304714	11.1	331.90000000000003	335.0
565204000	1441068811	30.921727545043744	122.80003883680187	11.1	331.78000000000003	334.8
565204000	1441068812	30.92176820788538	122.800012676245	11.1	331.66	334.6
565204000	1441068813	30.92180979151074	122.79998563450643	11.1	331.53999999999996	334.40000000000003
565204000	1441068814	30.92185261564172	122.79995748471534	11.1	331.42	334.2
565204000	1441068815	30.921897000000005	122.799928	11.1	331.3	334.0
565204000	1441068816	30.92194315531213	122.7998970316675	11.1	331.15000000000003	333.8
565204000	1441068817	30.921990856325174	122.7998647437437	11.1	331.0	333.6
565204000	1441068818	30.92203976879149	122.79983137843473	11.1	330.84999999999997	333.4
565204000	1441068819	30.922089558463707	122.79979717794764	11.1	330.7	333.2
565204000	1441068820	30.92213989109469	122.79976238449044	11.1	330.55	333.0
565204000	1441068821	30.922190432437553	122.799727240272	11.1	330.40000000000003	332.8
565204000	1441068822	30.922240848245707	122.79969198750236	11.1	330.25	332.6
565204000	1441068823	30.922290804272805	122.79965686839235	11.1	330.09999999999997	332.4
565204000	1441068824	30.92233996627284	122.79962212515392	11.1	329.95	332.2
565204000	1441068825	30.922387999999994	122.799588	11.1	329.8	332.0
565204000	1441068826	30.922434658478007	122.79955467114898	11.11111111111111	329.3777777777778	331.8888888888889
565204000	1441068827	30.922480043807557	122.79952206083814	11.122222222222222	328.9555555555556	331.77777777777777
565204000	1441068828	30.922524345358433	122.79949002730895	11.133333333333333	328.5333333333333	331.6666666666667
565204000	1441068829	30.922567752500253	122.79945842880224	11.144444444444444	328.1111111111111	331.55555555555554
565204000	1441068830	30.922610454602495	122.79942712355836	11.155555555555555	327.6888888888889	331.44444444444446
565204000	1441068831	30.922652641034485	122.79939596981714	11.166666666666666	327.2666666666667	331.33333333333337
565204000	1441068832	30.922694501165385	122.79936482581786	11.177777777777777	326.84444444444443	331.22222222222223
565204000	1441068833	30.922736224364268	122.79933354979939	11.188888888888888	326.4222222222222	331.11111111111114
565204000	1441068834	30.922778	122.79930200000001	11.2	326.0	331.0
565204000	1441068835	30.922819983108038	122.79927006044113	11.2	325.9916666666667	330.9166666666667
565204000	1441068836	30.922862191390664	122.79923771827814	11.2	325.98333333333335	330.8333333333333
565204000	1441068837	30.92290460821686	122.79920498644985	11.2	325.975	330.75000000000006
565204000	1441068838	30.922947216955606	122.7991718778953	11.2	325.9666666666667	330.6666666666667
565204000	1441068839	30.92299000097591	122.79913840555346	11.2	325.95833333333337	330.58333333333337
565204000	1441068840	30.923032943646774	122.79910458236331	11.2	325.95000000000005	330.5
565204000	1441068841	30.92307602833723	122.79907042126399	11.2	325.94166666666666	330.41666666666663
565204000	1441068842	30.923119238416316	122.79903593519457	11.2	325.93333333333334	330.3333333333333
565204000	1441068843	30.923162557253054	122.79900113709424	11.2	325.925	330.24999999999994
565204000	1441068844	30.92320596821655	122.79896603990217	11.2	325.91666666666663	330.1666666666667
565204000	1441068845	30.923249454675833	122.79893065655767	11.2	325.9083333333333	330.0833333333333
565204000	1441068846	30.923293000000005	122.798895	11.2	325.9	330.0
565204000	1441068847	30.923336567238856	122.79885910109513	11.21111111111111	325.7	329.88888888888886
565204000	1441068848	30.923380038165014	122.79882306241576	11.222222222222221	325.5	329.77777777777777
565204000	1441068849	30.92342327423192	122.79878700446153	11.233333333333333	325.3	329.66666666666663
565204000	1441068850	30.923466136893172	122.79875104773261	11.244444444444444	325.1	329.55555555555554
565204000	1441068851	30.92350848760252	122.7987153127295	11.255555555555556	324.9	329.44444444444446
565204000	1441068852	30.92355018781379	122.79867991995312	11.266666666666667	324.7	329.3333333333333
565204000	1441068853	30.923591098981028	122.79864498990484	11.277777777777779	324.5	329.22222222222223
565204000	1441068854	30.923631082558355	122.79861064308645	11.28888888888889	324.3	329.1111111111111
565204000	1441068855	30.923669999999994	122.798577	11.3	324.1	329.0
565204000	1441068856	30.92370778770353	122.79854412236325	11.290000000000001	323.88000000000005	329.0
565204000	1441068857	30.923744681839132	122.7985118367553	11.280000000000001	323.66	329.0
565204000	1441068858	30.92378099351988	122.79847991096975	11.27	323.44000000000005	329.0
565204000	1441068859	30.923817033858672	122.79844811279943	11.26	323.21999999999997	329.0
565204000	1441068860	30.923853113968114	122.79841621003645	11.25	323.0	329.0
565204000	1441068861	30.923889544960602	122.79838397047213	11.24	322.78000000000003	329.0
565204000	1441068862	30.923926637948284	122.79835116189702	11.23	322.56	329.0
565204000	1441068863	30.92396470404304	122.79831755210084	11.219999999999999	322.34	329.0
565204000	1441068864	30.92400405435649	122.79828290887251	11.209999999999999	322.11999999999995	329.0
565204000	1441068865	30.924045	122.798247	11.2	321.9	329.0
565204000	1441068866	30.924087749440517	122.79820966805619	11.219999999999999	321.83	329.09999999999997
565204000	1441068867	30.9241321005686	122.79817105475678	11.24	321.76	329.2
565204000	1441068868	30.924177748630903	122.79813137660392	11.26	321.69	329.29999999999995
565204000	1441068869	30.924224388874336	122.79809085010056	11.28	321.62	329.4
565204000	1441068870	30.924271716546073	122.79804969175053	11.3	321.55	329.49999999999994
565204000	1441068871	30.92431942689356	122.7980081180586	11.32	321.47999999999996	329.6
565204000	1441068872	30.924367215164526	122.79796634553047	11.34	321.40999999999997	329.7
565204000	1441068873	30.924414776606994	122.79792459067275	11.36	321.34	329.8
565204000	1441068874	30.924461806469285	122.79788306999309	11.38	321.27	329.9
565204000	1441068875	30.924508	122.79784200000002	11.4	321.2	330.0
565204000	1441068876	30.92455312950849	122.79780155142112	11.4	321.3666666666667	330.1111111111111
565204000	1441068877	30.92459727554609	122.79776171185686	11.4	321.5333333333333	330.22222222222223
565204000	1441068878	30.924640595724544	122.79772242312545	11.4	321.7	330.3333333333333
565204000	1441068879	30.924683247655476	122.79768362704472	11.4	321.8666666666666	330.4444444444444
565204000	1441068880	30.924725388950506	122.79764526543217	11.4	322.0333333333333	330.5555555555556
565204000	1441068881	30.924767177221092	122.79760728010486	11.4	322.19999999999993	330.6666666666667
565204000	1441068882	30.92480877007865	122.79756961287953	11.4	322.3666666666667	330.7777777777778
565204000	1441068883	30.924850325134532	122.79753220557257	11.4	322.5333333333333	330.8888888888889
565204000	1441068884	30.92489199999999	122.79749499999998	11.4	322.7	331.0
565204000	1441068885	30.924933922218248	122.7974579475801	11.395454545454546	322.8090909090909	331.0909090909091
565204000	1441068886	30.924976099060544	122.79742103814165	11.39090909090909	322.9181818181818	331.1818181818182
565204000	1441068887	30.925018507730172	122.7973842711159	11.386363636363637	323.0272727272727	331.2727272727273
565204000	1441068888	30.9250611254304	122.79734764593434	11.381818181818183	323.1363636363636	331.36363636363643
565204000	1441068889	30.9251039293645	122.7973111620283	11.377272727272727	323.24545454545455	331.45454545454544
565204000	1441068890	30.925146896735768	122.79727481882928	11.372727272727273	323.3545454545455	331.54545454545456
565204000	1441068891	30.925190004747453	122.79723861576879	11.368181818181819	323.46363636363634	331.6363636363636
565204000	1441068892	30.925233230602856	122.7972025522783	11.363636363636363	323.57272727272726	331.72727272727275
565204000	1441068893	30.925276551505213	122.79716662778942	11.35909090909091	323.6818181818182	331.81818181818187
565204000	1441068894	30.925319944657822	122.79713084173375	11.354545454545455	323.79090909090905	331.9090909090909
565204000	1441068895	30.92536338726397	122.79709519354287	11.350000000000001	323.9	332.0
565204000	1441068896	30.925406856526898	122.79705968264848	11.345454545454546	324.00909090909096	332.0909090909091
565204000	1441068897	30.925450329649916	122.79702430848224	11.340909090909092	324.1181818181818	332.1818181818182
565204000	1441068898	30.925493783836263	122.79698907047593	11.336363636363638	324.22727272727275	332.2727272727273
565204000	1441068899	30.925537196289227	122.79695396806129	11.331818181818182	324.33636363636367	332.3636363636364
565204000	1441068900	30.925580544212078	122.7969190006701	11.327272727272728	324.44545454545454	332.45454545454544
565204000	1441068901	30.925623804808076	122.7968841677342	11.322727272727274	324.55454545454546	332.54545454545456
565204000	1441068902	30.925666955280526	122.79684946868542	11.318181818181818	324.6636363636364	332.6363636363636
565204000	1441068903	30.925709972832674	122.79681490295567	11.313636363636364	324.7727272727273	332.72727272727275
565204000	1441068904	30.92575283466777	122.79678046997688	11.30909090909091	324.88181818181823	332.8181818181818
565204000	1441068905	30.92579551798914	122.796746169181	11.304545454545455	324.9909090909091	332.9090909090909
565204000	1441068906	30.925837999999995	122.796712	11.3	325.1	333.0
565204000	1441068907	30.925880291487136	122.79667794498492	11.311111111111112	325.20000000000005	333.1111111111111
565204000	1441068908	30.925922537571218	122.79664391916285	11.322222222222223	325.3	333.22222222222223
565204000	1441068909	30.925964916956286	122.79660982067959	11.333333333333334	325.40000000000003	333.3333333333333
565204000	1441068910	30.92600760834629	122.79657554768039	11.344444444444445	325.5	333.44444444444446
565204000	1441068911	30.92605079044505	122.79654099831012	11.355555555555556	325.6000000000001	333.55555555555554
565204000	1441068912	30.92609464195628	122.79650607071325	11.366666666666667	325.70000000000005	333.6666666666667
565204000	1441068913	30.92613934158356	122.79647066303367	11.377777777777778	325.8	333.77777777777777
565204000	1441068914	30.926185068030353	122.79643467341494	11.38888888888889	325.90000000000003	333.88888888888886
565204000	1441068915	30.926231999999995	122.796398	11.4	326.0	334.0
565204000	1441068916	30.92628022125744	122.79636060168255	11.38	326.18	334.09999999999997
565204000	1441068917	30.926329435814573	122.79632268036131	11.36	326.36	334.2
565204000	1441068918	30.926379252745345	122.79628449868709	11.34	326.54	334.3
565204000	1441068919	30.926429281124012	122.79624631931192	11.32	326.72	334.40000000000003
565204000	1441068920	30.926479130025122	122.79620840488906	11.3	326.90000000000003	334.5
565204000	1441068921	30.92652840852362	122.79617101807283	11.28	327.08	334.6
565204000	1441068922	30.926576725694684	122.79613442151872	11.26	327.26	334.7
565204000	1441068923	30.926623690613866	122.79609887788331	11.24	327.44000000000005	334.8
565204000	1441068924	30.92666891235694	122.79606464982422	11.219999999999999	327.62	334.90000000000003
565204000	1441068925	30.92671199999999	122.79603200000001	11.2	327.8	335.0
565204000	1441068926	30.92675269012168	122.79600110398053	11.209999999999999	327.87	335.1
565204000	1441068927	30.92679122931014	122.79597178897808	11.219999999999999	327.94	335.2
565204000	1441068928	30.92682799165568	122.79594379511448	11.23	328.01	335.3
565204000	1441068929	30.92686335124826	122.79591686251058	11.24	328.08	335.4
565204000	1441068930	30.92689768217761	122.79589073128629	11.25	328.15	335.5
565204000	1441068931	30.926931358533217	122.79586514156074	11.26	328.22	335.6
565204000	1441068932	30.926964754404317	122.79583983345219	11.27	328.29	335.70000000000005
565204000	1441068933	30.926998243879986	122.79581454707818	11.280000000000001	328.36	335.8
565204000	1441068934	30.927032201049006	122.79578902255544	11.290000000000001	328.43	335.90000000000003
565204000	1441068935	30.927067	122.79576299999998	11.3	328.5	336.0
565204000	1441068936	30.927102943614685	122.79573626916127	11.296774193548387	328.53225806451616	336.03225806451616
565204000	1441068937	30.92714004994796	122.79570881832521	11.293548387096775	328.56451612903226	336.06451612903226
565204000	1441068938	30.92717826584804	122.7956806854121	11.290322580645162	328.5967741935484	336.09677419354836
565204000	1441068939	30.92721753816322	122.7956519083422	11.287096774193548	328.62903225806457	336.12903225806457
565204000	1441068940	30.927257813741758	122.79562252503585	11.283870967741937	328.66129032258067	336.16129032258067
565204000	1441068941	30.92729903943198	122.79559257341354	11.280645161290323	328.6935483870968	336.1935483870968
565204000	1441068942	30.927341162082197	122.79556209139587	11.27741935483871	328.7258064516129	336.2258064516129
565204000	1441068943	30.927384128540822	122.79553111690343	11.274193548387098	328.758064516129	336.258064516129
565204000	1441068944	30.92742788565623	122.79549968785705	11.270967741935484	328.7903225806452	336.2903225806452
565204000	1441068945	30.92747238027684	122.79546784217759	11.26774193548387	328.8225806451613	336.3225806451613
565204000	1441068946	30.927517559251154	122.79543561778604	11.264516129032259	328.85483870967744	336.35483870967744
565204000	1441068947	30.927563369427652	122.79540305260359	11.261290322580646	328.8870967741936	336.3870967741936
565204000	1441068948	30.92760975765488	122.79537018455146	11.258064516129032	328.9193548387097	336.4193548387097
565204000	1441068949	30.92765667078145	122.79533705155107	11.25483870967742	328.95161290322585	336.45161290322585
565204000	1441068950	30.927704055655923	122.79530369152393	11.251612903225807	328.98387096774195	336.48387096774195
565204000	1441068951	30.927751859127014	122.79527014239174	11.248387096774193	329.0161290322581	336.51612903225805
565204000	1441068952	30.927800028043404	122.79523644207634	11.24516129032258	329.0483870967742	336.5483870967742
565204000	1441068953	30.92784850925382	122.79520262849967	11.241935483870968	329.0806451612903	336.5806451612903
565204000	1441068954	30.927897249607064	122.79516873958387	11.238709677419354	329.11290322580646	336.61290322580646
565204000	1441068955	30.92794619595195	122.79513481325118	11.235483870967741	329.1451612903226	336.6451612903226
565204000	1441068956	30.927995295137364	122.79510088742406	11.23225806451613	329.1774193548387	336.6774193548387
565204000	1441068957	30.928044494012173	122.79506700002507	11.229032258064516	329.2096774193549	336.7096774193549
565204000	1441068958	30.92809373942537	122.7950331889769	11.225806451612902	329.241935483871	336.741935483871
565204000	1441068959	30.92814297822593	122.7949994922025	11.22258064516129	329.27419354838713	336.7741935483871
565204000	1441068960	30.92819215726288	122.79496594762485	11.219354838709677	329.30645161290323	336.80645161290323
565204000	1441068961	30.928241223385317	122.79493259316718	11.216129032258063	329.33870967741933	336.83870967741933
565204000	1441068962	30.928290123442324	122.79489946675277	11.212903225806452	329.3709677419355	336.8709677419355
565204000	1441068963	30.928338804283094	122.79486660630515	11.209677419354838	329.40322580645164	336.90322580645164
565204000	1441068964	30.928387212756807	122.79483404974795	11.206451612903225	329.43548387096774	336.93548387096774
565204000	1441068965	30.92843529571268	122.7948018350049	11.203225806451613	329.4677419354839	336.9677419354839
565204000	1441068966	30.928482999999996	122.79477	11.2	329.5	337.0
565204000	1441068967	30.928530292916573	122.79473856651447	11.205263157894736	329.5052631578947	336.94736842105266
565204000	1441068968	30.928577223554218	122.79470749175864	11.210526315789473	329.5105263157895	336.89473684210526
565204000	1441068969	30.928623861453193	122.79467671679981	11.21578947368421	329.5157894736842	336.84210526315786
565204000	1441068970	30.928670276153696	122.79464618270511	11.221052631578948	329.521052631579	336.7894736842105
565204000	1441068971	30.92871653719588	122.79461583054147	11.226315789473684	329.5263157894737	336.7368421052632
565204000	1441068972	30.928762714119802	122.7945856013756	11.23157894736842	329.5315789473685	336.6842105263158
565204000	1441068973	30.928808876465496	122.79455543627401	11.236842105263158	329.5368421052632	336.63157894736844
565204000	1441068974	30.928855093772935	122.79452527630298	11.242105263157894	329.5421052631579	336.57894736842104
565204000	1441068975	30.928901435582006	122.79449506252867	11.24736842105263	329.5473684210526	336.5263157894737
565204000	1441068976	30.92894797143258	122.79446473601698	11.25263157894737	329.55263157894734	336.4736842105263
565204000	1441068977	30.928994770864442	122.79443423783358	11.257894736842106	329.5578947368421	336.42105263157896
565204000	1441068978	30.929041903417293	122.79440350904399	11.263157894736842	329.56315789473683	336.3684210526316
565204000	1441068979	30.929089438630825	122.79437249071349	11.26842105263158	329.56842105263155	336.3157894736842
565204000	1441068980	30.92913744604466	122.79434112390715	11.273684210526316	329.5736842105263	336.2631578947368
565204000	1441068981	30.92918599519833	122.79430934968984	11.278947368421052	329.57894736842104	336.2105263157895
565204000	1441068982	30.929235155631314	122.79427710912618	11.28421052631579	329.5842105263158	336.15789473684214
565204000	1441068983	30.929284996883045	122.79424434328061	11.289473684210527	329.58947368421053	336.1052631578948
565204000	1441068984	30.929335588492844	122.79421099321723	11.294736842105264	329.5947368421053	336.0526315789474
565204000	1441068985	30.929387000000002	122.794177	11.3	329.6	336.0
565204000	1441068986	30.929439214423837	122.79414236587924	11.3	329.7	335.8888888888889
565204000	1441068987	30.929491868704226	122.79410733785218	11.3	329.8	335.77777777777777
565204000	1441068988	30.92954451326145	122.79407222410396	11.3	329.9	335.6666666666667
565204000	1441068989	30.929596698516214	122.79403733282098	11.3	330.0	335.5555555555556
565204000	1441068990	30.92964797488952	122.79400297219105	11.3	330.1	335.44444444444446
565204000	1441068991	30.929697892802725	122.79396945040317	11.3	330.20000000000005	335.33333333333337
565204000	1441068992	30.929746002677504	122.79393707564762	11.3	330.3	335.22222222222223
565204000	1441068993	30.929791854935825	122.7939061561158	11.3	330.40000000000003	335.11111111111114
565204000	1441068994	30.929835	122.79387700000001	11.3	330.5	335.0
565204000	1441068995	30.92987516264466	122.79384979526472	11.290000000000001	330.52	334.90000000000003
565204000	1441068996	30.92991276505336	122.79382424895914	11.280000000000001	330.54	334.8
565204000	1441068997	30.929948403761465	122.79379994790234	11.27	330.56	334.7
565204000	1441068998	30.929982675303986	122.79377647891198	11.26	330.58	334.6
565204000	1441068999	30.930016176215563	122.7937534288045	11.25	330.6	334.5
565204000	1441069000	30.93004950303055	122.79373038439498	11.24	330.62	334.40000000000003
565204000	1441069001	30.93008325228295	122.79370693249756	11.23	330.64	334.3
565204000	1441069002	30.930118020506487	122.79368265992507	11.219999999999999	330.65999999999997	334.2
565204000	1441069003	30.930154404234493	122.79365715348912	11.209999999999999	330.68	334.09999999999997
565204000	1441069004	30.930192999999996	122.79363	11.2	330.7	334.0
565204000	1441069005	30.930234244713965	122.79360089779034	11.208333333333332	330.5333333333333	333.91666666666663
565204000	1441069006	30.930277936800987	122.79356999128768	11.216666666666667	330.3666666666667	333.8333333333333
565204000	1441069007	30.930323715064194	122.79353753644394	11.225	330.20000000000005	333.75
565204000	1441069008	30.930371218306938	122.79350378921173	11.233333333333333	330.0333333333333	333.6666666666667
565204000	1441069009	30.93042008533281	122.79346900554454	11.241666666666667	329.8666666666666	333.5833333333333
565204000	1441069010	30.93046995494562	122.79343344139686	11.25	329.7	333.5
565204000	1441069011	30.930520465949503	122.79339735272409	11.258333333333333	329.53333333333336	333.4166666666667
565204000	1441069012	30.930571257148888	122.7933609954828	11.266666666666667	329.3666666666667	333.3333333333333
565204000	1441069013	30.930621967348465	122.79332462563053	11.275	329.2	333.25
565204000	1441069014	30.930672235353235	122.79328849912596	11.283333333333333	329.03333333333336	333.16666666666663
565204000	1441069015	30.930721699968547	122.79325287192884	11.291666666666668	328.8666666666667	333.08333333333337
565204000	1441069016	30.930770000000003	122.793218	11.3	328.7	333.0
565204000	1441069017	30.930816867768016	122.79318407016926	11.3	328.57	333.0
565204000	1441069018	30.93086240965129	122.79315099273911	11.3	328.44000000000005	333.0
565204000	1441069019	30.930906825542912	122.79311860887962	11.3	328.31	333.0
565204000	1441069020	30.93095031533578	122.79308675976017	11.3	328.18	333.0
565204000	1441069021	30.930993078922594	122.79305528654962	11.3	328.05	333.0
565204000	1441069022	30.931035316195942	122.79302403041619	11.3	327.92	333.0
565204000	1441069023	30.93107722704821	122.79299283252763	11.3	327.79	333.0
565204000	1441069024	30.931119011371603	122.79296153405109	11.3	327.65999999999997	333.0
565204000	1441069025	30.93116086905824	122.79292997615318	11.3	327.53	333.0
565204000	1441069026	30.931202999999996	122.79289800000001	11.3	327.4	333.0
565204000	1441069027	30.93124556230936	122.79286548353976	11.311111111111112	327.4111111111111	333.0
565204000	1441069028	30.931288546981555	122.79283245185094	11.322222222222223	327.4222222222222	333.0
565204000	1441069029	30.931331903232632	122.79279896679488	11.333333333333334	327.43333333333334	333.0
565204000	1441069030	30.93137558027863	122.79276509023299	11.344444444444445	327.44444444444446	333.0
565204000	1441069031	30.93141952733571	122.79273088402694	11.355555555555556	327.4555555555555	333.0
565204000	1441069032	30.931463693620092	122.79269641003853	11.366666666666667	327.46666666666664	333.0
565204000	1441069033	30.931508028348016	122.79266173012975	11.377777777777778	327.47777777777776	333.0
565204000	1441069034	30.931552480735856	122.79262690616277	11.38888888888889	327.4888888888889	333.0
565204000	1441069035	30.931596999999996	122.79259199999998	11.4	327.5	333.0
565204000	1441069036	30.931641542204066	122.79255706514338	11.4	327.43499999999995	333.09999999999997
565204000	1441069037	30.931686090800298	122.79252212165295	11.4	327.37	333.2
565204000	1441069038	30.931730636088158	122.79248718122814	11.4	327.30499999999995	333.29999999999995
565204000	1441069039	30.931775168367068	122.79245225556845	11.4	327.24	333.40000000000003
565204000	1441069040	30.93181967793646	122.7924173563734	11.4	327.17499999999995	333.5
565204000	1441069041	30.931864155095806	122.79238249534261	11.4	327.11	333.6
565204000	1441069042	30.93190859014457	122.79234768417564	11.4	327.04499999999996	333.7
565204000	1441069043	30.931952973382266	122.79231293457212	11.4	326.98	333.8
565204000	1441069044	30.93199729510834	122.7922782582318	11.4	326.915	333.9
565204000	1441069045	30.932041545622358	122.79224366685436	11.4	326.84999999999997	334.0
565204000	1441069046	30.932085715223803	122.79220917213954	11.4	326.785	334.1
565204000	1441069047	30.93212979421226	122.7921747857871	11.4	326.71999999999997	334.20000000000005
565204000	1441069048	30.93217377288724	122.7921405194969	11.4	326.65500000000003	334.3
565204000	1441069049	30.93221764154832	122.79210638496879	11.4	326.59	334.40000000000003
565204000	1441069050	30.932261390495082	122.79207239390266	11.4	326.52500000000003	334.5
565204000	1441069051	30.9323050100271	122.79203855799841	11.4	326.46	334.6
565204000	1441069052	30.93234849044399	122.792004888956	11.4	326.39500000000004	334.70000000000005
565204000	1441069053	30.932391822045346	122.79197139847547	11.4	326.33	334.8
565204000	1441069054	30.9324349951308	122.79193809825678	11.4	326.26500000000004	334.90000000000003
565204000	1441069055	30.932478	122.791905	11.4	326.2	335.0
565204000	1441069056	30.932520832668498	122.79187211116053	11.4	326.3380952380952	335.09523809523813
565204000	1441069057	30.932563512015545	122.79183942221488	11.4	326.4761904761905	335.1904761904762
565204000	1441069058	30.93260606263628	122.79180691939486	11.4	326.6142857142857	335.28571428571433
565204000	1441069059	30.932648509125887	122.7917745889322	11.4	326.752380952381	335.3809523809524
565204000	1441069060	30.932690876079448	122.79174241705854	11.4	326.8904761904762	335.4761904761905
565204000	1441069061	30.932733188092076	122.79171039000548	11.4	327.0285714285714	335.57142857142856
565204000	1441069062	30.93277546975889	122.79167849400459	11.4	327.1666666666667	335.6666666666667
565204000	1441069063	30.93281774567495	122.79164671528734	11.4	327.3047619047619	335.7619047619048
565204000	1441069064	30.93286004043533	122.79161504008519	11.4	327.4428571428571	335.8571428571429
565204000	1441069065	30.932902378635063	122.7915834546295	11.4	327.5809523809524	335.95238095238096
565204000	1441069066	30.932944784869203	122.79155194515157	11.4	327.7190476190476	336.04761904761904
565204000	1441069067	30.932987283732775	122.79152049788269	11.4	327.8571428571429	336.14285714285717
565204000	1441069068	30.933029899820752	122.79148909905406	11.4	327.9952380952381	336.23809523809524
565204000	1441069069	30.93307265772816	122.79145773489684	11.4	328.1333333333333	336.33333333333337
565204000	1441069070	30.93311558204996	122.79142639164209	11.4	328.2714285714286	336.42857142857144
565204000	1441069071	30.933158697381128	122.79139505552087	11.4	328.4095238095238	336.5238095238095
565204000	1441069072	30.933202028316586	122.79136371276415	11.4	328.54761904761904	336.61904761904765
565204000	1441069073	30.933245599451293	122.79133234960288	11.4	328.6857142857143	336.7142857142857
565204000	1441069074	30.933289435380164	122.79130095226789	11.4	328.82380952380953	336.8095238095238
565204000	1441069075	30.933333560698102	122.79126950699003	11.4	328.9619047619048	336.90476190476187
565204000	1441069076	30.93337800000001	122.791238	11.4	329.1	337.0
565204000	1441069077	30.933422770459458	122.79120642141741	11.397435897435898	329.1538461538462	337.0512820512821
565204000	1441069078	30.933467859564995	122.7911747769174	11.394871794871795	329.2076923076923	337.1025641025641
565204000	1441069079	30.933513247383836	122.79114307606399	11.392307692307693	329.26153846153846	337.1538461538462
565204000	1441069080	30.933558913983244	122.7911113284213	11.38974358974359	329.31538461538463	337.2051282051282
565204000	1441069081	30.93360483943047	122.79107954355342	11.387179487179488	329.3692307692308	337.2564102564103
565204000	1441069082	30.9336510037928	122.7910477310246	11.384615384615385	329.4230769230769	337.3076923076923
565204000	1441069083	30.933697387137496	122.79101590039906	11.382051282051282	329.4769230769231	337.35897435897436
565204000	1441069084	30.933743969531868	122.79098406124103	11.37948717948718	329.53076923076924	337.4102564102564
565204000	1441069085	30.933790731043214	122.79095222311486	11.376923076923077	329.5846153846154	337.4615384615385
565204000	1441069086	30.93383765173883	122.79092039558489	11.374358974358975	329.63846153846157	337.5128205128205
565204000	1441069087	30.933884711686055	122.79088858821557	11.371794871794872	329.69230769230774	337.5641025641026
565204000	1441069088	30.933931890952213	122.7908568105713	11.36923076923077	329.7461538461539	337.6153846153846
565204000	1441069089	30.93397916960466	122.79082507221663	11.366666666666667	329.80000000000007	337.6666666666667
565204000	1441069090	30.934026527710724	122.79079338271607	11.364102564102565	329.8538461538462	337.71794871794873
565204000	1441069091	30.93407394533779	122.79076175163424	11.361538461538462	329.90769230769234	337.7692307692308
565204000	1441069092	30.934121402553235	122.79073018853573	11.35897435897436	329.9615384615385	337.8205128205128
565204000	1441069093	30.934168879424423	122.79069870298527	11.356410256410257	330.0153846153847	337.87179487179486
565204000	1441069094	30.93421635601874	122.79066730454754	11.353846153846154	330.0692307692308	337.9230769230769
565204000	1441069095	30.934263812403632	122.79063600278738	11.351282051282052	330.12307692307695	337.974358974359
565204000	1441069096	30.934311228646465	122.79060480726953	11.34871794871795	330.1769230769231	338.025641025641
565204000	1441069097	30.934358584814678	122.79057372755891	11.346153846153847	330.2307692307693	338.0769230769231
565204000	1441069098	30.934405860975712	122.7905427732204	11.343589743589744	330.2846153846154	338.12820512820514
565204000	1441069099	30.934453037197	122.79051195381894	11.341025641025642	330.33846153846156	338.1794871794872
565204000	1441069100	30.93450009354598	122.79048127891954	11.338461538461539	330.3923076923077	338.2307692307692
565204000	1441069101	30.93454701009015	122.79045075808726	11.335897435897436	330.4461538461539	338.28205128205127
565204000	1441069102	30.93459376689694	122.79042040088714	11.333333333333334	330.5	338.3333333333333
565204000	1441069103	30.93464034403384	122.79039021688432	11.330769230769231	330.55384615384617	338.3846153846154
565204000	1441069104	30.934686721568372	122.79036021564397	11.328205128205129	330.60769230769233	338.4358974358974
565204000	1441069105	30.93473287956798	122.7903304067313	11.325641025641026	330.6615384615385	338.4871794871795
565204000	1441069106	30.934778798100208	122.79030079971153	11.323076923076924	330.7153846153846	338.5384615384615
565204000	1441069107	30.934824457232548	122.79027140414995	11.320512820512821	330.7692307692308	338.5897435897436
565204000	1441069108	30.93486983703253	122.79024222961193	11.317948717948719	330.82307692307694	338.64102564102564
565204000	1441069109	30.934914917567685	122.79021328566282	11.315384615384616	330.8769230769231	338.6923076923077
565204000	1441069110	30.934959678905553	122.79018458186799	11.312820512820513	330.9307692307692	338.7435897435897
565204000	1441069111	30.935004101113687	122.79015612779288	11.310256410256411	330.9846153846154	338.7948717948718
565204000	1441069112	30.935048164259634	122.79012793300303	11.307692307692308	331.03846153846155	338.8461538461538
565204000	1441069113	30.935091848410934	122.7901000070639	11.305128205128206	331.0923076923077	338.8974358974359
565204000	1441069114	30.935135133635214	122.79007235954101	11.302564102564103	331.1461538461538	338.9487179487179
565204000	1441069115	30.935177999999993	122.79004500000002	11.3	331.2	339.0
565204000	1441069116	30.935220450125918	122.79001792549033	11.295238095238096	331.2428571428572	339.0
565204000	1441069117	30.93526257684571	122.78999108299664	11.290476190476191	331.28571428571433	339.0
565204000	1441069118	30.93530449554509	122.78996440698724	11.285714285714286	331.3285714285714	339.0
565204000	1441069119	30.935346321609718	122.78993783193023	11.280952380952382	331.37142857142857	339.0
565204000	1441069120	30.935388170425185	122.78991129229344	11.276190476190477	331.4142857142857	339.0
565204000	1441069121	30.93543015737703	122.78988472254439	11.271428571428572	331.4571428571429	339.0
565204000	1441069122	30.93547239785075	122.78985805715044	11.266666666666667	331.5	339.0
565204000	1441069123	30.93551500723174	122.78983123057867	11.261904761904763	331.54285714285714	339.0
565204000	1441069124	30.935558100905396	122.78980417729593	11.257142857142858	331.5857142857143	339.0
565204000	1441069125	30.93560179425699	122.78977683176879	11.252380952380953	331.62857142857143	339.0
565204000	1441069126	30.935646202671784	122.7897491284636	11.247619047619047	331.6714285714286	339.0
565204000	1441069127	30.935691441534946	122.78972100184636	11.242857142857142	331.7142857142857	339.0
565204000	1441069128	30.935737626231603	122.7896923863829	11.238095238095237	331.75714285714287	339.0
565204000	1441069129	30.9357848721468	122.78966321653866	11.233333333333333	331.8	339.0
565204000	1441069130	30.93583329466548	122.78963342677883	11.228571428571428	331.8428571428571	339.0
565204000	1441069131	30.93588300917259	122.78960295156827	11.223809523809523	331.8857142857143	339.0
565204000	1441069132	30.93593413105291	122.7895717253715	11.219047619047618	331.92857142857144	339.0
565204000	1441069133	30.935986775691223	122.78953968265272	11.214285714285714	331.9714285714286	339.0
565204000	1441069134	30.936041058472135	122.78950675787564	11.209523809523809	332.0142857142857	339.0
565204000	1441069135	30.936097094780244	122.78947288550377	11.204761904761904	332.0571428571428	339.0
565204000	1441069136	30.936155000000003	122.78943800000002	11.2	332.1	339.0
565204000	1441069137	30.936214730592393	122.78940212453973	11.1875	332.175	338.87499999999994
565204000	1441069138	30.936275607324912	122.78936563714981	11.174999999999999	332.25	338.75
565204000	1441069139	30.93633679204217	122.78932900457207	11.1625	332.325	338.625
565204000	1441069140	30.93639744658934	122.78929269355086	11.149999999999999	332.4	338.5
565204000	1441069141	30.936456732812186	122.78925717083287	11.1375	332.475	338.375
565204000	1441069142	30.936513812556964	122.78922290316726	11.125	332.55	338.25
565204000	1441069143	30.93656784767049	122.78919035730522	11.112499999999999	332.625	338.125
565204000	1441069144	30.936618000000003	122.78916000000001	11.1	332.70000000000005	338.0
565204000	1441069145	30.936663697583832	122.78913214698804	11.10909090909091	332.6272727272727	337.9090909090909
565204000	1441069146	30.936705433223445	122.78910650993238	11.118181818181817	332.55454545454546	337.8181818181818
565204000	1441069147	30.936743965910566	122.78908264947592	11.127272727272727	332.4818181818182	337.7272727272727
565204000	1441069148	30.936780054636483	122.7890601262596	11.136363636363637	332.40909090909093	337.6363636363636
565204000	1441069149	30.93681445839213	122.78903850092279	11.145454545454545	332.3363636363636	337.54545454545456
565204000	1441069150	30.936847936168114	122.78901733410335	11.154545454545454	332.26363636363635	337.45454545454544
565204000	1441069151	30.9368812469546	122.78899618643786	11.163636363636362	332.1909090909091	337.3636363636364
565204000	1441069152	30.93691514974161	122.78897461856154	11.172727272727272	332.11818181818177	337.27272727272725
565204000	1441069153	30.936950403518708	122.78895219110838	11.181818181818182	332.04545454545456	337.1818181818182
565204000	1441069154	30.936987767275216	122.78892846471088	11.19090909090909	331.97272727272724	337.0909090909091
565204000	1441069155	30.937027999999987	122.788903	11.2	331.9	337.0
565204000	1441069156	30.93707164358354	122.78887548452066	11.2	331.80999999999995	336.90000000000003
565204000	1441069157	30.937118371524015	122.7888461134798	11.2	331.71999999999997	336.8
565204000	1441069158	30.937167640221755	122.78881520900077	11.2	331.63	336.70000000000005
565204000	1441069159	30.937218906077334	122.78878309320802	11.2	331.53999999999996	336.6
565204000	1441069160	30.93727162549169	122.78875008822723	11.2	331.45	336.50000000000006
565204000	1441069161	30.937325254866018	122.78871651618543	11.2	331.36	336.4
565204000	1441069162	30.93737925060191	122.78868269921114	11.2	331.27	336.3
565204000	1441069163	30.937433069101278	122.78864895943424	11.2	331.18	336.2
565204000	1441069164	30.937486166766423	122.78861561898623	11.2	331.09000000000003	336.1
565204000	1441069165	30.93753799999999	122.78858300000002	11.2	331.0	336.0
565204000	1441069166	30.937588142335002	122.78855135364405	11.210526315789473	330.90000000000003	335.94736842105266
565204000	1441069167	30.93763663582477	122.7885206472244	11.221052631578948	330.8	335.89473684210526
565204000	1441069168	30.93768363965257	122.78849077708088	11.23157894736842	330.70000000000005	335.8421052631579
565204000	1441069169	30.937729313001554	122.78846163955282	11.242105263157894	330.6	335.7894736842105
565204000	1441069170	30.937773815054733	122.78843313097917	11.252631578947367	330.5	335.7368421052632
565204000	1441069171	30.93781730499505	122.78840514769837	11.263157894736842	330.40000000000003	335.6842105263158
565204000	1441069172	30.937859942005314	122.78837758604845	11.273684210526316	330.3	335.63157894736844
565204000	1441069173	30.937901885268253	122.78835034236711	11.284210526315789	330.20000000000005	335.5789473684211
565204000	1441069174	30.937943293966487	122.78832331299162	11.294736842105262	330.1	335.5263157894737
565204000	1441069175	30.937984327282546	122.78829639425886	11.305263157894737	330.00000000000006	335.4736842105263
565204000	1441069176	30.938025144398846	122.78826948250543	11.31578947368421	329.90000000000003	335.42105263157896
565204000	1441069177	30.93806590449776	122.78824247406749	11.326315789473684	329.80000000000007	335.3684210526316
565204000	1441069178	30.938106766761514	122.7882152652809	11.336842105263157	329.70000000000005	335.3157894736843
565204000	1441069179	30.938147890372313	122.7881877524811	11.347368421052632	329.6000000000001	335.2631578947369
565204000	1441069180	30.938189434512157	122.78815983200325	11.357894736842105	329.5	335.2105263157895
565204000	1441069181	30.93823155836304	122.78813140018205	11.368421052631579	329.40000000000003	335.15789473684214
565204000	1441069182	30.93827442110683	122.78810235335189	11.378947368421052	329.3	335.1052631578948
565204000	1441069183	30.938318181925265	122.78807258784671	11.389473684210527	329.20000000000005	335.0526315789474
565204000	1441069184	30.938363	122.78804200000002	11.4	329.1	335.0
565204000	1441069185	30.938408980562865	122.78801052314218	11.391666666666667	329.0916666666667	335.0
565204000	1441069186	30.938456013047016	122.78797823859256	11.383333333333333	329.0833333333333	335.0
565204000	1441069187	30.93850393293599	122.78794526466811	11.375	329.075	335.0
565204000	1441069188	30.938552575713445	122.78791171968622	11.366666666666667	329.06666666666666	335.0
565204000	1441069189	30.938601776863184	122.78787772196472	11.358333333333334	329.05833333333334	335.0
565204000	1441069190	30.9386513718691	122.78784338982184	11.350000000000001	329.05000000000007	335.0
565204000	1441069191	30.938701196215238	122.78780884157638	11.341666666666667	329.0416666666667	335.0
565204000	1441069192	30.938751085385775	122.78777419554754	11.333333333333334	329.03333333333336	335.0
565204000	1441069193	30.93880087486501	122.78773957005508	11.325000000000001	329.02500000000003	335.0
565204000	1441069194	30.93885040013739	122.78770508341914	11.316666666666666	329.01666666666665	335.0
565204000	1441069195	30.938899496687487	122.7876708539604	11.308333333333334	329.0083333333333	335.0
565204000	1441069196	30.938948000000003	122.78763700000002	11.3	329.0	335.0
565204000	1441069197	30.938995774997004	122.7876036186001	11.3125	328.8375	335.0
565204000	1441069198	30.93904280434962	122.78757072178496	11.325000000000001	328.675	335.0
565204000	1441069199	30.939089100166203	122.78753830031943	11.3375	328.5125	335.0
565204000	1441069200	30.939134674555085	122.78750634496824	11.350000000000001	328.34999999999997	335.0
565204000	1441069201	30.9391795396246	122.78747484649608	11.3625	328.1875	335.0
565204000	1441069202	30.939223707483062	122.78744379566763	11.375	328.025	335.0
565204000	1441069203	30.93926719023877	122.7874131832474	11.387500000000001	327.86249999999995	335.0
565204000	1441069204	30.939309999999992	122.787383	11.4	327.7	335.0
565204000	1441069205	30.93935216769344	122.78735322416685	11.4	327.8181818181818	335.0
565204000	1441069206	30.939393799519575	122.78732378389721	11.4	327.9363636363636	335.0
565204000	1441069207	30.939435020497157	122.78729459481691	11.4	328.0545454545454	335.0
565204000	1441069208	30.939475955644937	122.78726557255159	11.4	328.17272727272723	335.0
565204000	1441069209	30.93951672998153	122.7872366327265	11.4	328.29090909090905	335.0
565204000	1441069210	30.93955746852552	122.78720769096664	11.4	328.40909090909093	335.0
565204000	1441069211	30.93959829629536	122.78717866289674	11.4	328.52727272727276	335.0
565204000	1441069212	30.939639338309462	122.7871494641412	11.4	328.6454545454545	335.0
565204000	1441069213	30.939680719586125	122.78712001032403	11.4	328.76363636363635	335.0
565204000	1441069214	30.93972256514358	122.78709021706916	11.4	328.8818181818182	335.0
565204000	1441069215	30.939764999999998	122.78706	11.4	329.0	335.0
565204000	1441069216	30.93980811790943	122.78702929678309	11.41	328.96999999999997	335.1
565204000	1441069217	30.939851887569965	122.78699813325825	11.42	328.94	335.2
565204000	1441069218	30.93989624641574	122.78696655730873	11.43	328.91	335.3
565204000	1441069219	30.939941131880936	122.78693461681796	11.44	328.88	335.4
565204000	1441069220	30.939986481399774	122.78690235966955	11.45	328.85	335.5
565204000	1441069221	30.940032232406548	122.78686983374723	11.46	328.82	335.6
565204000	1441069222	30.940078322335566	122.78683708693495	11.47	328.79	335.70000000000005
565204000	1441069223	30.94012468862117	122.78680416711676	11.48	328.76	335.8
565204000	1441069224	30.940171268697824	122.78677112217696	11.49	328.73	335.90000000000003
565204000	1441069225	30.940218000000005	122.786738	11.5	328.7	336.0
565204000	1441069226	30.94026482941735	122.78670484161731	11.503225806451614	328.73548387096776	336.06451612903226
565204000	1441069227	30.94031174166023	122.78667166064781	11.506451612903225	328.7709677419355	336.12903225806457
565204000	1441069228	30.940358730894165	122.78663846385722	11.509677419354839	328.8064516129033	336.1935483870968
565204000	1441069229	30.94040579128464	122.78660525801133	11.512903225806452	328.84193548387094	336.258064516129
565204000	1441069230	30.9404529169972	122.78657204987596	11.516129032258064	328.8774193548387	336.3225806451613
565204000	1441069231	30.940500102197387	122.7865388462169	11.519354838709678	328.9129032258065	336.3870967741936
565204000	1441069232	30.940547341050703	122.7865056538	11.522580645161291	328.9483870967742	336.45161290322585
565204000	1441069233	30.94059462772273	122.78647247939111	11.525806451612903	328.98387096774195	336.51612903225805
565204000	1441069234	30.940641956378993	122.78643932975613	11.529032258064516	329.0193548387097	336.5806451612903
565204000	1441069235	30.940689321185076	122.78640621166093	11.532258064516128	329.0548387096774	336.6451612903226
565204000	1441069236	30.940736716306528	122.7863731318715	11.535483870967742	329.09032258064514	336.7096774193549
565204000	1441069237	30.94078413590893	122.78634009715374	11.538709677419355	329.1258064516129	336.7741935483871
565204000	1441069238	30.94083157415786	122.78630711427358	11.541935483870967	329.16129032258067	336.83870967741933
565204000	1441069239	30.940879025218923	122.7862741899971	11.54516129032258	329.1967741935484	336.90322580645164
565204000	1441069240	30.940926483257677	122.78624133109027	11.548387096774194	329.23225806451615	336.9677419354839
565204000	1441069241	30.940973942439765	122.78620854431908	11.551612903225806	329.26774193548385	337.0322580645161
565204000	1441069242	30.941021396930783	122.78617583644966	11.55483870967742	329.3032258064516	337.09677419354836
565204000	1441069243	30.94106884089634	122.78614321424803	11.558064516129033	329.33870967741933	337.16129032258067
565204000	1441069244	30.941116268502057	122.78611068448029	11.561290322580644	329.3741935483871	337.2258064516129
565204000	1441069245	30.94116367391358	122.78607825391259	11.564516129032258	329.40967741935486	337.2903225806452
565204000	1441069246	30.941211051296534	122.78604592931106	11.567741935483872	329.4451612903226	337.3548387096774
565204000	1441069247	30.94125839481657	122.78601371744182	11.570967741935483	329.4806451612903	337.4193548387097
565204000	1441069248	30.941305698639336	122.78598162507112	11.574193548387097	329.51612903225805	337.48387096774195
565204000	1441069249	30.941352956930483	122.78594965896508	11.577419354838709	329.5516129032258	337.5483870967742
565204000	1441069250	30.941400163855693	122.78591782589001	11.580645161290322	329.5870967741935	337.6129032258064
565204000	1441069251	30.941447313580618	122.78588613261209	11.583870967741936	329.6225806451613	337.6774193548387
565204000	1441069252	30.941494400270937	122.7858545858976	11.587096774193547	329.65806451612906	337.741935483871
565204000	1441069253	30.941541418092342	122.78582319251284	11.59032258064516	329.69354838709677	337.80645161290323
565204000	1441069254	30.941588361210524	122.78579195922411	11.593548387096774	329.7290322580645	337.87096774193543
565204000	1441069255	30.941635223791174	122.7857608927977	11.596774193548386	329.76451612903224	337.93548387096774
565204000	1441069256	30.941682	122.78573	11.6	329.8	338.0
565204000	1441069257	30.941728689080488	122.78569928189384	11.575	329.8875	338.125
565204000	1441069258	30.941775310587364	122.78566871672794	11.55	329.975	338.25
565204000	1441069259	30.941821889153132	122.78563827704745	11.525	330.0625	338.375
565204000	1441069260	30.941868449410205	122.78560793539742	11.5	330.15	338.5
565204000	1441069261	30.941915015991047	122.78557766432283	11.475	330.2375	338.625
565204000	1441069262	30.941961613528047	122.78554743636853	11.45	330.325	338.75
565204000	1441069263	30.942008266653573	122.78551722407937	11.425	330.4125	338.87499999999994
565204000	1441069264	30.942054999999993	122.78548700000002	11.4	330.5	339.0
565204000	1441069265	30.942101827375986	122.78545674350849	11.4	330.6363636363636	339.0
565204000	1441069266	30.942148719295783	122.78542646131633	11.4	330.77272727272725	339.0
565204000	1441069267	30.94219563545	122.78539616696847	11.4	330.90909090909093	339.0
565204000	1441069268	30.94224253552923	122.78536587400993	11.4	331.04545454545456	339.0
565204000	1441069269	30.94228937922414	122.7853355959858	11.4	331.1818181818182	339.0
565204000	1441069270	30.94233612622536	122.78530534644132	11.4	331.3181818181818	339.0
565204000	1441069271	30.942382736223564	122.7852751389217	11.4	331.45454545454544	339.0
565204000	1441069272	30.942429168909428	122.78524498697229	11.4	331.5909090909091	339.0
565204000	1441069273	30.94247538397365	122.78521490413854	11.4	331.72727272727275	339.0
565204000	1441069274	30.942521341106943	122.78518490396591	11.4	331.8636363636364	339.0
565204000	1441069275	30.942567	122.785155	11.4	332.0	339.0
565204000	1441069276	30.94261235202591	122.78512519455477	11.42	331.89000000000004	339.09999999999997
565204000	1441069277	30.94265751528709	122.78509544501755	11.44	331.78000000000003	339.2
565204000	1441069278	30.942702639568264	122.78506569754383	11.46	331.66999999999996	339.3
565204000	1441069279	30.942747874654078	122.7850358982887	11.48	331.56	339.40000000000003
565204000	1441069280	30.942793370329127	122.78500599340704	11.5	331.45	339.5
565204000	1441069281	30.94283927637797	122.7849759290534	11.52	331.34	339.6
565204000	1441069282	30.942885742585066	122.78494565138206	11.54	331.23	339.7
565204000	1441069283	30.942932918734872	122.78491510654699	11.56	331.11999999999995	339.8
565204000	1441069284	30.942980954611752	122.78488424070189	11.58	331.01	339.90000000000003
565204000	1441069285	30.943029999999993	122.784853	11.6	330.9	340.0
565204000	1441069286	30.943080144943245	122.78482135654713	11.566666666666666	331.0444444444444	340.11111111111114
565204000	1441069287	30.94313124052251	122.78478938625982	11.533333333333333	331.18888888888887	340.22222222222223
565204000	1441069288	30.94318307807829	122.78475719100776	11.5	331.3333333333333	340.33333333333337
565204000	1441069289	30.943235448951146	122.7847248726611	11.466666666666667	331.47777777777776	340.44444444444446
565204000	1441069290	30.943288144481794	122.78469253309053	11.433333333333334	331.6222222222222	340.55555555555554
565204000	1441069291	30.943340956011028	122.7846602741672	11.4	331.76666666666665	340.6666666666667
565204000	1441069292	30.943393674879765	122.7846281977628	11.366666666666667	331.9111111111111	340.77777777777777
565204000	1441069293	30.94344609242904	122.7845964057495	11.333333333333334	332.05555555555554	340.8888888888889
565204000	1441069294	30.943497999999998	122.784565	11.3	332.2	341.0
565204000	1441069295	30.943549229484262	122.78453406302711	11.3	332.26	341.1333333333333
565204000	1441069296	30.94359977497507	122.78450359990242	11.3	332.32	341.2666666666667
565204000	1441069297	30.94364967111604	122.78447359633714	11.3	332.38	341.40000000000003
565204000	1441069298	30.943698952550804	122.78444403804235	11.3	332.44	341.5333333333333
565204000	1441069299	30.943747653922898	122.78441491072908	11.3	332.5	341.6666666666667
565204000	1441069300	30.94379580987592	122.78438620010824	11.3	332.56	341.8
565204000	1441069301	30.943843455053404	122.78435789189068	11.3	332.61999999999995	341.93333333333334
565204000	1441069302	30.943890624098874	122.78432997178714	11.3	332.68	342.0666666666667
565204000	1441069303	30.943937351655837	122.78430242550833	11.3	332.74	342.2
565204000	1441069304	30.943983672367803	122.7842752387648	11.3	332.8	342.3333333333333
565204000	1441069305	30.944029620878236	122.7842483972671	11.3	332.86	342.4666666666667
565204000	1441069306	30.94407523183059	122.78422188672569	11.3	332.92	342.6
565204000	1441069307	30.944120539868326	122.7841956928509	11.3	332.98	342.73333333333335
565204000	1441069308	30.944165579634852	122.78416980135306	11.3	333.04	342.8666666666667
565204000	1441069309	30.9442103857736	122.7841441979424	11.3	333.09999999999997	343.00000000000006
565204000	1441069310	30.944254992927963	122.78411886832906	11.3	333.15999999999997	343.1333333333333
565204000	1441069311	30.944299435741325	122.78409379822314	11.3	333.21999999999997	343.26666666666665
565204000	1441069312	30.944343748857044	122.7840689733347	11.3	333.28	343.40000000000003
565204000	1441069313	30.944387966918516	122.78404437937367	11.3	333.34	343.53333333333336
565204000	1441069314	30.944432124569055	122.78402000204997	11.3	333.4	343.6666666666667
565204000	1441069315	30.944476256451996	122.78399582707344	11.3	333.46	343.8
565204000	1441069316	30.944520397210656	122.78397184015385	11.3	333.52	343.93333333333334
565204000	1441069317	30.94456458148836	122.78394802700089	11.3	333.58000000000004	344.06666666666666
565204000	1441069318	30.944608843928354	122.78392437332427	11.3	333.64	344.2
565204000	1441069319	30.94465321917396	122.78390086483353	11.3	333.7	344.33333333333337
565204000	1441069320	30.94469774186844	122.78387748723821	11.3	333.76	344.4666666666667
565204000	1441069321	30.944742446655038	122.78385422624784	11.3	333.82	344.6
565204000	1441069322	30.944787368177014	122.78383106757178	11.3	333.88	344.73333333333335
565204000	1441069323	30.944832541077584	122.7838079969194	11.3	333.94	344.8666666666667
565204000	1441069324	30.944877999999996	122.783785	11.3	334.0	345.0
565204000	1441069325	30.94492378346908	122.78376205665279	11.281818181818183	334.26363636363635	345.0909090909091
565204000	1441069326	30.94496994553629	122.78373912323677	11.263636363636364	334.5272727272727	345.1818181818182
565204000	1441069327	30.945016544134702	122.78371615024076	11.245454545454546	334.79090909090905	345.2727272727273
565204000	1441069328	30.94506363719733	122.78369308815344	11.227272727272728	335.05454545454546	345.3636363636364
565204000	1441069329	30.94511128265717	122.7836698874633	11.209090909090909	335.31818181818176	345.45454545454544
565204000	1441069330	30.94515953844717	122.78364649865873	11.190909090909091	335.58181818181816	345.54545454545456
565204000	1441069331	30.94520846250025	122.78362287222791	11.172727272727272	335.8454545454545	345.6363636363636
565204000	1441069332	30.945258112749244	122.78359895865884	11.154545454545454	336.10909090909087	345.72727272727275
565204000	1441069333	30.94530854712703	122.78357470843943	11.136363636363637	336.3727272727272	345.8181818181818
565204000	1441069334	30.945359823566363	122.78355007205731	11.118181818181817	336.6363636363636	345.9090909090909
565204000	1441069335	30.945412000000005	122.783525	11.1	336.9	346.0
565204000	1441069336	30.945465086834478	122.78349947077038	11.122222222222222	336.99999999999994	346.0
565204000	1441069337	30.945518904371763	122.78347357493395	11.144444444444444	337.09999999999997	346.0
565204000	1441069338	30.945573225387747	122.78344743107222	11.166666666666666	337.2	346.0
565204000	1441069339	30.94562782265844	122.78342115776721	11.188888888888888	337.3	346.0
565204000	1441069340	30.945682468959948	122.78339487360144	11.211111111111112	337.4	346.0
565204000	1441069341	30.945736937068485	122.783368697158	11.233333333333334	337.5	346.0
565204000	1441069342	30.945790999760373	122.78334274702047	11.255555555555556	337.6	346.0
565204000	1441069343	30.945844429812038	122.78331714177295	11.277777777777779	337.7	346.0
565204000	1441069344	30.945897	122.78329200000002	11.3	337.8	346.0
565204000	1441069345	30.94594853968065	122.78326741312468	11.3	337.9	346.1
565204000	1441069346	30.945999104529538	122.78324336392197	11.3	338.0	346.2
565204000	1441069347	30.946048806801915	122.7832198080046	11.3	338.09999999999997	346.3
565204000	1441069348	30.946097758752998	122.78319670098519	11.3	338.2	346.4
565204000	1441069349	30.946146072637983	122.783173998476	11.3	338.3	346.5
565204000	1441069350	30.946193860712015	122.78315165608916	11.3	338.40000000000003	346.6
565204000	1441069351	30.94624123523018	122.78312962943653	11.3	338.5	346.7
565204000	1441069352	30.946288308447546	122.78310787412985	11.3	338.6	346.8
565204000	1441069353	30.946335192619156	122.78308634578055	11.3	338.7	346.9
565204000	1441069354	30.946382000000003	122.78306500000001	11.3	338.8	347.0
565204000	1441069355	30.94642882442658	122.7830437992011	11.296666666666667	338.84666666666664	347.03333333333336
565204000	1441069356	30.946475686061614	122.78302273300382	11.293333333333335	338.8933333333333	347.06666666666666
565204000	1441069357	30.9465225866493	122.78300179783001	11.290000000000001	338.94	347.09999999999997
565204000	1441069358	30.94656952793392	122.78298099010141	11.286666666666667	338.9866666666667	347.1333333333333
565204000	1441069359	30.94661651165966	122.7829603062398	11.283333333333333	339.0333333333333	347.1666666666667
565204000	1441069360	30.946663539570785	122.78293974266698	11.280000000000001	339.08	347.2
565204000	1441069361	30.94671061341149	122.78291929580467	11.276666666666667	339.12666666666667	347.23333333333335
565204000	1441069362	30.946757734926027	122.78289896207467	11.273333333333333	339.17333333333335	347.26666666666665
565204000	1441069363	30.946804905858613	122.78287873789866	11.27	339.22	347.29999999999995
565204000	1441069364	30.94685212795346	122.7828586196984	11.266666666666667	339.26666666666665	347.3333333333333
565204000	1441069365	30.94689940295477	122.78283860389566	11.263333333333334	339.31333333333333	347.3666666666667
565204000	1441069366	30.946946732606783	122.78281868691207	11.26	339.36	347.4
565204000	1441069367	30.946994118653702	122.78279886516941	11.256666666666666	339.40666666666664	347.43333333333334
565204000	1441069368	30.94704156283973	122.78277913508934	11.253333333333334	339.4533333333334	347.46666666666664
565204000	1441069369	30.94708906690907	122.7827594930936	11.25	339.5	347.49999999999994
565204000	1441069370	30.94713663260593	122.78273993560383	11.246666666666666	339.5466666666666	347.5333333333333
565204000	1441069371	30.947184261674508	122.78272045904174	11.243333333333334	339.59333333333336	347.56666666666666
565204000	1441069372	30.947231955859014	122.78270105982897	11.24	339.64	347.6
565204000	1441069373	30.94727971690364	122.78268173438721	11.236666666666666	339.68666666666667	347.6333333333333
565204000	1441069374	30.947327546552565	122.78266247913808	11.233333333333333	339.73333333333335	347.66666666666663
565204000	1441069375	30.947375446549994	122.78264329050326	11.23	339.78	347.7
565204000	1441069376	30.947423418640124	122.78262416490435	11.226666666666667	339.82666666666665	347.7333333333333
565204000	1441069377	30.94747146456713	122.78260509876299	11.223333333333333	339.87333333333333	347.76666666666665
565204000	1441069378	30.947519586075188	122.7825860885008	11.219999999999999	339.92	347.8
565204000	1441069379	30.947567784908493	122.78256713053942	11.216666666666667	339.9666666666667	347.8333333333333
565204000	1441069380	30.94761606281125	122.78254822130039	11.213333333333333	340.0133333333333	347.8666666666666
565204000	1441069381	30.947664421527598	122.78252935720538	11.209999999999999	340.06	347.9
565204000	1441069382	30.947712862801723	122.78251053467592	11.206666666666665	340.1066666666667	347.93333333333334
565204000	1441069383	30.947761388377803	122.78249175013359	11.203333333333333	340.15333333333336	347.96666666666664
565204000	1441069384	30.94781	122.78247300000001	11.2	340.2	348.0
565204000	1441069385	30.947858700985957	122.78245427844571	11.19090909090909	340.24545454545455	348.0
565204000	1441069386	30.947907500947206	122.78243557063736	11.181818181818182	340.2909090909091	348.0
565204000	1441069387	30.947956411068645	122.7824168594907	11.172727272727272	340.33636363636367	348.0
565204000	1441069388	30.948005442535276	122.78239812792124	11.163636363636362	340.3818181818182	348.0
565204000	1441069389	30.94805460653201	122.78237935884457	11.154545454545454	340.4272727272727	348.0
565204000	1441069390	30.94810391424379	122.78236053517628	11.145454545454545	340.4727272727273	348.0
565204000	1441069391	30.94815337685551	122.78234163983177	11.136363636363637	340.5181818181818	348.0
565204000	1441069392	30.94820300555212	122.78232265572653	11.127272727272727	340.56363636363636	348.0
565204000	1441069393	30.948252811518476	122.78230356577593	11.118181818181817	340.60909090909087	348.0
565204000	1441069394	30.948302805939477	122.7822843528953	11.10909090909091	340.6545454545454	348.0
565204000	1441069395	30.94835299999999	122.782265	11.1	340.7	348.0
565204000	1441069396	30.948403383503432	122.78224550299355	11.12	340.83	348.0
565204000	1441069397	30.948453860727355	122.7822259097329	11.14	340.96	348.0
565204000	1441069398	30.948504314567877	122.78220628106352	11.16	341.09000000000003	348.0
565204000	1441069399	30.94855462792117	122.78218667783112	11.18	341.21999999999997	348.0
565204000	1441069400	30.948604683683463	122.78216716088163	11.2	341.34999999999997	348.0
565204000	1441069401	30.94865436475099	122.78214779106116	11.22	341.47999999999996	348.0
565204000	1441069402	30.948703554020046	122.78212862921606	11.24	341.60999999999996	348.0
565204000	1441069403	30.94875213438699	122.78210973619298	11.26	341.74	348.0
565204000	1441069404	30.948799988748174	122.78209117283862	11.280000000000001	341.87	348.0
565204000	1441069405	30.948847000000004	122.782073	11.3	342.0	348.0
565204000	1441069406	30.94889309906023	122.78205525538802	11.280000000000001	341.98	348.0
565204000	1441069407	30.948938408931753	122.78203788416849	11.26	341.96	348.0
565204000	1441069408	30.94898310063875	122.78202080837073	11.24	341.94	348.0
565204000	1441069409	30.949027345205316	122.78200395002378	11.22	341.92	348.0
565204000	1441069410	30.949071313655512	122.78198723115636	11.2	341.9	348.0
565204000	1441069411	30.949115177013365	122.78197057379697	11.18	341.88	348.0
565204000	1441069412	30.949159106302844	122.7819538999738	11.16	341.86	348.0
565204000	1441069413	30.949203272547862	122.78193713171486	11.14	341.84000000000003	348.0
565204000	1441069414	30.949247846772305	122.78192019104779	11.12	341.82	348.0
565204000	1441069415	30.949293	122.78190300000001	11.1	341.8	348.0
565204000	1441069416	30.9493388684004	122.78188549609516	11.106896551724137	341.75172413793103	347.9310344827586
565204000	1441069417	30.94938544872565	122.7818676788425	11.113793103448275	341.7034482758621	347.86206896551727
565204000	1441069418	30.94943270287361	122.78184956324787	11.120689655172413	341.65517241379314	347.7931034482759
565204000	1441069419	30.949480592742102	122.78183116431708	11.127586206896552	341.60689655172416	347.7241379310345
565204000	1441069420	30.949529080228974	122.78181249705601	11.13448275862069	341.55862068965513	347.65517241379314
565204000	1441069421	30.949578127232073	122.78179357647059	11.141379310344828	341.5103448275862	347.58620689655174
565204000	1441069422	30.949627695649294	122.78177441756682	11.148275862068965	341.46206896551723	347.51724137931035
565204000	1441069423	30.94967774737848	122.78175503535071	11.155172413793103	341.41379310344826	347.44827586206895
565204000	1441069424	30.949728244317548	122.7817354448284	11.162068965517241	341.36551724137934	347.37931034482756
565204000	1441069425	30.949779148364357	122.78171566100599	11.168965517241379	341.31724137931036	347.31034482758616
565204000	1441069426	30.949830421416827	122.78169569888972	11.175862068965518	341.2689655172414	347.24137931034477
565204000	1441069427	30.94988202537286	122.78167557348584	11.182758620689656	341.2206896551724	347.17241379310343
565204000	1441069428	30.9499339221304	122.78165529980072	11.189655172413794	341.1724137931035	347.10344827586204
565204000	1441069429	30.949986073587358	122.7816348928407	11.196551724137931	341.1241379310345	347.03448275862064
565204000	1441069430	30.950038441641677	122.78161436761226	11.203448275862069	341.0758620689655	346.9655172413793
565204000	1441069431	30.950090988191324	122.78159373912192	11.210344827586207	341.02758620689656	346.8965517241379
565204000	1441069432	30.95014367513425	122.78157302237625	11.217241379310344	340.9793103448276	346.8275862068965
565204000	1441069433	30.950196464368446	122.78155223238191	11.224137931034482	340.9310344827586	346.7586206896552
565204000	1441069434	30.950249317791883	122.78153138414564	11.231034482758622	340.88275862068963	346.6896551724138
565204000	1441069435	30.950302197302562	122.78151049267417	11.23793103448276	340.8344827586207	346.6206896551724
565204000	1441069436	30.950355064798504	122.78148957297437	11.244827586206897	340.78620689655173	346.55172413793105
565204000	1441069437	30.950407882177718	122.78146864005316	11.251724137931035	340.73793103448276	346.48275862068965
565204000	1441069438	30.95046061133824	122.78144770891754	11.258620689655173	340.68965517241384	346.41379310344826
565204000	1441069439	30.95051321417811	122.78142679457453	11.26551724137931	340.64137931034486	346.34482758620686
565204000	1441069440	30.950565652595387	122.78140591203123	11.272413793103448	340.5931034482758	346.2758620689655
565204000	1441069441	30.95061788848812	122.78138507629487	11.279310344827588	340.5448275862069	346.2068965517241
565204000	1441069442	30.950669883754415	122.78136430237265	11.286206896551725	340.49655172413793	346.13793103448273
565204000	1441069443	30.950721600292333	122.78134360527191	11.293103448275863	340.44827586206895	346.0689655172414
565204000	1441069444	30.95077299999999	122.78132300000001	11.3	340.4	346.0
565204000	1441069445	30.95082405109491	122.7813024987884	11.290909090909091	340.3727272727273	346.0
565204000	1441069446	30.950874747072312	122.78128210276462	11.281818181818183	340.3454545454545	346.0
565204000	1441069447	30.950925087746892	122.78126181028011	11.272727272727273	340.3181818181818	346.0
565204000	1441069448	30.95097507293329	122.78124161968647	11.263636363636364	340.2909090909091	346.0
565204000	1441069449	30.951024702446155	122.78122152933517	11.254545454545454	340.26363636363635	346.0
565204000	1441069450	30.951073976100155	122.7812015375777	11.245454545454546	340.23636363636365	346.0
565204000	1441069451	30.951122893709943	122.78118164276556	11.236363636363636	340.2090909090909	346.0
565204000	1441069452	30.951171455090172	122.78116184325022	11.227272727272727	340.1818181818182	346.0
565204000	1441069453	30.95121966005549	122.7811421373832	11.218181818181817	340.1545454545455	346.0
565204000	1441069454	30.951267508420546	122.78112252351598	11.209090909090909	340.1272727272727	346.0
565204000	1441069455	30.95131499999999	122.781103	11.2	340.1	346.0
565204000	1441069456	30.95136216635669	122.78108355081541	11.209999999999999	339.96000000000004	345.90000000000003
565204000	1441069457	30.951409166046346	122.78106410245674	11.219999999999999	339.82000000000005	345.8
565204000	1441069458	30.95145618937281	122.78104456704692	11.23	339.68	345.70000000000005
565204000	1441069459	30.951503426639896	122.78102485670856	11.24	339.54	345.6
565204000	1441069460	30.951551068151325	122.78100488356387	11.25	339.40000000000003	345.5
565204000	1441069461	30.951599304210763	122.78098455973478	11.26	339.26	345.4
565204000	1441069462	30.95164832512186	122.78096379734286	11.27	339.12	345.3
565204000	1441069463	30.95169832118813	122.78094250850926	11.280000000000001	338.97999999999996	345.2
565204000	1441069464	30.95174948271304	122.78092060535484	11.290000000000001	338.84	345.1
565204000	1441069465	30.951802000000004	122.78089799999998	11.3	338.7	345.0
565204000	1441069466	30.951855952449684	122.78087465469662	11.287500000000001	338.6625	345.0
565204000	1441069467	30.951910975852236	122.78085073222427	11.275	338.625	345.0
565204000	1441069468	30.95196659509534	122.78082644549534	11.2625	338.5875	345.0
565204000	1441069469	30.952022335066843	122.78080200742305	11.25	338.54999999999995	345.0
565204000	1441069470	30.952077720654763	122.78077763092166	11.2375	338.5125	345.0
565204000	1441069471	30.9521322767473	122.78075352890642	11.225	338.47499999999997	345.0
565204000	1441069472	30.952185528232878	122.7807299142935	11.212499999999999	338.43749999999994	345.0
565204000	1441069473	30.952236999999993	122.78070700000002	11.2	338.4	345.0
565204000	1441069474	30.952286345465986	122.78068494271982	11.216666666666667	338.3333333333333	345.0
565204000	1441069475	30.952333732162533	122.78066367425068	11.233333333333333	338.26666666666665	345.0
565204000	1441069476	30.952379456149803	122.78064307016571	11.25	338.2	345.0
565204000	1441069477	30.95242381348788	122.78062300603753	11.266666666666666	338.1333333333333	345.0
565204000	1441069478	30.95246710023673	122.78060335743818	11.283333333333333	338.06666666666666	345.0
565204000	1441069479	30.952509612456247	122.78058399993918	11.3	338.0	345.0
565204000	1441069480	30.95255164620622	122.78056480911162	11.316666666666666	337.93333333333334	345.0
565204000	1441069481	30.95259349754637	122.78054566052609	11.333333333333334	337.8666666666667	345.0
565204000	1441069482	30.95263546253632	122.7805264297527	11.35	337.8	345.0
565204000	1441069483	30.952677837235623	122.78050699236117	11.366666666666667	337.73333333333335	345.0
565204000	1441069484	30.952720917703726	122.7804872239207	11.383333333333333	337.6666666666667	345.0
565204000	1441069485	30.952764999999992	122.78046700000002	11.4	337.6	345.0
565204000	1441069486	30.952810303815127	122.78044622914831	11.377777777777778	337.7555555555556	345.0
565204000	1441069487	30.952856743365256	122.78042495183833	11.355555555555556	337.9111111111111	345.0
565204000	1441069488	30.95290415649797	122.78040324152401	11.333333333333334	338.06666666666666	345.0
565204000	1441069489	30.952952381060904	122.7803811716595	11.311111111111112	338.22222222222223	345.0
565204000	1441069490	30.953001254901757	122.78035881569924	11.288888888888888	338.3777777777778	345.0
565204000	1441069491	30.95305061586826	122.78033624709798	11.266666666666666	338.5333333333333	345.0
565204000	1441069492	30.953100301808224	122.78031353931077	11.244444444444444	338.68888888888887	345.0
565204000	1441069493	30.95315015056949	122.78029076579288	11.222222222222221	338.84444444444443	345.0
565204000	1441069494	30.953199999999985	122.780268	11.2	339.0	345.0
565204000	1441069495	30.95324971309001	122.78024530546078	11.2	339.04999999999995	345.1
565204000	1441069496	30.95329925339917	122.78022270599483	11.2	339.09999999999997	345.2
565204000	1441069497	30.95334860962945	122.78020021549456	11.2	339.15	345.3
565204000	1441069498	30.95339777048282	122.78017784785237	11.2	339.2	345.4
565204000	1441069499	30.95344672466129	122.78015561696077	11.2	339.25	345.5
565204000	1441069500	30.95349546086681	122.7801335367122	11.2	339.3	345.6
565204000	1441069501	30.953543967801426	122.78011162099928	11.2	339.35	345.70000000000005
565204000	1441069502	30.953592234167157	122.78008988371451	11.2	339.40000000000003	345.8
565204000	1441069503	30.95364024866598	122.78006833875054	11.2	339.45	345.90000000000003
565204000	1441069504	30.953687999999993	122.78004700000001	11.2	339.5	346.0
565204000	1441069505	30.953735504921866	122.78002586493413	11.2	339.5454545454545	346.0
565204000	1441069506	30.95378289238705	122.78000486533819	11.2	339.5909090909091	346.0
565204000	1441069507	30.953830319401586	122.77998391657566	11.2	339.6363636363636	346.0
565204000	1441069508	30.953877942971477	122.77996293400983	11.2	339.6818181818182	346.0
565204000	1441069509	30.953925920102613	122.77994183300355	11.2	339.72727272727275	346.0
565204000	1441069510	30.953974407800885	122.77992052891949	11.2	339.77272727272725	346.0
565204000	1441069511	30.9540235630721	122.77989893711985	11.2	339.81818181818187	346.0
565204000	1441069512	30.954073542921975	122.77987697296665	11.2	339.8636363636364	346.0
565204000	1441069513	30.9541245043562	122.77985455182151	11.2	339.90909090909093	346.0
565204000	1441069514	30.95417660438037	122.77983158904566	11.2	339.9545454545455	346.0
565204000	1441069515	30.954229999999992	122.779808	11.2	340.0	346.0
565204000	1441069516	30.95428474977294	122.77978374730003	11.21111111111111	339.9333333333334	346.1111111111111
565204000	1441069517	30.95434051846659	122.77975898258123	11.222222222222221	339.8666666666667	346.22222222222223
565204000	1441069518	30.954396872400938	122.77973390473481	11.233333333333333	339.8	346.3333333333333
565204000	1441069519	30.954453377896062	122.7797087126529	11.244444444444444	339.73333333333335	346.44444444444446
565204000	1441069520	30.954509601272292	122.77968360522858	11.255555555555556	339.6666666666667	346.55555555555554
565204000	1441069521	30.954565108850083	122.77965878135582	11.266666666666667	339.6	346.6666666666667
565204000	1441069522	30.954619466950074	122.7796344399295	11.277777777777779	339.53333333333336	346.77777777777777
565204000	1441069523	30.954672241893057	122.77961077984534	11.28888888888889	339.46666666666664	346.88888888888886
565204000	1441069524	30.954722999999994	122.77958799999999	11.3	339.40000000000003	347.0
565204000	1441069525	30.954771446346314	122.77956623991882	11.290000000000001	339.64	347.0
565204000	1441069526	30.95481784102463	122.77954540163981	11.280000000000001	339.88000000000005	347.0
565204000	1441069527	30.95486258288183	122.77952532782848	11.27	340.12	347.0
565204000	1441069528	30.954906070764604	122.7795058611495	11.26	340.36	347.0
565204000	1441069529	30.954948703519534	122.77948684426697	11.25	340.59999999999997	347.0
565204000	1441069530	30.954990879993133	122.77946811984432	11.24	340.84000000000003	347.0
565204000	1441069531	30.955032999031747	122.77944953054437	11.23	341.08	347.0
565204000	1441069532	30.955075459481687	122.77943091902932	11.219999999999999	341.32	347.0
565204000	1441069533	30.955118660189076	122.77941212796088	11.209999999999999	341.56	347.0
565204000	1441069534	30.955163	122.77939300000001	11.2	341.8	347.0
565204000	1441069535	30.955208781600586	122.77937341510359	11.218181818181817	341.73636363636365	347.0909090909091
565204000	1441069536	30.955255923037715	122.77935340241383	11.236363636363636	341.6727272727273	347.1818181818182
565204000	1441069537	30.955304246198445	122.77933302836956	11.254545454545454	341.6090909090909	347.27272727272725
565204000	1441069538	30.955353572969933	122.7793123594098	11.272727272727272	341.54545454545456	347.3636363636364
565204000	1441069539	30.955403725239332	122.77929146197395	11.290909090909091	341.4818181818182	347.45454545454544
565204000	1441069540	30.955454524893877	122.7792704025016	11.309090909090909	341.4181818181818	347.54545454545456
565204000	1441069541	30.955505793820848	122.77924924743267	11.327272727272728	341.3545454545455	347.6363636363636
565204000	1441069542	30.95555735390753	122.77922806320738	11.345454545454546	341.2909090909091	347.7272727272727
565204000	1441069543	30.95560902704133	122.77920691626626	11.363636363636363	341.22727272727275	347.8181818181818
565204000	1441069544	30.955660635109655	122.77918587305008	11.381818181818183	341.16363636363633	347.9090909090909
565204000	1441069545	30.955712	122.779165	11.4	341.1	348.0
565204000	1441069546	30.95576297933038	122.77914434605007	11.377777777777778	341.06666666666666	348.0
565204000	1441069547	30.955813573641038	122.77912389010514	11.355555555555556	341.03333333333336	348.0
565204000	1441069548	30.955863819202687	122.77910359356264	11.333333333333334	341.0	348.0
565204000	1441069549	30.955913752285987	122.77908341781986	11.311111111111112	340.96666666666664	348.0
565204000	1441069550	30.955963409161644	122.77906332427405	11.288888888888888	340.93333333333334	348.0
565204000	1441069551	30.95601282610026	122.7790432743222	11.266666666666666	340.90000000000003	348.0
565204000	1441069552	30.956062039372473	122.77902322936137	11.244444444444444	340.8666666666667	348.0
565204000	1441069553	30.956111085248864	122.77900315078838	11.222222222222221	340.83333333333337	348.0
565204000	1441069554	30.95616	122.778983	11.2	340.8	348.0
565204000	1441069555	30.95620882298126	122.77896274736533	11.219999999999999	340.70000000000005	348.09999999999997
565204000	1441069556	30.95625760588749	122.77894239914342	11.24	340.6	348.2
565204000	1441069557	30.95630640349836	122.7789219705657	11.26	340.50000000000006	348.3
565204000	1441069558	30.956355270593587	122.77890147686367	11.28	340.40000000000003	348.40000000000003
565204000	1441069559	30.956404261952837	122.77888093326872	11.3	340.3	348.5
565204000	1441069560	30.956453432355854	122.77886035501234	11.32	340.2	348.6
565204000	1441069561	30.956502836582352	122.77883975732588	11.34	340.1	348.7
565204000	1441069562	30.95655252941204	122.77881915544076	11.36	340.0	348.8
565204000	1441069563	30.95660256562468	122.77879856458836	11.38	339.90000000000003	348.90000000000003
565204000	1441069564	30.956652999999985	122.778778	11.4	339.8	349.0
565204000	1441069565	30.95670385146207	122.77875748075434	11.39090909090909	339.9363636363637	349.0909090909091
565204000	1441069566	30.95675499551235	122.77873704131933	11.381818181818183	340.0727272727273	349.1818181818182
565204000	1441069567	30.956806271796633	122.7787167200104	11.372727272727273	340.20909090909095	349.2727272727273
565204000	1441069568	30.956857519960742	122.77869655514316	11.363636363636363	340.3454545454546	349.36363636363643
565204000	1441069569	30.956908579650513	122.7786765850335	11.354545454545455	340.4818181818182	349.45454545454544
565204000	1441069570	30.956959290511865	122.77865684799751	11.345454545454546	340.6181818181819	349.54545454545456
565204000	1441069571	30.957009492190693	122.7786373823515	11.336363636363638	340.7545454545455	349.6363636363636
565204000	1441069572	30.95705902433293	122.77861822641194	11.327272727272728	340.89090909090913	349.72727272727275
565204000	1441069573	30.957107726584567	122.77859941849556	11.318181818181818	341.02727272727276	349.81818181818187
565204000	1441069574	30.957155438591588	122.77858099691922	11.30909090909091	341.1636363636364	349.9090909090909
565204000	1441069575	30.957202000000006	122.77856300000002	11.3	341.30000000000007	350.0
565204000	1441069576	30.95724733140259	122.77854544123858	11.280000000000001	341.32000000000005	350.1
565204000	1441069577	30.957291677179043	122.7785282348691	11.26	341.34000000000003	350.2
565204000	1441069578	30.957335362655748	122.77851127030887	11.24	341.36	350.3
565204000	1441069579	30.95737871315898	122.77849443697465	11.22	341.38000000000005	350.4
565204000	1441069580	30.95742205401501	122.77847762428276	11.2	341.40000000000003	350.5
565204000	1441069581	30.957465710549965	122.77846072164914	11.18	341.42	350.6
565204000	1441069582	30.957510008089947	122.77844361848926	11.16	341.44000000000005	350.70000000000005
565204000	1441069583	30.95755527196101	122.77842620421815	11.14	341.46000000000004	350.8
565204000	1441069584	30.95760182748906	122.77840836825035	11.12	341.48	350.9
565204000	1441069585	30.957650000000005	122.77838999999999	11.1	341.50000000000006	351.0
565204000	1441069586	30.95770003252114	122.77837102250707	11.133333333333333	341.55555555555554	351.22222222222223
565204000	1441069587	30.957751838885834	122.77835149331733	11.166666666666666	341.61111111111114	351.44444444444446
565204000	1441069588	30.95780525062901	122.77833150360318	11.2	341.6666666666667	351.6666666666667
565204000	1441069589	30.95786009928569	122.77831114453731	11.233333333333333	341.72222222222223	351.88888888888886
565204000	1441069590	30.957916216390874	122.77829050729278	11.266666666666667	341.77777777777777	352.11111111111114
565204000	1441069591	30.9579734334797	122.77826968304286	11.3	341.83333333333337	352.33333333333337
565204000	1441069592	30.958031582087322	122.77824876296134	11.333333333333334	341.8888888888889	352.5555555555556
565204000	1441069593	30.958090493748983	122.77822783822225	11.366666666666667	341.94444444444446	352.7777777777778
565204000	1441069594	30.958150000000007	122.77820700000001	11.4	342.0	353.0
565204000	1441069595	30.958209894672997	122.7781863430345	11.38	342.22999999999996	353.3
565204000	1441069596	30.958269820789692	122.77816597632639	11.36	342.46000000000004	353.6
565204000	1441069597	30.958329383669145	122.7781460124419	11.34	342.69	353.90000000000003
565204000	1441069598	30.958388188630494	122.77812656394796	11.32	342.92	354.2
565204000	1441069599	30.958445840992994	122.77810774341204	11.3	343.15	354.50000000000006
565204000	1441069600	30.958501946075923	122.77808966340216	11.28	343.38	354.8
565204000	1441069601	30.958556109198625	122.77807243648684	11.26	343.61	355.1
565204000	1441069602	30.95860793568055	122.7780561752351	11.24	343.84	355.4
565204000	1441069603	30.958657030841174	122.77804099221625	11.219999999999999	344.07000000000005	355.7
565204000	1441069604	30.958702999999993	122.77802700000001	11.2	344.3	356.0
565204000	1441069605	30.958745654544828	122.77801425081924	11.19	344.76000000000005	356.09999999999997
565204000	1441069606	30.958785630136443	122.77800255555842	11.18	345.22	356.2
565204000	1441069607	30.95882376850377	122.77799166476412	11.17	345.67999999999995	356.29999999999995
565204000	1441069608	30.958860911375602	122.77798132898198	11.16	346.14	356.4
565204000	1441069609	30.95889790048062	122.77797129875677	11.149999999999999	346.6	356.5
565204000	1441069610	30.95893557754741	122.77796132463257	11.139999999999999	347.06	356.6
565204000	1441069611	30.958974784304427	122.77795115715271	11.129999999999999	347.52	356.7
565204000	1441069612	30.959016362480043	122.77794054685972	11.12	347.97999999999996	356.8
565204000	1441069613	30.95906115380252	122.77792924429528	11.11	348.44	356.9
565204000	1441069614	30.959109999999995	122.777917	11.1	348.9	357.0
565204000	1441069615	30.95916346300581	122.77790364508603	11.088888888888889	349.0444444444444	357.22222222222223
565204000	1441069616	30.959220985574735	122.7778893329552	11.077777777777778	349.18888888888887	357.4444444444444
565204000	1441069617	30.959281730666984	122.77787429758249	11.066666666666666	349.3333333333333	357.66666666666663
565204000	1441069618	30.959344861242915	122.77785877294387	11.055555555555555	349.47777777777776	357.88888888888886
565204000	1441069619	30.959409540263007	122.77784299301644	11.044444444444444	349.6222222222222	358.11111111111114
565204000	1441069620	30.959474930687897	122.77782719177834	11.033333333333333	349.76666666666665	358.33333333333337
565204000	1441069621	30.959540195478386	122.77781160320897	11.022222222222222	349.9111111111111	358.55555555555554
565204000	1441069622	30.959604497595382	122.77779646128896	11.011111111111111	350.05555555555554	358.77777777777777
565204000	1441069623	30.959667000000003	122.777782	11.0	350.2	359.0
565204000	1441069624	30.959727029762128	122.77776840502688	11.0	350.4	359.1
565204000	1441069625	30.959784570386365	122.77775566886277	11.0	350.59999999999997	359.2
565204000	1441069626	30.959839769485995	122.77774373570256	11.0	350.8	359.3
565204000	1441069627	30.95989277467423	122.77773254974082	11.0	351.0	359.4
565204000	1441069628	30.959943733564263	122.77772205517188	11.0	351.2	359.50000000000006
565204000	1441069629	30.959992793769228	122.77771219618973	11.0	351.4	359.6
565204000	1441069630	30.96004010290223	122.77770291698805	11.0	351.59999999999997	359.70000000000005
565204000	1441069631	30.96008580857631	122.77769416176038	11.0	351.8	359.8
565204000	1441069632	30.96013005840457	122.7776858747	11.0	352.0	359.9
565204000	1441069633	30.960172999999994	122.777678	11.0	352.2	0.0
565204000	1441069634	30.9602148049376	122.7776704828723	11.0	352.2153846153846	0.0
565204000	1441069635	30.960255740640473	122.77766327260467	11.0	352.2307692307692	0.0
565204000	1441069636	30.96029609849372	122.77765631950375	11.0	352.2461538461538	0.0
565204000	1441069637	30.960336169882375	122.77764957387605	11.0	352.2615384615384	0.0
565204000	1441069638	30.960376246191505	122.77764298602779	11.0	352.2769230769231	0.0
565204000	1441069639	30.96041661880609	122.77763650626508	11.0	352.2923076923077	0.0
565204000	1441069640	30.9604575791112	122.77763008489387	11.0	352.30769230769226	0.0
565204000	1441069641	30.960499418491757	122.77762367221996	11.0	352.3230769230769	0.0
565204000	1441069642	30.960542428332786	122.77761721854895	11.0	352.3384615384615	0.0
565204000	1441069643	30.9605869000192	122.7776106741863	11.0	352.3538461538461	0.0
565204000	1441069644	30.96063312493593	122.77760398943724	11.0	352.3692307692307	0.0
565204000	1441069645	30.96068139446791	122.77759711460688	11.0	352.38461538461536	0.0
565204000	1441069646	30.960732	122.77759	11.0	352.4	0.0
565204000	1441069647	30.960785094427923	122.77758261449986	11.0	352.38749999999993	0.125
565204000	1441069648	30.960840276690742	122.7775750013038	11.0	352.375	0.25
565204000	1441069649	30.960897007238408	122.77756722218797	11.0	352.36249999999995	0.375
565204000	1441069650	30.960954746520905	122.77755933892882	11.0	352.35	0.49999999999994316
565204000	1441069651	30.961012954988238	122.77755141330316	11.0	352.3375	0.625
565204000	1441069652	30.961071093090464	122.77754350708813	11.0	352.325	0.75
565204000	1441069653	30.961128621277684	122.77753568206114	11.0	352.31250000000006	0.8749999999999432
565204000	1441069654	30.961184999999993	122.77752800000002	11.0	352.3	1.0
565204000	1441069655	30.96123981593595	122.77752051096115	10.99090909090909	352.3818181818182	1.090909090909122
565204000	1441069656	30.961293160677716	122.77751321811421	10.981818181818182	352.46363636363634	1.1818181818181301
565204000	1441069657	30.961345252045817	122.7775061129071	10.972727272727273	352.54545454545456	1.272727272727252
565204000	1441069658	30.961396307860785	122.77749918678762	10.963636363636363	352.6272727272728	1.363636363636374
565204000	1441069659	30.96144654594314	122.77749243120346	10.954545454545455	352.70909090909095	1.454545454545439
565204000	1441069660	30.961496184113376	122.7774858376022	10.945454545454545	352.7909090909091	1.545454545454561
565204000	1441069661	30.961545440191998	122.7774793974314	10.936363636363637	352.8727272727273	1.6363636363635692
565204000	1441069662	30.961594531999513	122.77747310213846	10.927272727272728	352.95454545454544	1.727272727272691
565204000	1441069663	30.961643677356367	122.77746694317075	10.918181818181818	353.03636363636366	1.818181818181813
565204000	1441069664	30.96169309408303	122.77746091197551	10.90909090909091	353.1181818181818	1.909090909090878
565204000	1441069665	30.961743	122.777455	10.9	353.2	2.0
565204000	1441069666	30.961793540078315	122.77744920041165	10.88888888888889	353.4222222222222	2.111111111111086
565204000	1441069667	30.961844567891585	122.7774435132591	10.877777777777778	353.64444444444445	2.2222222222221717
565204000	1441069668	30.961895864164063	122.77743794031139	10.866666666666667	353.8666666666667	2.3333333333333144
565204000	1441069669	30.96194720961996	122.77743248333762	10.855555555555556	354.0888888888889	2.4444444444444002
565204000	1441069670	30.961998384983563	122.77742714410694	10.844444444444445	354.31111111111113	2.5555555555555998
565204000	1441069671	30.962049170979093	122.77742192438858	10.833333333333334	354.53333333333336	2.6666666666666856
565204000	1441069672	30.962099348330824	122.77741682595173	10.822222222222223	354.75555555555553	2.7777777777777715
565204000	1441069673	30.96214869776304	122.77741185056576	10.811111111111112	354.97777777777776	2.888888888888914
565204000	1441069674	30.962196999999993	122.777407	10.8	355.2	3.0
565204000	1441069675	30.96224411458	122.77740227527512	10.81	355.34	3.1999999999999886
565204000	1441069676	30.962290216297507	122.77739767441706	10.82	355.47999999999996	3.3999999999999773
565204000	1441069677	30.96233555876096	122.77739319470291	10.83	355.62	3.6000000000000227
565204000	1441069678	30.962380395578794	122.77738883340973	10.84	355.76	3.8000000000000114
565204000	1441069679	30.96242498035947	122.77738458781455	10.850000000000001	355.9	4.0
565204000	1441069680	30.962469566711405	122.77738045519432	10.860000000000001	356.03999999999996	4.199999999999989
565204000	1441069681	30.962514408243017	122.77737643282592	10.870000000000001	356.18	4.399999999999977
565204000	1441069682	30.962559758562705	122.7773725179862	10.88	356.32000000000005	4.600000000000023
565204000	1441069683	30.962605871278907	122.77736870795198	10.89	356.46000000000004	4.800000000000011
565204000	1441069684	30.962652999999996	122.777365	10.9	356.6	5.0
565204000	1441069685	30.962701322373054	122.77736139147112	10.91	356.68	5.099999999999966
565204000	1441069686	30.962750712199806	122.77735787996257	10.92	356.76	5.199999999999989
565204000	1441069687	30.962800967320707	122.77735446313575	10.93	356.84	5.2999999999999545
565204000	1441069688	30.962851885576175	122.77735113865211	10.94	356.91999999999996	5.399999999999977
565204000	1441069689	30.96290326480666	122.77734790417306	10.95	357.0	5.499999999999943
565204000	1441069690	30.962954902852584	122.77734475736013	10.96	357.08000000000004	5.600000000000023
565204000	1441069691	30.963006597554426	122.7773416958748	10.97	357.16	5.699999999999989
565204000	1441069692	30.963058146752637	122.77733871737864	10.98	357.24	5.800000000000011
565204000	1441069693	30.963109348287656	122.77733581953319	10.99	357.32	5.899999999999977
565204000	1441069694	30.963160000000002	122.77733300000001	11.0	357.40000000000003	6.0
565204000	1441069695	30.96320996665816	122.77733025677477	11.0	357.475	6.083333333333314
565204000	1441069696	30.96325938074296	122.77732758918933	11.0	357.55	6.166666666666686
565204000	1441069697	30.963308441663237	122.7773249969095	11.0	357.625	6.249999999999943
565204000	1441069698	30.96335734882785	122.77732247960115	11.0	357.7	6.333333333333314
565204000	1441069699	30.96340630164564	122.77732003693006	11.0	357.77500000000003	6.416666666666629
565204000	1441069700	30.963455499525413	122.77731766856208	11.0	357.84999999999997	6.5
565204000	1441069701	30.963505141876027	122.77731537416291	11.0	357.925	6.583333333333371
565204000	1441069702	30.963555428106286	122.77731315339834	11.0	358.0	6.666666666666686
565204000	1441069703	30.963606557625017	122.77731100593405	11.0	358.075	6.750000000000057
565204000	1441069704	30.963658729840997	122.77730893143578	11.0	358.15000000000003	6.833333333333314
565204000	1441069705	30.963712144163072	122.77730692956919	11.0	358.22499999999997	6.916666666666686
565204000	1441069706	30.963766999999994	122.777305	11.0	358.3	7.0
565204000	1441069707	30.963823386076424	122.7773031441008	10.9875	358.3125	7.125000000000057
565204000	1441069708	30.963880948380346	122.777301370072	10.975	358.32500000000005	7.25
565204000	1441069709	30.96393922221567	122.77729968782108	10.9625	358.3375	7.375
565204000	1441069710	30.96399774288627	122.77729810725558	10.95	358.35	7.500000000000057
565204000	1441069711	30.96405604569607	122.77729663828305	10.9375	358.3625	7.625
565204000	1441069712	30.964113665948986	122.77729529081113	10.925	358.375	7.75
565204000	1441069713	30.96417013894897	122.77729407474752	10.9125	358.3875	7.875
565204000	1441069714	30.964224999999995	122.777293	10.9	358.4	8.0
565204000	1441069715	30.96427792626937	122.77729207547087	10.9	358.39090909090913	8.090909090909122
565204000	1441069716	30.96432916237794	122.77729130604065	10.9	358.3818181818182	8.181818181818187
565204000	1441069717	30.964379094809843	122.77729069558443	10.9	358.3727272727273	8.272727272727309
565204000	1441069718	30.96442811004923	122.77729024797718	10.9	358.3636363636364	8.363636363636374
565204000	1441069719	30.964476594580223	122.77728996709398	10.9	358.3545454545455	8.454545454545439
565204000	1441069720	30.964524934886953	122.77728985680979	10.9	358.3454545454545	8.545454545454561
565204000	1441069721	30.96457351745354	122.77728992099968	10.9	358.33636363636367	8.636363636363626
565204000	1441069722	30.96462272876406	122.7772901635386	10.9	358.3272727272727	8.727272727272748
565204000	1441069723	30.964672955302596	122.7772905883016	10.9	358.3181818181818	8.818181818181813
565204000	1441069724	30.964724583553224	122.77729119916368	10.9	358.3090909090909	8.909090909090878
565204000	1441069725	30.964777999999995	122.777292	10.9	358.3	9.0
565204000	1441069726	30.964833422992733	122.77729298939113	10.9125	358.4625	9.0
565204000	1441069727	30.96489039834436	122.7772941447399	10.925	358.625	9.0
565204000	1441069728	30.96494830373357	122.77729543815457	10.9375	358.7875	9.0
565204000	1441069729	30.96500651683911	122.77729684174335	10.95	358.95	9.0
565204000	1441069730	30.96506441533973	122.7772983276143	10.9625	359.1125	9.0
565204000	1441069731	30.96512137691422	122.77729986787548	10.975	359.27500000000003	9.0
565204000	1441069732	30.965176779241364	122.7773014346348	10.9875	359.4375	9.0
565204000	1441069733	30.965229999999988	122.77730299999999	11.0	359.6	9.0
565204000	1441069734	30.965280602097366	122.77730454723599	10.99090909090909	359.7727272727273	9.090909090909122
565204000	1441069735	30.96532888935448	122.77730610423608	10.981818181818182	359.9454545454546	9.181818181818187
565204000	1441069736	30.965375350820704	122.77730771005088	10.972727272727273	0.11818181818182438	9.272727272727252
565204000	1441069737	30.965420475545436	122.77730940373105	10.963636363636363	0.29090909090911055	9.363636363636374
565204000	1441069738	30.965464752578	122.77731122432738	10.954545454545455	0.4636363636363967	9.454545454545439
565204000	1441069739	30.965508670967743	122.77731321089065	10.945454545454545	0.6363636363636829	9.545454545454561
565204000	1441069740	30.965552719764005	122.77731540247193	10.936363636363637	0.8090909090909122	9.636363636363626
565204000	1441069741	30.96559738801607	122.77731783812222	10.927272727272728	0.9818181818181984	9.727272727272691
565204000	1441069742	30.965643164773258	122.77732055689275	10.918181818181818	1.1545454545454277	9.818181818181813
565204000	1441069743	30.965690539084815	122.77732359783484	10.90909090909091	1.3272727272727138	9.909090909090878
565204000	1441069744	30.96574	122.77732700000001	10.9	1.5	10.0
565204000	1441069745	30.965791883291605	122.77733078417103	10.9	1.7333333333333485	10.0
565204000	1441069746	30.96584591162664	122.77733489805523	10.9	1.966666666666697	10.0
565204000	1441069747	30.965901654395687	122.77733927109085	10.9	2.1999999999999886	10.0
565204000	1441069748	30.965958680989356	122.77734383271596	10.9	2.433333333333337	10.0
565204000	1441069749	30.966016560798288	122.77734851236842	10.9	2.6666666666666288	10.0
565204000	1441069750	30.966074863213137	122.77735323948583	10.9	2.8999999999999773	10.0
565204000	1441069751	30.966133157624558	122.77735794350552	10.9	3.1333333333333258	10.0
565204000	1441069752	30.966191013423266	122.77736255386462	10.9	3.3666666666666174	10.0
565204000	1441069753	30.966247999999993	122.777367	10.9	3.599999999999966	10.0
565204000	1441069754	30.96630376932775	122.77737122763348	10.9	3.5499999999999545	10.0
565204000	1441069755	30.96635830370865	122.77737524762776	10.9	3.5	10.0
565204000	1441069756	30.966411668027074	122.77737908713075	10.9	3.4499999999999886	10.0
565204000	1441069757	30.96646392716737	122.7773827732905	10.9	3.3999999999999773	10.0
565204000	1441069758	30.966515146013915	122.77738633325512	10.9	3.349999999999966	10.0
565204000	1441069759	30.96656538945106	122.7773897941728	10.9	3.3000000000000114	10.0
565204000	1441069760	30.966614722363175	122.77739318319178	10.9	3.25	10.0
565204000	1441069761	30.966663209634582	122.7773965274604	10.9	3.1999999999999886	10.0
565204000	1441069762	30.966710916149637	122.77739985412704	10.9	3.150000000000034	10.0
565204000	1441069763	30.96675790679267	122.77740319034018	10.9	3.1000000000000227	10.0
565204000	1441069764	30.96680424644801	122.77740656324832	10.9	3.0500000000000114	10.0
565204000	1441069765	30.966850000000008	122.77741	10.9	3.0	10.0
565204000	1441069766	30.966895239758564	122.7774135218923	10.89	3.1299999999999955	10.0
565204000	1441069767	30.9669400677361	122.77741712681578	10.88	3.259999999999991	10.0
565204000	1441069768	30.966984593370626	122.77742080680935	10.870000000000001	3.3899999999999864	10.0
565204000	1441069769	30.967028926100127	122.77742455391201	10.860000000000001	3.519999999999982	10.0
565204000	1441069770	30.967073175362636	122.77742836016269	10.850000000000001	3.650000000000034	10.0
565204000	1441069771	30.967117450596117	122.77743221760034	10.84	3.7800000000000296	10.0
565204000	1441069772	30.967161861238615	122.77743611826395	10.83	3.910000000000025	10.0
565204000	1441069773	30.967206516728087	122.77744005419245	10.82	4.0400000000000205	10.0
565204000	1441069774	30.967251526502547	122.77744401742483	10.81	4.170000000000016	10.0
565204000	1441069775	30.967296999999995	122.777448	10.8	4.300000000000011	10.0
565204000	1441069776	30.967343040342318	122.77745199681878	10.81	4.349999999999966	10.0
565204000	1441069777	30.96738972538704	122.77745601422917	10.82	4.399999999999977	10.0
565204000	1441069778	30.967437126675545	122.77746006144106	10.83	4.449999999999989	10.0
565204000	1441069779	30.967485315749286	122.77746414766429	10.84	4.5	10.0
565204000	1441069780	30.967534364149653	122.7774682821088	10.850000000000001	4.5499999999999545	10.0
565204000	1441069781	30.96758434341806	122.77747247398456	10.860000000000001	4.600000000000023	10.0
565204000	1441069782	30.967635325095905	122.7774767325015	10.870000000000001	4.650000000000034	10.0
565204000	1441069783	30.967687380724566	122.77748106686967	10.88	4.699999999999989	10.0
565204000	1441069784	30.967740581845458	122.77748548629916	10.89	4.75	10.0
565204000	1441069785	30.967794999999978	122.77749	10.9	4.800000000000011	10.0
565204000	1441069786	30.967850626709986	122.77749461116706	10.877777777777778	4.844444444444491	10.0
565204000	1441069787	30.967907133419207	122.77749929893385	10.855555555555556	4.888888888888857	10.0
565204000	1441069788	30.967964111551883	122.77750403641855	10.833333333333334	4.933333333333337	10.0
565204000	1441069789	30.968021152532277	122.77750879673911	10.811111111111112	4.97777777777776	10.0
565204000	1441069790	30.96807784778465	122.77751355301338	10.788888888888888	5.02222222222224	10.0
565204000	1441069791	30.96813378873329	122.77751827835912	10.766666666666666	5.066666666666663	10.0
565204000	1441069792	30.96818856680252	122.77752294589385	10.744444444444444	5.111111111111086	10.0
565204000	1441069793	30.96824177341665	122.77752752873505	10.722222222222221	5.155555555555509	10.0
565204000	1441069794	30.968293	122.77753200000001	10.7	5.199999999999989	10.0
565204000	1441069795	30.968341973499445	122.7775363401442	10.7	5.139999999999986	9.899999999999977
565204000	1441069796	30.968388962951867	122.77754055897591	10.7	5.079999999999984	9.800000000000011
565204000	1441069797	30.968434372916633	122.77754467364178	10.7	5.019999999999982	9.699999999999989
565204000	1441069798	30.9684786079531	122.77754870128861	10.7	4.9599999999999795	9.600000000000023
565204000	1441069799	30.968522072620615	122.77755265906323	10.7	4.899999999999977	9.5
565204000	1441069800	30.968565171478506	122.77755656411261	10.7	4.839999999999975	9.399999999999977
565204000	1441069801	30.968608309086093	122.77756043358379	10.7	4.78000000000003	9.299999999999955
565204000	1441069802	30.96865189000267	122.77756428462392	10.7	4.720000000000027	9.199999999999989
565204000	1441069803	30.968696318787554	122.77756813438022	10.7	4.660000000000025	9.099999999999966
565204000	1441069804	30.968742000000002	122.77757200000002	10.7	4.600000000000023	9.0
565204000	1441069805	30.96878922150061	122.77757589332963	10.709999999999999	4.430000000000007	9.0
565204000	1441069806	30.968837804355246	122.77757980501097	10.719999999999999	4.260000000000048	9.0
565204000	1441069807	30.968887452931046	122.77758372038483	10.73	4.089999999999975	9.0
565204000	1441069808	30.968937871595237	122.77758762479185	10.74	3.920000000000016	9.0
565204000	1441069809	30.96898876471498	122.77759150357268	10.75	3.75	9.0
565204000	1441069810	30.96903983665753	122.77759534206784	10.76	3.580000000000041	9.0
565204000	1441069811	30.96909079179006	122.77759912561781	10.77	3.410000000000025	9.0
565204000	1441069812	30.96914133447983	122.77760283956296	10.780000000000001	3.240000000000009	9.0
565204000	1441069813	30.969191169094064	122.7776064692436	10.790000000000001	3.069999999999993	9.0
565204000	1441069814	30.96924	122.77760999999998	10.8	2.900000000000034	9.0
565204000	1441069815	30.969287620065316	122.77761342335468	10.808333333333334	2.8833333333333826	8.916666666666629
565204000	1441069816	30.969334176159315	122.7776167555597	10.816666666666666	2.8666666666666742	8.833333333333371
565204000	1441069817	30.969379903651628	122.77762001904956	10.825000000000001	2.8500000000000227	8.75
565204000	1441069818	30.969425037911957	122.77762323625876	10.833333333333334	2.8333333333333144	8.666666666666686
565204000	1441069819	30.969469814309942	122.77762642962198	10.841666666666667	2.816666666666663	8.583333333333314
565204000	1441069820	30.969514468215255	122.77762962157388	10.850000000000001	2.8000000000000114	8.5
565204000	1441069821	30.969559234997515	122.77763283454925	10.858333333333334	2.783333333333303	8.416666666666686
565204000	1441069822	30.96960435002635	122.77763609098294	10.866666666666667	2.7666666666666515	8.333333333333314
565204000	1441069823	30.969650048671415	122.77763941330983	10.875	2.75	8.25
565204000	1441069824	30.969696566302304	122.77764282396488	10.883333333333333	2.7333333333333485	8.166666666666686
565204000	1441069825	30.96974413828864	122.77764634538323	10.891666666666667	2.71666666666664	8.083333333333371
565204000	1441069826	30.969793000000003	122.77765	10.9	2.6999999999999886	8.0
565204000	1441069827	30.969843323984463	122.77765380233956	10.883333333333333	2.661111111111097	7.833333333333314
565204000	1441069828	30.969895031503977	122.77765773528304	10.866666666666667	2.622222222222206	7.666666666666686
565204000	1441069829	30.96994798099897	122.77766177380072	10.85	2.5833333333333144	7.5
565204000	1441069830	30.97000203090991	122.77766589286274	10.833333333333334	2.544444444444423	7.333333333333371
565204000	1441069831	30.970057039677208	122.77767006743923	10.816666666666666	2.5055555555555316	7.166666666666686
565204000	1441069832	30.970112865741346	122.77767427250016	10.8	2.46666666666664	7.0
565204000	1441069833	30.970169367542788	122.77767848301555	10.783333333333333	2.4277777777777487	6.833333333333314
565204000	1441069834	30.970226403521977	122.77768267395523	10.766666666666667	2.388888888888914	6.666666666666686
565204000	1441069835	30.97028383211943	122.77768682028898	10.75	2.3500000000000227	6.5
565204000	1441069836	30.970341511775604	122.77769089698651	10.733333333333333	2.3111111111110745	6.333333333333314
565204000	1441069837	30.970399300931	122.77769487901745	10.716666666666667	2.272222222222183	6.166666666666686
565204000	1441069838	30.970457058026124	122.7776987413513	10.7	2.2333333333332916	6.0
565204000	1441069839	30.970514641501477	122.77770245895752	10.683333333333334	2.194444444444457	5.833333333333314
565204000	1441069840	30.97057190979757	122.77770600680553	10.666666666666666	2.1555555555555657	5.666666666666629
565204000	1441069841	30.970628721354938	122.77770935986457	10.65	2.1166666666666174	5.5
565204000	1441069842	30.970684934614113	122.77771249310392	10.633333333333333	2.077777777777726	5.333333333333314
565204000	1441069843	30.970740408015626	122.7777153814927	10.616666666666667	2.0388888888888346	5.166666666666686
565204000	1441069844	30.970794999999995	122.77771800000001	10.6	2.0	5.0
565204000	1441069845	30.970848600708972	122.7777203297601	10.61	1.9099999999999682	4.699999999999989
565204000	1441069846	30.970901227088973	122.77772237656808	10.62	1.8199999999999932	4.399999999999977
565204000	1441069847	30.970952927787653	122.7777241523842	10.629999999999999	1.7300000000000182	4.100000000000023
565204000	1441069848	30.971003751452592	122.77772566916882	10.639999999999999	1.6399999999999864	3.7999999999999545
565204000	1441069849	30.971053746731428	122.77772693888232	10.649999999999999	1.5499999999999545	3.5
565204000	1441069850	30.971102962271743	122.77772797348518	10.66	1.4599999999999795	3.1999999999999886
565204000	1441069851	30.971151446721162	122.77772878493786	10.67	1.3699999999999477	2.8999999999999773
565204000	1441069852	30.971199248727284	122.77772938520087	10.68	1.2799999999999727	2.599999999999966
565204000	1441069853	30.971246416937703	122.77772978623472	10.69	1.1899999999999977	2.2999999999999545
565204000	1441069854	30.971293000000006	122.77773	10.7	1.099999999999966	2.0
565204000	1441069855	30.97133906331076	122.77773003439091	10.7	0.9181818181818358	1.727272727272691
565204000	1441069856	30.971384739262426	122.77772988103588	10.7	0.7363636363636488	1.454545454545439
565204000	1441069857	30.97143017699643	122.77772952749697	10.7	0.5545454545454618	1.1818181818181301
565204000	1441069858	30.971475525654153	122.77772896133621	10.7	0.37272727272733164	0.9090909090908781
565204000	1441069859	30.97152093437702	122.77772817011552	10.7	0.19090909090914465	0.636363636363626
565204000	1441069860	30.971566552306417	122.7777271413969	10.7	0.009090909090957666	0.36363636363631713
565204000	1441069861	30.971612528583744	122.7777258627422	10.7	359.82727272727277	0.09090909090906507
565204000	1441069862	30.971659012350383	122.7777243217134	10.7	359.6454545454546	359.81818181818176
565204000	1441069863	30.971706152747732	122.77772250587223	10.7	359.46363636363645	359.5454545454545
565204000	1441069864	30.971754098917163	122.77772040278052	10.7	359.28181818181827	359.27272727272725
565204000	1441069865	30.971802999999998	122.77771800000001	10.7	359.1000000000001	358.99999999999994
565204000	1441069866	30.971852938348643	122.77771529491858	10.7	358.84444444444455	358.7777777777777
565204000	1441069867	30.971903729159475	122.77771232422906	10.7	358.58888888888896	358.55555555555554
565204000	1441069868	30.971955120839898	122.77770913445056	10.7	358.3333333333334	358.3333333333333
565204000	1441069869	30.97200686179733	122.77770577210238	10.7	358.07777777777784	358.1111111111111
565204000	1441069870	30.972058700439185	122.77770228370389	10.7	357.8222222222223	357.8888888888888
565204000	1441069871	30.97211038517292	122.77769871577468	10.7	357.5666666666668	357.6666666666666
565204000	1441069872	30.972161664405988	122.77769511483437	10.7	357.3111111111112	357.44444444444434
565204000	1441069873	30.972212286545854	122.77769152740284	10.7	357.0555555555556	357.2222222222222
565204000	1441069874	30.972262	122.77768799999998	10.7	356.80000000000007	356.99999999999994
565204000	1441069875	30.97231063934243	122.77768455641069	10.691666666666666	356.5583333333334	356.66666666666663
565204000	1441069876	30.972358383813173	122.77768112947858	10.683333333333334	356.3166666666667	356.33333333333326
565204000	1441069877	30.97240549881873	122.7776776293119	10.674999999999999	356.075	355.99999999999994
565204000	1441069878	30.972452249765603	122.77767396601865	10.666666666666666	355.83333333333337	355.66666666666663
565204000	1441069879	30.972498902060273	122.7776700497066	10.658333333333333	355.5916666666667	355.33333333333326
565204000	1441069880	30.9725457211092	122.77766579048331	10.649999999999999	355.35	354.99999999999994
565204000	1441069881	30.97259297231878	122.77766109845612	10.641666666666666	355.10833333333335	354.66666666666663
565204000	1441069882	30.972640921095454	122.7776558837321	10.633333333333333	354.86666666666673	354.3333333333333
565204000	1441069883	30.972689832845575	122.77765005641807	10.625	354.62500000000006	353.99999999999994
565204000	1441069884	30.972739972975535	122.77764352662064	10.616666666666667	354.3833333333333	353.66666666666663
565204000	1441069885	30.97279160689158	122.77763620444597	10.608333333333333	354.1416666666667	353.3333333333333
565204000	1441069886	30.972845000000003	122.777628	10.6	353.90000000000003	353.0
565204000	1441069887	30.972900247151234	122.77761887257688	10.6	353.46250000000003	352.625
565204000	1441069888	30.972956760972703	122.77760897822525	10.6	353.02500000000003	352.25
565204000	1441069889	30.973013783536146	122.7775985221831	10.6	352.58750000000003	351.87499999999994
565204000	1441069890	30.973070556913385	122.77758770968914	10.6	352.15000000000003	351.49999999999994
565204000	1441069891	30.973126323176327	122.77757674598305	10.6	351.71250000000003	351.12499999999994
565204000	1441069892	30.973180324396985	122.77756583630519	10.6	351.27500000000003	350.74999999999994
565204000	1441069893	30.973231802647472	122.77755518589686	10.6	350.83750000000003	350.37499999999994
565204000	1441069894	30.973279999999992	122.777545	10.6	350.40000000000003	349.99999999999994
565204000	1441069895	30.97332440674681	122.77753541801498	10.6	349.89000000000004	349.7
565204000	1441069896	30.97336550606014	122.77752631597272	10.6	349.38000000000005	349.3999999999999
565204000	1441069897	30.973404029332112	122.77751750406115	10.6	348.87	349.09999999999997
565204000	1441069898	30.97344070795475	122.77750879246759	10.6	348.36000000000007	348.79999999999995
565204000	1441069899	30.973476273320042	122.77749999137869	10.6	347.85	348.49999999999994
565204000	1441069900	30.973511456819878	122.77749091098067	10.6	347.34000000000003	348.2
565204000	1441069901	30.973546989846092	122.77748136145914	10.6	346.83000000000004	347.8999999999999
565204000	1441069902	30.973583603790434	122.77747115299903	10.6	346.32000000000005	347.59999999999997
565204000	1441069903	30.97362203004455	122.77746009578478	10.6	345.81000000000006	347.2999999999999
565204000	1441069904	30.973663000000002	122.777448	10.6	345.30000000000007	346.99999999999994
565204000	1441069905	30.97370705141054	122.77743472833464	10.60909090909091	345.0181818181819	346.81818181818176
565204000	1441069906	30.97375394747911	122.77742035350633	10.618181818181817	344.7363636363637	346.63636363636357
565204000	1441069907	30.973803257771017	122.77740500074019	10.627272727272727	344.4545454545455	346.4545454545454
565204000	1441069908	30.973854551851577	122.77738879526157	10.636363636363637	344.1727272727273	346.27272727272725
565204000	1441069909	30.97390739928619	122.77737186229629	10.645454545454545	343.89090909090913	346.09090909090907
565204000	1441069910	30.973961369640314	122.77735432707068	10.654545454545454	343.6090909090909	345.9090909090908
565204000	1441069911	30.974016032479458	122.77733631481165	10.663636363636362	343.32727272727277	345.7272727272727
565204000	1441069912	30.974070957369268	122.77731795074666	10.672727272727272	343.04545454545456	345.5454545454545
565204000	1441069913	30.97412571387541	122.77729936010383	10.681818181818182	342.7636363636364	345.3636363636364
565204000	1441069914	30.974179871563702	122.77728066811183	10.69090909090909	342.4818181818182	345.18181818181813
565204000	1441069915	30.974232999999995	122.77726199999998	10.7	342.20000000000005	344.99999999999994
565204000	1441069916	30.974284767770264	122.77724345181541	10.719999999999999	342.00000000000006	344.9
565204000	1441069917	30.974335239540427	122.77722500287406	10.74	341.80000000000007	344.79999999999995
565204000	1441069918	30.974384578996414	122.77720660330883	10.76	341.6	344.7
565204000	1441069919	30.974432949824095	122.77718820325241	10.78	341.40000000000003	344.59999999999997
565204000	1441069920	30.97448051570928	122.77716975283724	10.8	341.20000000000005	344.49999999999994
565204000	1441069921	30.97452744033781	122.77715120219553	10.82	341.00000000000006	344.4
565204000	1441069922	30.97457388739543	122.77713250145928	10.84	340.80000000000007	344.29999999999995
565204000	1441069923	30.974620020567865	122.7771136007603	10.86	340.6	344.2
565204000	1441069924	30.974666003540843	122.7770944502301	10.88	340.40000000000003	344.09999999999997
565204000	1441069925	30.974711999999993	122.77707500000001	10.9	340.20000000000005	344.0
565204000	1441069926	30.97475814307858	122.77705521221863	10.881818181818183	340.02727272727276	344.0
565204000	1441069927	30.974804443700243	122.77703509710415	10.863636363636363	339.8545454545455	344.0
565204000	1441069928	30.97485088223627	122.7770146768923	10.845454545454546	339.68181818181824	344.0
565204000	1441069929	30.974897439057955	122.77699397381893	10.827272727272728	339.509090909091	344.0
565204000	1441069930	30.974944094536614	122.77697301011982	10.809090909090909	339.3363636363637	344.0
565204000	1441069931	30.97499082904356	122.77695180803092	10.790909090909091	339.16363636363644	344.0
565204000	1441069932	30.97503762295014	122.77693038978816	10.772727272727272	338.99090909090916	344.0
565204000	1441069933	30.9750844566277	122.77690877762757	10.754545454545454	338.81818181818187	344.0
565204000	1441069934	30.975131310447612	122.77688699378525	10.736363636363636	338.64545454545464	344.0
565204000	1441069935	30.975178164781248	122.77686506049733	10.718181818181817	338.47272727272735	344.0
565204000	1441069936	30.975225	122.77684300000001	10.7	338.30000000000007	344.0
565204000	1441069937	30.97527179590178	122.77682083535248	10.722222222222221	338.22222222222234	344.1111111111111
565204000	1441069938	30.97531852999048	122.77679859290552	10.744444444444444	338.1444444444445	344.2222222222222
565204000	1441069939	30.97536517919646	122.77677629983292	10.766666666666666	338.0666666666667	344.3333333333333
565204000	1441069940	30.97541172045016	122.77675398330854	10.788888888888888	337.988888888889	344.4444444444444
565204000	1441069941	30.975458130681993	122.77673167050632	10.811111111111112	337.91111111111115	344.55555555555554
565204000	1441069942	30.9755043868224	122.77670938860024	10.833333333333334	337.8333333333334	344.66666666666663
565204000	1441069943	30.975550465801895	122.77668716476438	10.855555555555556	337.75555555555565	344.77777777777777
565204000	1441069944	30.97559634455092	122.7766650261729	10.877777777777778	337.6777777777778	344.88888888888886
565204000	1441069945	30.975642	122.776643	10.9	337.6000000000001	344.99999999999994
565204000	1441069946	30.975687439881973	122.77662109652047	10.91	337.7200000000001	345.09999999999997
565204000	1441069947	30.9757327951389	122.77659925841084	10.92	337.84000000000003	345.19999999999993
565204000	1441069948	30.975778227515118	122.7765774114479	10.93	337.96000000000004	345.29999999999995
565204000	1441069949	30.97582389875491	122.77655548140808	10.94	338.08000000000004	345.3999999999999
565204000	1441069950	30.97586997060244	122.77653339406757	10.95	338.20000000000005	345.5
565204000	1441069951	30.975916604801903	122.7765110752023	10.96	338.32000000000005	345.59999999999997
565204000	1441069952	30.97596396309738	122.77648845058779	10.97	338.44000000000005	345.7
565204000	1441069953	30.976012207232927	122.77646544599935	10.98	338.56000000000006	345.79999999999995
565204000	1441069954	30.97606149895249	122.77644198721188	10.99	338.68000000000006	345.9
565204000	1441069955	30.976112	122.776418	11.0	338.80000000000007	345.99999999999994
565204000	1441069956	30.976163790178934	122.77639345277075	10.9875	338.76250000000005	346.12499999999994
565204000	1441069957	30.976216621531318	122.77636848446218	10.975	338.725	346.24999999999994
565204000	1441069958	30.97627016415895	122.77634327664576	10.9625	338.68750000000006	346.37499999999994
565204000	1441069959	30.976324088163814	122.77631801089372	10.95	338.65000000000003	346.49999999999994
565204000	1441069960	30.976378063647992	122.77629286877901	10.9375	338.61250000000007	346.62499999999994
565204000	1441069961	30.976431760713783	122.77626803187539	10.925	338.5750000000001	346.74999999999994
565204000	1441069962	30.9764848494636	122.77624368175732	10.9125	338.5375	346.87499999999994
565204000	1441069963	30.976537000000004	122.77621999999998	10.9	338.50000000000006	346.99999999999994
565204000	1441069964	30.97658795651798	122.77619712644893	10.9	338.6454545454546	346.9090909090908
565204000	1441069965	30.97663775958172	122.77617503402848	10.9	338.79090909090917	346.81818181818176
565204000	1441069966	30.976686523847597	122.7761536539324	10.9	338.9363636363637	346.7272727272727
565204000	1441069967	30.976734363971964	122.77613291735415	10.9	339.0818181818183	346.63636363636357
565204000	1441069968	30.97678139461106	122.77611275548686	10.9	339.2272727272728	346.5454545454545
565204000	1441069969	30.97682773042113	122.77609309952352	10.9	339.37272727272733	346.4545454545454
565204000	1441069970	30.976873486058334	122.7760738806567	10.9	339.51818181818186	346.3636363636363
565204000	1441069971	30.97691877617878	122.77605503007888	10.9	339.66363636363644	346.27272727272725
565204000	1441069972	30.976963715438533	122.77603647898225	10.9	339.80909090909097	346.18181818181813
565204000	1441069973	30.977008418493607	122.7760181585587	10.9	339.95454545454555	346.09090909090907
565204000	1441069974	30.977052999999987	122.77600000000001	10.9	340.1000000000001	345.99999999999994
565204000	1441069975	30.977097543685012	122.77598194857754	10.9	340.1090909090909	345.9090909090908
565204000	1441069976	30.977142009561636	122.77596400588193	10.9	340.1181818181819	345.8181818181818
565204000	1441069977	30.977186326714254	122.7759461875838	10.9	340.1272727272728	345.7272727272727
565204000	1441069978	30.97723042422725	122.77592850935369	10.9	340.1363636363637	345.63636363636357
565204000	1441069979	30.977274231185028	122.77591098686244	10.9	340.1454545454546	345.5454545454545
565204000	1441069980	30.977317676672005	122.77589363578079	10.9	340.15454545454554	345.4545454545454
565204000	1441069981	30.977360689772595	122.77587647177961	10.9	340.16363636363644	345.3636363636364
565204000	1441069982	30.977403199571256	122.77585951052987	10.9	340.17272727272734	345.27272727272725
565204000	1441069983	30.97744513515239	122.77584276770264	10.9	340.18181818181824	345.18181818181813
565204000	1441069984	30.97748642560049	122.77582625896896	10.9	340.1909090909092	345.09090909090907
565204000	1441069985	30.977527	122.77581000000002	10.9	340.20000000000005	344.99999999999994
565204000	1441069986	30.977566859728917	122.7757939770775	10.89090909090909	340.15454545454554	344.8181818181818
565204000	1441069987	30.977606295339424	122.77577805892469	10.881818181818183	340.1090909090909	344.63636363636357
565204000	1441069988	30.977645669677113	122.77576208487484	10.872727272727273	340.0636363636364	344.45454545454544
565204000	1441069989	30.977685345587545	122.77574589426078	10.863636363636363	340.0181818181819	344.27272727272725
565204000	1441069990	30.97772568591613	122.77572932641473	10.854545454545455	339.9727272727273	344.090909090909
565204000	1441069991	30.977767053508202	122.77571222066837	10.845454545454546	339.9272727272728	343.9090909090909
565204000	1441069992	30.97780981120899	122.77569441635292	10.836363636363638	339.88181818181823	343.72727272727263
565204000	1441069993	30.977854321863642	122.77567575279886	10.827272727272728	339.83636363636367	343.5454545454545
565204000	1441069994	30.97790094831714	122.77565606933607	10.818181818181818	339.79090909090917	343.3636363636363
565204000	1441069995	30.97795005341435	122.77563520529367	10.80909090909091	339.74545454545455	343.18181818181813
565204000	1441069996	30.978001999999993	122.775613	10.8	339.70000000000005	342.99999999999994
565204000	1441069997	30.978056969497967	122.77558937058035	10.822222222222223	339.61111111111114	342.7777777777777
565204000	1441069998	30.978114417649586	122.77556454535149	10.844444444444445	339.5222222222223	342.5555555555555
565204000	1441069999	30.978173618775738	122.7755388304291	10.866666666666667	339.43333333333334	342.33333333333326
565204000	1441070000	30.978233847197544	122.7755125319304	10.88888888888889	339.3444444444445	342.1111111111111
565204000	1441070001	30.978294377236377	122.775485955974	10.911111111111111	339.2555555555556	341.88888888888886
565204000	1441070002	30.97835448321395	122.77545940868019	10.933333333333334	339.16666666666674	341.66666666666663
565204000	1441070003	30.9784134394522	122.77543319617077	10.955555555555556	339.0777777777778	341.4444444444444
565204000	1441070004	30.97847052027338	122.77540762456908	10.977777777777778	338.98888888888894	341.2222222222222
565204000	1441070005	30.978524999999994	122.775383	11.0	338.90000000000003	340.99999999999994
565204000	1441070006	30.978576332866762	122.77535955240091	10.99	338.74000000000007	340.9
565204000	1441070007	30.978624692756316	122.77533720695499	10.98	338.58000000000004	340.79999999999995
565204000	1441070008	30.97867043346308	122.77531581265589	10.97	338.4200000000001	340.7
565204000	1441070009	30.97871390878138	122.77529521849664	10.96	338.2600000000001	340.59999999999997
565204000	1441070010	30.978755472505412	122.77527527346945	10.95	338.1	340.5
565204000	1441070011	30.978795478429245	122.77525582656592	10.94	337.94000000000005	340.3999999999999
565204000	1441070012	30.97883428034682	122.77523672677707	10.93	337.78000000000003	340.29999999999995
565204000	1441070013	30.978872232051984	122.77521782309327	10.92	337.62000000000006	340.19999999999993
565204000	1441070014	30.97890968733849	122.77519896450444	10.91	337.4600000000001	340.09999999999997
565204000	1441070015	30.97894699999999	122.77517999999999	10.9	337.30000000000007	339.99999999999994
565204000	1441070016	30.97898449670831	122.77516078866985	10.922222222222222	337.0666666666668	339.88888888888886
565204000	1441070017	30.97902239564827	122.77514123000793	10.944444444444445	336.8333333333334	339.77777777777777
565204000	1441070018	30.979060887882905	122.77512123360904	10.966666666666667	336.6000000000001	339.66666666666663
565204000	1441070019	30.979100164475202	122.7751007090675	10.988888888888889	336.36666666666673	339.55555555555554
565204000	1441070020	30.979140416488022	122.77507956597742	11.011111111111111	336.1333333333334	339.44444444444434
565204000	1441070021	30.97918183498422	122.77505771393248	11.033333333333333	335.9000000000001	339.33333333333326
565204000	1441070022	30.97922461102651	122.77503506252607	11.055555555555555	335.66666666666674	339.2222222222222
565204000	1441070023	30.97926893567758	122.77501152135106	11.077777777777778	335.4333333333334	339.11111111111103
565204000	1441070024	30.979315000000003	122.774987	11.1	335.20000000000005	338.99999999999994
565204000	1441070025	30.979362901765626	122.77496145335624	11.09090909090909	335.13636363636374	338.72727272727263
565204000	1441070026	30.979412365583887	122.77493501746865	11.081818181818182	335.0727272727273	338.4545454545454
565204000	1441070027	30.97946302277377	122.77490787367803	11.072727272727272	335.00909090909096	338.18181818181813
565204000	1441070028	30.979514504654386	122.77488020332595	11.063636363636363	334.9454545454546	337.9090909090908
565204000	1441070029	30.979566442545	122.77485218775473	11.054545454545455	334.8818181818183	337.63636363636357
565204000	1441070030	30.97961846776508	122.77482400830755	11.045454545454545	334.81818181818187	337.3636363636363
565204000	1441070031	30.97967021163423	122.77479584632837	11.036363636363637	334.7545454545455	337.09090909090907
565204000	1441070032	30.979721305472243	122.77476788316204	11.027272727272727	334.69090909090914	336.8181818181818
565204000	1441070033	30.979771380599104	122.77474030015412	11.018181818181818	334.6272727272728	336.5454545454545
565204000	1441070034	30.979820068334913	122.77471327865105	11.00909090909091	334.5636363636364	336.27272727272725
565204000	1441070035	30.979866999999988	122.774687	11.0	334.50000000000006	335.99999999999994
565204000	1441070036	30.979911923291557	122.77466158558212	10.99	334.30000000000007	335.79999999999995
565204000	1441070037	30.97995505141399	122.77463691691199	10.98	334.1000000000001	335.59999999999997
565204000	1441070038	30.97999671394839	122.77461281553688	10.97	333.90000000000003	335.4
565204000	1441070039	30.98003724047559	122.77458910300331	10.96	333.70000000000005	335.2
565204000	1441070040	30.980076960576387	122.77456560085719	10.95	333.50000000000006	334.99999999999994
565204000	1441070041	30.980116203831336	122.77454213064374	10.94	333.30000000000007	334.79999999999995
565204000	1441070042	30.980155299820936	122.77451851390761	10.93	333.1000000000001	334.59999999999997
565204000	1441070043	30.9801945781255	122.77449457219281	10.92	332.90000000000003	334.4
565204000	1441070044	30.980234368325167	122.77447012704269	10.91	332.70000000000005	334.19999999999993
565204000	1441070045	30.980275	122.77444499999999	10.9	332.50000000000006	333.99999999999994
565204000	1441070046	30.98031672102764	122.7744190572659	10.90909090909091	332.19090909090914	333.9090909090908
565204000	1441070047	30.980359452476815	122.77439234367769	10.918181818181818	331.88181818181823	333.81818181818176
565204000	1441070048	30.980403033714126	122.77436494873203	10.927272727272728	331.5727272727274	333.72727272727263
565204000	1441070049	30.980447304106228	122.77433696192578	10.936363636363637	331.26363636363646	333.63636363636357
565204000	1441070050	30.98049210301983	122.77430847275626	10.945454545454545	330.95454545454555	333.5454545454545
565204000	1441070051	30.98053726982174	122.77427957072102	10.954545454545455	330.64545454545464	333.4545454545454
565204000	1441070052	30.980582643878847	122.774250345318	10.963636363636363	330.3363636363637	333.3636363636363
565204000	1441070053	30.980628064558143	122.77422088604555	10.972727272727273	330.0272727272728	333.2727272727272
565204000	1441070054	30.980673371226647	122.7741912824023	10.981818181818182	329.7181818181819	333.18181818181813
565204000	1441070055	30.98071840325152	122.77416162388731	10.99090909090909	329.409090909091	333.09090909090907
565204000	1441070056	30.980762999999996	122.774132	11.0	329.1000000000001	332.99999999999994
565204000	1441070057	30.980807053151324	122.77410246788465	11.0	329.0000000000001	332.9
565204000	1441070058	30.98085066363254	122.7740729552636	11.0	328.9000000000001	332.79999999999995
565204000	1441070059	30.980893984682478	122.77404335750349	11.0	328.8000000000001	332.7
565204000	1441070060	30.980937169539942	122.77401356997048	11.0	328.7000000000001	332.59999999999997
565204000	1441070061	30.98098037144358	122.77398348803037	11.0	328.60000000000014	332.5
565204000	1441070062	30.981023743631948	122.77395300704862	11.0	328.50000000000006	332.3999999999999
565204000	1441070063	30.981067439343494	122.77392202239028	11.0	328.4000000000001	332.29999999999995
565204000	1441070064	30.981111611816548	122.77389042941998	11.0	328.30000000000007	332.19999999999993
565204000	1441070065	30.981156414289362	122.77385812350194	11.0	328.2000000000001	332.09999999999997
565204000	1441070066	30.981202	122.773825	11.0	328.1000000000001	331.99999999999994
565204000	1441070067	30.981248467589214	122.77379099428816	11.011111111111111	327.8777777777779	331.88888888888886
565204000	1441070068	30.981295697308738	122.77375620178283	11.022222222222222	327.6555555555557	331.7777777777777
565204000	1441070069	30.981343514813187	122.77372075791148	11.033333333333333	327.43333333333345	331.66666666666663
565204000	1441070070	30.981391745757307	122.77368479810204	11.044444444444444	327.2111111111112	331.55555555555554
565204000	1441070071	30.981440215795967	122.77364845778308	11.055555555555555	326.98888888888894	331.4444444444444
565204000	1441070072	30.981488750584283	122.77361187238355	11.066666666666666	326.7666666666667	331.3333333333333
565204000	1441070073	30.98153717577744	122.77357517733306	11.077777777777778	326.54444444444454	331.2222222222222
565204000	1441070074	30.981585317030834	122.77353850806165	11.088888888888889	326.3222222222223	331.1111111111111
565204000	1441070075	30.981633000000002	122.77350200000001	11.1	326.1000000000001	330.99999999999994
565204000	1441070076	30.981680084224443	122.77346576404716	11.105	326.0850000000001	331.04999999999995
565204000	1441070077	30.981726564779013	122.7734298129741	11.11	326.07000000000005	331.09999999999997
565204000	1441070078	30.981772470622353	122.77339413501959	11.115	326.05500000000006	331.15
565204000	1441070079	30.98181783071311	122.77335871842241	11.12	326.0400000000001	331.19999999999993
565204000	1441070080	30.98186267400989	122.77332355142121	11.125	326.0250000000001	331.24999999999994
565204000	1441070081	30.98190702947131	122.7732886222546	11.129999999999999	326.0100000000001	331.29999999999995
565204000	1441070082	30.981950926055937	122.77325391916108	11.135	325.99500000000006	331.34999999999997
565204000	1441070083	30.981994392722363	122.7732194303791	11.139999999999999	325.9800000000001	331.3999999999999
565204000	1441070084	30.982037458429147	122.77318514414704	11.145	325.9650000000001	331.44999999999993
565204000	1441070085	30.98208015213483	122.77315104870321	11.149999999999999	325.9500000000001	331.49999999999994
565204000	1441070086	30.982122502797917	122.77311713228589	11.155	325.93500000000006	331.55
565204000	1441070087	30.982164539376942	122.7730833831332	11.16	325.9200000000001	331.59999999999997
565204000	1441070088	30.982206290830412	122.77304978948331	11.165	325.9050000000001	331.65
565204000	1441070089	30.98224778611679	122.77301633957426	11.17	325.8900000000001	331.7
565204000	1441070090	30.982289054194585	122.77298302164397	11.174999999999999	325.87500000000006	331.75
565204000	1441070091	30.982330124022226	122.77294982393046	11.18	325.86000000000007	331.79999999999995
565204000	1441070092	30.982371024558155	122.77291673467151	11.184999999999999	325.84500000000014	331.84999999999997
565204000	1441070093	30.98241178476083	122.77288374210498	11.19	325.8300000000001	331.9
565204000	1441070094	30.982452433588648	122.77285083446858	11.194999999999999	325.81500000000005	331.95
565204000	1441070095	30.982492999999998	122.772818	11.2	325.80000000000007	331.99999999999994
565204000	1441070096	30.98253353445131	122.77278521084517	11.209999999999999	325.6300000000001	332.09999999999997
565204000	1441070097	30.98257417339085	122.77275237478327	11.219999999999999	325.4600000000001	332.19999999999993
565204000	1441070098	30.98261507476482	122.77271938350142	11.23	325.2900000000001	332.29999999999995
565204000	1441070099	30.98265639651925	122.77268612868635	11.24	325.12000000000006	332.3999999999999
565204000	1441070100	30.98269829660011	122.7726525020243	11.25	324.9500000000001	332.5
565204000	1441070101	30.982740932953213	122.77261839520119	11.26	324.7800000000001	332.59999999999997
565204000	1441070102	30.982784463524258	122.77258369990247	11.27	324.6100000000001	332.7
565204000	1441070103	30.9828290462588	122.77254830781311	11.280000000000001	324.44000000000005	332.79999999999995
565204000	1441070104	30.982874839102283	122.77251211061761	11.290000000000001	324.2700000000001	332.9
565204000	1441070105	30.982922000000002	122.77247500000001	11.3	324.1000000000001	332.99999999999994
565204000	1441070106	30.98297058029703	122.77243694581728	11.290000000000001	324.43000000000006	333.19999999999993
565204000	1441070107	30.983020204938395	122.77239823062074	11.280000000000001	324.7600000000001	333.4
565204000	1441070108	30.983070392269394	122.77235921513645	11.27	325.0900000000001	333.59999999999997
565204000	1441070109	30.983120660635873	122.77232026009206	11.26	325.4200000000001	333.79999999999995
565204000	1441070110	30.983170528384075	122.77228172621675	11.25	325.75000000000006	334.0
565204000	1441070111	30.983219513860693	122.7722439742412	11.24	326.0800000000001	334.2
565204000	1441070112	30.98326713541287	122.77220736489762	11.23	326.41	334.4
565204000	1441070113	30.983312911388154	122.77217225891953	11.219999999999999	326.74	334.59999999999997
565204000	1441070114	30.98335636013445	122.7721390170417	11.209999999999999	327.07000000000005	334.8
565204000	1441070115	30.983396999999997	122.77210800000002	11.2	327.40000000000003	335.0
565204000	1441070116	30.98343455838655	122.77207941397418	11.2	327.49	335.09999999999997
565204000	1441070117	30.983469598909046	122.7720528469155	11.2	327.58000000000004	335.2
565204000	1441070118	30.983502894235137	122.77202773221643	11.2	327.6700000000001	335.29999999999995
565204000	1441070119	30.98353521703198	122.77200350326757	11.2	327.76000000000005	335.4
565204000	1441070120	30.983567339966246	122.77197959345787	11.2	327.8500000000001	335.5
565204000	1441070121	30.983600035704153	122.77195543617482	11.2	327.94000000000005	335.59999999999997
565204000	1441070122	30.983634076911454	122.77193046480427	11.2	328.03000000000003	335.7
565204000	1441070123	30.983670236253456	122.7719041127304	11.2	328.1200000000001	335.79999999999995
565204000	1441070124	30.98370928639492	122.77187581333557	11.2	328.2100000000001	335.9
565204000	1441070125	30.983752000000003	122.77184499999998	11.2	328.30000000000007	335.99999999999994
565204000	1441070126	30.983798887119534	122.77181129715791	11.19	328.4100000000001	336.09999999999997
565204000	1441070127	30.983849407353418	122.77177509346845	11.18	328.5200000000001	336.19999999999993
565204000	1441070128	30.98390275768925	122.77173696864865	11.17	328.63000000000005	336.29999999999995
565204000	1441070129	30.983958135115333	122.77169750241778	11.16	328.74000000000007	336.3999999999999
565204000	1441070130	30.984014736620594	122.77165727449753	11.149999999999999	328.8500000000001	336.49999999999994
565204000	1441070131	30.984071759194716	122.77161686461216	11.139999999999999	328.96000000000004	336.59999999999997
565204000	1441070132	30.984128399828165	122.77157685248872	11.129999999999999	329.07000000000005	336.7
565204000	1441070133	30.984183855512132	122.77153781785691	11.12	329.18	336.79999999999995
565204000	1441070134	30.98423732323853	122.7715003404491	11.11	329.29	336.9
565204000	1441070135	30.984288000000003	122.77146500000002	11.1	329.40000000000003	336.99999999999994
565204000	1441070136	30.984335305010198	122.77143221608814	11.122222222222222	329.3666666666667	337.1111111111111
565204000	1441070137	30.98437954636513	122.77140176765926	11.144444444444444	329.33333333333337	337.2222222222222
565204000	1441070138	30.984421254380873	122.77137327349911	11.166666666666666	329.3	337.33333333333326
565204000	1441070139	30.98446095937303	122.77134635239187	11.188888888888888	329.2666666666667	337.4444444444444
565204000	1441070140	30.984499191656806	122.7713206231203	11.211111111111112	329.2333333333334	337.5555555555555
565204000	1441070141	30.984536481547046	122.77129570446574	11.233333333333334	329.2000000000001	337.66666666666663
565204000	1441070142	30.984573359358244	122.77127121520834	11.255555555555556	329.16666666666674	337.7777777777777
565204000	1441070143	30.984610355404605	122.77124677412715	11.277777777777779	329.13333333333344	337.88888888888886
565204000	1441070144	30.984648	122.771222	11.3	329.1000000000001	337.99999999999994
565204000	1441070145	30.984686722762973	122.7711965834465	11.295238095238096	329.24285714285725	337.99999999999994
565204000	1441070146	30.984726550531793	122.77117050245705	11.290476190476191	329.38571428571436	337.99999999999994
565204000	1441070147	30.984767409449706	122.77114380686493	11.285714285714286	329.5285714285715	337.99999999999994
565204000	1441070148	30.984809225659962	122.77111654650355	11.280952380952382	329.67142857142863	337.99999999999994
565204000	1441070149	30.98485192530589	122.77108877120645	11.276190476190477	329.8142857142858	337.99999999999994
565204000	1441070150	30.984895434530827	122.77106053080729	11.271428571428572	329.9571428571429	337.99999999999994
565204000	1441070151	30.98493967947818	122.77103187513995	11.266666666666667	330.1000000000001	337.99999999999994
565204000	1441070152	30.984984586291365	122.77100285403844	11.261904761904763	330.24285714285725	337.99999999999994
565204000	1441070153	30.98503008111387	122.77097351733687	11.257142857142858	330.38571428571436	337.99999999999994
565204000	1441070154	30.9850760900892	122.77094391486962	11.252380952380953	330.5285714285715	337.99999999999994
565204000	1441070155	30.985122539360937	122.77091409647119	11.247619047619047	330.67142857142863	337.99999999999994
565204000	1441070156	30.985169355072685	122.7708841119763	11.242857142857142	330.81428571428575	337.99999999999994
565204000	1441070157	30.98521646336811	122.77085401121981	11.238095238095237	330.9571428571429	337.99999999999994
565204000	1441070158	30.98526379039094	122.77082384403681	11.233333333333333	331.1000000000001	337.99999999999994
565204000	1441070159	30.98531126228492	122.77079366026257	11.228571428571428	331.2428571428572	337.99999999999994
565204000	1441070160	30.985358805193865	122.77076350973255	11.223809523809523	331.38571428571436	337.99999999999994
565204000	1441070161	30.985406345261637	122.77073344228238	11.219047619047618	331.5285714285715	337.99999999999994
565204000	1441070162	30.98545380863216	122.77070350774792	11.214285714285714	331.67142857142863	337.99999999999994
565204000	1441070163	30.985501121449374	122.77067375596519	11.209523809523809	331.81428571428575	337.99999999999994
565204000	1441070164	30.98554820985731	122.77064423677041	11.204761904761904	331.9571428571429	337.99999999999994
565204000	1441070165	30.985595	122.770615	11.2	332.1000000000001	337.99999999999994
565204000	1441070166	30.985641439773023	122.77058607936092	11.2	332.11000000000007	337.8999999999999
565204000	1441070167	30.985687564077853	122.77055744404154	11.2	332.12000000000006	337.79999999999995
565204000	1441070168	30.985733429567393	122.77052904710055	11.2	332.13000000000005	337.7
565204000	1441070169	30.985779092894486	122.77050084159642	11.2	332.14000000000004	337.59999999999997
565204000	1441070170	30.98582461071195	122.77047278058741	11.2	332.15000000000003	337.5
565204000	1441070171	30.985870039672545	122.77044481713175	11.2	332.16	337.3999999999999
565204000	1441070172	30.98591543642899	122.7704169042874	11.2	332.1700000000001	337.29999999999995
565204000	1441070173	30.98596085763395	122.77038899511223	11.2	332.18000000000006	337.19999999999993
565204000	1441070174	30.9860063599401	122.77036104266391	11.2	332.19000000000005	337.09999999999997
565204000	1441070175	30.986052	122.770333	11.2	332.20000000000005	336.99999999999994
565204000	1441070176	30.986097821025613	122.77030483089374	11.209999999999999	332.08000000000004	336.9
565204000	1441070177	30.986143812466324	122.77027654198176	11.219999999999999	331.96000000000004	336.79999999999995
565204000	1441070178	30.986189950331013	122.77024815061661	11.23	331.8400000000001	336.7
565204000	1441070179	30.986236210628515	122.77021967415095	11.24	331.7200000000001	336.59999999999997
565204000	1441070180	30.98628256936768	122.7701911299374	11.25	331.6	336.49999999999994
565204000	1441070181	30.986329002557397	122.77016253532878	11.26	331.48	336.3999999999999
565204000	1441070182	30.986375486206576	122.7701339076778	11.27	331.36000000000007	336.29999999999995
565204000	1441070183	30.98642199632412	122.7701052643374	11.280000000000001	331.24000000000007	336.19999999999993
565204000	1441070184	30.98646850891893	122.77007662266047	11.290000000000001	331.12000000000006	336.09999999999997
565204000	1441070185	30.986514999999994	122.770048	11.3	331.00000000000006	335.99999999999994
565204000	1441070186	30.986561449126725	122.77001940707208	11.3	331.0300000000001	335.9
565204000	1441070187	30.98660785006052	122.769990828045	11.3	331.06000000000006	335.79999999999995
565204000	1441070188	30.98665420011318	122.76996224044996	11.3	331.0900000000001	335.7
565204000	1441070189	30.98670049659652	122.76993362181823	11.3	331.12000000000006	335.59999999999997
565204000	1441070190	30.98674673682235	122.76990494968095	11.3	331.1500000000001	335.5
565204000	1441070191	30.986792918102424	122.76987620156928	11.3	331.18000000000006	335.4
565204000	1441070192	30.986839037748528	122.7698473550143	11.3	331.21000000000004	335.29999999999995
565204000	1441070193	30.986885093072342	122.76981838754709	11.3	331.24000000000007	335.2
565204000	1441070194	30.9869310813856	122.76978927669866	11.3	331.27000000000004	335.09999999999997
565204000	1441070195	30.986977	122.76976000000002	11.3	331.30000000000007	335.0
565204000	1441070196	30.98702284665586	122.76973054137567	11.28888888888889	331.1666666666667	334.88888888888886
565204000	1441070197	30.987068620808145	122.7697009103246	11.277777777777779	331.03333333333336	334.77777777777777
565204000	1441070198	30.987114322340464	122.76967112273938	11.266666666666667	330.9000000000001	334.66666666666663
565204000	1441070199	30.987159951136455	122.76964119451264	11.255555555555556	330.7666666666667	334.55555555555554
565204000	1441070200	30.987205507079793	122.76961114153704	11.244444444444444	330.6333333333334	334.4444444444444
565204000	1441070201	30.987250990054125	122.76958097970525	11.233333333333333	330.50000000000006	334.33333333333326
565204000	1441070202	30.987296399943137	122.76955072490999	11.222222222222221	330.3666666666668	334.2222222222222
565204000	1441070203	30.98734173663053	122.76952039304398	11.21111111111111	330.2333333333334	334.11111111111103
565204000	1441070204	30.987387	122.76949000000002	11.2	330.1000000000001	333.99999999999994
565204000	1441070205	30.987432190433253	122.76945955813348	11.2	330.0190476190477	333.9047619047618
565204000	1441070206	30.987477310303838	122.76942906565006	11.2	329.93809523809534	333.80952380952374
565204000	1441070207	30.987522362483237	122.7693985172181	11.2	329.85714285714295	333.71428571428567
565204000	1441070208	30.987567349842948	122.7693679075058	11.2	329.77619047619055	333.6190476190476
565204000	1441070209	30.987612275254474	122.76933723118147	11.2	329.69523809523815	333.52380952380946
565204000	1441070210	30.987657141589292	122.76930648291334	11.2	329.6142857142858	333.4285714285714
565204000	1441070211	30.987701951718883	122.76927565736962	11.2	329.5333333333334	333.33333333333326
565204000	1441070212	30.98774670851473	122.76924474921854	11.2	329.452380952381	333.2380952380952
565204000	1441070213	30.98779141484828	122.76921375312831	11.2	329.3714285714286	333.1428571428571
565204000	1441070214	30.98783607359102	122.76918266376715	11.2	329.2904761904763	333.047619047619
565204000	1441070215	30.987880687614393	122.7691514758032	11.2	329.20952380952383	332.9523809523809
565204000	1441070216	30.98792525978985	122.7691201839046	11.2	329.12857142857143	332.8571428571428
565204000	1441070217	30.987969792988853	122.76908878273957	11.2	329.0476190476191	332.76190476190476
565204000	1441070218	30.988014290082848	122.76905726697618	11.2	328.9666666666667	332.66666666666663
565204000	1441070219	30.98805875394323	122.7690256312826	11.2	328.8857142857143	332.5714285714285
565204000	1441070220	30.988103187441467	122.76899387032692	11.2	328.80476190476196	332.4761904761904
565204000	1441070221	30.988147593448986	122.76896197877724	11.2	328.72380952380956	332.3809523809523
565204000	1441070222	30.988191974837175	122.76892995130166	11.2	328.64285714285717	332.2857142857143
565204000	1441070223	30.988236334477484	122.76889778256822	11.2	328.56190476190477	332.19047619047615
565204000	1441070224	30.98828067524129	122.76886546724499	11.2	328.48095238095243	332.0952380952381
565204000	1441070225	30.988325	122.76883300000001	11.2	328.40000000000003	331.99999999999994
565204000	1441070226	30.98836931062599	122.7688003787025	11.209999999999999	328.38000000000005	331.99999999999994
565204000	1441070227	30.98841360499557	122.76876761402632	11.219999999999999	328.36	331.99999999999994
565204000	1441070228	30.988457879986047	122.76873471984652	11.23	328.34000000000003	331.99999999999994
565204000	1441070229	30.988502132474707	122.76870171003824	11.24	328.32000000000005	331.99999999999994
565204000	1441070230	30.988546359338883	122.76866859847662	11.25	328.3	331.99999999999994
565204000	1441070231	30.988590557455936	122.76863539903681	11.26	328.28000000000003	331.99999999999994
565204000	1441070232	30.988634723703196	122.76860212559401	11.27	328.26000000000005	331.99999999999994
565204000	1441070233	30.988678854958028	122.76856879202342	11.280000000000001	328.24000000000007	331.99999999999994
565204000	1441070234	30.988722948097827	122.76853541220032	11.290000000000001	328.22	331.99999999999994
565204000	1441070235	30.988766999999996	122.768502	11.3	328.20000000000005	331.99999999999994
565204000	1441070236	30.988811007977944	122.76846856514794	11.31	328.06000000000006	331.99999999999994
565204000	1441070237	30.98885497108921	122.76843510077039	11.32	327.9200000000001	331.99999999999994
565204000	1441070238	30.988898888827308	122.76840159584383	11.33	327.7800000000001	331.99999999999994
565204000	1441070239	30.988942760685784	122.7683680393446	11.34	327.6400000000001	331.99999999999994
565204000	1441070240	30.98898658615814	122.7683344202491	11.350000000000001	327.5000000000001	331.99999999999994
565204000	1441070241	30.989030364737868	122.76830072753371	11.360000000000001	327.36000000000007	331.99999999999994
565204000	1441070242	30.989074095918447	122.76826695017479	11.370000000000001	327.22	331.99999999999994
565204000	1441070243	30.989117779193354	122.76823307714866	11.38	327.08000000000004	331.99999999999994
565204000	1441070244	30.989161414056056	122.76819909743163	11.39	326.94000000000005	331.99999999999994
565204000	1441070245	30.989205	122.768165	11.4	326.80000000000007	331.99999999999994
565204000	1441070246	30.989248538461144	122.76813078070384	11.4	326.6700000000001	331.99999999999994
565204000	1441070247	30.989292038645576	122.7680964628886	11.4	326.5400000000001	331.99999999999994
565204000	1441070248	30.98933551170189	122.76806207677352	11.4	326.41	331.99999999999994
565204000	1441070249	30.98937896877875	122.76802765257794	11.4	326.2800000000001	331.99999999999994
565204000	1441070250	30.989422421024837	122.76799322052122	11.4	326.1500000000001	331.99999999999994
565204000	1441070251	30.989465879588888	122.76795881082269	11.4	326.0200000000001	331.99999999999994
565204000	1441070252	30.989509355619617	122.76792445370181	11.4	325.8900000000001	331.99999999999994
565204000	1441070253	30.98955286026585	122.76789017937807	11.4	325.76000000000005	331.99999999999994
565204000	1441070254	30.989596404676355	122.76785601807094	11.4	325.63000000000005	331.99999999999994
565204000	1441070255	30.989639999999994	122.76782199999998	11.4	325.50000000000006	331.99999999999994
565204000	1441070256	30.989683658087227	122.76778814129808	11.377777777777778	325.50000000000006	332.1111111111111
565204000	1441070257	30.98972739359475	122.76775440175138	11.355555555555556	325.50000000000006	332.2222222222222
565204000	1441070258	30.989771221880797	122.76772072705924	11.333333333333334	325.50000000000006	332.3333333333333
565204000	1441070259	30.989815158303553	122.76768706292084	11.311111111111112	325.50000000000006	332.4444444444444
565204000	1441070260	30.989859218221135	122.76765335503535	11.288888888888888	325.50000000000006	332.5555555555555
565204000	1441070261	30.989903416991595	122.76761954910172	11.266666666666666	325.50000000000006	332.66666666666663
565204000	1441070262	30.989947769972947	122.76758559081881	11.244444444444444	325.50000000000006	332.7777777777777
565204000	1441070263	30.98999229252311	122.76755142588536	11.222222222222221	325.50000000000006	332.88888888888886
565204000	1441070264	30.990037000000004	122.767517	11.2	325.50000000000006	332.99999999999994
565204000	1441070265	30.990081887190566	122.76748228698864	11.218181818181817	325.47272727272735	333.09090909090907
565204000	1441070266	30.990126866598388	122.76744737318695	11.236363636363636	325.4454545454546	333.18181818181813
565204000	1441070267	30.99017183015623	122.76741237305842	11.254545454545454	325.4181818181819	333.2727272727272
565204000	1441070268	30.990216669797064	122.76737740106688	11.272727272727272	325.39090909090913	333.3636363636363
565204000	1441070269	30.990261277453964	122.76734257167651	11.290909090909091	325.36363636363643	333.4545454545454
565204000	1441070270	30.9903055450601	122.7673079993519	11.309090909090909	325.33636363636367	333.5454545454545
565204000	1441070271	30.990349364548816	122.76727379855797	11.327272727272728	325.30909090909097	333.63636363636357
565204000	1441070272	30.990392627853534	122.76724008376002	11.345454545454546	325.2818181818182	333.72727272727263
565204000	1441070273	30.990435226907834	122.76720696942367	11.363636363636363	325.2545454545455	333.81818181818176
565204000	1441070274	30.990477053645396	122.7671745700149	11.381818181818183	325.22727272727275	333.9090909090908
565204000	1441070275	30.990517999999998	122.767143	11.4	325.20000000000005	333.99999999999994
565204000	1441070276	30.990558017637664	122.76711232074658	11.4	325.35	334.0999999999999
565204000	1441070277	30.990597297152895	122.76708238122646	11.4	325.5	334.19999999999993
565204000	1441070278	30.99063608887217	122.7670529773119	11.4	325.65000000000003	334.29999999999995
565204000	1441070279	30.99067464312171	122.76702390487453	11.4	325.8	334.4
565204000	1441070280	30.99071321022758	122.7669949597853	11.4	325.95000000000005	334.49999999999994
565204000	1441070281	30.990752040515613	122.76696593791452	11.4	326.1	334.59999999999997
565204000	1441070282	30.99079138431152	122.7669366351319	11.4	326.25	334.69999999999993
565204000	1441070283	30.99083149194074	122.76690684730649	11.4	326.40000000000003	334.8
565204000	1441070284	30.99087261372856	122.76687637030662	11.4	326.55000000000007	334.9
565204000	1441070285	30.990915000000005	122.76684500000002	11.4	326.70000000000005	335.0
565204000	1441070286	30.990958842599163	122.76681258199775	11.4	326.83000000000004	335.09999999999997
565204000	1441070287	30.991004099446798	122.76677916088742	11.4	326.96000000000004	335.2
565204000	1441070288	30.991050669982975	122.76674483100089	11.4	327.0900000000001	335.29999999999995
565204000	1441070289	30.99109845364787	122.76670968667037	11.4	327.22	335.4
565204000	1441070290	30.991147349881683	122.76667382222824	11.4	327.35	335.5
565204000	1441070291	30.99119725812477	122.76663733200725	11.4	327.48	335.59999999999997
565204000	1441070292	30.99124807781755	122.76660031034042	11.4	327.61	335.7
565204000	1441070293	30.991299708400565	122.76656285156109	11.4	327.74000000000007	335.79999999999995
565204000	1441070294	30.99135204931447	122.76652505000293	11.4	327.87000000000006	335.9
565204000	1441070295	30.991404999999997	122.766487	11.4	328.00000000000006	335.99999999999994
565204000	1441070296	30.991458426422437	122.7664488151797	11.377777777777778	328.1444444444445	336.1111111111111
565204000	1441070297	30.99151206064486	122.76641068634203	11.355555555555556	328.28888888888895	336.2222222222222
565204000	1441070298	30.991565601254962	122.76637282358095	11.333333333333334	328.4333333333334	336.3333333333333
565204000	1441070299	30.9916187468407	122.76633543699138	11.311111111111112	328.57777777777784	336.4444444444444
565204000	1441070300	30.9916711959903	122.7662987366691	11.288888888888888	328.7222222222223	336.5555555555555
565204000	1441070301	30.991722647292224	122.76626293271084	11.266666666666666	328.86666666666673	336.66666666666663
565204000	1441070302	30.991772799335187	122.7662282352142	11.244444444444444	329.0111111111112	336.7777777777777
565204000	1441070303	30.99182135070808	122.76619485427756	11.222222222222221	329.1555555555556	336.88888888888886
565204000	1441070304	30.991867999999993	122.76616300000002	11.2	329.30000000000007	336.99999999999994
565204000	1441070305	30.9919125589473	122.76613279949824	11.209090909090909	329.4636363636364	336.99999999999994
565204000	1441070306	30.99195529187453	122.76610404795657	11.218181818181817	329.62727272727284	336.99999999999994
565204000	1441070307	30.991996576253072	122.76607645757521	11.227272727272727	329.79090909090917	336.99999999999994
565204000	1441070308	30.99203678955397	122.76604974055336	11.236363636363636	329.9545454545455	336.99999999999994
565204000	1441070309	30.992076309248006	122.76602360908919	11.245454545454546	330.1181818181819	336.99999999999994
565204000	1441070310	30.992115512805707	122.76599777537997	11.254545454545454	330.28181818181827	336.99999999999994
565204000	1441070311	30.992154777697348	122.76597195162208	11.263636363636364	330.44545454545465	336.99999999999994
565204000	1441070312	30.99219448139292	122.76594585001105	11.272727272727273	330.609090909091	336.99999999999994
565204000	1441070313	30.99223500136227	122.76591918274138	11.281818181818183	330.7727272727273	336.99999999999994
565204000	1441070314	30.992276715074873	122.76589166200682	11.290909090909091	330.9363636363637	336.99999999999994
565204000	1441070315	30.992319999999992	122.765863	11.3	331.1000000000001	336.99999999999994
565204000	1441070316	30.99236512448275	122.76583299369116	11.3	331.13333333333344	336.99999999999994
565204000	1441070317	30.992411920372653	122.76580177916456	11.3	331.1666666666667	336.99999999999994
565204000	1441070318	30.99246011039556	122.76576957728356	11.3	331.20000000000005	336.99999999999994
565204000	1441070319	30.992509417277493	122.7657366089122	11.3	331.2333333333334	336.99999999999994
565204000	1441070320	30.99255956374471	122.76570309491541	11.3	331.2666666666667	336.99999999999994
565204000	1441070321	30.99261027252373	122.76566925615884	11.3	331.30000000000007	336.99999999999994
565204000	1441070322	30.99266126634125	122.76563531350902	11.3	331.3333333333334	336.99999999999994
565204000	1441070323	30.99271226792427	122.76560148783334	11.3	331.3666666666667	336.99999999999994
[truncated: 6,163 more rows]
