# Supplementary material for: Maritime traffic congestion identification and ship trajectory prediction using temporal graph convolutional networks
Source: PLoS One. 2026 Mar 9;21(3):e0342781. doi: 10.1371/journal.pone.0342781 (PMC12970927; doi:10.1371/journal.pone.0342781)
Supplement: S1 File — (ZIP) [file pone.0342781.s001.zip › data/interpolation/shipid_566047000_processed.csv]

shipid	lasttime	lat	lon	sog	cog	hdg
566047000	1441065803	31.020899999999994	122.669298	0.2	138.1	355.0
566047000	1441065804	31.020900553372396	122.66929644876758	0.20027777777777778	138.36638888888888	355.0027777777778
566047000	1441065805	31.020901103383462	122.6692949066978	0.20055555555555557	138.63277777777776	355.00555555555553
566047000	1441065806	31.020901650041772	122.66929337376887	0.20083333333333334	138.89916666666664	355.0083333333333
566047000	1441065807	31.02090219335589	122.66929184995884	0.20111111111111113	139.16555555555553	355.0111111111111
566047000	1441065808	31.02090273333438	122.66929033524588	0.2013888888888889	139.43194444444444	355.0138888888889
566047000	1441065809	31.020903269985766	122.6692888296081	0.2016666666666667	139.69833333333332	355.01666666666665
566047000	1441065810	31.02090380331863	122.66928733302365	0.20194444444444445	139.9647222222222	355.01944444444445
566047000	1441065811	31.020904333341523	122.66928584547067	0.20222222222222222	140.2311111111111	355.02222222222224
566047000	1441065812	31.020904860063006	122.66928436692723	0.2025	140.49749999999997	355.02500000000003
566047000	1441065813	31.020905383491655	122.66928289737153	0.20277777777777778	140.76388888888889	355.02777777777777
566047000	1441065814	31.02090590363599	122.66928143678166	0.20305555555555557	141.03027777777777	355.03055555555557
566047000	1441065815	31.020906420504605	122.6692799851358	0.20333333333333334	141.29666666666665	355.03333333333336
566047000	1441065816	31.020906934106048	122.669278542412	0.20361111111111113	141.56305555555554	355.0361111111111
566047000	1441065817	31.020907444448856	122.66927710858843	0.2038888888888889	141.82944444444442	355.0388888888889
566047000	1441065818	31.020907951541624	122.66927568364325	0.20416666666666666	142.09583333333333	355.0416666666667
566047000	1441065819	31.020908455392874	122.66927426755453	0.20444444444444446	142.36222222222221	355.0444444444445
566047000	1441065820	31.020908956011198	122.66927286030045	0.20472222222222222	142.6286111111111	355.0472222222222
566047000	1441065821	31.020909453405128	122.66927146185913	0.20500000000000002	142.89499999999998	355.05
566047000	1441065822	31.020909947583235	122.66927007220866	0.20527777777777778	143.16138888888887	355.0527777777778
566047000	1441065823	31.02091043855406	122.66926869132723	0.20555555555555557	143.42777777777775	355.05555555555554
566047000	1441065824	31.020910926326184	122.66926731919291	0.20583333333333334	143.69416666666666	355.05833333333334
566047000	1441065825	31.020911410908163	122.6692659557839	0.20611111111111113	143.96055555555554	355.06111111111113
566047000	1441065826	31.020911892308547	122.66926460107827	0.2063888888888889	144.22694444444443	355.0638888888889
566047000	1441065827	31.02091237053589	122.66926325505416	0.20666666666666667	144.4933333333333	355.06666666666666
566047000	1441065828	31.02091284559875	122.66926191768972	0.20694444444444446	144.7597222222222	355.06944444444446
566047000	1441065829	31.020913317505705	122.66926058896308	0.20722222222222222	145.0261111111111	355.07222222222225
566047000	1441065830	31.0209137862653	122.66925926885236	0.20750000000000002	145.2925	355.07500000000005
566047000	1441065831	31.020914251886076	122.66925795733567	0.20777777777777778	145.55888888888887	355.0777777777778
566047000	1441065832	31.020914714376627	122.66925665439118	0.20805555555555558	145.82527777777776	355.0805555555556
566047000	1441065833	31.02091517374548	122.669255359997	0.20833333333333334	146.09166666666664	355.08333333333337
566047000	1441065834	31.020915630001202	122.66925407413126	0.2086111111111111	146.35805555555555	355.0861111111111
566047000	1441065835	31.020916083152365	122.66925279677207	0.2088888888888889	146.62444444444444	355.0888888888889
566047000	1441065836	31.020916533207505	122.6692515278976	0.20916666666666667	146.89083333333332	355.0916666666667
566047000	1441065837	31.0209169801752	122.66925026748596	0.20944444444444446	147.1572222222222	355.0944444444445
566047000	1441065838	31.020917424064002	122.66924901551526	0.20972222222222223	147.4236111111111	355.09722222222223
566047000	1441065839	31.020917864882463	122.66924777196368	0.21000000000000002	147.68999999999997	355.1
566047000	1441065840	31.020918302639142	122.66924653680928	0.21027777777777779	147.95638888888888	355.1027777777778
566047000	1441065841	31.020918737342605	122.66924531003026	0.21055555555555555	148.22277777777776	355.10555555555555
566047000	1441065842	31.0209191690014	122.6692440916047	0.21083333333333334	148.48916666666668	355.10833333333335
566047000	1441065843	31.0209195976241	122.66924288151077	0.2111111111111111	148.75555555555553	355.1111111111111
566047000	1441065844	31.02092002321926	122.66924167972655	0.2113888888888889	149.02194444444442	355.1138888888889
566047000	1441065845	31.020920445795408	122.66924048623022	0.21166666666666667	149.28833333333333	355.1166666666667
566047000	1441065846	31.02092086536115	122.66923930099988	0.21194444444444446	149.5547222222222	355.1194444444444
566047000	1441065847	31.02092128192501	122.66923812401366	0.21222222222222223	149.82111111111112	355.1222222222222
566047000	1441065848	31.020921695495563	122.66923695524972	0.21250000000000002	150.08749999999998	355.125
566047000	1441065849	31.020922106081343	122.66923579468614	0.2127777777777778	150.35388888888886	355.12777777777774
566047000	1441065850	31.02092251369095	122.6692346423011	0.21305555555555555	150.62027777777777	355.13055555555553
566047000	1441065851	31.020922918332907	122.6692334980727	0.21333333333333335	150.88666666666666	355.1333333333333
566047000	1441065852	31.02092332001578	122.6692323619791	0.2136111111111111	151.15305555555554	355.1361111111111
566047000	1441065853	31.020923718748136	122.66923123399839	0.2138888888888889	151.41944444444445	355.13888888888886
566047000	1441065854	31.02092411453853	122.6692301141087	0.21416666666666667	151.6858333333333	355.14166666666665
566047000	1441065855	31.02092450739551	122.6692290022882	0.21444444444444447	151.9522222222222	355.14444444444445
566047000	1441065856	31.020924897327646	122.66922789851496	0.21472222222222223	152.2186111111111	355.1472222222222
566047000	1441065857	31.020925284343488	122.66922680276718	0.215	152.48499999999999	355.15
566047000	1441065858	31.020925668451603	122.66922571502296	0.2152777777777778	152.7513888888889	355.15277777777777
566047000	1441065859	31.02092604966054	122.66922463526042	0.21555555555555556	153.01777777777775	355.15555555555557
566047000	1441065860	31.020926427978875	122.66922356345769	0.21583333333333335	153.28416666666664	355.1583333333333
566047000	1441065861	31.02092680341513	122.6692224995929	0.21611111111111111	153.55055555555555	355.1611111111111
566047000	1441065862	31.020927175977903	122.6692214436442	0.2163888888888889	153.81694444444443	355.1638888888889
566047000	1441065863	31.020927545675733	122.6692203955897	0.21666666666666667	154.08333333333334	355.1666666666667
566047000	1441065864	31.02092791251719	122.66921935540753	0.21694444444444444	154.34972222222223	355.1694444444444
566047000	1441065865	31.020928276510812	122.66921832307585	0.21722222222222223	154.61611111111108	355.1722222222222
566047000	1441065866	31.020928637665154	122.66921729857275	0.2175	154.8825	355.175
566047000	1441065867	31.020928995988807	122.66921628187636	0.2177777777777778	155.14888888888888	355.17777777777775
566047000	1441065868	31.020929351490288	122.66921527296485	0.21805555555555556	155.41527777777776	355.18055555555554
566047000	1441065869	31.020929704178197	122.66921427181632	0.21833333333333335	155.68166666666667	355.18333333333334
566047000	1441065870	31.020930054061065	122.66921327840888	0.21861111111111112	155.94805555555553	355.18611111111113
566047000	1441065871	31.020930401147464	122.66921229272072	0.2188888888888889	156.2144444444444	355.18888888888887
566047000	1441065872	31.02093074544593	122.66921131472989	0.21916666666666668	156.48083333333332	355.19166666666666
566047000	1441065873	31.020931086965042	122.6692103444146	0.21944444444444444	156.7472222222222	355.19444444444446
566047000	1441065874	31.02093142571336	122.66920938175292	0.21972222222222224	157.01361111111112	355.1972222222222
566047000	1441065875	31.020931761699426	122.66920842672303	0.22	157.28	355.2
566047000	1441065876	31.02093209493181	122.66920747930303	0.2202777777777778	157.54638888888886	355.2027777777778
566047000	1441065877	31.020932425419065	122.66920653947102	0.22055555555555556	157.81277777777777	355.2055555555556
566047000	1441065878	31.020932753169756	122.66920560720519	0.22083333333333333	158.07916666666665	355.2083333333333
566047000	1441065879	31.02093307819243	122.66920468248364	0.22111111111111112	158.34555555555556	355.2111111111111
566047000	1441065880	31.020933400495647	122.6692037652845	0.22138888888888889	158.61194444444445	355.2138888888889
566047000	1441065881	31.020933720087985	122.66920285558591	0.22166666666666668	158.8783333333333	355.2166666666667
566047000	1441065882	31.02093403697797	122.66920195336597	0.22194444444444444	159.1447222222222	355.21944444444443
566047000	1441065883	31.020934351174184	122.66920105860284	0.22222222222222224	159.4111111111111	355.22222222222223
566047000	1441065884	31.020934662685185	122.66920017127464	0.2225	159.67749999999998	355.225
566047000	1441065885	31.020934971519505	122.66919929135952	0.2227777777777778	159.9438888888889	355.22777777777776
566047000	1441065886	31.020935277685737	122.66919841883558	0.22305555555555556	160.21027777777778	355.23055555555555
566047000	1441065887	31.020935581192404	122.66919755368097	0.22333333333333333	160.47666666666663	355.23333333333335
566047000	1441065888	31.020935882048104	122.6691966958738	0.22361111111111112	160.74305555555554	355.23611111111114
566047000	1441065889	31.020936180261362	122.6691958453922	0.2238888888888889	161.00944444444443	355.2388888888889
566047000	1441065890	31.020936475840745	122.66919500221432	0.22416666666666668	161.27583333333334	355.2416666666667
566047000	1441065891	31.020936768794826	122.66919416631828	0.22444444444444445	161.54222222222222	355.24444444444447
566047000	1441065892	31.02093705913214	122.6691933376822	0.22472222222222224	161.80861111111108	355.24722222222226
566047000	1441065893	31.020937346861256	122.66919251628424	0.225	162.075	355.25
566047000	1441065894	31.020937631990737	122.6691917021025	0.2252777777777778	162.34138888888887	355.2527777777778
566047000	1441065895	31.020937914529142	122.66919089511511	0.22555555555555556	162.60777777777778	355.2555555555556
566047000	1441065896	31.02093819448501	122.66919009530024	0.22583333333333333	162.87416666666667	355.2583333333333
566047000	1441065897	31.02093847186692	122.66918930263596	0.22611111111111112	163.14055555555555	355.2611111111111
566047000	1441065898	31.020938746683427	122.66918851710044	0.2263888888888889	163.40694444444443	355.2638888888889
566047000	1441065899	31.020939018943075	122.66918773867178	0.22666666666666668	163.67333333333332	355.2666666666667
566047000	1441065900	31.020939288654436	122.66918696732814	0.22694444444444445	163.9397222222222	355.26944444444445
566047000	1441065901	31.02093955582606	122.66918620304764	0.22722222222222221	164.2061111111111	355.27222222222224
566047000	1441065902	31.020939820466516	122.66918544580841	0.2275	164.4725	355.27500000000003
566047000	1441065903	31.020940082584357	122.66918469558857	0.22777777777777777	164.73888888888885	355.27777777777777
566047000	1441065904	31.02094034218812	122.66918395236627	0.22805555555555557	165.00527777777776	355.28055555555557
566047000	1441065905	31.020940599286398	122.6691832161196	0.22833333333333333	165.27166666666665	355.28333333333336
566047000	1441065906	31.02094085388772	122.66918248682674	0.22861111111111113	165.53805555555556	355.28611111111115
566047000	1441065907	31.02094110600067	122.66918176446578	0.2288888888888889	165.80444444444444	355.2888888888889
566047000	1441065908	31.020941355633777	122.66918104901487	0.22916666666666669	166.07083333333333	355.2916666666667
566047000	1441065909	31.020941602795634	122.66918034045214	0.22944444444444445	166.3372222222222	355.2944444444445
566047000	1441065910	31.020941847494772	122.66917963875572	0.22972222222222222	166.6036111111111	355.2972222222222
566047000	1441065911	31.020942089739766	122.66917894390373	0.23	166.87	355.3
566047000	1441065912	31.020942329539153	122.66917825587431	0.23027777777777778	167.1363888888889	355.3027777777778
566047000	1441065913	31.020942566901496	122.66917757464557	0.23055555555555557	167.40277777777777	355.30555555555554
566047000	1441065914	31.020942801835382	122.66917690019565	0.23083333333333333	167.66916666666665	355.30833333333334
566047000	1441065915	31.020943034349322	122.66917623250269	0.2311111111111111	167.93555555555554	355.3111111111111
566047000	1441065916	31.020943264451933	122.66917557154484	0.2313888888888889	168.20194444444442	355.31388888888887
566047000	1441065917	31.02094349215171	122.66917491730018	0.2316666666666667	168.46833333333333	355.31666666666666
566047000	1441065918	31.020943717457254	122.66917426974686	0.23194444444444445	168.73472222222222	355.3194444444444
566047000	1441065919	31.0209439403771	122.66917362886302	0.23222222222222222	169.0011111111111	355.3222222222222
566047000	1441065920	31.020944160919818	122.66917299462679	0.2325	169.26749999999998	355.325
566047000	1441065921	31.02094437909398	122.66917236701627	0.23277777777777778	169.53388888888887	355.3277777777778
566047000	1441065922	31.020944594908105	122.66917174600964	0.23305555555555557	169.80027777777775	355.3305555555555
566047000	1441065923	31.020944808370785	122.669171131585	0.23333333333333334	170.06666666666666	355.3333333333333
566047000	1441065924	31.02094501949056	122.66917052372047	0.2336111111111111	170.33305555555557	355.3361111111111
566047000	1441065925	31.020945228276	122.66916992239419	0.2338888888888889	170.59944444444443	355.33888888888885
566047000	1441065926	31.02094543473565	122.66916932758429	0.23416666666666666	170.8658333333333	355.34166666666664
566047000	1441065927	31.020945638878082	122.66916873926888	0.23444444444444446	171.13222222222223	355.34444444444443
566047000	1441065928	31.020945840711853	122.66916815742616	0.23472222222222222	171.3986111111111	355.34722222222223
566047000	1441065929	31.02094604024551	122.66916758203418	0.23500000000000001	171.665	355.34999999999997
566047000	1441065930	31.020946237487614	122.66916701307107	0.23527777777777778	171.93138888888888	355.35277777777776
566047000	1441065931	31.02094643244673	122.66916645051505	0.23555555555555557	172.19777777777776	355.35555555555555
566047000	1441065932	31.020946625131412	122.66916589434415	0.23583333333333334	172.46416666666664	355.35833333333335
566047000	1441065933	31.020946815550207	122.66916534453655	0.2361111111111111	172.73055555555555	355.3611111111111
566047000	1441065934	31.020947003711704	122.66916480107037	0.2363888888888889	172.99694444444444	355.3638888888889
566047000	1441065935	31.02094718962442	122.66916426392373	0.23666666666666666	173.26333333333332	355.3666666666667
566047000	1441065936	31.02094737329695	122.66916373307478	0.23694444444444446	173.5297222222222	355.3694444444444
566047000	1441065937	31.02094755473784	122.66916320850162	0.23722222222222222	173.7961111111111	355.3722222222222
566047000	1441065938	31.020947733955616	122.66916269018242	0.2375	174.06249999999997	355.375
566047000	1441065939	31.020947910958878	122.66916217809528	0.23777777777777778	174.32888888888888	355.3777777777778
566047000	1441065940	31.02094808575617	122.66916167221834	0.23805555555555558	174.5952777777778	355.38055555555553
566047000	1441065941	31.020948258356057	122.66916117252971	0.23833333333333334	174.86166666666665	355.3833333333333
566047000	1441065942	31.020948428767078	122.66916067900755	0.2386111111111111	175.12805555555553	355.3861111111111
566047000	1441065943	31.020948596997812	122.66916019162996	0.2388888888888889	175.39444444444445	355.3888888888889
566047000	1441065944	31.020948763056804	122.66915971037511	0.23916666666666667	175.66083333333333	355.39166666666665
566047000	1441065945	31.020948926952613	122.66915923522109	0.23944444444444446	175.9272222222222	355.39444444444445
566047000	1441065946	31.020949088693804	122.66915876614604	0.23972222222222223	176.19361111111112	355.39722222222224
566047000	1441065947	31.02094924828892	122.66915830312811	0.24	176.45999999999998	355.4
566047000	1441065948	31.02094940574654	122.66915784614541	0.24027777777777778	176.72638888888886	355.40277777777777
566047000	1441065949	31.020949561075216	122.66915739517606	0.24055555555555555	176.99277777777777	355.40555555555557
566047000	1441065950	31.020949714283486	122.66915695019821	0.24083333333333334	177.25916666666666	355.40833333333336
566047000	1441065951	31.020949865379947	122.66915651119	0.2411111111111111	177.52555555555554	355.4111111111111
566047000	1441065952	31.020950014373117	122.66915607812953	0.24138888888888888	177.79194444444443	355.4138888888889
566047000	1441065953	31.02095016127158	122.66915565099494	0.24166666666666667	178.0583333333333	355.4166666666667
566047000	1441065954	31.02095030608387	122.66915522976436	0.24194444444444446	178.3247222222222	355.4194444444444
566047000	1441065955	31.020950448818574	122.66915481441593	0.24222222222222223	178.5911111111111	355.4222222222222
566047000	1441065956	31.02095058948423	122.66915440492778	0.2425	178.85750000000002	355.425
566047000	1441065957	31.0209507280894	122.66915400127802	0.2427777777777778	179.1238888888889	355.4277777777778
566047000	1441065958	31.020950864642646	122.6691536034448	0.24305555555555555	179.39027777777775	355.43055555555554
566047000	1441065959	31.02095099915252	122.66915321140621	0.24333333333333335	179.65666666666667	355.43333333333334
566047000	1441065960	31.020951131627584	122.66915282514044	0.2436111111111111	179.92305555555555	355.43611111111113
566047000	1441065961	31.020951262076405	122.66915244462557	0.24388888888888888	180.18944444444443	355.4388888888889
566047000	1441065962	31.02095139050753	122.66915206983977	0.24416666666666667	180.45583333333335	355.44166666666666
566047000	1441065963	31.020951516929507	122.66915170076116	0.24444444444444446	180.7222222222222	355.44444444444446
566047000	1441065964	31.020951641350905	122.66915133736782	0.24472222222222223	180.98861111111108	355.44722222222225
566047000	1441065965	31.02095176378029	122.66915097963795	0.245	181.255	355.45
566047000	1441065966	31.020951884226214	122.66915062754964	0.2452777777777778	181.52138888888888	355.4527777777778
566047000	1441065967	31.02095200269722	122.66915028108103	0.24555555555555555	181.78777777777776	355.4555555555556
566047000	1441065968	31.020952119201894	122.66914994021026	0.24583333333333335	182.05416666666667	355.45833333333337
566047000	1441065969	31.020952233748776	122.66914960491542	0.2461111111111111	182.32055555555553	355.4611111111111
566047000	1441065970	31.02095234634643	122.66914927517466	0.24638888888888888	182.5869444444444	355.4638888888889
566047000	1441065971	31.02095245700341	122.66914895096615	0.24666666666666667	182.85333333333332	355.4666666666667
566047000	1441065972	31.020952565728273	122.66914863226798	0.24694444444444444	183.11972222222224	355.4694444444445
566047000	1441065973	31.02095267252958	122.66914831905828	0.24722222222222223	183.38611111111112	355.47222222222223
566047000	1441065974	31.02095277741589	122.66914801131519	0.2475	183.65249999999997	355.475
566047000	1441065975	31.020952880395743	122.66914770901683	0.24777777777777776	183.9188888888889	355.4777777777778
566047000	1441065976	31.020952981477734	122.66914741214133	0.24805555555555556	184.18527777777777	355.48055555555555
566047000	1441065977	31.020953080670388	122.66914712066682	0.24833333333333335	184.45166666666665	355.48333333333335
566047000	1441065978	31.020953177982282	122.66914683457145	0.24861111111111112	184.71805555555557	355.48611111111114
566047000	1441065979	31.020953273421974	122.66914655383333	0.24888888888888888	184.98444444444445	355.4888888888889
566047000	1441065980	31.020953366997997	122.6691462784306	0.24916666666666668	185.2508333333333	355.4916666666667
566047000	1441065981	31.020953458718928	122.66914600834139	0.24944444444444444	185.51722222222222	355.49444444444447
566047000	1441065982	31.020953548593337	122.6691457435438	0.24972222222222223	185.7836111111111	355.4972222222222
566047000	1441065983	31.020953636629763	122.66914548401598	0.25	186.04999999999998	355.5
566047000	1441065984	31.02095372283677	122.66914522973607	0.25027777777777777	186.3163888888889	355.50277777777774
566047000	1441065985	31.02095380722291	122.6691449806822	0.25055555555555553	186.58277777777775	355.50555555555553
566047000	1441065986	31.02095388979676	122.6691447368325	0.25083333333333335	186.84916666666663	355.5083333333333
566047000	1441065987	31.02095397056684	122.6691444981651	0.2511111111111111	187.11555555555555	355.51111111111106
566047000	1441065988	31.02095404954175	122.66914426465807	0.2513888888888889	187.38194444444446	355.51388888888886
566047000	1441065989	31.02095412673004	122.66914403628965	0.25166666666666665	187.64833333333334	355.51666666666665
566047000	1441065990	31.020954202140246	122.66914381303786	0.2519444444444444	187.91472222222222	355.51944444444445
566047000	1441065991	31.020954275780937	122.66914359488092	0.25222222222222224	188.1811111111111	355.5222222222222
566047000	1441065992	31.020954347660673	122.66914338179689	0.2525	188.4475	355.525
566047000	1441065993	31.020954417788023	122.66914317376396	0.25277777777777777	188.71388888888887	355.52777777777777
566047000	1441065994	31.020954486171522	122.66914297076019	0.25305555555555553	188.9802777777778	355.5305555555555
566047000	1441065995	31.02095455281973	122.66914277276376	0.25333333333333335	189.24666666666667	355.5333333333333
566047000	1441065996	31.020954617741232	122.6691425797528	0.2536111111111111	189.51305555555552	355.5361111111111
566047000	1441065997	31.020954680944563	122.66914239170544	0.2538888888888889	189.77944444444444	355.5388888888889
566047000	1441065998	31.020954742438285	122.66914220859978	0.25416666666666665	190.04583333333332	355.54166666666663
566047000	1441065999	31.020954802230957	122.66914203041397	0.2544444444444445	190.3122222222222	355.5444444444444
566047000	1441066000	31.020954860331134	122.66914185712615	0.25472222222222224	190.57861111111112	355.5472222222222
566047000	1441066001	31.02095491674738	122.6691416887144	0.255	190.845	355.55
566047000	1441066002	31.020954971488255	122.66914152515692	0.25527777777777777	191.11138888888885	355.55277777777775
566047000	1441066003	31.0209550245623	122.6691413664318	0.25555555555555554	191.37777777777777	355.55555555555554
566047000	1441066004	31.020955075978083	122.66914121251718	0.25583333333333336	191.64416666666668	355.55833333333334
566047000	1441066005	31.020955125744173	122.66914106339117	0.2561111111111111	191.91055555555556	355.5611111111111
566047000	1441066006	31.02095517386912	122.6691409190319	0.2563888888888889	192.17694444444444	355.56388888888887
566047000	1441066007	31.02095522036147	122.66914077941753	0.25666666666666665	192.44333333333333	355.56666666666666
566047000	1441066008	31.020955265229816	122.66914064452618	0.2569444444444444	192.7097222222222	355.56944444444446
566047000	1441066009	31.020955308482662	122.66914051433598	0.25722222222222224	192.9761111111111	355.5722222222222
566047000	1441066010	31.020955350128617	122.66914038882504	0.2575	193.2425	355.575
566047000	1441066011	31.0209553901762	122.66914026797151	0.2577777777777778	193.5088888888889	355.5777777777778
566047000	1441066012	31.020955428633993	122.66914015175351	0.25805555555555554	193.77527777777777	355.5805555555556
566047000	1441066013	31.020955465510553	122.66914004014917	0.2583333333333333	194.04166666666666	355.5833333333333
566047000	1441066014	31.02095550081443	122.66913993313663	0.2586111111111111	194.30805555555554	355.5861111111111
566047000	1441066015	31.02095553455418	122.669139830694	0.2588888888888889	194.57444444444442	355.5888888888889
566047000	1441066016	31.020955566738365	122.66913973279942	0.25916666666666666	194.84083333333334	355.59166666666664
566047000	1441066017	31.02095559737554	122.66913963943104	0.2594444444444444	195.10722222222222	355.59444444444443
566047000	1441066018	31.020955626474276	122.66913955056695	0.25972222222222224	195.37361111111107	355.59722222222223
566047000	1441066019	31.02095565404311	122.66913946618531	0.26	195.64	355.6
566047000	1441066020	31.020955680090623	122.66913938626425	0.2602777777777778	195.9063888888889	355.60277777777776
566047000	1441066021	31.020955704625354	122.66913931078187	0.26055555555555554	196.17277777777778	355.60555555555555
566047000	1441066022	31.020955727655863	122.66913923971633	0.26083333333333336	196.43916666666667	355.60833333333335
566047000	1441066023	31.020955749190712	122.66913917304575	0.2611111111111111	196.70555555555555	355.61111111111114
566047000	1441066024	31.02095576923847	122.66913911074825	0.2613888888888889	196.97194444444443	355.6138888888889
566047000	1441066025	31.02095578780768	122.66913905280195	0.26166666666666666	197.23833333333332	355.6166666666667
566047000	1441066026	31.020955804906905	122.66913899918502	0.2619444444444444	197.50472222222223	355.61944444444447
566047000	1441066027	31.02095582054469	122.66913894987556	0.26222222222222225	197.7711111111111	355.6222222222222
566047000	1441066028	31.020955834729612	122.66913890485174	0.2625	198.0375	355.625
566047000	1441066029	31.020955847470233	122.6691388640916	0.2627777777777778	198.30388888888888	355.6277777777778
566047000	1441066030	31.02095585877509	122.66913882757336	0.26305555555555554	198.57027777777776	355.6305555555556
566047000	1441066031	31.02095586865276	122.6691387952751	0.2633333333333333	198.83666666666664	355.6333333333333
566047000	1441066032	31.02095587711177	122.66913876717499	0.26361111111111113	199.10305555555556	355.6361111111111
566047000	1441066033	31.020955884160724	122.66913874325111	0.2638888888888889	199.36944444444444	355.6388888888889
566047000	1441066034	31.02095588980815	122.66913872348162	0.26416666666666666	199.63583333333332	355.64166666666665
566047000	1441066035	31.020955894062606	122.66913870784464	0.2644444444444444	199.9022222222222	355.64444444444445
566047000	1441066036	31.020955896932655	122.6691386963183	0.2647222222222222	200.16861111111112	355.64722222222224
566047000	1441066037	31.020955898426855	122.66913868888075	0.265	200.435	355.65000000000003
566047000	1441066038	31.020955898553773	122.66913868551009	0.2652777777777778	200.70138888888889	355.65277777777777
566047000	1441066039	31.02095589732195	122.66913868618447	0.26555555555555554	200.9677777777778	355.65555555555557
566047000	1441066040	31.02095589473995	122.66913869088202	0.26583333333333337	201.23416666666665	355.65833333333336
566047000	1441066041	31.020955890816346	122.66913869958084	0.2661111111111111	201.50055555555554	355.66111111111115
566047000	1441066042	31.020955885559673	122.6691387122591	0.2663888888888889	201.76694444444445	355.6638888888889
566047000	1441066043	31.0209558789785	122.66913872889492	0.26666666666666666	202.03333333333333	355.6666666666667
566047000	1441066044	31.02095587108138	122.6691387494664	0.26694444444444443	202.29972222222221	355.6694444444445
566047000	1441066045	31.02095586187689	122.6691387739517	0.26722222222222225	202.5661111111111	355.6722222222222
566047000	1441066046	31.02095585137355	122.66913880232892	0.2675	202.83249999999998	355.675
566047000	1441066047	31.02095583957996	122.66913883457623	0.2677777777777778	203.09888888888887	355.6777777777778
566047000	1441066048	31.02095582650466	122.66913887067173	0.26805555555555555	203.36527777777778	355.68055555555554
566047000	1441066049	31.020955812156185	122.66913891059357	0.2683333333333333	203.63166666666666	355.68333333333334
566047000	1441066050	31.02095579654315	122.66913895431986	0.26861111111111113	203.89805555555554	355.68611111111113
566047000	1441066051	31.020955779674047	122.66913900182873	0.2688888888888889	204.16444444444443	355.68888888888887
566047000	1441066052	31.020955761557474	122.66913905309832	0.26916666666666667	204.43083333333334	355.69166666666666
566047000	1441066053	31.020955742201973	122.66913910810678	0.26944444444444443	204.69722222222222	355.6944444444444
566047000	1441066054	31.02095572161612	122.66913916683218	0.2697222222222222	204.9636111111111	355.6972222222222
566047000	1441066055	31.020955699808454	122.66913922925274	0.27	205.23000000000002	355.7
566047000	1441066056	31.02095567678754	122.6691392953465	0.2702777777777778	205.49638888888887	355.7027777777777
566047000	1441066057	31.020955652561938	122.66913936509161	0.27055555555555555	205.76277777777776	355.7055555555555
566047000	1441066058	31.02095562714019	122.66913943846623	0.2708333333333333	206.02916666666667	355.7083333333333
566047000	1441066059	31.020955600530886	122.66913951544849	0.2711111111111111	206.29555555555555	355.7111111111111
566047000	1441066060	31.020955572742558	122.66913959601649	0.2713888888888889	206.56194444444444	355.71388888888885
566047000	1441066061	31.020955543783774	122.66913968014838	0.27166666666666667	206.82833333333335	355.71666666666664
566047000	1441066062	31.020955513663086	122.66913976782227	0.27194444444444443	207.0947222222222	355.71944444444443
566047000	1441066063	31.020955482389063	122.66913985901633	0.2722222222222222	207.3611111111111	355.7222222222222
566047000	1441066064	31.020955449970256	122.66913995370864	0.27249999999999996	207.6275	355.72499999999997
566047000	1441066065	31.020955416415205	122.66914005187735	0.2727777777777778	207.89388888888888	355.72777777777776
566047000	1441066066	31.020955381732495	122.6691401535006	0.27305555555555555	208.16027777777776	355.73055555555555
566047000	1441066067	31.020955345930684	122.66914025855654	0.2733333333333333	208.42666666666665	355.7333333333333
566047000	1441066068	31.020955309018305	122.66914036702322	0.27361111111111114	208.69305555555556	355.7361111111111
566047000	1441066069	31.020955271003952	122.66914047887886	0.2738888888888889	208.95944444444444	355.7388888888889
566047000	1441066070	31.02095523189614	122.66914059410155	0.27416666666666667	209.22583333333333	355.7416666666667
566047000	1441066071	31.020955191703457	122.66914071266939	0.27444444444444444	209.49222222222224	355.7444444444444
566047000	1441066072	31.02095515043445	122.66914083456057	0.2747222222222222	209.75861111111112	355.7472222222222
566047000	1441066073	31.02095510809769	122.66914095975318	0.275	210.02499999999998	355.75
566047000	1441066074	31.020955064701702	122.66914108822535	0.2752777777777778	210.2913888888889	355.75277777777774
566047000	1441066075	31.02095502025509	122.66914121995522	0.27555555555555555	210.55777777777777	355.75555555555553
566047000	1441066076	31.020954974766372	122.66914135492094	0.2758333333333333	210.82416666666666	355.7583333333333
566047000	1441066077	31.020954928244137	122.6691414931006	0.2761111111111111	211.09055555555557	355.7611111111111
566047000	1441066078	31.02095488069692	122.66914163447233	0.2763888888888889	211.35694444444442	355.76388888888886
566047000	1441066079	31.020954832133285	122.66914177901431	0.27666666666666667	211.6233333333333	355.76666666666665
566047000	1441066080	31.020954782561795	122.66914192670463	0.27694444444444444	211.88972222222222	355.76944444444445
566047000	1441066081	31.020954731991	122.66914207752141	0.2772222222222222	212.1561111111111	355.77222222222224
566047000	1441066082	31.020954680429465	122.6691422314428	0.27749999999999997	212.42249999999999	355.775
566047000	1441066083	31.020954627885754	122.66914238844694	0.2777777777777778	212.6888888888889	355.77777777777777
566047000	1441066084	31.020954574368396	122.66914254851194	0.27805555555555556	212.95527777777778	355.78055555555557
566047000	1441066085	31.020954519885997	122.66914271161592	0.2783333333333333	213.22166666666666	355.7833333333333
566047000	1441066086	31.02095446444708	122.66914287773706	0.2786111111111111	213.48805555555555	355.7861111111111
566047000	1441066087	31.020954408060195	122.6691430468534	0.27888888888888885	213.75444444444446	355.7888888888889
566047000	1441066088	31.020954350733934	122.66914321894318	0.2791666666666667	214.02083333333334	355.7916666666667
566047000	1441066089	31.020954292476816	122.66914339398444	0.27944444444444444	214.2872222222222	355.7944444444444
566047000	1441066090	31.02095423329743	122.66914357195536	0.2797222222222222	214.5536111111111	355.7972222222222
566047000	1441066091	31.020954173204323	122.66914375283403	0.28	214.82	355.8
566047000	1441066092	31.020954112206063	122.66914393659862	0.2802777777777778	215.08638888888888	355.8027777777778
566047000	1441066093	31.020954050311182	122.66914412322724	0.28055555555555556	215.3527777777778	355.80555555555554
566047000	1441066094	31.020953987528262	122.66914431269802	0.2808333333333333	215.61916666666667	355.80833333333334
566047000	1441066095	31.020953923865846	122.66914450498909	0.2811111111111111	215.88555555555553	355.81111111111113
566047000	1441066096	31.02095385933251	122.66914470007859	0.2813888888888889	216.15194444444444	355.81388888888887
566047000	1441066097	31.020953793936783	122.66914489794463	0.2816666666666667	216.41833333333332	355.81666666666666
566047000	1441066098	31.020953727687253	122.66914509856535	0.28194444444444444	216.6847222222222	355.81944444444446
566047000	1441066099	31.02095366059247	122.66914530191889	0.2822222222222222	216.95111111111112	355.82222222222225
566047000	1441066100	31.020953592660977	122.66914550798337	0.2825	217.2175	355.825
566047000	1441066101	31.020953523901355	122.66914571673688	0.2827777777777778	217.48388888888888	355.8277777777778
566047000	1441066102	31.020953454322136	122.66914592815765	0.28305555555555556	217.75027777777777	355.8305555555556
566047000	1441066103	31.020953383931893	122.66914614222371	0.2833333333333333	218.01666666666668	355.83333333333337
566047000	1441066104	31.020953312739177	122.66914635891321	0.2836111111111111	218.28305555555556	355.8361111111111
566047000	1441066105	31.020953240752558	122.66914657820435	0.28388888888888886	218.54944444444445	355.8388888888889
566047000	1441066106	31.020953167980593	122.66914680007515	0.2841666666666667	218.81583333333333	355.8416666666667
566047000	1441066107	31.02095309443182	122.66914702450383	0.28444444444444444	219.0822222222222	355.84444444444443
566047000	1441066108	31.02095302011482	122.66914725146849	0.2847222222222222	219.3486111111111	355.84722222222223
566047000	1441066109	31.020952945038132	122.66914748094723	0.285	219.615	355.85
566047000	1441066110	31.020952869210337	122.66914771291825	0.28527777777777774	219.8813888888889	355.8527777777778
566047000	1441066111	31.020952792639967	122.6691479473596	0.28555555555555556	220.14777777777778	355.85555555555555
566047000	1441066112	31.0209527153356	122.66914818424945	0.28583333333333333	220.41416666666666	355.85833333333335
566047000	1441066113	31.020952637305783	122.66914842356591	0.2861111111111111	220.68055555555554	355.86111111111114
566047000	1441066114	31.02095255855908	122.66914866528715	0.2863888888888889	220.94694444444443	355.8638888888889
566047000	1441066115	31.02095247910404	122.66914890939127	0.2866666666666667	221.21333333333334	355.8666666666667
566047000	1441066116	31.02095239894924	122.66914915585639	0.28694444444444445	221.47972222222222	355.86944444444447
566047000	1441066117	31.020952318103213	122.66914940466064	0.2872222222222222	221.7461111111111	355.87222222222226
566047000	1441066118	31.020952236574526	122.66914965578218	0.2875	222.0125	355.875
566047000	1441066119	31.02095215437175	122.66914990919913	0.2877777777777778	222.2788888888889	355.8777777777778
566047000	1441066120	31.020952071503412	122.6691501648896	0.28805555555555556	222.54527777777778	355.88055555555553
566047000	1441066121	31.020951987978112	122.66915042283175	0.28833333333333333	222.81166666666667	355.8833333333333
566047000	1441066122	31.020951903804367	122.66915068300366	0.2886111111111111	223.07805555555555	355.88611111111106
566047000	1441066123	31.02095181899079	122.66915094538352	0.28888888888888886	223.34444444444443	355.88888888888886
566047000	1441066124	31.02095173354587	122.6691512099494	0.2891666666666667	223.61083333333332	355.89166666666665
566047000	1441066125	31.020951647478206	122.66915147667947	0.28944444444444445	223.87722222222223	355.8944444444444
566047000	1441066126	31.020951560796348	122.66915174555187	0.2897222222222222	224.1436111111111	355.8972222222222
566047000	1441066127	31.020951473508855	122.6691520165447	0.29	224.41	355.9
566047000	1441066128	31.020951385624283	122.66915228963607	0.29027777777777775	224.67638888888888	355.90277777777777
566047000	1441066129	31.02095129715119	122.66915256480418	0.29055555555555557	224.94277777777776	355.9055555555555
566047000	1441066130	31.020951208098143	122.66915284202707	0.29083333333333333	225.20916666666665	355.9083333333333
566047000	1441066131	31.020951118473683	122.66915312128296	0.2911111111111111	225.47555555555556	355.9111111111111
566047000	1441066132	31.020951028286383	122.66915340254992	0.29138888888888886	225.74194444444447	355.9138888888889
566047000	1441066133	31.020950937544768	122.6691536858061	0.29166666666666663	226.00833333333333	355.91666666666663
566047000	1441066134	31.020950846257456	122.66915397102962	0.29194444444444445	226.2747222222222	355.9194444444444
566047000	1441066135	31.02095075443296	122.66915425819862	0.2922222222222222	226.54111111111112	355.9222222222222
566047000	1441066136	31.020950662079848	122.66915454729124	0.2925	226.8075	355.92499999999995
566047000	1441066137	31.020950569206686	122.66915483828556	0.2927777777777778	227.0738888888889	355.92777777777775
566047000	1441066138	31.02095047582202	122.66915513115976	0.29305555555555557	227.34027777777777	355.93055555555554
566047000	1441066139	31.020950381934405	122.66915542589197	0.29333333333333333	227.60666666666665	355.93333333333334
566047000	1441066140	31.020950287552406	122.66915572246029	0.2936111111111111	227.87305555555554	355.9361111111111
566047000	1441066141	31.020950192684587	122.66915602084286	0.29388888888888887	228.13944444444445	355.93888888888887
566047000	1441066142	31.020950097339497	122.66915632101784	0.2941666666666667	228.40583333333333	355.94166666666666
566047000	1441066143	31.02095000152571	122.66915662296331	0.29444444444444445	228.67222222222222	355.9444444444444
566047000	1441066144	31.02094990525176	122.66915692665741	0.2947222222222222	228.9386111111111	355.9472222222222
566047000	1441066145	31.020949808526222	122.6691572320783	0.295	229.205	355.95
566047000	1441066146	31.02094971135764	122.6691575392041	0.29527777777777775	229.47138888888887	355.9527777777778
566047000	1441066147	31.020949613754578	122.6691578480129	0.29555555555555557	229.73777777777778	355.9555555555555
566047000	1441066148	31.020949515725622	122.66915815848287	0.29583333333333334	230.0041666666667	355.9583333333333
566047000	1441066149	31.02094941727928	122.66915847059215	0.2961111111111111	230.27055555555555	355.9611111111111
566047000	1441066150	31.020949318424147	122.66915878431884	0.29638888888888887	230.53694444444443	355.9638888888889
566047000	1441066151	31.020949219168756	122.66915909964109	0.29666666666666663	230.80333333333334	355.96666666666664
566047000	1441066152	31.020949119521667	122.669159416537	0.29694444444444446	231.06972222222225	355.96944444444443
566047000	1441066153	31.02094901949147	122.66915973498472	0.2972222222222222	231.3361111111111	355.97222222222223
566047000	1441066154	31.020948919086692	122.66916005496239	0.2975	231.60250000000002	355.97499999999997
566047000	1441066155	31.020948818315894	122.66916037644813	0.29777777777777775	231.86888888888888	355.97777777777776
566047000	1441066156	31.02094871718765	122.66916069942008	0.2980555555555555	232.13527777777776	355.98055555555555
566047000	1441066157	31.02094861571051	122.66916102385632	0.29833333333333334	232.40166666666667	355.98333333333335
566047000	1441066158	31.02094851389302	122.66916134973503	0.2986111111111111	232.66805555555558	355.9861111111111
566047000	1441066159	31.02094841174374	122.66916167703434	0.29888888888888887	232.93444444444444	355.9888888888889
566047000	1441066160	31.020948309271258	122.66916200573235	0.2991666666666667	233.20083333333332	355.9916666666667
566047000	1441066161	31.02094820648409	122.66916233580721	0.2994444444444444	233.46722222222218	355.99444444444447
566047000	1441066162	31.02094810339081	122.66916266723706	0.2997222222222222	233.7336111111111	355.9972222222222
566047000	1441066163	31.020947999999994	122.669163	0.3	234.0	356.0
566047000	1441066164	31.02094789632017	122.6691633340742	0.3005555555555555	233.3227777777778	356.0111111111111
566047000	1441066165	31.020947792359916	122.66916366943774	0.3011111111111111	232.64555555555557	356.02222222222224
566047000	1441066166	31.020947688127784	122.66916400606875	0.30166666666666664	231.96833333333336	356.03333333333336
566047000	1441066167	31.02094758363234	122.66916434394541	0.3022222222222222	231.29111111111112	356.0444444444445
566047000	1441066168	31.02094747888214	122.66916468304582	0.30277777777777776	230.61388888888885	356.0555555555556
566047000	1441066169	31.02094737388572	122.66916502334813	0.30333333333333334	229.93666666666664	356.06666666666666
566047000	1441066170	31.02094726865166	122.66916536483045	0.3038888888888889	229.25944444444443	356.0777777777778
566047000	1441066171	31.0209471631885	122.66916570747088	0.30444444444444446	228.5822222222222	356.08888888888885
566047000	1441066172	31.020947057504824	122.66916605124763	0.305	227.905	356.09999999999997
566047000	1441066173	31.020946951609165	122.66916639613873	0.3055555555555555	227.2277777777778	356.1111111111111
566047000	1441066174	31.020946845510107	122.6691667421224	0.3061111111111111	226.55055555555558	356.1222222222222
566047000	1441066175	31.02094673921619	122.66916708917671	0.30666666666666664	225.87333333333333	356.1333333333333
566047000	1441066176	31.020946632735964	122.66916743727982	0.30722222222222223	225.1961111111111	356.14444444444445
566047000	1441066177	31.020946526078003	122.66916778640984	0.30777777777777776	224.51888888888888	356.15555555555557
566047000	1441066178	31.020946419250876	122.66916813654493	0.30833333333333335	223.84166666666667	356.1666666666667
566047000	1441066179	31.02094631226311	122.66916848766317	0.3088888888888889	223.16444444444446	356.17777777777775
566047000	1441066180	31.020946205123277	122.66916883974274	0.3094444444444444	222.48722222222221	356.18888888888887
566047000	1441066181	31.02094609783992	122.66916919276174	0.31	221.81	356.2
566047000	1441066182	31.020945990421637	122.66916954669831	0.31055555555555553	221.1327777777778	356.2111111111111
566047000	1441066183	31.020945882876962	122.66916990153057	0.3111111111111111	220.45555555555555	356.22222222222223
566047000	1441066184	31.020945775214436	122.66917025723667	0.31166666666666665	219.77833333333334	356.23333333333335
566047000	1441066185	31.020945667442632	122.66917061379472	0.31222222222222223	219.1011111111111	356.24444444444447
566047000	1441066186	31.02094555957012	122.66917097118287	0.31277777777777777	218.42388888888888	356.2555555555556
566047000	1441066187	31.02094545160544	122.66917132937921	0.31333333333333335	217.74666666666667	356.26666666666665
566047000	1441066188	31.020945343557155	122.66917168836191	0.3138888888888889	217.06944444444446	356.27777777777777
566047000	1441066189	31.020945235433835	122.66917204810908	0.3144444444444444	216.39222222222222	356.2888888888889
566047000	1441066190	31.020945127244026	122.66917240859885	0.315	215.715	356.29999999999995
566047000	1441066191	31.020945018996276	122.66917276980935	0.31555555555555553	215.03777777777776	356.3111111111111
566047000	1441066192	31.020944910699168	122.66917313171875	0.3161111111111111	214.36055555555555	356.3222222222222
566047000	1441066193	31.020944802361228	122.66917349430511	0.31666666666666665	213.68333333333334	356.3333333333333
566047000	1441066194	31.020944693991055	122.66917385754661	0.31722222222222224	213.00611111111112	356.34444444444443
566047000	1441066195	31.02094458559717	122.66917422142136	0.31777777777777777	212.32888888888888	356.35555555555555
566047000	1441066196	31.020944477188152	122.66917458590748	0.31833333333333336	211.65166666666667	356.3666666666667
566047000	1441066197	31.02094436877255	122.66917495098312	0.3188888888888889	210.97444444444446	356.3777777777778
566047000	1441066198	31.020944260358917	122.66917531662641	0.3194444444444444	210.29722222222222	356.3888888888889
566047000	1441066199	31.020944151955817	122.66917568281548	0.32	209.61999999999998	356.40000000000003
566047000	1441066200	31.020944043571827	122.66917604952842	0.32055555555555554	208.94277777777776	356.41111111111115
566047000	1441066201	31.02094393521548	122.6691764167434	0.3211111111111111	208.26555555555555	356.4222222222222
566047000	1441066202	31.02094382689533	122.66917678443855	0.32166666666666666	207.58833333333334	356.43333333333334
566047000	1441066203	31.020943718619957	122.669177152592	0.32222222222222224	206.91111111111113	356.44444444444446
566047000	1441066204	31.0209436103979	122.66917752118185	0.3227777777777778	206.23388888888888	356.4555555555555
566047000	1441066205	31.020943502237717	122.66917789018628	0.3233333333333333	205.55666666666667	356.46666666666664
566047000	1441066206	31.020943394148006	122.66917825958335	0.3238888888888889	204.87944444444446	356.47777777777776
566047000	1441066207	31.020943286137257	122.66917862935125	0.3244444444444444	204.20222222222222	356.4888888888889
566047000	1441066208	31.020943178214072	122.66917899946807	0.325	203.52499999999998	356.5
566047000	1441066209	31.020943070387002	122.66917936991199	0.32555555555555554	202.84777777777776	356.5111111111111
566047000	1441066210	31.020942962664606	122.66917974066108	0.32611111111111113	202.17055555555555	356.52222222222224
566047000	1441066211	31.02094285505544	122.66918011169349	0.32666666666666666	201.49333333333334	356.5333333333333
566047000	1441066212	31.020942747568064	122.66918048298737	0.32722222222222225	200.81611111111113	356.5444444444444
566047000	1441066213	31.02094264021103	122.66918085452085	0.3277777777777778	200.1388888888889	356.55555555555554
566047000	1441066214	31.020942532992894	122.66918122627203	0.3283333333333333	199.46166666666667	356.56666666666666
566047000	1441066215	31.020942425922218	122.66918159821908	0.3288888888888889	198.78444444444443	356.5777777777778
566047000	1441066216	31.020942319007567	122.66918197034006	0.32944444444444443	198.10722222222222	356.5888888888889
566047000	1441066217	31.0209422122575	122.66918234261317	0.33	197.42999999999998	356.6
566047000	1441066218	31.02094210568054	122.66918271501653	0.33055555555555555	196.75277777777777	356.61111111111114
566047000	1441066219	31.0209419992853	122.66918308752824	0.33111111111111113	196.07555555555555	356.62222222222226
566047000	1441066220	31.0209418930803	122.66918346012642	0.33166666666666667	195.39833333333334	356.6333333333334
566047000	1441066221	31.020941787074104	122.66918383278927	0.3322222222222222	194.72111111111113	356.64444444444445
566047000	1441066222	31.020941681275286	122.66918420549483	0.3327777777777778	194.0438888888889	356.6555555555555
566047000	1441066223	31.020941575692387	122.66918457822132	0.3333333333333333	193.36666666666665	356.66666666666663
566047000	1441066224	31.020941470333966	122.66918495094677	0.3338888888888889	192.68944444444443	356.67777777777775
566047000	1441066225	31.020941365208593	122.66918532364939	0.33444444444444443	192.01222222222222	356.68888888888887
566047000	1441066226	31.020941260324804	122.66918569630727	0.335	191.335	356.7
566047000	1441066227	31.020941155691183	122.66918606889857	0.33555555555555555	190.65777777777777	356.7111111111111
566047000	1441066228	31.020941051316274	122.6691864414014	0.33611111111111114	189.98055555555555	356.72222222222223
566047000	1441066229	31.02094094720863	122.66918681379386	0.33666666666666667	189.30333333333334	356.73333333333335
566047000	1441066230	31.020940843376827	122.66918718605412	0.3372222222222222	188.6261111111111	356.74444444444447
566047000	1441066231	31.020940739829403	122.66918755816032	0.3377777777777778	187.9488888888889	356.7555555555556
566047000	1441066232	31.020940636574927	122.66918793009057	0.3383333333333333	187.27166666666668	356.76666666666665
566047000	1441066233	31.020940533621964	122.66918830182298	0.3388888888888889	186.59444444444443	356.77777777777777
566047000	1441066234	31.020940430979053	122.66918867333571	0.33944444444444444	185.91722222222222	356.7888888888889
566047000	1441066235	31.02094032865475	122.66918904460688	0.34	185.24	356.8
566047000	1441066236	31.02094022665765	122.66918941561461	0.34055555555555556	184.56277777777777	356.81111111111113
566047000	1441066237	31.02094012499626	122.66918978633703	0.34111111111111114	183.88555555555556	356.82222222222225
566047000	1441066238	31.020940023679177	122.6691901567523	0.3416666666666667	183.20833333333331	356.8333333333333
566047000	1441066239	31.020939922714945	122.6691905268385	0.3422222222222222	182.5311111111111	356.84444444444443
566047000	1441066240	31.020939822112112	122.66919089657382	0.3427777777777778	181.8538888888889	356.85555555555555
566047000	1441066241	31.02093972187927	122.66919126593633	0.3433333333333333	181.17666666666668	356.8666666666667
566047000	1441066242	31.02093962202493	122.6691916349042	0.3438888888888889	180.49944444444444	356.8777777777778
566047000	1441066243	31.020939522557686	122.66919200345555	0.34444444444444444	179.82222222222222	356.88888888888886
566047000	1441066244	31.020939423486073	122.66919237156847	0.34500000000000003	179.145	356.9
566047000	1441066245	31.020939324818666	122.66919273922115	0.34555555555555556	178.4677777777778	356.9111111111111
566047000	1441066246	31.020939226564018	122.6691931063917	0.34611111111111115	177.79055555555556	356.9222222222222
566047000	1441066247	31.02093912873067	122.66919347305824	0.3466666666666667	177.11333333333332	356.93333333333334
566047000	1441066248	31.0209390313272	122.66919383919888	0.3472222222222222	176.4361111111111	356.94444444444446
566047000	1441066249	31.02093893436217	122.66919420479182	0.3477777777777778	175.7588888888889	356.9555555555556
566047000	1441066250	31.020938837844117	122.66919456981512	0.34833333333333333	175.08166666666668	356.9666666666667
566047000	1441066251	31.020938741781627	122.66919493424692	0.3488888888888889	174.40444444444447	356.9777777777778
566047000	1441066252	31.02093864618322	122.66919529806538	0.34944444444444445	173.72722222222222	356.98888888888894
566047000	1441066253	31.020938551057483	122.6691956612486	0.35	173.05	357.0
566047000	1441066254	31.020938456412974	122.66919602377473	0.35055555555555556	172.37277777777777	357.0111111111111
566047000	1441066255	31.020938362258235	122.66919638562187	0.3511111111111111	171.69555555555553	357.02222222222224
566047000	1441066256	31.020938268601828	122.6691967467682	0.3516666666666667	171.01833333333332	357.0333333333333
566047000	1441066257	31.020938175452333	122.6691971071918	0.3522222222222222	170.3411111111111	357.0444444444444
566047000	1441066258	31.020938082818283	122.66919746687083	0.3527777777777778	169.6638888888889	357.05555555555554
566047000	1441066259	31.020937990708237	122.6691978257834	0.35333333333333333	168.98666666666668	357.06666666666666
566047000	1441066260	31.02093789913076	122.66919818390765	0.3538888888888889	168.30944444444447	357.0777777777778
566047000	1441066261	31.020937808094413	122.66919854122172	0.35444444444444445	167.63222222222223	357.0888888888889
566047000	1441066262	31.02093771760775	122.66919889770374	0.355	166.95499999999998	357.1
566047000	1441066263	31.02093762767932	122.66919925333181	0.35555555555555557	166.27777777777777	357.11111111111114
566047000	1441066264	31.020937538317686	122.66919960808406	0.3561111111111111	165.60055555555553	357.1222222222222
566047000	1441066265	31.02093744953142	122.66919996193866	0.3566666666666667	164.92333333333332	357.1333333333333
566047000	1441066266	31.02093736132908	122.6692003148737	0.3572222222222222	164.2461111111111	357.14444444444445
566047000	1441066267	31.020937273719206	122.66920066686735	0.3577777777777778	163.5688888888889	357.15555555555557
566047000	1441066268	31.02093718671035	122.66920101789772	0.35833333333333334	162.89166666666668	357.1666666666667
566047000	1441066269	31.020937100311084	122.66920136794293	0.3588888888888889	162.21444444444444	357.1777777777778
566047000	1441066270	31.020937014529984	122.66920171698109	0.35944444444444446	161.53722222222223	357.1888888888889
566047000	1441066271	31.020936929375573	122.66920206499039	0.36	160.85999999999999	357.20000000000005
566047000	1441066272	31.02093684485643	122.6692024119489	0.3605555555555556	160.18277777777777	357.2111111111111
566047000	1441066273	31.020936760981108	122.66920275783478	0.3611111111111111	159.50555555555556	357.22222222222223
566047000	1441066274	31.020936677758165	122.66920310262617	0.3616666666666667	158.82833333333332	357.23333333333335
566047000	1441066275	31.02093659519617	122.66920344630117	0.3622222222222222	158.1511111111111	357.2444444444444
566047000	1441066276	31.020936513303656	122.66920378883792	0.3627777777777778	157.4738888888889	357.25555555555553
566047000	1441066277	31.020936432089197	122.66920413021457	0.36333333333333334	156.79666666666668	357.26666666666665
566047000	1441066278	31.02093635156135	122.66920447040921	0.36388888888888893	156.11944444444444	357.27777777777777
566047000	1441066279	31.02093627172867	122.66920480940001	0.36444444444444446	155.44222222222223	357.2888888888889
566047000	1441066280	31.02093619259972	122.66920514716509	0.365	154.76500000000001	357.3
566047000	1441066281	31.020936114183055	122.66920548368256	0.3655555555555556	154.08777777777777	357.31111111111113
566047000	1441066282	31.02093603648724	122.66920581893056	0.3661111111111111	153.41055555555556	357.32222222222225
566047000	1441066283	31.020935959520802	122.66920615288723	0.3666666666666667	152.73333333333332	357.33333333333337
566047000	1441066284	31.020935883292342	122.66920648553067	0.3672222222222222	152.0561111111111	357.3444444444445
566047000	1441066285	31.0209358078104	122.66920681683902	0.36777777777777776	151.3788888888889	357.35555555555555
566047000	1441066286	31.020935733083515	122.66920714679046	0.36833333333333335	150.70166666666665	357.3666666666667
566047000	1441066287	31.02093565912029	122.66920747536305	0.36888888888888893	150.02444444444444	357.3777777777778
566047000	1441066288	31.020935585929227	122.66920780253498	0.36944444444444446	149.34722222222223	357.3888888888889
566047000	1441066289	31.02093551351893	122.66920812828431	0.37	148.67000000000002	357.40000000000003
566047000	1441066290	31.020935441897922	122.66920845258925	0.3705555555555556	147.99277777777777	357.4111111111111
566047000	1441066291	31.020935371074778	122.66920877542786	0.3711111111111111	147.31555555555556	357.4222222222222
566047000	1441066292	31.02093530105809	122.6692090967783	0.3716666666666667	146.63833333333335	357.43333333333334
566047000	1441066293	31.02093523185635	122.66920941661873	0.37222222222222223	145.9611111111111	357.44444444444446
566047000	1441066294	31.020935163478157	122.66920973492721	0.37277777777777776	145.28388888888887	357.4555555555556
566047000	1441066295	31.02093509593206	122.66921005168192	0.37333333333333335	144.60666666666665	357.4666666666667
566047000	1441066296	31.020935029226617	122.66921036686097	0.37388888888888894	143.92944444444444	357.47777777777776
566047000	1441066297	31.020934963370383	122.6692106804425	0.37444444444444447	143.25222222222223	357.4888888888889
566047000	1441066298	31.020934898371927	122.66921099240464	0.375	142.57500000000002	357.5
566047000	1441066299	31.02093483423979	122.66921130272551	0.3755555555555556	141.8977777777778	357.5111111111111
566047000	1441066300	31.02093477098255	122.66921161138323	0.3761111111111111	141.22055555555556	357.52222222222224
566047000	1441066301	31.020934708608742	122.66921191835597	0.3766666666666667	140.54333333333332	357.53333333333336
566047000	1441066302	31.02093464712693	122.66921222362184	0.37722222222222224	139.86611111111108	357.5444444444445
566047000	1441066303	31.020934586545703	122.66921252715895	0.37777777777777777	139.18888888888887	357.5555555555556
566047000	1441066304	31.020934526873567	122.66921282894543	0.37833333333333335	138.51166666666666	357.5666666666667
566047000	1441066305	31.020934468119123	122.66921312895943	0.37888888888888894	137.83444444444444	357.57777777777784
566047000	1441066306	31.0209344102909	122.6692134271791	0.3794444444444445	137.15722222222223	357.5888888888889
566047000	1441066307	31.020934353397468	122.66921372358252	0.38	136.48000000000002	357.6
566047000	1441066308	31.02093429744739	122.66921401814784	0.3805555555555556	135.8027777777778	357.6111111111111
566047000	1441066309	31.020934242449226	122.66921431085319	0.3811111111111111	135.12555555555554	357.6222222222222
566047000	1441066310	31.020934188411527	122.6692146016767	0.3816666666666667	134.44833333333332	357.6333333333333
566047000	1441066311	31.02093413534283	122.66921489059654	0.38222222222222224	133.7711111111111	357.64444444444445
566047000	1441066312	31.020934083251753	122.66921517759076	0.3827777777777778	133.09388888888887	357.65555555555557
566047000	1441066313	31.020934032146776	122.66921546263754	0.38333333333333336	132.41666666666666	357.6666666666667
566047000	1441066314	31.020933982036514	122.669215745715	0.3838888888888889	131.73944444444444	357.6777777777778
566047000	1441066315	31.020933932929495	122.66921602680127	0.3844444444444445	131.06222222222223	357.6888888888889
566047000	1441066316	31.020933884834303	122.66921630587446	0.385	130.38500000000002	357.70000000000005
566047000	1441066317	31.020933837759483	122.66921658291275	0.3855555555555556	129.70777777777778	357.7111111111111
566047000	1441066318	31.02093379171358	122.66921685789423	0.3861111111111111	129.03055555555557	357.72222222222223
566047000	1441066319	31.02093374670517	122.66921713079704	0.3866666666666667	128.35333333333332	357.73333333333335
566047000	1441066320	31.02093370274281	122.66921740159931	0.38722222222222225	127.67611111111111	357.74444444444447
566047000	1441066321	31.02093365983504	122.66921767027917	0.3877777777777778	126.99888888888887	357.7555555555556
566047000	1441066322	31.020933617990437	122.66921793681473	0.38833333333333336	126.32166666666666	357.7666666666667
566047000	1441066323	31.02093357721755	122.66921820118415	0.3888888888888889	125.64444444444443	357.7777777777778
566047000	1441066324	31.020933537524954	122.66921846336554	0.3894444444444445	124.96722222222222	357.7888888888889
566047000	1441066325	31.020933498921167	122.66921872333702	0.39	124.29	357.8
566047000	1441066326	31.020933461414803	122.66921898107677	0.3905555555555556	123.6127777777778	357.81111111111113
566047000	1441066327	31.02093342501437	122.66921923656288	0.39111111111111113	122.93555555555557	357.82222222222225
566047000	1441066328	31.020933389728437	122.66921948977345	0.3916666666666667	122.25833333333333	357.8333333333333
566047000	1441066329	31.02093335556557	122.66921974068667	0.39222222222222225	121.58111111111111	357.84444444444443
566047000	1441066330	31.020933322534347	122.66921998928066	0.3927777777777778	120.9038888888889	357.85555555555555
566047000	1441066331	31.020933290643303	122.66922023553353	0.39333333333333337	120.22666666666665	357.8666666666667
566047000	1441066332	31.02093325990099	122.6692204794234	0.3938888888888889	119.54944444444443	357.8777777777778
566047000	1441066333	31.02093323031598	122.66922072092841	0.3944444444444445	118.87222222222222	357.8888888888889
566047000	1441066334	31.02093320189682	122.66922096002672	0.395	118.19500000000001	357.90000000000003
566047000	1441066335	31.02093317465208	122.6692211966964	0.39555555555555555	117.51777777777778	357.91111111111115
566047000	1441066336	31.02093314859031	122.66922143091563	0.39611111111111114	116.84055555555557	357.9222222222223
566047000	1441066337	31.020933123720077	122.66922166266251	0.3966666666666667	116.16333333333333	357.9333333333334
566047000	1441066338	31.020933100049913	122.66922189191519	0.39722222222222225	115.48611111111111	357.94444444444446
566047000	1441066339	31.020933077588403	122.66922211865179	0.3977777777777778	114.80888888888889	357.9555555555556
566047000	1441066340	31.020933056344102	122.66922234285045	0.3983333333333334	114.13166666666667	357.9666666666667
566047000	1441066341	31.020933036325566	122.66922256448927	0.3988888888888889	113.45444444444443	357.9777777777778
566047000	1441066342	31.020933017541335	122.66922278354642	0.3994444444444445	112.77722222222222	357.9888888888889
566047000	1441066343	31.020932999999996	122.66922300000002	0.4	112.1	358.0
566047000	1441066344	31.02093298370656	122.66922321383313	0.39888268156424583	112.82960893854748	357.99441340782124
566047000	1441066345	31.02093296865198	122.6692234250487	0.39776536312849164	113.55921787709497	357.9888268156425
566047000	1441066346	31.020932954823703	122.66922363365464	0.39664804469273746	114.28882681564247	357.98324022346367
566047000	1441066347	31.020932942209136	122.66922383965887	0.39553072625698327	115.01843575418994	357.9776536312849
566047000	1441066348	31.020932930795688	122.66922404306925	0.3944134078212291	115.74804469273744	357.97206703910615
566047000	1441066349	31.020932920570804	122.66922424389368	0.3932960893854749	116.47765363128492	357.9664804469274
566047000	1441066350	31.02093291152191	122.66922444214006	0.3921787709497207	117.2072625698324	357.96089385474863
566047000	1441066351	31.020932903636425	122.66922463781631	0.3910614525139665	117.9368715083799	357.9553072625699
566047000	1441066352	31.02093289690177	122.66922483093033	0.3899441340782123	118.66648044692737	357.9497206703911
566047000	1441066353	31.02093289130538	122.66922502149	0.38882681564245813	119.39608938547487	357.9441340782123
566047000	1441066354	31.02093288683466	122.66922520950321	0.38770949720670395	120.12569832402234	357.93854748603354
566047000	1441066355	31.020932883477062	122.66922539497786	0.38659217877094976	120.85530726256984	357.9329608938548
566047000	1441066356	31.020932881219988	122.66922557792189	0.38547486033519557	121.58491620111732	357.92737430167597
566047000	1441066357	31.020932880050886	122.66922575834316	0.3843575418994414	122.3145251396648	357.9217877094972
566047000	1441066358	31.02093287995716	122.66922593624955	0.3832402234636872	123.0441340782123	357.91620111731845
566047000	1441066359	31.02093288092624	122.669226111649	0.382122905027933	123.77374301675977	357.9106145251397
566047000	1441066360	31.020932882945555	122.6692262845494	0.3810055865921788	124.50335195530727	357.9050279329609
566047000	1441066361	31.02093288600253	122.66922645495862	0.3798882681564246	125.23296089385474	357.8994413407822
566047000	1441066362	31.020932890084577	122.66922662288458	0.37877094972067044	125.96256983240224	357.8938547486034
566047000	1441066363	31.020932895179143	122.66922678833518	0.37765363128491625	126.69217877094974	357.8882681564246
566047000	1441066364	31.020932901273635	122.66922695131832	0.376536312849162	127.42178770949721	357.88268156424584
566047000	1441066365	31.020932908355483	122.66922711184189	0.37541899441340787	128.1513966480447	357.8770949720671
566047000	1441066366	31.020932916412132	122.66922726991378	0.3743016759776536	128.88100558659218	357.87150837988827
566047000	1441066367	31.02093292543097	122.6692274255419	0.37318435754189944	129.61061452513968	357.8659217877095
566047000	1441066368	31.020932935399433	122.66922757873417	0.37206703910614525	130.34022346368715	357.86033519553075
566047000	1441066369	31.020932946304963	122.66922772949846	0.37094972067039106	131.06983240223462	357.85474860335194
566047000	1441066370	31.020932958134974	122.66922787784266	0.36983240223463687	131.79944134078212	357.8491620111732
566047000	1441066371	31.0209329708769	122.66922802377468	0.3687150837988827	132.5290502793296	357.8435754189944
566047000	1441066372	31.020932984518144	122.66922816730242	0.3675977653631285	133.2586592178771	357.83798882681566
566047000	1441066373	31.020932999046135	122.66922830843382	0.3664804469273743	133.9882681564246	357.8324022346369
566047000	1441066374	31.02093301444832	122.66922844717668	0.3653631284916201	134.71787709497207	357.82681564245814
566047000	1441066375	31.020933030712108	122.669228583539	0.3642458100558659	135.44748603351957	357.8212290502794
566047000	1441066376	31.020933047824943	122.66922871752858	0.36312849162011174	136.17709497206704	357.81564245810057
566047000	1441066377	31.02093306577422	122.66922884915343	0.36201117318435755	136.90670391061454	357.8100558659218
566047000	1441066378	31.020933084547373	122.66922897842134	0.36089385474860336	137.636312849162	357.80446927374305
566047000	1441066379	31.020933104131842	122.66922910534028	0.35977653631284917	138.3659217877095	357.79888268156424
566047000	1441066380	31.020933124515018	122.66922922991813	0.358659217877095	139.095530726257	357.7932960893855
566047000	1441066381	31.020933145684364	122.66922935216277	0.3575418994413408	139.82513966480448	357.7877094972067
566047000	1441066382	31.020933167627295	122.66922947208214	0.3564245810055866	140.55474860335195	357.7821229050279
566047000	1441066383	31.02093319033122	122.66922958968408	0.3553072625698324	141.28435754189942	357.77653631284915
566047000	1441066384	31.020933213783575	122.66922970497654	0.3541899441340782	142.01396648044692	357.7709497206704
566047000	1441066385	31.02093323797179	122.6692298179674	0.35307262569832404	142.7435754189944	357.76536312849163
566047000	1441066386	31.020933262883286	122.66922992866455	0.35195530726256985	143.4731843575419	357.75977653631287
566047000	1441066387	31.020933288505486	122.66923003707589	0.35083798882681566	144.2027932960894	357.7541899441341
566047000	1441066388	31.020933314825804	122.66923014320932	0.34972067039106147	144.93240223463687	357.74860335195535
566047000	1441066389	31.020933341831682	122.66923024707273	0.3486033519553073	145.66201117318437	357.74301675977654
566047000	1441066390	31.02093336951053	122.66923034867405	0.3474860335195531	146.39162011173184	357.7374301675978
566047000	1441066391	31.02093339784978	122.66923044802114	0.3463687150837989	147.12122905027934	357.731843575419
566047000	1441066392	31.020933426836873	122.66923054512192	0.3452513966480447	147.8508379888268	357.7262569832402
566047000	1441066393	31.02093345645922	122.66923063998428	0.34413407821229053	148.5804469273743	357.72067039106145
566047000	1441066394	31.02093348670423	122.66923073261613	0.34301675977653634	149.3100558659218	357.7150837988827
566047000	1441066395	31.02093351755934	122.66923082302536	0.34189944134078215	150.03966480446928	357.70949720670393
566047000	1441066396	31.020933549011986	122.66923091121987	0.34078212290502796	150.76927374301678	357.7039106145251
566047000	1441066397	31.02093358104958	122.66923099720753	0.3396648044692738	151.49888268156425	357.6983240223464
566047000	1441066398	31.020933613659558	122.6692310809963	0.3385474860335196	152.22849162011173	357.69273743016765
566047000	1441066399	31.020933646829327	122.66923116259402	0.3374301675977654	152.9581005586592	357.68715083798884
566047000	1441066400	31.020933680546324	122.66923124200859	0.3363128491620112	153.6877094972067	357.6815642458101
566047000	1441066401	31.020933714797984	122.66923131924798	0.335195530726257	154.4173184357542	357.6759776536313
566047000	1441066402	31.020933749571707	122.66923139432002	0.33407821229050283	155.14692737430167	357.6703910614525
566047000	1441066403	31.02093378485495	122.6692314672326	0.3329608938547486	155.87653631284917	357.66480446927375
566047000	1441066404	31.0209338206351	122.66923153799367	0.33184357541899445	156.60614525139667	357.659217877095
566047000	1441066405	31.020933856899628	122.66923160661108	0.3307262569832402	157.33575418994414	357.6536312849162
566047000	1441066406	31.020933893635892	122.66923167309277	0.3296089385474861	158.06536312849164	357.6480446927374
566047000	1441066407	31.02093393083138	122.66923173744661	0.32849162011173183	158.7949720670391	357.64245810055866
566047000	1441066408	31.020933968473493	122.66923179968052	0.3273743016759777	159.5245810055866	357.6368715083799
566047000	1441066409	31.02093400654964	122.66923185980237	0.32625698324022345	160.25418994413408	357.63128491620114
566047000	1441066410	31.02093404504728	122.66923191782008	0.3251396648044693	160.98379888268158	357.6256983240224
566047000	1441066411	31.020934083953808	122.66923197374153	0.3240223463687151	161.71340782122905	357.6201117318436
566047000	1441066412	31.020934123256666	122.66923202757464	0.32290502793296094	162.44301675977653	357.6145251396648
566047000	1441066413	31.020934162943274	122.66923207932727	0.3217877094972067	163.17262569832403	357.60893854748605
566047000	1441066414	31.020934203001055	122.66923212900738	0.3206703910614525	163.9022346368715	357.6033519553073
566047000	1441066415	31.020934243417432	122.66923217662284	0.3195530726256983	164.631843575419	357.5977653631285
566047000	1441066416	31.020934284179834	122.6692322221815	0.31843575418994413	165.36145251396647	357.5921787709497
566047000	1441066417	31.020934325275693	122.66923226569135	0.31731843575418994	166.09106145251397	357.58659217877096
566047000	1441066418	31.020934366692416	122.6692323071602	0.31620111731843575	166.82067039106147	357.58100558659214
566047000	1441066419	31.020934408417432	122.669232346596	0.31508379888268156	167.55027932960894	357.5754189944134
566047000	1441066420	31.02093445043819	122.66923238400666	0.3139664804469274	168.27988826815644	357.5698324022346
566047000	1441066421	31.020934492742086	122.66923241940002	0.3128491620111732	169.00949720670394	357.56424581005587
566047000	1441066422	31.020934535316552	122.66923245278402	0.311731843575419	169.7391061452514	357.5586592178771
566047000	1441066423	31.020934578149024	122.66923248416654	0.3106145251396648	170.46871508379888	357.55307262569835
566047000	1441066424	31.02093462122691	122.66923251355551	0.3094972067039106	171.19832402234638	357.5474860335196
566047000	1441066425	31.02093466453764	122.66923254095882	0.30837988826815643	171.92793296089388	357.5418994413408
566047000	1441066426	31.02093470806865	122.66923256638432	0.30726256983240224	172.65754189944136	357.536312849162
566047000	1441066427	31.02093475180735	122.66923258983994	0.30614525139664805	173.38715083798883	357.53072625698326
566047000	1441066428	31.020934795741184	122.66923261133363	0.30502793296089387	174.11675977653633	357.52513966480444
566047000	1441066429	31.02093483985757	122.6692326308732	0.3039106145251397	174.8463687150838	357.5195530726257
566047000	1441066430	31.020934884143905	122.66923264846658	0.3027932960893855	175.57597765363127	357.5139664804469
566047000	1441066431	31.020934928587646	122.6692326641217	0.3016759776536313	176.30558659217877	357.50837988826817
566047000	1441066432	31.020934973176207	122.6692326778464	0.3005586592178771	177.03519553072627	357.50279329608935
566047000	1441066433	31.020935017897013	122.66923268964865	0.2994413407821229	177.76480446927374	357.49720670391065
566047000	1441066434	31.020935062737504	122.66923269953628	0.29832402234636873	178.49441340782124	357.4916201117319
566047000	1441066435	31.020935107685084	122.66923270751724	0.29720670391061454	179.22402234636874	357.4860335195531
566047000	1441066436	31.020935152727176	122.6692327135994	0.29608938547486036	179.9536312849162	357.4804469273743
566047000	1441066437	31.020935197851212	122.66923271779068	0.29497206703910617	180.68324022346368	357.47486033519556
566047000	1441066438	31.020935243044622	122.66923272009895	0.293854748603352	181.4128491620112	357.46927374301674
566047000	1441066439	31.020935288294833	122.66923272053211	0.2927374301675978	182.14245810055868	357.463687150838
566047000	1441066440	31.020935333589257	122.66923271909806	0.2916201117318436	182.87206703910616	357.4581005586592
566047000	1441066441	31.02093537891533	122.66923271580474	0.2905027932960894	183.60167597765366	357.4525139664804
566047000	1441066442	31.020935424260472	122.66923271066	0.2893854748603352	184.33128491620113	357.44692737430165
566047000	1441066443	31.02093546961211	122.66923270367177	0.28826815642458103	185.0608938547486	357.4413407821229
566047000	1441066444	31.020935514957667	122.6692326948479	0.28715083798882685	185.7905027932961	357.43575418994413
566047000	1441066445	31.02093556028456	122.66923268419636	0.28603351955307266	186.5201117318436	357.4301675977654
566047000	1441066446	31.020935605580217	122.669232671725	0.2849162011173184	187.24972067039107	357.4245810055866
566047000	1441066447	31.020935650832083	122.66923265744171	0.2837988826815643	187.97932960893854	357.41899441340786
566047000	1441066448	31.02093569602757	122.66923264135441	0.28268156424581004	188.70893854748604	357.41340782122904
566047000	1441066449	31.020935741154084	122.669232623471	0.2815642458100559	189.43854748603354	357.4078212290503
566047000	1441066450	31.02093578619907	122.66923260379937	0.28044692737430166	190.168156424581	357.4022346368715
566047000	1441066451	31.020935831149966	122.66923258234742	0.2793296089385475	190.8977653631285	357.3966480446927
566047000	1441066452	31.02093587599417	122.66923255912306	0.2782122905027933	191.627374301676	357.39106145251395
566047000	1441066453	31.02093592071912	122.66923253413415	0.27709497206703915	192.35698324022349	357.3854748603352
566047000	1441066454	31.02093596531222	122.66923250738864	0.2759776536312849	193.08659217877096	357.3798882681564
566047000	1441066455	31.020936009760923	122.66923247889441	0.27486033519553077	193.81620111731846	357.3743016759776
566047000	1441066456	31.020936054052644	122.66923244865932	0.2737430167597765	194.54581005586593	357.36871508379886
566047000	1441066457	31.0209360981748	122.6692324166913	0.2726256983240224	195.2754189944134	357.3631284916201
566047000	1441066458	31.020936142114852	122.66923238299827	0.27150837988826815	196.0050279329609	357.35754189944134
566047000	1441066459	31.02093618586017	122.6692323475881	0.270391061452514	196.7346368715084	357.3519553072626
566047000	1441066460	31.02093622939821	122.6692323104687	0.26927374301675977	197.46424581005587	357.3463687150838
566047000	1441066461	31.020936272716384	122.66923227164796	0.2681564245810056	198.19385474860334	357.340782122905
566047000	1441066462	31.020936315802132	122.66923223113378	0.2670391061452514	198.92346368715087	357.33519553072625
566047000	1441066463	31.020936358642878	122.66923218893405	0.2659217877094972	199.65307262569834	357.3296089385475
566047000	1441066464	31.02093640122602	122.6692321450567	0.264804469273743	200.38268156424581	357.3240223463687
566047000	1441066465	31.02093644353903	122.66923209950957	0.2636871508379888	201.11229050279331	357.3184357541899
566047000	1441066466	31.02093648556927	122.6692320523006	0.26256983240223464	201.84189944134081	357.31284916201116
566047000	1441066467	31.020936527304226	122.66923200343771	0.26145251396648045	202.5715083798883	357.3072625698324
566047000	1441066468	31.020936568731276	122.66923195292875	0.26033519553072626	203.3011173184358	357.3016759776536
566047000	1441066469	31.020936609837896	122.66923190078165	0.25921787709497207	204.0307262569833	357.2960893854749
566047000	1441066470	31.02093665061147	122.66923184700427	0.2581005586592179	204.76033519553076	357.2905027932961
566047000	1441066471	31.020936691039424	122.66923179160456	0.2569832402234637	205.48994413407823	357.2849162011173
566047000	1441066472	31.020936731109195	122.6692317345904	0.2558659217877095	206.2195530726257	357.27932960893855
566047000	1441066473	31.020936770808206	122.66923167596967	0.2547486033519553	206.9491620111732	357.2737430167598
566047000	1441066474	31.02093681012389	122.66923161575026	0.2536312849162011	207.67877094972067	357.268156424581
566047000	1441066475	31.02093684904365	122.66923155394012	0.25251396648044694	208.40837988826817	357.2625698324022
566047000	1441066476	31.020936887554925	122.66923149054709	0.25139664804469275	209.13798882681567	357.25698324022346
566047000	1441066477	31.020936925645138	122.66923142557913	0.25027932960893856	209.86759776536314	357.25139664804465
566047000	1441066478	31.020936963301736	122.66923135904406	0.24916201117318437	210.59720670391062	357.2458100558659
566047000	1441066479	31.020937000512102	122.66923129094982	0.24804469273743018	211.32681564245812	357.24022346368713
566047000	1441066480	31.02093703726368	122.66923122130436	0.246927374301676	212.05642458100561	357.23463687150837
566047000	1441066481	31.0209370735439	122.66923115011548	0.2458100558659218	212.7860335195531	357.2290502793296
566047000	1441066482	31.02093710934018	122.66923107739113	0.2446927374301676	213.5156424581006	357.22346368715085
566047000	1441066483	31.02093714463994	122.66923100313922	0.2435754189944134	214.2452513966481	357.2178770949721
566047000	1441066484	31.020937179430643	122.66923092736762	0.2424581005586592	214.97486033519556	357.2122905027933
566047000	1441066485	31.02093721369965	122.66923085008426	0.24134078212290502	215.70446927374303	357.2067039106145
566047000	1441066486	31.020937247434446	122.669230771297	0.24022346368715083	216.4340782122905	357.20111731843576
566047000	1441066487	31.02093728062241	122.66923069101377	0.23910614525139665	217.163687150838	357.19553072625695
566047000	1441066488	31.020937313250993	122.66923060924243	0.23798882681564246	217.89329608938547	357.1899441340782
566047000	1441066489	31.020937345307612	122.66923052599094	0.23687150837988827	218.62290502793297	357.18435754189943
566047000	1441066490	31.020937376779685	122.66923044126712	0.23575418994413408	219.35251396648047	357.1787709497206
566047000	1441066491	31.020937407654653	122.66923035507892	0.2346368715083799	220.08212290502794	357.17318435754186
566047000	1441066492	31.020937437919926	122.66923026743426	0.2335195530726257	220.81173184357542	357.1675977653631
566047000	1441066493	31.020937467562945	122.66923017834097	0.2324022346368715	221.54134078212294	357.16201117318434
566047000	1441066494	31.020937496571115	122.66923008780698	0.23128491620111732	222.27094972067042	357.1564245810056
566047000	1441066495	31.020937524931874	122.66922999584023	0.23016759776536314	223.0005586592179	357.1508379888268
566047000	1441066496	31.02093755263265	122.66922990244856	0.22905027932960895	223.7301675977654	357.14525139664806
566047000	1441066497	31.020937579660856	122.66922980763988	0.22793296089385476	224.4597765363129	357.13966480446925
566047000	1441066498	31.020937606003915	122.6692297114221	0.22681564245810057	225.18938547486036	357.1340782122905
566047000	1441066499	31.02093763164926	122.66922961380313	0.22569832402234638	225.91899441340786	357.12849162011173
566047000	1441066500	31.02093765658432	122.66922951479083	0.2245810055865922	226.64860335195533	357.1229050279329
566047000	1441066501	31.020937680796514	122.66922941439313	0.223463687150838	227.3782122905028	357.11731843575416
566047000	1441066502	31.020937704273265	122.66922931261793	0.22234636871508381	228.1078212290503	357.1117318435754
566047000	1441066503	31.020937727001996	122.66922920947312	0.2212290502793296	228.83743016759777	357.10614525139664
566047000	1441066504	31.02093774897014	122.66922910496658	0.2201117318435754	229.56703910614527	357.1005586592178
566047000	1441066505	31.020937770165123	122.66922899910625	0.21899441340782122	230.29664804469274	357.0949720670391
566047000	1441066506	31.020937790574365	122.66922889189998	0.21787709497206703	231.02625698324022	357.08938547486036
566047000	1441066507	31.020937810185284	122.66922878335569	0.21675977653631284	231.7558659217877	357.08379888268155
566047000	1441066508	31.020937828985307	122.66922867348129	0.21564245810055865	232.48547486033522	357.0782122905028
566047000	1441066509	31.02093784696187	122.66922856228467	0.21452513966480447	233.21508379888274	357.07262569832403
566047000	1441066510	31.02093786410239	122.66922844977371	0.21340782122905028	233.94469273743022	357.0670391061452
566047000	1441066511	31.020937880394303	122.66922833595635	0.2122905027932961	234.6743016759777	357.06145251396646
566047000	1441066512	31.020937895825007	122.66922822084044	0.2111731843575419	235.40391061452516	357.0558659217877
566047000	1441066513	31.02093791038195	122.6692281044339	0.2100558659217877	236.13351955307263	357.0502793296089
566047000	1441066514	31.020937924052557	122.66922798674464	0.20893854748603352	236.86312849162013	357.0446927374301
566047000	1441066515	31.02093793682424	122.66922786778055	0.20782122905027933	237.5927374301676	357.03910614525137
566047000	1441066516	31.020937948684427	122.66922774754951	0.20670391061452514	238.32234636871513	357.0335195530726
566047000	1441066517	31.020937959620547	122.66922762605944	0.20558659217877095	239.0519553072626	357.02793296089385
566047000	1441066518	31.020937969620032	122.66922750331825	0.20446927374301677	239.78156424581007	357.0223463687151
566047000	1441066519	31.02093797867029	122.66922737933379	0.20335195530726258	240.51117318435755	357.01675977653633
566047000	1441066520	31.020937986758756	122.669227254114	0.2022346368715084	241.24078212290502	357.0111731843575
566047000	1441066521	31.020937993872845	122.66922712766677	0.2011173184357542	241.97039106145255	357.00558659217876
566047000	1441066522	31.020937999999997	122.669227	0.2	242.70000000000002	357.0
566047000	1441066523	31.02093800513046	122.66922687112331	0.2	242.560773480663	357.02209944751377
566047000	1441066524	31.020938009265812	122.66922674105324	0.2	242.42154696132602	357.0441988950276
566047000	1441066525	31.020938012410458	122.6692266098081	0.2	242.28232044198896	357.0662983425414
566047000	1441066526	31.020938014568785	122.66922647740614	0.2	242.14309392265193	357.08839779005524
566047000	1441066527	31.020938015745237	122.66922634386565	0.2	242.00386740331496	357.11049723756906
566047000	1441066528	31.02093801594419	122.6692262092049	0.2	241.86464088397793	357.13259668508283
566047000	1441066529	31.020938015170028	122.66922607344219	0.2	241.7254143646409	357.15469613259665
566047000	1441066530	31.020938013427212	122.66922593659577	0.2	241.5861878453039	357.1767955801105
566047000	1441066531	31.0209380107201	122.66922579868394	0.2	241.44696132596687	357.1988950276243
566047000	1441066532	31.02093800705314	122.66922565972497	0.2	241.30773480662984	357.2209944751381
566047000	1441066533	31.020938002430693	122.66922551973715	0.2	241.16850828729287	357.2430939226519
566047000	1441066534	31.020937996857196	122.66922537873874	0.2	241.0292817679558	357.2651933701657
566047000	1441066535	31.02093799033704	122.66922523674806	0.2	240.89005524861878	357.28729281767954
566047000	1441066536	31.02093798287464	122.66922509378333	0.2	240.7508287292818	357.3093922651933
566047000	1441066537	31.020937974474375	122.66922494986288	0.2	240.61160220994478	357.3314917127072
566047000	1441066538	31.020937965140686	122.66922480500494	0.2	240.47237569060775	357.35359116022096
566047000	1441066539	31.020937954877958	122.66922465922785	0.2	240.33314917127075	357.3756906077348
566047000	1441066540	31.020937943690598	122.66922451254983	0.2	240.19392265193372	357.3977900552486
566047000	1441066541	31.02093793158301	122.66922436498922	0.2	240.0546961325967	357.4198895027624
566047000	1441066542	31.020937918559618	122.66922421656423	0.2	239.91546961325972	357.44198895027625
566047000	1441066543	31.020937904624795	122.6692240672932	0.2	239.77624309392266	357.46408839779
566047000	1441066544	31.020937889782978	122.66922391719434	0.2	239.63701657458563	357.48618784530385
566047000	1441066545	31.020937874038538	122.66922376628601	0.2	239.49779005524866	357.50828729281767
566047000	1441066546	31.020937857395925	122.66922361458643	0.2	239.35856353591163	357.53038674033144
566047000	1441066547	31.020937839859503	122.66922346211392	0.2	239.2193370165746	357.5524861878453
566047000	1441066548	31.020937821433705	122.66922330888673	0.2	239.0801104972376	357.5745856353591
566047000	1441066549	31.02093780212291	122.66922315492312	0.2	238.94088397790057	357.5966850828729
566047000	1441066550	31.02093778193154	122.66922300024143	0.2	238.80165745856354	357.61878453038673
566047000	1441066551	31.020937760864015	122.6692228448599	0.2	238.66243093922657	357.6408839779005
566047000	1441066552	31.020937738924708	122.66922268879681	0.2	238.5232044198895	357.6629834254144
566047000	1441066553	31.020937716118052	122.66922253207042	0.2	238.38397790055248	357.68508287292815
566047000	1441066554	31.02093769244842	122.66922237469906	0.2	238.2447513812155	357.707182320442
566047000	1441066555	31.020937667920254	122.66922221670097	0.2	238.10552486187848	357.7292817679558
566047000	1441066556	31.02093764253794	122.66922205809443	0.2	237.96629834254145	357.75138121546956
566047000	1441066557	31.020937616305883	122.66922189889776	0.2	237.82707182320445	357.77348066298345
566047000	1441066558	31.020937589228485	122.6692217391292	0.2	237.68784530386742	357.7955801104972
566047000	1441066559	31.020937561310163	122.66922157880701	0.2	237.5486187845304	357.81767955801104
566047000	1441066560	31.020937532555326	122.66922141794952	0.2	237.40939226519342	357.83977900552486
566047000	1441066561	31.020937502968362	122.66922125657499	0.2	237.27016574585636	357.8618784530386
566047000	1441066562	31.020937472553687	122.66922109470168	0.2	237.13093922651933	357.8839779005525
566047000	1441066563	31.02093744131569	122.6692209323479	0.2	236.99171270718236	357.9060773480663
566047000	1441066564	31.020937409258803	122.66922076953189	0.2	236.85248618784533	357.92817679558004
566047000	1441066565	31.02093737638742	122.66922060627196	0.2	236.7132596685083	357.9502762430939
566047000	1441066566	31.02093734270594	122.6692204425864	0.2	236.5740331491713	357.9723756906077
566047000	1441066567	31.020937308218777	122.66922027849344	0.2	236.43480662983427	357.9944751381216
566047000	1441066568	31.020937272930325	122.66922011401138	0.2	236.29558011049724	358.01657458563534
566047000	1441066569	31.020937236844997	122.66921994915855	0.2	236.15635359116027	358.0386740331491
566047000	1441066570	31.020937199967204	122.66921978395317	0.2	236.0171270718232	358.060773480663
566047000	1441066571	31.020937162301333	122.6692196184135	0.2	235.87790055248618	358.08287292817676
566047000	1441066572	31.02093712385182	122.66921945255788	0.2	235.7386740331492	358.10497237569064
566047000	1441066573	31.02093708462304	122.66921928640457	0.2	235.59944751381218	358.1270718232044
566047000	1441066574	31.020937044619405	122.66921911997184	0.2	235.46022099447515	358.14917127071817
566047000	1441066575	31.020937003845336	122.66921895327798	0.2	235.32099447513815	358.17127071823205
566047000	1441066576	31.02093696230521	122.66921878634125	0.2	235.18176795580112	358.1933701657458
566047000	1441066577	31.020936920003454	122.66921861917994	0.2	235.0425414364641	358.2154696132597
566047000	1441066578	31.020936876944486	122.66921845181231	0.2	234.90331491712712	358.23756906077347
566047000	1441066579	31.020936833132662	122.6692182842567	0.2	234.76408839779006	358.25966850828723
566047000	1441066580	31.02093678857245	122.66921811653131	0.2	234.62486187845303	358.2817679558011
566047000	1441066581	31.020936743268216	122.66921794865446	0.2	234.48563535911606	358.3038674033149
566047000	1441066582	31.020936697224368	122.66921778064443	0.2	234.34640883977903	358.32596685082876
566047000	1441066583	31.020936650445325	122.6692176125195	0.2	234.207182320442	358.34806629834253
566047000	1441066584	31.02093660293548	122.66921744429796	0.2	234.067955801105	358.3701657458563
566047000	1441066585	31.02093655469924	122.66921727599804	0.2	233.92872928176797	358.3922651933702
566047000	1441066586	31.020936505741027	122.66921710763805	0.2	233.78950276243094	358.41436464088395
566047000	1441066587	31.020936456065215	122.66921693923628	0.2	233.65027624309397	358.43646408839777
566047000	1441066588	31.020936405676228	122.66921677081099	0.2	233.5110497237569	358.4585635359116
566047000	1441066589	31.020936354578474	122.66921660238047	0.2	233.37182320441988	358.48066298342536
566047000	1441066590	31.020936302776352	122.669216433963	0.2	233.2325966850829	358.50276243093924
566047000	1441066591	31.020936250274275	122.66921626557688	0.2	233.09337016574588	358.524861878453
566047000	1441066592	31.020936197076644	122.66921609724032	0.2	232.95414364640885	358.54696132596683
566047000	1441066593	31.020936143187857	122.66921592897168	0.2	232.81491712707185	358.56906077348066
566047000	1441066594	31.020936088612313	122.66921576078919	0.2	232.67569060773482	358.5911602209944
566047000	1441066595	31.02093603335445	122.66921559271113	0.2	232.5364640883978	358.6132596685083
566047000	1441066596	31.020935977418645	122.6692154247558	0.2	232.39723756906082	358.6353591160221
566047000	1441066597	31.02093592080931	122.66921525694147	0.2	232.2580110497238	358.6574585635359
566047000	1441066598	31.02093586353084	122.66921508928641	0.2	232.11878453038673	358.6795580110497
566047000	1441066599	31.02093580558767	122.66921492180894	0.2	231.97955801104976	358.7016574585635
566047000	1441066600	31.020935746984183	122.66921475452726	0.2	231.84033149171273	358.72375690607737
566047000	1441066601	31.020935687724773	122.66921458745972	0.2	231.7011049723757	358.74585635359114
566047000	1441066602	31.02093562781388	122.66921442062458	0.2	231.5618784530387	358.76795580110496
566047000	1441066603	31.020935567255876	122.66921425404011	0.2	231.42265193370167	358.7900552486188
566047000	1441066604	31.020935506055185	122.66921408772458	0.2	231.28342541436464	358.81215469613255
566047000	1441066605	31.020935444216207	122.6692139216963	0.2	231.14419889502767	358.83425414364643
566047000	1441066606	31.020935381743346	122.66921375597352	0.2	231.00497237569064	358.8563535911602
566047000	1441066607	31.020935318641015	122.66921359057453	0.2	230.86574585635358	358.878453038674
566047000	1441066608	31.020935254913606	122.6692134255176	0.2	230.7265193370166	358.90055248618785
566047000	1441066609	31.020935190565535	122.66921326082105	0.2	230.58729281767958	358.9226519337016
566047000	1441066610	31.02093512560119	122.66921309650309	0.2	230.44806629834255	358.9447513812155
566047000	1441066611	31.020935060025003	122.66921293258206	0.2	230.30883977900555	358.96685082872926
566047000	1441066612	31.02093499384137	122.66921276907621	0.2	230.16961325966852	358.9889502762431
566047000	1441066613	31.02093492705469	122.6692126060038	0.2	230.0303867403315	359.0110497237569
566047000	1441066614	31.02093485966937	122.66921244338316	0.2	229.89116022099452	359.0331491712707
566047000	1441066615	31.020934791689804	122.66921228123252	0.2	229.7519337016575	359.0552486187845
566047000	1441066616	31.02093472312043	122.66921211957019	0.2	229.61270718232043	359.0773480662983
566047000	1441066617	31.020934653965604	122.66921195841446	0.2	229.47348066298346	359.09944751381215
566047000	1441066618	31.02093458422979	122.66921179778357	0.2	229.33425414364643	359.121546961326
566047000	1441066619	31.020934513917346	122.66921163769584	0.2	229.1950276243094	359.14364640883974
566047000	1441066620	31.020934443032694	122.66921147816949	0.2	229.05580110497237	359.16574585635357
566047000	1441066621	31.020934371580235	122.66921131922285	0.2	228.91657458563537	359.1878453038674
566047000	1441066622	31.0209342995644	122.6692111608742	0.2	228.77734806629834	359.2099447513812
566047000	1441066623	31.020934226989542	122.6692110031418	0.2	228.63812154696134	359.23204419889504
566047000	1441066624	31.02093415386012	122.66921084604391	0.2	228.49889502762434	359.2541436464088
566047000	1441066625	31.020934080180524	122.66921068959884	0.2	228.35966850828729	359.27624309392263
566047000	1441066626	31.020934005955134	122.66921053382487	0.2	228.22044198895028	359.29834254143645
566047000	1441066627	31.020933931188377	122.66921037874026	0.2	228.08121546961328	359.3204419889503
566047000	1441066628	31.02093385588466	122.66921022436331	0.2	227.94198895027625	359.3425414364641
566047000	1441066629	31.02093378004838	122.66921007071228	0.2	227.80276243093925	359.36464088397787
566047000	1441066630	31.020933703683948	122.66920991780547	0.2	227.66353591160222	359.3867403314917
566047000	1441066631	31.020933626795753	122.66920976566112	0.2	227.5243093922652	359.4088397790055
566047000	1441066632	31.020933549388225	122.66920961429756	0.2	227.3850828729282	359.43093922651934
566047000	1441066633	31.02093347146576	122.66920946373303	0.2	227.2458563535912	359.45303867403317
566047000	1441066634	31.020933393032756	122.66920931398585	0.2	227.10662983425414	359.47513812154693
566047000	1441066635	31.02093331409362	122.66920916507422	0.2	226.96740331491714	359.49723756906076
566047000	1441066636	31.02093323465276	122.66920901701651	0.2	226.82817679558013	359.5193370165746
566047000	1441066637	31.020933154714594	122.66920886983094	0.2	226.6889502762431	359.54143646408835
566047000	1441066638	31.020933074283505	122.66920872353583	0.2	226.5497237569061	359.56353591160223
566047000	1441066639	31.02093299336391	122.66920857814942	0.2	226.41049723756907	359.585635359116
566047000	1441066640	31.02093291196022	122.66920843369003	0.2	226.27127071823205	359.6077348066298
566047000	1441066641	31.020932830076823	122.6692082901759	0.2	226.13204419889504	359.62983425414365
566047000	1441066642	31.020932747718135	122.66920814762533	0.2	225.99281767955804	359.6519337016574
566047000	1441066643	31.020932664888562	122.66920800605656	0.2	225.853591160221	359.67403314917124
566047000	1441066644	31.020932581592522	122.66920786548793	0.2	225.71436464088399	359.69613259668506
566047000	1441066645	31.0209324978344	122.66920772593771	0.2	225.57513812154698	359.7182320441989
566047000	1441066646	31.020932413618592	122.66920758742415	0.2	225.43591160220996	359.7403314917127
566047000	1441066647	31.02093232894953	122.66920744996554	0.2	225.29668508287295	359.7624309392265
566047000	1441066648	31.020932243831613	122.66920731358015	0.2	225.15745856353593	359.7845303867403
566047000	1441066649	31.020932158269236	122.66920717828627	0.2	225.0182320441989	359.8066298342541
566047000	1441066650	31.020932072266806	122.66920704410218	0.2	224.8790055248619	359.82872928176795
566047000	1441066651	31.02093198582873	122.66920691104615	0.2	224.7397790055249	359.8508287292818
566047000	1441066652	31.020931898959425	122.66920677913646	0.2	224.60055248618784	359.87292817679554
566047000	1441066653	31.02093181166328	122.66920664839141	0.2	224.46132596685084	359.89502762430936
566047000	1441066654	31.020931723944702	122.66920651882924	0.2	224.32209944751384	359.9171270718232
566047000	1441066655	31.02093163580811	122.66920639046828	0.2	224.1828729281768	359.939226519337
566047000	1441066656	31.020931547257902	122.66920626332677	0.2	224.0436464088398	359.96132596685084
566047000	1441066657	31.020931458298467	122.66920613742299	0.2	223.90441988950278	359.9834254143646
566047000	1441066658	31.02093136893424	122.66920601277523	0.2	223.76519337016575	0.0055248618784276005
566047000	1441066659	31.020931279169602	122.66920588940178	0.2	223.62596685082875	0.02762430939225169
566047000	1441066660	31.020931189008973	122.66920576732092	0.2	223.48674033149175	0.04972375690607578
566047000	1441066661	31.02093109845675	122.66920564655088	0.2	223.34751381215472	0.07182320441989987
566047000	1441066662	31.020931007517344	122.66920552711001	0.2	223.2082872928177	0.09392265193366711
566047000	1441066663	31.020930916195155	122.66920540901653	0.2	223.0690607734807	0.1160220994474912
566047000	1441066664	31.020930824494595	122.66920529228874	0.2	222.92983425414366	0.1381215469613153
566047000	1441066665	31.020930732420066	122.66920517694493	0.2	222.79060773480666	0.16022099447513938
566047000	1441066666	31.02093063997596	122.66920506300339	0.2	222.65138121546963	0.18232044198890662
566047000	1441066667	31.020930547166703	122.66920495048237	0.2	222.5121546961326	0.2044198895027307
566047000	1441066668	31.020930453996687	122.66920483940015	0.2	222.3729281767956	0.2265193370165548
566047000	1441066669	31.02093036047033	122.669204729775	0.2	222.2337016574586	0.2486187845303789
566047000	1441066670	31.020930266592007	122.66920462162525	0.2	222.09447513812157	0.270718232044203
566047000	1441066671	31.020930172366178	122.66920451496914	0.2	221.95524861878454	0.2928176795579702
566047000	1441066672	31.0209300777972	122.66920440982494	0.2	221.81602209944754	0.3149171270717943
566047000	1441066673	31.02092998288949	122.66920430621094	0.2	221.6767955801105	0.3370165745856184
566047000	1441066674	31.02092988764746	122.66920420414544	0.2	221.5375690607735	0.3591160220994425
566047000	1441066675	31.020929792075524	122.6692041036467	0.2	221.39834254143648	0.3812154696132666
566047000	1441066676	31.020929696178065	122.669204004733	0.2	221.25911602209945	0.4033149171270338
566047000	1441066677	31.020929599959494	122.66920390742261	0.2	221.11988950276245	0.4254143646408579
566047000	1441066678	31.020929503424227	122.66920381173385	0.2	220.98066298342545	0.447513812154682
566047000	1441066679	31.020929406576656	122.66920371768492	0.2	220.84143646408842	0.4696132596685061
566047000	1441066680	31.020929309421206	122.66920362529419	0.2	220.7022099447514	0.4917127071823302
566047000	1441066681	31.020929211962272	122.66920353457988	0.2	220.56298342541436	0.5138121546960974
566047000	1441066682	31.020929114204247	122.66920344556027	0.2	220.42375690607736	0.5359116022099215
566047000	1441066683	31.020929016151552	122.66920335825367	0.2	220.28453038674036	0.5580110497237456
566047000	1441066684	31.020928917808597	122.66920327267835	0.2	220.1453038674033	0.5801104972375697
566047000	1441066685	31.020928819179755	122.66920318885256	0.2	220.0060773480663	0.6022099447513938
566047000	1441066686	31.020928720269474	122.66920310679461	0.2	219.8668508287293	0.624309392265161
566047000	1441066687	31.02092862108213	122.66920302652278	0.2	219.72762430939227	0.6464088397789851
566047000	1441066688	31.020928521622142	122.66920294805534	0.2	219.58839779005527	0.6685082872928092
566047000	1441066689	31.020928421893903	122.66920287141056	0.2	219.44917127071824	0.6906077348066333
566047000	1441066690	31.020928321901824	122.66920279660671	0.2	219.3099447513812	0.7127071823204574
566047000	1441066691	31.020928221650323	122.66920272366212	0.2	219.1707182320442	0.7348066298342246
566047000	1441066692	31.020928121143783	122.66920265259502	0.2	219.0314917127072	0.7569060773480487
566047000	1441066693	31.020928020386627	122.66920258342368	0.2	218.89226519337018	0.7790055248618728
566047000	1441066694	31.020927919383254	122.66920251616645	0.2	218.75303867403315	0.80110497237564
566047000	1441066695	31.020927818138055	122.66920245084151	0.2	218.61381215469615	0.823204419889521
566047000	1441066696	31.020927716655475	122.66920238746724	0.2	218.47458563535912	0.8453038674032882
566047000	1441066697	31.020927614939893	122.66920232606185	0.2	218.33535911602212	0.8674033149171123
566047000	1441066698	31.020927512995698	122.66920226664361	0.2	218.1961325966851	0.8895027624309364
566047000	1441066699	31.02092741082732	122.66920220923086	0.2	218.05690607734806	0.9116022099447036
566047000	1441066700	31.020927308439155	122.66920215384185	0.2	217.91767955801106	0.9337016574585846
566047000	1441066701	31.020927205835612	122.66920210049484	0.2	217.77845303867406	0.9558011049723518
566047000	1441066702	31.020927103021098	122.66920204920815	0.2	217.63922651933703	0.9779005524861759
566047000	1441066703	31.020927000000004	122.669202	0.2	217.5	1.0
566047000	1441066704	31.020926896776498	122.66920195288306	0.2	217.1277777777778	1.0055555555555316
566047000	1441066705	31.020926793353752	122.66920190784722	0.2	216.75555555555556	1.01111111111112
566047000	1441066706	31.02092668973467	122.66920186487675	0.2	216.38333333333335	1.0166666666666515
566047000	1441066707	31.020926585922187	122.66920182395592	0.2	216.01111111111112	1.02222222222224
566047000	1441066708	31.02092648191923	122.66920178506896	0.2	215.6388888888889	1.0277777777777715
566047000	1441066709	31.02092637772869	122.66920174820017	0.2	215.26666666666668	1.0333333333333599
566047000	1441066710	31.0209262733535	122.66920171333379	0.2	214.89444444444445	1.0388888888888914
566047000	1441066711	31.02092616879659	122.66920168045408	0.2	214.5222222222222	1.0444444444444798
566047000	1441066712	31.020926064060845	122.66920164954529	0.2	214.15	1.0500000000000114
566047000	1441066713	31.020925959149206	122.6692016205917	0.2	213.77777777777777	1.055555555555543
566047000	1441066714	31.0209258540646	122.66920159357755	0.2	213.40555555555557	1.0611111111110745
566047000	1441066715	31.02092574880994	122.66920156848713	0.2	213.03333333333333	1.066666666666606
566047000	1441066716	31.02092564338815	122.66920154530465	0.2	212.66111111111113	1.0722222222221944
566047000	1441066717	31.02092553780214	122.6692015240144	0.2	212.2888888888889	1.077777777777726
566047000	1441066718	31.020925432054813	122.66920150460065	0.2	211.91666666666669	1.0833333333333144
566047000	1441066719	31.020925326149126	122.66920148704763	0.2	211.54444444444445	1.088888888888846
566047000	1441066720	31.020925220087964	122.66920147133963	0.2	211.17222222222222	1.0944444444444343
566047000	1441066721	31.020925113874263	122.66920145746089	0.2	210.8	1.099999999999966
566047000	1441066722	31.02092500751094	122.66920144539567	0.2	210.42777777777778	1.1055555555555543
566047000	1441066723	31.020924901000914	122.66920143512823	0.2	210.05555555555557	1.1111111111110858
566047000	1441066724	31.020924794347096	122.66920142664283	0.2	209.68333333333334	1.1166666666666174
566047000	1441066725	31.02092468755242	122.66920141992378	0.2	209.31111111111113	1.1222222222222058
566047000	1441066726	31.020924580619788	122.66920141495524	0.2	208.9388888888889	1.1277777777777374
566047000	1441066727	31.02092447355213	122.66920141172153	0.2	208.5666666666667	1.1333333333333258
566047000	1441066728	31.020924366352364	122.66920141020692	0.2	208.19444444444443	1.1388888888888573
566047000	1441066729	31.020924259023406	122.66920141039564	0.2	207.82222222222222	1.1444444444444457
566047000	1441066730	31.02092415156817	122.66920141227197	0.2	207.45	1.1499999999999773
566047000	1441066731	31.020924043989567	122.66920141582017	0.2	207.07777777777778	1.1555555555555657
566047000	1441066732	31.020923936290558	122.66920142102447	0.2	206.70555555555555	1.1611111111110972
566047000	1441066733	31.02092382847401	122.66920142786915	0.2	206.33333333333334	1.1666666666666288
566047000	1441066734	31.02092372054288	122.66920143633847	0.2	205.96111111111114	1.1722222222222172
566047000	1441066735	31.020923612500066	122.6692014464167	0.2	205.5888888888889	1.1777777777777487
566047000	1441066736	31.0209235043485	122.66920145808808	0.2	205.2166666666667	1.1833333333333371
566047000	1441066737	31.020923396091092	122.66920147133688	0.2	204.84444444444443	1.1888888888888687
566047000	1441066738	31.02092328773076	122.66920148614734	0.2	204.47222222222223	1.194444444444457
566047000	1441066739	31.020923179270408	122.66920150250377	0.2	204.1	1.1999999999999886
566047000	1441066740	31.020923070713	122.66920152039037	0.2	203.7277777777778	1.205555555555577
566047000	1441066741	31.020922962061416	122.66920153979144	0.2	203.35555555555555	1.2111111111111086
566047000	1441066742	31.02092285331859	122.66920156069123	0.2	202.98333333333335	1.216666666666697
566047000	1441066743	31.02092274448744	122.66920158307398	0.2	202.61111111111111	1.2222222222222285
566047000	1441066744	31.020922635570876	122.66920160692398	0.2	202.2388888888889	1.22777777777776
566047000	1441066745	31.02092252657183	122.66920163222547	0.2	201.86666666666667	1.2333333333333485
566047000	1441066746	31.0209224174932	122.6692016589627	0.2	201.49444444444444	1.23888888888888
566047000	1441066747	31.020922308337937	122.66920168711997	0.2	201.12222222222223	1.2444444444444116
566047000	1441066748	31.020922199108938	122.66920171668148	0.2	200.75	1.25
566047000	1441066749	31.020922089809112	122.66920174763153	0.2	200.37777777777777	1.2555555555555316
566047000	1441066750	31.020921980441393	122.66920177995439	0.2	200.00555555555556	1.261111111111063
566047000	1441066751	31.02092187100871	122.6692018136343	0.2	199.63333333333335	1.2666666666666515
566047000	1441066752	31.020921761513975	122.66920184865552	0.2	199.26111111111112	1.272222222222183
566047000	1441066753	31.020921651960094	122.6692018850023	0.2	198.8888888888889	1.2777777777777715
566047000	1441066754	31.020921542349985	122.66920192265891	0.2	198.51666666666668	1.283333333333303
566047000	1441066755	31.020921432686592	122.66920196160962	0.2	198.14444444444445	1.2888888888888346
566047000	1441066756	31.020921322972818	122.66920200183867	0.2	197.7722222222222	1.294444444444423
566047000	1441066757	31.02092121321157	122.66920204333033	0.2	197.4	1.2999999999999545
566047000	1441066758	31.020921103405783	122.66920208606886	0.2	197.02777777777777	1.305555555555543
566047000	1441066759	31.020920993558374	122.66920213003851	0.2	196.65555555555557	1.3111111111110745
566047000	1441066760	31.020920883672268	122.66920217522356	0.2	196.28333333333333	1.3166666666666629
566047000	1441066761	31.02092077375036	122.66920222160826	0.2	195.91111111111113	1.3222222222221944
566047000	1441066762	31.0209206637956	122.66920226917686	0.2	195.5388888888889	1.3277777777777828
566047000	1441066763	31.02092055381089	122.66920231791362	0.2	195.16666666666669	1.3333333333333144
566047000	1441066764	31.020920443799138	122.66920236780281	0.2	194.79444444444445	1.338888888888846
566047000	1441066765	31.020920333763282	122.66920241882868	0.2	194.42222222222222	1.3444444444444343
566047000	1441066766	31.020920223706245	122.66920247097549	0.2	194.05	1.349999999999966
566047000	1441066767	31.02092011363091	122.66920252422753	0.2	193.67777777777778	1.3555555555555543
566047000	1441066768	31.020920003540247	122.669202578569	0.2	193.30555555555557	1.3611111111110858
566047000	1441066769	31.020919893437128	122.66920263398421	0.2	192.93333333333334	1.3666666666666742
566047000	1441066770	31.020919783324505	122.66920269045741	0.2	192.56111111111113	1.3722222222222058
566047000	1441066771	31.020919673205288	122.66920274797286	0.2	192.1888888888889	1.3777777777777942
566047000	1441066772	31.02091956308239	122.66920280651478	0.2	191.8166666666667	1.3833333333333258
566047000	1441066773	31.020919452958733	122.66920286606748	0.2	191.44444444444443	1.3888888888888573
566047000	1441066774	31.020919342837242	122.66920292661523	0.2	191.07222222222222	1.3944444444444457
566047000	1441066775	31.020919232720818	122.66920298814222	0.2	190.7	1.3999999999999773
566047000	1441066776	31.020919122612387	122.66920305063276	0.2	190.32777777777778	1.4055555555555657
566047000	1441066777	31.020919012514877	122.66920311407111	0.2	189.95555555555558	1.4111111111110972
566047000	1441066778	31.020918902431205	122.66920317844149	0.2	189.58333333333334	1.4166666666666856
566047000	1441066779	31.020918792364295	122.66920324372823	0.2	189.2111111111111	1.4222222222222172
566047000	1441066780	31.02091868231705	122.66920330991552	0.2	188.8388888888889	1.4277777777778056
566047000	1441066781	31.02091857229241	122.66920337698764	0.2	188.46666666666667	1.4333333333333371
566047000	1441066782	31.020918462293256	122.6692034449289	0.2	188.09444444444443	1.4388888888888687
566047000	1441066783	31.02091835232255	122.66920351372347	0.2	187.72222222222223	1.4444444444444002
566047000	1441066784	31.020918242383186	122.6692035833557	0.2	187.35	1.4499999999999318
566047000	1441066785	31.020918132478094	122.66920365380976	0.2	186.9777777777778	1.4555555555555202
566047000	1441066786	31.020918022610196	122.66920372506999	0.2	186.60555555555555	1.4611111111110517
566047000	1441066787	31.020917912782387	122.6692037971206	0.2	186.23333333333335	1.4666666666666401
566047000	1441066788	31.02091780299761	122.66920386994586	0.2	185.86111111111111	1.4722222222221717
566047000	1441066789	31.020917693258777	122.66920394353005	0.2	185.4888888888889	1.47777777777776
566047000	1441066790	31.020917583568814	122.6692040178574	0.2	185.11666666666667	1.4833333333332916
566047000	1441066791	31.020917473930616	122.66920409291221	0.2	184.74444444444444	1.48888888888888
566047000	1441066792	31.020917364347124	122.66920416867866	0.2	184.3722222222222	1.4944444444444116
566047000	1441066793	31.02091725482125	122.66920424514112	0.2	184.0	1.5
566047000	1441066794	31.020917145355913	122.66920432228376	0.2	183.6277777777778	1.5055555555555316
566047000	1441066795	31.020917035954024	122.66920440009089	0.2	183.25555555555556	1.511111111111063
566047000	1441066796	31.020916926618533	122.66920447854673	0.2	182.88333333333333	1.5166666666666515
566047000	1441066797	31.020916817352326	122.66920455763557	0.2	182.51111111111112	1.522222222222183
566047000	1441066798	31.02091670815835	122.66920463734166	0.2	182.1388888888889	1.5277777777777715
566047000	1441066799	31.020916599039477	122.66920471764928	0.2	181.76666666666668	1.533333333333303
566047000	1441066800	31.02091648999868	122.66920479854264	0.2	181.39444444444445	1.5388888888888914
566047000	1441066801	31.02091638103883	122.66920488000603	0.2	181.0222222222222	1.544444444444423
566047000	1441066802	31.020916272162882	122.66920496202371	0.2	180.65	1.5500000000000114
566047000	1441066803	31.020916163373744	122.66920504457997	0.2	180.27777777777777	1.555555555555543
566047000	1441066804	31.020916054674327	122.66920512765901	0.2	179.90555555555557	1.5611111111110745
566047000	1441066805	31.02091594606755	122.6692052112451	0.2	179.53333333333333	1.5666666666666629
566047000	1441066806	31.020915837556355	122.66920529532253	0.2	179.16111111111113	1.5722222222221944
566047000	1441066807	31.020915729143645	122.66920537987556	0.2	178.78888888888892	1.5777777777777828
566047000	1441066808	31.020915620832323	122.66920546488844	0.2	178.41666666666666	1.5833333333333144
566047000	1441066809	31.02091551262533	122.66920555034541	0.2	178.04444444444442	1.5888888888889028
566047000	1441066810	31.020915404525592	122.66920563623074	0.2	177.67222222222222	1.5944444444444343
566047000	1441066811	31.020915296535986	122.6692057225287	0.2	177.3	1.6000000000000227
566047000	1441066812	31.020915188659462	122.66920580922356	0.2	176.92777777777778	1.6055555555555543
566047000	1441066813	31.020915080898945	122.66920589629953	0.2	176.55555555555557	1.6111111111110858
566047000	1441066814	31.02091497325734	122.66920598374095	0.2	176.18333333333334	1.6166666666666742
566047000	1441066815	31.020914865737574	122.66920607153199	0.2	175.81111111111113	1.6222222222222058
566047000	1441066816	31.020914758342563	122.66920615965697	0.2	175.4388888888889	1.6277777777777374
566047000	1441066817	31.020914651075227	122.66920624810012	0.2	175.06666666666666	1.6333333333333258
566047000	1441066818	31.020914543938467	122.66920633684572	0.2	174.69444444444443	1.6388888888888573
566047000	1441066819	31.020914436935236	122.66920642587802	0.2	174.32222222222222	1.6444444444443889
566047000	1441066820	31.02091433006843	122.6692065151813	0.2	173.95000000000002	1.6499999999999773
566047000	1441066821	31.020914223340974	122.66920660473977	0.2	173.57777777777778	1.6555555555555088
566047000	1441066822	31.02091411675577	122.66920669453775	0.2	173.20555555555555	1.6611111111110972
566047000	1441066823	31.02091401031577	122.66920678455942	0.2	172.83333333333334	1.6666666666666288
566047000	1441066824	31.020913904023868	122.66920687478914	0.2	172.46111111111114	1.6722222222221603
566047000	1441066825	31.020913797882994	122.66920696521109	0.2	172.0888888888889	1.6777777777777487
566047000	1441066826	31.020913691896066	122.66920705580957	0.2	171.71666666666667	1.6833333333332803
566047000	1441066827	31.02091358606599	122.66920714656881	0.2	171.34444444444443	1.6888888888888687
566047000	1441066828	31.020913480395706	122.66920723747312	0.2	170.97222222222223	1.6944444444444002
566047000	1441066829	31.020913374888107	122.66920732850669	0.2	170.6	1.6999999999999886
566047000	1441066830	31.020913269546146	122.66920741965383	0.2	170.2277777777778	1.7055555555555202
566047000	1441066831	31.0209131643727	122.66920751089879	0.2	169.85555555555555	1.7111111111111086
566047000	1441066832	31.020913059370727	122.66920760222581	0.2	169.48333333333335	1.7166666666666401
566047000	1441066833	31.02091295454313	122.66920769361919	0.2	169.11111111111111	1.7222222222222285
566047000	1441066834	31.020912849892827	122.66920778506312	0.2	168.7388888888889	1.72777777777776
566047000	1441066835	31.02091274542273	122.66920787654193	0.2	168.36666666666667	1.7333333333332916
566047000	1441066836	31.02091264113577	122.66920796803988	0.2	167.99444444444444	1.73888888888888
566047000	1441066837	31.02091253703486	122.66920805954118	0.2	167.62222222222223	1.7444444444444116
566047000	1441066838	31.020912433122927	122.66920815103009	0.2	167.25	1.75
566047000	1441066839	31.02091232940287	122.66920824249094	0.2	166.87777777777777	1.7555555555555316
566047000	1441066840	31.020912225877634	122.66920833390789	0.2	166.50555555555556	1.76111111111112
566047000	1441066841	31.020912122550122	122.66920842526528	0.2	166.13333333333335	1.7666666666666515
566047000	1441066842	31.02091201942325	122.66920851654734	0.2	165.76111111111112	1.77222222222224
566047000	1441066843	31.02091191649994	122.66920860773833	0.2	165.3888888888889	1.7777777777777715
566047000	1441066844	31.02091181378312	122.66920869882249	0.2	165.01666666666665	1.783333333333303
566047000	1441066845	31.020911711275705	122.66920878978412	0.2	164.64444444444445	1.7888888888888914
566047000	1441066846	31.020911608980615	122.66920888060746	0.2	164.2722222222222	1.794444444444423
566047000	1441066847	31.02091150690075	122.66920897127675	0.2	163.9	1.8000000000000114
566047000	1441066848	31.02091140503905	122.66920906177627	0.2	163.52777777777777	1.805555555555543
566047000	1441066849	31.020911303398428	122.66920915209029	0.2	163.15555555555557	1.8111111111111313
566047000	1441066850	31.020911201981804	122.66920924220307	0.2	162.78333333333336	1.8166666666666629
566047000	1441066851	31.0209111007921	122.66920933209882	0.2	162.41111111111113	1.8222222222221944
566047000	1441066852	31.02091099983224	122.66920942176186	0.2	162.0388888888889	1.827777777777726
566047000	1441066853	31.02091089910512	122.66920951117642	0.2	161.66666666666666	1.8333333333332575
566047000	1441066854	31.020910798613663	122.66920960032678	0.2	161.29444444444445	1.838888888888846
566047000	1441066855	31.02091069836082	122.66920968919715	0.2	160.92222222222222	1.8444444444443775
566047000	1441066856	31.020910598349484	122.66920977777185	0.2	160.54999999999998	1.849999999999966
566047000	1441066857	31.02091049858256	122.66920986603512	0.2	160.17777777777778	1.8555555555554974
566047000	1441066858	31.020910399063002	122.6692099539712	0.2	159.80555555555557	1.8611111111110858
566047000	1441066859	31.020910299793712	122.66921004156437	0.2	159.43333333333334	1.8666666666666174
566047000	1441066860	31.020910200777585	122.66921012879887	0.2	159.0611111111111	1.8722222222222058
566047000	1441066861	31.020910102017577	122.66921021565896	0.2	158.6888888888889	1.8777777777777374
566047000	1441066862	31.0209100035166	122.66921030212895	0.2	158.31666666666666	1.8833333333333258
566047000	1441066863	31.02090990527757	122.66921038819305	0.2	157.94444444444446	1.8888888888888573
566047000	1441066864	31.020909807303394	122.6692104738355	0.2	157.57222222222222	1.8944444444443889
566047000	1441066865	31.020909709597003	122.66921055904061	0.2	157.2	1.8999999999999773
566047000	1441066866	31.0209096121613	122.66921064379262	0.2	156.82777777777778	1.9055555555555088
566047000	1441066867	31.02090951499923	122.6692107280758	0.2	156.45555555555558	1.9111111111110972
566047000	1441066868	31.020909418113693	122.66921081187438	0.2	156.08333333333334	1.9166666666666288
566047000	1441066869	31.02090932150761	122.66921089517264	0.2	155.7111111111111	1.9222222222222172
566047000	1441066870	31.020909225183907	122.66921097795485	0.2	155.3388888888889	1.9277777777777487
566047000	1441066871	31.02090912914548	122.66921106020527	0.2	154.96666666666667	1.9333333333333371
566047000	1441066872	31.020909033395295	122.66921114190812	0.2	154.59444444444443	1.9388888888888687
566047000	1441066873	31.020908937936227	122.66921122304771	0.2	154.2222222222222	1.944444444444457
566047000	1441066874	31.02090884277121	122.66921130360825	0.2	153.85	1.9499999999999886
566047000	1441066875	31.02090874790316	122.66921138357404	0.2	153.4777777777778	1.9555555555555202
566047000	1441066876	31.020908653335013	122.66921146292934	0.2	153.10555555555555	1.9611111111111086
566047000	1441066877	31.020908559069653	122.66921154165837	0.2	152.73333333333335	1.9666666666666401
566047000	1441066878	31.020908465110043	122.66921161974541	0.2	152.36111111111111	1.9722222222222285
566047000	1441066879	31.02090837145906	122.66921169717475	0.2	151.9888888888889	1.97777777777776
566047000	1441066880	31.02090827811965	122.66921177393061	0.2	151.61666666666667	1.9833333333333485
566047000	1441066881	31.020908185094722	122.66921184999727	0.2	151.24444444444444	1.98888888888888
566047000	1441066882	31.020908092387202	122.66921192535897	0.2	150.8722222222222	1.9944444444444684
566047000	1441066883	31.020907999999995	122.66921199999999	0.2	150.5	2.0
566047000	1441066884	31.02090790793817	122.6692120739018	0.2	151.1277777777778	1.98888888888888
566047000	1441066885	31.020907816215402	122.66921214703487	0.2	151.75555555555556	1.97777777777776
566047000	1441066886	31.020907724847486	122.6692122193668	0.2	152.38333333333333	1.9666666666666401
566047000	1441066887	31.020907633850232	122.66921229086526	0.2	153.01111111111112	1.9555555555555202
566047000	1441066888	31.02090754323945	122.66921236149791	0.2	153.63888888888889	1.944444444444457
566047000	1441066889	31.02090745303093	122.66921243123242	0.2	154.26666666666668	1.9333333333333371
566047000	1441066890	31.020907363240504	122.66921250003644	0.2	154.89444444444445	1.9222222222222172
566047000	1441066891	31.02090727388396	122.6692125678776	0.2	155.52222222222224	1.9111111111110972
566047000	1441066892	31.020907184977112	122.66921263472356	0.2	156.15	1.8999999999999773
566047000	1441066893	31.020907096535765	122.66921270054202	0.2	156.77777777777777	1.8888888888888573
566047000	1441066894	31.020907008575733	122.66921276530059	0.2	157.40555555555557	1.8777777777777374
566047000	1441066895	31.0209069211128	122.66921282896692	0.2	158.03333333333333	1.8666666666666174
566047000	1441066896	31.020906834162798	122.66921289150868	0.2	158.66111111111113	1.8555555555554974
566047000	1441066897	31.020906747741517	122.66921295289352	0.2	159.2888888888889	1.8444444444443775
566047000	1441066898	31.02090666186479	122.66921301308912	0.2	159.91666666666669	1.8333333333332575
566047000	1441066899	31.020906576548377	122.6692130720631	0.2	160.54444444444445	1.8222222222221944
566047000	1441066900	31.020906491808145	122.66921312978315	0.2	161.17222222222225	1.8111111111111313
566047000	1441066901	31.020906407659833	122.6692131862169	0.2	161.8	1.8000000000000114
566047000	1441066902	31.020906324119323	122.66921324133199	0.2	162.42777777777778	1.7888888888888914
566047000	1441066903	31.02090624120236	122.66921329509611	0.2	163.05555555555557	1.7777777777777715
566047000	1441066904	31.020906158924785	122.6692133474769	0.2	163.68333333333334	1.7666666666666515
566047000	1441066905	31.02090607730238	122.669213398442	0.2	164.31111111111113	1.7555555555555316
566047000	1441066906	31.02090599635096	122.66921344795908	0.2	164.9388888888889	1.7444444444444116
566047000	1441066907	31.02090591608635	122.66921349599582	0.2	165.5666666666667	1.7333333333332916
566047000	1441066908	31.02090583652435	122.66921354251983	0.2	166.19444444444443	1.7222222222222285
566047000	1441066909	31.020905757680744	122.6692135874988	0.2	166.82222222222222	1.7111111111111086
566047000	1441066910	31.02090567957136	122.66921363090034	0.2	167.45	1.6999999999999886
566047000	1441066911	31.020905602211993	122.66921367269217	0.2	168.07777777777778	1.6888888888888687
566047000	1441066912	31.020905525618474	122.6692137128419	0.2	168.70555555555555	1.6777777777777487
566047000	1441066913	31.02090544980658	122.66921375131716	0.2	169.33333333333331	1.6666666666666288
566047000	1441066914	31.020905374792136	122.66921378808567	0.2	169.9611111111111	1.6555555555555088
566047000	1441066915	31.02090530059093	122.66921382311506	0.2	170.58888888888887	1.6444444444443889
566047000	1441066916	31.02090522721879	122.66921385637295	0.2	171.21666666666667	1.6333333333333258
566047000	1441066917	31.020905154691526	122.66921388782706	0.2	171.84444444444443	1.6222222222222058
566047000	1441066918	31.020905083024914	122.66921391744496	0.2	172.47222222222223	1.6111111111110858
566047000	1441066919	31.02090501223479	122.66921394519439	0.2	173.1	1.6000000000000227
566047000	1441066920	31.020904942336944	122.66921397104296	0.2	173.72777777777776	1.5888888888889028
566047000	1441066921	31.020904873347195	122.66921399495834	0.2	174.35555555555555	1.5777777777777828
566047000	1441066922	31.020904805281354	122.66921401690816	0.2	174.98333333333332	1.5666666666666629
566047000	1441066923	31.020904738155203	122.66921403686011	0.2	175.61111111111111	1.555555555555543
566047000	1441066924	31.020904671984574	122.66921405478182	0.2	176.23888888888888	1.544444444444423
566047000	1441066925	31.020904606785265	122.66921407064096	0.2	176.86666666666667	1.533333333333303
566047000	1441066926	31.02090454257307	122.66921408440518	0.2	177.49444444444444	1.522222222222183
566047000	1441066927	31.020904479363818	122.66921409604211	0.2	178.12222222222223	1.511111111111063
566047000	1441066928	31.0209044171733	122.66921410551946	0.2	178.75	1.5
566047000	1441066929	31.020904356017333	122.66921411280481	0.2	179.37777777777777	1.48888888888888
566047000	1441066930	31.020904295911723	122.66921411786589	0.2	180.00555555555556	1.47777777777776
566047000	1441066931	31.02090423687226	122.66921412067032	0.2	180.63333333333333	1.4666666666666401
566047000	1441066932	31.020904178914765	122.66921412118575	0.2	181.26111111111112	1.4555555555555202
566047000	1441066933	31.020904122055043	122.66921411937983	0.2	181.88888888888889	1.4444444444444002
566047000	1441066934	31.02090406630891	122.66921411522024	0.2	182.51666666666668	1.4333333333333371
566047000	1441066935	31.020904011692156	122.66921410867462	0.2	183.14444444444445	1.4222222222222172
566047000	1441066936	31.020903958220593	122.66921409971064	0.2	183.77222222222224	1.4111111111110972
566047000	1441066937	31.020903905910043	122.66921408829592	0.2	184.4	1.3999999999999773
566047000	1441066938	31.020903854776297	122.66921407439816	0.2	185.02777777777777	1.3888888888888573
566047000	1441066939	31.02090380483515	122.66921405798497	0.2	185.65555555555557	1.3777777777777942
566047000	1441066940	31.02090375610243	122.66921403902403	0.2	186.28333333333333	1.3666666666666742
566047000	1441066941	31.020903708593952	122.669214017483	0.2	186.91111111111113	1.3555555555555543
566047000	1441066942	31.020903662325495	122.6692139933295	0.2	187.53888888888886	1.3444444444444343
566047000	1441066943	31.02090361731289	122.66921396653125	0.2	188.16666666666666	1.3333333333333144
566047000	1441066944	31.020903573571925	122.66921393705586	0.2	188.79444444444442	1.3222222222221944
566047000	1441066945	31.02090353111841	122.66921390487096	0.2	189.42222222222222	1.3111111111110745
566047000	1441066946	31.02090348996817	122.66921386994424	0.2	190.04999999999998	1.2999999999999545
566047000	1441066947	31.020903450136984	122.66921383224337	0.2	190.67777777777778	1.2888888888888346
566047000	1441066948	31.02090341164069	122.66921379173598	0.2	191.30555555555554	1.2777777777777715
566047000	1441066949	31.020903374495067	122.66921374838972	0.2	191.9333333333333	1.2666666666666515
566047000	1441066950	31.020903338715918	122.66921370217227	0.2	192.5611111111111	1.2555555555555316
566047000	1441066951	31.020903304319077	122.66921365305127	0.2	193.18888888888887	1.2444444444444116
566047000	1441066952	31.020903271320346	122.66921360099438	0.2	193.81666666666666	1.2333333333333485
566047000	1441066953	31.02090323973553	122.66921354596926	0.2	194.44444444444443	1.2222222222222285
566047000	1441066954	31.02090320958041	122.66921348794352	0.2	195.07222222222222	1.2111111111111086
566047000	1441066955	31.020903180870818	122.66921342688487	0.2	195.7	1.1999999999999886
566047000	1441066956	31.020903153622566	122.66921336276093	0.2	196.32777777777775	1.1888888888888687
566047000	1441066957	31.020903127851447	122.66921329553938	0.2	196.95555555555555	1.1777777777777487
566047000	1441066958	31.020903103573254	122.66921322518787	0.2	197.58333333333331	1.1666666666666288
566047000	1441066959	31.02090308080383	122.66921315167403	0.2	198.2111111111111	1.1555555555555657
566047000	1441066960	31.020903059558957	122.66921307496557	0.2	198.83888888888887	1.1444444444444457
566047000	1441066961	31.020903039854442	122.66921299503007	0.2	199.46666666666667	1.1333333333333258
566047000	1441066962	31.020903021706097	122.66921291183525	0.2	200.09444444444443	1.1222222222222058
566047000	1441066963	31.02090300512974	122.66921282534871	0.2	200.72222222222223	1.1111111111110858
566047000	1441066964	31.020902990141163	122.66921273553817	0.2	201.35	1.099999999999966
566047000	1441066965	31.02090297675617	122.66921264237122	0.2	201.97777777777776	1.088888888888846
566047000	1441066966	31.02090296499058	122.66921254581557	0.2	202.60555555555555	1.077777777777726
566047000	1441066967	31.0209029548602	122.66921244583882	0.2	203.23333333333332	1.066666666666606
566047000	1441066968	31.020902946380822	122.66921234240868	0.2	203.86111111111111	1.055555555555543
566047000	1441066969	31.02090293956826	122.66921223549276	0.2	204.48888888888888	1.0444444444444798
566047000	1441066970	31.020902934438322	122.66921212505873	0.2	205.11666666666667	1.0333333333333599
566047000	1441066971	31.020902931006816	122.66921201107428	0.2	205.74444444444444	1.02222222222224
566047000	1441066972	31.02090292928956	122.66921189350701	0.2	206.37222222222223	1.01111111111112
566047000	1441066973	31.020902929302338	122.66921177232459	0.2	207.0	1.0
566047000	1441066974	31.020902931060967	122.66921164749469	0.2	207.62777777777777	0.98888888888888
566047000	1441066975	31.02090293458125	122.66921151898497	0.2	208.25555555555556	0.9777777777777601
566047000	1441066976	31.020902939879004	122.66921138676304	0.2	208.88333333333333	0.9666666666666401
566047000	1441066977	31.020902946970033	122.66921125079662	0.2	209.51111111111112	0.9555555555555202
566047000	1441066978	31.02090295587014	122.66921111105333	0.2	210.13888888888889	0.9444444444444002
566047000	1441066979	31.020902966595123	122.6692109675008	0.2	210.76666666666668	0.9333333333333371
566047000	1441066980	31.020902979160816	122.66921082010674	0.2	211.39444444444445	0.9222222222222172
566047000	1441066981	31.020902993583	122.66921066883877	0.2	212.0222222222222	0.9111111111110972
566047000	1441066982	31.020903009877486	122.66921051366455	0.2	212.65	0.8999999999999773
566047000	1441066983	31.020903028060076	122.66921035455174	0.2	213.27777777777777	0.8888888888888573
566047000	1441066984	31.020903048146607	122.66921019146798	0.2	213.90555555555557	0.8777777777777374
566047000	1441066985	31.020903070152844	122.66921002438094	0.2	214.53333333333333	0.8666666666666174
566047000	1441066986	31.020903094094617	122.66920985325828	0.2	215.16111111111113	0.8555555555555543
566047000	1441066987	31.020903119987754	122.66920967806765	0.2	215.7888888888889	0.8444444444444343
566047000	1441066988	31.020903147848006	122.66920949877668	0.2	216.41666666666669	0.8333333333333712
566047000	1441066989	31.020903177691228	122.66920931535307	0.2	217.04444444444445	0.8222222222222513
566047000	1441066990	31.020903209533206	122.66920912776443	0.2	217.67222222222222	0.8111111111111313
566047000	1441066991	31.020903243389757	122.66920893597846	0.2	218.3	0.8000000000000114
566047000	1441066992	31.02090327927667	122.66920873996277	0.2	218.92777777777778	0.7888888888888914
566047000	1441066993	31.020903317209772	122.66920853968504	0.2	219.55555555555557	0.7777777777777715
566047000	1441066994	31.020903357204872	122.66920833511294	0.2	220.18333333333334	0.7666666666666515
566047000	1441066995	31.02090339927773	122.66920812621407	0.2	220.81111111111113	0.7555555555555316
566047000	1441066996	31.020903443444226	122.66920791295615	0.2	221.4388888888889	0.7444444444444116
566047000	1441066997	31.02090348972012	122.66920769530678	0.2	222.0666666666667	0.7333333333332916
566047000	1441066998	31.020903538121207	122.66920747323366	0.2	222.69444444444446	0.7222222222221717
566047000	1441066999	31.020903588663344	122.66920724670443	0.2	223.32222222222222	0.7111111111111086
566047000	1441067000	31.020903641362285	122.66920701568672	0.2	223.95000000000002	0.6999999999999886
566047000	1441067001	31.020903696233876	122.66920678014823	0.2	224.57777777777775	0.6888888888888687
566047000	1441067002	31.02090375329391	122.66920654005655	0.2	225.20555555555555	0.6777777777777487
566047000	1441067003	31.02090381255818	122.66920629537941	0.2	225.83333333333331	0.6666666666666856
566047000	1441067004	31.02090387404252	122.66920604608443	0.2	226.4611111111111	0.6555555555555657
566047000	1441067005	31.0209039377627	122.66920579213924	0.2	227.08888888888887	0.6444444444444457
566047000	1441067006	31.020904003734554	122.66920553351153	0.2	227.71666666666667	0.6333333333333258
566047000	1441067007	31.020904071973895	122.66920527016894	0.2	228.34444444444443	0.6222222222222058
566047000	1441067008	31.02090414249652	122.66920500207912	0.2	228.97222222222223	0.6111111111111427
566047000	1441067009	31.020904215318218	122.66920472920975	0.2	229.59999999999997	0.6000000000000227
566047000	1441067010	31.020904290454823	122.66920445152847	0.2	230.22777777777773	0.5888888888889028
566047000	1441067011	31.020904367922125	122.66920416900292	0.2	230.85555555555553	0.5777777777777828
566047000	1441067012	31.020904447735937	122.66920388160078	0.2	231.4833333333333	0.5666666666666629
566047000	1441067013	31.02090452991206	122.6692035892897	0.2	232.1111111111111	0.5555555555555429
566047000	1441067014	31.020904614466318	122.66920329203731	0.2	232.73888888888885	0.544444444444423
566047000	1441067015	31.02090470141449	122.6692029898113	0.2	233.36666666666665	0.533333333333303
566047000	1441067016	31.020904790772402	122.6692026825793	0.2	233.9944444444444	0.5222222222221831
566047000	1441067017	31.020904882555865	122.66920237030895	0.2	234.6222222222222	0.5111111111110631
566047000	1441067018	31.020904976780667	122.66920205296798	0.2	235.24999999999997	0.49999999999994316
566047000	1441067019	31.020905073462632	122.66920173052395	0.2	235.87777777777774	0.48888888888888005
566047000	1441067020	31.02090517261756	122.66920140294458	0.2	236.50555555555553	0.4777777777777601
566047000	1441067021	31.02090527426126	122.66920107019746	0.2	237.1333333333333	0.466666666666697
566047000	1441067022	31.02090537840953	122.66920073225032	0.2	237.7611111111111	0.45555555555557703
566047000	1441067023	31.020905485078195	122.66920038907078	0.2	238.38888888888886	0.4444444444444571
566047000	1441067024	31.02090559428303	122.66920004062649	0.2	239.01666666666665	0.4333333333333371
566047000	1441067025	31.020905706039883	122.66919968688512	0.2	239.64444444444442	0.42222222222221717
566047000	1441067026	31.020905820364522	122.66919932781431	0.2	240.2722222222222	0.4111111111110972
566047000	1441067027	31.020905937272776	122.66919896338173	0.2	240.89999999999998	0.39999999999997726
566047000	1441067028	31.02090605678045	122.66919859355502	0.2	241.52777777777774	0.38888888888891415
566047000	1441067029	31.02090617890335	122.66919821830183	0.2	242.15555555555554	0.3777777777777942
566047000	1441067030	31.020906303657288	122.66919783758985	0.2	242.7833333333333	0.36666666666667425
566047000	1441067031	31.02090643105803	122.6691974513867	0.2	243.4111111111111	0.3555555555555543
566047000	1441067032	31.020906561121453	122.66919705966004	0.2	244.03888888888886	0.34444444444443434
566047000	1441067033	31.020906693863306	122.66919666237752	0.2	244.66666666666666	0.3333333333333144
566047000	1441067034	31.020906829299417	122.6691962595068	0.2	245.29444444444442	0.32222222222219443
566047000	1441067035	31.020906967445608	122.66919585101557	0.2	245.92222222222222	0.3111111111110745
566047000	1441067036	31.020907108317648	122.66919543687145	0.2	246.54999999999998	0.2999999999999545
566047000	1441067037	31.02090725193139	122.66919501704207	0.2	247.17777777777775	0.2888888888888914
566047000	1441067038	31.02090739830259	122.66919459149516	0.2	247.80555555555554	0.27777777777777146
566047000	1441067039	31.020907547447095	122.66919416019827	0.2	248.4333333333333	0.26666666666670835
566047000	1441067040	31.020907699380704	122.66919372311918	0.2	249.0611111111111	0.2555555555555884
566047000	1441067041	31.02090785411921	122.66919328022543	0.2	249.68888888888887	0.24444444444446844
566047000	1441067042	31.020908011678436	122.66919283148474	0.2	250.31666666666666	0.2333333333333485
566047000	1441067043	31.02090817207416	122.66919237686476	0.2	250.94444444444443	0.22222222222222854
566047000	1441067044	31.020908335322215	122.6691919163331	0.2	251.5722222222222	0.21111111111110858
566047000	1441067045	31.02090850143841	122.6691914498575	0.2	252.2	0.19999999999998863
566047000	1441067046	31.020908670438544	122.6691909774055	0.2	252.82777777777775	0.18888888888886868
566047000	1441067047	31.020908842338415	122.66919049894487	0.2	253.45555555555555	0.17777777777774872
566047000	1441067048	31.020909017153844	122.66919001444319	0.2	254.08333333333331	0.16666666666668561
566047000	1441067049	31.020909194900618	122.66918952386814	0.2	254.7111111111111	0.15555555555556566
566047000	1441067050	31.020909375594577	122.66918902718736	0.2	255.33888888888887	0.1444444444444457
566047000	1441067051	31.020909559251507	122.66918852436854	0.2	255.96666666666667	0.13333333333332575
566047000	1441067052	31.020909745887195	122.6691880153793	0.2	256.59444444444443	0.1222222222222058
566047000	1441067053	31.02090993551748	122.6691875001873	0.2	257.22222222222223	0.11111111111108585
566047000	1441067054	31.020910128158157	122.66918697876022	0.2	257.84999999999997	0.0999999999999659
566047000	1441067055	31.020910323825035	122.66918645106567	0.2	258.47777777777776	0.08888888888890278
566047000	1441067056	31.020910522533917	122.66918591707135	0.2	259.10555555555555	0.07777777777778283
566047000	1441067057	31.02091072430061	122.6691853767449	0.2	259.73333333333335	0.06666666666666288
566047000	1441067058	31.020910929140918	122.66918483005396	0.2	260.3611111111111	0.055555555555542924
566047000	1441067059	31.020911137070655	122.66918427696619	0.2	260.9888888888889	0.044444444444479814
566047000	1441067060	31.02091134810561	122.66918371744927	0.2	261.6166666666667	0.03333333333335986
566047000	1441067061	31.020911562261624	122.66918315147082	0.2	262.2444444444444	0.022222222222239907
566047000	1441067062	31.02091177955448	122.6691825789985	0.2	262.8722222222222	0.011111111111119953
566047000	1441067063	31.020911999999992	122.669182	0.2	263.5	0.0
566047000	1441067064	31.020912223606878	122.66918141445571	0.2005586592178771	263.65977653631285	0.022346368715091103
566047000	1441067065	31.020912450355528	122.66918082239711	0.2011173184357542	263.8195530726257	0.04469273743012536
566047000	1441067066	31.020912680219297	122.66918022386845	0.2016759776536313	263.97932960893854	0.06703910614527331
566047000	1441067067	31.02091291317146	122.669179618914	0.2022346368715084	264.1391061452514	0.08938547486036441
566047000	1441067068	31.020913149185393	122.66917900757801	0.20279329608938548	264.29888268156424	0.11173184357539867
566047000	1441067069	31.02091338823436	122.66917838990472	0.20335195530726258	264.4586592178771	0.13407821229048977
566047000	1441067070	31.02091363029172	122.66917776593836	0.20391061452513967	264.61843575418993	0.15642458100558088
566047000	1441067071	31.020913875330773	122.6691771357232	0.20446927374301677	264.7782122905028	0.17877094972067198
566047000	1441067072	31.020914123324836	122.6691764993035	0.20502793296089386	264.9379888268157	0.20111731843576308
566047000	1441067073	31.020914374247262	122.66917585672347	0.20558659217877095	265.0977653631285	0.22346368715079734
566047000	1441067074	31.02091462807132	122.66917520802741	0.20614525139664805	265.2575418994413	0.24581005586588844
566047000	1441067075	31.020914884770377	122.66917455325957	0.20670391061452514	265.41731843575417	0.2681564245810364
566047000	1441067076	31.020915144317716	122.66917389246414	0.20726256983240224	265.5770949720671	0.29050279329607065
566047000	1441067077	31.020915406686697	122.66917322568543	0.20782122905027933	265.73687150837986	0.31284916201116175
566047000	1441067078	31.02091567185059	122.66917255296767	0.20837988826815643	265.8966480446927	0.33519553072625285
566047000	1441067079	31.020915939782757	122.66917187435507	0.20893854748603352	266.0564245810056	0.35754189944134396
566047000	1441067080	31.020916210456495	122.66917118989194	0.20949720670391062	266.21620111731846	0.37988826815643506
566047000	1441067081	31.020916483845138	122.66917049962252	0.2100558659217877	266.37597765363125	0.40223463687152616
566047000	1441067082	31.02091675992199	122.66916980359103	0.2106145251396648	266.5357541899441	0.4245810055865604
566047000	1441067083	31.020917038660386	122.66916910184177	0.2111731843575419	266.695530726257	0.4469273743016515
566047000	1441067084	31.020917320033643	122.66916839441893	0.211731843575419	266.85530726256985	0.46927374301679947
566047000	1441067085	31.02091760401507	122.66916768136679	0.2122905027932961	267.01508379888264	0.49162011173183373
566047000	1441067086	31.020917890577998	122.66916696272959	0.21284916201117318	267.17486033519555	0.5139664804469248
566047000	1441067087	31.020918179695755	122.66916623855158	0.21340782122905028	267.3346368715084	0.5363128491620159
566047000	1441067088	31.02091847134164	122.66916550887703	0.21396648044692737	267.49441340782124	0.558659217877107
566047000	1441067089	31.020918765488993	122.66916477375018	0.21452513966480447	267.6541899441341	0.5810055865921981
566047000	1441067090	31.020919062111126	122.66916403321525	0.21508379888268156	267.81396648044694	0.6033519553072324
566047000	1441067091	31.02091936118134	122.66916328731655	0.21564245810055865	267.9737430167598	0.6256983240223235
566047000	1441067092	31.020919662672977	122.66916253609827	0.21620111731843578	268.13351955307263	0.6480446927374146
566047000	1441067093	31.020919966559365	122.6691617796047	0.21675977653631284	268.2932960893855	0.6703910614525057
566047000	1441067094	31.020920272813786	122.66916101788006	0.21731843575418996	268.4530726256983	0.6927374301675968
566047000	1441067095	31.02092058140961	122.66916025096863	0.21787709497206703	268.6128491620112	0.7150837988826879
566047000	1441067096	31.02092089232012	122.66915947891462	0.21843575418994415	268.772625698324	0.7374301675977222
566047000	1441067097	31.02092120551864	122.66915870176236	0.21899441340782122	268.93240223463687	0.7597765363128701
566047000	1441067098	31.02092152097853	122.669157919556	0.21955307262569834	269.0921787709497	0.7821229050279612
566047000	1441067099	31.02092183867304	122.66915713233983	0.2201117318435754	269.25195530726256	0.8044692737429955
566047000	1441067100	31.020922158575548	122.66915634015814	0.22067039106145253	269.41173184357547	0.8268156424580866
566047000	1441067101	31.020922480659358	122.6691555430551	0.22122905027932963	269.57150837988826	0.8491620111731777
566047000	1441067102	31.020922804897783	122.66915474107503	0.22178770949720672	269.7312849162011	0.8715083798882688
566047000	1441067103	31.020923131264134	122.66915393426216	0.22234636871508381	269.89106145251395	0.8938547486033599
566047000	1441067104	31.02092345973176	122.66915312266073	0.2229050279329609	270.05083798882686	0.916201117318451
566047000	1441067105	31.02092379027395	122.66915230631498	0.223463687150838	270.21061452513965	0.9385474860334853
566047000	1441067106	31.020924122864045	122.66915148526917	0.2240223463687151	270.3703910614525	0.9608938547486332
566047000	1441067107	31.02092445747535	122.66915065956758	0.2245810055865922	270.5301675977654	0.9832402234637243
566047000	1441067108	31.020924794081186	122.66914982925442	0.22513966480446929	270.68994413407825	1.0055865921787586
566047000	1441067109	31.02092513265491	122.66914899437396	0.22569832402234638	270.8497206703911	1.0279329608938497
566047000	1441067110	31.02092547316979	122.6691481549704	0.22625698324022347	271.0094972067039	1.0502793296089408
566047000	1441067111	31.02092581559917	122.66914731108808	0.22681564245810057	271.1692737430168	1.0726256983240319
566047000	1441067112	31.020926159916364	122.6691464627712	0.22737430167597766	271.32905027932964	1.094972067039123
566047000	1441067113	31.02092650609471	122.669145610064	0.22793296089385476	271.4888268156425	1.1173184357541572
566047000	1441067114	31.02092685410751	122.66914475301076	0.22849162011173185	271.64860335195533	1.1396648044692483
566047000	1441067115	31.02092720392809	122.66914389165568	0.22905027932960895	271.8083798882682	1.1620111731843963
566047000	1441067116	31.020927555529745	122.66914302604307	0.22960893854748604	271.968156424581	1.1843575418994305
566047000	1441067117	31.020927908885827	122.66914215621713	0.23016759776536314	272.1279329608939	1.2067039106145216
566047000	1441067118	31.02092826396966	122.66914128222216	0.23072625698324023	272.2877094972067	1.2290502793296127
566047000	1441067119	31.020928620754542	122.66914040410236	0.23128491620111732	272.44748603351957	1.2513966480447039
566047000	1441067120	31.02092897921381	122.66913952190201	0.23184357541899442	272.6072625698324	1.273743016759795
566047000	1441067121	31.020929339320766	122.66913863566536	0.2324022346368715	272.76703910614526	1.296089385474886
566047000	1441067122	31.020929701048743	122.66913774543663	0.2329608938547486	272.9268156424581	1.3184357541899203
566047000	1441067123	31.02093006437106	122.66913685126012	0.2335195530726257	273.08659217877096	1.3407821229050114
566047000	1441067124	31.02093042926103	122.66913595318002	0.2340782122905028	273.2463687150838	1.3631284916201594
566047000	1441067125	31.020930795691978	122.66913505124063	0.2346368715083799	273.40614525139665	1.3854748603351936
566047000	1441067126	31.02093116363722	122.6691341454862	0.23519553072625698	273.5659217877095	1.4078212290502847
566047000	1441067127	31.02093153307009	122.66913323596093	0.23575418994413408	273.72569832402235	1.430167597765319
566047000	1441067128	31.020931903963902	122.6691323227091	0.23631284916201117	273.88547486033525	1.452513966480467
566047000	1441067129	31.02093227629194	122.66913140577499	0.23687150837988827	274.0452513966481	1.474860335195558
566047000	1441067130	31.020932650027586	122.6691304852028	0.23743016759776536	274.2050279329609	1.4972067039105923
566047000	1441067131	31.020933025144128	122.66912956103678	0.23798882681564246	274.36480446927374	1.5195530726256834
566047000	1441067132	31.020933401614876	122.66912863332125	0.23854748603351955	274.52458100558664	1.5418994413407745
566047000	1441067133	31.020933779413173	122.66912770210038	0.23910614525139665	274.6843575418995	1.5642458100558656
566047000	1441067134	31.020934158512325	122.66912676741846	0.23966480446927374	274.8441340782123	1.5865921787709567
566047000	1441067135	31.020934538885644	122.66912582931971	0.24022346368715083	275.0039106145252	1.6089385474860478
566047000	1441067136	31.020934920506473	122.66912488784843	0.24078212290502793	275.16368715083803	1.631284916201082
566047000	1441067137	31.020935303348118	122.66912394304883	0.24134078212290502	275.3234636871509	1.65363128491623
566047000	1441067138	31.020935687383886	122.66912299496515	0.24189944134078212	275.48324022346367	1.6759776536313211
566047000	1441067139	31.02093607258713	122.66912204364168	0.2424581005586592	275.6430167597766	1.6983240223463554
566047000	1441067140	31.020936458931143	122.66912108912267	0.2430167597765363	275.8027932960894	1.7206703910614465
566047000	1441067141	31.02093684638926	122.6691201314523	0.2435754189944134	275.96256983240227	1.7430167597765376
566047000	1441067142	31.020937234934788	122.6691191706749	0.2441340782122905	276.1223463687151	1.7653631284916287
566047000	1441067143	31.02093762454106	122.66911820683471	0.2446927374301676	276.28212290502796	1.7877094972067198
566047000	1441067144	31.020938015181382	122.66911723997593	0.24525139664804468	276.4418994413408	1.810055865921754
566047000	1441067145	31.020938406829085	122.66911627014285	0.24581005586592178	276.60167597765366	1.8324022346368452
566047000	1441067146	31.0209387994575	122.66911529737972	0.24636871508379887	276.7614525139665	1.854748603351993
566047000	1441067147	31.02093919303992	122.66911432173075	0.24692737430167597	276.92122905027935	1.8770949720670274
566047000	1441067148	31.020939587549677	122.66911334324023	0.24748603351955306	277.0810055865922	1.8994413407821185
566047000	1441067149	31.02093998296009	122.66911236195241	0.24804469273743016	277.2407821229051	1.9217877094972096
566047000	1441067150	31.020940379244486	122.66911137791152	0.24860335195530725	277.4005586592179	1.9441340782123007
566047000	1441067151	31.020940776376182	122.66911039116184	0.24916201117318437	277.56033519553074	1.9664804469273918
566047000	1441067152	31.020941174328495	122.66910940174756	0.24972067039106144	277.7201117318436	1.9888268156424829
566047000	1441067153	31.020941573074733	122.669108409713	0.25027932960893856	277.8798882681565	2.011173184357517
566047000	1441067154	31.02094197258825	122.66910741510237	0.2508379888268156	278.0396648044693	2.0335195530726082
566047000	1441067155	31.02094237284233	122.66910641795992	0.25139664804469275	278.19944134078213	2.055865921787756
566047000	1441067156	31.020942773810305	122.66910541832993	0.2519553072625698	278.35921787709503	2.0782122905027904
566047000	1441067157	31.020943175465508	122.66910441625662	0.25251396648044694	278.5189944134079	2.1005586592178815
566047000	1441067158	31.02094357778125	122.66910341178425	0.253072625698324	278.6787709497207	2.1229050279329726
566047000	1441067159	31.02094398073086	122.66910240495707	0.2536312849162011	278.8385474860335	2.1452513966480637
566047000	1441067160	31.020944384287635	122.6691013958193	0.2541899441340782	278.9983240223464	2.167597765363155
566047000	1441067161	31.0209447884249	122.66910038441526	0.2547486033519553	279.15810055865927	2.189944134078246
566047000	1441067162	31.020945193115992	122.66909937078914	0.2553072625698324	279.31787709497206	2.21229050279328
566047000	1441067163	31.020945598334222	122.6690983549852	0.2558659217877095	279.4776536312849	2.2346368715083713
566047000	1441067164	31.020946004052902	122.6690973370477	0.25642458100558657	279.6374301675978	2.2569832402234624
566047000	1441067165	31.020946410245383	122.66909631702092	0.2569832402234637	279.79720670391066	2.2793296089385535
566047000	1441067166	31.02094681688494	122.66909529494903	0.25754189944134076	279.95698324022345	2.3016759776536446
566047000	1441067167	31.02094722394493	122.66909427087637	0.2581005586592179	280.11675977653636	2.324022346368679
566047000	1441067168	31.02094763139865	122.66909324484712	0.25865921787709495	280.2765363128492	2.34636871508377
566047000	1441067169	31.020948039219434	122.66909221690558	0.25921787709497207	280.43631284916205	2.368715083798918
566047000	1441067170	31.0209484473806	122.66909118709597	0.25977653631284914	280.5960893854749	2.391061452513952
566047000	1441067171	31.020948855855448	122.66909015546256	0.26033519553072626	280.75586592178774	2.4134078212290433
566047000	1441067172	31.020949264617325	122.66908912204956	0.2608938547486033	280.9156424581006	2.4357541899441344
566047000	1441067173	31.020949673639546	122.66908808690127	0.26145251396648045	281.07541899441344	2.4581005586592255
566047000	1441067174	31.02095008289543	122.66908705006192	0.2620111731843575	281.2351955307263	2.4804469273743166
566047000	1441067175	31.02095049235829	122.66908601157571	0.26256983240223464	281.39497206703913	2.5027932960894077
566047000	1441067176	31.020950902001434	122.66908497148698	0.26312849162011176	281.554748603352	2.525139664804442
566047000	1441067177	31.020951311798203	122.66908392983996	0.2636871508379888	281.71452513966483	2.547486033519533
566047000	1441067178	31.020951721721925	122.66908288667884	0.2642458100558659	281.8743016759777	2.569832402234681
566047000	1441067179	31.020952131745894	122.66908184204794	0.264804469273743	282.0340782122905	2.5921787709497153
566047000	1441067180	31.02095254184343	122.66908079599145	0.26536312849162014	282.19385474860337	2.6145251396648064
566047000	1441067181	31.020952951987894	122.66907974855364	0.2659217877094972	282.3536312849163	2.6368715083798406
566047000	1441067182	31.020953362152554	122.6690786997788	0.26648044692737427	282.51340782122907	2.6592178770949886
566047000	1441067183	31.020953772310772	122.66907764971113	0.2670391061452514	282.6731843575419	2.6815642458100797
566047000	1441067184	31.020954182435837	122.66907659839491	0.2675977653631285	282.8329608938548	2.703910614525114
566047000	1441067185	31.020954592501095	122.66907554587436	0.2681564245810056	282.99273743016767	2.726256983240205
566047000	1441067186	31.02095500247983	122.66907449219377	0.26871508379888265	283.15251396648046	2.748603351955296
566047000	1441067187	31.020955412345398	122.66907343739736	0.26927374301675977	283.3122905027933	2.7709497206703873
566047000	1441067188	31.020955822071112	122.66907238152939	0.2698324022346369	283.4720670391062	2.7932960893854784
566047000	1441067189	31.02095623163028	122.66907132463409	0.27039106145251396	283.63184357541905	2.8156424581005695
566047000	1441067190	31.020956640996225	122.66907026675572	0.270949720670391	283.79162011173185	2.8379888268156037
566047000	1441067191	31.02095705014227	122.66906920793856	0.27150837988826815	283.9513966480447	2.8603351955307517
566047000	1441067192	31.020957459041746	122.66906814822686	0.27206703910614527	284.1111731843576	2.8826815642458428
566047000	1441067193	31.020957867667946	122.66906708766481	0.27262569832402234	284.27094972067044	2.905027932960877
566047000	1441067194	31.02095827599421	122.66906602629672	0.2731843575418994	284.43072625698323	2.927374301675968
566047000	1441067195	31.020958683993864	122.66906496416682	0.2737430167597765	284.59050279329614	2.9497206703910592
566047000	1441067196	31.0209590916402	122.66906390131933	0.27430167597765365	284.750279329609	2.9720670391061503
566047000	1441067197	31.020959498906585	122.66906283779856	0.2748603351955307	284.91005586592183	2.9944134078212414
566047000	1441067198	31.020959905766286	122.6690617736487	0.2754189944134078	285.0698324022347	3.0167597765362757
566047000	1441067199	31.02096031219266	122.66906070891406	0.2759776536312849	285.2296089385475	3.039106145251367
566047000	1441067200	31.020960718159007	122.66905964363885	0.276536312849162	285.3893854748604	3.0614525139665147
566047000	1441067201	31.020961123638664	122.66905857786732	0.2770949720670391	285.5491620111732	3.083798882681549
566047000	1441067202	31.02096152860494	122.66905751164371	0.27765363128491616	285.70893854748607	3.10614525139664
566047000	1441067203	31.02096193303115	122.6690564450123	0.2782122905027933	285.8687150837989	3.128491620111731
566047000	1441067204	31.020962336890634	122.66905537801735	0.2787709497206704	286.02849162011177	3.1508379888268223
566047000	1441067205	31.02096274015668	122.66905431070307	0.27932960893854747	286.1882681564246	3.1731843575419134
566047000	1441067206	31.02096314280264	122.66905324311374	0.27988826815642454	286.34804469273746	3.1955307262570045
566047000	1441067207	31.02096354480182	122.6690521752936	0.28044692737430166	286.5078212290503	3.2178770949720388
566047000	1441067208	31.020963946127548	122.66905110728686	0.2810055865921788	286.66759776536315	3.24022346368713
566047000	1441067209	31.02096434675313	122.66905003913786	0.28156424581005585	286.82737430167606	3.262569832402278
566047000	1441067210	31.020964746651888	122.66904897089076	0.28212290502793297	286.98715083798885	3.284916201117312
566047000	1441067211	31.020965145797163	122.66904790258987	0.28268156424581004	287.1469273743017	3.307262569832403
566047000	1441067212	31.020965544162248	122.66904683427941	0.28324022346368716	287.3067039106146	3.3296089385474943
566047000	1441067213	31.020965941720476	122.66904576600363	0.2837988826815642	287.46648044692745	3.3519553072625854
566047000	1441067214	31.020966338445184	122.66904469780681	0.28435754189944135	287.62625698324024	3.3743016759776765
566047000	1441067215	31.020966734309653	122.66904362973317	0.2849162011173184	287.7860335195531	3.3966480446927676
566047000	1441067216	31.020967129287232	122.66904256182697	0.28547486033519553	287.945810055866	3.418994413407802
566047000	1441067217	31.020967523351246	122.66904149413246	0.2860335195530726	288.10558659217884	3.441340782122893
566047000	1441067218	31.02096791647498	122.66904042669388	0.2865921787709497	288.26536312849163	3.463687150837984
566047000	1441067219	31.020968308631787	122.6690393595555	0.2871508379888268	288.4251396648045	3.486033519553075
566047000	1441067220	31.020968699794974	122.66903829276156	0.2877094972067039	288.5849162011174	3.5083798882681663
566047000	1441067221	31.020969089937868	122.6690372263563	0.288268156424581	288.7446927374302	3.5307262569832005
566047000	1441067222	31.02096947903378	122.66903616038398	0.2888268156424581	288.904469273743	3.5530726256983485
566047000	1441067223	31.020969867056042	122.66903509488886	0.28938547486033517	289.0642458100559	3.5754189944134396
566047000	1441067224	31.020970253977975	122.66903402991518	0.2899441340782123	289.22402234636877	3.597765363128474
566047000	1441067225	31.020970639772877	122.66903296550716	0.29050279329608936	289.3837988826816	3.620111731843565
566047000	1441067226	31.02097102441409	122.6690319017091	0.2910614525139665	289.54357541899446	3.642458100558656
566047000	1441067227	31.02097140787492	122.66903083856523	0.29162011173184355	289.7033519553073	3.664804469273747
566047000	1441067228	31.020971790128705	122.6690297761198	0.29217877094972067	289.86312849162016	3.6871508379888382
566047000	1441067229	31.020972171148745	122.66902871441705	0.29273743016759773	290.022905027933	3.7094972067039294
566047000	1441067230	31.020972550908365	122.66902765350126	0.29329608938547486	290.18268156424585	3.7318435754189636
566047000	1441067231	31.020972929380893	122.66902659341666	0.2938547486033519	290.3424581005587	3.7541899441341116
566047000	1441067232	31.020973306539645	122.66902553420748	0.29441340782122905	290.50223463687155	3.7765363128492027
566047000	1441067233	31.020973682357955	122.66902447591801	0.2949720670391061	290.6620111731844	3.798882681564237
566047000	1441067234	31.020974056809123	122.66902341859246	0.29553072625698323	290.82178770949724	3.821229050279328
566047000	1441067235	31.020974429866463	122.6690223622751	0.2960893854748603	290.9815642458101	3.843575418994419
566047000	1441067236	31.020974801503325	122.66902130701021	0.2966480446927374	291.14134078212294	3.8659217877095102
566047000	1441067237	31.020975171693006	122.66902025284197	0.2972067039106145	291.30111731843584	3.8882681564246013
566047000	1441067238	31.020975540408838	122.6690191998147	0.2977653631284916	291.46089385474863	3.9106145251396356
566047000	1441067239	31.02097590762413	122.66901814797262	0.2983240223463687	291.6206703910615	3.9329608938547267
566047000	1441067240	31.02097627331221	122.66901709735997	0.2988826815642458	291.7804469273744	3.9553072625698746
566047000	1441067241	31.020976637446395	122.669016048021	0.2994413407821229	291.94022346368723	3.977653631284909
566047000	1441067242	31.020976999999995	122.669015	0.3	292.1	4.0
566047000	1441067243	31.020977360950603	122.66901395333925	0.29889502762430936	291.96298342541445	4.049723756906076
566047000	1441067244	31.020977720292795	122.66901290807331	0.2977900552486188	291.8259668508288	4.0994475138121516
566047000	1441067245	31.020978078025408	122.66901186423486	0.29668508287292816	291.68895027624313	4.149171270718227
566047000	1441067246	31.020978434147278	122.6690108218565	0.29558011049723754	291.5519337016575	4.19889502762436
566047000	1441067247	31.02097878865723	122.66900978097088	0.29447513812154696	291.4149171270719	4.248618784530379
566047000	1441067248	31.02097914155411	122.66900874161067	0.29337016574585634	291.27790055248624	4.298342541436455
566047000	1441067249	31.020979492836766	122.66900770380848	0.2922651933701657	291.14088397790056	4.348066298342587
566047000	1441067250	31.020979842504012	122.66900666759692	0.29116022099447514	291.003867403315	4.397790055248606
566047000	1441067251	31.020980190554706	122.66900563300868	0.2900552486187845	290.86685082872935	4.447513812154682
566047000	1441067252	31.020980536987665	122.66900460007638	0.2889502762430939	290.7298342541437	4.497237569060815
566047000	1441067253	31.020980881801744	122.66900356883266	0.2878453038674033	290.59281767955804	4.5469613259668336
566047000	1441067254	31.020981224995754	122.66900253931017	0.2867403314917127	290.4558011049724	4.596685082872966
566047000	1441067255	31.02098156656855	122.66900151154151	0.2856353591160221	290.3187845303868	4.646408839778985
566047000	1441067256	31.020981906518983	122.66900048555935	0.2845303867403315	290.18176795580115	4.696132596685061
566047000	1441067257	31.02098224484586	122.66899946139634	0.28342541436464086	290.0447513812155	4.7458563535911935
566047000	1441067258	31.020982581548036	122.66899843908507	0.2823204419889503	289.9077348066299	4.7955801104972124
566047000	1441067259	31.020982916624327	122.66899741865825	0.28121546961325966	289.77071823204426	4.845303867403288
566047000	1441067260	31.020983250073602	122.66899640014846	0.28011049723756903	289.63370165745863	4.895027624309421
566047000	1441067261	31.020983581894665	122.66899538358835	0.27900552486187846	289.496685082873	4.94475138121544
566047000	1441067262	31.02098391208638	122.66899436901058	0.27790055248618784	289.3596685082873	4.994475138121572
566047000	1441067263	31.020984240647543	122.66899335644776	0.2767955801104972	289.2226519337017	5.044198895027648
566047000	1441067264	31.020984567577038	122.66899234593254	0.27569060773480664	289.08563535911605	5.093922651933667
566047000	1441067265	31.02098489287368	122.66899133749757	0.274585635359116	288.9486187845304	5.1436464088398
566047000	1441067266	31.020985216536303	122.6689903311755	0.2734806629834254	288.8116022099448	5.1933701657458755
566047000	1441067267	31.02098553856374	122.66898932699891	0.2723756906077348	288.67458563535916	5.243093922651951
566047000	1441067268	31.02098585895484	122.6689883250005	0.2712707182320442	288.53756906077354	5.292817679558027
566047000	1441067269	31.020986177708433	122.66898732521288	0.27016574585635356	288.4005524861879	5.342541436464103
566047000	1441067270	31.020986494823354	122.66898632766869	0.269060773480663	288.2635359116023	5.392265193370179
566047000	1441067271	31.02098681029844	122.6689853324006	0.26795580110497236	288.1265193370166	5.441988950276254
566047000	1441067272	31.020987124132528	122.6689843394412	0.2668508287292818	287.98950276243096	5.49171270718233
566047000	1441067273	31.020987436324457	122.66898334882316	0.26574585635359116	287.85248618784533	5.541436464088406
566047000	1441067274	31.020987746873068	122.66898236057911	0.26464088397790053	287.71546961325976	5.591160220994482
566047000	1441067275	31.020988055777178	122.6689813747417	0.26353591160220996	287.57845303867407	5.6408839779005575
566047000	1441067276	31.02098836303564	122.66898039134352	0.26243093922651933	287.44143646408844	5.690607734806633
566047000	1441067277	31.0209886686473	122.6689794104173	0.2613259668508287	287.3044198895028	5.740331491712709
566047000	1441067278	31.02098897261097	122.66897843199558	0.26022099447513813	287.1674033149172	5.790055248618785
566047000	1441067279	31.02098927492549	122.66897745611107	0.2591160220994475	287.0303867403315	5.839779005524861
566047000	1441067280	31.020989575589716	122.66897648279637	0.2580110497237569	286.89337016574586	5.889502762430936
566047000	1441067281	31.020989874602453	122.66897551208413	0.2569060773480663	286.7563535911603	5.939226519337012
566047000	1441067282	31.020990171962573	122.668974544007	0.2558011049723757	286.61933701657466	5.988950276243088
566047000	1441067283	31.020990467668895	122.66897357859759	0.25469613259668505	286.482320441989	6.038674033149221
566047000	1441067284	31.020990761720252	122.66897261588858	0.2535911602209945	286.34530386740335	6.0883977900552395
566047000	1441067285	31.020991054115502	122.66897165591257	0.25248618784530386	286.2082872928177	6.138121546961315
566047000	1441067286	31.02099134485344	122.66897069870222	0.25138121546961323	286.0712707182321	6.187845303867391
566047000	1441067287	31.020991633932947	122.66896974429015	0.25027624309392266	285.93425414364646	6.237569060773467
566047000	1441067288	31.020991921352834	122.66896879270902	0.24917127071823203	285.79723756906077	6.2872928176795995
566047000	1441067289	31.020992207111934	122.66896784399147	0.24806629834254143	285.6602209944752	6.337016574585618
566047000	1441067290	31.02099249120911	122.66896689817013	0.24696132596685083	285.52320441988957	6.386740331491694
566047000	1441067291	31.020992773643155	122.66896595527763	0.2458563535911602	285.38618784530394	6.436464088397827
566047000	1441067292	31.02099305441294	122.66896501534661	0.2447513812154696	285.24917127071825	6.486187845303846
566047000	1441067293	31.020993333517307	122.66896407840973	0.243646408839779	285.1121546961326	6.5359116022099215
566047000	1441067294	31.02099361095507	122.6689631444996	0.24254143646408838	284.975138121547	6.585635359116054
566047000	1441067295	31.02099388672507	122.66896221364887	0.24143646408839778	284.83812154696136	6.635359116022073
566047000	1441067296	31.020994160826163	122.6689612858902	0.24033149171270718	284.70110497237573	6.685082872928206
566047000	1441067297	31.020994433257155	122.6689603612562	0.23922651933701658	284.5640883977901	6.7348066298342815
566047000	1441067298	31.020994704016896	122.66895943977953	0.23812154696132598	284.42707182320447	6.7845303867403
566047000	1441067299	31.020994973104234	122.66895852149278	0.23701657458563535	284.29005524861884	6.834254143646433
566047000	1441067300	31.020995240517987	122.66895760642868	0.23591160220994475	284.1530386740332	6.883977900552509
566047000	1441067301	31.020995506256995	122.66895669461978	0.23480662983425415	284.0160220994475	6.933701657458528
566047000	1441067302	31.0209957703201	122.66895578609876	0.23370165745856353	283.8790055248619	6.98342541436466
566047000	1441067303	31.020996032706144	122.66895488089824	0.23259668508287293	283.74198895027627	7.033149171270736
566047000	1441067304	31.020996293413955	122.6689539790509	0.23149171270718233	283.6049723756907	7.082872928176812
566047000	1441067305	31.020996552442373	122.66895308058932	0.2303867403314917	283.467955801105	7.132596685082888
566047000	1441067306	31.020996809790226	122.66895218554619	0.2292817679558011	283.3309392265194	7.182320441988907
566047000	1441067307	31.020997065456363	122.6689512939541	0.2281767955801105	283.19392265193375	7.232044198895039
566047000	1441067308	31.020997319439623	122.66895040584575	0.22707182320441988	283.0569060773481	7.281767955801115
566047000	1441067309	31.020997571738814	122.66894952125372	0.22596685082872928	282.91988950276243	7.331491712707191
566047000	1441067310	31.020997822352808	122.66894864021066	0.22486187845303868	282.7828729281768	7.381215469613267
566047000	1441067311	31.020998071280424	122.66894776274927	0.22375690607734805	282.64585635359117	7.430939226519342
566047000	1441067312	31.020998318520498	122.6689468889021	0.22265193370165745	282.5088397790056	7.480662983425418
566047000	1441067313	31.020998564071864	122.66894601870185	0.22154696132596685	282.37182320441997	7.530386740331494
566047000	1441067314	31.020998807933367	122.66894515218112	0.22044198895027622	282.2348066298343	7.58011049723757
566047000	1441067315	31.02099905010385	122.66894428937256	0.21933701657458565	282.09779005524865	7.6298342541436455
566047000	1441067316	31.020999290582115	122.66894343030884	0.21823204419889503	281.960773480663	7.679558011049721
566047000	1441067317	31.020999529367046	122.66894257502256	0.2171270718232044	281.8237569060774	7.729281767955854
566047000	1441067318	31.02099976645745	122.66894172354638	0.21602209944751383	281.6867403314917	7.779005524861873
566047000	1441067319	31.021000001852165	122.66894087591291	0.2149171270718232	281.54972375690613	7.828729281767949
566047000	1441067320	31.02100023555003	122.66894003215484	0.2138121546961326	281.4127071823205	7.878453038674024
566047000	1441067321	31.0210004675499	122.66893919230476	0.212707182320442	281.2756906077349	7.9281767955801
566047000	1441067322	31.02100069785058	122.66893835639533	0.21160220994475137	281.1386740331492	7.977900552486233
566047000	1441067323	31.021000926450924	122.6689375244592	0.21049723756906077	281.00165745856356	8.027624309392252
566047000	1441067324	31.02100115334977	122.66893669652897	0.20939226519337018	280.8646408839779	8.077348066298327
566047000	1441067325	31.02100137854594	122.66893587263733	0.20828729281767955	280.7276243093923	8.12707182320446
566047000	1441067326	31.021001602038297	122.66893505281686	0.20718232044198895	280.59060773480667	8.176795580110479
566047000	1441067327	31.02100182382565	122.66893423710026	0.20607734806629835	280.45359116022104	8.226519337016555
566047000	1441067328	31.021002043906854	122.66893342552011	0.20497237569060772	280.3165745856354	8.276243093922687
566047000	1441067329	31.021002262280735	122.6689326181091	0.20386740331491712	280.1795580110498	8.325966850828706
566047000	1441067330	31.021002478946127	122.66893181489984	0.20276243093922652	280.04254143646415	8.375690607734839
566047000	1441067331	31.021002693901885	122.66893101592498	0.2016574585635359	279.90552486187846	8.425414364640915
566047000	1441067332	31.02100290714683	122.66893022121714	0.20055248618784532	279.76850828729283	8.475138121546934
566047000	1441067333	31.02100311867979	122.668929430809	0.1994475138121547	279.6314917127072	8.524861878453066
566047000	1441067334	31.021003328499635	122.66892864473316	0.19834254143646407	279.4944751381216	8.574585635359142
566047000	1441067335	31.021003536605164	122.66892786302225	0.1972375690607735	279.35745856353594	8.624309392265161
566047000	1441067336	31.021003742995227	122.66892708570893	0.19613259668508287	279.2204419889503	8.674033149171294
566047000	1441067337	31.021003947668664	122.66892631282587	0.19502762430939227	279.0834254143647	8.72375690607737
566047000	1441067338	31.021004150624314	122.66892554440565	0.19392265193370167	278.94640883977905	8.773480662983445
566047000	1441067339	31.021004351861	122.66892478048094	0.19281767955801105	278.80939226519337	8.823204419889521
566047000	1441067340	31.02100455137758	122.66892402108438	0.19171270718232045	278.67237569060774	8.87292817679554
566047000	1441067341	31.021004749172867	122.6689232662486	0.19060773480662985	278.5353591160221	8.922651933701673
566047000	1441067342	31.021004945245718	122.66892251600623	0.18950276243093922	278.3983425414365	8.972375690607748
566047000	1441067343	31.021005139594955	122.66892177038994	0.18839779005524862	278.2613259668509	9.022099447513824
566047000	1441067344	31.02100533221941	122.66892102943233	0.18729281767955802	278.1243093922652	9.0718232044199
566047000	1441067345	31.02100552311795	122.66892029316605	0.1861878453038674	277.9872928176796	9.121546961325976
566047000	1441067346	31.021005712289384	122.66891956162377	0.1850828729281768	277.85027624309396	9.171270718232051
566047000	1441067347	31.02100589973255	122.6689188348381	0.1839779005524862	277.71325966850833	9.220994475138127
566047000	1441067348	31.021006085446288	122.66891811284168	0.18287292817679557	277.57624309392264	9.270718232044203
566047000	1441067349	31.02100626942945	122.66891739566714	0.18176795580110497	277.439226519337	9.320441988950279
566047000	1441067350	31.021006451680837	122.66891668334712	0.18066298342541437	277.30220994475144	9.370165745856355
566047000	1441067351	31.021006632199317	122.66891597591432	0.17955801104972374	277.1651933701658	9.41988950276243
566047000	1441067352	31.021006810983728	122.66891527340128	0.17845303867403317	277.0281767955801	9.469613259668506
566047000	1441067353	31.021006988032873	122.6689145758407	0.17734806629834254	276.8911602209945	9.519337016574582
566047000	1441067354	31.021007163345622	122.6689138832652	0.17624309392265194	276.75414364640886	9.569060773480658
566047000	1441067355	31.021007336920803	122.66891319570742	0.17513812154696135	276.61712707182323	9.618784530386733
566047000	1441067356	31.021007508757243	122.66891251320003	0.17403314917127072	276.4801104972376	9.66850828729281
566047000	1441067357	31.021007678853792	122.66891183577562	0.17292817679558012	276.3430939226519	9.718232044198885
566047000	1441067358	31.021007847209265	122.66891116346684	0.17182320441988952	276.20607734806634	9.76795580110496
566047000	1441067359	31.021008013822538	122.66891049630637	0.1707182320441989	276.0690607734807	9.817679558011093
566047000	1441067360	31.021008178692398	122.66890983432678	0.1696132596685083	275.9320441988951	9.867403314917112
566047000	1441067361	31.021008341817723	122.66890917756076	0.1685082872928177	275.7950276243094	9.917127071823188
566047000	1441067362	31.021008503197326	122.66890852604095	0.16740331491712707	275.65801104972377	9.96685082872932
566047000	1441067363	31.021008662830045	122.66890787979996	0.16629834254143647	275.52099447513814	10.01657458563534
566047000	1441067364	31.021008820714727	122.66890723887045	0.16519337016574587	275.3839779005525	10.066298342541472
566047000	1441067365	31.02100897685019	122.66890660328505	0.16408839779005524	275.2469613259669	10.116022099447548
566047000	1441067366	31.021009131235296	122.66890597307638	0.16298342541436464	275.10994475138125	10.165745856353567
566047000	1441067367	31.02100928386886	122.66890534827712	0.16187845303867404	274.9729281767956	10.2154696132597
566047000	1441067368	31.021009434749747	122.66890472891987	0.16077348066298344	274.83591160221	10.265193370165775
566047000	1441067369	31.021009583876754	122.6689041150373	0.15966850828729282	274.69889502762436	10.314917127071794
566047000	1441067370	31.02100973124875	122.66890350666202	0.15856353591160222	274.5618784530387	10.364640883977927
566047000	1441067371	31.021009876864554	122.66890290382669	0.15745856353591162	274.42486187845304	10.414364640883946
566047000	1441067372	31.021010020722997	122.66890230656396	0.156353591160221	274.2878453038674	10.464088397790078
566047000	1441067373	31.02101016282293	122.66890171490641	0.1552486187845304	274.1508287292818	10.513812154696154
566047000	1441067374	31.02101030316318	122.66890112888674	0.1541436464088398	274.01381215469615	10.563535911602173
566047000	1441067375	31.02101044174261	122.66890054853758	0.1530386740331492	273.8767955801105	10.613259668508306
566047000	1441067376	31.021010578560013	122.66889997389154	0.15193370165745856	273.7397790055249	10.662983425414382
566047000	1441067377	31.021010713614263	122.66889940498127	0.15082872928176796	273.60276243093926	10.7127071823204
566047000	1441067378	31.021010846904172	122.66889884183941	0.14972375690607737	273.4657458563536	10.762430939226533
566047000	1441067379	31.02101097842859	122.66889828449862	0.14861878453038674	273.32872928176795	10.812154696132609
566047000	1441067380	31.02101110818635	122.66889773299151	0.14751381215469614	273.1917127071823	10.861878453038685
566047000	1441067381	31.02101123617628	122.66889718735075	0.14640883977900554	273.05469613259675	10.91160220994476
566047000	1441067382	31.02101136239723	122.66889664760893	0.1453038674033149	272.9176795580111	10.961325966850836
566047000	1441067383	31.02101148684803	122.66889611379874	0.1441988950276243	272.78066298342543	11.011049723756912
566047000	1441067384	31.021011609527513	122.66889558595278	0.1430939226519337	272.6436464088398	11.060773480662988
566047000	1441067385	31.021011730434523	122.66889506410371	0.14198895027624311	272.50662983425417	11.110497237569064
566047000	1441067386	31.02101184956789	122.66889454828414	0.1408839779005525	272.36961325966854	11.16022099447514
566047000	1441067387	31.021011966926455	122.66889403852676	0.1397790055248619	272.23259668508285	11.209944751381215
566047000	1441067388	31.02101208250905	122.66889353486417	0.1386740331491713	272.0955801104973	11.259668508287291
566047000	1441067389	31.021012196314512	122.66889303732903	0.13756906077348066	271.95856353591165	11.309392265193367
566047000	1441067390	31.021012308341696	122.66889254595394	0.13646408839779006	271.821546961326	11.359116022099442
566047000	1441067391	31.021012418589404	122.6688920607716	0.13535911602209946	271.68453038674033	11.408839779005518
566047000	1441067392	31.021012527056495	122.66889158181459	0.13425414364640884	271.5475138121547	11.458563535911594
566047000	1441067393	31.021012633741805	122.66889110911559	0.13314917127071824	271.4104972375691	11.508287292817727
566047000	1441067394	31.021012738644167	122.6688906427072	0.13204419889502764	271.27348066298345	11.558011049723746
566047000	1441067395	31.021012841762413	122.66889018262209	0.13093922651933704	271.1364640883978	11.607734806629821
566047000	1441067396	31.02101294309539	122.66888972889289	0.1298342541436464	270.9994475138122	11.657458563535954
566047000	1441067397	31.021013042641915	122.66888928155225	0.1287292817679558	270.86243093922656	11.707182320441973
566047000	1441067398	31.02101314040085	122.6688888406328	0.1276243093922652	270.7254143646409	11.756906077348049
566047000	1441067399	31.021013236371015	122.66888840616714	0.12651933701657458	270.5883977900553	11.806629834254181
566047000	1441067400	31.021013330551252	122.668887978188	0.12541436464088399	270.4513812154696	11.8563535911602
566047000	1441067401	31.021013422940406	122.66888755672791	0.12430939226519339	270.314364640884	11.906077348066333
566047000	1441067402	31.021013513537284	122.6688871418196	0.12320441988950276	270.17734806629835	11.955801104972352
566047000	1441067403	31.021013602340744	122.66888673349563	0.12209944751381216	270.0403314917127	12.005524861878428
566047000	1441067404	31.021013689349626	122.6688863317887	0.12099447513812156	269.9033149171271	12.05524861878456
566047000	1441067405	31.021013774562775	122.66888593673144	0.11988950276243096	269.76629834254146	12.10497237569058
566047000	1441067406	31.021013857978996	122.66888554835646	0.11878453038674033	269.62928176795583	12.154696132596712
566047000	1441067407	31.02101393959714	122.6688851666964	0.11767955801104973	269.4922651933702	12.204419889502788
566047000	1441067408	31.021014019416057	122.66888479178394	0.11657458563535913	269.3552486187846	12.254143646408806
566047000	1441067409	31.02101409743457	122.66888442365168	0.11546961325966851	269.2182320441989	12.303867403314939
566047000	1441067410	31.021014173651512	122.66888406233227	0.11436464088397791	269.08121546961326	12.353591160221015
566047000	1441067411	31.02101424806573	122.66888370785836	0.11325966850828731	268.9441988950276	12.403314917127034
566047000	1441067412	31.021014320676056	122.66888336026258	0.11215469613259671	268.80718232044205	12.453038674033166
566047000	1441067413	31.02101439148131	122.66888301957755	0.11104972375690608	268.67016574585637	12.502762430939242
566047000	1441067414	31.021014460480362	122.66888268583594	0.10994475138121548	268.53314917127074	12.552486187845318
566047000	1441067415	31.02101452767203	122.66888235907035	0.10883977900552488	268.3961325966851	12.602209944751394
566047000	1441067416	31.021014593055163	122.66888203931347	0.10773480662983426	268.2591160220995	12.65193370165747
566047000	1441067417	31.021014656628573	122.6688817265979	0.10662983425414366	268.1220994475138	12.701657458563545
566047000	1441067418	31.021014718391122	122.6688814209563	0.10552486187845306	267.98508287292816	12.751381215469621
566047000	1441067419	31.021014778341613	122.66888112242128	0.10441988950276243	267.8480662983426	12.801104972375697
566047000	1441067420	31.021014836478916	122.6688808310255	0.10331491712707183	267.71104972375696	12.850828729281773
566047000	1441067421	31.02101489280186	122.66888054680163	0.10220994475138123	267.5740331491713	12.900552486187848
566047000	1441067422	31.02101494730927	122.66888026978224	0.10110497237569063	267.43701657458564	12.950276243093924
566047000	1441067423	31.02101499999999	122.66888	0.1	267.3	13.0
566047000	1441067424	31.02101505087489	122.66887973747491	0.10055555555555556	267.3758333333334	12.98888888888888
566047000	1441067425	31.021015099943032	122.66887948217621	0.10111111111111111	267.45166666666665	12.97777777777776
566047000	1441067426	31.02101514721546	122.66887923406055	0.10166666666666667	267.52750000000003	12.96666666666664
566047000	1441067427	31.0210151927033	122.6688789930846	0.10222222222222223	267.60333333333335	12.95555555555552
566047000	1441067428	31.021015236417572	122.66887875920493	0.10277777777777779	267.67916666666673	12.9444444444444
566047000	1441067429	31.0210152783694	122.66887853237819	0.10333333333333333	267.755	12.933333333333337
566047000	1441067430	31.021015318569862	122.66887831256099	0.10388888888888889	267.8308333333334	12.922222222222217
566047000	1441067431	31.02101535703002	122.66887809971	0.10444444444444445	267.9066666666667	12.911111111111154
566047000	1441067432	31.02101539376097	122.66887789378181	0.10500000000000001	267.9825	12.900000000000034
566047000	1441067433	31.02101542877376	122.66887769473303	0.10555555555555556	268.05833333333334	12.888888888888914
566047000	1441067434	31.021015462079504	122.66887750252035	0.10611111111111111	268.1341666666667	12.877777777777794
566047000	1441067435	31.021015493689276	122.66887731710032	0.10666666666666667	268.21000000000004	12.866666666666674
566047000	1441067436	31.021015523614142	122.66887713842964	0.10722222222222223	268.28583333333336	12.855555555555554
566047000	1441067437	31.021015551865197	122.66887696646491	0.10777777777777778	268.3616666666667	12.844444444444434
566047000	1441067438	31.021015578453515	122.66887680116272	0.10833333333333334	268.43750000000006	12.833333333333314
566047000	1441067439	31.02101560339017	122.66887664247977	0.1088888888888889	268.5133333333333	12.822222222222251
566047000	1441067440	31.021015626686243	122.66887649037261	0.10944444444444446	268.5891666666667	12.811111111111131
566047000	1441067441	31.02101564835281	122.66887634479791	0.11	268.665	12.800000000000011
566047000	1441067442	31.021015668400967	122.66887620571231	0.11055555555555556	268.74083333333334	12.788888888888891
566047000	1441067443	31.021015686841793	122.6688760730724	0.11111111111111112	268.81666666666666	12.777777777777771
566047000	1441067444	31.021015703686327	122.66887594683483	0.11166666666666668	268.89250000000004	12.766666666666652
566047000	1441067445	31.02101571894571	122.66887582695621	0.11222222222222222	268.96833333333336	12.755555555555532
566047000	1441067446	31.021015732630993	122.66887571339318	0.11277777777777778	269.0441666666667	12.744444444444412
566047000	1441067447	31.02101574475323	122.66887560610239	0.11333333333333334	269.12	12.733333333333292
566047000	1441067448	31.021015755323543	122.66887550504042	0.1138888888888889	269.1958333333334	12.722222222222229
566047000	1441067449	31.021015764352978	122.66887541016393	0.11444444444444445	269.27166666666665	12.711111111111165
566047000	1441067450	31.02101577185265	122.66887532142954	0.115	269.3475	12.700000000000045
566047000	1441067451	31.021015777833608	122.66887523879386	0.11555555555555556	269.42333333333335	12.688888888888926
566047000	1441067452	31.021015782306943	122.66887516221354	0.11611111111111111	269.49916666666667	12.677777777777806
566047000	1441067453	31.021015785283737	122.66887509164519	0.11666666666666667	269.575	12.666666666666686
566047000	1441067454	31.021015786775067	122.66887502704546	0.11722222222222223	269.65083333333337	12.655555555555566
566047000	1441067455	31.02101578679201	122.66887496837094	0.11777777777777779	269.7266666666667	12.644444444444446
566047000	1441067456	31.02101578534565	122.66887491557831	0.11833333333333335	269.8025	12.633333333333326
566047000	1441067457	31.021015782447073	122.66887486862414	0.11888888888888889	269.87833333333333	12.622222222222206
566047000	1441067458	31.021015778107337	122.66887482746512	0.11944444444444445	269.9541666666667	12.611111111111086
566047000	1441067459	31.021015772337538	122.6688747920578	0.12000000000000001	270.03	12.600000000000023
566047000	1441067460	31.021015765148768	122.66887476235888	0.12055555555555555	270.10583333333335	12.588888888888903
566047000	1441067461	31.02101575655207	122.66887473832493	0.12111111111111111	270.1816666666667	12.577777777777783
566047000	1441067462	31.021015746558557	122.66887471991262	0.12166666666666667	270.2575	12.566666666666663
566047000	1441067463	31.0210157351793	122.66887470707856	0.12222222222222223	270.3333333333333	12.555555555555543
566047000	1441067464	31.021015722425375	122.66887469977938	0.12277777777777779	270.4091666666667	12.544444444444423
566047000	1441067465	31.021015708307864	122.66887469797169	0.12333333333333334	270.485	12.53333333333336
566047000	1441067466	31.021015692837825	122.66887470161215	0.1238888888888889	270.56083333333333	12.52222222222224
566047000	1441067467	31.02101567602638	122.66887471065733	0.12444444444444445	270.63666666666666	12.51111111111112
566047000	1441067468	31.02101565788458	122.66887472506393	0.125	270.71250000000003	12.5
566047000	1441067469	31.021015638423503	122.66887474478854	0.12555555555555556	270.78833333333336	12.48888888888888
566047000	1441067470	31.02101561765425	122.66887476978779	0.12611111111111112	270.8641666666667	12.477777777777817
566047000	1441067471	31.021015595587876	122.6688748000183	0.12666666666666668	270.94000000000005	12.466666666666697
566047000	1441067472	31.021015572235484	122.66887483543671	0.12722222222222224	271.0158333333334	12.455555555555577
566047000	1441067473	31.021015547608133	122.66887487599962	0.12777777777777777	271.0916666666667	12.444444444444457
566047000	1441067474	31.021015521716905	122.66887492166371	0.12833333333333333	271.1675	12.433333333333337
566047000	1441067475	31.021015494572886	122.66887497238554	0.1288888888888889	271.2433333333334	12.422222222222217
566047000	1441067476	31.021015466187173	122.6688750281218	0.12944444444444445	271.31916666666666	12.411111111111097
566047000	1441067477	31.02101543657082	122.66887508882908	0.13	271.39500000000004	12.399999999999977
566047000	1441067478	31.021015405734904	122.66887515446403	0.13055555555555556	271.47083333333336	12.388888888888857
566047000	1441067479	31.021015373690524	122.66887522498324	0.13111111111111112	271.5466666666667	12.377777777777737
566047000	1441067480	31.02101534044876	122.66887530034337	0.13166666666666668	271.6225	12.366666666666674
566047000	1441067481	31.021015306020672	122.66887538050104	0.13222222222222224	271.6983333333334	12.355555555555554
566047000	1441067482	31.021015270417358	122.66887546541287	0.13277777777777777	271.7741666666667	12.344444444444434
566047000	1441067483	31.021015233649873	122.6688755550355	0.13333333333333333	271.85	12.333333333333371
566047000	1441067484	31.021015195729333	122.66887564932554	0.1338888888888889	271.92583333333334	12.322222222222251
566047000	1441067485	31.02101515666679	122.66887574823964	0.13444444444444445	272.0016666666667	12.311111111111131
566047000	1441067486	31.02101511647333	122.66887585173441	0.135	272.0775	12.300000000000011
566047000	1441067487	31.02101507516004	122.66887595976648	0.13555555555555557	272.15333333333336	12.288888888888891
566047000	1441067488	31.02101503273799	122.66887607229246	0.13611111111111113	272.2291666666667	12.277777777777771
566047000	1441067489	31.021014989218266	122.66887618926901	0.13666666666666666	272.305	12.266666666666652
566047000	1441067490	31.02101494461194	122.66887631065275	0.13722222222222222	272.3808333333333	12.255555555555588
566047000	1441067491	31.021014898930105	122.66887643640028	0.13777777777777778	272.4566666666667	12.244444444444468
566047000	1441067492	31.02101485218382	122.66887656646826	0.13833333333333334	272.5325	12.233333333333348
566047000	1441067493	31.021014804384194	122.6688767008133	0.1388888888888889	272.60833333333335	12.222222222222229
566047000	1441067494	31.021014755542286	122.66887683939203	0.13944444444444445	272.68416666666667	12.211111111111109
566047000	1441067495	31.021014705669185	122.66887698216107	0.14	272.76000000000005	12.199999999999989
566047000	1441067496	31.02101465477595	122.66887712907705	0.14055555555555554	272.8358333333333	12.188888888888869
566047000	1441067497	31.021014602873688	122.66887728009664	0.14111111111111113	272.9116666666667	12.177777777777749
566047000	1441067498	31.02101454997345	122.66887743517638	0.14166666666666666	272.9875	12.166666666666629
566047000	1441067499	31.021014496086355	122.66887759427297	0.14222222222222222	273.0633333333334	12.155555555555566
566047000	1441067500	31.021014441223453	122.66887775734301	0.14277777777777778	273.13916666666665	12.144444444444446
566047000	1441067501	31.021014385395826	122.66887792434312	0.14333333333333334	273.21500000000003	12.133333333333383
566047000	1441067502	31.021014328614566	122.66887809522994	0.1438888888888889	273.29083333333335	12.122222222222263
566047000	1441067503	31.021014270890735	122.6688782699601	0.14444444444444446	273.3666666666667	12.111111111111143
566047000	1441067504	31.021014212235425	122.66887844849023	0.14500000000000002	273.4425	12.100000000000023
566047000	1441067505	31.021014152659717	122.66887863077693	0.14555555555555555	273.5183333333334	12.088888888888903
566047000	1441067506	31.02101409217469	122.66887881677687	0.1461111111111111	273.5941666666667	12.077777777777783
566047000	1441067507	31.021014030791402	122.66887900644664	0.14666666666666667	273.67	12.066666666666663
566047000	1441067508	31.02101396852097	122.66887919974288	0.14722222222222223	273.74583333333334	12.055555555555543
566047000	1441067509	31.021013905374453	122.66887939662222	0.14777777777777779	273.8216666666667	12.044444444444423
566047000	1441067510	31.021013841362933	122.66887959704128	0.14833333333333334	273.8975	12.033333333333303
566047000	1441067511	31.021013776497465	122.66887980095669	0.1488888888888889	273.97333333333336	12.02222222222224
566047000	1441067512	31.021013710789184	122.66888000832506	0.14944444444444444	274.0491666666667	12.01111111111112
566047000	1441067513	31.02101364424913	122.66888021910307	0.15000000000000002	274.125	12.0
566047000	1441067514	31.02101357688838	122.6688804332473	0.15055555555555555	274.2008333333334	11.98888888888888
566047000	1441067515	31.02101350871804	122.66888065071439	0.1511111111111111	274.2766666666667	11.97777777777776
566047000	1441067516	31.02101343974916	122.66888087146094	0.15166666666666667	274.3525	11.96666666666664
566047000	1441067517	31.021013369992847	122.66888109544364	0.15222222222222223	274.42833333333334	11.955555555555577
566047000	1441067518	31.021013299460154	122.66888132261906	0.1527777777777778	274.5041666666667	11.944444444444457
566047000	1441067519	31.021013228162186	122.66888155294386	0.15333333333333332	274.58000000000004	11.933333333333337
566047000	1441067520	31.02101315611001	122.66888178637464	0.1538888888888889	274.65583333333336	11.922222222222217
566047000	1441067521	31.02101308331471	122.66888202286808	0.15444444444444444	274.7316666666667	11.911111111111154
566047000	1441067522	31.021013009787332	122.66888226238073	0.155	274.80750000000006	11.900000000000034
566047000	1441067523	31.021012935539027	122.66888250486927	0.15555555555555556	274.8833333333333	11.888888888888914
566047000	1441067524	31.021012860580807	122.66888275029031	0.15611111111111112	274.9591666666667	11.877777777777794
566047000	1441067525	31.021012784923794	122.66888299860047	0.15666666666666668	275.035	11.866666666666674
566047000	1441067526	31.021012708579033	122.6688832497564	0.15722222222222224	275.1108333333334	11.855555555555554
566047000	1441067527	31.021012631557632	122.66888350371474	0.1577777777777778	275.18666666666667	11.844444444444434
566047000	1441067528	31.02101255387067	122.66888376043207	0.15833333333333333	275.26250000000005	11.833333333333314
566047000	1441067529	31.021012475529194	122.66888401986502	0.15888888888888889	275.33833333333337	11.822222222222194
566047000	1441067530	31.021012396544343	122.66888428197026	0.15944444444444444	275.4141666666667	11.811111111111074
566047000	1441067531	31.021012316927138	122.66888454670436	0.16	275.49	11.799999999999955
566047000	1441067532	31.021012236688676	122.66888481402404	0.16055555555555556	275.5658333333334	11.788888888888891
566047000	1441067533	31.021012155840047	122.6688850838858	0.16111111111111112	275.64166666666665	11.777777777777771
566047000	1441067534	31.021012074392328	122.66888535624639	0.16166666666666668	275.71750000000003	11.766666666666652
566047000	1441067535	31.021011992356616	122.66888563106235	0.1622222222222222	275.79333333333335	11.755555555555588
566047000	1441067536	31.02101190974394	122.66888590829036	0.1627777777777778	275.86916666666673	11.744444444444468
566047000	1441067537	31.021011826565427	122.668886187887	0.16333333333333333	275.945	11.733333333333348
566047000	1441067538	31.021011742832126	122.66888646980894	0.1638888888888889	276.02083333333337	11.722222222222229
566047000	1441067539	31.021011658555146	122.6688867540128	0.16444444444444445	276.0966666666667	11.711111111111109
566047000	1441067540	31.02101157374555	122.66888704045519	0.165	276.1725	11.699999999999989
566047000	1441067541	31.021011488414413	122.66888732909274	0.16555555555555557	276.24833333333333	11.688888888888869
566047000	1441067542	31.02101140257284	122.66888761988207	0.1661111111111111	276.3241666666667	11.677777777777806
566047000	1441067543	31.021011316231867	122.66888791277984	0.16666666666666669	276.40000000000003	11.666666666666686
566047000	1441067544	31.021011229402614	122.66888820774263	0.16722222222222222	276.47583333333336	11.655555555555566
566047000	1441067545	31.021011142096135	122.66888850472712	0.1677777777777778	276.5516666666667	11.644444444444446
566047000	1441067546	31.021011054323523	122.6688888036899	0.16833333333333333	276.62750000000005	11.633333333333326
566047000	1441067547	31.021010966095854	122.66888910458759	0.1688888888888889	276.7033333333333	11.622222222222206
566047000	1441067548	31.02101087742421	122.66888940737685	0.16944444444444445	276.7791666666667	11.611111111111086
566047000	1441067549	31.02101078831967	122.6688897120143	0.17	276.855	11.599999999999966
566047000	1441067550	31.021010698793297	122.66889001845655	0.17055555555555557	276.93083333333334	11.588888888888846
566047000	1441067551	31.021010608856205	122.66889032666023	0.1711111111111111	277.00666666666666	11.577777777777783
566047000	1441067552	31.021010518519454	122.66889063658198	0.1716666666666667	277.08250000000004	11.56666666666672
566047000	1441067553	31.02101042779411	122.6688909481784	0.17222222222222222	277.15833333333336	11.5555555555556
566047000	1441067554	31.021010336691276	122.66889126140617	0.17277777777777778	277.2341666666667	11.54444444444448
566047000	1441067555	31.021010245222023	122.66889157622185	0.17333333333333334	277.31	11.53333333333336
566047000	1441067556	31.02101015339743	122.66889189258214	0.1738888888888889	277.3858333333334	11.52222222222224
566047000	1441067557	31.021010061228576	122.66889221044359	0.17444444444444446	277.4616666666667	11.51111111111112
566047000	1441067558	31.02100996872654	122.66889252976289	0.175	277.5375	11.5
566047000	1441067559	31.02100987590241	122.66889285049663	0.17555555555555558	277.6133333333334	11.48888888888888
566047000	1441067560	31.02100978276724	122.66889317260146	0.1761111111111111	277.68916666666667	11.47777777777776
566047000	1441067561	31.02100968933215	122.66889349603399	0.17666666666666667	277.76500000000004	11.46666666666664
566047000	1441067562	31.021009595608188	122.66889382075084	0.17722222222222223	277.84083333333336	11.455555555555577
566047000	1441067563	31.021009501606443	122.66889414670867	0.17777777777777778	277.91666666666674	11.444444444444457
566047000	1441067564	31.021009407337996	122.66889447386409	0.17833333333333334	277.9925	11.433333333333337
566047000	1441067565	31.021009312813927	122.66889480217371	0.17888888888888888	278.0683333333334	11.422222222222217
566047000	1441067566	31.02100921804531	122.66889513159418	0.17944444444444446	278.1441666666667	11.411111111111097
566047000	1441067567	31.021009123043243	122.66889546208212	0.18	278.22	11.399999999999977
566047000	1441067568	31.021009027818764	122.66889579359415	0.18055555555555558	278.29583333333335	11.388888888888857
566047000	1441067569	31.021008932383005	122.66889612608692	0.1811111111111111	278.3716666666667	11.377777777777794
566047000	1441067570	31.021008836747026	122.66889645951704	0.18166666666666667	278.44750000000005	11.366666666666674
566047000	1441067571	31.021008740921893	122.66889679384111	0.18222222222222223	278.52333333333337	11.355555555555554
566047000	1441067572	31.021008644918687	122.6688971290158	0.1827777777777778	278.5991666666667	11.344444444444434
566047000	1441067573	31.021008548748494	122.66889746499776	0.18333333333333335	278.67500000000007	11.333333333333371
566047000	1441067574	31.02100845242241	122.66889780174353	0.18388888888888888	278.75083333333333	11.322222222222251
566047000	1441067575	31.021008355951473	122.6688981392098	0.18444444444444447	278.8266666666667	11.311111111111131
566047000	1441067576	31.021008259346825	122.66889847735317	0.185	278.90250000000003	11.300000000000011
566047000	1441067577	31.021008162619477	122.66889881613031	0.18555555555555556	278.97833333333335	11.288888888888891
566047000	1441067578	31.021008065780556	122.6688991554978	0.18611111111111112	279.0541666666667	11.277777777777771
566047000	1441067579	31.021007968841136	122.66889949541228	0.18666666666666668	279.13000000000005	11.266666666666652
566047000	1441067580	31.021007871812287	122.66889983583039	0.18722222222222223	279.2058333333334	11.255555555555532
566047000	1441067581	31.021007774705062	122.66890017670875	0.18777777777777777	279.2816666666667	11.244444444444412
566047000	1441067582	31.02100767753059	122.668900518004	0.18833333333333335	279.3575	11.233333333333292
566047000	1441067583	31.02100758029994	122.66890085967272	0.18888888888888888	279.4333333333334	11.222222222222229
566047000	1441067584	31.021007483024157	122.6689012016716	0.18944444444444444	279.50916666666666	11.211111111111109
566047000	1441067585	31.021007385714356	122.66890154395722	0.19	279.58500000000004	11.199999999999989
566047000	1441067586	31.021007288381615	122.66890188648622	0.19055555555555556	279.66083333333336	11.188888888888926
566047000	1441067587	31.021007191036986	122.66890222921523	0.19111111111111112	279.7366666666667	11.177777777777806
566047000	1441067588	31.021007093691562	122.66890257210092	0.19166666666666665	279.8125	11.166666666666686
566047000	1441067589	31.021006996356448	122.66890291509984	0.19222222222222224	279.8883333333334	11.155555555555566
566047000	1441067590	31.021006899042685	122.66890325816864	0.19277777777777777	279.9641666666667	11.144444444444446
566047000	1441067591	31.021006801761374	122.668903601264	0.19333333333333336	280.04	11.133333333333326
566047000	1441067592	31.021006704523604	122.66890394434247	0.1938888888888889	280.11583333333334	11.122222222222206
566047000	1441067593	31.02100660734043	122.66890428736075	0.19444444444444445	280.1916666666667	11.111111111111143
566047000	1441067594	31.02100651022294	122.6689046302754	0.195	280.2675	11.100000000000023
566047000	1441067595	31.021006413182207	122.6689049730431	0.19555555555555557	280.34333333333336	11.088888888888903
566047000	1441067596	31.021006316229332	122.66890531562046	0.19611111111111112	280.4191666666667	11.077777777777783
566047000	1441067597	31.0210062193754	122.66890565796409	0.19666666666666666	280.49500000000006	11.066666666666663
566047000	1441067598	31.02100612263146	122.66890600003063	0.19722222222222224	280.5708333333333	11.055555555555543
566047000	1441067599	31.021006026008592	122.6689063417767	0.19777777777777777	280.6466666666667	11.044444444444423
566047000	1441067600	31.0210059295179	122.66890668315895	0.19833333333333333	280.7225000000001	11.033333333333303
566047000	1441067601	31.02100583317046	122.66890702413399	0.1988888888888889	280.79833333333335	11.022222222222183
566047000	1441067602	31.021005736977333	122.66890736465844	0.19944444444444445	280.87416666666667	11.01111111111112
566047000	1441067603	31.02100564094961	122.66890770468895	0.2	280.95000000000005	11.0
566047000	1441067604	31.02100554509838	122.66890804418212	0.20055555555555554	281.02583333333337	10.988888888888937
566047000	1441067605	31.021005449434714	122.66890838309459	0.20111111111111113	281.1016666666667	10.977777777777817
566047000	1441067606	31.021005353969677	122.66890872138299	0.20166666666666666	281.17750000000007	10.966666666666697
566047000	1441067607	31.02100525871438	122.66890905900394	0.20222222222222225	281.2533333333334	10.955555555555577
566047000	1441067608	31.021005163679877	122.66890939591406	0.20277777777777778	281.3291666666667	10.944444444444457
566047000	1441067609	31.02100506887727	122.66890973207002	0.20333333333333334	281.40500000000003	10.933333333333337
566047000	1441067610	31.021004974317588	122.66891006742838	0.2038888888888889	281.4808333333334	10.922222222222217
566047000	1441067611	31.02100488001198	122.66891040194585	0.20444444444444446	281.5566666666667	10.911111111111097
566047000	1441067612	31.021004785971485	122.66891073557899	0.20500000000000002	281.63250000000005	10.899999999999977
566047000	1441067613	31.021004692207185	122.66891106828442	0.20555555555555555	281.70833333333337	10.888888888888857
566047000	1441067614	31.021004598730187	122.66891140001881	0.20611111111111113	281.7841666666667	10.877777777777794
566047000	1441067615	31.021004505551524	122.6689117307388	0.20666666666666667	281.86	10.866666666666674
566047000	1441067616	31.021004412682313	122.66891206040094	0.20722222222222222	281.9358333333334	10.855555555555554
566047000	1441067617	31.021004320133617	122.66891238896194	0.20777777777777778	282.0116666666667	10.844444444444434
566047000	1441067618	31.021004227916517	122.66891271637839	0.20833333333333334	282.08750000000003	10.833333333333314
566047000	1441067619	31.021004136042098	122.66891304260689	0.2088888888888889	282.16333333333336	10.822222222222194
566047000	1441067620	31.021004044521447	122.66891336760413	0.20944444444444443	282.23916666666673	10.811111111111131
566047000	1441067621	31.021003953365632	122.6689136913267	0.21000000000000002	282.315	10.800000000000011
566047000	1441067622	31.02100386258573	122.66891401373123	0.21055555555555555	282.3908333333334	10.788888888888891
566047000	1441067623	31.02100377219282	122.66891433477433	0.2111111111111111	282.4666666666667	10.777777777777771
566047000	1441067624	31.021003682198	122.66891465441267	0.21166666666666667	282.5425	10.766666666666708
566047000	1441067625	31.021003592612328	122.66891497260285	0.21222222222222223	282.61833333333334	10.755555555555588
566047000	1441067626	31.0210035034469	122.66891528930148	0.2127777777777778	282.6941666666667	10.744444444444468
566047000	1441067627	31.021003414712773	122.66891560446521	0.21333333333333332	282.77000000000004	10.733333333333348
566047000	1441067628	31.021003326421052	122.66891591805069	0.2138888888888889	282.84583333333336	10.722222222222229
566047000	1441067629	31.02100323858281	122.6689162300145	0.21444444444444444	282.9216666666667	10.711111111111109
566047000	1441067630	31.021003151209122	122.66891654031328	0.21500000000000002	282.99750000000006	10.699999999999989
566047000	1441067631	31.02100306431106	122.6689168489037	0.21555555555555556	283.0733333333333	10.688888888888869
566047000	1441067632	31.021002977899734	122.66891715574232	0.21611111111111111	283.1491666666667	10.677777777777749
566047000	1441067633	31.02100289198619	122.6689174607858	0.21666666666666667	283.225	10.666666666666629
566047000	1441067634	31.021002806581514	122.66891776399078	0.21722222222222223	283.3008333333334	10.655555555555566
566047000	1441067635	31.021002721696792	122.66891806531389	0.2177777777777778	283.37666666666667	10.644444444444446
566047000	1441067636	31.021002637343113	122.66891836471171	0.21833333333333332	283.45250000000004	10.633333333333326
566047000	1441067637	31.021002553531545	122.66891866214092	0.2188888888888889	283.52833333333336	10.622222222222206
566047000	1441067638	31.021002470273167	122.66891895755812	0.21944444444444444	283.6041666666667	10.611111111111143
566047000	1441067639	31.021002387579056	122.66891925091994	0.22	283.68	10.600000000000023
566047000	1441067640	31.021002305460303	122.668919542183	0.22055555555555556	283.7558333333334	10.588888888888903
566047000	1441067641	31.021002223927994	122.66891983130395	0.22111111111111112	283.8316666666667	10.577777777777783
566047000	1441067642	31.02100214299318	122.6689201182394	0.22166666666666668	283.9075	10.566666666666663
566047000	1441067643	31.02100206266697	122.66892040294599	0.2222222222222222	283.9833333333334	10.555555555555543
566047000	1441067644	31.021001982960417	122.66892068538033	0.2227777777777778	284.0591666666667	10.544444444444423
566047000	1441067645	31.02100190388462	122.66892096549905	0.22333333333333333	284.135	10.53333333333336
566047000	1441067646	31.021001825450654	122.66892124325878	0.22388888888888892	284.21083333333337	10.52222222222224
566047000	1441067647	31.021001747669597	122.66892151861617	0.22444444444444445	284.28666666666675	10.51111111111112
566047000	1441067648	31.02100167055254	122.66892179152781	0.225	284.3625	10.5
566047000	1441067649	31.021001594110533	122.66892206195035	0.22555555555555556	284.4383333333334	10.48888888888888
566047000	1441067650	31.021001518354684	122.6689223298404	0.22611111111111112	284.5141666666667	10.47777777777776
566047000	1441067651	31.02100144329606	122.66892259515461	0.22666666666666668	284.59000000000003	10.46666666666664
566047000	1441067652	31.02100136894576	122.66892285784961	0.22722222222222221	284.66583333333335	10.45555555555552
566047000	1441067653	31.021001295314832	122.66892311788199	0.22777777777777777	284.74166666666673	10.4444444444444
566047000	1441067654	31.021001222414387	122.66892337520841	0.22833333333333333	284.81750000000005	10.433333333333337
566047000	1441067655	31.021001150255483	122.6689236297855	0.2288888888888889	284.8933333333334	10.422222222222217
566047000	1441067656	31.021001078849213	122.66892388156982	0.22944444444444445	284.9691666666667	10.411111111111154
566047000	1441067657	31.021001008206618	122.6689241305181	0.23	285.0450000000001	10.400000000000034
566047000	1441067658	31.021000938338833	122.66892437658692	0.23055555555555557	285.12083333333334	10.388888888888914
566047000	1441067659	31.02100086925692	122.66892461973288	0.23111111111111113	285.1966666666667	10.377777777777794
566047000	1441067660	31.021000800971944	122.66892485991265	0.23166666666666666	285.27250000000004	10.366666666666674
566047000	1441067661	31.021000733494994	122.66892509708285	0.23222222222222222	285.3483333333334	10.355555555555554
566047000	1441067662	31.02100066683715	122.66892533120007	0.23277777777777778	285.4241666666667	10.344444444444434
566047000	1441067663	31.021000601009504	122.66892556222098	0.23333333333333334	285.50000000000006	10.333333333333314
566047000	1441067664	31.0210005360231	122.6689257901022	0.2338888888888889	285.5758333333334	10.322222222222194
566047000	1441067665	31.021000471889053	122.66892601480032	0.23444444444444446	285.6516666666667	10.311111111111131
566047000	1441067666	31.02100040861843	122.66892623627201	0.23500000000000001	285.7275	10.300000000000011
566047000	1441067667	31.021000346222316	122.66892645447389	0.23555555555555557	285.8033333333334	10.288888888888891
566047000	1441067668	31.021000284711782	122.66892666936258	0.2361111111111111	285.8791666666667	10.277777777777771
566047000	1441067669	31.021000224097904	122.6689268808947	0.23666666666666666	285.95500000000004	10.266666666666652
566047000	1441067670	31.02100016439178	122.6689270890269	0.23722222222222222	286.03083333333336	10.255555555555532
566047000	1441067671	31.021000105604475	122.66892729371577	0.23777777777777778	286.10666666666674	10.244444444444412
566047000	1441067672	31.021000047747066	122.66892749491795	0.23833333333333334	286.1825	10.233333333333348
566047000	1441067673	31.020999990830635	122.66892769259009	0.2388888888888889	286.2583333333334	10.222222222222229
566047000	1441067674	31.020999934866282	122.6689278866888	0.23944444444444446	286.3341666666667	10.211111111111109
566047000	1441067675	31.020999879865062	122.66892807717073	0.24000000000000002	286.41	10.199999999999989
566047000	1441067676	31.02099982583806	122.66892826399247	0.24055555555555555	286.48583333333335	10.188888888888926
566047000	1441067677	31.02099977279636	122.66892844711066	0.2411111111111111	286.5616666666667	10.177777777777806
566047000	1441067678	31.020999720751043	122.66892862648193	0.24166666666666667	286.63750000000005	10.166666666666686
566047000	1441067679	31.020999669713184	122.66892880206291	0.24222222222222223	286.71333333333337	10.155555555555566
566047000	1441067680	31.02099961969387	122.66892897381024	0.2427777777777778	286.7891666666667	10.144444444444446
566047000	1441067681	31.02099957070417	122.66892914168052	0.24333333333333335	286.86500000000007	10.133333333333326
566047000	1441067682	31.020999522755165	122.66892930563039	0.2438888888888889	286.94083333333333	10.122222222222206
566047000	1441067683	31.02099947585795	122.66892946561649	0.24444444444444444	287.0166666666667	10.111111111111086
566047000	1441067684	31.020999430023593	122.66892962159541	0.245	287.09250000000003	10.099999999999966
566047000	1441067685	31.020999385263156	122.66892977352381	0.24555555555555555	287.16833333333335	10.088888888888846
566047000	1441067686	31.020999341587753	122.66892992135831	0.2461111111111111	287.2441666666667	10.077777777777783
566047000	1441067687	31.02099929900844	122.66893006505555	0.24666666666666667	287.32000000000005	10.066666666666663
566047000	1441067688	31.020999257536324	122.66893020457213	0.24722222222222223	287.39583333333337	10.055555555555543
566047000	1441067689	31.020999217182457	122.66893033986469	0.2477777777777778	287.4716666666667	10.04444444444448
566047000	1441067690	31.02099917795791	122.66893047088985	0.24833333333333335	287.54750000000007	10.03333333333336
566047000	1441067691	31.02099913987379	122.66893059760426	0.24888888888888888	287.6233333333334	10.02222222222224
566047000	1441067692	31.02099910294116	122.66893071996451	0.24944444444444444	287.69916666666666	10.01111111111112
566047000	1441067693	31.020999067171118	122.66893083792725	0.25	287.77500000000003	10.0
566047000	1441067694	31.020999032574725	122.66893095144914	0.25055555555555553	287.8508333333334	9.98888888888888
566047000	1441067695	31.020998999163066	122.66893106048674	0.2511111111111111	287.9266666666667	9.97777777777776
566047000	1441067696	31.020998966947214	122.66893116499672	0.2516666666666667	288.00250000000005	9.966666666666697
566047000	1441067697	31.020998935938277	122.66893126493571	0.25222222222222224	288.0783333333334	9.955555555555577
566047000	1441067698	31.020998906147298	122.66893136026029	0.25277777777777777	288.15416666666675	9.944444444444457
566047000	1441067699	31.020998877585384	122.66893145092713	0.2533333333333333	288.23	9.933333333333337
566047000	1441067700	31.02099885026359	122.66893153689287	0.2538888888888889	288.3058333333334	9.922222222222217
566047000	1441067701	31.02099882419301	122.66893161811412	0.2544444444444445	288.3816666666667	9.911111111111097
566047000	1441067702	31.020998799384735	122.66893169454747	0.255	288.45750000000004	9.899999999999977
566047000	1441067703	31.02099877584983	122.6689317661496	0.25555555555555554	288.53333333333336	9.888888888888857
566047000	1441067704	31.020998753599372	122.66893183287712	0.2561111111111111	288.60916666666674	9.877777777777737
566047000	1441067705	31.020998732644447	122.66893189468665	0.2566666666666667	288.68500000000006	9.866666666666617
566047000	1441067706	31.020998712996146	122.66893195153482	0.25722222222222224	288.7608333333334	9.855555555555554
566047000	1441067707	31.020998694665508	122.66893200337826	0.2577777777777778	288.8366666666667	9.844444444444491
566047000	1441067708	31.020998677663663	122.66893205017358	0.2583333333333333	288.9125000000001	9.833333333333371
566047000	1441067709	31.02099866200167	122.66893209187745	0.2588888888888889	288.98833333333334	9.822222222222251
566047000	1441067710	31.020998647690597	122.66893212844646	0.2594444444444445	289.0641666666667	9.811111111111131
566047000	1441067711	31.020998634741535	122.66893215983723	0.26	289.14000000000004	9.800000000000011
566047000	1441067712	31.020998623165564	122.66893218600643	0.26055555555555554	289.21583333333336	9.788888888888891
566047000	1441067713	31.02099861297377	122.66893220691064	0.2611111111111111	289.2916666666667	9.777777777777771
566047000	1441067714	31.02099860417722	122.66893222250653	0.26166666666666666	289.36750000000006	9.766666666666652
566047000	1441067715	31.020998596787	122.66893223275068	0.26222222222222225	289.4433333333334	9.755555555555532
566047000	1441067716	31.020998590814184	122.66893223759975	0.2627777777777778	289.5191666666667	9.744444444444412
566047000	1441067717	31.020998586269865	122.66893223701035	0.2633333333333333	289.595	9.733333333333348
566047000	1441067718	31.020998583165106	122.66893223093913	0.2638888888888889	289.6708333333334	9.722222222222229
566047000	1441067719	31.02099858151101	122.66893221934271	0.2644444444444445	289.74666666666667	9.711111111111109
566047000	1441067720	31.020998581318604	122.66893220217771	0.265	289.82250000000005	9.699999999999989
566047000	1441067721	31.020998582599038	122.66893217940074	0.26555555555555554	289.89833333333337	9.688888888888869
566047000	1441067722	31.020998585363348	122.66893215096847	0.2661111111111111	289.9741666666667	9.677777777777749
566047000	1441067723	31.02099858962262	122.6689321168375	0.26666666666666666	290.05	9.666666666666686
566047000	1441067724	31.02099859538796	122.66893207696444	0.26722222222222225	290.1258333333334	9.655555555555566
566047000	1441067725	31.020998602670392	122.66893203130594	0.2677777777777778	290.2016666666667	9.644444444444446
566047000	1441067726	31.020998611481065	122.66893197981865	0.2683333333333333	290.27750000000003	9.633333333333326
566047000	1441067727	31.02099862183099	122.66893192245915	0.2688888888888889	290.35333333333335	9.622222222222263
566047000	1441067728	31.020998633731303	122.6689318591841	0.2694444444444445	290.42916666666673	9.611111111111143
566047000	1441067729	31.020998647193046	122.6689317899501	0.27	290.505	9.600000000000023
566047000	1441067730	31.02099866222731	122.66893171471379	0.27055555555555555	290.5808333333334	9.588888888888903
566047000	1441067731	31.0209986788452	122.66893163343181	0.2711111111111111	290.6566666666667	9.577777777777783
566047000	1441067732	31.020998697057763	122.66893154606078	0.27166666666666667	290.7325000000001	9.566666666666663
566047000	1441067733	31.020998716876072	122.6689314525573	0.27222222222222225	290.8083333333334	9.555555555555543
566047000	1441067734	31.020998738311228	122.66893135287806	0.2727777777777778	290.8841666666667	9.544444444444423
566047000	1441067735	31.020998761374315	122.66893124697961	0.2733333333333333	290.96000000000004	9.533333333333303
566047000	1441067736	31.02099878607641	122.66893113481865	0.2738888888888889	291.03583333333336	9.522222222222183
566047000	1441067737	31.020998812428587	122.66893101635173	0.2744444444444445	291.11166666666674	9.51111111111112
566047000	1441067738	31.020998840441905	122.66893089153555	0.275	291.18750000000006	9.5
566047000	1441067739	31.020998870127485	122.6689307603267	0.27555555555555555	291.2633333333334	9.48888888888888
566047000	1441067740	31.02099890149638	122.66893062268184	0.2761111111111111	291.3391666666667	9.47777777777776
566047000	1441067741	31.020998934559664	122.66893047855753	0.27666666666666667	291.4150000000001	9.466666666666697
566047000	1441067742	31.02099896932843	122.66893032791045	0.27722222222222226	291.4908333333334	9.455555555555577
566047000	1441067743	31.02099900581377	122.66893017069724	0.2777777777777778	291.5666666666667	9.444444444444457
566047000	1441067744	31.020999044026745	122.66893000687448	0.2783333333333333	291.64250000000004	9.433333333333337
566047000	1441067745	31.020999083978428	122.6689298363988	0.27888888888888885	291.7183333333334	9.422222222222217
566047000	1441067746	31.02099912567992	122.66892965922688	0.27944444444444444	291.7941666666667	9.411111111111097
566047000	1441067747	31.02099916914227	122.6689294753153	0.28	291.87000000000006	9.400000000000034
566047000	1441067748	31.0209992143766	122.66892928462067	0.28055555555555556	291.9458333333334	9.388888888888914
566047000	1441067749	31.02099926139396	122.66892908709968	0.2811111111111111	292.0216666666667	9.377777777777794
566047000	1441067750	31.020999310205443	122.66892888270894	0.2816666666666667	292.0975	9.366666666666674
566047000	1441067751	31.020999360822113	122.66892867140503	0.28222222222222226	292.1733333333334	9.355555555555554
566047000	1441067752	31.020999413255065	122.66892845314463	0.2827777777777778	292.2491666666667	9.344444444444434
566047000	1441067753	31.020999467515374	122.66892822788434	0.2833333333333333	292.32500000000005	9.333333333333314
566047000	1441067754	31.020999523614115	122.6689279955808	0.28388888888888886	292.40083333333337	9.322222222222194
566047000	1441067755	31.02099958156237	122.66892775619063	0.28444444444444444	292.47666666666674	9.311111111111074
566047000	1441067756	31.020999641371223	122.66892750967044	0.28500000000000003	292.5525	9.299999999999955
566047000	1441067757	31.02099970305175	122.66892725597688	0.28555555555555556	292.6283333333334	9.288888888888891
566047000	1441067758	31.02099976661504	122.66892699506658	0.2861111111111111	292.7041666666667	9.277777777777771
566047000	1441067759	31.02099983207214	122.66892672689616	0.2866666666666667	292.78000000000003	9.266666666666708
566047000	1441067760	31.02099989943417	122.66892645142224	0.28722222222222227	292.85583333333335	9.255555555555588
566047000	1441067761	31.0209999687122	122.66892616860144	0.2877777777777778	292.93166666666673	9.244444444444468
566047000	1441067762	31.021000039917286	122.66892587839043	0.28833333333333333	293.00750000000005	9.233333333333348
566047000	1441067763	31.02100011306054	122.66892558074578	0.28888888888888886	293.08333333333337	9.222222222222229
566047000	1441067764	31.021000188153003	122.66892527562415	0.28944444444444445	293.1591666666667	9.211111111111109
566047000	1441067765	31.021000265205803	122.66892496298216	0.29000000000000004	293.23500000000007	9.199999999999989
566047000	1441067766	31.02100034422998	122.66892464277646	0.29055555555555557	293.31083333333333	9.188888888888869
566047000	1441067767	31.021000425236625	122.66892431496363	0.2911111111111111	293.3866666666667	9.177777777777749
566047000	1441067768	31.02100050823683	122.66892397950033	0.2916666666666667	293.46250000000003	9.166666666666686
566047000	1441067769	31.021000593241652	122.66892363634318	0.2922222222222222	293.5383333333334	9.155555555555566
566047000	1441067770	31.021000680262194	122.66892328544883	0.2927777777777778	293.6141666666667	9.144444444444446
566047000	1441067771	31.02100076930952	122.66892292677386	0.29333333333333333	293.69000000000005	9.133333333333326
566047000	1441067772	31.02100086039472	122.6689225602749	0.29388888888888887	293.7658333333334	9.122222222222206
566047000	1441067773	31.021000953528866	122.66892218590863	0.29444444444444445	293.8416666666667	9.111111111111086
566047000	1441067774	31.02100104872305	122.66892180363165	0.29500000000000004	293.9175	9.099999999999966
566047000	1441067775	31.021001145988336	122.66892141340057	0.29555555555555557	293.9933333333334	9.088888888888903
566047000	1441067776	31.021001245335793	122.66892101517202	0.2961111111111111	294.0691666666667	9.077777777777783
566047000	1441067777	31.021001346776526	122.66892060890265	0.29666666666666663	294.14500000000004	9.066666666666663
566047000	1441067778	31.021001450321602	122.66892019454907	0.2972222222222222	294.22083333333336	9.0555555555556
566047000	1441067779	31.02100155598212	122.6689197720679	0.2977777777777778	294.29666666666674	9.04444444444448
566047000	1441067780	31.021001663769134	122.66891934141579	0.29833333333333334	294.37250000000006	9.03333333333336
566047000	1441067781	31.021001773693722	122.66891890254934	0.29888888888888887	294.4483333333334	9.02222222222224
566047000	1441067782	31.021001885767	122.6689184554252	0.29944444444444446	294.52416666666676	9.01111111111112
566047000	1441067783	31.021002000000003	122.668918	0.30000000000000004	294.6	9.0
566047000	1441067784	31.021002116397536	122.66891753625437	0.3	294.37777777777785	9.0555555555556
566047000	1441067785	31.021002234939225	122.66891706426502	0.3	294.1555555555556	9.111111111111086
566047000	1441067786	31.021002355598416	122.66891658413267	0.3	293.9333333333334	9.166666666666686
566047000	1441067787	31.021002478348386	122.66891609595807	0.3	293.71111111111117	9.222222222222229
566047000	1441067788	31.02100260316251	122.66891559984191	0.3	293.48888888888894	9.277777777777771
566047000	1441067789	31.021002730014107	122.66891509588496	0.3	293.2666666666667	9.333333333333314
566047000	1441067790	31.0210028588765	122.6689145841879	0.3	293.04444444444454	9.388888888888914
566047000	1441067791	31.021002989723005	122.66891406485149	0.3	292.8222222222223	9.444444444444457
566047000	1441067792	31.02100312252697	122.66891353797648	0.3	292.6	9.5
566047000	1441067793	31.02100325726173	122.66891300366352	0.3	292.3777777777778	9.555555555555543
566047000	1441067794	31.02100339390058	122.66891246201341	0.3	292.15555555555557	9.611111111111143
566047000	1441067795	31.021003532416884	122.66891191312683	0.3	291.93333333333334	9.666666666666686
566047000	1441067796	31.02100367278396	122.66891135710453	0.3	291.71111111111117	9.722222222222229
566047000	1441067797	31.021003814975128	122.66891079404725	0.3	291.48888888888894	9.777777777777771
566047000	1441067798	31.021003958963732	122.6689102240557	0.3	291.2666666666667	9.833333333333371
566047000	1441067799	31.021004104723094	122.66890964723058	0.3	291.0444444444445	9.888888888888857
566047000	1441067800	31.021004252226533	122.66890906367263	0.3	290.82222222222225	9.944444444444457
566047000	1441067801	31.021004401447396	122.66890847348262	0.3	290.6	10.0
[truncated: 8,688 more rows]
